# Supplementary material for: A solution structure analysis reveals a bent collagen triple helix in the complement activation recognition molecule mannan-binding lectin
Source: J Biol Chem. 2022 Dec 15;299(2):102799. doi: 10.1016/j.jbc.2022.102799 (PMC9898670; doi:10.1016/j.jbc.2022.102799)
Supplement: Supplemental data 1 [file mmc1.zip]

Archive with 9 entries (9 files):
- pog_10.dat
- pog_13.dat
- ppg10.dat
- t3-785.dat
- ga.dat
- mbl_12.dat
- mbl_C.dat
- mbl_E.dat
- mbl_N.dat
