# Supplementary material for: A solution structure analysis reveals a bent collagen triple helix in the complement activation recognition molecule mannan-binding lectin
Source: J Biol Chem. 2022 Dec 15;299(2):102799. doi: 10.1016/j.jbc.2022.102799 (PMC9898670; doi:10.1016/j.jbc.2022.102799)
Supplement: Supplemental data 1 [file mmc1.zip › pog_10.dat]

1.2480482E-02	4.51986E-02	4.71605E-04
1.2701446E-02	4.53691E-02	4.67334E-04
1.292241E-02	4.49043E-02	4.65573E-04
1.3143373E-02	4.49084E-02	4.46191E-04
1.3364337E-02	4.48986E-02	4.48914E-04
1.3585301E-02	4.45962E-02	4.46399E-04
1.3806265E-02	4.46865E-02	4.36604E-04
1.4027229E-02	4.37993E-02	4.31201E-04
1.4248193E-02	4.35907E-02	4.12573E-04
1.4469157E-02	4.42089E-02	4.26441E-04
1.469012E-02	4.37161E-02	4.11021E-04
1.4911084E-02	4.37212E-02	4.06584E-04
1.5132048E-02	4.33368E-02	4.08487E-04
1.5353012E-02	4.44252E-02	4.11079E-04
1.5573976E-02	4.37925E-02	3.86597E-04
1.579494E-02	4.37632E-02	3.93137E-04
1.6015904E-02	4.30737E-02	3.81701E-04
1.6236867E-02	4.28827E-02	3.83094E-04
1.6457831E-02	4.27391E-02	3.77261E-04
1.6678795E-02	4.27042E-02	3.78573E-04
1.6899759E-02	4.27277E-02	3.69045E-04
1.7120723E-02	4.27268E-02	3.71983E-04
1.7341687E-02	4.17021E-02	3.56681E-04
1.7562651E-02	4.24300E-02	3.61114E-04
1.7783614E-02	4.18404E-02	3.52797E-04
1.8004578E-02	4.15712E-02	3.57721E-04
1.8225542E-02	4.19515E-02	3.50969E-04
1.8446506E-02	4.16793E-02	3.46310E-04
1.866747E-02	4.21763E-02	3.45498E-04
1.8888434E-02	4.23623E-02	3.45865E-04
1.9109398E-02	4.22648E-02	3.35051E-04
1.9330361E-02	4.16467E-02	3.39112E-04
1.9551325E-02	4.20338E-02	3.38467E-04
1.9772289E-02	4.14974E-02	3.28414E-04
1.9993253E-02	4.11229E-02	3.27142E-04
2.0214217E-02	4.15465E-02	3.27848E-04
2.0435181E-02	4.15936E-02	3.25018E-04
2.0656145E-02	4.14026E-02	3.30030E-04
2.0877108E-02	4.06013E-02	3.17192E-04
2.1098072E-02	4.05740E-02	3.15008E-04
2.1319036E-02	4.07696E-02	3.14365E-04
2.154000E-02	4.09797E-02	3.10568E-04
2.1760964E-02	4.10958E-02	3.12656E-04
2.1981928E-02	4.07294E-02	3.11484E-04
2.2202892E-02	3.96854E-02	3.10743E-04
2.2423855E-02	4.07377E-02	3.02890E-04
2.2644819E-02	4.01954E-02	3.04517E-04
2.2865783E-02	4.01868E-02	2.96603E-04
2.3086747E-02	4.01618E-02	3.02857E-04
2.3307711E-02	4.01019E-02	2.97507E-04
2.3528675E-02	4.01084E-02	3.02408E-04
2.3749639E-02	3.96901E-02	2.93763E-04
2.3970602E-02	3.96368E-02	2.92990E-04
2.4191566E-02	3.92138E-02	2.88097E-04
2.441253E-02	3.94900E-02	2.91255E-04
2.4633494E-02	3.94242E-02	2.85037E-04
2.4854458E-02	3.91391E-02	2.91965E-04
2.5075422E-02	3.93833E-02	2.82689E-04
2.5296386E-02	3.93419E-02	2.81097E-04
2.5517349E-02	3.92986E-02	2.83686E-04
2.5738313E-02	3.90458E-02	2.79481E-04
2.5959277E-02	3.92233E-02	2.79400E-04
2.6180241E-02	3.88729E-02	2.80463E-04
2.6401205E-02	3.82903E-02	2.72642E-04
2.6622169E-02	3.88411E-02	2.76376E-04
2.6843133E-02	3.78701E-02	2.72270E-04
2.7064096E-02	3.88085E-02	2.72360E-04
2.728506E-02	3.81280E-02	2.71484E-04
2.7506024E-02	3.78915E-02	2.74011E-04
2.7726988E-02	3.83895E-02	2.65487E-04
2.7947952E-02	3.87093E-02	2.69668E-04
2.8168916E-02	3.82964E-02	2.61131E-04
2.838988E-02	3.75700E-02	2.65782E-04
2.8610843E-02	3.84243E-02	2.59884E-04
2.8831807E-02	3.81907E-02	2.65275E-04
2.9052771E-02	3.72676E-02	2.62089E-04
2.9273735E-02	3.73853E-02	2.59170E-04
2.9494699E-02	3.72136E-02	2.55419E-04
2.9715663E-02	3.78531E-02	2.57265E-04
2.9936627E-02	3.74188E-02	2.54870E-04
3.015759E-02	3.71756E-02	2.54452E-04
3.0378554E-02	3.73196E-02	2.57823E-04
3.0599518E-02	3.74111E-02	2.50762E-04
3.0820482E-02	3.68915E-02	2.52555E-04
3.1041446E-02	3.64245E-02	2.47972E-04
3.126241E-02	3.69008E-02	2.47973E-04
3.1483373E-02	3.63789E-02	2.48488E-04
3.1704337E-02	3.66935E-02	2.49320E-04
3.1925301E-02	3.66562E-02	2.42407E-04
3.2146265E-02	3.65549E-02	2.45335E-04
3.2367229E-02	3.61824E-02	2.43500E-04
3.2588193E-02	3.60213E-02	2.43379E-04
3.2809157E-02	3.59058E-02	2.42306E-04
3.303012E-02	3.61496E-02	2.42099E-04
3.3251084E-02	3.59932E-02	2.39180E-04
3.3472048E-02	3.60805E-02	2.36004E-04
3.3693012E-02	3.61046E-02	2.38050E-04
3.3913976E-02	3.54153E-02	2.37792E-04
3.413494E-02	3.56226E-02	2.34655E-04
3.4355904E-02	3.55661E-02	2.38949E-04
3.4576867E-02	3.53211E-02	2.32241E-04
3.4797831E-02	3.51281E-02	2.31131E-04
3.5018795E-02	3.53544E-02	2.31067E-04
3.5239759E-02	3.48619E-02	2.28795E-04
3.5460723E-02	3.46128E-02	2.29094E-04
3.5681687E-02	3.48167E-02	2.31004E-04
3.5902651E-02	3.48937E-02	2.27880E-04
3.6123614E-02	3.44661E-02	2.28700E-04
3.6344578E-02	3.48530E-02	2.25002E-04
3.6565542E-02	3.39447E-02	2.23737E-04
3.6786506E-02	3.42946E-02	2.23188E-04
3.700747E-02	3.39597E-02	2.22781E-04
3.7228434E-02	3.37449E-02	2.24062E-04
3.7449398E-02	3.41111E-02	2.21758E-04
3.7670361E-02	3.36409E-02	2.18481E-04
3.7891325E-02	3.32980E-02	2.19964E-04
3.8112289E-02	3.37043E-02	2.18754E-04
3.8333253E-02	3.33726E-02	2.16902E-04
3.8554217E-02	3.37050E-02	2.20656E-04
3.8775181E-02	3.36209E-02	2.15000E-04
3.8996145E-02	3.29035E-02	2.13849E-04
3.9217108E-02	3.35981E-02	2.15476E-04
3.9438072E-02	3.33164E-02	2.14408E-04
3.9659036E-02	3.29563E-02	2.15333E-04
3.988000E-02	3.31287E-02	2.14192E-04
4.0100964E-02	3.25441E-02	2.08299E-04
4.0321928E-02	3.27288E-02	2.10235E-04
4.0542892E-02	3.23402E-02	2.08277E-04
4.0763855E-02	3.25335E-02	2.08780E-04
4.0984819E-02	3.23611E-02	2.08951E-04
4.1205783E-02	3.23167E-02	2.09827E-04
4.1426747E-02	3.18672E-02	2.07389E-04
4.1647711E-02	3.19204E-02	2.04748E-04
4.1868675E-02	3.23002E-02	2.04054E-04
4.2089639E-02	3.17929E-02	2.05677E-04
4.2310602E-02	3.18980E-02	2.03811E-04
4.2531566E-02	3.16911E-02	2.05074E-04
4.275253E-02	3.15520E-02	2.01762E-04
4.2973494E-02	3.10874E-02	2.01430E-04
4.3194458E-02	3.15750E-02	2.01449E-04
4.3415422E-02	3.15720E-02	2.00683E-04
4.3636386E-02	3.08115E-02	1.97488E-04
4.3857349E-02	3.09450E-02	2.00593E-04
4.4078313E-02	3.11748E-02	1.99172E-04
4.4299277E-02	3.08918E-02	1.96526E-04
4.4520241E-02	3.16157E-02	1.98708E-04
4.4741205E-02	3.09278E-02	1.96647E-04
4.4962169E-02	3.07356E-02	1.96005E-04
4.5183133E-02	3.03585E-02	1.95492E-04
4.5404096E-02	3.08853E-02	1.94219E-04
4.562506E-02	3.04008E-02	1.93584E-04
4.5846024E-02	3.01691E-02	1.93257E-04
4.6066988E-02	3.04755E-02	1.91497E-04
4.6287952E-02	3.00118E-02	1.91341E-04
4.6508916E-02	2.99347E-02	1.92965E-04
4.672988E-02	2.98223E-02	1.91750E-04
4.6950843E-02	2.95124E-02	1.89123E-04
4.7171807E-02	2.97710E-02	1.86438E-04
4.7392771E-02	2.96506E-02	1.88692E-04
4.7613735E-02	2.92215E-02	1.88342E-04
4.7834699E-02	2.97281E-02	1.87550E-04
4.8055663E-02	2.95332E-02	1.90052E-04
4.8276627E-02	2.90414E-02	1.87350E-04
4.849759E-02	2.91614E-02	1.83547E-04
4.8718554E-02	2.91389E-02	1.86264E-04
4.8939518E-02	2.85152E-02	1.82222E-04
4.9160482E-02	2.90030E-02	1.84080E-04
4.9381446E-02	2.85147E-02	1.86108E-04
4.960241E-02	2.87446E-02	1.80138E-04
4.9823373E-02	2.87123E-02	1.81480E-04
5.0044337E-02	2.84738E-02	1.82591E-04
5.0265301E-02	2.85455E-02	1.80325E-04
5.0486265E-02	2.81931E-02	1.80036E-04
5.0707229E-02	2.82663E-02	1.81855E-04
5.0928193E-02	2.81433E-02	1.77781E-04
5.1149157E-02	2.83220E-02	1.80086E-04
5.137012E-02	2.81630E-02	1.77338E-04
5.1591084E-02	2.75256E-02	1.76728E-04
5.1812048E-02	2.76808E-02	1.78425E-04
5.2033012E-02	2.81174E-02	1.76797E-04
5.2253976E-02	2.75586E-02	1.76532E-04
5.247494E-02	2.77561E-02	1.74019E-04
5.2695904E-02	2.71482E-02	1.73404E-04
5.2916867E-02	2.72166E-02	1.75078E-04
5.3137831E-02	2.73969E-02	1.74445E-04
5.3358795E-02	2.74828E-02	1.76621E-04
5.3579759E-02	2.71727E-02	1.81149E-04
5.3800723E-02	2.67219E-02	1.79909E-04
5.4021687E-02	2.70412E-02	1.82225E-04
5.4242651E-02	2.67597E-02	1.82874E-04
5.4463614E-02	2.67468E-02	1.82118E-04
5.4684578E-02	2.64848E-02	1.85553E-04
5.4905542E-02	2.67650E-02	1.85246E-04
5.5126506E-02	2.64573E-02	1.86443E-04
5.534747E-02	2.61012E-02	1.87493E-04
5.5568434E-02	2.61242E-02	1.86369E-04
5.5789398E-02	2.62721E-02	1.86568E-04
5.6010361E-02	2.62650E-02	1.89787E-04
5.6231325E-02	2.59944E-02	1.87154E-04
5.6452289E-02	2.55398E-02	1.88014E-04
5.6673253E-02	2.59880E-02	1.89933E-04
5.6894217E-02	2.57373E-02	1.91861E-04
5.7115181E-02	2.55856E-02	1.95284E-04
5.7336145E-02	2.58108E-02	1.93249E-04
5.7557108E-02	2.54928E-02	1.95576E-04
5.7778072E-02	2.53547E-02	1.97493E-04
5.7999036E-02	2.54225E-02	1.88645E-04
5.822000E-02	2.54327E-02	1.88936E-04
5.8440964E-02	2.52496E-02	1.87002E-04
5.8661928E-02	2.47733E-02	1.83536E-04
5.8882892E-02	2.46067E-02	1.84224E-04
5.9103855E-02	2.48262E-02	1.79617E-04
5.9324819E-02	2.45528E-02	1.76646E-04
5.9545783E-02	2.46496E-02	1.77622E-04
5.9766747E-02	2.45557E-02	1.74678E-04
5.9987711E-02	2.47903E-02	1.75547E-04
6.0208675E-02	2.45708E-02	1.76400E-04
6.0429639E-02	2.47496E-02	1.73263E-04
6.0650602E-02	2.45682E-02	1.72134E-04
6.0871566E-02	2.44537E-02	1.70464E-04
6.109253E-02	2.43439E-02	1.69089E-04
6.1313494E-02	2.38969E-02	1.69187E-04
6.1534458E-02	2.43864E-02	1.68800E-04
6.1755422E-02	2.39182E-02	1.68862E-04
6.1976386E-02	2.38602E-02	1.66364E-04
6.2197349E-02	2.36887E-02	1.65775E-04
6.2418313E-02	2.39271E-02	1.65521E-04
6.2639277E-02	2.34613E-02	1.65045E-04
6.2860241E-02	2.34564E-02	1.63999E-04
6.3081205E-02	2.33418E-02	1.64893E-04
6.3302169E-02	2.31842E-02	1.61550E-04
6.3523133E-02	2.29856E-02	1.61654E-04
6.3744096E-02	2.33249E-02	1.61724E-04
6.396506E-02	2.31554E-02	1.60762E-04
6.4186024E-02	2.31128E-02	1.60937E-04
6.4406988E-02	2.29557E-02	1.61688E-04
6.4627952E-02	2.27303E-02	1.57410E-04
6.4848916E-02	2.31303E-02	1.58204E-04
6.506988E-02	2.28776E-02	1.59112E-04
6.5290843E-02	2.23552E-02	1.56637E-04
6.5511807E-02	2.24215E-02	1.57873E-04
6.5732771E-02	2.24762E-02	1.57494E-04
6.5953735E-02	2.24765E-02	1.56264E-04
6.6174699E-02	2.23629E-02	1.55081E-04
6.6395663E-02	2.24564E-02	1.53412E-04
6.6616627E-02	2.20265E-02	1.55057E-04
6.683759E-02	2.25472E-02	1.53805E-04
6.7058554E-02	2.20260E-02	1.54237E-04
6.7279518E-02	2.22928E-02	1.53853E-04
6.7500482E-02	2.16836E-02	1.52310E-04
6.7721446E-02	2.19250E-02	1.51592E-04
6.794241E-02	2.14186E-02	1.50709E-04
6.8163373E-02	2.17371E-02	1.49858E-04
6.8384337E-02	2.14127E-02	1.51213E-04
6.8605301E-02	2.13734E-02	1.51378E-04
6.8826265E-02	2.16493E-02	1.49543E-04
6.9047229E-02	2.15388E-02	1.49060E-04
6.9268193E-02	2.11819E-02	1.47750E-04
6.9489157E-02	2.12886E-02	1.48825E-04
6.971012E-02	2.13649E-02	1.48490E-04
6.9931084E-02	2.09197E-02	1.47461E-04
7.0152048E-02	2.09897E-02	1.46719E-04
7.0373012E-02	2.12732E-02	1.47153E-04
7.0593976E-02	2.07806E-02	1.44856E-04
7.081494E-02	2.07531E-02	1.45729E-04
7.1035904E-02	2.10144E-02	1.45700E-04
7.1256867E-02	2.06516E-02	1.46184E-04
7.1477831E-02	2.05489E-02	1.43361E-04
7.1698795E-02	2.05645E-02	1.42557E-04
7.1919759E-02	2.04095E-02	1.43542E-04
7.2140723E-02	2.05587E-02	1.44211E-04
7.2361687E-02	2.01314E-02	1.43019E-04
7.2582651E-02	1.99891E-02	1.43635E-04
7.2803614E-02	2.03318E-02	1.44127E-04
7.3024578E-02	2.03312E-02	1.43270E-04
7.3245542E-02	2.00759E-02	1.43658E-04
7.3466506E-02	2.01523E-02	1.42793E-04
7.368747E-02	1.97632E-02	1.44267E-04
7.3908434E-02	1.99910E-02	1.46055E-04
7.4129398E-02	1.98464E-02	1.41872E-04
7.4350361E-02	1.94491E-02	1.42346E-04
7.4571325E-02	1.97785E-02	1.43004E-04
7.4792289E-02	1.96819E-02	1.41901E-04
7.5013253E-02	1.97559E-02	1.41481E-04
7.5234217E-02	1.97939E-02	1.41220E-04
7.5455181E-02	1.94491E-02	1.41210E-04
7.5676145E-02	1.96423E-02	1.39913E-04
7.5897108E-02	1.94825E-02	1.39224E-04
7.6118072E-02	1.95952E-02	1.39749E-04
7.6339036E-02	1.94726E-02	1.39273E-04
7.656000E-02	1.90680E-02	1.37870E-04
7.6780964E-02	1.92703E-02	1.37655E-04
7.7001928E-02	1.90367E-02	1.36979E-04
7.7222892E-02	1.89460E-02	1.37218E-04
7.7443855E-02	1.87442E-02	1.35327E-04
7.7664819E-02	1.89393E-02	1.36352E-04
7.7885783E-02	1.89252E-02	1.36563E-04
7.8106747E-02	1.85208E-02	1.36053E-04
7.8327711E-02	1.87825E-02	1.34212E-04
7.8548675E-02	1.85598E-02	1.33259E-04
7.8769639E-02	1.84565E-02	1.32956E-04
7.8990602E-02	1.86303E-02	1.32983E-04
7.9211566E-02	1.88787E-02	1.33999E-04
7.943253E-02	1.83197E-02	1.33165E-04
7.9653494E-02	1.84009E-02	1.32111E-04
7.9874458E-02	1.83067E-02	1.30923E-04
8.0095422E-02	1.85160E-02	1.31584E-04
8.0316386E-02	1.82069E-02	1.30504E-04
8.0537349E-02	1.83438E-02	1.31770E-04
8.0758313E-02	1.82240E-02	1.31472E-04
8.0979277E-02	1.84043E-02	1.30300E-04
8.1200241E-02	1.81096E-02	1.29703E-04
8.1421205E-02	1.79791E-02	1.29812E-04
8.1642169E-02	1.77844E-02	1.29937E-04
8.1863133E-02	1.79748E-02	1.29694E-04
8.2084096E-02	1.80669E-02	1.31088E-04
8.230506E-02	1.79928E-02	1.28509E-04
8.2526024E-02	1.78427E-02	1.28620E-04
8.2746988E-02	1.73614E-02	1.28141E-04
8.2967952E-02	1.79152E-02	1.28945E-04
8.3188916E-02	1.75902E-02	1.27069E-04
8.340988E-02	1.76603E-02	1.28888E-04
8.3630843E-02	1.73618E-02	1.26757E-04
8.3851807E-02	1.73431E-02	1.26668E-04
8.4072771E-02	1.75498E-02	1.27049E-04
8.4293735E-02	1.72996E-02	1.26432E-04
8.4514699E-02	1.71867E-02	1.26420E-04
8.4735663E-02	1.72816E-02	1.25912E-04
8.4956627E-02	1.71227E-02	1.26872E-04
8.517759E-02	1.71436E-02	1.25932E-04
8.5398554E-02	1.72852E-02	1.24432E-04
8.5619518E-02	1.70146E-02	1.24468E-04
8.5840482E-02	1.69910E-02	1.24548E-04
8.6061446E-02	1.69944E-02	1.24262E-04
8.628241E-02	1.68548E-02	1.25101E-04
8.6503373E-02	1.67497E-02	1.24048E-04
8.6724337E-02	1.69364E-02	1.23594E-04
8.6945301E-02	1.66316E-02	1.23731E-04
8.7166265E-02	1.70300E-02	1.22249E-04
8.7387229E-02	1.69873E-02	1.23728E-04
8.7608193E-02	1.67763E-02	1.23811E-04
8.7829157E-02	1.69325E-02	1.22239E-04
8.805012E-02	1.68645E-02	1.22158E-04
8.8271084E-02	1.65248E-02	1.22256E-04
8.8492048E-02	1.66660E-02	1.22150E-04
8.8713012E-02	1.64039E-02	1.22156E-04
8.8933976E-02	1.61864E-02	1.21439E-04
8.915494E-02	1.60940E-02	1.19674E-04
8.9375904E-02	1.63986E-02	1.20527E-04
8.9596867E-02	1.62483E-02	1.20229E-04
8.9817831E-02	1.65278E-02	1.20355E-04
9.0038795E-02	1.59498E-02	1.20094E-04
9.0259759E-02	1.61067E-02	1.20511E-04
9.0480723E-02	1.60483E-02	1.19497E-04
9.0701687E-02	1.60123E-02	1.17629E-04
9.0922651E-02	1.59746E-02	1.18336E-04
9.1143614E-02	1.60662E-02	1.18657E-04
9.1364578E-02	1.58475E-02	1.17746E-04
9.1585542E-02	1.60621E-02	1.18243E-04
9.1806506E-02	1.60185E-02	1.18647E-04
9.202747E-02	1.60491E-02	1.16396E-04
9.2248434E-02	1.59354E-02	1.16933E-04
9.2469398E-02	1.56208E-02	1.16356E-04
9.2690361E-02	1.57797E-02	1.16346E-04
9.2911325E-02	1.58901E-02	1.16990E-04
9.3132289E-02	1.56255E-02	1.17159E-04
9.3353253E-02	1.57410E-02	1.16400E-04
9.3574217E-02	1.59597E-02	1.16687E-04
9.3795181E-02	1.56807E-02	1.16376E-04
9.4016145E-02	1.56259E-02	1.16243E-04
9.4237108E-02	1.53350E-02	1.15884E-04
9.4458072E-02	1.56465E-02	1.15539E-04
9.4679036E-02	1.54014E-02	1.15338E-04
9.490000E-02	1.53227E-02	1.15702E-04
9.5120964E-02	1.53884E-02	1.14829E-04
9.5341928E-02	1.53988E-02	1.14954E-04
9.5562892E-02	1.53836E-02	1.15309E-04
9.5783855E-02	1.53272E-02	1.14945E-04
9.6004819E-02	1.52346E-02	1.14191E-04
9.6225783E-02	1.52999E-02	1.13221E-04
9.6446747E-02	1.53931E-02	1.13706E-04
9.6667711E-02	1.50000E-02	1.13432E-04
9.6888675E-02	1.51736E-02	1.13475E-04
9.7109639E-02	1.52104E-02	1.14506E-04
9.7330602E-02	1.49249E-02	1.13044E-04
9.7551566E-02	1.48628E-02	1.12142E-04
9.777253E-02	1.49851E-02	1.12339E-04
9.7993494E-02	1.50534E-02	1.11806E-04
9.8214458E-02	1.49131E-02	1.12146E-04
9.8435422E-02	1.49043E-02	1.13152E-04
9.8656386E-02	1.49517E-02	1.11061E-04
9.8877349E-02	1.48178E-02	1.11408E-04
9.9098313E-02	1.48646E-02	1.11299E-04
9.9319277E-02	1.48653E-02	1.11090E-04
9.9540241E-02	1.47925E-02	1.11028E-04
9.9761205E-02	1.44168E-02	1.10588E-04
9.9982169E-02	1.47099E-02	1.11132E-04
1.0020313E-01	1.48079E-02	1.10341E-04
1.004241E-01	1.45635E-02	1.09934E-04
1.0064506E-01	1.45365E-02	1.10240E-04
1.0086602E-01	1.42703E-02	1.09683E-04
1.0108699E-01	1.45898E-02	1.09628E-04
1.0130795E-01	1.45614E-02	1.10360E-04
1.0152892E-01	1.45040E-02	1.08827E-04
1.0174988E-01	1.43066E-02	1.08158E-04
1.0197084E-01	1.43794E-02	1.09815E-04
1.0219181E-01	1.42694E-02	1.08514E-04
1.0241277E-01	1.42507E-02	1.09627E-04
1.0263373E-01	1.42684E-02	1.08894E-04
1.028547E-01	1.42237E-02	1.08047E-04
1.0307566E-01	1.43225E-02	1.07618E-04
1.0329663E-01	1.43438E-02	1.07968E-04
1.0351759E-01	1.43372E-02	1.07285E-04
1.0373855E-01	1.38889E-02	1.08321E-04
1.0395952E-01	1.43382E-02	1.08128E-04
1.0418048E-01	1.41811E-02	1.06868E-04
1.0440145E-01	1.38256E-02	1.06674E-04
1.0462241E-01	1.38499E-02	1.06323E-04
1.0484337E-01	1.37910E-02	1.06686E-04
1.0506434E-01	1.40412E-02	1.06394E-04
1.052853E-01	1.39397E-02	1.06490E-04
1.0550627E-01	1.38360E-02	1.06370E-04
1.0572723E-01	1.36686E-02	1.05334E-04
1.0594819E-01	1.35487E-02	1.05741E-04
1.0616916E-01	1.37384E-02	1.05716E-04
1.0639012E-01	1.38682E-02	1.05833E-04
1.0661108E-01	1.37753E-02	1.05128E-04
1.0683205E-01	1.37041E-02	1.05610E-04
1.0705301E-01	1.36349E-02	1.04251E-04
1.0727398E-01	1.35111E-02	1.04993E-04
1.0749494E-01	1.36061E-02	1.04535E-04
1.077159E-01	1.37050E-02	1.04779E-04
1.0793687E-01	1.35731E-02	1.04759E-04
1.0815783E-01	1.33928E-02	1.04586E-04
1.083788E-01	1.33664E-02	1.03483E-04
1.0859976E-01	1.34279E-02	1.03404E-04
1.0882072E-01	1.35202E-02	1.04026E-04
1.0904169E-01	1.33409E-02	1.03257E-04
1.0926265E-01	1.35556E-02	1.05230E-04
1.0948361E-01	1.33382E-02	1.06027E-04
1.0970458E-01	1.35237E-02	1.07399E-04
1.0992554E-01	1.32221E-02	1.06646E-04
1.1014651E-01	1.32026E-02	1.07866E-04
1.1036747E-01	1.32508E-02	1.08394E-04
1.1058843E-01	1.30804E-02	1.09036E-04
1.108094E-01	1.33694E-02	1.09264E-04
1.1103036E-01	1.32864E-02	1.09849E-04
1.1125133E-01	1.35321E-02	1.09915E-04
1.1147229E-01	1.31963E-02	1.10532E-04
1.1169325E-01	1.32268E-02	1.10292E-04
1.1191422E-01	1.32597E-02	1.11247E-04
1.1213518E-01	1.32010E-02	1.10165E-04
1.1235614E-01	1.31401E-02	1.11592E-04
1.1257711E-01	1.29482E-02	1.11143E-04
1.1279807E-01	1.29022E-02	1.12388E-04
1.1301904E-01	1.29727E-02	1.11430E-04
1.132400E-01	1.29064E-02	1.12216E-04
1.1346096E-01	1.30919E-02	1.11501E-04
1.1368193E-01	1.28802E-02	1.12088E-04
1.1390289E-01	1.31155E-02	1.09500E-04
1.1412386E-01	1.29969E-02	1.08268E-04
1.1434482E-01	1.28906E-02	1.08239E-04
1.1456578E-01	1.28224E-02	1.07626E-04
1.1478675E-01	1.29011E-02	1.06753E-04
1.1500771E-01	1.25877E-02	1.07304E-04
1.1522867E-01	1.27890E-02	1.05394E-04
1.1544964E-01	1.26298E-02	1.04722E-04
1.156706E-01	1.25395E-02	1.04944E-04
1.1589157E-01	1.27438E-02	1.04237E-04
1.1611253E-01	1.25056E-02	1.04701E-04
1.1633349E-01	1.26403E-02	1.05606E-04
1.1655446E-01	1.26269E-02	1.03507E-04
1.1677542E-01	1.27184E-02	1.03688E-04
1.1699639E-01	1.25340E-02	1.02874E-04
1.1721735E-01	1.26993E-02	1.02881E-04
1.1743831E-01	1.27044E-02	1.03767E-04
1.1765928E-01	1.25260E-02	1.03445E-04
1.1788024E-01	1.23951E-02	1.01898E-04
1.181012E-01	1.22818E-02	1.01727E-04
1.1832217E-01	1.25666E-02	1.02144E-04
1.1854313E-01	1.25138E-02	1.01669E-04
1.187641E-01	1.24494E-02	1.01957E-04
1.1898506E-01	1.24748E-02	1.01691E-04
1.1920602E-01	1.23443E-02	1.01044E-04
1.1942699E-01	1.23973E-02	1.00637E-04
1.1964795E-01	1.23475E-02	1.00823E-04
1.1986892E-01	1.21474E-02	1.00714E-04
1.2008988E-01	1.23089E-02	1.00839E-04
1.2031084E-01	1.22751E-02	1.00665E-04
1.2053181E-01	1.20813E-02	9.96098E-05
1.2075277E-01	1.22709E-02	9.95736E-05
1.2097373E-01	1.20706E-02	9.97926E-05
1.211947E-01	1.22260E-02	9.94927E-05
1.2141566E-01	1.22076E-02	1.00086E-04
1.2163663E-01	1.20454E-02	9.90335E-05
1.2185759E-01	1.21460E-02	9.93887E-05
1.2207855E-01	1.22642E-02	9.85948E-05
1.2229952E-01	1.18682E-02	9.88092E-05
1.2252048E-01	1.20097E-02	9.80464E-05
1.2274145E-01	1.19772E-02	9.84234E-05
1.2296241E-01	1.21662E-02	9.79929E-05
1.2318337E-01	1.19118E-02	9.85890E-05
1.2340434E-01	1.19414E-02	9.77155E-05
1.236253E-01	1.19939E-02	9.70188E-05
1.2384627E-01	1.18675E-02	9.74802E-05
1.2406723E-01	1.18631E-02	9.66777E-05
1.2428819E-01	1.19804E-02	9.71575E-05
1.2450916E-01	1.21013E-02	9.78372E-05
1.2473012E-01	1.16666E-02	9.68292E-05
1.2495108E-01	1.14636E-02	9.57058E-05
1.2517205E-01	1.20323E-02	9.63831E-05
1.2539301E-01	1.14955E-02	9.56576E-05
1.2561398E-01	1.17845E-02	9.64891E-05
1.2583494E-01	1.16276E-02	9.64612E-05
1.260559E-01	1.14497E-02	9.51375E-05
1.2627687E-01	1.18439E-02	9.58435E-05
1.2649783E-01	1.17424E-02	9.55066E-05
1.267188E-01	1.13418E-02	9.50422E-05
1.2693976E-01	1.14598E-02	9.58189E-05
1.2716072E-01	1.17720E-02	9.55529E-05
1.2738169E-01	1.15953E-02	9.49850E-05
1.2760265E-01	1.15255E-02	9.42818E-05
1.2782361E-01	1.15587E-02	9.49719E-05
1.2804458E-01	1.14961E-02	9.46901E-05
1.2826554E-01	1.14331E-02	9.50406E-05
1.2848651E-01	1.11946E-02	9.45821E-05
1.2870747E-01	1.14584E-02	9.48291E-05
1.2892843E-01	1.15426E-02	9.43079E-05
1.291494E-01	1.14901E-02	9.38031E-05
1.2937036E-01	1.13172E-02	9.37203E-05
1.2959133E-01	1.14420E-02	9.41978E-05
1.2981229E-01	1.12627E-02	9.36000E-05
1.3003325E-01	1.13871E-02	9.40463E-05
1.3025422E-01	1.13539E-02	9.35054E-05
1.3047518E-01	1.12630E-02	9.35449E-05
1.3069614E-01	1.14409E-02	9.35231E-05
1.3091711E-01	1.11318E-02	9.27631E-05
1.3113807E-01	1.12053E-02	9.27909E-05
1.3135904E-01	1.12134E-02	9.31697E-05
1.315800E-01	1.09590E-02	9.19643E-05
1.3180096E-01	1.10583E-02	9.24332E-05
1.3202193E-01	1.09498E-02	9.22743E-05
1.3224289E-01	1.12282E-02	9.20858E-05
1.3246386E-01	1.12479E-02	9.20815E-05
1.3268482E-01	1.09100E-02	9.27409E-05
1.3290578E-01	1.07445E-02	9.11092E-05
1.3312675E-01	1.10236E-02	9.09662E-05
1.3334771E-01	1.08585E-02	9.10944E-05
1.3356867E-01	1.07821E-02	9.10389E-05
1.3378964E-01	1.08643E-02	9.13772E-05
1.340106E-01	1.08164E-02	9.18291E-05
1.3423157E-01	1.08676E-02	9.12879E-05
1.3445253E-01	1.07305E-02	9.03382E-05
1.3467349E-01	1.08021E-02	9.07345E-05
1.3489446E-01	1.06002E-02	8.97307E-05
1.3511542E-01	1.08500E-02	9.08785E-05
1.3533639E-01	1.07070E-02	9.09539E-05
1.3555735E-01	1.07759E-02	9.07405E-05
1.3577831E-01	1.07082E-02	9.03059E-05
1.3599928E-01	1.04863E-02	9.02364E-05
1.3622024E-01	1.05712E-02	9.00208E-05
1.364412E-01	1.05349E-02	8.96206E-05
1.3666217E-01	1.05758E-02	8.96598E-05
1.3688313E-01	1.04949E-02	8.99819E-05
1.371041E-01	1.06368E-02	8.97411E-05
1.3732506E-01	1.05984E-02	8.93452E-05
1.3754602E-01	1.05814E-02	8.93468E-05
1.3776699E-01	1.05931E-02	9.00773E-05
1.3798795E-01	1.04762E-02	8.86983E-05
1.3820892E-01	1.05214E-02	8.97347E-05
1.3842988E-01	1.05194E-02	8.84877E-05
1.3865084E-01	1.05929E-02	8.88596E-05
1.3887181E-01	1.03709E-02	8.86007E-05
1.3909277E-01	1.05517E-02	8.91351E-05
1.3931373E-01	1.04216E-02	8.85074E-05
1.395347E-01	1.02809E-02	8.89026E-05
1.3975566E-01	1.04144E-02	8.78007E-05
1.3997663E-01	1.02190E-02	8.81462E-05
1.4019759E-01	1.01289E-02	8.80785E-05
1.4041855E-01	1.06385E-02	8.76427E-05
1.4063952E-01	1.03696E-02	8.81547E-05
1.4086048E-01	1.03795E-02	8.84729E-05
1.4108145E-01	1.04292E-02	8.77820E-05
1.4130241E-01	1.02909E-02	8.76566E-05
1.4152337E-01	1.02861E-02	8.75190E-05
1.4174434E-01	1.02793E-02	8.71053E-05
1.419653E-01	1.03925E-02	8.72749E-05
1.4218627E-01	1.02970E-02	8.73698E-05
1.4240723E-01	1.00160E-02	8.72883E-05
1.4262819E-01	1.01897E-02	8.72339E-05
1.4284916E-01	9.92484E-03	8.63775E-05
1.4307012E-01	1.01985E-02	8.68747E-05
1.4329108E-01	1.01662E-02	8.63400E-05
1.4351205E-01	1.00551E-02	8.67815E-05
1.4373301E-01	9.88182E-03	8.68090E-05
1.4395398E-01	1.00103E-02	8.62260E-05
1.4417494E-01	9.97336E-03	8.64784E-05
1.443959E-01	1.02486E-02	8.60035E-05
1.4461687E-01	9.97131E-03	8.59542E-05
1.4483783E-01	1.00722E-02	8.65116E-05
1.450588E-01	9.81037E-03	8.59853E-05
1.4527976E-01	9.92442E-03	8.55354E-05
1.4550072E-01	1.00729E-02	8.55867E-05
1.4572169E-01	9.79404E-03	8.52890E-05
1.4594265E-01	9.95918E-03	8.57497E-05
1.4616361E-01	9.81888E-03	8.60374E-05
1.4638458E-01	9.85863E-03	8.56337E-05
1.4660554E-01	9.61447E-03	8.53091E-05
1.4682651E-01	9.62693E-03	8.42329E-05
1.4704747E-01	9.80305E-03	8.51882E-05
1.4726843E-01	9.66067E-03	8.48930E-05
1.474894E-01	9.99728E-03	8.47726E-05
1.4771036E-01	9.75762E-03	8.53138E-05
1.4793133E-01	9.70269E-03	8.45135E-05
1.4815229E-01	9.85924E-03	8.44050E-05
1.4837325E-01	9.62027E-03	8.46866E-05
1.4859422E-01	9.84481E-03	8.43578E-05
1.4881518E-01	9.56321E-03	8.38441E-05
1.4903614E-01	9.61239E-03	8.43075E-05
1.4925711E-01	9.72311E-03	8.40681E-05
1.4947807E-01	9.59737E-03	8.38466E-05
1.4969904E-01	9.47442E-03	8.41274E-05
1.499200E-01	9.55409E-03	8.34395E-05
1.5014096E-01	9.44120E-03	8.37117E-05
1.5036193E-01	9.43296E-03	8.33968E-05
1.5058289E-01	9.51322E-03	8.38224E-05
1.5080386E-01	9.46230E-03	8.33508E-05
1.5102482E-01	9.31765E-03	8.31587E-05
1.5124578E-01	9.47656E-03	8.27447E-05
1.5146675E-01	9.46839E-03	8.29986E-05
1.5168771E-01	9.50165E-03	8.31891E-05
1.5190867E-01	9.23859E-03	8.32887E-05
1.5212964E-01	9.51780E-03	8.26820E-05
1.523506E-01	9.42692E-03	8.26712E-05
1.5257157E-01	9.32714E-03	8.22449E-05
1.5279253E-01	9.40868E-03	8.22453E-05
1.5301349E-01	9.30220E-03	8.29609E-05
1.5323446E-01	9.29889E-03	8.29676E-05
1.5345542E-01	9.12920E-03	8.19114E-05
1.5367639E-01	9.29087E-03	8.23729E-05
1.5389735E-01	9.25878E-03	8.19385E-05
1.5411831E-01	9.27006E-03	8.18161E-05
1.5433928E-01	9.19899E-03	8.23116E-05
1.5456024E-01	9.15821E-03	8.22653E-05
1.547812E-01	9.43263E-03	8.19538E-05
1.5500217E-01	9.17347E-03	8.16215E-05
1.5522313E-01	9.07919E-03	8.13341E-05
1.554441E-01	9.18675E-03	8.16441E-05
1.5566506E-01	9.15623E-03	8.13275E-05
1.5588602E-01	9.16405E-03	8.12023E-05
1.5610699E-01	9.17553E-03	8.17859E-05
1.5632795E-01	9.13754E-03	8.08123E-05
1.5654892E-01	9.07675E-03	8.08197E-05
1.5676988E-01	9.27671E-03	8.15245E-05
1.5699084E-01	8.78200E-03	8.07183E-05
1.5721181E-01	8.83938E-03	8.09461E-05
1.5743277E-01	9.02912E-03	8.12245E-05
1.5765373E-01	9.04283E-03	7.99471E-05
1.578747E-01	9.10035E-03	8.07995E-05
1.5809566E-01	9.20909E-03	8.08713E-05
1.5831663E-01	9.11370E-03	8.03186E-05
1.5853759E-01	8.70586E-03	8.04237E-05
1.5875855E-01	8.87495E-03	8.08305E-05
1.5897952E-01	8.88895E-03	7.95422E-05
1.5920048E-01	8.94821E-03	8.02461E-05
1.5942145E-01	8.73117E-03	7.94600E-05
1.5964241E-01	8.86877E-03	7.99000E-05
1.5986337E-01	8.98226E-03	8.03005E-05
1.6008434E-01	8.66396E-03	8.00759E-05
1.603053E-01	8.96905E-03	7.98512E-05
1.6052627E-01	8.70386E-03	7.92937E-05
1.6074723E-01	8.92708E-03	7.94224E-05
1.6096819E-01	8.81033E-03	7.92622E-05
1.6118916E-01	8.87007E-03	7.94257E-05
1.6141012E-01	8.77895E-03	7.98317E-05
1.6163108E-01	8.57853E-03	7.91096E-05
1.6185205E-01	8.64113E-03	7.88136E-05
1.6207301E-01	8.78876E-03	7.87459E-05
1.6229398E-01	8.51196E-03	7.89108E-05
1.6251494E-01	8.63153E-03	7.92307E-05
1.627359E-01	8.79540E-03	7.93521E-05
1.6295687E-01	8.76261E-03	7.83787E-05
1.6317783E-01	8.78911E-03	7.87056E-05
1.633988E-01	8.41708E-03	7.80030E-05
1.6361976E-01	8.61132E-03	7.87181E-05
1.6384072E-01	8.55480E-03	7.88265E-05
1.6406169E-01	8.59224E-03	7.82260E-05
1.6428265E-01	8.66618E-03	7.87064E-05
1.6450361E-01	8.55885E-03	7.78217E-05
1.6472458E-01	8.57027E-03	7.76399E-05
1.6494554E-01	8.46929E-03	7.83228E-05
1.6516651E-01	8.64020E-03	7.90533E-05
1.6538747E-01	8.37016E-03	7.95772E-05
1.6560843E-01	8.59864E-03	8.05343E-05
1.658294E-01	8.34968E-03	8.03751E-05
1.6605036E-01	8.44676E-03	8.11412E-05
1.6627133E-01	8.35303E-03	8.13487E-05
1.6649229E-01	8.42323E-03	8.08523E-05
1.6671325E-01	8.61017E-03	8.17716E-05
1.6693422E-01	8.49282E-03	8.15105E-05
1.6715518E-01	8.28857E-03	8.18861E-05
1.6737614E-01	8.36492E-03	8.22408E-05
1.6759711E-01	8.26493E-03	8.27630E-05
1.6781807E-01	8.36645E-03	8.25412E-05
1.6803904E-01	8.48090E-03	8.29051E-05
1.682600E-01	8.39414E-03	8.28816E-05
1.6848096E-01	8.13502E-03	8.28708E-05
1.6870193E-01	8.44637E-03	8.34409E-05
1.6892289E-01	8.13829E-03	8.33234E-05
1.6914386E-01	8.22554E-03	8.29604E-05
1.6936482E-01	8.43968E-03	8.38036E-05
1.6958578E-01	8.10340E-03	8.31864E-05
1.6980675E-01	8.31777E-03	8.25434E-05
1.7002771E-01	8.25376E-03	8.13628E-05
1.7024867E-01	8.27851E-03	8.06933E-05
1.7046964E-01	8.31478E-03	8.01988E-05
1.706906E-01	8.15495E-03	8.08078E-05
1.7091157E-01	8.07732E-03	8.01342E-05
1.7113253E-01	8.18607E-03	8.05482E-05
1.7135349E-01	8.27760E-03	7.94943E-05
1.7157446E-01	8.04142E-03	7.88213E-05
1.7179542E-01	8.22483E-03	7.91971E-05
1.7201639E-01	8.13305E-03	7.90793E-05
1.7223735E-01	8.11136E-03	7.90895E-05
1.7245831E-01	8.16301E-03	7.95851E-05
1.7267928E-01	8.06504E-03	7.83065E-05
1.7290024E-01	8.12330E-03	7.82630E-05
1.731212E-01	8.12817E-03	7.85308E-05
1.7334217E-01	8.01613E-03	7.82231E-05
1.7356313E-01	8.00767E-03	7.81379E-05
1.737841E-01	7.90822E-03	7.78927E-05
1.7400506E-01	7.80846E-03	7.71612E-05
1.7422602E-01	8.10160E-03	7.75403E-05
1.7444699E-01	7.87336E-03	7.72957E-05
1.7466795E-01	7.93275E-03	7.79362E-05
1.7488892E-01	7.78241E-03	7.69824E-05
1.7510988E-01	7.93391E-03	7.71153E-05
1.7533084E-01	8.07102E-03	7.65829E-05
1.7555181E-01	7.90408E-03	7.64508E-05
1.7577277E-01	7.92057E-03	7.68772E-05
1.7599373E-01	7.97078E-03	7.66832E-05
1.762147E-01	7.92014E-03	7.65823E-05
1.7643566E-01	7.84734E-03	7.65253E-05
1.7665663E-01	7.75906E-03	7.65063E-05
1.7687759E-01	7.65024E-03	7.59747E-05
1.7709855E-01	7.80998E-03	7.57545E-05
1.7731952E-01	7.79653E-03	7.58485E-05
1.7754048E-01	7.92653E-03	7.59033E-05
1.7776145E-01	7.80917E-03	7.57038E-05
1.7798241E-01	7.76818E-03	7.61459E-05
1.7820337E-01	7.90320E-03	7.61631E-05
1.7842434E-01	7.87494E-03	7.51833E-05
1.786453E-01	7.81436E-03	7.52988E-05
1.7886627E-01	7.73468E-03	7.51977E-05
1.7908723E-01	8.00930E-03	7.56481E-05
1.7930819E-01	7.71411E-03	7.58782E-05
1.7952916E-01	7.60874E-03	7.51577E-05
1.7975012E-01	7.56406E-03	7.49469E-05
1.7997108E-01	7.68489E-03	7.49383E-05
1.8019205E-01	7.81698E-03	7.51570E-05
1.8041301E-01	7.71453E-03	7.50239E-05
1.8063398E-01	7.47945E-03	7.53622E-05
1.8085494E-01	7.54398E-03	7.41409E-05
1.810759E-01	7.68050E-03	7.43974E-05
1.8129687E-01	7.58767E-03	7.43092E-05
1.8151783E-01	7.60588E-03	7.44204E-05
1.817388E-01	7.55904E-03	7.48697E-05
1.8195976E-01	7.44733E-03	7.40866E-05
1.8218072E-01	7.54128E-03	7.44426E-05
1.8240169E-01	7.52306E-03	7.34545E-05
1.8262265E-01	7.47832E-03	7.37736E-05
1.8284361E-01	7.46662E-03	7.40301E-05
1.8306458E-01	7.45074E-03	7.38759E-05
1.8328554E-01	7.49356E-03	7.38383E-05
1.8350651E-01	7.26194E-03	7.34664E-05
1.8372747E-01	7.38703E-03	7.31005E-05
1.8394843E-01	7.36102E-03	7.38672E-05
1.841694E-01	7.58502E-03	7.35047E-05
1.8439036E-01	7.38738E-03	7.28637E-05
1.8461133E-01	7.53724E-03	7.35472E-05
1.8483229E-01	7.32635E-03	7.35703E-05
1.8505325E-01	7.45598E-03	7.34157E-05
1.8527422E-01	7.60576E-03	7.36269E-05
1.8549518E-01	7.26071E-03	7.28054E-05
1.8571614E-01	7.32297E-03	7.29718E-05
1.8593711E-01	7.27589E-03	7.30242E-05
1.8615807E-01	7.31280E-03	7.35178E-05
1.8637904E-01	7.44761E-03	7.26893E-05
1.866000E-01	7.45616E-03	7.33253E-05
1.8682096E-01	7.49567E-03	7.26824E-05
1.8704193E-01	7.27655E-03	7.26334E-05
1.8726289E-01	7.31199E-03	7.27979E-05
1.8748386E-01	7.25251E-03	7.31296E-05
1.8770482E-01	7.13163E-03	7.28894E-05
1.8792578E-01	7.24402E-03	7.23671E-05
1.8814675E-01	7.30663E-03	7.25273E-05
1.8836771E-01	7.18848E-03	7.29301E-05
1.8858867E-01	7.26022E-03	7.34708E-05
1.8880964E-01	7.04414E-03	7.29000E-05
1.890306E-01	7.30671E-03	7.34222E-05
1.8925157E-01	7.17597E-03	7.28452E-05
1.8947253E-01	7.09249E-03	7.27965E-05
1.8969349E-01	7.27160E-03	7.29487E-05
1.8991446E-01	7.08362E-03	7.34461E-05
1.9013542E-01	7.02470E-03	7.32803E-05
1.9035639E-01	7.13053E-03	7.34537E-05
1.9057735E-01	7.21709E-03	7.25393E-05
1.9079831E-01	7.15176E-03	7.33395E-05
1.9101928E-01	6.98977E-03	7.34842E-05
1.9124024E-01	7.26528E-03	7.35347E-05
1.914612E-01	7.23588E-03	7.29421E-05
1.9168217E-01	7.17475E-03	7.39497E-05
1.9190313E-01	7.07128E-03	7.29280E-05
1.921241E-01	7.15986E-03	7.31118E-05
1.9234506E-01	7.05060E-03	7.34775E-05
1.9256602E-01	6.95156E-03	7.29797E-05
1.9278699E-01	7.21429E-03	7.36052E-05
1.9300795E-01	7.15329E-03	7.37096E-05
1.9322892E-01	6.94511E-03	7.25305E-05
1.9344988E-01	7.00961E-03	7.34979E-05
1.9367084E-01	6.95295E-03	7.33517E-05
1.9389181E-01	6.91952E-03	7.26139E-05
1.9411277E-01	6.81713E-03	7.31952E-05
1.9433373E-01	7.09426E-03	7.33787E-05
1.945547E-01	7.01234E-03	7.31164E-05
1.9477566E-01	6.79429E-03	7.31696E-05
1.9499663E-01	6.96653E-03	7.24435E-05
1.9521759E-01	6.93509E-03	7.25946E-05
1.9543855E-01	6.77620E-03	7.26955E-05
1.9565952E-01	6.99492E-03	7.29604E-05
1.9588048E-01	6.82255E-03	7.31627E-05
1.9610145E-01	6.80887E-03	7.29234E-05
1.9632241E-01	7.00028E-03	7.28687E-05
1.9654337E-01	6.95509E-03	7.23446E-05
1.9676434E-01	6.85522E-03	7.27293E-05
1.969853E-01	6.86103E-03	7.27050E-05
1.9720627E-01	6.65451E-03	7.35965E-05
1.9742723E-01	6.87241E-03	7.22425E-05
1.9764819E-01	6.72173E-03	7.20054E-05
1.9786916E-01	6.74023E-03	7.24255E-05
1.9809012E-01	6.74863E-03	7.31513E-05
1.9831108E-01	6.70272E-03	7.26576E-05
1.9853205E-01	6.74232E-03	7.29797E-05
1.9875301E-01	6.85408E-03	7.21559E-05
1.9897398E-01	6.73147E-03	7.21838E-05
1.9919494E-01	6.69603E-03	7.26053E-05
1.994159E-01	6.80180E-03	7.28034E-05
1.9963687E-01	6.71702E-03	7.27718E-05
1.9985783E-01	6.69648E-03	7.31219E-05
2.000788E-01	6.57390E-03	7.23014E-05
2.0029976E-01	6.56468E-03	7.17728E-05
2.0052072E-01	6.68042E-03	7.26510E-05
2.0074169E-01	6.64408E-03	7.25491E-05
2.0096265E-01	6.73591E-03	7.24861E-05
2.0118361E-01	6.71772E-03	7.24453E-05
2.0140458E-01	6.68568E-03	7.28478E-05
2.0162554E-01	6.59229E-03	7.25286E-05
2.0184651E-01	6.59381E-03	7.28553E-05
2.0206747E-01	6.54683E-03	7.22684E-05
2.0228843E-01	6.55857E-03	7.21498E-05
2.025094E-01	6.53162E-03	7.28508E-05
2.0273036E-01	6.67706E-03	7.29356E-05
2.0295133E-01	6.48239E-03	7.25716E-05
2.0317229E-01	6.57641E-03	7.25938E-05
2.0339325E-01	6.57561E-03	7.22368E-05
2.0361422E-01	6.54480E-03	7.25595E-05
2.0383518E-01	6.47780E-03	7.26331E-05
2.0405614E-01	6.40528E-03	7.29221E-05
2.0427711E-01	6.53287E-03	7.30613E-05
2.0449807E-01	6.27560E-03	7.22314E-05
2.0471904E-01	6.50618E-03	7.24357E-05
2.049400E-01	6.58858E-03	7.29352E-05
2.0516096E-01	6.38206E-03	7.35368E-05
2.0538193E-01	6.42590E-03	7.38062E-05
2.0560289E-01	6.47975E-03	7.31179E-05
2.0582386E-01	6.42213E-03	7.29360E-05
2.0604482E-01	6.51503E-03	7.31514E-05
2.0626578E-01	6.31376E-03	7.34018E-05
2.0648675E-01	6.51554E-03	7.38101E-05
2.0670771E-01	6.35015E-03	7.39431E-05
2.0692867E-01	6.28896E-03	7.39129E-05
2.0714964E-01	6.22754E-03	7.28579E-05
2.073706E-01	6.35971E-03	7.38468E-05
2.0759157E-01	6.46171E-03	7.37598E-05
2.0781253E-01	6.26041E-03	7.39423E-05
2.0803349E-01	6.29419E-03	7.37365E-05
2.0825446E-01	6.44699E-03	7.44536E-05
2.0847542E-01	6.48175E-03	7.34239E-05
2.0869639E-01	6.29734E-03	7.42043E-05
2.0891735E-01	6.31889E-03	7.43987E-05
2.0913831E-01	6.43201E-03	7.41216E-05
2.0935928E-01	6.39191E-03	7.38852E-05
2.0958024E-01	6.19350E-03	7.43055E-05
2.098012E-01	6.21837E-03	7.36955E-05
2.1002217E-01	6.43840E-03	7.43132E-05
2.1024313E-01	6.22883E-03	7.38841E-05
2.104641E-01	6.37210E-03	7.39437E-05
2.1068506E-01	6.13135E-03	7.38042E-05
2.1090602E-01	6.38179E-03	7.43918E-05
2.1112699E-01	6.31603E-03	7.41517E-05
2.1134795E-01	6.43867E-03	7.43324E-05
2.1156892E-01	6.17314E-03	7.39931E-05
2.1178988E-01	6.20201E-03	7.35395E-05
2.1201084E-01	6.23766E-03	7.45267E-05
2.1223181E-01	6.19671E-03	7.46949E-05
2.1245277E-01	6.15142E-03	7.46264E-05
2.1267373E-01	6.11736E-03	7.42141E-05
2.128947E-01	5.94015E-03	7.39573E-05
2.1311566E-01	6.32323E-03	7.40201E-05
2.1333663E-01	6.28233E-03	7.48351E-05
2.1355759E-01	6.27142E-03	7.47953E-05
2.1377855E-01	6.38940E-03	7.50382E-05
2.1399952E-01	6.18168E-03	7.44694E-05
2.1422048E-01	6.12212E-03	7.40790E-05
2.1444145E-01	6.02733E-03	7.44709E-05
2.1466241E-01	6.03661E-03	7.46380E-05
2.1488337E-01	6.17744E-03	7.49870E-05
2.1510434E-01	6.01001E-03	7.47621E-05
2.153253E-01	6.08966E-03	7.44393E-05
2.1554627E-01	6.09140E-03	7.44984E-05
2.1576723E-01	6.06923E-03	7.44165E-05
2.1598819E-01	6.02654E-03	7.51570E-05
2.1620916E-01	6.15111E-03	7.50615E-05
2.1643012E-01	5.97760E-03	7.48026E-05
2.1665108E-01	6.13093E-03	7.45758E-05
2.1687205E-01	6.06060E-03	7.42394E-05
2.1709301E-01	5.93739E-03	7.46248E-05
2.1731398E-01	5.99064E-03	7.48940E-05
2.1753494E-01	6.10425E-03	7.42637E-05
2.177559E-01	6.00644E-03	7.51017E-05
2.1797687E-01	5.93188E-03	7.45025E-05
2.1819783E-01	5.86772E-03	7.40839E-05
2.184188E-01	6.00834E-03	7.48486E-05
2.1863976E-01	5.96481E-03	7.43717E-05
2.1886072E-01	5.92430E-03	7.42064E-05
2.1908169E-01	5.92497E-03	7.47284E-05
2.1930265E-01	5.88922E-03	7.49049E-05
2.1952361E-01	5.91049E-03	7.47848E-05
2.1974458E-01	5.95608E-03	7.49400E-05
2.1996554E-01	5.78522E-03	7.42755E-05
2.2018651E-01	5.71010E-03	7.41140E-05
2.2040747E-01	5.72553E-03	7.47049E-05
2.2062843E-01	6.00489E-03	7.54452E-05
2.208494E-01	6.08020E-03	7.49723E-05
2.2107036E-01	5.76811E-03	7.63907E-05
2.2129133E-01	5.78815E-03	7.65445E-05
2.2151229E-01	5.98923E-03	7.80125E-05
2.2173325E-01	5.72295E-03	7.85542E-05
2.2195422E-01	5.77347E-03	7.85777E-05
2.2217518E-01	5.83900E-03	7.94966E-05
2.2239614E-01	5.95226E-03	7.93091E-05
2.2261711E-01	5.75475E-03	7.98463E-05
2.2283807E-01	5.69812E-03	8.00276E-05
2.2305904E-01	5.72150E-03	8.14471E-05
2.232800E-01	5.64173E-03	8.10375E-05
2.2350096E-01	5.83135E-03	8.12820E-05
2.2372193E-01	5.81213E-03	8.11264E-05
2.2394289E-01	5.70254E-03	8.23643E-05
2.2416386E-01	5.72333E-03	8.23316E-05
2.2438482E-01	5.61411E-03	8.33159E-05
2.2460578E-01	5.98316E-03	8.26838E-05
2.2482675E-01	5.53519E-03	8.28963E-05
2.2504771E-01	5.66865E-03	8.34894E-05
2.2526867E-01	5.59161E-03	8.35865E-05
2.2548964E-01	5.67494E-03	8.30044E-05
2.257106E-01	5.69048E-03	8.18943E-05
2.2593157E-01	5.58283E-03	8.09307E-05
2.2615253E-01	5.56235E-03	8.07028E-05
2.2637349E-01	5.53321E-03	8.00273E-05
2.2659446E-01	5.53661E-03	8.02795E-05
2.2681542E-01	5.57916E-03	8.05535E-05
2.2703639E-01	5.45091E-03	7.96563E-05
2.2725735E-01	5.67572E-03	7.91313E-05
2.2747831E-01	5.66857E-03	8.01337E-05
2.2769928E-01	5.66816E-03	7.96669E-05
2.2792024E-01	5.57962E-03	7.94080E-05
2.281412E-01	5.71499E-03	7.92802E-05
2.2836217E-01	5.43544E-03	7.81238E-05
2.2858313E-01	5.43727E-03	7.91018E-05
2.288041E-01	5.62445E-03	8.02826E-05
2.2902506E-01	5.49042E-03	7.83653E-05
2.2924602E-01	5.45960E-03	7.81099E-05
2.2946699E-01	5.56914E-03	7.80364E-05
2.2968795E-01	5.63956E-03	7.85022E-05
2.2990892E-01	5.55110E-03	7.85799E-05
2.3012988E-01	5.56351E-03	7.92603E-05
2.3035084E-01	5.52461E-03	7.87244E-05
2.3057181E-01	5.42950E-03	7.80448E-05
2.3079277E-01	5.42793E-03	7.76729E-05
2.3101373E-01	5.62798E-03	7.76583E-05
2.312347E-01	5.50572E-03	7.82801E-05
2.3145566E-01	5.46893E-03	7.79492E-05
2.3167663E-01	5.41352E-03	7.79772E-05
2.3189759E-01	5.39616E-03	7.75601E-05
2.3211855E-01	5.56948E-03	7.74980E-05
2.3233952E-01	5.59991E-03	7.81665E-05
2.3256048E-01	5.40299E-03	7.76353E-05
2.3278145E-01	5.31239E-03	7.77452E-05
2.3300241E-01	5.35446E-03	7.76109E-05
2.3322337E-01	5.31765E-03	7.72743E-05
2.3344434E-01	5.38422E-03	7.74147E-05
2.336653E-01	5.57003E-03	7.75737E-05
2.3388627E-01	5.28285E-03	7.72523E-05
2.3410723E-01	5.47105E-03	7.80214E-05
2.3432819E-01	5.54903E-03	7.78627E-05
2.3454916E-01	5.55805E-03	7.74143E-05
2.3477012E-01	5.40313E-03	7.71450E-05
2.3499108E-01	5.16713E-03	7.75823E-05
2.3521205E-01	5.20476E-03	7.67262E-05
2.3543301E-01	5.31024E-03	7.73829E-05
2.3565398E-01	5.17352E-03	7.73655E-05
2.3587494E-01	5.19054E-03	7.77022E-05
2.360959E-01	5.29065E-03	7.71736E-05
2.3631687E-01	5.05411E-03	7.69608E-05
2.3653783E-01	5.29636E-03	7.72984E-05
2.367588E-01	5.27332E-03	7.68176E-05
2.3697976E-01	5.33591E-03	7.74036E-05
2.3720072E-01	5.37014E-03	7.80926E-05
2.3742169E-01	5.44577E-03	7.74885E-05
2.3764265E-01	5.24201E-03	7.72306E-05
2.3786361E-01	5.24741E-03	7.74140E-05
2.3808458E-01	5.27387E-03	7.69581E-05
2.3830554E-01	5.23626E-03	7.75665E-05
2.3852651E-01	5.22221E-03	7.79346E-05
2.3874747E-01	5.32991E-03	7.74200E-05
2.3896843E-01	5.49420E-03	7.74009E-05
2.391894E-01	5.12271E-03	7.68963E-05
2.3941036E-01	5.16408E-03	7.75532E-05
2.3963133E-01	5.34054E-03	7.80118E-05
2.3985229E-01	5.33294E-03	7.77872E-05
2.4007325E-01	5.16799E-03	7.67476E-05
2.4029422E-01	5.13892E-03	7.72033E-05
2.4051518E-01	5.26708E-03	7.68393E-05
2.4073614E-01	5.21369E-03	7.73344E-05
2.4095711E-01	5.10233E-03	7.77412E-05
2.4117807E-01	4.97281E-03	7.75182E-05
2.4139904E-01	5.27368E-03	7.76219E-05
2.416200E-01	5.37117E-03	7.73160E-05
2.4184096E-01	5.18991E-03	7.69616E-05
2.4206193E-01	5.06351E-03	7.73289E-05
2.4228289E-01	5.17621E-03	7.73025E-05
2.4250386E-01	5.17728E-03	7.68328E-05
2.4272482E-01	4.90171E-03	7.77052E-05
2.4294578E-01	5.06648E-03	7.73265E-05
2.4316675E-01	5.22111E-03	7.74780E-05
2.4338771E-01	5.12962E-03	7.74006E-05
2.4360867E-01	5.12590E-03	7.64934E-05
2.4382964E-01	5.03310E-03	7.69867E-05
2.440506E-01	5.15983E-03	7.79655E-05
2.4427157E-01	4.91342E-03	7.72370E-05
2.4449253E-01	4.94085E-03	7.68468E-05
2.4471349E-01	4.90827E-03	7.68106E-05
2.4493446E-01	4.87242E-03	7.70077E-05
2.4515542E-01	5.01787E-03	7.76196E-05
2.4537639E-01	4.90038E-03	7.79589E-05
2.4559735E-01	5.22273E-03	7.72793E-05
2.4581831E-01	5.02249E-03	7.66374E-05
2.4603928E-01	4.95420E-03	7.68422E-05
2.4626024E-01	4.82078E-03	7.67111E-05
2.464812E-01	5.07838E-03	7.71876E-05
2.4670217E-01	4.79599E-03	7.78394E-05
2.4692313E-01	4.92061E-03	7.76874E-05
2.471441E-01	4.85864E-03	7.59575E-05
2.4736506E-01	4.87188E-03	7.72134E-05
2.4758602E-01	4.78836E-03	7.65591E-05
2.4780699E-01	4.86664E-03	7.69111E-05
2.4802795E-01	5.04519E-03	7.81120E-05
2.4824892E-01	5.01055E-03	7.71975E-05
2.4846988E-01	4.86502E-03	7.67168E-05
2.4869084E-01	4.89532E-03	7.69143E-05
2.4891181E-01	4.80385E-03	7.69380E-05
2.4913277E-01	4.93362E-03	7.74819E-05
2.4935373E-01	4.99154E-03	7.77014E-05
2.495747E-01	4.88865E-03	7.65971E-05
2.4979566E-01	4.98811E-03	7.69352E-05
2.5001663E-01	4.87961E-03	7.66722E-05
2.5023759E-01	4.75674E-03	7.69759E-05
2.5045855E-01	4.73788E-03	7.68270E-05
2.5067952E-01	4.91779E-03	7.66208E-05
2.5090048E-01	4.75990E-03	7.67746E-05
2.5112145E-01	4.73654E-03	7.66006E-05
2.5134241E-01	4.92279E-03	7.67647E-05
2.5156337E-01	4.76302E-03	7.65385E-05
2.5178434E-01	4.66628E-03	7.59699E-05
2.520053E-01	4.76308E-03	7.62135E-05
2.5222627E-01	4.80352E-03	7.71793E-05
2.5244723E-01	4.79021E-03	7.63952E-05
2.5266819E-01	4.82557E-03	7.69365E-05
2.5288916E-01	4.66999E-03	7.60716E-05
2.5311012E-01	4.85803E-03	7.63427E-05
2.5333108E-01	4.89539E-03	7.61957E-05
2.5355205E-01	4.72949E-03	7.69312E-05
2.5377301E-01	4.66307E-03	7.71574E-05
2.5399398E-01	4.67800E-03	7.67081E-05
2.5421494E-01	4.77342E-03	7.53572E-05
2.544359E-01	4.73353E-03	7.63859E-05
2.5465687E-01	4.70014E-03	7.63006E-05
2.5487783E-01	4.59879E-03	7.63683E-05
2.550988E-01	4.61837E-03	7.76901E-05
2.5531976E-01	4.92487E-03	7.57292E-05
2.5554072E-01	4.64781E-03	7.56856E-05
2.5576169E-01	4.73902E-03	7.64701E-05
2.5598265E-01	4.51750E-03	7.65945E-05
2.5620361E-01	4.62949E-03	7.65005E-05
2.5642458E-01	4.65595E-03	7.71767E-05
2.5664554E-01	4.74301E-03	7.53228E-05
2.5686651E-01	4.59187E-03	7.61846E-05
2.5708747E-01	4.60138E-03	7.62438E-05
2.5730843E-01	4.69604E-03	7.68813E-05
2.575294E-01	4.69408E-03	7.67126E-05
2.5775036E-01	4.52230E-03	7.59879E-05
2.5797133E-01	4.53105E-03	7.61053E-05
2.5819229E-01	4.67770E-03	7.62606E-05
2.5841325E-01	4.50722E-03	7.64045E-05
2.5863422E-01	4.58785E-03	7.65878E-05
2.5885518E-01	4.63357E-03	7.59253E-05
2.5907614E-01	4.46971E-03	7.63535E-05
2.5929711E-01	4.49446E-03	7.66314E-05
2.5951807E-01	4.36930E-03	7.62372E-05
2.5973904E-01	4.39528E-03	7.64086E-05
2.599600E-01	4.64028E-03	7.56326E-05
2.6018096E-01	4.53070E-03	7.57043E-05
2.6040193E-01	4.48336E-03	7.65701E-05
2.6062289E-01	4.61429E-03	7.72416E-05
2.6084386E-01	4.48528E-03	7.62192E-05
2.6106482E-01	4.46550E-03	7.65035E-05
2.6128578E-01	4.57387E-03	7.53709E-05
2.6150675E-01	4.84183E-03	7.65515E-05
2.6172771E-01	4.53481E-03	7.61195E-05
2.6194867E-01	4.65461E-03	7.69040E-05
2.6216964E-01	4.33576E-03	7.66105E-05
2.623906E-01	4.60450E-03	7.51879E-05
2.6261157E-01	4.71346E-03	7.58852E-05
2.6283253E-01	4.38734E-03	7.58790E-05
2.6305349E-01	4.56873E-03	7.62250E-05
2.6327446E-01	4.27886E-03	7.63266E-05
2.6349542E-01	4.39471E-03	7.58276E-05
2.6371639E-01	4.42330E-03	7.49177E-05
2.6393735E-01	4.53417E-03	7.57765E-05
2.6415831E-01	4.57978E-03	7.58341E-05
2.6437928E-01	4.48001E-03	7.56150E-05
2.6460024E-01	4.40431E-03	7.65551E-05
2.648212E-01	4.33087E-03	7.57088E-05
2.6504217E-01	4.35967E-03	7.58279E-05
2.6526313E-01	4.32218E-03	7.50724E-05
2.654841E-01	4.29107E-03	7.57341E-05
2.6570506E-01	4.47674E-03	7.60213E-05
2.6592602E-01	4.52096E-03	7.53744E-05
2.6614699E-01	4.48600E-03	7.66024E-05
2.6636795E-01	4.42415E-03	7.51737E-05
2.6658892E-01	4.50908E-03	7.60069E-05
2.6680988E-01	4.36242E-03	7.62275E-05
2.6703084E-01	4.43525E-03	7.57139E-05
2.6725181E-01	4.41889E-03	7.52379E-05
2.6747277E-01	4.34100E-03	7.65182E-05
2.6769373E-01	4.28183E-03	7.52612E-05
2.679147E-01	4.25399E-03	7.56193E-05
2.6813566E-01	4.53500E-03	7.59299E-05
2.6835663E-01	4.40418E-03	7.55293E-05
2.6857759E-01	4.30107E-03	7.57909E-05
2.6879855E-01	4.35397E-03	7.57644E-05
2.6901952E-01	4.22873E-03	7.57728E-05
2.6924048E-01	4.26448E-03	7.56022E-05
2.6946145E-01	4.40407E-03	7.50016E-05
2.6968241E-01	4.17628E-03	7.50728E-05
2.6990337E-01	4.38629E-03	7.58415E-05
2.7012434E-01	4.27739E-03	7.59614E-05
2.703453E-01	4.46715E-03	7.61747E-05
2.7056627E-01	4.34508E-03	7.60874E-05
2.7078723E-01	4.22432E-03	7.53628E-05
2.7100819E-01	4.29812E-03	7.46617E-05
2.7122916E-01	4.27616E-03	7.58096E-05
2.7145012E-01	4.36292E-03	7.52595E-05
2.7167108E-01	4.25767E-03	7.70243E-05
2.7189205E-01	4.35994E-03	7.50323E-05
2.7211301E-01	4.16086E-03	7.50739E-05
2.7233398E-01	4.29882E-03	7.58595E-05
2.7255494E-01	4.14019E-03	7.57727E-05
2.727759E-01	4.34508E-03	7.58142E-05
2.7299687E-01	4.39363E-03	7.57455E-05
2.7321783E-01	4.21576E-03	7.56302E-05
2.734388E-01	4.37827E-03	7.51888E-05
2.7365976E-01	4.22141E-03	7.57396E-05
2.7388072E-01	4.18974E-03	7.57326E-05
2.7410169E-01	4.14772E-03	7.57155E-05
2.7432265E-01	4.12845E-03	7.49552E-05
2.7454361E-01	4.27103E-03	7.63545E-05
2.7476458E-01	4.19158E-03	7.48574E-05
2.7498554E-01	4.17776E-03	7.56963E-05
2.7520651E-01	4.16817E-03	7.55249E-05
2.7542747E-01	4.08992E-03	7.51478E-05
2.7564843E-01	4.26932E-03	7.57543E-05
2.758694E-01	4.23893E-03	7.64847E-05
2.7609036E-01	4.11687E-03	7.53193E-05
2.7631133E-01	4.16257E-03	7.57827E-05
2.7653229E-01	4.12868E-03	7.50490E-05
2.7675325E-01	4.12034E-03	7.70729E-05
2.7697422E-01	4.07934E-03	7.84142E-05
2.7719518E-01	4.00753E-03	7.88189E-05
2.7741614E-01	4.19333E-03	8.00380E-05
2.7763711E-01	4.14194E-03	8.05169E-05
2.7785807E-01	4.18638E-03	8.15568E-05
2.7807904E-01	4.15963E-03	8.03275E-05
2.783000E-01	4.02483E-03	8.24730E-05
2.7852096E-01	4.08510E-03	8.20653E-05
2.7874193E-01	3.93997E-03	8.29447E-05
2.7896289E-01	4.15960E-03	8.28953E-05
2.7918386E-01	4.07949E-03	8.32307E-05
2.7940482E-01	4.02053E-03	8.42684E-05
2.7962578E-01	3.91928E-03	8.55948E-05
2.7984675E-01	4.16451E-03	8.41532E-05
2.8006771E-01	3.87726E-03	8.45696E-05
2.8028867E-01	3.98881E-03	8.56666E-05
2.8050964E-01	4.02335E-03	8.58340E-05
2.807306E-01	4.02814E-03	8.64237E-05
2.8095157E-01	3.98710E-03	8.65330E-05
2.8117253E-01	3.84969E-03	8.52018E-05
2.8139349E-01	3.96779E-03	8.50295E-05
2.8161446E-01	4.23233E-03	8.37630E-05
2.8183542E-01	4.07609E-03	8.21616E-05
2.8205639E-01	3.99421E-03	8.21107E-05
2.8227735E-01	3.76283E-03	8.19329E-05
2.8249831E-01	4.13815E-03	8.12324E-05
2.8271928E-01	3.94937E-03	8.18091E-05
2.8294024E-01	4.01835E-03	8.15076E-05
2.831612E-01	4.07849E-03	8.04921E-05
2.8338217E-01	3.88487E-03	8.10583E-05
2.8360313E-01	3.94817E-03	7.98543E-05
2.838241E-01	3.84227E-03	8.01322E-05
2.8404506E-01	4.01552E-03	8.05705E-05
2.8426602E-01	3.99760E-03	8.05150E-05
2.8448699E-01	4.03116E-03	7.97340E-05
2.8470795E-01	4.03914E-03	7.95054E-05
2.8492892E-01	3.94793E-03	7.96507E-05
2.8514988E-01	4.00306E-03	7.96919E-05
2.8537084E-01	3.73294E-03	7.95924E-05
2.8559181E-01	3.91069E-03	7.97229E-05
2.8581277E-01	3.93797E-03	7.85769E-05
2.8603373E-01	3.96993E-03	7.92188E-05
2.862547E-01	3.95702E-03	7.86790E-05
2.8647566E-01	3.88749E-03	7.90089E-05
2.8669663E-01	3.93059E-03	7.94776E-05
2.8691759E-01	3.66421E-03	7.93494E-05
2.8713855E-01	3.95461E-03	7.84814E-05
2.8735952E-01	3.83019E-03	7.84746E-05
2.8758048E-01	3.85900E-03	7.85073E-05
2.8780145E-01	3.85051E-03	7.87940E-05
2.8802241E-01	3.94357E-03	7.91023E-05
2.8824337E-01	4.03565E-03	7.93309E-05
2.8846434E-01	3.74464E-03	7.85420E-05
2.886853E-01	3.89012E-03	7.88705E-05
2.8890627E-01	3.81957E-03	7.83014E-05
2.8912723E-01	3.87313E-03	7.81978E-05
2.8934819E-01	3.84543E-03	7.86767E-05
2.8956916E-01	3.91810E-03	7.82756E-05
2.8979012E-01	3.75697E-03	7.85703E-05
2.9001108E-01	3.70790E-03	7.81518E-05
2.9023205E-01	3.72603E-03	7.76575E-05
2.9045301E-01	3.73456E-03	7.82624E-05
2.9067398E-01	3.83880E-03	7.86199E-05
2.9089494E-01	3.79804E-03	7.75985E-05
2.911159E-01	3.96216E-03	7.86882E-05
2.9133687E-01	3.69710E-03	7.75312E-05
2.9155783E-01	3.77189E-03	7.75546E-05
2.917788E-01	3.66805E-03	7.74315E-05
2.9199976E-01	3.86654E-03	7.75792E-05
2.9222072E-01	3.65034E-03	7.79283E-05
2.9244169E-01	3.90416E-03	7.86251E-05
2.9266265E-01	3.66913E-03	7.71781E-05
2.9288361E-01	3.58727E-03	7.67203E-05
2.9310458E-01	3.59464E-03	7.72462E-05
2.9332554E-01	3.68418E-03	7.72750E-05
2.9354651E-01	3.77613E-03	7.72803E-05
2.9376747E-01	3.73141E-03	7.76098E-05
2.9398843E-01	3.85532E-03	7.79546E-05
2.942094E-01	3.73427E-03	7.71066E-05
2.9443036E-01	3.72597E-03	7.75437E-05
2.9465133E-01	3.57597E-03	7.71084E-05
2.9487229E-01	3.57426E-03	7.68166E-05
2.9509325E-01	3.64372E-03	7.72946E-05
2.9531422E-01	3.84394E-03	7.79065E-05
2.9553518E-01	3.69737E-03	7.73088E-05
2.9575614E-01	3.82162E-03	7.69915E-05
2.9597711E-01	3.87378E-03	7.73284E-05
2.9619807E-01	3.74811E-03	7.73812E-05
2.9641904E-01	3.56919E-03	7.73772E-05
2.966400E-01	3.68312E-03	7.77519E-05
2.9686096E-01	3.86781E-03	7.68350E-05
2.9708193E-01	3.57482E-03	7.71055E-05
2.9730289E-01	3.71288E-03	7.66567E-05
2.9752386E-01	3.67361E-03	7.69586E-05
2.9774482E-01	3.44375E-03	7.76156E-05
2.9796578E-01	3.74233E-03	7.74472E-05
2.9818675E-01	3.50529E-03	7.71620E-05
2.9840771E-01	3.64110E-03	7.66529E-05
2.9862867E-01	3.69846E-03	7.69127E-05
2.9884964E-01	3.62075E-03	7.63694E-05
2.990706E-01	3.41816E-03	7.69306E-05
2.9929157E-01	3.64952E-03	7.70358E-05
2.9951253E-01	3.61973E-03	7.75205E-05
2.9973349E-01	3.62062E-03	7.71542E-05
2.9995446E-01	3.63842E-03	7.67378E-05
3.0017542E-01	3.51821E-03	7.61306E-05
3.0039639E-01	3.54828E-03	7.66461E-05
3.0061735E-01	3.38870E-03	7.62117E-05
3.0083831E-01	3.61138E-03	7.70759E-05
3.0105928E-01	3.53341E-03	7.67134E-05
3.0128024E-01	3.56903E-03	7.59519E-05
3.015012E-01	3.64093E-03	7.66579E-05
3.0172217E-01	3.46456E-03	7.64401E-05
3.0194313E-01	3.55935E-03	7.64934E-05
3.021641E-01	3.40926E-03	7.66796E-05
3.0238506E-01	3.50433E-03	7.59656E-05
3.0260602E-01	3.62009E-03	7.58167E-05
3.0282699E-01	3.64243E-03	7.57784E-05
3.0304795E-01	3.42267E-03	7.63074E-05
3.0326892E-01	3.62636E-03	7.59898E-05
3.0348988E-01	3.64426E-03	7.70639E-05
3.0371084E-01	3.53254E-03	7.66622E-05
3.0393181E-01	3.66166E-03	7.59804E-05
3.0415277E-01	3.40629E-03	7.56306E-05
3.0437373E-01	3.58408E-03	7.60714E-05
3.045947E-01	3.38941E-03	7.59055E-05
3.0481566E-01	3.49840E-03	7.65807E-05
3.0503663E-01	3.55148E-03	7.62650E-05
3.0525759E-01	3.71509E-03	7.59694E-05
3.0547855E-01	3.37347E-03	7.58330E-05
3.0569952E-01	3.79754E-03	7.59625E-05
3.0592048E-01	3.50041E-03	7.55582E-05
3.0614145E-01	3.62944E-03	7.64652E-05
3.0636241E-01	3.44108E-03	7.65305E-05
3.0658337E-01	3.54900E-03	7.53707E-05
3.0680434E-01	3.59999E-03	7.63372E-05
3.070253E-01	3.43540E-03	7.59230E-05
3.0724627E-01	3.28579E-03	7.58122E-05
3.0746723E-01	3.36407E-03	7.60859E-05
3.0768819E-01	3.45910E-03	7.63756E-05
3.0790916E-01	3.52512E-03	7.59768E-05
3.0813012E-01	3.33074E-03	7.56717E-05
3.0835108E-01	3.52386E-03	7.53958E-05
3.0857205E-01	3.47727E-03	7.59044E-05
3.0879301E-01	3.39556E-03	7.57476E-05
3.0901398E-01	3.39344E-03	7.62453E-05
3.0923494E-01	3.30514E-03	7.64232E-05
3.094559E-01	3.52619E-03	7.58558E-05
3.0967687E-01	3.45888E-03	7.52299E-05
3.0989783E-01	3.53560E-03	7.57496E-05
3.101188E-01	3.64445E-03	7.62386E-05
3.1033976E-01	3.23730E-03	7.55698E-05
3.1056072E-01	3.26706E-03	7.65011E-05
3.1078169E-01	3.14172E-03	7.57360E-05
3.1100265E-01	3.35776E-03	7.51289E-05
3.1122361E-01	3.26883E-03	7.53945E-05
3.1144458E-01	3.36473E-03	7.60297E-05
3.1166554E-01	3.33344E-03	7.55654E-05
3.1188651E-01	3.38776E-03	7.64915E-05
3.1210747E-01	3.39948E-03	7.59210E-05
3.1232843E-01	3.31220E-03	7.55287E-05
3.125494E-01	3.32647E-03	7.53060E-05
3.1277036E-01	3.53338E-03	7.62008E-05
3.1299133E-01	3.33514E-03	7.55858E-05
3.1321229E-01	3.45179E-03	7.64351E-05
3.1343325E-01	3.41657E-03	7.61643E-05
3.1365422E-01	3.40003E-03	7.55373E-05
3.1387518E-01	3.29212E-03	7.55508E-05
3.1409614E-01	3.14284E-03	7.52417E-05
3.1431711E-01	3.34040E-03	7.57037E-05
3.1453807E-01	3.36368E-03	7.60062E-05
3.1475904E-01	3.33765E-03	7.67364E-05
3.149800E-01	3.32456E-03	7.51129E-05
3.1520096E-01	3.19153E-03	7.55536E-05
3.1542193E-01	3.37908E-03	7.55600E-05
3.1564289E-01	3.31727E-03	7.53556E-05
3.1586386E-01	3.04254E-03	7.55249E-05
3.1608482E-01	3.21695E-03	7.65420E-05
3.1630578E-01	3.30436E-03	7.57146E-05
3.1652675E-01	3.17694E-03	7.53875E-05
3.1674771E-01	3.15645E-03	7.55069E-05
3.1696867E-01	3.17260E-03	7.52840E-05
3.1718964E-01	3.10955E-03	7.56623E-05
3.174106E-01	3.31690E-03	7.55763E-05
3.1763157E-01	3.33672E-03	7.60559E-05
3.1785253E-01	2.94933E-03	7.49639E-05
3.1807349E-01	3.21215E-03	7.56704E-05
3.1829446E-01	3.32980E-03	7.53227E-05
3.1851542E-01	3.21148E-03	7.58871E-05
3.1873639E-01	3.30187E-03	7.55587E-05
3.1895735E-01	3.29982E-03	7.63468E-05
3.1917831E-01	2.99093E-03	7.47987E-05
3.1939928E-01	3.14934E-03	7.51344E-05
3.1962024E-01	3.09120E-03	7.51230E-05
3.198412E-01	3.12574E-03	7.57804E-05
3.2006217E-01	3.28762E-03	7.58358E-05
3.2028313E-01	3.14291E-03	7.61412E-05
3.205041E-01	3.19185E-03	7.56811E-05
3.2072506E-01	3.18993E-03	7.52638E-05
3.2094602E-01	3.19663E-03	7.51710E-05
3.2116699E-01	3.41216E-03	7.56528E-05
3.2138795E-01	3.35927E-03	7.54275E-05
3.2160892E-01	3.09935E-03	7.56856E-05
3.2182988E-01	3.12616E-03	7.63472E-05
3.2205084E-01	3.15013E-03	7.50123E-05
3.2227181E-01	2.98722E-03	7.56318E-05
3.2249277E-01	3.08677E-03	7.52391E-05
3.2271373E-01	3.11914E-03	7.51154E-05
3.229347E-01	3.03041E-03	7.58302E-05
3.2315566E-01	3.24725E-03	7.61662E-05
3.2337663E-01	3.09901E-03	7.46217E-05
3.2359759E-01	3.20205E-03	7.53421E-05
3.2381855E-01	2.81876E-03	7.53053E-05
3.2403952E-01	3.15895E-03	7.51572E-05
3.2426048E-01	3.04900E-03	7.56781E-05
3.2448145E-01	3.04187E-03	7.64249E-05
3.2470241E-01	2.94855E-03	7.45773E-05
3.2492337E-01	3.07640E-03	7.50290E-05
3.2514434E-01	2.98939E-03	7.52559E-05
3.253653E-01	3.16092E-03	7.52686E-05
3.2558627E-01	2.88108E-03	7.53781E-05
3.2580723E-01	2.97841E-03	7.59083E-05
3.2602819E-01	2.93521E-03	7.54859E-05
3.2624916E-01	2.99746E-03	7.50763E-05
3.2647012E-01	3.24902E-03	7.52435E-05
3.2669108E-01	3.07560E-03	7.50148E-05
3.2691205E-01	2.99937E-03	7.52913E-05
3.2713301E-01	2.96457E-03	7.53607E-05
3.2735398E-01	3.08543E-03	7.60954E-05
3.2757494E-01	2.99900E-03	7.52518E-05
3.277959E-01	2.88268E-03	7.47861E-05
3.2801687E-01	2.93809E-03	7.48438E-05
3.2823783E-01	3.14481E-03	7.54215E-05
3.284588E-01	3.18835E-03	7.54607E-05
3.2867976E-01	3.29393E-03	7.56869E-05
3.2890072E-01	3.16355E-03	7.51610E-05
3.2912169E-01	3.14919E-03	7.51464E-05
3.2934265E-01	3.06416E-03	7.51561E-05
3.2956361E-01	3.02875E-03	7.53045E-05
3.2978458E-01	2.98419E-03	7.53791E-05
3.3000554E-01	2.87861E-03	7.52947E-05
3.3022651E-01	3.12491E-03	7.55516E-05
3.3044747E-01	3.00874E-03	7.50298E-05
3.3066843E-01	3.02153E-03	7.51089E-05
3.308894E-01	2.99613E-03	7.50471E-05
3.3111036E-01	2.95394E-03	7.57804E-05
3.3133133E-01	2.97413E-03	7.58174E-05
3.3155229E-01	2.82527E-03	7.58937E-05
3.3177325E-01	3.11244E-03	7.52248E-05
3.3199422E-01	2.99909E-03	7.53715E-05
3.3221518E-01	2.96345E-03	7.59203E-05
3.3243614E-01	2.83139E-03	7.66429E-05
3.3265711E-01	3.04640E-03	7.83352E-05
3.3287807E-01	3.09254E-03	7.97334E-05
3.3309904E-01	3.08133E-03	8.05321E-05
3.333200E-01	2.99886E-03	8.09500E-05
3.3354096E-01	2.75280E-03	8.13381E-05
3.3376193E-01	2.92721E-03	8.15536E-05
3.3398289E-01	3.08180E-03	8.19286E-05
3.3420386E-01	2.72830E-03	8.25254E-05
3.3442482E-01	2.92180E-03	8.35088E-05
3.3464578E-01	3.03246E-03	8.41857E-05
3.3486675E-01	2.94942E-03	8.51051E-05
3.3508771E-01	2.96517E-03	8.51458E-05
3.3530867E-01	2.85222E-03	8.58767E-05
3.3552964E-01	2.84439E-03	8.66403E-05
3.357506E-01	3.02088E-03	8.68368E-05
3.3597157E-01	3.00458E-03	8.76777E-05
3.3619253E-01	3.08464E-03	8.86240E-05
3.3641349E-01	2.82414E-03	8.82983E-05
3.3663446E-01	2.72474E-03	8.93474E-05
3.3685542E-01	2.96762E-03	8.91763E-05
3.3707639E-01	3.06319E-03	8.72936E-05
3.3729735E-01	2.78920E-03	8.52913E-05
3.3751831E-01	2.93912E-03	8.44566E-05
3.3773928E-01	2.88955E-03	8.40420E-05
3.3796024E-01	2.93188E-03	8.42423E-05
3.381812E-01	2.63123E-03	8.37695E-05
3.3840217E-01	2.84763E-03	8.45509E-05
3.3862313E-01	2.88236E-03	8.35231E-05
3.388441E-01	3.01599E-03	8.31815E-05
3.3906506E-01	2.87560E-03	8.29609E-05
3.3928602E-01	2.77194E-03	8.26426E-05
3.3950699E-01	2.83101E-03	8.29046E-05
3.3972795E-01	2.96703E-03	8.31502E-05
3.3994892E-01	2.78414E-03	8.28165E-05
3.4016988E-01	2.78813E-03	8.17997E-05
3.4039084E-01	2.76304E-03	8.18721E-05
3.4061181E-01	2.79877E-03	8.21689E-05
3.4083277E-01	2.92609E-03	8.16020E-05
3.4105373E-01	2.73788E-03	8.19851E-05
3.412747E-01	2.67564E-03	8.23213E-05
3.4149566E-01	2.87335E-03	8.13645E-05
3.4171663E-01	2.78905E-03	8.12178E-05
3.4193759E-01	2.93466E-03	8.19513E-05
3.4215855E-01	2.74468E-03	8.19559E-05
3.4237952E-01	2.92315E-03	8.25962E-05
3.4260048E-01	2.62778E-03	8.31306E-05
3.4282145E-01	2.69794E-03	8.20513E-05
3.4304241E-01	2.89986E-03	8.20909E-05
3.4326337E-01	2.52949E-03	8.17905E-05
3.4348434E-01	2.73921E-03	8.24097E-05
3.437053E-01	2.73304E-03	8.20951E-05
3.4392627E-01	2.73767E-03	8.30388E-05
3.4414723E-01	2.71513E-03	8.37999E-05
3.4436819E-01	2.68695E-03	8.20435E-05
3.4458916E-01	2.77661E-03	8.30445E-05
3.4481012E-01	2.64467E-03	8.30531E-05
3.4503108E-01	2.64116E-03	8.27349E-05
3.4525205E-01	2.73815E-03	8.34405E-05
3.4547301E-01	2.70089E-03	8.43228E-05
3.4569398E-01	2.86278E-03	8.30522E-05
3.4591494E-01	2.79900E-03	8.33626E-05
3.461359E-01	2.70393E-03	8.35407E-05
3.4635687E-01	2.95367E-03	8.36816E-05
3.4657783E-01	2.72598E-03	8.42502E-05
3.467988E-01	2.57100E-03	8.45832E-05
3.4701976E-01	2.73116E-03	8.34470E-05
3.4724072E-01	2.78555E-03	8.44704E-05
3.4746169E-01	3.02898E-03	8.39116E-05
3.4768265E-01	2.64128E-03	8.39627E-05
3.4790361E-01	2.87718E-03	8.53173E-05
3.4812458E-01	2.88812E-03	8.55633E-05
3.4834554E-01	2.65009E-03	8.51368E-05
3.4856651E-01	2.68068E-03	8.48233E-05
3.4878747E-01	2.75601E-03	8.41149E-05
3.4900843E-01	2.50795E-03	8.50801E-05
3.492294E-01	2.65749E-03	8.49845E-05
3.4945036E-01	2.79405E-03	8.58571E-05
3.4967133E-01	2.61015E-03	8.63500E-05
3.4989229E-01	2.88146E-03	8.58549E-05
3.5011325E-01	2.75516E-03	8.54761E-05
3.5033422E-01	2.76613E-03	8.57417E-05
3.5055518E-01	2.50821E-03	8.56975E-05
3.5077614E-01	2.60224E-03	8.63281E-05
3.5099711E-01	2.64098E-03	8.74175E-05
3.5121807E-01	2.80503E-03	8.58810E-05
3.5143904E-01	2.41215E-03	8.63620E-05
3.516600E-01	2.51754E-03	8.66159E-05
3.5188096E-01	2.63373E-03	8.67905E-05
3.5210193E-01	2.62912E-03	8.72290E-05
3.5232289E-01	2.63971E-03	8.76877E-05
3.5254386E-01	2.65970E-03	8.79445E-05
3.5276482E-01	2.77831E-03	8.77356E-05
3.5298578E-01	2.56117E-03	8.71127E-05
3.5320675E-01	2.38828E-03	8.80892E-05
3.5342771E-01	2.77186E-03	8.84719E-05
3.5364867E-01	2.60953E-03	8.86459E-05
3.5386964E-01	2.45260E-03	8.97557E-05
3.540906E-01	2.55992E-03	8.81080E-05
3.5431157E-01	2.54143E-03	8.85317E-05
3.5453253E-01	2.53243E-03	8.85540E-05
3.5475349E-01	2.58347E-03	8.93831E-05
3.5497446E-01	2.23413E-03	8.94283E-05
3.5519542E-01	2.53529E-03	9.14447E-05
3.5541639E-01	2.53981E-03	8.96467E-05
3.5563735E-01	2.59324E-03	9.00047E-05
3.5585831E-01	2.45052E-03	8.99341E-05
3.5607928E-01	2.57223E-03	8.99711E-05
3.5630024E-01	2.65755E-03	9.11460E-05
3.565212E-01	2.43027E-03	9.20117E-05
3.5674217E-01	2.50868E-03	9.08876E-05
3.5696313E-01	2.16814E-03	9.01605E-05
3.571841E-01	2.42794E-03	9.02298E-05
3.5740506E-01	2.59973E-03	9.07653E-05
3.5762602E-01	2.63794E-03	9.13844E-05
3.5784699E-01	2.50350E-03	9.13773E-05
3.5806795E-01	2.53458E-03	9.18319E-05
3.5828892E-01	2.50429E-03	9.04269E-05
3.5850988E-01	2.36766E-03	9.08399E-05
3.5873084E-01	2.75538E-03	9.08320E-05
3.5895181E-01	2.49622E-03	9.14873E-05
3.5917277E-01	2.44636E-03	9.24615E-05
3.5939373E-01	2.44805E-03	9.29158E-05
3.596147E-01	2.40685E-03	9.22164E-05
3.5983566E-01	2.50277E-03	9.23948E-05
3.6005663E-01	2.49978E-03	9.20299E-05
3.6027759E-01	2.34857E-03	9.32562E-05
3.6049855E-01	2.52173E-03	9.37770E-05
3.6071952E-01	2.55896E-03	9.49480E-05
3.6094048E-01	2.51196E-03	9.45726E-05
3.6116145E-01	2.39970E-03	9.34231E-05
3.6138241E-01	2.31655E-03	9.41637E-05
3.6160337E-01	2.55602E-03	9.48467E-05
3.6182434E-01	2.42128E-03	9.41728E-05
3.620453E-01	2.53003E-03	9.49022E-05
3.6226627E-01	2.44800E-03	9.64960E-05
3.6248723E-01	2.29451E-03	9.37664E-05
3.6270819E-01	2.31928E-03	9.41783E-05
3.6292916E-01	2.68599E-03	9.50633E-05
3.6315012E-01	2.17458E-03	9.49426E-05
3.6337108E-01	2.38799E-03	9.59323E-05
3.6359205E-01	2.21897E-03	9.77726E-05
3.6381301E-01	2.51066E-03	9.61230E-05
3.6403398E-01	2.58427E-03	9.69584E-05
3.6425494E-01	2.65560E-03	9.75731E-05
3.644759E-01	2.33971E-03	9.75462E-05
3.6469687E-01	2.60221E-03	9.86230E-05
3.6491783E-01	2.53489E-03	1.00402E-04
3.651388E-01	2.23210E-03	1.00358E-04
3.6535976E-01	2.75771E-03	9.93411E-05
3.6558072E-01	2.52186E-03	1.00057E-04
3.6580169E-01	2.50247E-03	1.00391E-04
3.6602265E-01	2.49045E-03	1.02112E-04
3.6624361E-01	2.44074E-03	1.02190E-04
3.6646458E-01	2.43548E-03	1.04392E-04
3.6668554E-01	2.39502E-03	1.02321E-04
3.6690651E-01	2.56818E-03	1.04121E-04
3.6712747E-01	2.35519E-03	1.03342E-04
3.6734843E-01	2.34564E-03	1.04950E-04
3.675694E-01	2.42021E-03	1.05268E-04
3.6779036E-01	2.45440E-03	1.08179E-04
3.6801133E-01	2.40992E-03	1.07656E-04
3.6823229E-01	2.33040E-03	1.06924E-04
3.6845325E-01	2.34500E-03	1.07766E-04
3.6867422E-01	2.38327E-03	1.09315E-04
3.6889518E-01	2.33381E-03	1.10355E-04
3.6911614E-01	2.41660E-03	1.11822E-04
3.6933711E-01	2.34602E-03	1.13090E-04
3.6955807E-01	2.37994E-03	1.11551E-04
