# Supplementary material for: A solution structure analysis reveals a bent collagen triple helix in the complement activation recognition molecule mannan-binding lectin
Source: J Biol Chem. 2022 Dec 15;299(2):102799. doi: 10.1016/j.jbc.2022.102799 (PMC9898670; doi:10.1016/j.jbc.2022.102799)
Supplement: Supplemental data 1 [file mmc1.zip › pog_13.dat]

0.0154800240    0.0138112953    0.0035981553    
0.0157018770    0.0144391793    0.0035880781    
0.0159237290    0.0146431902    0.0036083210    
0.0161455810    0.0135872816    0.0034881147    
0.0163674330    0.0131509822    0.0035007963    
0.0165892860    0.0141738055    0.0033984208    
0.0168111380    0.0126423965    0.0033248947    
0.0170329900    0.0136149328    0.0033933917    
0.0172548430    0.0134799606    0.0033330314    
0.0174766950    0.0136712335    0.0033174604    
0.0176985470    0.0124872325    0.0033147152    
0.0179204000    0.0147098309    0.0032287036    
0.0181422520    0.0099818244    0.0031653220    
0.0183641040    0.0121073339    0.0031709656    
0.0185859560    0.0131242303    0.0031011581    
0.0188078090    0.0117726535    0.0031281377    
0.0190296610    0.0132809827    0.0031211817    
0.0192515130    0.0122866009    0.0030648938    
0.0194733660    0.0122211718    0.0030226571    
0.0196952180    0.0116188276    0.0029933031    
0.0199170700    0.0124634279    0.0030067838    
0.0201389230    0.0115486041    0.0029947372    
0.0203607750    0.0126641244    0.0029656366    
0.0205826270    0.0111858532    0.0028975289    
0.0208044790    0.0121153739    0.0028725479    
0.0210263320    0.0114893919    0.0028812665    
0.0212481840    0.0119048886    0.0028547639    
0.0214700360    0.0121435984    0.0028922088    
0.0216918890    0.0115155487    0.0027802671    
0.0219137410    0.0108454171    0.0028097750    
0.0221355930    0.0119470063    0.0027741652    
0.0223574460    0.0103184396    0.0027487019    
0.0225792980    0.0128235161    0.0027525010    
0.0228011500    0.0105956015    0.0027353796    
0.0230230020    0.0119505531    0.0027117668    
0.0232448550    0.0104134544    0.0027018439    
0.0234667070    0.0106985897    0.0026852985    
0.0236885590    0.0119475106    0.0026419458    
0.0239104120    0.0108684780    0.0025989538    
0.0241322640    0.0115390954    0.0026174296    
0.0243541160    0.0103731154    0.0025754390    
0.0245759690    0.0107131612    0.0025831593    
0.0247978210    0.0105858265    0.0026138057    
0.0250196730    0.0113013034    0.0025257446    
0.0252415250    0.0110430151    0.0025297251    
0.0254633780    0.0101726582    0.0025439338    
0.0256852300    0.0091376278    0.0024932318    
0.0259070820    0.0101476416    0.0024989016    
0.0261289350    0.0109546375    0.0025210275    
0.0263507870    0.0092246381    0.0024510412    
0.0265726390    0.0106280531    0.0024728786    
0.0267944920    0.0100856059    0.0024246154    
0.0270163440    0.0097425797    0.0024329511    
0.0272381960    0.0102611731    0.0024244616    
0.0274600480    0.0097998969    0.0024228217    
0.0276819010    0.0106293593    0.0023730607    
0.0279037530    0.0097819397    0.0023797244    
0.0281256050    0.0100047283    0.0023640255    
0.0283474580    0.0099711838    0.0023812988    
0.0285693100    0.0088678412    0.0023812409    
0.0287911620    0.0101180311    0.0023444712    
0.0290130150    0.0093526830    0.0023088296    
0.0292348670    0.0097332436    0.0023011350    
0.0294567190    0.0091982506    0.0023134984    
0.0296785710    0.0090435180    0.0022987990    
0.0299004240    0.0093955606    0.0022877265    
0.0301222760    0.0091510990    0.0022963197    
0.0303441280    0.0094014932    0.0022678714    
0.0305659810    0.0108115394    0.0022611420    
0.0307878330    0.0083984018    0.0022382940    
0.0310096850    0.0086332188    0.0022436902    
0.0312315380    0.0089720339    0.0022400290    
0.0314533900    0.0085331270    0.0022084088    
0.0316752420    0.0092975432    0.0022190209    
0.0318970940    0.0091401152    0.0022153595    
0.0321189470    0.0094763310    0.0021994007    
0.0323407990    0.0091964745    0.0021769155    
0.0325626510    0.0097090158    0.0021859561    
0.0327845040    0.0087639618    0.0021486437    
0.0330063560    0.0092535448    0.0021845977    
0.0332282080    0.0086406072    0.0021403211    
0.0334500610    0.0089113880    0.0021413709    
0.0336719130    0.0094284157    0.0021625058    
0.0338937650    0.0096961271    0.0021293607    
0.0341156170    0.0089579017    0.0021100997    
0.0343374700    0.0078852986    0.0021337318    
0.0345593220    0.0087845561    0.0020965481    
0.0347811740    0.0079082803    0.0020899126    
0.0350030270    0.0086257488    0.0021007150    
0.0352248790    0.0082244897    0.0020833025    
0.0354467310    0.0086817111    0.0020740991    
0.0356685840    0.0080126708    0.0021023267    
0.0358904360    0.0085888199    0.0020500368    
0.0361122880    0.0083504783    0.0020478381    
0.0363341400    0.0081580248    0.0020315850    
0.0365559930    0.0083958863    0.0020430760    
0.0367778450    0.0075830698    0.0020445745    
0.0369996970    0.0073017994    0.0020219631    
0.0372215500    0.0085989077    0.0020308501    
0.0374434020    0.0078433648    0.0019972383    
0.0376652540    0.0083413804    0.0020112232    
0.0378871070    0.0086278407    0.0019991066    
0.0381089590    0.0081410839    0.0019952980    
0.0383308110    0.0086786663    0.0019721297    
0.0385526630    0.0086346786    0.0019850928    
0.0387745160    0.0080638749    0.0019675509    
0.0389963680    0.0074226379    0.0019796846    
0.0392182200    0.0079660381    0.0019637099    
0.0394400730    0.0076605515    0.0019613330    
0.0396619250    0.0084693980    0.0019406785    
0.0398837770    0.0082606097    0.0019398561    
0.0401056300    0.0075494411    0.0019409964    
0.0403274820    0.0081597244    0.0019337866    
0.0405493340    0.0074163874    0.0019212829    
0.0407711860    0.0077192480    0.0019305830    
0.0409930390    0.0080581621    0.0018988038    
0.0412148910    0.0082701903    0.0019151605    
0.0414367430    0.0076231026    0.0019092819    
0.0416585960    0.0072952688    0.0018825953    
0.0418804480    0.0069921344    0.0018893918    
0.0421023000    0.0080281721    0.0018887691    
0.0423241530    0.0085017215    0.0018668994    
0.0425460050    0.0080348947    0.0018901148    
0.0427678570    0.0071073962    0.0018662297    
0.0429897090    0.0076635524    0.0018566502    
0.0432115620    0.0079772596    0.0018686348    
0.0434334140    0.0076830511    0.0018427867    
0.0436552660    0.0066940619    0.0018300399    
0.0438771190    0.0084156663    0.0018539976    
0.0440989710    0.0076482018    0.0018522594    
0.0443208230    0.0060707603    0.0018310251    
0.0445426760    0.0077236709    0.0018303613    
0.0447645280    0.0069889075    0.0018230963    
0.0449863800    0.0067101070    0.0018105275    
0.0452082320    0.0073575551    0.0018011462    
0.0454300850    0.0068808309    0.0018160391    
0.0456519370    0.0068595871    0.0017954427    
0.0458737890    0.0070276972    0.0017871001    
0.0460956420    0.0069335722    0.0017938161    
0.0463174940    0.0075045839    0.0018044956    
0.0465393460    0.0072846514    0.0017796908    
0.0467611990    0.0072657917    0.0017774043    
0.0469830510    0.0063377147    0.0017753147    
0.0472049030    0.0063676791    0.0017639652    
0.0474267550    0.0067959605    0.0017662799    
0.0476486080    0.0073053411    0.0017595542    
0.0478704600    0.0062758184    0.0017558476    
0.0480923120    0.0068877264    0.0017503690    
0.0483141650    0.0068536993    0.0017502286    
0.0485360170    0.0068049495    0.0017375154    
0.0487578690    0.0068058325    0.0017383882    
0.0489797220    0.0066715523    0.0017328687    
0.0492015740    0.0072921766    0.0017318848    
0.0494234260    0.0065830487    0.0017126764    
0.0496452780    0.0066089390    0.0017341007    
0.0498671310    0.0061294810    0.0017109019    
0.0500889830    0.0072401800    0.0017088708    
0.0503108350    0.0071141662    0.0017107944    
0.0505326880    0.0066062051    0.0016958167    
0.0507545400    0.0062307002    0.0016916053    
0.0509763920    0.0057381327    0.0017037543    
0.0511982450    0.0067699185    0.0016807179    
0.0514200970    0.0068304463    0.0016861068    
0.0516419490    0.0060934077    0.0016922422    
0.0518638010    0.0060564491    0.0016745076    
0.0520856540    0.0064164813    0.0016775180    
0.0523075060    0.0061950238    0.0016804110    
0.0525293580    0.0062165492    0.0016853145    
0.0527512110    0.0064486737    0.0017119252    
0.0529730630    0.0066401634    0.0016949755    
0.0531949150    0.0055233823    0.0017175274    
0.0534167680    0.0060762399    0.0017106187    
0.0536386200    0.0057278293    0.0017216188    
0.0538604720    0.0058724297    0.0017049026    
0.0540823240    0.0065934498    0.0017138990    
0.0543041770    0.0059869470    0.0017227684    
0.0545260290    0.0061151788    0.0017193784    
0.0547478810    0.0060213846    0.0017111985    
0.0549697340    0.0063386907    0.0017160148    
0.0551915860    0.0049712030    0.0017281819    
0.0554134380    0.0060969167    0.0017384737    
0.0556352910    0.0056908649    0.0017523878    
0.0558571430    0.0060312503    0.0017661210    
0.0560789950    0.0057676566    0.0017662419    
0.0563008470    0.0065899624    0.0017719554    
0.0565227000    0.0057069310    0.0017943332    
0.0567445520    0.0049708194    0.0017830661    
0.0569664040    0.0065816580    0.0017714632    
0.0571882570    0.0053079371    0.0017627924    
0.0574101090    0.0058750361    0.0017546860    
0.0576319610    0.0057781339    0.0017558597    
0.0578538140    0.0060633960    0.0017494427    
0.0580756660    0.0060749198    0.0017385013    
0.0582975180    0.0049100161    0.0017288969    
0.0585193700    0.0053652043    0.0017179700    
0.0587412230    0.0055690844    0.0017451032    
0.0589630750    0.0051617705    0.0017165708    
0.0591849270    0.0054599281    0.0017324904    
0.0594067800    0.0051217153    0.0017310090    
0.0596286320    0.0059047590    0.0017422908    
0.0598504840    0.0049208027    0.0017540833    
0.0600723370    0.0057966148    0.0017522084    
0.0602941890    0.0048462550    0.0017638934    
0.0605160410    0.0052486524    0.0017787598    
0.0607378930    0.0051643075    0.0017829348    
0.0609597460    0.0050139552    0.0017758069    
0.0611815980    0.0058295385    0.0017584430    
0.0614034500    0.0049632440    0.0017566724    
0.0616253030    0.0049516370    0.0017578697    
0.0618471550    0.0051109228    0.0017528693    
0.0620690070    0.0051703768    0.0017395349    
0.0622908600    0.0053930160    0.0017424233    
0.0625127120    0.0048843383    0.0017122788    
0.0627345640    0.0049037979    0.0017278730    
0.0629564160    0.0058614311    0.0017210523    
0.0631782690    0.0049076334    0.0017199460    
0.0634001210    0.0046762904    0.0017318897    
0.0636219730    0.0050563141    0.0017053567    
0.0638438260    0.0051286424    0.0017088004    
0.0640656780    0.0041554336    0.0017100991    
0.0642875300    0.0052679073    0.0017035370    
0.0645093830    0.0047967795    0.0016969591    
0.0647312350    0.0047950383    0.0017178494    
0.0649530870    0.0049512083    0.0016845289    
0.0651749390    0.0044149120    0.0017069769    
0.0653967920    0.0055200316    0.0016802703    
0.0656186440    0.0050058804    0.0016991835    
0.0658404960    0.0059619039    0.0016895095    
0.0660623490    0.0049196279    0.0016990399    
0.0662842010    0.0048075146    0.0016744861    
0.0665060530    0.0047240537    0.0016834509    
0.0667279060    0.0049239772    0.0016738738    
0.0669497580    0.0043299052    0.0016813693    
0.0671716100    0.0043010652    0.0016826039    
0.0673934620    0.0040807265    0.0016749767    
0.0676153150    0.0042420166    0.0016851585    
0.0678371670    0.0048351719    0.0016663275    
0.0680590190    0.0049462259    0.0016664749    
0.0682808720    0.0044824353    0.0016718451    
0.0685027240    0.0042908867    0.0016642650    
0.0687245760    0.0049761871    0.0016667326    
0.0689464290    0.0045247748    0.0016793094    
0.0691682810    0.0043336123    0.0016501856    
0.0693901330    0.0044445103    0.0016549387    
0.0696119850    0.0047245268    0.0016456414    
0.0698338380    0.0046919274    0.0016681828    
0.0700556900    0.0042692674    0.0016829791    
0.0702775420    0.0051617886    0.0016945017    
0.0704993950    0.0050398718    0.0016894177    
0.0707212470    0.0040205776    0.0016920742    
0.0709430990    0.0035536494    0.0017004979    
0.0711649520    0.0051215277    0.0017134130    
0.0713868040    0.0048135060    0.0017150756    
0.0716086560    0.0044093509    0.0017232859    
0.0718305080    0.0040178740    0.0017061703    
0.0720523610    0.0045016795    0.0016844201    
0.0722742130    0.0045321159    0.0016781591    
0.0724960650    0.0044613365    0.0016737905    
0.0727179180    0.0047914207    0.0016702447    
0.0729397700    0.0046586085    0.0016820887    
0.0731616220    0.0040709340    0.0016708737    
0.0733834750    0.0039656076    0.0016512263    
0.0736053270    0.0041638217    0.0016484923    
0.0738271790    0.0042311948    0.0016585152    
0.0740490310    0.0045592994    0.0016545235    
0.0742708840    0.0045226683    0.0016591856    
0.0744927360    0.0038978307    0.0016478962    
0.0747145880    0.0051024849    0.0016451436    
0.0749364410    0.0046793122    0.0016383638    
0.0751582930    0.0041860408    0.0016384073    
0.0753801450    0.0045091746    0.0016453727    
0.0756019980    0.0044458248    0.0016370611    
0.0758238500    0.0040867691    0.0016331713    
0.0760457020    0.0041736890    0.0016216115    
0.0762675540    0.0041912476    0.0016323542    
0.0764894070    0.0041952063    0.0016233851    
0.0767112590    0.0042500690    0.0016248344    
0.0769331110    0.0039784884    0.0016126156    
0.0771549640    0.0043214962    0.0016363940    
0.0773768160    0.0043965277    0.0016084747    
0.0775986680    0.0044796552    0.0016148150    
0.0778205210    0.0044958089    0.0016005611    
0.0780423730    0.0044217504    0.0016056924    
0.0782642250    0.0042162268    0.0016066715    
0.0784860770    0.0044232893    0.0016151784    
0.0787079300    0.0041850687    0.0016102139    
0.0789297820    0.0036793811    0.0015917033    
0.0791516340    0.0033082435    0.0015994475    
0.0793734870    0.0039239565    0.0015890093    
0.0795953390    0.0039221195    0.0015995524    
0.0798171910    0.0041009202    0.0015948138    
0.0800390440    0.0042172496    0.0015977279    
0.0802608960    0.0039668852    0.0015791614    
0.0804827480    0.0040345762    0.0015803047    
0.0807046000    0.0035857329    0.0015814195    
0.0809264530    0.0041581285    0.0015765035    
0.0811483050    0.0044129638    0.0015850634    
0.0813701570    0.0035963650    0.0015797385    
0.0815920100    0.0045687669    0.0015702215    
0.0818138620    0.0042201950    0.0015703980    
0.0820357140    0.0035872018    0.0015644575    
0.0822575670    0.0036543804    0.0015587348    
0.0824794190    0.0034290776    0.0015719577    
0.0827012710    0.0032258378    0.0015818991    
0.0829231230    0.0033163933    0.0015648465    
0.0831449760    0.0033611041    0.0015534321    
0.0833668280    0.0035076377    0.0015566224    
0.0835886800    0.0037488573    0.0015597745    
0.0838105330    0.0039158364    0.0015613168    
0.0840323850    0.0036549762    0.0015657815    
0.0842542370    0.0039706058    0.0015550443    
0.0844760900    0.0034553674    0.0015482281    
0.0846979420    0.0038790599    0.0015452955    
0.0849197940    0.0036517730    0.0015479852    
0.0851416460    0.0035694374    0.0015522948    
0.0853634990    0.0033947297    0.0015565901    
0.0855853510    0.0033645180    0.0015561847    
0.0858072030    0.0035154123    0.0015385431    
0.0860290560    0.0028270915    0.0015330443    
0.0862509080    0.0034664799    0.0015437368    
0.0864727600    0.0042711489    0.0015409008    
0.0866946130    0.0038554557    0.0015366845    
0.0869164650    0.0041512822    0.0015407992    
0.0871383170    0.0036798264    0.0015291223    
0.0873601690    0.0036307059    0.0015282238    
0.0875820220    0.0036585003    0.0015354346    
0.0878038740    0.0041711969    0.0015300821    
0.0880257260    0.0034611093    0.0015267006    
0.0882475790    0.0032693789    0.0015290814    
0.0884694310    0.0037858342    0.0015130777    
0.0886912830    0.0034320219    0.0015180027    
0.0889131360    0.0037012197    0.0015231630    
0.0891349880    0.0037973079    0.0015114245    
0.0893568400    0.0036091086    0.0015081036    
0.0895786920    0.0028796663    0.0015215541    
0.0898005450    0.0032112437    0.0015099878    
0.0900223970    0.0036580723    0.0015096793    
0.0902442490    0.0036676112    0.0014886495    
0.0904661020    0.0036941532    0.0015001132    
0.0906879540    0.0032239949    0.0015008290    
0.0909098060    0.0035809384    0.0015054562    
0.0911316590    0.0036302181    0.0015041339    
0.0913535110    0.0032891050    0.0014955274    
0.0915753630    0.0027232549    0.0014988713    
0.0917972150    0.0033966573    0.0014930737    
0.0920190680    0.0034955969    0.0014937662    
0.0922409200    0.0032374876    0.0015043170    
0.0924627720    0.0039545770    0.0015043838    
0.0926846250    0.0034327520    0.0014854641    
0.0929064770    0.0040447968    0.0014819028    
0.0931283290    0.0032535088    0.0014918751    
0.0933501820    0.0036516845    0.0014826823    
0.0935720340    0.0035712542    0.0014990493    
0.0937938860    0.0034367594    0.0014892314    
0.0940157380    0.0033546431    0.0014787046    
0.0942375910    0.0037061152    0.0014801141    
0.0944594430    0.0033150666    0.0014771212    
0.0946812950    0.0034655634    0.0014829410    
0.0949031480    0.0030855839    0.0014849721    
0.0951250000    0.0030135498    0.0014832209    
0.0953468520    0.0036314271    0.0014782436    
0.0955687050    0.0029897897    0.0014686610    
0.0957905570    0.0034921183    0.0014768492    
0.0960124090    0.0030627590    0.0014686613    
0.0962342620    0.0029922604    0.0014636233    
0.0964561140    0.0034585815    0.0014702712    
0.0966779660    0.0030973560    0.0014782233    
0.0968998180    0.0028494930    0.0014591958    
0.0971216710    0.0027827331    0.0014648700    
0.0973435230    0.0030172163    0.0014596566    
0.0975653750    0.0033644818    0.0014609151    
0.0977872280    0.0030862010    0.0014566406    
0.0980090800    0.0037655610    0.0014679979    
0.0982309320    0.0034232216    0.0014574931    
0.0984527850    0.0031808766    0.0014474242    
0.0986746370    0.0026168795    0.0014578272    
0.0988964890    0.0035270113    0.0014543761    
0.0991183410    0.0028342570    0.0014568086    
0.0993401940    0.0029768725    0.0014615108    
0.0995620460    0.0030467068    0.0014506404    
0.0997838980    0.0033280026    0.0014403457    
0.1000057500    0.0029776428    0.0014448598    
0.1002276000    0.0035129924    0.0014421930    
0.1004494600    0.0031986821    0.0014549198    
0.1006713100    0.0030958913    0.0014529951    
0.1008931600    0.0031170598    0.0014408596    
0.1011150100    0.0035088164    0.0014343478    
0.1013368600    0.0031271381    0.0014384873    
0.1015587200    0.0032907838    0.0014406353    
0.1017805700    0.0036558857    0.0014378874    
0.1020024200    0.0029352578    0.0014442790    
0.1022242700    0.0035360601    0.0014366768    
0.1024461300    0.0033594242    0.0014297630    
0.1026679800    0.0031138700    0.0014308285    
0.1028898300    0.0033278668    0.0014295086    
0.1031116800    0.0034666337    0.0014296050    
0.1033335400    0.0030649309    0.0014335367    
0.1035553900    0.0032839914    0.0014239075    
0.1037772400    0.0028796139    0.0014288401    
0.1039990900    0.0029823002    0.0014208303    
0.1042209400    0.0029227439    0.0014231064    
0.1044428000    0.0032806455    0.0014319401    
0.1046646500    0.0034772929    0.0014204675    
0.1048865000    0.0032980699    0.0014251954    
0.1051083500    0.0030688922    0.0014092929    
0.1053302100    0.0032507971    0.0014214149    
0.1055520600    0.0029650139    0.0014118230    
0.1057739100    0.0029839465    0.0014193211    
0.1059957600    0.0033467255    0.0014188898    
0.1062176200    0.0033798736    0.0014118425    
0.1064394700    0.0023261884    0.0014154652    
0.1066613200    0.0028110297    0.0014121033    
0.1068831700    0.0028648831    0.0013993323    
0.1071050200    0.0031589440    0.0014092171    
0.1073268800    0.0027303838    0.0014061358    
0.1075487300    0.0032218392    0.0014092938    
0.1077705800    0.0030833697    0.0014215349    
0.1079924300    0.0031060542    0.0013906475    
0.1082142900    0.0030712856    0.0014041613    
0.1084361400    0.0027072610    0.0014151533    
0.1086579900    0.0030703786    0.0014317341    
0.1088798400    0.0034353916    0.0014392260    
0.1091016900    0.0027516578    0.0014466502    
0.1093235500    0.0026090211    0.0014447992    
0.1095454000    0.0026914438    0.0014449405    
0.1097672500    0.0029980636    0.0014519540    
0.1099891000    0.0023560072    0.0014650439    
0.1102109600    0.0031480846    0.0014692809    
0.1104328100    0.0031235172    0.0014550544    
0.1106546600    0.0027627490    0.0014683707    
0.1108765100    0.0026111715    0.0014685089    
0.1110983700    0.0026613316    0.0014812430    
0.1113202200    0.0029259664    0.0014827899    
0.1115420700    0.0022031652    0.0014839437    
0.1117639200    0.0031307019    0.0014879068    
0.1119857700    0.0034098064    0.0014653775    
0.1122076300    0.0031362303    0.0014880828    
0.1124294800    0.0029434991    0.0014895998    
0.1126513300    0.0033175157    0.0014982833    
0.1128731800    0.0030344572    0.0014740406    
0.1130950400    0.0030358688    0.0014619209    
0.1133168900    0.0026769477    0.0014589052    
0.1135387400    0.0030423592    0.0014479674    
0.1137605900    0.0021707171    0.0014395169    
0.1139824500    0.0026687290    0.0014312876    
0.1142043000    0.0030460596    0.0014363646    
0.1144261500    0.0023814235    0.0014312817    
0.1146480000    0.0031096714    0.0014287240    
0.1148698500    0.0027243836    0.0014285562    
0.1150917100    0.0027190509    0.0014182023    
0.1153135600    0.0032009717    0.0014171694    
0.1155354100    0.0025717179    0.0014174662    
0.1157572600    0.0027539621    0.0014112448    
0.1159791200    0.0026833193    0.0014218156    
0.1162009700    0.0028036782    0.0014007813    
0.1164228200    0.0022378150    0.0014107296    
0.1166446700    0.0031980745    0.0013987461    
0.1168665300    0.0024119600    0.0014102682    
0.1170883800    0.0028906021    0.0014025270    
0.1173102300    0.0026402890    0.0014141347    
0.1175320800    0.0027915455    0.0013887676    
0.1177539300    0.0025124535    0.0013850379    
0.1179757900    0.0026578539    0.0013939039    
0.1181976400    0.0028798919    0.0013941264    
0.1184194900    0.0027279522    0.0013934766    
0.1186413400    0.0026072253    0.0013943109    
0.1188632000    0.0028181082    0.0013926121    
0.1190850500    0.0031365269    0.0013701953    
0.1193069000    0.0025637164    0.0013855409    
0.1195287500    0.0022099700    0.0013842479    
0.1197506100    0.0023926495    0.0013814924    
0.1199724600    0.0027519293    0.0013854642    
0.1201943100    0.0024755354    0.0013822618    
0.1204161600    0.0022694343    0.0013700977    
0.1206380100    0.0027819939    0.0013790717    
0.1208598700    0.0029472009    0.0013739010    
0.1210817200    0.0027670488    0.0013629358    
0.1213035700    0.0021207316    0.0013740188    
0.1215254200    0.0022958166    0.0013727902    
0.1217472800    0.0022991196    0.0013623200    
0.1219691300    0.0027082224    0.0013652683    
0.1221909800    0.0028736627    0.0013645454    
0.1224128300    0.0032054449    0.0013638041    
0.1226346900    0.0023628605    0.0013594581    
0.1228565400    0.0025805601    0.0013635914    
0.1230783900    0.0023539752    0.0013693251    
0.1233002400    0.0024362340    0.0013584398    
0.1235220900    0.0028321706    0.0013513990    
0.1237439500    0.0026614531    0.0013540137    
0.1239658000    0.0023055625    0.0013481453    
0.1241876500    0.0027674163    0.0013592090    
0.1244095000    0.0028243650    0.0013555082    
0.1246313600    0.0026213476    0.0013468895    
0.1248532100    0.0023937156    0.0013345491    
0.1250750600    0.0027256166    0.0013531800    
0.1252969100    0.0022801462    0.0013435000    
0.1255187700    0.0025868540    0.0013457387    
0.1257406200    0.0020088559    0.0013485618    
0.1259624700    0.0025630455    0.0013384479    
0.1261843200    0.0028786892    0.0013385257    
0.1264061700    0.0020362852    0.0013418744    
0.1266280300    0.0022242259    0.0013490852    
0.1268498800    0.0024995754    0.0013382155    
0.1270717300    0.0027345601    0.0013443058    
0.1272935800    0.0027639792    0.0013248183    
0.1275154400    0.0027170139    0.0013380667    
0.1277372900    0.0019482450    0.0013420216    
0.1279591400    0.0022720145    0.0013451732    
0.1281809900    0.0025139699    0.0013338080    
0.1284028500    0.0028311083    0.0013436676    
0.1286247000    0.0024526480    0.0013338195    
0.1288465500    0.0026545702    0.0013348875    
0.1290684000    0.0025604689    0.0013361014    
0.1292902500    0.0023653882    0.0013289621    
0.1295121100    0.0023527558    0.0013375554    
0.1297339600    0.0030733829    0.0013291203    
0.1299558100    0.0020062721    0.0013347695    
0.1301776600    0.0023253110    0.0013320343    
0.1303995200    0.0020383019    0.0013292056    
0.1306213700    0.0023236630    0.0013299423    
0.1308432200    0.0024346681    0.0013230742    
0.1310650700    0.0023812149    0.0013357747    
0.1312869200    0.0023482846    0.0013309346    
0.1315087800    0.0019548736    0.0013298098    
0.1317306300    0.0026792745    0.0013225500    
0.1319524800    0.0025341740    0.0013182804    
0.1321743300    0.0025958555    0.0013263751    
0.1323961900    0.0023516221    0.0013301219    
0.1326180400    0.0021710601    0.0013242847    
0.1328398900    0.0024087119    0.0013259260    
0.1330617400    0.0024962681    0.0013209187    
0.1332836000    0.0025608905    0.0013224366    
0.1335054500    0.0022757475    0.0013314269    
0.1337273000    0.0021166546    0.0013196532    
0.1339491500    0.0020978259    0.0013326355    
0.1341710000    0.0022889516    0.0013267348    
0.1343928600    0.0021469271    0.0013156401    
0.1346147100    0.0024534510    0.0013190075    
0.1348365600    0.0025653410    0.0013331792    
0.1350584100    0.0025835753    0.0013222511    
0.1352802700    0.0023165832    0.0013213883    
0.1355021200    0.0023118328    0.0013227501    
0.1357239700    0.0023776775    0.0013181706    
0.1359458200    0.0018495885    0.0013223021    
0.1361676800    0.0023734601    0.0013217030    
0.1363895300    0.0024451859    0.0013183067    
0.1366113800    0.0023815281    0.0013206654    
0.1368332300    0.0024025719    0.0013210284    
0.1370550800    0.0025468915    0.0013149992    
0.1372769400    0.0021233373    0.0013262474    
0.1374987900    0.0023005544    0.0013120117    
0.1377206400    0.0021095539    0.0013182034    
0.1379424900    0.0026365572    0.0013093802    
0.1381643500    0.0021412900    0.0013165711    
0.1383862000    0.0023625786    0.0013143851    
0.1386080500    0.0023436400    0.0013161205    
0.1388299000    0.0019185253    0.0013090539    
0.1390517600    0.0024137461    0.0013138576    
0.1392736100    0.0022852184    0.0013135946    
0.1394954600    0.0021693903    0.0013158932    
0.1397173100    0.0020591646    0.0013147042    
0.1399391600    0.0020793298    0.0013035957    
0.1401610200    0.0022261201    0.0013133897    
0.1403828700    0.0021832556    0.0013073553    
0.1406047200    0.0022237573    0.0013202320    
0.1408265700    0.0018255374    0.0013053848    
0.1410484300    0.0021952692    0.0013146911    
0.1412702800    0.0017071851    0.0013110853    
0.1414921300    0.0016451567    0.0013012794    
0.1417139800    0.0021434935    0.0013056647    
0.1419358400    0.0020092647    0.0013104940    
0.1421576900    0.0019418862    0.0013095378    
0.1423795400    0.0018315824    0.0013092304    
0.1426013900    0.0018408404    0.0013037462    
0.1428232400    0.0022908104    0.0013014449    
0.1430451000    0.0021343950    0.0013141708    
0.1432669500    0.0020838140    0.0012997074    
0.1434888000    0.0023659888    0.0013060686    
0.1437106500    0.0020946136    0.0013011855    
0.1439325100    0.0023984374    0.0013059053    
0.1441543600    0.0020335978    0.0012991629    
0.1443762100    0.0018800031    0.0013077482    
0.1445980600    0.0020111682    0.0013048706    
0.1448199200    0.0018480780    0.0012943067    
0.1450417700    0.0021663125    0.0013000909    
0.1452636200    0.0023250041    0.0013073266    
0.1454854700    0.0021863308    0.0012973717    
0.1457073200    0.0019599434    0.0012989281    
0.1459291800    0.0024830442    0.0013027447    
0.1461510300    0.0021182520    0.0013001949    
0.1463728800    0.0022663511    0.0013016279    
0.1465947300    0.0015832629    0.0013035325    
0.1468165900    0.0020109548    0.0013020190    
0.1470384400    0.0024489451    0.0012914459    
0.1472602900    0.0021367188    0.0012964961    
0.1474821400    0.0028740919    0.0012942030    
0.1477040000    0.0018647867    0.0012975739    
0.1479258500    0.0022182282    0.0013060863    
0.1481477000    0.0018451711    0.0012963386    
0.1483695500    0.0015807973    0.0012948534    
0.1485914000    0.0021397696    0.0012934134    
0.1488132600    0.0017246756    0.0012981741    
0.1490351100    0.0019198857    0.0012935343    
0.1492569600    0.0022050687    0.0012917228    
0.1494788100    0.0015758144    0.0012928963    
0.1497006700    0.0017754381    0.0012953091    
0.1499225200    0.0017354552    0.0012939542    
0.1501443700    0.0017724217    0.0012970769    
0.1503662200    0.0018560415    0.0012964571    
0.1505880800    0.0020676344    0.0012845747    
0.1508099300    0.0022676945    0.0012980808    
0.1510317800    0.0018248059    0.0012893418    
0.1512536300    0.0013465818    0.0012906225    
0.1514754800    0.0023236412    0.0012935767    
0.1516973400    0.0018475339    0.0012892709    
0.1519191900    0.0019201871    0.0012887291    
0.1521410400    0.0021160372    0.0012947464    
0.1523628900    0.0021700536    0.0012860234    
0.1525847500    0.0016894081    0.0012920433    
0.1528066000    0.0025892306    0.0012871457    
0.1530284500    0.0017097586    0.0012880989    
0.1532503000    0.0017834695    0.0012908246    
0.1534721500    0.0021451184    0.0012884195    
0.1536940100    0.0017379935    0.0012895668    
0.1539158600    0.0019012106    0.0012882130    
0.1541377100    0.0023434862    0.0012877780    
0.1543595600    0.0021787970    0.0012832988    
0.1545814200    0.0022908609    0.0012797501    
0.1548032700    0.0017281469    0.0012828386    
0.1550251200    0.0018478970    0.0012975195    
0.1552469700    0.0015641620    0.0012796795    
0.1554688300    0.0017167186    0.0012845060    
0.1556906800    0.0019426290    0.0012836338    
0.1559125300    0.0015082379    0.0012880872    
0.1561343800    0.0019658975    0.0012762211    
0.1563562300    0.0016986029    0.0012868701    
0.1565780900    0.0016932361    0.0012803908    
0.1567999400    0.0021887324    0.0012780751    
0.1570217900    0.0020642510    0.0012853181    
0.1572436400    0.0019332324    0.0012817279    
0.1574655000    0.0015521708    0.0012777206    
0.1576873500    0.0013694649    0.0012840571    
0.1579092000    0.0022283030    0.0012795504    
0.1581310500    0.0020440578    0.0012785656    
0.1583529100    0.0015611037    0.0012779681    
0.1585747600    0.0016982996    0.0012812959    
0.1587966100    0.0017979319    0.0012779439    
0.1590184600    0.0017269289    0.0012747530    
0.1592403100    0.0018940888    0.0012844490    
0.1594621700    0.0020669909    0.0012816686    
0.1596840200    0.0019403550    0.0012835667    
0.1599058700    0.0019861193    0.0012738411    
0.1601277200    0.0021184423    0.0012739950    
0.1603495800    0.0019906446    0.0012780868    
0.1605714300    0.0020643397    0.0012760867    
0.1607932800    0.0015944897    0.0012809899    
0.1610151300    0.0015978233    0.0012765742    
0.1612369900    0.0018896031    0.0012729937    
0.1614588400    0.0016876232    0.0012700413    
0.1616806900    0.0023976548    0.0012774690    
0.1619025400    0.0020472812    0.0012770554    
0.1621243900    0.0016510785    0.0012753344    
0.1623462500    0.0020363098    0.0012730006    
0.1625681000    0.0020868235    0.0012750000    
0.1627899500    0.0018164614    0.0012731457    
0.1630118000    0.0020231921    0.0012774587    
0.1632336600    0.0019109993    0.0012750177    
0.1634555100    0.0019099022    0.0012748741    
0.1636773600    0.0024719275    0.0012707587    
0.1638992100    0.0016349974    0.0012685558    
0.1641210700    0.0018668799    0.0012753956    
0.1643429200    0.0018357166    0.0012900555    
0.1645647700    0.0020329852    0.0012941028    
0.1647866200    0.0014306196    0.0013022043    
0.1650084700    0.0017154422    0.0013126554    
0.1652303300    0.0019565205    0.0013155893    
0.1654521800    0.0014413302    0.0013201505    
0.1656740300    0.0017870199    0.0013309907    
0.1658958800    0.0018053637    0.0013294611    
0.1661177400    0.0020803845    0.0013363543    
0.1663395900    0.0017832790    0.0013422393    
0.1665614400    0.0020244798    0.0013467378    
0.1667832900    0.0014751519    0.0013486387    
0.1670051500    0.0016751687    0.0013466911    
0.1672270000    0.0016231169    0.0013529084    
0.1674488500    0.0016968759    0.0013490848    
0.1676707000    0.0019756959    0.0013607831    
0.1678925500    0.0017020430    0.0013662182    
0.1681144100    0.0018100420    0.0013676095    
0.1683362600    0.0017181924    0.0013690621    
0.1685581100    0.0017392222    0.0013650402    
0.1687799600    0.0018547758    0.0013607293    
0.1690018200    0.0024213092    0.0013540679    
0.1692236700    0.0021908988    0.0013421413    
0.1694455200    0.0021044197    0.0013332083    
0.1696673700    0.0017963033    0.0013311338    
0.1698892300    0.0017424155    0.0013241502    
0.1701110800    0.0018504839    0.0013252629    
0.1703329300    0.0014100813    0.0013370508    
0.1705547800    0.0017589211    0.0013149936    
0.1707766300    0.0017682095    0.0013193638    
0.1709984900    0.0018808519    0.0013052165    
0.1712203400    0.0015458397    0.0013136841    
0.1714421900    0.0015508795    0.0013184599    
0.1716640400    0.0017617380    0.0013088139    
0.1718859000    0.0017325116    0.0013231730    
0.1721077500    0.0012899470    0.0012999119    
0.1723296000    0.0016050234    0.0013107686    
0.1725514500    0.0016799062    0.0013069350    
0.1727733100    0.0017252085    0.0013012135    
0.1729951600    0.0015592024    0.0013049146    
0.1732170100    0.0016866399    0.0013041850    
0.1734388600    0.0019739238    0.0013027782    
0.1736607100    0.0013266399    0.0013056640    
0.1738825700    0.0013248785    0.0013072378    
0.1741044200    0.0013332507    0.0012928729    
0.1743262700    0.0018942419    0.0012959222    
0.1745481200    0.0017370828    0.0013005806    
0.1747699800    0.0015158330    0.0012937366    
0.1749918300    0.0014755484    0.0012969831    
0.1752136800    0.0014926030    0.0012873154    
0.1754355300    0.0016290634    0.0012851746    
0.1756573800    0.0021248418    0.0012860177    
0.1758792400    0.0015446015    0.0012941437    
0.1761010900    0.0016393735    0.0012911204    
0.1763229400    0.0014060131    0.0012846137    
0.1765447900    0.0017680796    0.0012808512    
0.1767666500    0.0014400066    0.0012771890    
0.1769885000    0.0019470452    0.0012799827    
0.1772103500    0.0012989033    0.0012878216    
0.1774322000    0.0017884357    0.0012860657    
0.1776540600    0.0018739295    0.0012769744    
0.1778759100    0.0019413794    0.0012742264    
0.1780977600    0.0018253943    0.0012788567    
0.1783196100    0.0018803566    0.0012771552    
0.1785414600    0.0011743634    0.0012799662    
0.1787633200    0.0015928731    0.0012823670    
0.1789851700    0.0018119993    0.0012743265    
0.1792070200    0.0017838319    0.0012696180    
0.1794288700    0.0016451621    0.0012783570    
0.1796507300    0.0018297963    0.0012696680    
0.1798725800    0.0012137244    0.0012718638    
0.1800944300    0.0020253681    0.0012834224    
0.1803162800    0.0016091720    0.0012616443    
0.1805381400    0.0016745373    0.0012722529    
0.1807599900    0.0020106386    0.0012665362    
0.1809818400    0.0014477626    0.0012712594    
0.1812036900    0.0015679259    0.0012700325    
0.1814255400    0.0020626714    0.0012631587    
0.1816474000    0.0018306164    0.0012655721    
0.1818692500    0.0014380634    0.0012685817    
0.1820911000    0.0019708321    0.0012587355    
0.1823129500    0.0018339887    0.0012664663    
0.1825348100    0.0016392395    0.0012680909    
0.1827566600    0.0016397841    0.0012608942    
0.1829785100    0.0019029647    0.0012760244    
0.1832003600    0.0014875935    0.0012645210    
0.1834222200    0.0016712864    0.0012667154    
0.1836440700    0.0013836939    0.0012665127    
0.1838659200    0.0010833466    0.0012605338    
0.1840877700    0.0014689467    0.0012602113    
0.1843096200    0.0019718969    0.0012775280    
0.1845314800    0.0011895112    0.0012582236    
0.1847533300    0.0015391712    0.0012608634    
0.1849751800    0.0014883945    0.0012609367    
0.1851970300    0.0021771720    0.0012571075    
0.1854188900    0.0015845551    0.0012623545    
0.1856407400    0.0015687795    0.0012731264    
0.1858625900    0.0017700838    0.0012613777    
0.1860844400    0.0018274423    0.0012579634    
0.1863063000    0.0018126853    0.0012563845    
0.1865281500    0.0010268143    0.0012633210    
0.1867500000    0.0017829411    0.0012694847    
0.1869718500    0.0015108437    0.0012570076    
0.1871937000    0.0019616233    0.0012692851    
0.1874155600    0.0019426145    0.0012492006    
0.1876374100    0.0011430924    0.0012630072    
0.1878592600    0.0020695076    0.0012566550    
0.1880811100    0.0009928829    0.0012608191    
0.1883029700    0.0017839026    0.0012615141    
0.1885248200    0.0013714576    0.0012601166    
0.1887466700    0.0016691050    0.0012590111    
0.1889685200    0.0017013053    0.0012560858    
0.1891903800    0.0014238068    0.0012530638    
0.1894122300    0.0018959727    0.0012609788    
0.1896340800    0.0012231275    0.0012499953    
0.1898559300    0.0012703213    0.0012631178    
0.1900777800    0.0013431855    0.0012653057    
0.1902996400    0.0008308379    0.0012555451    
0.1905214900    0.0012486277    0.0012527159    
0.1907433400    0.0011693565    0.0012613719    
0.1909651900    0.0015442009    0.0012556617    
0.1911870500    0.0014723871    0.0012654070    
0.1914089000    0.0017173080    0.0012728458    
0.1916307500    0.0016613220    0.0012604891    
0.1918526000    0.0013918085    0.0012639069    
0.1920744600    0.0012989631    0.0012675116    
0.1922963100    0.0013823097    0.0012674661    
0.1925181600    0.0009974248    0.0012700014    
0.1927400100    0.0019318552    0.0012781574    
0.1929618600    0.0014631931    0.0012663884    
0.1931837200    0.0013132401    0.0012699505    
0.1934055700    0.0016457385    0.0012759931    
0.1936274200    0.0015350176    0.0012739033    
0.1938492700    0.0013555427    0.0012774418    
0.1940711300    0.0014685167    0.0012826554    
0.1942929800    0.0013600209    0.0012778834    
0.1945148300    0.0018091425    0.0012670760    
0.1947366800    0.0013210363    0.0012789960    
0.1949585400    0.0014432290    0.0012794349    
0.1951803900    0.0014988663    0.0012749880    
0.1954022400    0.0014607344    0.0012824154    
0.1956240900    0.0014760610    0.0012800819    
0.1958459400    0.0013711654    0.0012785405    
0.1960678000    0.0009877467    0.0012826920    
0.1962896500    0.0014844025    0.0012766290    
0.1965115000    0.0015834988    0.0012855353    
0.1967333500    0.0014554980    0.0012785145    
0.1969552100    0.0013156738    0.0012921433    
0.1971770600    0.0011671915    0.0012839109    
0.1973989100    0.0013923439    0.0012754733    
0.1976207600    0.0008437756    0.0012831921    
0.1978426200    0.0014941881    0.0012807047    
0.1980644700    0.0011216031    0.0012820878    
0.1982863200    0.0014486219    0.0012822073    
0.1985081700    0.0012265299    0.0012885014    
0.1987300200    0.0014214868    0.0012767165    
0.1989518800    0.0016945237    0.0012852431    
0.1991737300    0.0019992087    0.0012772983    
0.1993955800    0.0016402358    0.0012829860    
0.1996174300    0.0017779201    0.0012882058    
0.1998392900    0.0021414827    0.0012815808    
0.2000611400    0.0014256561    0.0012832643    
0.2002829900    0.0016713226    0.0012773863    
0.2005048400    0.0013147739    0.0012839835    
0.2007266900    0.0011797029    0.0012854409    
0.2009485500    0.0015193019    0.0012953313    
0.2011704000    0.0013686004    0.0012881218    
0.2013922500    0.0013614354    0.0012821329    
0.2016141000    0.0010818333    0.0012836265    
0.2018359600    0.0015205400    0.0012869984    
0.2020578100    0.0014482794    0.0012864418    
0.2022796600    0.0015607019    0.0012872768    
0.2025015100    0.0017192599    0.0013000514    
0.2027233700    0.0008540162    0.0012881401    
0.2029452200    0.0016196670    0.0012924841    
0.2031670700    0.0015616241    0.0012986631    
0.2033889200    0.0014470825    0.0012910834    
0.2036107700    0.0017776055    0.0012981879    
0.2038326300    0.0012296744    0.0013030982    
0.2040544800    0.0014516765    0.0013051584    
0.2042763300    0.0013839402    0.0013047481    
0.2044981800    0.0017502629    0.0013032732    
0.2047200400    0.0017046883    0.0013020844    
0.2049418900    0.0010653122    0.0013005331    
0.2051637400    0.0014898987    0.0013159495    
0.2053855900    0.0015667101    0.0013125361    
0.2056074500    0.0015878959    0.0013067860    
0.2058293000    0.0017541663    0.0013064505    
0.2060511500    0.0012301084    0.0013095726    
0.2062730000    0.0017545614    0.0013175548    
0.2064948500    0.0010701308    0.0013160856    
0.2067167100    0.0011932994    0.0013291399    
0.2069385600    0.0016079230    0.0013166257    
0.2071604100    0.0014633386    0.0013161340    
0.2073822600    0.0013405499    0.0013131550    
0.2076041200    0.0013708871    0.0013183285    
0.2078259700    0.0016421021    0.0013217477    
0.2080478200    0.0014948243    0.0013205989    
0.2082696700    0.0012546080    0.0013211452    
0.2084915300    0.0009916932    0.0013144978    
0.2087133800    0.0012917523    0.0013188348    
0.2089352300    0.0009271476    0.0013214870    
0.2091570800    0.0012677190    0.0013161147    
0.2093789300    0.0011316625    0.0013308568    
0.2096007900    0.0014497277    0.0013231869    
0.2098226400    0.0017585637    0.0013206777    
0.2100444900    0.0014257434    0.0013262869    
0.2102663400    0.0012065646    0.0013238730    
0.2104882000    0.0015100537    0.0013264728    
0.2107100500    0.0013585127    0.0013294667    
0.2109319000    0.0012123435    0.0013358977    
0.2111537500    0.0011738862    0.0013274828    
0.2113756100    0.0016020873    0.0013317258    
0.2115974600    0.0009902635    0.0013200065    
0.2118193100    0.0014287407    0.0013316478    
0.2120411600    0.0019646722    0.0013297833    
0.2122630100    0.0013665826    0.0013343357    
0.2124848700    0.0012232582    0.0013382594    
0.2127067200    0.0012218274    0.0013291292    
0.2129285700    0.0009261796    0.0013295885    
0.2131504200    0.0014968035    0.0013345283    
0.2133722800    0.0013187629    0.0013337966    
0.2135941300    0.0010234856    0.0013478323    
0.2138159800    0.0014082763    0.0013456590    
0.2140378300    0.0011317301    0.0013309960    
0.2142596900    0.0010527037    0.0013332461    
0.2144815400    0.0015452463    0.0013385760    
0.2147033900    0.0013716978    0.0013380686    
0.2149252400    0.0011396127    0.0013418765    
0.2151470900    0.0013476342    0.0013449844    
0.2153689500    0.0012474191    0.0013444807    
0.2155908000    0.0010177709    0.0013366532    
0.2158126500    0.0015467643    0.0013378268    
0.2160345000    0.0014581421    0.0013511814    
0.2162563600    0.0009852517    0.0013311038    
0.2164782100    0.0011156914    0.0013558163    
0.2167000600    0.0006786049    0.0013435680    
0.2169219100    0.0016573471    0.0013429986    
0.2171437700    0.0011744784    0.0013521115    
0.2173656200    0.0018160781    0.0013380207    
0.2175874700    0.0013279210    0.0013538011    
0.2178093200    0.0013760823    0.0013482153    
0.2180311700    0.0012861517    0.0013543515    
0.2182530300    0.0014862104    0.0013479963    
0.2184748800    0.0013915177    0.0013461552    
0.2186967300    0.0013565359    0.0013530285    
0.2189185800    0.0013190712    0.0013455009    
0.2191404400    0.0012877080    0.0013502594    
0.2193622900    0.0010428024    0.0013657027    
0.2195841400    0.0015558961    0.0013433191    
0.2198059900    0.0013400075    0.0013454279    
0.2200278500    0.0013447507    0.0013463047    
0.2202497000    0.0012764570    0.0013652776    
0.2204715500    0.0013491623    0.0013845764    
0.2206934000    0.0012249766    0.0013978838    
0.2209152500    0.0008954133    0.0014069199    
0.2211371100    0.0013676470    0.0014149252    
0.2213589600    0.0010860749    0.0014240693    
0.2215808100    0.0012242680    0.0014311304    
0.2218026600    0.0010763924    0.0014393309    
0.2220245200    0.0018731886    0.0014378875    
0.2222463700    0.0010757716    0.0014538157    
0.2224682200    0.0012702830    0.0014535064    
0.2226900700    0.0009115844    0.0014683163    
0.2229119200    0.0010789418    0.0014799701    
0.2231337800    0.0013825892    0.0014766665    
0.2233556300    0.0015915550    0.0014789868    
0.2235774800    0.0014943307    0.0014940135    
0.2237993300    0.0015220202    0.0014864181    
0.2240211900    0.0011741498    0.0014996432    
0.2242430400    0.0013326412    0.0015141312    
0.2244648900    0.0013903111    0.0015134571    
0.2246867400    0.0010238103    0.0014932457    
0.2249086000    0.0010623592    0.0014746707    
0.2251304500    0.0009245357    0.0014767618    
0.2253523000    0.0010451069    0.0014595671    
0.2255741500    0.0014441126    0.0014495250    
0.2257960000    0.0009106302    0.0014529065    
0.2260178600    0.0008201906    0.0014393520    
0.2262397100    0.0012474981    0.0014492127    
0.2264615600    0.0013715967    0.0014570297    
0.2266834100    0.0006553366    0.0014252608    
0.2269052700    0.0012147488    0.0014316977    
0.2271271200    0.0013827806    0.0014334044    
0.2273489700    0.0010199440    0.0014284493    
0.2275708200    0.0008757456    0.0014443646    
0.2277926800    0.0012451888    0.0014368313    
0.2280145300    0.0011333738    0.0014311946    
0.2282363800    0.0017286685    0.0014187066    
0.2284582300    0.0017189896    0.0014141072    
0.2286800800    0.0012496682    0.0014184995    
0.2289019400    0.0017455981    0.0014253572    
0.2291237900    0.0006941187    0.0014189265    
0.2293456400    0.0008275994    0.0014201607    
0.2295674900    0.0004388659    0.0014005154    
0.2297893500    0.0014020181    0.0014149494    
0.2300112000    0.0013729726    0.0014141755    
0.2302330500    0.0010685125    0.0014031798    
0.2304549000    0.0012095587    0.0014158021    
0.2306767600    0.0013598389    0.0014200855    
0.2308986100    0.0010430422    0.0014029878    
0.2311204600    0.0014436272    0.0014085801    
0.2313423100    0.0013586789    0.0014018218    
0.2315641600    0.0010819594    0.0013996965    
0.2317860200    0.0008670290    0.0014115735    
0.2320078700    0.0010701483    0.0014143793    
0.2322297200    0.0016248909    0.0014043335    
0.2324515700    0.0014266900    0.0013997416    
0.2326734300    0.0012256910    0.0014138582    
0.2328952800    0.0014392890    0.0014077069    
0.2331171300    0.0011319159    0.0014093046    
0.2333389800    0.0008430029    0.0014069979    
0.2335608400    0.0014825241    0.0014109673    
0.2337826900    0.0012092444    0.0014088490    
0.2340045400    0.0010661164    0.0014048533    
0.2342263900    0.0014392979    0.0014020261    
0.2344482400    0.0011923707    0.0014036257    
0.2346701000    0.0008451695    0.0014103586    
0.2348919500    0.0009377667    0.0014214454    
0.2351138000    0.0008515358    0.0013993001    
0.2353356500    0.0009864716    0.0014065037    
0.2355575100    0.0013215993    0.0014056443    
0.2357793600    0.0006809772    0.0014084665    
0.2360012100    0.0014247136    0.0014161578    
0.2362230600    0.0016457206    0.0014176880    
0.2364449200    0.0012291686    0.0014128853    
0.2366667700    0.0008942105    0.0014040650    
0.2368886200    0.0010963020    0.0014001027    
0.2371104700    0.0009480457    0.0014147456    
0.2373323200    0.0011394163    0.0014099614    
0.2375541800    0.0020298747    0.0014206333    
0.2377760300    0.0011304890    0.0014136260    
0.2379978800    0.0006162100    0.0014089286    
0.2382197300    0.0019846599    0.0014078533    
0.2384415900    0.0014643821    0.0014095788    
0.2386634400    0.0009982655    0.0014095744    
0.2388852900    0.0011429927    0.0014092854    
0.2391071400    0.0005860794    0.0014235612    
0.2393290000    0.0008003683    0.0014121311    
0.2395508500    0.0012557051    0.0014046927    
0.2397727000    0.0010774937    0.0014048222    
0.2399945500    0.0013787747    0.0014082604    
0.2402164000    0.0010938575    0.0014139819    
0.2404382600    0.0012181348    0.0014236049    
0.2406601100    0.0009813358    0.0014109181    
0.2408819600    0.0012169580    0.0014092680    
0.2411038100    0.0008817664    0.0014058209    
0.2413256700    0.0012262070    0.0014149869    
0.2415475200    0.0009233975    0.0014120030    
0.2417693700    0.0008848274    0.0014136088    
0.2419912200    0.0007657385    0.0014155891    
0.2422130800    0.0009953343    0.0014147416    
0.2424349300    0.0013537372    0.0014020459    
0.2426567800    0.0012524220    0.0014134777    
0.2428786300    0.0012431389    0.0014109522    
0.2431004800    0.0009186122    0.0014073294    
0.2433223400    0.0014988453    0.0014340725    
0.2435441900    0.0008906121    0.0014004100    
0.2437660400    0.0007770265    0.0014100739    
0.2439878900    0.0010929483    0.0014164600    
0.2442097500    0.0011276442    0.0014076416    
0.2444316000    0.0011691767    0.0014123924    
0.2446534500    0.0011552621    0.0014240116    
0.2448753000    0.0012440150    0.0014106719    
0.2450971500    0.0008405488    0.0014134779    
0.2453190100    0.0014459992    0.0014136420    
0.2455408600    0.0012284480    0.0014066981    
0.2457627100    0.0011597865    0.0014128176    
0.2459845600    0.0014049443    0.0014159409    
0.2462064200    0.0013292981    0.0014195565    
0.2464282700    0.0005685171    0.0014115072    
0.2466501200    0.0009388989    0.0014116127    
0.2468719700    0.0010263310    0.0014143390    
0.2470938300    0.0011676247    0.0014099518    
0.2473156800    0.0011225091    0.0014170738    
0.2475375300    0.0008243009    0.0014310354    
0.2477593800    0.0012132575    0.0014081417    
0.2479812300    0.0011738984    0.0014130337    
0.2482030900    0.0012129623    0.0014101274    
0.2484249400    0.0015183675    0.0014118945    
0.2486467900    0.0011833271    0.0014173159    
0.2488686400    0.0012256725    0.0014193340    
0.2490905000    0.0012351708    0.0014221481    
0.2493123500    0.0009640431    0.0014084080    
0.2495342000    0.0006656443    0.0014165520    
0.2497560500    0.0009197231    0.0014157418    
0.2499779100    0.0010931623    0.0014169938    
0.2501997600    0.0013880662    0.0014159433    
0.2504216100    0.0011833137    0.0014268443    
0.2506434600    0.0015665384    0.0014114221    
0.2508653100    0.0015707898    0.0014161396    
0.2510871700    0.0009346906    0.0014096178    
0.2513090200    0.0012418812    0.0014124958    
0.2515308700    0.0008831444    0.0014205611    
0.2517527200    0.0011870333    0.0014177835    
0.2519745800    0.0010261350    0.0014066573    
0.2521964300    0.0012660064    0.0014042434    
0.2524182800    0.0009399038    0.0014055174    
0.2526401300    0.0008986505    0.0014125661    
0.2528619900    0.0011672308    0.0014101543    
0.2530838400    0.0012136025    0.0014116206    
0.2533056900    0.0012484881    0.0014268432    
0.2535275400    0.0013170937    0.0013980611    
0.2537493900    0.0006341352    0.0014097178    
0.2539712500    0.0011469749    0.0014000196    
0.2541931000    0.0012952251    0.0014081526    
0.2544149500    0.0010553185    0.0014175989    
0.2546368000    0.0006141314    0.0014145335    
0.2548586600    0.0008346967    0.0014033934    
0.2550805100    0.0006941573    0.0014072563    
0.2553023600    0.0008489913    0.0014003748    
0.2555242100    0.0006025001    0.0014099181    
0.2557460700    0.0010599151    0.0014104609    
0.2559679200    0.0009850311    0.0014177778    
0.2561897700    0.0012230553    0.0014162049    
0.2564116200    0.0009456365    0.0013992668    
0.2566334700    0.0003975357    0.0014132693    
0.2568553300    0.0015397729    0.0014047951    
0.2570771800    0.0010269980    0.0014108117    
0.2572990300    0.0011262253    0.0014199198    
0.2575208800    0.0009569846    0.0014124834    
0.2577427400    0.0011596492    0.0014024021    
0.2579645900    0.0008050141    0.0014142749    
0.2581864400    0.0004850137    0.0013993270    
0.2584082900    0.0012052432    0.0014122038    
0.2586301500    0.0008230690    0.0014115317    
0.2588520000    0.0008883283    0.0014195978    
0.2590738500    0.0015096604    0.0014100936    
0.2592957000    0.0010890498    0.0013982992    
0.2595175500    0.0012851567    0.0014144038    
0.2597394100    0.0009451382    0.0014083902    
0.2599612600    0.0009197724    0.0014046754    
0.2601831100    0.0010505171    0.0014158343    
0.2604049600    0.0012147560    0.0014067681    
0.2606268200    0.0012070252    0.0014025084    
0.2608486700    0.0009441373    0.0014045234    
0.2610705200    0.0010602905    0.0013992700    
0.2612923700    0.0010805526    0.0014032493    
0.2615142300    0.0010167920    0.0014096315    
0.2617360800    0.0009636878    0.0014065148    
0.2619579300    0.0008973646    0.0014068483    
0.2621797800    0.0007621356    0.0013961437    
0.2624016300    0.0008668436    0.0013974546    
0.2626234900    0.0008019939    0.0014062296    
0.2628453400    0.0010221945    0.0014048877    
0.2630671900    0.0012557829    0.0014133627    
0.2632890400    0.0009908356    0.0013974340    
0.2635109000    0.0010686585    0.0013986868    
0.2637327500    0.0010937769    0.0014035187    
0.2639546000    0.0010976727    0.0014006000    
0.2641764500    0.0008908119    0.0014089593    
0.2643983100    0.0014683531    0.0014091565    
0.2646201600    0.0009369529    0.0013991905    
0.2648420100    0.0007204773    0.0014124047    
0.2650638600    0.0005956246    0.0013948413    
0.2652857100    0.0010049969    0.0014060794    
0.2655075700    0.0012329306    0.0014038072    
0.2657294200    0.0010131177    0.0014070420    
0.2659512700    0.0002946582    0.0014197136    
0.2661731200    0.0007095860    0.0014020105    
0.2663949800    0.0010581942    0.0013978218    
0.2666168300    0.0010545435    0.0014025548    
0.2668386800    0.0011430331    0.0014067414    
0.2670605300    0.0007391659    0.0014075442    
0.2672823800    0.0010907435    0.0014225979    
0.2675042400    0.0012152242    0.0013947720    
0.2677260900    0.0003519603    0.0014082941    
0.2679479400    0.0011569652    0.0014028945    
0.2681697900    0.0006555951    0.0014098433    
0.2683916500    0.0009984942    0.0014024035    
0.2686135000    0.0011337873    0.0014086733    
0.2688353500    0.0007140779    0.0014127171    
0.2690572000    0.0012491452    0.0014067768    
0.2692790600    0.0010915257    0.0014015982    
0.2695009100    0.0011817496    0.0014078680    
0.2697227600    0.0014901906    0.0013996012    
0.2699446100    0.0009350366    0.0014061414    
0.2701664600    0.0008839729    0.0014205185    
0.2703883200    0.0013477230    0.0013997542    
0.2706101700    0.0009023442    0.0014120599    
0.2708320200    0.0006984439    0.0014025678    
0.2710538700    0.0007472491    0.0014075207    
0.2712757300    0.0006474747    0.0014030480    
0.2714975800    0.0007798235    0.0014247872    
0.2717194300    0.0009595162    0.0014085330    
0.2719412800    0.0011764798    0.0013988674    
0.2721631400    0.0009753816    0.0014027049    
0.2723849900    0.0013534945    0.0014040965    
0.2726068400    0.0007395978    0.0014119576    
0.2728286900    0.0008052677    0.0014120538    
0.2730505400    0.0006311289    0.0014240985    
0.2732724000    0.0011853683    0.0013918698    
0.2734942500    0.0009694798    0.0014083287    
0.2737161000    0.0009171802    0.0014085524    
0.2739379500    0.0006661655    0.0014082703    
0.2741598100    0.0010787852    0.0014176584    
0.2743816600    0.0006245305    0.0014188242    
0.2746035100    0.0004955510    0.0014003850    
0.2748253600    0.0010233817    0.0014108966    
0.2750472200    0.0011581294    0.0014090299    
0.2752690700    0.0007858474    0.0014133947    
0.2754909200    0.0008053529    0.0014064758    
0.2757127700    0.0008855183    0.0014155794    
0.2759346200    0.0010920188    0.0014196498    
0.2761564800    0.0013620547    0.0014483566    
0.2763783300    0.0009895370    0.0014726309    
0.2766001800    0.0012680792    0.0014821119    
0.2768220300    0.0004647594    0.0014855889    
0.2770438900    0.0006449312    0.0015120640    
0.2772657400    0.0009401786    0.0015166980    
0.2774875900    0.0003467390    0.0015319895    
0.2777094400    0.0009793006    0.0015327468    
0.2779313000    0.0005564210    0.0015283007    
0.2781531500    0.0012509552    0.0015520985    
0.2783750000    0.0012583110    0.0015621067    
0.2785968500    0.0010073242    0.0015691016    
0.2788187000    0.0008454819    0.0015864998    
0.2790405600    0.0007241388    0.0015639293    
0.2792624100    0.0007916083    0.0015962897    
0.2794842600    0.0006402881    0.0015952478    
0.2797061100    0.0005398699    0.0016045064    
0.2799279700    0.0015128857    0.0016070259    
0.2801498200    0.0007136364    0.0016111661    
0.2803716700    0.0008014864    0.0016229187    
0.2805935200    0.0007370867    0.0015783223    
0.2808153800    0.0008526752    0.0015627298    
0.2810372300    0.0009263160    0.0015596096    
0.2812590800    0.0011998762    0.0015392710    
0.2814809300    0.0005405251    0.0015483200    
0.2817027800    0.0006062698    0.0015276947    
0.2819246400    0.0003670094    0.0015207820    
0.2821464900    0.0010329128    0.0015211526    
0.2823683400    0.0010569871    0.0015131993    
0.2825901900    0.0008527689    0.0015111961    
0.2828120500    0.0010035676    0.0015193667    
0.2830339000    0.0008496932    0.0015065827    
0.2832557500    0.0008641718    0.0014988450    
0.2834776000    0.0012702950    0.0015007104    
0.2836994600    0.0005627827    0.0014925550    
0.2839213100    0.0009490946    0.0014916784    
0.2841431600    0.0013616276    0.0015021738    
0.2843650100    0.0009489414    0.0015027197    
0.2845868600    0.0007795287    0.0014981370    
0.2848087200    0.0005291071    0.0014814073    
0.2850305700    0.0008123260    0.0014825071    
0.2852524200    0.0006616130    0.0014849750    
0.2854742700    0.0009319888    0.0014895780    
0.2856961300    0.0009126338    0.0014959280    
0.2859179800    0.0006063369    0.0014739003    
0.2861398300    0.0009025822    0.0014715385    
0.2863616800    0.0009705842    0.0014703918    
0.2865835400    0.0009164739    0.0014852699    
0.2868053900    0.0007326057    0.0014802201    
0.2870272400    0.0010974149    0.0014797347    
0.2872490900    0.0011348723    0.0014892362    
0.2874709400    0.0009462065    0.0014727968    
0.2876928000    0.0012228587    0.0014701919    
0.2879146500    0.0007267378    0.0014693996    
0.2881365000    0.0007320986    0.0014783988    
0.2883583500    0.0010208886    0.0014814739    
0.2885802100    0.0008882111    0.0014888359    
0.2888020600    0.0010004022    0.0014703502    
0.2890239100    0.0010615527    0.0014722075    
0.2892457600    0.0006695977    0.0014709283    
0.2894676200    0.0005574318    0.0014785563    
0.2896894700    0.0007163322    0.0014769514    
0.2899113200    0.0013565257    0.0014876200    
0.2901331700    0.0012252561    0.0014811115    
0.2903550200    0.0006503171    0.0014764107    
0.2905768800    0.0001846324    0.0014727377    
0.2907987300    0.0010286258    0.0014690915    
0.2910205800    0.0006398431    0.0014774839    
0.2912424300    0.0012665935    0.0014674975    
0.2914642900    0.0003273947    0.0014770389    
0.2916861400    0.0006137012    0.0014611357    
0.2919079900    0.0010555463    0.0014596897    
0.2921298400    0.0009412218    0.0014667035    
0.2923516900    0.0010926101    0.0014668295    
0.2925735500    0.0009416446    0.0014624417    
0.2927954000    0.0008524446    0.0014752813    
0.2930172500    0.0007060937    0.0014526740    
0.2932391000    0.0010904498    0.0014579847    
0.2934609600    0.0012012495    0.0014523144    
0.2936828100    0.0010215632    0.0014488108    
0.2939046600    0.0009795238    0.0014609772    
0.2941265100    0.0006703495    0.0014654478    
0.2943483700    0.0008473910    0.0014644426    
0.2945702200    0.0006560479    0.0014464052    
0.2947920700    0.0008368073    0.0014523381    
0.2950139200    -0.0000105720   0.0014586317    
0.2952357700    0.0006846308    0.0014595210    
0.2954576300    0.0007058582    0.0014499032    
0.2956794800    0.0006507663    0.0014722370    
0.2959013300    0.0007178094    0.0014496832    
0.2961231800    0.0011306596    0.0014445538    
0.2963450400    0.0005045515    0.0014564531    
0.2965668900    0.0005596472    0.0014526718    
0.2967887400    0.0007315022    0.0014602216    
0.2970105900    0.0003030571    0.0014636113    
0.2972324500    0.0010633105    0.0014533191    
0.2974543000    0.0007678087    0.0014431579    
0.2976761500    0.0005048465    0.0014458510    
0.2978980000    0.0013030071    0.0014523985    
0.2981198500    0.0000880455    0.0014534418    
0.2983417100    0.0009711795    0.0014523886    
0.2985635600    0.0010599173    0.0014526998    
0.2987854100    0.0004722349    0.0014432073    
0.2990072600    0.0008796586    0.0014438741    
0.2992291200    0.0009428994    0.0014431392    
0.2994509700    0.0010740185    0.0014395967    
0.2996728200    0.0004290532    0.0014453071    
0.2998946700    0.0011221795    0.0014566363    
0.3001165300    0.0009953079    0.0014364458    
0.3003383800    0.0004176313    0.0014405463    
0.3005602300    0.0004576678    0.0014346135    
0.3007820800    0.0008202044    0.0014391142    
0.3010039300    0.0002770471    0.0014400997    
0.3012257900    0.0006889099    0.0014479678    
0.3014476400    0.0008545317    0.0014481547    
0.3016694900    0.0013195778    0.0014326041    
0.3018913400    0.0008578073    0.0014364861    
0.3021132000    0.0012730069    0.0014427935    
0.3023350500    0.0003370478    0.0014365419    
0.3025569000    0.0004773264    0.0014390354    
0.3027787500    0.0007943952    0.0014545682    
0.3030006100    0.0002227222    0.0014328621    
0.3032224600    0.0002567185    0.0014309350    
0.3034443100    0.0004562274    0.0014389901    
0.3036661600    0.0008538282    0.0014397828    
0.3038880100    0.0010336761    0.0014355920    
0.3041098700    0.0009328324    0.0014430475    
0.3043317200    0.0006556606    0.0014463499    
0.3045535700    0.0013535477    0.0014328287    
0.3047754200    0.0007814880    0.0014329336    
0.3049972800    0.0006014108    0.0014403911    
0.3052191300    0.0006873457    0.0014363132    
0.3054409800    0.0012588072    0.0014422906    
0.3056628300    0.0010347657    0.0014519381    
0.3058846900    0.0009303683    0.0014352269    
0.3061065400    0.0006618230    0.0014268329    
0.3063283900    0.0007702337    0.0014391171    
0.3065502400    0.0006870443    0.0014385827    
0.3067720900    0.0003867806    0.0014405348    
0.3069939500    0.0001982375    0.0014514539    
0.3072158000    0.0009003146    0.0014359159    
0.3074376500    0.0007071872    0.0014372284    
0.3076595000    0.0004312323    0.0014319221    
0.3078813600    0.0011732188    0.0014309122    
0.3081032100    0.0005957474    0.0014401992    
0.3083250600    0.0006468520    0.0014442854    
0.3085469100    0.0008436890    0.0014538336    
0.3087687700    0.0003069716    0.0014261003    
0.3089906200    0.0005085349    0.0014356344    
0.3092124700    0.0010930925    0.0014303643    
0.3094343200    0.0008297816    0.0014378757    
0.3096561700    0.0015562461    0.0014415990    
0.3098780300    0.0007709424    0.0014524766    
0.3100998800    0.0009708273    0.0014327297    
0.3103217300    0.0007180299    0.0014337723    
0.3105435800    0.0006565007    0.0014351358    
0.3107654400    0.0010742753    0.0014332356    
0.3109872900    0.0005138557    0.0014450676    
0.3112091400    0.0008424407    0.0014402822    
0.3114309900    0.0002767900    0.0014459759    
0.3116528500    0.0004040131    0.0014327591    
0.3118747000    0.0006361717    0.0014350287    
0.3120965500    0.0008004968    0.0014363547    
0.3123184000    0.0006849823    0.0014387913    
0.3125402500    0.0004565035    0.0014461608    
0.3127621100    0.0006040751    0.0014479978    
0.3129839600    0.0011228637    0.0014274629    
0.3132058100    0.0010293482    0.0014363122    
0.3134276600    0.0011950334    0.0014287616    
0.3136495200    0.0001721603    0.0014430432    
0.3138713700    0.0009015407    0.0014368005    
0.3140932200    0.0003941042    0.0014435951    
0.3143150700    0.0008768844    0.0014428051    
0.3145369200    0.0004462658    0.0014376809    
0.3147587800    0.0007845515    0.0014302484    
0.3149806300    0.0007442625    0.0014296680    
0.3152024800    0.0002387115    0.0014400817    
0.3154243300    0.0011228810    0.0014416167    
0.3156461900    0.0002641594    0.0014516525    
0.3158680400    0.0009574149    0.0014376821    
0.3160898900    0.0006155407    0.0014311203    
0.3163117400    0.0004289976    0.0014379178    
0.3165336000    0.0006663911    0.0014377018    
0.3167554500    0.0007718454    0.0014379269    
0.3169773000    0.0005396506    0.0014500138    
0.3171991500    0.0012353664    0.0014288674    
0.3174210000    0.0006464564    0.0014339882    
0.3176428600    0.0006911916    0.0014398842    
0.3178647100    0.0005389065    0.0014377713    
0.3180865600    0.0011293722    0.0014371516    
0.3183084100    0.0006488044    0.0014411348    
0.3185302700    0.0006221923    0.0014452984    
0.3187521200    0.0010463918    0.0014351626    
0.3189739700    0.0005695223    0.0014314811    
0.3191958200    0.0004052401    0.0014329955    
0.3194176800    0.0005487871    0.0014368754    
0.3196395300    0.0002428359    0.0014452252    
0.3198613800    0.0009525360    0.0014533375    
0.3200832300    0.0004472126    0.0014276695    
0.3203050800    0.0001105167    0.0014362165    
0.3205269400    0.0005380520    0.0014405624    
0.3207487900    0.0007642112    0.0014313784    
0.3209706400    0.0009399963    0.0014452840    
0.3211924900    0.0009717941    0.0014438053    
0.3214143500    0.0000159657    0.0014430222    
0.3216362000    0.0007372183    0.0014365806    
0.3218580500    0.0004686769    0.0014386372    
0.3220799000    0.0009455255    0.0014334723    
0.3223017600    0.0009715860    0.0014417954    
0.3225236100    0.0006463423    0.0014451310    
0.3227454600    0.0006934770    0.0014474155    
0.3229673100    0.0011986310    0.0014391881    
0.3231891600    0.0005824640    0.0014317599    
0.3234110200    0.0004677629    0.0014319353    
0.3236328700    0.0009108997    0.0014410378    
0.3238547200    0.0005525826    0.0014472183    
0.3240765700    0.0006770989    0.0014440386    
0.3242984300    0.0006949539    0.0014424568    
0.3245202800    0.0005318159    0.0014310076    
0.3247421300    0.0004230225    0.0014321031    
0.3249639800    0.0008638042    0.0014373687    
0.3251858400    0.0009231952    0.0014438201    
0.3254076900    0.0008211810    0.0014364017    
0.3256295400    0.0002341118    0.0014545983    
0.3258513900    0.0012647572    0.0014338226    
0.3260732400    0.0003447736    0.0014336957    
0.3262951000    0.0010388603    0.0014345432    
0.3265169500    0.0006981967    0.0014489612    
0.3267388000    0.0002813649    0.0014365275    
0.3269606500    0.0010922543    0.0014577569    
0.3271825100    0.0007651221    0.0014324514    
0.3274043600    0.0008607329    0.0014279459    
0.3276262100    0.0006601253    0.0014427001    
0.3278480600    0.0000302602    0.0014359457    
0.3280699200    0.0002890160    0.0014394435    
0.3282917700    0.0005741052    0.0014434787    
0.3285136200    0.0002595629    0.0014513493    
0.3287354700    0.0008769067    0.0014305458    
0.3289573200    0.0005458657    0.0014371092    
0.3291791800    0.0003064918    0.0014350716    
0.3294010300    0.0010939047    0.0014383316    
0.3296228800    0.0006633497    0.0014452501    
0.3298447300    -0.0001145247   0.0014584068    
0.3300665900    0.0007539466    0.0014306843    
0.3302884400    0.0005650281    0.0014301743    
0.3305102900    0.0007831263    0.0014361611    
0.3307321400    0.0004539630    0.0014360888    
0.3309540000    0.0003893468    0.0014368294    
0.3311758500    0.0001502577    0.0014514855    
0.3313977000    0.0007137972    0.0014359401    
0.3316195500    0.0007894968    0.0014396587    
0.3318414000    0.0005614728    0.0014862221    
0.3320632600    0.0011916387    0.0015089015    
0.3322851100    0.0003215536    0.0015211908    
0.3325069600    0.0006181681    0.0015304727    
0.3327288100    0.0006830366    0.0015518265    
0.3329506700    0.0008331506    0.0015599045    
0.3331725200    0.0009627354    0.0015777383    
0.3333943700    0.0007186151    0.0015887009    
0.3336162200    0.0006840761    0.0015934721    
0.3338380800    0.0006745969    0.0016128085    
0.3340599300    0.0009774709    0.0016217135    
0.3342817800    0.0003390377    0.0016372529    
0.3345036300    0.0001793343    0.0016411928    
0.3347254800    0.0002934309    0.0016517930    
0.3349473400    0.0007566391    0.0016600280    
0.3351691900    0.0011598947    0.0016705197    
0.3353910400    0.0004089340    0.0016838596    
0.3356128900    0.0006731735    0.0016888345    
0.3358347500    0.0005802358    0.0016981733    
0.3360566000    0.0007481099    0.0016998866    
0.3362784500    0.0008971945    0.0016599450    
0.3365003000    0.0005511743    0.0016265968    
0.3367221500    0.0006175614    0.0016154618    
0.3369440100    0.0005663727    0.0016194683    
0.3371658600    0.0004062056    0.0015975600    
0.3373877100    0.0009667767    0.0015676044    
0.3376095600    0.0003738882    0.0015829399    
0.3378314200    0.0003651591    0.0015755184    
0.3380532700    0.0007277424    0.0015687068    
0.3382751200    0.0009742492    0.0015648435    
0.3384969700    0.0013808234    0.0015828774    
0.3387188300    0.0002960608    0.0015472610    
0.3389406800    0.0008376358    0.0015486337    
0.3391625300    0.0002771332    0.0015533140    
0.3393843800    0.0008787840    0.0015522920    
0.3396062300    0.0008426611    0.0015512030    
0.3398280900    0.0003123965    0.0015729845    
0.3400499400    0.0010982724    0.0015510731    
0.3402717900    0.0003640763    0.0015419519    
0.3404936400    0.0004618582    0.0015527617    
0.3407155000    0.0005541695    0.0015461685    
0.3409373500    0.0005395035    0.0015519326    
0.3411592000    0.0004807198    0.0015666740    
0.3413810500    0.0004880754    0.0015758985    
0.3416029100    0.0005787935    0.0015486010    
0.3418247600    0.0010529959    0.0015553322    
0.3420466100    0.0007202353    0.0015632329    
0.3422684600    0.0006186820    0.0015581356    
0.3424903100    0.0006218802    0.0015723365    
0.3427121700    0.0012040267    0.0015850169    
0.3429340200    0.0014177175    0.0015523948    
0.3431558700    0.0011038529    0.0015614257    
0.3433777200    0.0003573637    0.0015742347    
0.3435995800    0.0004664742    0.0015770732    
0.3438214300    0.0006909426    0.0015691173    
0.3440432800    0.0008584187    0.0015994892    
0.3442651300    0.0009598901    0.0015748569    
0.3444869900    0.0003810613    0.0015769754    
0.3447088400    0.0005929480    0.0015826716    
0.3449306900    0.0008091465    0.0015726280    
0.3451525400    0.0007170704    0.0015794924    
0.3453743900    0.0007022565    0.0015967361    
0.3455962500    0.0006957702    0.0016112542    
0.3458181000    0.0000187382    0.0015853792    
0.3460399500    0.0010266389    0.0015975599    
0.3462618000    0.0005055163    0.0015925999    
0.3464836600    0.0003892680    0.0015937893    
0.3467055100    0.0010097241    0.0016034817    
0.3469273600    0.0009425464    0.0016040438    
0.3471492100    0.0006801043    0.0016083124    
0.3473710700    0.0007566933    0.0016062636    
0.3475929200    0.0011377732    0.0016071647    
0.3478147700    0.0009063590    0.0015973936    
0.3480366200    0.0005350802    0.0016215502    
0.3482584700    0.0009302814    0.0016187037    
0.3484803300    0.0009699007    0.0016238964    
0.3487021800    0.0012705522    0.0016154239    
0.3489240300    0.0006451889    0.0016115352    
0.3491458800    0.0005911078    0.0016217706    
0.3493677400    0.0006783058    0.0016249272    
0.3495895900    0.0007559805    0.0016369659    
0.3498114400    0.0009115085    0.0016414046    
0.3500332900    0.0009897430    0.0016486573    
0.3502551500    0.0001234857    0.0016282369    
0.3504770000    0.0011179669    0.0016385167    
0.3506988500    0.0007713501    0.0016350696    
0.3509207000    0.0003578481    0.0016488473    
0.3511425500    0.0005359335    0.0016576337    
0.3513644100    0.0008727541    0.0016693849    
0.3515862600    0.0006725301    0.0016464156    
0.3518081100    0.0002119014    0.0016571300    
0.3520299600    0.0003761449    0.0016515219    
0.3522518200    0.0004183136    0.0016667145    
0.3524736700    0.0009081070    0.0016692987    
0.3526955200    -0.0000434619   0.0016899485    
0.3529173700    0.0010269374    0.0016708355    
0.3531392300    0.0006645791    0.0016730758    
0.3533610800    0.0004797405    0.0016814051    
0.3535829300    0.0008360673    0.0016875968    
0.3538047800    0.0001442535    0.0016856302    
0.3540266300    0.0003534222    0.0016996940    
0.3542484900    0.0012685087    0.0017140214    
0.3544703400    0.0009698745    0.0016855487    
0.3546921900    0.0011596797    0.0016948971    
0.3549140400    0.0006140686    0.0017131995    
0.3551359000    0.0003765957    0.0017006813    
0.3553577500    0.0004653414    0.0017108492    
0.3555796000    0.0009789146    0.0017585172    
0.3558014500    0.0006934985    0.0017121959    
0.3560233100    0.0006019215    0.0017135478    
0.3562451600    0.0002345805    0.0017286848    
0.3564670100    0.0002822263    0.0017344365    
0.3566888600    0.0006146251    0.0017331982    
0.3569107100    0.0004465172    0.0017637424    
0.3571325700    0.0009982907    0.0017595206    
0.3573544200    0.0009085570    0.0017432890    
0.3575762700    0.0003191000    0.0017561907    
0.3577981200    0.0002801836    0.0017553298    
0.3580199800    0.0003573855    0.0017628816    
0.3582418300    0.0003315797    0.0017933257    
0.3584636800    0.0001605573    0.0017913553    
0.3586855300    0.0003600638    0.0017651443    
0.3589073800    0.0006686480    0.0017689600    
0.3591292400    0.0010214797    0.0017719602    
0.3593510900    0.0000909429    0.0017679851    
0.3595729400    0.0005327591    0.0017903122    
0.3597947900    0.0007023499    0.0017752981    
0.3600166500    0.0009595444    0.0017915533    
0.3602385000    0.0005459552    0.0017597136    
0.3604603500    0.0009534764    0.0017570289    
0.3606822000    0.0008229278    0.0017603757    
0.3609040600    0.0005197877    0.0017711360    
0.3611259100    0.0005852552    0.0017750205    
0.3613477600    0.0000327122    0.0018014940    
0.3615696100    0.0004730732    0.0017576778    
0.3617914600    0.0005861381    0.0017670754    
0.3620133200    0.0005556983    0.0017789441    
0.3622351700    0.0008844377    0.0017908056    
0.3624570200    0.0008959948    0.0017885051    
0.3626788700    0.0009093961    0.0018135639    
0.3629007300    0.0003389983    0.0018418148    
0.3631225800    0.0008482269    0.0017986786    
0.3633444300    -0.0001843926   0.0018255054    
0.3635662800    0.0011584428    0.0018279967    
0.3637881400    0.0008028939    0.0018461852    
0.3640099900    0.0005953789    0.0018382890    
0.3642318400    0.0012019815    0.0019019951    
0.3644536900    0.0006141643    0.0018416530    
0.3646755400    0.0008089234    0.0018598305    
0.3648974000    0.0001704205    0.0018812132    
0.3651192500    0.0007291787    0.0018856043    
0.3653411000    0.0004049186    0.0018910993    
0.3655629500    0.0004292472    0.0019285074    
0.3657848100    0.0007462015    0.0019230442    
0.3660066600    0.0004602412    0.0019189771    
0.3662285100    0.0000444335    0.0019144687    
0.3664503600    0.0001432929    0.0019505946    
0.3666722200    0.0005435220    0.0019358927    
0.3668940700    0.0006415877    0.0019767180    
0.3671159200    -0.0002578087   0.0020104053    
0.3673377700    0.0009547107    0.0019665778    
0.3675596200    -0.0000224889   0.0019777306    
0.3677814800    0.0007298459    0.0020157659    
0.3680033300    0.0008314767    0.0020088520    
0.3682251800    0.0005217771    0.0020446433    
0.3684470300    0.0012069321    0.0020615404    
0.3686688900    0.0005520969    0.0020798875    
0.3688907400    0.0004200860    0.0020623952    
0.3691125900    0.0005356029    0.0020826559    
0.3693344400    0.0007213279    0.0020867191    
0.3695563000    0.0001416612    0.0021166683    
0.3697781500    0.0000363896    0.0021383972    
0.3700000000    0.0002170554    0.0021918392    
