# Supplementary material for: A solution structure analysis reveals a bent collagen triple helix in the complement activation recognition molecule mannan-binding lectin
Source: J Biol Chem. 2022 Dec 15;299(2):102799. doi: 10.1016/j.jbc.2022.102799 (PMC9898670; doi:10.1016/j.jbc.2022.102799)
Supplement: Supplemental data 1 [file mmc1.zip › ppg10.dat]

4.0838554E-03	8.50579E-03	3.68801E-03
4.3048193E-03	7.61431E-03	3.11522E-03
4.5257831E-03	7.59881E-03	2.72847E-03
4.746747E-03	5.11054E-03	2.41688E-03
4.9677108E-03	5.76158E-03	1.88973E-03
5.1886747E-03	7.15385E-03	1.83544E-03
5.4096386E-03	8.53054E-03	1.66179E-03
5.6306024E-03	5.05088E-03	1.44152E-03
5.8515663E-03	8.96188E-03	1.36725E-03
6.0725301E-03	8.01553E-03	1.23058E-03
6.293494E-03	7.77091E-03	1.02964E-03
6.5144578E-03	6.25911E-03	9.74239E-04
6.7354217E-03	6.43091E-03	9.57469E-04
6.9563855E-03	6.65306E-03	8.71287E-04
7.1773494E-03	7.15304E-03	8.22027E-04
7.3983133E-03	5.23349E-03	7.65780E-04
7.6192771E-03	6.93145E-03	7.09137E-04
7.840241E-03	6.09307E-03	6.58596E-04
8.0612048E-03	6.85009E-03	6.32234E-04
8.2821687E-03	5.81367E-03	6.17845E-04
8.5031325E-03	7.14429E-03	5.88272E-04
8.7240964E-03	7.56601E-03	5.59237E-04
8.9450602E-03	7.84728E-03	5.51241E-04
9.1660241E-03	7.24734E-03	5.06752E-04
9.386988E-03	7.12791E-03	4.96060E-04
9.6079518E-03	6.88628E-03	4.75580E-04
9.8289157E-03	7.10227E-03	4.51664E-04
1.004988E-02	5.97320E-03	4.52478E-04
1.0270843E-02	6.88826E-03	4.24952E-04
1.0491807E-02	6.78197E-03	4.25921E-04
1.0712771E-02	6.27108E-03	4.28101E-04
1.0933735E-02	6.28315E-03	4.09167E-04
1.1154699E-02	6.17038E-03	4.01703E-04
1.1375663E-02	6.42216E-03	3.84617E-04
1.1596627E-02	6.46725E-03	3.83453E-04
1.181759E-02	6.62587E-03	3.75765E-04
1.2038554E-02	5.71031E-03	3.66694E-04
1.2259518E-02	6.64188E-03	3.59128E-04
1.2480482E-02	6.51879E-03	3.60253E-04
1.2701446E-02	6.31331E-03	3.41751E-04
1.292241E-02	6.52785E-03	3.48066E-04
1.3143373E-02	6.29037E-03	3.35345E-04
1.3364337E-02	7.13204E-03	3.34798E-04
1.3585301E-02	7.04359E-03	3.23101E-04
1.3806265E-02	6.86788E-03	3.18799E-04
1.4027229E-02	6.63635E-03	3.15100E-04
1.4248193E-02	6.68105E-03	3.22118E-04
1.4469157E-02	6.25802E-03	3.04676E-04
1.469012E-02	5.99152E-03	2.97671E-04
1.4911084E-02	6.49068E-03	2.99623E-04
1.5132048E-02	5.64575E-03	2.92020E-04
1.5353012E-02	6.83192E-03	2.88832E-04
1.5573976E-02	6.87700E-03	2.94569E-04
1.579494E-02	7.12371E-03	2.92441E-04
1.6015904E-02	5.77480E-03	2.78100E-04
1.6236867E-02	6.58827E-03	2.79284E-04
1.6457831E-02	6.32285E-03	2.69996E-04
1.6678795E-02	5.91181E-03	2.78797E-04
1.6899759E-02	7.26215E-03	2.72834E-04
1.7120723E-02	6.00951E-03	2.64902E-04
1.7341687E-02	6.26711E-03	2.69129E-04
1.7562651E-02	6.24496E-03	2.60761E-04
1.7783614E-02	6.56072E-03	2.57540E-04
1.8004578E-02	6.90696E-03	2.62020E-04
1.8225542E-02	6.28462E-03	2.56334E-04
1.8446506E-02	6.15199E-03	2.54065E-04
1.866747E-02	5.90352E-03	2.49118E-04
1.8888434E-02	6.21035E-03	2.44736E-04
1.9109398E-02	6.48818E-03	2.50341E-04
1.9330361E-02	6.75030E-03	2.47880E-04
1.9551325E-02	6.46132E-03	2.43503E-04
1.9772289E-02	5.88920E-03	2.44027E-04
1.9993253E-02	6.10650E-03	2.32977E-04
2.0214217E-02	5.38694E-03	2.33328E-04
2.0435181E-02	6.39241E-03	2.40129E-04
2.0656145E-02	6.31297E-03	2.34424E-04
2.0877108E-02	6.54099E-03	2.35218E-04
2.1098072E-02	6.52238E-03	2.35478E-04
2.1319036E-02	6.27615E-03	2.25538E-04
2.154000E-02	6.26096E-03	2.25663E-04
2.1760964E-02	5.78523E-03	2.27375E-04
2.1981928E-02	6.23110E-03	2.22829E-04
2.2202892E-02	6.13339E-03	2.24604E-04
2.2423855E-02	6.16070E-03	2.24695E-04
2.2644819E-02	5.87440E-03	2.19139E-04
2.2865783E-02	6.02878E-03	2.17546E-04
2.3086747E-02	6.25615E-03	2.19908E-04
2.3307711E-02	5.61062E-03	2.12470E-04
2.3528675E-02	5.67143E-03	2.17660E-04
2.3749639E-02	6.05348E-03	2.12985E-04
2.3970602E-02	5.31909E-03	2.12812E-04
2.4191566E-02	6.61848E-03	2.15030E-04
2.441253E-02	6.02882E-03	2.07115E-04
2.4633494E-02	6.08835E-03	2.07390E-04
2.4854458E-02	5.06716E-03	2.05287E-04
2.5075422E-02	5.85129E-03	2.08023E-04
2.5296386E-02	5.62980E-03	2.06515E-04
2.5517349E-02	5.62478E-03	2.04880E-04
2.5738313E-02	5.44938E-03	2.00346E-04
2.5959277E-02	5.70280E-03	2.03838E-04
2.6180241E-02	5.57201E-03	2.01946E-04
2.6401205E-02	5.17169E-03	2.00021E-04
2.6622169E-02	5.32619E-03	2.01440E-04
2.6843133E-02	5.37044E-03	1.96423E-04
2.7064096E-02	6.03997E-03	1.98750E-04
2.728506E-02	5.56226E-03	1.94105E-04
2.7506024E-02	5.02481E-03	1.96394E-04
2.7726988E-02	5.32960E-03	1.94115E-04
2.7947952E-02	6.03805E-03	1.99338E-04
2.8168916E-02	5.49656E-03	1.90505E-04
2.838988E-02	5.34797E-03	1.91307E-04
2.8610843E-02	5.19144E-03	1.92414E-04
2.8831807E-02	5.98640E-03	1.90550E-04
2.9052771E-02	5.79082E-03	1.92683E-04
2.9273735E-02	5.57431E-03	1.89921E-04
2.9494699E-02	5.70958E-03	1.87602E-04
2.9715663E-02	5.54328E-03	1.87799E-04
2.9936627E-02	5.51467E-03	1.84932E-04
3.015759E-02	5.18328E-03	1.86116E-04
3.0378554E-02	5.65791E-03	1.87635E-04
3.0599518E-02	5.20673E-03	1.84217E-04
3.0820482E-02	5.35214E-03	1.79803E-04
3.1041446E-02	5.39319E-03	1.83370E-04
3.126241E-02	5.98557E-03	1.82825E-04
3.1483373E-02	5.37728E-03	1.81626E-04
3.1704337E-02	5.78765E-03	1.80834E-04
3.1925301E-02	4.97863E-03	1.82129E-04
3.2146265E-02	5.38574E-03	1.76911E-04
3.2367229E-02	5.32505E-03	1.78917E-04
3.2588193E-02	5.82110E-03	1.76789E-04
3.2809157E-02	4.98569E-03	1.77351E-04
3.303012E-02	5.04619E-03	1.77457E-04
3.3251084E-02	5.03317E-03	1.74407E-04
3.3472048E-02	5.28692E-03	1.75118E-04
3.3693012E-02	4.89074E-03	1.73154E-04
3.3913976E-02	5.32884E-03	1.73168E-04
3.413494E-02	5.26432E-03	1.73340E-04
3.4355904E-02	5.14407E-03	1.73209E-04
3.4576867E-02	5.19888E-03	1.72108E-04
3.4797831E-02	5.06449E-03	1.70914E-04
3.5018795E-02	5.35967E-03	1.71016E-04
3.5239759E-02	5.31288E-03	1.68097E-04
3.5460723E-02	4.62723E-03	1.70179E-04
3.5681687E-02	5.18406E-03	1.67159E-04
3.5902651E-02	5.22029E-03	1.71972E-04
3.6123614E-02	4.99012E-03	1.67200E-04
3.6344578E-02	5.28174E-03	1.67761E-04
3.6565542E-02	4.64145E-03	1.64998E-04
3.6786506E-02	4.63523E-03	1.64595E-04
3.700747E-02	4.84752E-03	1.65159E-04
3.7228434E-02	5.04263E-03	1.67722E-04
3.7449398E-02	5.23419E-03	1.65095E-04
3.7670361E-02	4.76843E-03	1.63368E-04
3.7891325E-02	4.83368E-03	1.63236E-04
3.8112289E-02	4.83543E-03	1.61150E-04
3.8333253E-02	4.54455E-03	1.62301E-04
3.8554217E-02	5.07328E-03	1.64164E-04
3.8775181E-02	4.86368E-03	1.61885E-04
3.8996145E-02	4.73488E-03	1.59416E-04
3.9217108E-02	4.76307E-03	1.59887E-04
3.9438072E-02	4.93542E-03	1.58256E-04
3.9659036E-02	4.89252E-03	1.60771E-04
3.988000E-02	4.87588E-03	1.59062E-04
4.0100964E-02	4.76806E-03	1.56571E-04
4.0321928E-02	4.65842E-03	1.58229E-04
4.0542892E-02	4.53682E-03	1.56308E-04
4.0763855E-02	4.76519E-03	1.55525E-04
4.0984819E-02	4.28837E-03	1.56625E-04
4.1205783E-02	5.17450E-03	1.57511E-04
4.1426747E-02	4.82972E-03	1.55728E-04
4.1647711E-02	4.29084E-03	1.53765E-04
4.1868675E-02	4.58784E-03	1.52151E-04
4.2089639E-02	4.89887E-03	1.55432E-04
4.2310602E-02	4.81227E-03	1.54314E-04
4.2531566E-02	4.65494E-03	1.53206E-04
4.275253E-02	4.89057E-03	1.53566E-04
4.2973494E-02	4.58697E-03	1.50872E-04
4.3194458E-02	4.80917E-03	1.50895E-04
4.3415422E-02	4.23964E-03	1.50591E-04
4.3636386E-02	4.42320E-03	1.51307E-04
4.3857349E-02	4.70898E-03	1.50332E-04
4.4078313E-02	4.72474E-03	1.51687E-04
4.4299277E-02	4.52883E-03	1.48745E-04
4.4520241E-02	4.84471E-03	1.49721E-04
4.4741205E-02	4.68508E-03	1.49447E-04
4.4962169E-02	4.35145E-03	1.47371E-04
4.5183133E-02	4.60691E-03	1.48549E-04
4.5404096E-02	4.36295E-03	1.47569E-04
4.562506E-02	4.22300E-03	1.46241E-04
4.5846024E-02	4.77230E-03	1.47398E-04
4.6066988E-02	4.15516E-03	1.45898E-04
4.6287952E-02	4.26516E-03	1.44765E-04
4.6508916E-02	4.38201E-03	1.46723E-04
4.672988E-02	4.60879E-03	1.44454E-04
4.6950843E-02	4.40193E-03	1.45375E-04
4.7171807E-02	3.90491E-03	1.44136E-04
4.7392771E-02	4.41384E-03	1.43755E-04
4.7613735E-02	4.35186E-03	1.42847E-04
4.7834699E-02	4.39492E-03	1.43334E-04
4.8055663E-02	4.33874E-03	1.42859E-04
4.8276627E-02	4.06003E-03	1.42989E-04
4.849759E-02	4.39761E-03	1.40880E-04
4.8718554E-02	4.23368E-03	1.40425E-04
4.8939518E-02	4.39233E-03	1.42869E-04
4.9160482E-02	4.47402E-03	1.39219E-04
4.9381446E-02	4.31045E-03	1.43330E-04
4.960241E-02	4.12150E-03	1.39895E-04
4.9823373E-02	4.40064E-03	1.39345E-04
5.0044337E-02	3.89767E-03	1.37965E-04
5.0265301E-02	4.03442E-03	1.38352E-04
5.0486265E-02	4.02528E-03	1.37708E-04
5.0707229E-02	4.18934E-03	1.41184E-04
5.0928193E-02	4.04066E-03	1.36968E-04
5.1149157E-02	3.99975E-03	1.36504E-04
5.137012E-02	4.25729E-03	1.37508E-04
5.1591084E-02	4.08466E-03	1.35661E-04
5.1812048E-02	3.78653E-03	1.36774E-04
5.2033012E-02	3.92991E-03	1.37064E-04
5.2253976E-02	4.04321E-03	1.35733E-04
5.247494E-02	3.55646E-03	1.33747E-04
5.2695904E-02	3.63970E-03	1.34783E-04
5.2916867E-02	3.81503E-03	1.34580E-04
5.3137831E-02	3.78807E-03	1.34791E-04
5.3358795E-02	4.33185E-03	1.36447E-04
5.3579759E-02	3.92243E-03	1.33761E-04
5.3800723E-02	3.60582E-03	1.37855E-04
5.4021687E-02	3.75996E-03	1.38847E-04
5.4242651E-02	3.88365E-03	1.39907E-04
5.4463614E-02	3.76721E-03	1.42935E-04
5.4684578E-02	3.70227E-03	1.41927E-04
5.4905542E-02	3.94091E-03	1.42486E-04
5.5126506E-02	3.89158E-03	1.42893E-04
5.534747E-02	3.67433E-03	1.42423E-04
5.5568434E-02	3.92647E-03	1.44897E-04
5.5789398E-02	4.06733E-03	1.47440E-04
5.6010361E-02	3.75301E-03	1.43841E-04
5.6231325E-02	4.00997E-03	1.46943E-04
5.6452289E-02	3.90869E-03	1.44813E-04
5.6673253E-02	3.63228E-03	1.46943E-04
5.6894217E-02	3.98733E-03	1.46044E-04
5.7115181E-02	3.65485E-03	1.46481E-04
5.7336145E-02	3.71028E-03	1.48712E-04
5.7557108E-02	3.92812E-03	1.49959E-04
5.7778072E-02	3.69276E-03	1.51577E-04
5.7999036E-02	3.63097E-03	1.52315E-04
5.822000E-02	3.98736E-03	1.50036E-04
5.8440964E-02	3.32732E-03	1.44470E-04
5.8661928E-02	3.63767E-03	1.45906E-04
5.8882892E-02	3.75761E-03	1.44769E-04
5.9103855E-02	3.33649E-03	1.42688E-04
5.9324819E-02	3.36467E-03	1.41031E-04
5.9545783E-02	3.57035E-03	1.40946E-04
5.9766747E-02	3.39522E-03	1.38057E-04
5.9987711E-02	3.72455E-03	1.37512E-04
6.0208675E-02	3.23440E-03	1.38568E-04
6.0429639E-02	3.79158E-03	1.35345E-04
6.0650602E-02	3.67102E-03	1.36547E-04
6.0871566E-02	3.46914E-03	1.33958E-04
6.109253E-02	3.62104E-03	1.33918E-04
6.1313494E-02	3.85619E-03	1.34489E-04
6.1534458E-02	3.75980E-03	1.34264E-04
6.1755422E-02	3.64754E-03	1.32209E-04
6.1976386E-02	3.54594E-03	1.31325E-04
6.2197349E-02	3.63011E-03	1.30585E-04
6.2418313E-02	3.04872E-03	1.29452E-04
6.2639277E-02	3.40665E-03	1.31066E-04
6.2860241E-02	3.24076E-03	1.31135E-04
6.3081205E-02	3.50816E-03	1.29801E-04
6.3302169E-02	3.35896E-03	1.28976E-04
6.3523133E-02	3.26331E-03	1.26892E-04
6.3744096E-02	3.52901E-03	1.26758E-04
6.396506E-02	3.40953E-03	1.28724E-04
6.4186024E-02	3.25340E-03	1.27516E-04
6.4406988E-02	3.72338E-03	1.27549E-04
6.4627952E-02	3.18686E-03	1.25766E-04
6.4848916E-02	3.34342E-03	1.23867E-04
6.506988E-02	3.14791E-03	1.26074E-04
6.5290843E-02	3.21066E-03	1.25407E-04
6.5511807E-02	3.50498E-03	1.25461E-04
6.5732771E-02	3.18072E-03	1.24699E-04
6.5953735E-02	3.04785E-03	1.22406E-04
6.6174699E-02	3.52101E-03	1.23120E-04
6.6395663E-02	3.19102E-03	1.23733E-04
6.6616627E-02	3.29696E-03	1.22539E-04
6.683759E-02	3.23500E-03	1.23299E-04
6.7058554E-02	3.23698E-03	1.23070E-04
6.7279518E-02	2.98690E-03	1.19531E-04
6.7500482E-02	3.17386E-03	1.21722E-04
6.7721446E-02	3.46598E-03	1.20671E-04
6.794241E-02	3.11924E-03	1.21314E-04
6.8163373E-02	3.28810E-03	1.21724E-04
6.8384337E-02	3.53119E-03	1.19868E-04
6.8605301E-02	3.31512E-03	1.19094E-04
6.8826265E-02	3.24014E-03	1.20282E-04
6.9047229E-02	3.05611E-03	1.19185E-04
6.9268193E-02	3.39791E-03	1.19045E-04
6.9489157E-02	3.05179E-03	1.19603E-04
6.971012E-02	2.73665E-03	1.18233E-04
6.9931084E-02	2.90589E-03	1.16912E-04
7.0152048E-02	3.25648E-03	1.18261E-04
7.0373012E-02	3.38353E-03	1.16544E-04
7.0593976E-02	3.03156E-03	1.17582E-04
7.081494E-02	3.28382E-03	1.17002E-04
7.1035904E-02	2.90007E-03	1.16682E-04
7.1256867E-02	2.94632E-03	1.16186E-04
7.1477831E-02	3.40319E-03	1.16397E-04
7.1698795E-02	2.72625E-03	1.14515E-04
7.1919759E-02	3.10382E-03	1.16467E-04
7.2140723E-02	3.01649E-03	1.14901E-04
7.2361687E-02	2.89630E-03	1.16185E-04
7.2582651E-02	2.92359E-03	1.16421E-04
7.2803614E-02	2.91377E-03	1.15782E-04
7.3024578E-02	2.96859E-03	1.16358E-04
7.3245542E-02	3.13405E-03	1.16249E-04
7.3466506E-02	2.51095E-03	1.15348E-04
7.368747E-02	3.01037E-03	1.19106E-04
7.3908434E-02	2.77287E-03	1.15567E-04
7.4129398E-02	2.88713E-03	1.15002E-04
7.4350361E-02	3.00126E-03	1.16116E-04
7.4571325E-02	2.83178E-03	1.14482E-04
7.4792289E-02	2.61848E-03	1.14201E-04
7.5013253E-02	2.54562E-03	1.15308E-04
7.5234217E-02	2.78365E-03	1.13297E-04
7.5455181E-02	2.79075E-03	1.13430E-04
7.5676145E-02	3.00724E-03	1.13250E-04
7.5897108E-02	3.06302E-03	1.12439E-04
7.6118072E-02	2.56755E-03	1.12470E-04
7.6339036E-02	2.86470E-03	1.14000E-04
7.656000E-02	2.60549E-03	1.11751E-04
7.6780964E-02	3.13064E-03	1.11865E-04
7.7001928E-02	2.79942E-03	1.10902E-04
7.7222892E-02	2.82944E-03	1.11310E-04
7.7443855E-02	2.91527E-03	1.11660E-04
7.7664819E-02	2.64351E-03	1.12131E-04
7.7885783E-02	2.93439E-03	1.10441E-04
7.8106747E-02	2.93355E-03	1.11203E-04
7.8327711E-02	2.70092E-03	1.08958E-04
7.8548675E-02	2.85755E-03	1.09330E-04
7.8769639E-02	2.67200E-03	1.08521E-04
7.8990602E-02	2.66710E-03	1.10301E-04
7.9211566E-02	2.64596E-03	1.08436E-04
7.943253E-02	2.79104E-03	1.08724E-04
7.9653494E-02	2.55481E-03	1.06651E-04
7.9874458E-02	2.42342E-03	1.08852E-04
8.0095422E-02	2.40654E-03	1.07140E-04
8.0316386E-02	2.60232E-03	1.08007E-04
8.0537349E-02	3.07923E-03	1.08237E-04
8.0758313E-02	2.50766E-03	1.06326E-04
8.0979277E-02	2.63625E-03	1.06237E-04
8.1200241E-02	2.18790E-03	1.06601E-04
8.1421205E-02	2.92375E-03	1.06435E-04
8.1642169E-02	2.59156E-03	1.06433E-04
8.1863133E-02	2.58907E-03	1.06330E-04
8.2084096E-02	2.49495E-03	1.05427E-04
8.230506E-02	2.69106E-03	1.05696E-04
8.2526024E-02	2.55874E-03	1.05942E-04
8.2746988E-02	2.69939E-03	1.06319E-04
8.2967952E-02	2.35475E-03	1.05611E-04
8.3188916E-02	2.58315E-03	1.06461E-04
8.340988E-02	2.32570E-03	1.04235E-04
8.3630843E-02	2.91989E-03	1.04996E-04
8.3851807E-02	2.74041E-03	1.04716E-04
8.4072771E-02	2.18025E-03	1.04403E-04
8.4293735E-02	2.42383E-03	1.04533E-04
8.4514699E-02	2.49721E-03	1.05203E-04
8.4735663E-02	2.52010E-03	1.03811E-04
8.4956627E-02	2.51384E-03	1.03340E-04
8.517759E-02	2.34357E-03	1.03717E-04
8.5398554E-02	2.60084E-03	1.03243E-04
8.5619518E-02	2.77806E-03	1.03670E-04
8.5840482E-02	2.32669E-03	1.04020E-04
8.6061446E-02	2.07525E-03	1.03646E-04
8.628241E-02	2.26998E-03	1.02116E-04
8.6503373E-02	2.72980E-03	1.03088E-04
8.6724337E-02	2.31230E-03	1.02065E-04
8.6945301E-02	2.68716E-03	1.02690E-04
8.7166265E-02	2.48183E-03	1.03200E-04
8.7387229E-02	2.52754E-03	1.02813E-04
8.7608193E-02	2.51871E-03	1.01024E-04
8.7829157E-02	2.27670E-03	1.01347E-04
8.805012E-02	2.42647E-03	1.01329E-04
8.8271084E-02	2.22827E-03	1.01752E-04
8.8492048E-02	2.22755E-03	1.02353E-04
8.8713012E-02	2.56777E-03	1.00548E-04
8.8933976E-02	2.42227E-03	1.00253E-04
8.915494E-02	2.19544E-03	1.00626E-04
8.9375904E-02	2.60186E-03	1.00671E-04
8.9596867E-02	2.24901E-03	1.00968E-04
8.9817831E-02	2.49531E-03	1.01322E-04
9.0038795E-02	2.57893E-03	1.00005E-04
9.0259759E-02	2.40234E-03	9.89531E-05
9.0480723E-02	2.29110E-03	9.97044E-05
9.0701687E-02	2.38880E-03	9.88507E-05
9.0922651E-02	2.20497E-03	9.87788E-05
9.1143614E-02	2.32771E-03	9.93792E-05
9.1364578E-02	2.47652E-03	9.89062E-05
9.1585542E-02	2.63025E-03	9.78304E-05
9.1806506E-02	2.33897E-03	9.90509E-05
9.202747E-02	2.08335E-03	9.74477E-05
9.2248434E-02	2.21062E-03	9.80559E-05
9.2469398E-02	2.30552E-03	9.86206E-05
9.2690361E-02	2.27463E-03	9.78263E-05
9.2911325E-02	2.55923E-03	9.78571E-05
9.3132289E-02	2.07435E-03	9.78283E-05
9.3353253E-02	2.31174E-03	9.73873E-05
9.3574217E-02	2.38994E-03	9.81427E-05
9.3795181E-02	2.28471E-03	9.78790E-05
9.4016145E-02	2.39001E-03	9.71028E-05
9.4237108E-02	2.39621E-03	9.72953E-05
9.4458072E-02	2.17270E-03	9.70616E-05
9.4679036E-02	2.17373E-03	9.70945E-05
9.490000E-02	2.14537E-03	9.75737E-05
9.5120964E-02	2.36340E-03	9.71528E-05
9.5341928E-02	2.31081E-03	9.73631E-05
9.5562892E-02	2.27615E-03	9.58219E-05
9.5783855E-02	2.56177E-03	9.64718E-05
9.6004819E-02	2.17011E-03	9.58897E-05
9.6225783E-02	2.50276E-03	9.69311E-05
9.6446747E-02	2.26744E-03	9.57264E-05
9.6667711E-02	2.12646E-03	9.70340E-05
9.6888675E-02	2.20847E-03	9.59264E-05
9.7109639E-02	2.19753E-03	9.47480E-05
9.7330602E-02	2.15138E-03	9.55363E-05
9.7551566E-02	2.50873E-03	9.51235E-05
9.777253E-02	2.20154E-03	9.49231E-05
9.7993494E-02	2.26914E-03	9.62141E-05
9.8214458E-02	2.08908E-03	9.46502E-05
9.8435422E-02	2.07293E-03	9.42203E-05
9.8656386E-02	2.18056E-03	9.48228E-05
9.8877349E-02	1.95601E-03	9.33996E-05
9.9098313E-02	2.22517E-03	9.42985E-05
9.9319277E-02	2.26792E-03	9.55452E-05
9.9540241E-02	2.04816E-03	9.33211E-05
9.9761205E-02	2.25845E-03	9.36828E-05
9.9982169E-02	2.31285E-03	9.34423E-05
1.0020313E-01	1.99482E-03	9.37525E-05
1.004241E-01	2.24464E-03	9.40108E-05
1.0064506E-01	2.01049E-03	9.34578E-05
1.0086602E-01	2.19063E-03	9.25814E-05
1.0108699E-01	2.39122E-03	9.41883E-05
1.0130795E-01	2.02981E-03	9.24989E-05
1.0152892E-01	2.49086E-03	9.29642E-05
1.0174988E-01	1.99548E-03	9.28760E-05
1.0197084E-01	2.01022E-03	9.25199E-05
1.0219181E-01	2.22048E-03	9.26459E-05
1.0241277E-01	2.11937E-03	9.23074E-05
1.0263373E-01	2.17919E-03	9.21412E-05
1.028547E-01	2.00407E-03	9.21355E-05
1.0307566E-01	2.07620E-03	9.16001E-05
1.0329663E-01	1.91388E-03	9.24276E-05
1.0351759E-01	1.85122E-03	9.21304E-05
1.0373855E-01	1.91138E-03	9.10611E-05
1.0395952E-01	1.79962E-03	9.10873E-05
1.0418048E-01	2.03253E-03	9.11101E-05
1.0440145E-01	2.11726E-03	9.15181E-05
1.0462241E-01	1.94017E-03	9.14319E-05
1.0484337E-01	1.99469E-03	9.17759E-05
1.0506434E-01	1.99220E-03	9.03328E-05
1.052853E-01	1.88484E-03	9.08776E-05
1.0550627E-01	2.01788E-03	9.00658E-05
1.0572723E-01	1.91168E-03	9.07782E-05
1.0594819E-01	1.89338E-03	9.01828E-05
1.0616916E-01	1.98579E-03	9.06365E-05
1.0639012E-01	2.07446E-03	9.01034E-05
1.0661108E-01	1.80911E-03	8.98338E-05
1.0683205E-01	1.89275E-03	8.93722E-05
1.0705301E-01	1.93845E-03	9.01544E-05
1.0727398E-01	2.34274E-03	8.96860E-05
1.0749494E-01	1.72040E-03	9.01041E-05
1.077159E-01	1.95236E-03	8.92746E-05
1.0793687E-01	2.09900E-03	8.93334E-05
1.0815783E-01	1.90509E-03	8.90015E-05
1.083788E-01	2.05178E-03	8.94838E-05
1.0859976E-01	1.95955E-03	8.91029E-05
1.0882072E-01	1.94014E-03	8.95825E-05
1.0904169E-01	2.03611E-03	8.81336E-05
1.0926265E-01	1.98458E-03	8.88215E-05
1.0948361E-01	2.17233E-03	8.88249E-05
1.0970458E-01	1.97911E-03	8.96381E-05
1.0992554E-01	1.86577E-03	9.13667E-05
1.1014651E-01	2.03447E-03	9.19204E-05
1.1036747E-01	2.17876E-03	9.24376E-05
1.1058843E-01	1.70725E-03	9.23920E-05
1.108094E-01	1.97322E-03	9.27147E-05
1.1103036E-01	1.77671E-03	9.36113E-05
1.1125133E-01	2.22091E-03	9.36444E-05
1.1147229E-01	1.76489E-03	9.43752E-05
1.1169325E-01	1.70278E-03	9.42681E-05
1.1191422E-01	1.90970E-03	9.50568E-05
1.1213518E-01	1.80096E-03	9.37143E-05
1.1235614E-01	1.90859E-03	9.52808E-05
1.1257711E-01	1.95488E-03	9.49273E-05
1.1279807E-01	2.07284E-03	9.57004E-05
1.1301904E-01	1.97922E-03	9.59274E-05
1.132400E-01	1.98939E-03	9.61922E-05
1.1346096E-01	1.78768E-03	9.62281E-05
1.1368193E-01	2.18619E-03	9.68514E-05
1.1390289E-01	2.02149E-03	9.63282E-05
1.1412386E-01	1.94398E-03	9.65151E-05
1.1434482E-01	1.92520E-03	9.39150E-05
1.1456578E-01	1.83502E-03	9.31679E-05
1.1478675E-01	2.06834E-03	9.29888E-05
1.1500771E-01	1.97810E-03	9.26726E-05
1.1522867E-01	1.72717E-03	9.15101E-05
1.1544964E-01	2.02733E-03	9.22385E-05
1.156706E-01	1.79894E-03	9.07798E-05
1.1589157E-01	1.90542E-03	9.06128E-05
1.1611253E-01	1.82500E-03	9.02977E-05
1.1633349E-01	1.89548E-03	9.03073E-05
1.1655446E-01	1.89720E-03	8.99362E-05
1.1677542E-01	1.91800E-03	9.05021E-05
1.1699639E-01	1.83185E-03	8.98285E-05
1.1721735E-01	1.96936E-03	8.96391E-05
1.1743831E-01	2.04224E-03	8.87652E-05
1.1765928E-01	1.92288E-03	8.90017E-05
1.1788024E-01	1.93631E-03	8.89442E-05
1.181012E-01	2.06339E-03	8.90557E-05
1.1832217E-01	1.74232E-03	8.88383E-05
1.1854313E-01	2.04856E-03	8.87479E-05
1.187641E-01	1.70404E-03	8.77908E-05
1.1898506E-01	1.63759E-03	8.76450E-05
1.1920602E-01	1.83104E-03	8.81908E-05
1.1942699E-01	1.65652E-03	8.72441E-05
1.1964795E-01	1.95160E-03	8.80369E-05
1.1986892E-01	1.90307E-03	8.78690E-05
1.2008988E-01	1.65671E-03	8.66503E-05
1.2031084E-01	1.69091E-03	8.70439E-05
1.2053181E-01	1.88088E-03	8.65875E-05
1.2075277E-01	1.69927E-03	8.71660E-05
1.2097373E-01	1.61704E-03	8.72209E-05
1.211947E-01	1.79204E-03	8.61163E-05
1.2141566E-01	1.95550E-03	8.61739E-05
1.2163663E-01	1.72125E-03	8.62355E-05
1.2185759E-01	1.60173E-03	8.53206E-05
1.2207855E-01	1.69652E-03	8.58172E-05
1.2229952E-01	2.04649E-03	8.70206E-05
1.2252048E-01	1.93001E-03	8.47634E-05
1.2274145E-01	1.77307E-03	8.52853E-05
1.2296241E-01	1.76652E-03	8.55111E-05
1.2318337E-01	1.73924E-03	8.52157E-05
1.2340434E-01	1.80504E-03	8.52868E-05
1.236253E-01	1.62503E-03	8.55426E-05
1.2384627E-01	1.90405E-03	8.48275E-05
1.2406723E-01	1.83489E-03	8.45779E-05
1.2428819E-01	1.83147E-03	8.39910E-05
1.2450916E-01	1.51672E-03	8.41705E-05
1.2473012E-01	1.82973E-03	8.46559E-05
1.2495108E-01	1.89293E-03	8.38363E-05
1.2517205E-01	1.60607E-03	8.42686E-05
1.2539301E-01	1.77160E-03	8.35315E-05
1.2561398E-01	1.40201E-03	8.32358E-05
1.2583494E-01	1.60704E-03	8.31700E-05
1.260559E-01	1.68084E-03	8.37197E-05
1.2627687E-01	1.78192E-03	8.37057E-05
1.2649783E-01	1.75199E-03	8.36372E-05
1.267188E-01	1.70818E-03	8.27947E-05
1.2693976E-01	1.57040E-03	8.32477E-05
1.2716072E-01	1.65877E-03	8.27250E-05
1.2738169E-01	1.66877E-03	8.26774E-05
1.2760265E-01	1.43089E-03	8.32946E-05
1.2782361E-01	1.74840E-03	8.25170E-05
1.2804458E-01	1.66486E-03	8.25913E-05
1.2826554E-01	1.69694E-03	8.24484E-05
1.2848651E-01	1.60332E-03	8.23114E-05
1.2870747E-01	1.64003E-03	8.28481E-05
1.2892843E-01	1.65263E-03	8.25141E-05
1.291494E-01	1.57535E-03	8.28227E-05
1.2937036E-01	1.77373E-03	8.19931E-05
1.2959133E-01	1.78753E-03	8.19824E-05
1.2981229E-01	1.57865E-03	8.16062E-05
1.3003325E-01	1.53548E-03	8.19016E-05
1.3025422E-01	1.71976E-03	8.18390E-05
1.3047518E-01	1.65759E-03	8.24646E-05
1.3069614E-01	1.60003E-03	8.20597E-05
1.3091711E-01	1.69642E-03	8.09090E-05
1.3113807E-01	1.59615E-03	8.15312E-05
1.3135904E-01	1.70964E-03	8.12192E-05
1.315800E-01	1.73311E-03	8.15152E-05
1.3180096E-01	1.41465E-03	8.11942E-05
1.3202193E-01	1.77405E-03	8.08951E-05
1.3224289E-01	1.70424E-03	8.09000E-05
1.3246386E-01	1.75886E-03	8.10000E-05
1.3268482E-01	1.69603E-03	8.01768E-05
1.3290578E-01	1.59554E-03	8.09709E-05
1.3312675E-01	1.58403E-03	8.10701E-05
1.3334771E-01	1.74478E-03	7.96075E-05
1.3356867E-01	1.47766E-03	8.00786E-05
1.3378964E-01	1.66263E-03	8.02828E-05
1.340106E-01	1.58821E-03	8.00138E-05
1.3423157E-01	1.56699E-03	8.03649E-05
1.3445253E-01	1.57189E-03	8.03747E-05
1.3467349E-01	1.67506E-03	7.95753E-05
1.3489446E-01	1.40625E-03	7.93348E-05
1.3511542E-01	1.50580E-03	7.89299E-05
1.3533639E-01	1.33491E-03	8.01629E-05
1.3555735E-01	1.41096E-03	8.04256E-05
1.3577831E-01	1.73524E-03	7.95677E-05
1.3599928E-01	1.46598E-03	7.97002E-05
1.3622024E-01	1.43128E-03	7.93180E-05
1.364412E-01	1.47778E-03	7.89974E-05
1.3666217E-01	1.68867E-03	7.94559E-05
1.3688313E-01	1.60046E-03	7.96496E-05
1.371041E-01	1.52310E-03	7.91367E-05
1.3732506E-01	1.61466E-03	7.97779E-05
1.3754602E-01	1.62488E-03	7.87413E-05
1.3776699E-01	1.74712E-03	7.87173E-05
1.3798795E-01	1.57013E-03	7.89587E-05
1.3820892E-01	1.35798E-03	7.84921E-05
1.3842988E-01	1.61947E-03	7.94270E-05
1.3865084E-01	1.60690E-03	7.88102E-05
1.3887181E-01	1.58127E-03	7.85773E-05
1.3909277E-01	1.51195E-03	7.82758E-05
1.3931373E-01	1.45286E-03	7.82486E-05
1.395347E-01	1.53147E-03	7.77127E-05
1.3975566E-01	1.40002E-03	7.86601E-05
1.3997663E-01	1.56098E-03	7.83106E-05
1.4019759E-01	1.37675E-03	7.77594E-05
1.4041855E-01	1.40358E-03	7.79801E-05
1.4063952E-01	1.28953E-03	7.76990E-05
1.4086048E-01	1.56423E-03	7.79618E-05
1.4108145E-01	1.33595E-03	7.78052E-05
1.4130241E-01	1.57799E-03	7.80938E-05
1.4152337E-01	1.41675E-03	7.76732E-05
1.4174434E-01	1.43619E-03	7.67110E-05
1.419653E-01	1.50051E-03	7.74444E-05
1.4218627E-01	1.52160E-03	7.74324E-05
1.4240723E-01	1.56507E-03	7.74970E-05
1.4262819E-01	1.39088E-03	7.75226E-05
1.4284916E-01	1.35449E-03	7.71900E-05
1.4307012E-01	1.46443E-03	7.67215E-05
1.4329108E-01	1.43987E-03	7.63694E-05
1.4351205E-01	1.46830E-03	7.72833E-05
1.4373301E-01	1.31790E-03	7.70396E-05
1.4395398E-01	1.37790E-03	7.76134E-05
1.4417494E-01	1.50588E-03	7.66304E-05
1.443959E-01	1.52010E-03	7.68688E-05
1.4461687E-01	1.55962E-03	7.66351E-05
1.4483783E-01	1.38904E-03	7.61088E-05
1.450588E-01	1.48651E-03	7.66621E-05
1.4527976E-01	1.55175E-03	7.69450E-05
1.4550072E-01	1.26837E-03	7.60456E-05
1.4572169E-01	1.35859E-03	7.59228E-05
1.4594265E-01	1.52235E-03	7.63289E-05
1.4616361E-01	1.37358E-03	7.56593E-05
1.4638458E-01	1.35827E-03	7.62643E-05
1.4660554E-01	1.30516E-03	7.60297E-05
1.4682651E-01	1.48144E-03	7.54789E-05
1.4704747E-01	1.29723E-03	7.56040E-05
1.4726843E-01	1.43258E-03	7.58150E-05
1.474894E-01	1.26662E-03	7.58087E-05
1.4771036E-01	1.32866E-03	7.55662E-05
1.4793133E-01	1.43132E-03	7.54711E-05
1.4815229E-01	1.32759E-03	7.56536E-05
1.4837325E-01	1.28778E-03	7.47915E-05
1.4859422E-01	1.29033E-03	7.48001E-05
1.4881518E-01	1.24365E-03	7.52876E-05
1.4903614E-01	1.35243E-03	7.51515E-05
1.4925711E-01	1.43424E-03	7.52722E-05
1.4947807E-01	1.44025E-03	7.52524E-05
1.4969904E-01	1.25623E-03	7.45153E-05
1.499200E-01	1.23582E-03	7.46519E-05
1.5014096E-01	1.27630E-03	7.47899E-05
1.5036193E-01	1.49270E-03	7.46689E-05
1.5058289E-01	1.45480E-03	7.54163E-05
1.5080386E-01	1.32631E-03	7.43747E-05
1.5102482E-01	1.19059E-03	7.42856E-05
1.5124578E-01	1.16705E-03	7.40472E-05
1.5146675E-01	1.38802E-03	7.40521E-05
1.5168771E-01	1.55066E-03	7.45709E-05
1.5190867E-01	1.38121E-03	7.42459E-05
1.5212964E-01	1.66892E-03	7.50860E-05
1.523506E-01	1.42059E-03	7.42635E-05
1.5257157E-01	1.01366E-03	7.35519E-05
1.5279253E-01	1.47607E-03	7.42080E-05
1.5301349E-01	1.30262E-03	7.39214E-05
1.5323446E-01	1.41068E-03	7.37577E-05
1.5345542E-01	1.30763E-03	7.41870E-05
1.5367639E-01	1.27998E-03	7.31391E-05
1.5389735E-01	1.29559E-03	7.36152E-05
1.5411831E-01	1.22291E-03	7.36850E-05
1.5433928E-01	1.32623E-03	7.36787E-05
1.5456024E-01	1.31781E-03	7.35732E-05
1.547812E-01	1.11446E-03	7.41818E-05
1.5500217E-01	1.22212E-03	7.28116E-05
1.5522313E-01	1.36340E-03	7.28370E-05
1.554441E-01	1.12424E-03	7.30262E-05
1.5566506E-01	1.32304E-03	7.32279E-05
1.5588602E-01	1.33350E-03	7.34251E-05
1.5610699E-01	1.47808E-03	7.36326E-05
1.5632795E-01	1.16401E-03	7.27693E-05
1.5654892E-01	1.11632E-03	7.27182E-05
1.5676988E-01	1.33664E-03	7.30461E-05
1.5699084E-01	1.38561E-03	7.22666E-05
1.5721181E-01	1.22442E-03	7.28372E-05
1.5743277E-01	1.47173E-03	7.30123E-05
1.5765373E-01	1.35588E-03	7.27619E-05
1.578747E-01	1.26847E-03	7.23299E-05
1.5809566E-01	1.17261E-03	7.23144E-05
1.5831663E-01	1.35809E-03	7.24987E-05
1.5853759E-01	1.29615E-03	7.22397E-05
1.5875855E-01	1.35421E-03	7.25681E-05
1.5897952E-01	1.14408E-03	7.21152E-05
1.5920048E-01	1.49053E-03	7.25728E-05
1.5942145E-01	1.34722E-03	7.23202E-05
1.5964241E-01	1.42954E-03	7.26004E-05
1.5986337E-01	1.08561E-03	7.13305E-05
1.6008434E-01	1.19185E-03	7.21784E-05
1.603053E-01	1.29061E-03	7.21473E-05
1.6052627E-01	1.21673E-03	7.13876E-05
1.6074723E-01	1.39632E-03	7.19874E-05
1.6096819E-01	1.41432E-03	7.19384E-05
1.6118916E-01	1.07431E-03	7.15795E-05
1.6141012E-01	1.14967E-03	7.13543E-05
1.6163108E-01	1.25887E-03	7.21513E-05
1.6185205E-01	1.18762E-03	7.10263E-05
1.6207301E-01	1.26595E-03	7.14518E-05
1.6229398E-01	1.16252E-03	7.10525E-05
1.6251494E-01	1.10411E-03	7.16344E-05
1.627359E-01	1.15376E-03	7.16799E-05
1.6295687E-01	1.35727E-03	7.12852E-05
1.6317783E-01	1.34650E-03	7.14728E-05
1.633988E-01	1.22836E-03	7.07824E-05
1.6361976E-01	1.21035E-03	7.08642E-05
1.6384072E-01	1.36672E-03	7.10505E-05
1.6406169E-01	1.26726E-03	7.07595E-05
1.6428265E-01	1.20813E-03	7.16580E-05
1.6450361E-01	1.31212E-03	7.07288E-05
1.6472458E-01	1.10136E-03	7.06067E-05
1.6494554E-01	1.18207E-03	7.03717E-05
1.6516651E-01	1.28530E-03	7.07342E-05
1.6538747E-01	1.17002E-03	7.06485E-05
1.6560843E-01	1.10233E-03	7.11888E-05
1.658294E-01	1.01449E-03	7.14160E-05
1.6605036E-01	1.21372E-03	7.28289E-05
1.6627133E-01	1.17566E-03	7.33230E-05
1.6649229E-01	1.37501E-03	7.30653E-05
1.6671325E-01	1.20334E-03	7.33507E-05
1.6693422E-01	1.26195E-03	7.34439E-05
1.6715518E-01	1.25869E-03	7.39203E-05
1.6737614E-01	1.12166E-03	7.39221E-05
1.6759711E-01	1.14229E-03	7.42379E-05
1.6781807E-01	1.38665E-03	7.47592E-05
1.6803904E-01	1.25878E-03	7.49356E-05
1.682600E-01	1.11603E-03	7.45270E-05
1.6848096E-01	1.18365E-03	7.50401E-05
1.6870193E-01	1.19845E-03	7.53377E-05
1.6892289E-01	1.17127E-03	7.50139E-05
1.6914386E-01	1.07507E-03	7.55755E-05
1.6936482E-01	1.13179E-03	7.52851E-05
1.6958578E-01	9.77481E-04	7.61049E-05
1.6980675E-01	1.12135E-03	7.56898E-05
1.7002771E-01	1.08430E-03	7.60147E-05
1.7024867E-01	1.07289E-03	7.45498E-05
1.7046964E-01	1.08472E-03	7.38161E-05
1.706906E-01	1.17127E-03	7.36869E-05
1.7091157E-01	1.26376E-03	7.36255E-05
1.7113253E-01	9.60211E-04	7.32125E-05
1.7135349E-01	1.25973E-03	7.30481E-05
1.7157446E-01	1.15248E-03	7.29045E-05
1.7179542E-01	1.24843E-03	7.21031E-05
1.7201639E-01	1.13081E-03	7.23915E-05
1.7223735E-01	1.30413E-03	7.22163E-05
1.7245831E-01	1.11232E-03	7.22692E-05
1.7267928E-01	1.39504E-03	7.15401E-05
1.7290024E-01	1.31888E-03	7.16737E-05
1.731212E-01	1.10165E-03	7.12976E-05
1.7334217E-01	1.17081E-03	7.18531E-05
1.7356313E-01	1.23622E-03	7.14122E-05
1.737841E-01	1.22696E-03	7.19441E-05
1.7400506E-01	1.16664E-03	7.08864E-05
1.7422602E-01	1.07164E-03	7.04271E-05
1.7444699E-01	9.92480E-04	7.07358E-05
1.7466795E-01	1.15013E-03	7.11226E-05
1.7488892E-01	1.09864E-03	7.08267E-05
1.7510988E-01	1.13524E-03	7.11097E-05
1.7533084E-01	1.21567E-03	7.03936E-05
1.7555181E-01	1.15885E-03	7.01298E-05
1.7577277E-01	1.29832E-03	7.00467E-05
1.7599373E-01	1.38268E-03	7.02193E-05
1.762147E-01	1.09938E-03	6.98862E-05
1.7643566E-01	1.11623E-03	7.05855E-05
1.7665663E-01	9.20683E-04	6.94296E-05
1.7687759E-01	1.15924E-03	7.00004E-05
1.7709855E-01	1.16622E-03	6.95122E-05
1.7731952E-01	1.20833E-03	6.95165E-05
1.7754048E-01	1.07952E-03	6.95794E-05
1.7776145E-01	1.02741E-03	6.93102E-05
1.7798241E-01	1.24008E-03	6.96153E-05
1.7820337E-01	9.55314E-04	6.91860E-05
1.7842434E-01	9.17134E-04	6.92870E-05
1.786453E-01	9.12077E-04	6.90556E-05
1.7886627E-01	1.16838E-03	6.91967E-05
1.7908723E-01	1.28470E-03	6.90021E-05
1.7930819E-01	1.12397E-03	6.92282E-05
1.7952916E-01	1.27003E-03	6.89366E-05
1.7975012E-01	1.07954E-03	6.86036E-05
1.7997108E-01	1.16594E-03	6.89549E-05
1.8019205E-01	1.09024E-03	6.85154E-05
1.8041301E-01	1.08282E-03	6.91915E-05
1.8063398E-01	1.02350E-03	6.89579E-05
1.8085494E-01	1.13970E-03	6.85207E-05
1.810759E-01	1.00796E-03	6.80871E-05
1.8129687E-01	1.19234E-03	6.82597E-05
1.8151783E-01	9.49288E-04	6.81681E-05
1.817388E-01	1.11199E-03	6.89852E-05
1.8195976E-01	1.05546E-03	6.85905E-05
1.8218072E-01	1.30142E-03	6.83105E-05
1.8240169E-01	1.11215E-03	6.77416E-05
1.8262265E-01	9.46170E-04	6.73993E-05
1.8284361E-01	9.36225E-04	6.79925E-05
1.8306458E-01	1.28799E-03	6.81444E-05
1.8328554E-01	1.01936E-03	6.83857E-05
1.8350651E-01	1.21518E-03	6.79000E-05
1.8372747E-01	9.88194E-04	6.72680E-05
1.8394843E-01	1.06817E-03	6.75296E-05
1.841694E-01	9.35208E-04	6.77054E-05
1.8439036E-01	1.12736E-03	6.74960E-05
1.8461133E-01	1.06615E-03	6.75421E-05
1.8483229E-01	9.17510E-04	6.74120E-05
1.8505325E-01	1.07943E-03	6.69388E-05
1.8527422E-01	1.14465E-03	6.77250E-05
1.8549518E-01	1.05978E-03	6.74331E-05
1.8571614E-01	1.19769E-03	6.74016E-05
1.8593711E-01	9.24453E-04	6.71782E-05
1.8615807E-01	1.16026E-03	6.71429E-05
1.8637904E-01	1.11676E-03	6.69218E-05
1.866000E-01	1.16559E-03	6.74270E-05
1.8682096E-01	1.01839E-03	6.71496E-05
1.8704193E-01	1.09920E-03	6.71544E-05
1.8726289E-01	8.72781E-04	6.70690E-05
1.8748386E-01	8.81032E-04	6.66114E-05
1.8770482E-01	9.43560E-04	6.68498E-05
1.8792578E-01	1.14392E-03	6.72274E-05
1.8814675E-01	1.05839E-03	6.66939E-05
1.8836771E-01	1.13570E-03	6.70459E-05
1.8858867E-01	1.05383E-03	6.70799E-05
1.8880964E-01	9.83145E-04	6.70198E-05
1.890306E-01	8.89979E-04	6.68348E-05
1.8925157E-01	9.60471E-04	6.68720E-05
1.8947253E-01	1.07088E-03	6.69920E-05
1.8969349E-01	1.22648E-03	6.72158E-05
1.8991446E-01	1.01341E-03	6.72303E-05
1.9013542E-01	1.01518E-03	6.78381E-05
1.9035639E-01	1.12812E-03	6.74687E-05
1.9057735E-01	9.72741E-04	6.70969E-05
1.9079831E-01	1.12842E-03	6.71604E-05
1.9101928E-01	9.83828E-04	6.74883E-05
1.9124024E-01	1.03793E-03	6.71343E-05
1.914612E-01	1.09980E-03	6.78896E-05
1.9168217E-01	1.12781E-03	6.75285E-05
1.9190313E-01	1.14124E-03	6.73627E-05
1.921241E-01	1.05636E-03	6.72219E-05
1.9234506E-01	1.06625E-03	6.75367E-05
1.9256602E-01	1.14046E-03	6.75673E-05
1.9278699E-01	1.07598E-03	6.83098E-05
1.9300795E-01	1.03674E-03	6.70740E-05
1.9322892E-01	9.45123E-04	6.73142E-05
1.9344988E-01	1.05298E-03	6.76463E-05
1.9367084E-01	9.79873E-04	6.77268E-05
1.9389181E-01	8.71459E-04	6.75765E-05
1.9411277E-01	9.08567E-04	6.80295E-05
1.9433373E-01	1.16267E-03	6.74862E-05
1.945547E-01	1.10190E-03	6.72834E-05
1.9477566E-01	9.28791E-04	6.75814E-05
1.9499663E-01	1.18583E-03	6.76273E-05
1.9521759E-01	1.15127E-03	6.78491E-05
1.9543855E-01	1.10169E-03	6.78956E-05
1.9565952E-01	1.00659E-03	6.73098E-05
1.9588048E-01	9.31096E-04	6.71974E-05
1.9610145E-01	1.05029E-03	6.74155E-05
1.9632241E-01	8.90214E-04	6.68562E-05
1.9654337E-01	1.12334E-03	6.76008E-05
1.9676434E-01	9.08765E-04	6.71498E-05
1.969853E-01	1.08580E-03	6.74646E-05
1.9720627E-01	1.05180E-03	6.73231E-05
1.9742723E-01	1.08864E-03	6.72774E-05
1.9764819E-01	8.58575E-04	6.74281E-05
1.9786916E-01	9.48808E-04	6.72452E-05
1.9809012E-01	1.17534E-03	6.68956E-05
1.9831108E-01	1.13552E-03	6.76912E-05
1.9853205E-01	9.22351E-04	6.72074E-05
1.9875301E-01	8.25824E-04	6.70692E-05
1.9897398E-01	9.35999E-04	6.70892E-05
1.9919494E-01	7.98152E-04	6.72510E-05
1.994159E-01	1.05069E-03	6.69219E-05
1.9963687E-01	9.53820E-04	6.78117E-05
1.9985783E-01	9.01582E-04	6.71149E-05
2.000788E-01	1.01525E-03	6.68790E-05
2.0029976E-01	8.75929E-04	6.70331E-05
2.0052072E-01	1.05378E-03	6.72333E-05
2.0074169E-01	9.29401E-04	6.73323E-05
2.0096265E-01	1.12077E-03	6.82136E-05
2.0118361E-01	9.29886E-04	6.71043E-05
2.0140458E-01	1.22371E-03	6.70395E-05
2.0162554E-01	1.08089E-03	6.74395E-05
2.0184651E-01	8.89827E-04	6.67615E-05
2.0206747E-01	9.18512E-04	6.71245E-05
2.0228843E-01	1.11712E-03	6.81706E-05
2.025094E-01	8.40091E-04	6.69471E-05
2.0273036E-01	9.19743E-04	6.72092E-05
2.0295133E-01	1.06706E-03	6.72405E-05
2.0317229E-01	1.00689E-03	6.73825E-05
2.0339325E-01	8.59911E-04	6.74486E-05
2.0361422E-01	8.43033E-04	6.74761E-05
2.0383518E-01	1.08243E-03	6.74259E-05
2.0405614E-01	9.76420E-04	6.76487E-05
2.0427711E-01	9.16451E-04	6.76491E-05
2.0449807E-01	8.98944E-04	6.75511E-05
2.0471904E-01	7.95169E-04	6.82991E-05
2.049400E-01	8.44344E-04	6.78472E-05
2.0516096E-01	9.05909E-04	6.81160E-05
2.0538193E-01	8.46058E-04	6.77163E-05
2.0560289E-01	9.87627E-04	6.79441E-05
2.0582386E-01	6.77711E-04	6.82408E-05
2.0604482E-01	9.28456E-04	6.89498E-05
2.0626578E-01	8.08614E-04	6.80322E-05
2.0648675E-01	8.22997E-04	6.88146E-05
2.0670771E-01	8.11838E-04	6.83343E-05
2.0692867E-01	9.34141E-04	6.81241E-05
2.0714964E-01	7.67677E-04	6.89939E-05
2.073706E-01	1.09088E-03	6.83781E-05
2.0759157E-01	1.03957E-03	6.92832E-05
2.0781253E-01	8.59361E-04	6.92600E-05
2.0803349E-01	1.00762E-03	6.86694E-05
2.0825446E-01	8.52550E-04	6.89506E-05
2.0847542E-01	8.13902E-04	6.90655E-05
2.0869639E-01	1.07729E-03	6.87715E-05
2.0891735E-01	7.96661E-04	6.87249E-05
2.0913831E-01	8.77597E-04	6.96163E-05
2.0935928E-01	8.61497E-04	6.89493E-05
2.0958024E-01	1.18423E-03	6.96367E-05
2.098012E-01	9.28652E-04	6.86113E-05
2.1002217E-01	9.87641E-04	6.92185E-05
2.1024313E-01	9.58750E-04	6.89376E-05
2.104641E-01	1.03422E-03	6.99136E-05
2.1068506E-01	9.61060E-04	6.93043E-05
2.1090602E-01	7.79838E-04	6.89958E-05
2.1112699E-01	8.90866E-04	6.92034E-05
2.1134795E-01	1.02899E-03	6.88509E-05
2.1156892E-01	7.86042E-04	6.93881E-05
2.1178988E-01	8.99553E-04	6.95815E-05
2.1201084E-01	9.82235E-04	6.96412E-05
2.1223181E-01	6.98239E-04	6.91142E-05
2.1245277E-01	6.65908E-04	6.92929E-05
2.1267373E-01	8.96270E-04	6.92158E-05
2.128947E-01	8.92287E-04	6.97957E-05
2.1311566E-01	1.10253E-03	6.98901E-05
2.1333663E-01	8.85908E-04	6.96462E-05
2.1355759E-01	9.42338E-04	7.00030E-05
2.1377855E-01	8.56574E-04	6.90287E-05
2.1399952E-01	9.71406E-04	6.98595E-05
2.1422048E-01	8.17427E-04	6.95831E-05
2.1444145E-01	8.48147E-04	6.98922E-05
2.1466241E-01	8.32896E-04	6.96260E-05
2.1488337E-01	8.61096E-04	6.99644E-05
2.1510434E-01	9.28905E-04	6.95992E-05
2.153253E-01	8.39086E-04	6.98884E-05
2.1554627E-01	8.94257E-04	7.00911E-05
2.1576723E-01	8.70681E-04	6.98280E-05
2.1598819E-01	1.02567E-03	7.10308E-05
2.1620916E-01	7.39896E-04	6.91978E-05
2.1643012E-01	1.03910E-03	6.99429E-05
2.1665108E-01	7.37899E-04	7.02872E-05
2.1687205E-01	7.32037E-04	7.01957E-05
2.1709301E-01	9.48814E-04	7.00532E-05
2.1731398E-01	8.19415E-04	7.06890E-05
2.1753494E-01	8.68642E-04	6.96245E-05
2.177559E-01	9.00478E-04	7.00896E-05
2.1797687E-01	8.16357E-04	7.04131E-05
2.1819783E-01	6.63369E-04	6.96182E-05
2.184188E-01	1.00122E-03	7.03695E-05
2.1863976E-01	8.41091E-04	7.08191E-05
2.1886072E-01	7.99658E-04	6.94851E-05
2.1908169E-01	8.82880E-04	7.01562E-05
2.1930265E-01	8.91688E-04	7.01141E-05
2.1952361E-01	8.52712E-04	6.98905E-05
2.1974458E-01	1.10064E-03	7.01799E-05
2.1996554E-01	8.12053E-04	7.07298E-05
2.2018651E-01	8.26192E-04	7.02274E-05
2.2040747E-01	7.86576E-04	7.04045E-05
2.2062843E-01	7.40989E-04	6.96188E-05
2.208494E-01	1.06199E-03	7.00972E-05
2.2107036E-01	9.73069E-04	7.02112E-05
2.2129133E-01	8.57006E-04	7.03902E-05
2.2151229E-01	8.89031E-04	7.06323E-05
2.2173325E-01	7.21911E-04	7.20961E-05
2.2195422E-01	9.14218E-04	7.24482E-05
2.2217518E-01	1.02010E-03	7.35944E-05
2.2239614E-01	8.72274E-04	7.37060E-05
2.2261711E-01	9.02209E-04	7.43460E-05
2.2283807E-01	7.58502E-04	7.50506E-05
2.2305904E-01	1.10297E-03	7.49108E-05
2.232800E-01	9.20818E-04	7.50106E-05
2.2350096E-01	8.70614E-04	7.58025E-05
2.2372193E-01	9.19661E-04	7.61554E-05
2.2394289E-01	6.78635E-04	7.66674E-05
2.2416386E-01	9.22221E-04	7.69172E-05
2.2438482E-01	9.89738E-04	7.67086E-05
2.2460578E-01	8.90259E-04	7.78984E-05
2.2482675E-01	8.17446E-04	7.75647E-05
2.2504771E-01	6.62500E-04	7.75686E-05
2.2526867E-01	8.67854E-04	7.85821E-05
2.2548964E-01	9.87491E-04	7.86028E-05
2.257106E-01	8.76449E-04	7.86816E-05
2.2593157E-01	4.86518E-04	7.85359E-05
2.2615253E-01	8.00298E-04	7.79333E-05
2.2637349E-01	8.07818E-04	7.70075E-05
2.2659446E-01	9.85670E-04	7.70445E-05
2.2681542E-01	7.39079E-04	7.64721E-05
2.2703639E-01	1.00871E-03	7.62383E-05
2.2725735E-01	6.92798E-04	7.55278E-05
2.2747831E-01	7.15955E-04	7.57945E-05
2.2769928E-01	9.94151E-04	7.56902E-05
2.2792024E-01	7.80957E-04	7.51291E-05
2.281412E-01	8.11256E-04	7.50739E-05
2.2836217E-01	8.71113E-04	7.49239E-05
2.2858313E-01	6.80940E-04	7.49551E-05
2.288041E-01	7.43224E-04	7.51314E-05
2.2902506E-01	6.75963E-04	7.45682E-05
2.2924602E-01	6.17367E-04	7.38688E-05
2.2946699E-01	8.00606E-04	7.46626E-05
2.2968795E-01	8.13173E-04	7.48181E-05
2.2990892E-01	7.72107E-04	7.43138E-05
2.3012988E-01	8.11633E-04	7.39654E-05
2.3035084E-01	8.11502E-04	7.39164E-05
2.3057181E-01	7.55879E-04	7.41663E-05
2.3079277E-01	7.35516E-04	7.42557E-05
2.3101373E-01	9.39750E-04	7.45837E-05
2.312347E-01	5.88061E-04	7.39777E-05
2.3145566E-01	7.71336E-04	7.31918E-05
2.3167663E-01	9.50648E-04	7.34725E-05
2.3189759E-01	7.89270E-04	7.39450E-05
2.3211855E-01	8.24334E-04	7.38602E-05
2.3233952E-01	8.12158E-04	7.47417E-05
2.3256048E-01	8.09360E-04	7.31016E-05
2.3278145E-01	8.16731E-04	7.29163E-05
2.3300241E-01	8.23623E-04	7.30643E-05
2.3322337E-01	7.63981E-04	7.34256E-05
2.3344434E-01	7.75759E-04	7.33385E-05
2.336653E-01	7.10819E-04	7.41893E-05
2.3388627E-01	7.90226E-04	7.33859E-05
2.3410723E-01	8.68555E-04	7.31669E-05
2.3432819E-01	7.37361E-04	7.37400E-05
2.3454916E-01	8.38152E-04	7.30157E-05
2.3477012E-01	8.32827E-04	7.34519E-05
2.3499108E-01	5.85263E-04	7.39040E-05
2.3521205E-01	7.89743E-04	7.32063E-05
2.3543301E-01	8.09815E-04	7.30606E-05
2.3565398E-01	6.42553E-04	7.27063E-05
2.3587494E-01	8.38306E-04	7.39129E-05
2.360959E-01	8.52135E-04	7.34794E-05
2.3631687E-01	6.07842E-04	7.35478E-05
2.3653783E-01	7.70605E-04	7.31949E-05
2.367588E-01	7.43334E-04	7.31578E-05
2.3697976E-01	8.24017E-04	7.28267E-05
2.3720072E-01	9.07675E-04	7.35103E-05
2.3742169E-01	5.93614E-04	7.35085E-05
2.3764265E-01	6.16225E-04	7.38073E-05
2.3786361E-01	7.30565E-04	7.36329E-05
2.3808458E-01	9.76356E-04	7.30434E-05
2.3830554E-01	8.45176E-04	7.36928E-05
2.3852651E-01	8.96102E-04	7.33173E-05
2.3874747E-01	7.42862E-04	7.34132E-05
2.3896843E-01	6.22214E-04	7.33898E-05
2.391894E-01	9.04365E-04	7.43834E-05
2.3941036E-01	8.66694E-04	7.34073E-05
2.3963133E-01	6.29778E-04	7.35549E-05
2.3985229E-01	7.08789E-04	7.31278E-05
2.4007325E-01	7.64214E-04	7.36454E-05
2.4029422E-01	8.62927E-04	7.33552E-05
2.4051518E-01	5.97235E-04	7.38833E-05
2.4073614E-01	8.42086E-04	7.37099E-05
2.4095711E-01	6.85290E-04	7.30338E-05
2.4117807E-01	5.52394E-04	7.31576E-05
2.4139904E-01	6.54661E-04	7.34800E-05
2.416200E-01	5.66567E-04	7.33431E-05
2.4184096E-01	6.76391E-04	7.40561E-05
2.4206193E-01	8.58685E-04	7.35030E-05
2.4228289E-01	1.00618E-03	7.31307E-05
2.4250386E-01	7.48439E-04	7.34956E-05
2.4272482E-01	9.40713E-04	7.36651E-05
2.4294578E-01	8.71553E-04	7.36079E-05
2.4316675E-01	6.94749E-04	7.46142E-05
2.4338771E-01	6.87941E-04	7.29990E-05
2.4360867E-01	6.91445E-04	7.27630E-05
2.4382964E-01	8.41215E-04	7.33184E-05
2.440506E-01	7.19130E-04	7.37257E-05
2.4427157E-01	6.43904E-04	7.35326E-05
2.4449253E-01	5.74537E-04	7.39680E-05
2.4471349E-01	7.79571E-04	7.34767E-05
2.4493446E-01	5.80751E-04	7.31712E-05
2.4515542E-01	6.75132E-04	7.33434E-05
2.4537639E-01	6.28573E-04	7.33064E-05
2.4559735E-01	7.26930E-04	7.37369E-05
2.4581831E-01	7.08181E-04	7.37864E-05
2.4603928E-01	8.37239E-04	7.32616E-05
2.4626024E-01	8.25505E-04	7.32674E-05
2.464812E-01	6.65883E-04	7.37034E-05
2.4670217E-01	7.27934E-04	7.37668E-05
2.4692313E-01	8.22206E-04	7.36446E-05
2.471441E-01	5.62219E-04	7.27146E-05
2.4736506E-01	7.19361E-04	7.39933E-05
2.4758602E-01	8.15477E-04	7.33529E-05
2.4780699E-01	6.09936E-04	7.35031E-05
2.4802795E-01	6.60637E-04	7.40011E-05
2.4824892E-01	7.22288E-04	7.29443E-05
2.4846988E-01	7.08026E-04	7.33971E-05
2.4869084E-01	7.79776E-04	7.40116E-05
2.4891181E-01	6.27527E-04	7.39646E-05
2.4913277E-01	6.92227E-04	7.31049E-05
2.4935373E-01	8.67804E-04	7.36060E-05
2.495747E-01	7.43693E-04	7.36188E-05
2.4979566E-01	7.28752E-04	7.35220E-05
2.5001663E-01	5.08205E-04	7.39811E-05
2.5023759E-01	6.85785E-04	7.36734E-05
2.5045855E-01	6.60613E-04	7.36114E-05
2.5067952E-01	9.72062E-04	7.30282E-05
2.5090048E-01	7.64998E-04	7.31897E-05
2.5112145E-01	6.31062E-04	7.32276E-05
2.5134241E-01	5.67061E-04	7.43309E-05
2.5156337E-01	7.71214E-04	7.36728E-05
2.5178434E-01	8.41753E-04	7.29941E-05
2.520053E-01	7.05997E-04	7.29062E-05
2.5222627E-01	9.49338E-04	7.33222E-05
2.5244723E-01	8.48732E-04	7.32570E-05
2.5266819E-01	8.25794E-04	7.37737E-05
2.5288916E-01	7.59235E-04	7.34865E-05
2.5311012E-01	6.49422E-04	7.22847E-05
2.5333108E-01	6.70674E-04	7.29380E-05
2.5355205E-01	6.53123E-04	7.32022E-05
2.5377301E-01	8.41890E-04	7.34917E-05
2.5399398E-01	6.45183E-04	7.36189E-05
2.5421494E-01	7.92103E-04	7.33531E-05
2.544359E-01	7.10194E-04	7.24002E-05
2.5465687E-01	6.73040E-04	7.29154E-05
2.5487783E-01	9.46398E-04	7.32351E-05
2.550988E-01	3.86251E-04	7.31821E-05
2.5531976E-01	8.55447E-04	7.38852E-05
2.5554072E-01	6.81195E-04	7.30650E-05
2.5576169E-01	8.37051E-04	7.30906E-05
2.5598265E-01	6.06819E-04	7.28803E-05
2.5620361E-01	7.96113E-04	7.34188E-05
2.5642458E-01	9.03065E-04	7.33192E-05
2.5664554E-01	7.84926E-04	7.29191E-05
2.5686651E-01	7.45986E-04	7.37076E-05
2.5708747E-01	7.24875E-04	7.37341E-05
2.5730843E-01	8.51125E-04	7.27466E-05
2.575294E-01	8.72004E-04	7.33279E-05
2.5775036E-01	6.76277E-04	7.31985E-05
2.5797133E-01	7.03039E-04	7.24347E-05
2.5819229E-01	6.87752E-04	7.34580E-05
2.5841325E-01	7.19775E-04	7.34604E-05
2.5863422E-01	5.73006E-04	7.33242E-05
2.5885518E-01	6.11888E-04	7.30961E-05
2.5907614E-01	7.73105E-04	7.25334E-05
2.5929711E-01	7.26645E-04	7.26858E-05
2.5951807E-01	6.90104E-04	7.36944E-05
2.5973904E-01	8.65336E-04	7.38683E-05
2.599600E-01	5.26460E-04	7.33569E-05
2.6018096E-01	6.90494E-04	7.25836E-05
2.6040193E-01	6.54576E-04	7.28784E-05
2.6062289E-01	7.07156E-04	7.32471E-05
2.6084386E-01	6.23222E-04	7.34994E-05
2.6106482E-01	6.29726E-04	7.37685E-05
2.6128578E-01	5.27513E-04	7.25289E-05
2.6150675E-01	7.10802E-04	7.26397E-05
2.6172771E-01	6.27600E-04	7.26898E-05
2.6194867E-01	5.36986E-04	7.32655E-05
2.6216964E-01	5.87418E-04	7.37686E-05
2.623906E-01	8.24326E-04	7.41339E-05
2.6261157E-01	8.60473E-04	7.21181E-05
2.6283253E-01	5.84775E-04	7.24679E-05
2.6305349E-01	7.64580E-04	7.29145E-05
2.6327446E-01	8.32953E-04	7.29237E-05
2.6349542E-01	5.99700E-04	7.34908E-05
2.6371639E-01	5.89853E-04	7.24037E-05
2.6393735E-01	7.83088E-04	7.27902E-05
2.6415831E-01	5.06308E-04	7.27561E-05
2.6437928E-01	6.79650E-04	7.24652E-05
2.6460024E-01	3.75144E-04	7.25692E-05
2.648212E-01	4.84486E-04	7.27070E-05
2.6504217E-01	7.98180E-04	7.30999E-05
2.6526313E-01	6.19634E-04	7.28089E-05
2.654841E-01	4.70867E-04	7.26352E-05
2.6570506E-01	8.75916E-04	7.31702E-05
2.6592602E-01	6.16546E-04	7.32357E-05
2.6614699E-01	5.74365E-04	7.22389E-05
2.6636795E-01	7.77084E-04	7.28452E-05
2.6658892E-01	6.31341E-04	7.31399E-05
2.6680988E-01	5.41284E-04	7.25141E-05
2.6703084E-01	3.86045E-04	7.24644E-05
2.6725181E-01	7.29976E-04	7.32660E-05
2.6747277E-01	5.20031E-04	7.23647E-05
2.6769373E-01	5.31092E-04	7.34761E-05
2.679147E-01	5.90428E-04	7.34378E-05
2.6813566E-01	6.53897E-04	7.27188E-05
2.6835663E-01	6.67288E-04	7.25610E-05
2.6857759E-01	7.16032E-04	7.24880E-05
2.6879855E-01	5.64191E-04	7.23177E-05
2.6901952E-01	6.76986E-04	7.31669E-05
2.6924048E-01	7.15402E-04	7.39228E-05
2.6946145E-01	6.06984E-04	7.26239E-05
2.6968241E-01	7.09873E-04	7.24641E-05
2.6990337E-01	4.56688E-04	7.25566E-05
2.7012434E-01	6.86876E-04	7.26931E-05
2.703453E-01	5.65196E-04	7.30419E-05
2.7056627E-01	6.86739E-04	7.38929E-05
2.7078723E-01	5.06752E-04	7.24605E-05
2.7100819E-01	6.92498E-04	7.24698E-05
2.7122916E-01	6.28491E-04	7.32318E-05
2.7145012E-01	4.66322E-04	7.24062E-05
2.7167108E-01	7.07421E-04	7.34518E-05
2.7189205E-01	5.70009E-04	7.29901E-05
2.7211301E-01	4.97252E-04	7.29561E-05
2.7233398E-01	4.78718E-04	7.22434E-05
2.7255494E-01	4.72785E-04	7.28396E-05
2.727759E-01	5.28581E-04	7.28831E-05
2.7299687E-01	6.50304E-04	7.35006E-05
2.7321783E-01	6.45122E-04	7.24975E-05
2.734388E-01	6.38603E-04	7.28082E-05
2.7365976E-01	6.09019E-04	7.32806E-05
2.7388072E-01	5.65566E-04	7.22804E-05
2.7410169E-01	4.99685E-04	7.33274E-05
2.7432265E-01	5.07579E-04	7.30079E-05
2.7454361E-01	6.29346E-04	7.29579E-05
2.7476458E-01	3.78244E-04	7.30856E-05
2.7498554E-01	5.20699E-04	7.29639E-05
2.7520651E-01	7.43997E-04	7.23771E-05
2.7542747E-01	6.35681E-04	7.32811E-05
2.7564843E-01	6.57591E-04	7.24672E-05
2.758694E-01	5.81923E-04	7.31708E-05
2.7609036E-01	6.96194E-04	7.39847E-05
2.7631133E-01	6.85333E-04	7.31396E-05
2.7653229E-01	6.19736E-04	7.30871E-05
2.7675325E-01	5.98104E-04	7.28372E-05
2.7697422E-01	5.67318E-04	7.26306E-05
2.7719518E-01	6.62335E-04	7.28056E-05
2.7741614E-01	5.62973E-04	7.40086E-05
2.7763711E-01	7.48016E-04	7.51871E-05
2.7785807E-01	6.31477E-04	7.64883E-05
2.7807904E-01	6.97319E-04	7.66564E-05
2.783000E-01	6.98680E-04	7.74708E-05
2.7852096E-01	5.31968E-04	7.80219E-05
2.7874193E-01	6.55528E-04	7.88073E-05
2.7896289E-01	6.84970E-04	7.88387E-05
2.7918386E-01	5.89976E-04	7.87275E-05
2.7940482E-01	7.15713E-04	8.00994E-05
2.7962578E-01	7.23021E-04	7.97103E-05
2.7984675E-01	7.49093E-04	8.13112E-05
2.8006771E-01	5.22273E-04	8.21888E-05
2.8028867E-01	4.66422E-04	8.13150E-05
2.8050964E-01	6.10042E-04	8.09777E-05
2.807306E-01	6.80264E-04	8.22161E-05
2.8095157E-01	6.75477E-04	8.27231E-05
2.8117253E-01	6.84346E-04	8.32129E-05
2.8139349E-01	7.04480E-04	8.37038E-05
2.8161446E-01	6.35619E-04	8.28675E-05
2.8183542E-01	3.57847E-04	8.52488E-05
2.8205639E-01	4.42037E-04	8.09024E-05
2.8227735E-01	6.17821E-04	8.12172E-05
2.8249831E-01	4.62376E-04	8.00430E-05
2.8271928E-01	3.97726E-04	8.00731E-05
2.8294024E-01	5.09912E-04	7.97250E-05
2.831612E-01	6.03668E-04	7.90487E-05
2.8338217E-01	6.81092E-04	7.83646E-05
2.8360313E-01	4.64918E-04	7.90491E-05
2.838241E-01	6.77872E-04	7.85199E-05
2.8404506E-01	6.10581E-04	7.77279E-05
2.8426602E-01	7.46124E-04	7.89215E-05
2.8448699E-01	7.27895E-04	7.76753E-05
2.8470795E-01	4.38444E-04	7.72963E-05
2.8492892E-01	3.88259E-04	7.70411E-05
2.8514988E-01	6.73547E-04	7.78197E-05
2.8537084E-01	5.52570E-04	7.72756E-05
2.8559181E-01	6.57882E-04	7.78441E-05
2.8581277E-01	8.22711E-04	7.73869E-05
2.8603373E-01	7.92343E-04	7.70690E-05
2.862547E-01	7.00548E-04	7.73312E-05
2.8647566E-01	5.24507E-04	7.62770E-05
2.8669663E-01	6.72971E-04	7.69172E-05
2.8691759E-01	7.92433E-04	7.72686E-05
2.8713855E-01	6.29473E-04	7.73885E-05
2.8735952E-01	6.32954E-04	7.62902E-05
2.8758048E-01	6.42739E-04	7.63630E-05
2.8780145E-01	4.61753E-04	7.59990E-05
2.8802241E-01	5.53769E-04	7.65072E-05
2.8824337E-01	4.75565E-04	7.69921E-05
2.8846434E-01	6.57832E-04	7.70576E-05
2.886853E-01	4.84307E-04	7.63456E-05
2.8890627E-01	5.88143E-04	7.65052E-05
2.8912723E-01	6.78280E-04	7.58381E-05
2.8934819E-01	5.62383E-04	7.62078E-05
2.8956916E-01	6.12569E-04	7.61895E-05
2.8979012E-01	6.10482E-04	7.67359E-05
2.9001108E-01	3.30545E-04	7.58769E-05
2.9023205E-01	5.77458E-04	7.59693E-05
2.9045301E-01	6.87863E-04	7.63360E-05
2.9067398E-01	7.96159E-04	7.62105E-05
2.9089494E-01	5.85475E-04	7.63332E-05
2.911159E-01	5.01188E-04	7.64976E-05
2.9133687E-01	6.60853E-04	7.62841E-05
2.9155783E-01	6.92714E-04	7.52394E-05
2.917788E-01	4.98197E-04	7.53715E-05
2.9199976E-01	4.19477E-04	7.58026E-05
2.9222072E-01	5.55619E-04	7.59373E-05
2.9244169E-01	6.45628E-04	7.62802E-05
2.9266265E-01	5.98880E-04	7.58666E-05
2.9288361E-01	3.42872E-04	7.50424E-05
2.9310458E-01	5.45146E-04	7.53191E-05
2.9332554E-01	6.34138E-04	7.55624E-05
2.9354651E-01	5.69830E-04	7.51071E-05
2.9376747E-01	4.44436E-04	7.58869E-05
2.9398843E-01	3.04255E-04	7.53941E-05
2.942094E-01	6.31888E-04	7.54777E-05
2.9443036E-01	5.02786E-04	7.50491E-05
2.9465133E-01	7.00215E-04	7.50528E-05
2.9487229E-01	4.07246E-04	7.49372E-05
2.9509325E-01	3.98798E-04	7.53709E-05
2.9531422E-01	4.93636E-04	7.60946E-05
2.9553518E-01	7.52607E-04	7.51002E-05
2.9575614E-01	4.68127E-04	7.50739E-05
2.9597711E-01	5.09127E-04	7.53564E-05
2.9619807E-01	3.57459E-04	7.50268E-05
2.9641904E-01	3.31801E-04	7.54360E-05
2.966400E-01	7.07713E-04	7.60983E-05
2.9686096E-01	4.73779E-04	7.49550E-05
2.9708193E-01	5.48307E-04	7.47427E-05
2.9730289E-01	6.60049E-04	7.46932E-05
2.9752386E-01	6.13864E-04	7.51817E-05
2.9774482E-01	5.57628E-04	7.56166E-05
2.9796578E-01	4.06829E-04	7.55007E-05
2.9818675E-01	4.58708E-04	7.49625E-05
2.9840771E-01	6.38641E-04	7.48898E-05
2.9862867E-01	5.25917E-04	7.48693E-05
2.9884964E-01	7.02791E-04	7.49902E-05
2.990706E-01	4.57926E-04	7.52901E-05
2.9929157E-01	4.27336E-04	7.53247E-05
2.9951253E-01	5.19647E-04	7.57008E-05
2.9973349E-01	6.78797E-04	7.53717E-05
2.9995446E-01	7.30208E-04	7.47284E-05
3.0017542E-01	5.19021E-04	7.47358E-05
3.0039639E-01	5.68724E-04	7.50732E-05
3.0061735E-01	7.72855E-04	7.50307E-05
3.0083831E-01	5.14318E-04	7.56460E-05
3.0105928E-01	5.52781E-04	7.50328E-05
3.0128024E-01	5.84765E-04	7.43737E-05
3.015012E-01	4.37012E-04	7.51815E-05
3.0172217E-01	5.05400E-04	7.43625E-05
3.0194313E-01	5.76387E-04	7.43317E-05
3.021641E-01	7.76775E-04	7.55284E-05
3.0238506E-01	4.64669E-04	7.41848E-05
3.0260602E-01	5.00841E-04	7.40418E-05
3.0282699E-01	3.09636E-04	7.45480E-05
3.0304795E-01	5.82718E-04	7.44117E-05
3.0326892E-01	4.82302E-04	7.42862E-05
3.0348988E-01	6.88486E-04	7.52960E-05
3.0371084E-01	5.43263E-04	7.40169E-05
3.0393181E-01	5.11715E-04	7.42046E-05
3.0415277E-01	5.93839E-04	7.38048E-05
3.0437373E-01	6.36391E-04	7.42498E-05
3.045947E-01	6.27764E-04	7.44736E-05
3.0481566E-01	5.20539E-04	7.51510E-05
3.0503663E-01	3.59325E-04	7.40942E-05
3.0525759E-01	5.83782E-04	7.41066E-05
3.0547855E-01	2.65647E-04	7.38567E-05
3.0569952E-01	4.96340E-04	7.39420E-05
3.0592048E-01	5.36753E-04	7.41991E-05
3.0614145E-01	3.09733E-04	7.47517E-05
3.0636241E-01	5.95697E-04	7.46181E-05
3.0658337E-01	6.49014E-04	7.42322E-05
3.0680434E-01	4.46076E-04	7.44004E-05
3.070253E-01	6.71679E-04	7.39928E-05
3.0724627E-01	5.56517E-04	7.42979E-05
3.0746723E-01	6.28828E-04	7.44920E-05
3.0768819E-01	4.83106E-04	7.45955E-05
3.0790916E-01	5.45153E-04	7.43211E-05
3.0813012E-01	5.41490E-04	7.37890E-05
3.0835108E-01	5.29740E-04	7.40673E-05
3.0857205E-01	4.35677E-04	7.44934E-05
3.0879301E-01	5.42536E-04	7.42911E-05
3.0901398E-01	5.24890E-04	7.49756E-05
3.0923494E-01	5.66125E-04	7.41986E-05
3.094559E-01	5.73947E-04	7.36334E-05
3.0967687E-01	6.86638E-04	7.41383E-05
3.0989783E-01	5.73837E-04	7.44325E-05
3.101188E-01	4.30987E-04	7.40810E-05
3.1033976E-01	5.44484E-04	7.45976E-05
3.1056072E-01	3.42943E-04	7.43767E-05
3.1078169E-01	3.58781E-04	7.37302E-05
3.1100265E-01	5.23486E-04	7.39348E-05
3.1122361E-01	5.50730E-04	7.43040E-05
3.1144458E-01	5.09181E-04	7.40171E-05
3.1166554E-01	6.12087E-04	7.47029E-05
3.1188651E-01	5.40892E-04	7.48559E-05
3.1210747E-01	7.83099E-04	7.41189E-05
3.1232843E-01	5.07284E-04	7.38161E-05
3.125494E-01	4.97785E-04	7.43882E-05
3.1277036E-01	5.41012E-04	7.38765E-05
3.1299133E-01	4.32860E-04	7.43066E-05
3.1321229E-01	6.23627E-04	7.49048E-05
3.1343325E-01	2.94984E-04	7.39200E-05
3.1365422E-01	4.26838E-04	7.36866E-05
3.1387518E-01	5.66438E-04	7.44091E-05
3.1409614E-01	3.33837E-04	7.40835E-05
3.1431711E-01	6.66032E-04	7.42792E-05
3.1453807E-01	6.97393E-04	7.49684E-05
3.1475904E-01	5.49215E-04	7.38573E-05
3.149800E-01	6.71399E-04	7.42314E-05
3.1520096E-01	5.01045E-04	7.40723E-05
3.1542193E-01	5.84669E-04	7.40674E-05
3.1564289E-01	5.69003E-04	7.45520E-05
3.1586386E-01	3.32842E-04	7.52458E-05
3.1608482E-01	5.50797E-04	7.35919E-05
3.1630578E-01	6.50945E-04	7.44431E-05
3.1652675E-01	5.07730E-04	7.35645E-05
3.1674771E-01	5.20170E-04	7.38479E-05
3.1696867E-01	5.15451E-04	7.46338E-05
3.1718964E-01	3.03520E-04	7.42653E-05
3.174106E-01	5.94471E-04	7.47909E-05
3.1763157E-01	5.64002E-04	7.43040E-05
3.1785253E-01	6.99157E-04	7.39693E-05
3.1807349E-01	4.84075E-04	7.40814E-05
3.1829446E-01	6.73100E-04	7.43716E-05
3.1851542E-01	2.95486E-04	7.36611E-05
3.1873639E-01	5.27235E-04	7.49639E-05
3.1895735E-01	4.35414E-04	7.39536E-05
3.1917831E-01	5.14213E-04	7.38279E-05
3.1939928E-01	3.55383E-04	7.39253E-05
3.1962024E-01	7.34273E-04	7.41086E-05
3.198412E-01	5.15298E-04	7.43968E-05
3.2006217E-01	3.95841E-04	7.46997E-05
3.2028313E-01	4.24585E-04	7.40259E-05
3.205041E-01	5.69264E-04	7.40488E-05
3.2072506E-01	6.88594E-04	7.44996E-05
3.2094602E-01	5.30889E-04	7.39188E-05
3.2116699E-01	4.22688E-04	7.40574E-05
3.2138795E-01	5.89793E-04	7.47260E-05
3.2160892E-01	3.97526E-04	7.40111E-05
3.2182988E-01	6.56979E-04	7.37523E-05
3.2205084E-01	3.75660E-04	7.39819E-05
3.2227181E-01	3.51778E-04	7.37777E-05
3.2249277E-01	5.28024E-04	7.43983E-05
3.2271373E-01	4.52822E-04	7.47722E-05
3.229347E-01	5.80739E-04	7.42617E-05
3.2315566E-01	3.08441E-04	7.41236E-05
3.2337663E-01	5.73461E-04	7.39510E-05
3.2359759E-01	4.47145E-04	7.38368E-05
3.2381855E-01	4.61920E-04	7.39139E-05
3.2403952E-01	3.62800E-04	7.47462E-05
3.2426048E-01	6.13683E-04	7.45621E-05
3.2448145E-01	4.49362E-04	7.40810E-05
3.2470241E-01	5.09040E-04	7.41021E-05
3.2492337E-01	3.19979E-04	7.40023E-05
3.2514434E-01	7.31330E-04	7.43249E-05
3.253653E-01	3.20274E-04	7.41669E-05
3.2558627E-01	4.99729E-04	7.45154E-05
3.2580723E-01	5.54856E-04	7.40248E-05
3.2602819E-01	4.60924E-04	7.39179E-05
3.2624916E-01	4.47388E-04	7.40621E-05
3.2647012E-01	3.91840E-04	7.44130E-05
3.2669108E-01	3.09167E-04	7.44189E-05
3.2691205E-01	4.68781E-04	7.44118E-05
3.2713301E-01	5.05063E-04	7.37342E-05
3.2735398E-01	5.41916E-04	7.40937E-05
3.2757494E-01	2.34861E-04	7.33602E-05
3.277959E-01	5.48020E-04	7.45559E-05
3.2801687E-01	4.69509E-04	7.42279E-05
3.2823783E-01	4.61393E-04	7.46401E-05
3.284588E-01	6.91176E-04	7.44547E-05
3.2867976E-01	2.48390E-04	7.39034E-05
3.2890072E-01	5.33778E-04	7.38596E-05
3.2912169E-01	3.13287E-04	7.39115E-05
3.2934265E-01	6.32794E-04	7.42071E-05
3.2956361E-01	1.09751E-05	7.40049E-05
3.2978458E-01	5.75062E-04	7.50013E-05
3.3000554E-01	4.97159E-04	7.38228E-05
3.3022651E-01	5.02763E-04	7.38472E-05
3.3044747E-01	5.50389E-04	7.42657E-05
3.3066843E-01	6.74774E-04	7.41927E-05
3.308894E-01	4.76505E-04	7.40463E-05
3.3111036E-01	3.78566E-04	7.49460E-05
3.3133133E-01	5.37850E-04	7.39960E-05
3.3155229E-01	5.04211E-04	7.38013E-05
3.3177325E-01	4.39565E-04	7.44631E-05
3.3199422E-01	6.10839E-04	7.42818E-05
3.3221518E-01	6.35778E-04	7.49793E-05
3.3243614E-01	5.78682E-04	7.50095E-05
3.3265711E-01	5.10470E-04	7.40174E-05
3.3287807E-01	3.69876E-04	7.42421E-05
3.3309904E-01	5.43157E-04	7.47005E-05
3.333200E-01	5.84816E-04	7.63203E-05
3.3354096E-01	3.76551E-04	7.76326E-05
3.3376193E-01	2.47046E-04	7.83774E-05
3.3398289E-01	4.78326E-04	7.90854E-05
3.3420386E-01	5.03912E-04	7.96465E-05
3.3442482E-01	6.54354E-04	8.06153E-05
3.3464578E-01	4.34406E-04	8.02810E-05
3.3486675E-01	5.33120E-04	8.16482E-05
3.3508771E-01	4.19634E-04	8.22404E-05
3.3530867E-01	5.28034E-04	8.23500E-05
3.3552964E-01	4.92955E-04	8.33346E-05
3.357506E-01	6.52550E-04	8.33974E-05
3.3597157E-01	3.36214E-04	8.39120E-05
3.3619253E-01	6.32256E-04	8.44239E-05
3.3641349E-01	6.74241E-04	8.54824E-05
3.3663446E-01	4.41182E-04	8.51040E-05
3.3685542E-01	4.03740E-04	8.65609E-05
3.3707639E-01	4.39792E-04	8.74324E-05
3.3729735E-01	3.50520E-04	8.73317E-05
3.3751831E-01	5.59794E-04	8.84813E-05
3.3773928E-01	3.96954E-04	8.70508E-05
3.3796024E-01	4.03814E-04	8.61113E-05
3.381812E-01	3.80526E-04	8.38980E-05
3.3840217E-01	4.97867E-04	8.31036E-05
3.3862313E-01	4.68532E-04	8.31172E-05
3.388441E-01	6.66360E-04	8.33222E-05
3.3906506E-01	5.21380E-04	8.25439E-05
3.3928602E-01	4.98359E-04	8.30803E-05
3.3950699E-01	3.81834E-04	8.28196E-05
3.3972795E-01	2.75810E-04	8.16517E-05
3.3994892E-01	7.03078E-04	8.21363E-05
3.4016988E-01	3.88372E-04	8.16377E-05
3.4039084E-01	4.54201E-04	8.15277E-05
3.4061181E-01	4.93489E-04	8.23178E-05
3.4083277E-01	3.18781E-04	8.19571E-05
3.4105373E-01	5.29487E-04	8.10157E-05
3.412747E-01	5.69492E-04	8.13247E-05
3.4149566E-01	1.95922E-04	8.04362E-05
3.4171663E-01	7.07099E-04	8.05377E-05
3.4193759E-01	3.47238E-04	8.07176E-05
3.4215855E-01	5.77568E-04	8.13855E-05
3.4237952E-01	3.68596E-04	8.00888E-05
3.4260048E-01	4.13482E-04	8.06695E-05
3.4282145E-01	3.23403E-04	8.07730E-05
3.4304241E-01	4.79167E-04	8.05534E-05
3.4326337E-01	5.84022E-04	8.14944E-05
3.4348434E-01	4.61621E-04	8.20726E-05
3.437053E-01	2.51708E-04	8.04057E-05
3.4392627E-01	5.14268E-04	8.10245E-05
3.4414723E-01	2.81961E-04	8.08562E-05
3.4436819E-01	6.05225E-04	8.16281E-05
3.4458916E-01	4.41873E-04	8.15379E-05
3.4481012E-01	3.50542E-04	8.14628E-05
3.4503108E-01	5.13883E-04	8.20212E-05
3.4525205E-01	4.26130E-04	8.11577E-05
3.4547301E-01	2.87860E-04	8.12820E-05
3.4569398E-01	1.71469E-04	8.16044E-05
3.4591494E-01	3.50248E-04	8.19319E-05
3.461359E-01	5.62701E-04	8.29500E-05
3.4635687E-01	3.26403E-04	8.26857E-05
3.4657783E-01	4.47933E-04	8.21581E-05
3.467988E-01	1.95089E-04	8.19568E-05
3.4701976E-01	7.42849E-04	8.28372E-05
3.4724072E-01	1.74707E-04	8.27478E-05
3.4746169E-01	4.23129E-04	8.29216E-05
3.4768265E-01	5.27727E-04	8.40816E-05
3.4790361E-01	6.15574E-04	8.30513E-05
3.4812458E-01	5.01688E-04	8.23821E-05
3.4834554E-01	4.22085E-04	8.31869E-05
3.4856651E-01	2.86605E-04	8.30394E-05
3.4878747E-01	4.28259E-04	8.40747E-05
3.4900843E-01	2.55082E-04	8.41689E-05
3.492294E-01	6.67308E-04	8.33097E-05
3.4945036E-01	4.82983E-04	8.40806E-05
3.4967133E-01	4.60041E-04	8.43389E-05
3.4989229E-01	3.23760E-04	8.33576E-05
3.5011325E-01	2.91242E-04	8.40284E-05
3.5033422E-01	5.30604E-04	8.47296E-05
3.5055518E-01	4.69929E-04	8.50260E-05
3.5077614E-01	3.48663E-04	8.41322E-05
3.5099711E-01	4.53154E-04	8.43732E-05
3.5121807E-01	3.97517E-04	8.52278E-05
3.5143904E-01	6.99604E-04	8.50941E-05
3.516600E-01	2.05034E-04	8.58728E-05
3.5188096E-01	3.45766E-04	8.55112E-05
3.5210193E-01	4.71431E-04	8.50176E-05
3.5232289E-01	4.84700E-04	8.56370E-05
3.5254386E-01	2.20639E-04	8.51100E-05
3.5276482E-01	3.34250E-04	8.58814E-05
3.5298578E-01	4.40043E-04	8.63271E-05
3.5320675E-01	4.38090E-04	8.76100E-05
3.5342771E-01	5.16876E-04	8.63038E-05
3.5364867E-01	4.53246E-04	8.62815E-05
3.5386964E-01	2.47620E-04	8.61077E-05
3.540906E-01	5.36783E-04	8.68473E-05
3.5431157E-01	4.15707E-04	8.71672E-05
3.5453253E-01	3.59174E-04	8.84974E-05
3.5475349E-01	4.76990E-04	8.76087E-05
3.5497446E-01	3.04989E-04	8.75420E-05
3.5519542E-01	4.72284E-04	8.78398E-05
3.5541639E-01	5.57050E-04	8.81991E-05
3.5563735E-01	3.94728E-04	8.83706E-05
3.5585831E-01	2.77691E-04	8.88062E-05
3.5607928E-01	5.19011E-04	8.90750E-05
3.5630024E-01	4.32509E-04	8.88367E-05
3.565212E-01	4.23723E-04	8.84960E-05
3.5674217E-01	6.28835E-04	8.98612E-05
3.5696313E-01	2.71375E-04	8.96744E-05
3.571841E-01	2.88720E-04	8.96666E-05
3.5740506E-01	3.38383E-04	9.18136E-05
3.5762602E-01	2.90351E-04	8.94363E-05
3.5784699E-01	4.60190E-04	8.98732E-05
3.5806795E-01	4.98169E-04	8.94653E-05
3.5828892E-01	4.68066E-04	9.01718E-05
3.5850988E-01	5.33251E-04	9.04842E-05
3.5873084E-01	4.21052E-04	9.12526E-05
3.5895181E-01	3.00063E-04	8.94355E-05
3.5917277E-01	6.10068E-04	8.94642E-05
3.5939373E-01	1.82296E-04	8.95862E-05
3.596147E-01	6.77092E-04	9.06156E-05
3.5983566E-01	8.99055E-05	9.04314E-05
3.6005663E-01	4.86821E-04	9.17942E-05
3.6027759E-01	1.90527E-04	9.08758E-05
3.6049855E-01	4.07519E-04	9.09006E-05
3.6071952E-01	3.06690E-04	9.18720E-05
3.6094048E-01	2.29662E-04	9.13101E-05
3.6116145E-01	4.54922E-04	9.25316E-05
3.6138241E-01	4.02899E-04	9.29347E-05
3.6160337E-01	4.98561E-04	9.36060E-05
3.6182434E-01	3.46077E-04	9.32301E-05
3.620453E-01	4.24629E-04	9.28989E-05
3.6226627E-01	4.34947E-04	9.31659E-05
3.6248723E-01	5.32978E-04	9.44876E-05
3.6270819E-01	1.23717E-04	9.34003E-05
3.6292916E-01	2.92734E-04	9.53784E-05
3.6315012E-01	5.86829E-04	9.40173E-05
3.6337108E-01	2.53516E-04	9.33775E-05
3.6359205E-01	2.56554E-04	9.35483E-05
3.6381301E-01	2.03096E-04	9.41423E-05
3.6403398E-01	4.18401E-04	9.46275E-05
3.6425494E-01	4.31301E-04	9.67466E-05
3.644759E-01	4.89884E-04	9.50777E-05
3.6469687E-01	6.23591E-04	9.47604E-05
3.6491783E-01	2.12568E-04	9.55052E-05
3.651388E-01	4.23503E-04	9.63318E-05
3.6535976E-01	5.05434E-04	9.72973E-05
3.6558072E-01	3.50421E-04	9.78007E-05
3.6580169E-01	7.05284E-04	9.86708E-05
3.6602265E-01	5.82565E-04	9.74759E-05
3.6624361E-01	5.35134E-04	9.84044E-05
3.6646458E-01	4.28832E-04	9.87262E-05
3.6668554E-01	4.47176E-04	9.93070E-05
3.6690651E-01	6.48364E-04	1.01752E-04
3.6712747E-01	3.55339E-04	1.01978E-04
3.6734843E-01	5.19370E-04	1.00886E-04
3.675694E-01	2.31180E-04	1.01565E-04
3.6779036E-01	3.39536E-04	1.02102E-04
3.6801133E-01	2.49524E-04	1.03151E-04
3.6823229E-01	5.65417E-04	1.04079E-04
3.6845325E-01	5.51113E-04	1.06159E-04
3.6867422E-01	3.95674E-04	1.04341E-04
3.6889518E-01	5.03816E-04	1.04968E-04
3.6911614E-01	5.17024E-04	1.05888E-04
3.6933711E-01	3.66988E-04	1.07327E-04
3.6955807E-01	2.55657E-04	1.08663E-04
