# Supplementary material for: A solution structure analysis reveals a bent collagen triple helix in the complement activation recognition molecule mannan-binding lectin
Source: J Biol Chem. 2022 Dec 15;299(2):102799. doi: 10.1016/j.jbc.2022.102799 (PMC9898670; doi:10.1016/j.jbc.2022.102799)
Supplement: Supplemental data 1 [file mmc1.zip › t3-785.dat]

0.0141489100    0.0337469705    0.0041851470    
0.0143707630    0.0347912609    0.0041389522    
0.0145926150    0.0345385948    0.0041669769    
0.0148144670    0.0346763044    0.0040154919    
0.0150363200    0.0327560928    0.0039980359    
0.0152581720    0.0350368869    0.0039451780    
0.0154800240    0.0329562718    0.0038714434    
0.0157018770    0.0318950516    0.0038377081    
0.0159237290    0.0334487433    0.0038777122    
0.0161455810    0.0315867066    0.0037355768    
0.0163674330    0.0313534390    0.0037567195    
0.0165892860    0.0313264687    0.0036302443    
0.0168111380    0.0319887971    0.0035747984    
0.0170329900    0.0314433257    0.0036387066    
0.0172548430    0.0301491476    0.0035517565    
0.0174766950    0.0318185865    0.0035639616    
0.0176985470    0.0307606073    0.0035578534    
0.0179204000    0.0313514163    0.0034413915    
0.0181422520    0.0284096611    0.0033965875    
0.0183641040    0.0288155229    0.0033841268    
0.0185859560    0.0317022787    0.0033400440    
0.0188078090    0.0298568257    0.0033471854    
0.0190296610    0.0305159998    0.0033380481    
0.0192515130    0.0304160610    0.0032874999    
0.0194733660    0.0299664397    0.0032371154    
0.0196952180    0.0304140465    0.0032169150    
0.0199170700    0.0286172211    0.0031967322    
0.0201389230    0.0291695880    0.0032111754    
0.0203607750    0.0300665100    0.0031746633    
0.0205826270    0.0283792034    0.0030965767    
0.0208044790    0.0290605952    0.0030716228    
0.0210263320    0.0288193820    0.0030790235    
0.0212481840    0.0296504663    0.0030568530    
0.0214700360    0.0292851078    0.0030917475    
0.0216918890    0.0289767845    0.0029804417    
0.0219137410    0.0267628809    0.0029929585    
0.0221355930    0.0279939756    0.0029522598    
0.0223574460    0.0287787244    0.0029539609    
0.0225792980    0.0290748788    0.0029306398    
0.0228011500    0.0274651545    0.0029236257    
0.0230230020    0.0293023968    0.0029000128    
0.0232448550    0.0285264218    0.0028969530    
0.0234667070    0.0269094267    0.0028603152    
0.0236885590    0.0282938221    0.0028170799    
0.0239104120    0.0279097078    0.0027770898    
0.0241322640    0.0289342128    0.0028017528    
0.0243541160    0.0272403646    0.0027471580    
0.0245759690    0.0287741122    0.0027718192    
0.0247978210    0.0269791619    0.0027846377    
0.0250196730    0.0283097224    0.0026984423    
0.0252415250    0.0266907305    0.0026839605    
0.0254633780    0.0270182686    0.0027142088    
0.0256852300    0.0261800148    0.0026638186    
0.0259070820    0.0263472665    0.0026591560    
0.0261289350    0.0270129627    0.0026795874    
0.0263507870    0.0267849692    0.0026242857    
0.0265726390    0.0263516046    0.0026257402    
0.0267944920    0.0263976942    0.0025847615    
0.0270163440    0.0262039367    0.0025930024    
0.0272381960    0.0264163690    0.0025853818    
0.0274600480    0.0252069693    0.0025720971    
0.0276819010    0.0265135040    0.0025291984    
0.0279037530    0.0265102452    0.0025361831    
0.0281256050    0.0266358409    0.0025248203    
0.0283474580    0.0256696981    0.0025294996    
0.0285693100    0.0251973919    0.0025375618    
0.0287911620    0.0261153065    0.0024966592    
0.0290130150    0.0255680658    0.0024604510    
0.0292348670    0.0251137700    0.0024438626    
0.0294567190    0.0263413140    0.0024752000    
0.0296785710    0.0247850004    0.0024400869    
0.0299004240    0.0254151040    0.0024359066    
0.0301222760    0.0247473918    0.0024389082    
0.0303441280    0.0263410055    0.0024154547    
0.0305659810    0.0258099102    0.0024015963    
0.0307878330    0.0247977975    0.0023828865    
0.0310096850    0.0243339989    0.0023829939    
0.0312315380    0.0245203402    0.0023827794    
0.0314533900    0.0243050777    0.0023489608    
0.0316752420    0.0259770023    0.0023670708    
0.0318970940    0.0246534011    0.0023547807    
0.0321189470    0.0250199627    0.0023389924    
0.0323407990    0.0249745639    0.0023171079    
0.0325626510    0.0248186117    0.0023161056    
0.0327845040    0.0246846895    0.0022838653    
0.0330063560    0.0248492682    0.0023217918    
0.0332282080    0.0247514261    0.0022774184    
0.0334500610    0.0240207844    0.0022718049    
0.0336719130    0.0245767953    0.0022888026    
0.0338937650    0.0250809000    0.0022582940    
0.0341156170    0.0237901125    0.0022319560    
0.0343374700    0.0239020901    0.0022674497    
0.0345593220    0.0240950524    0.0022226890    
0.0347811740    0.0235878712    0.0022202230    
0.0350030270    0.0240009432    0.0022264674    
0.0352248790    0.0235547129    0.0022108002    
0.0354467310    0.0233865488    0.0021931804    
0.0356685840    0.0230601682    0.0022256055    
0.0358904360    0.0236874599    0.0021710449    
0.0361122880    0.0239550968    0.0021744940    
0.0363341400    0.0222045479    0.0021415466    
0.0365559930    0.0234330958    0.0021644257    
0.0367778450    0.0233959219    0.0021746716    
0.0369996970    0.0234184707    0.0021499408    
0.0372215500    0.0233846805    0.0021490151    
0.0374434020    0.0234555386    0.0021237534    
0.0376652540    0.0233862740    0.0021281705    
0.0378871070    0.0223821109    0.0021089749    
0.0381089590    0.0227989753    0.0021114450    
0.0383308110    0.0230897937    0.0020853200    
0.0385526630    0.0221142322    0.0020901605    
0.0387745160    0.0217313187    0.0020739716    
0.0389963680    0.0222896686    0.0020941504    
0.0392182200    0.0225579617    0.0020759669    
0.0394400730    0.0212019911    0.0020642499    
0.0396619250    0.0229778706    0.0020524581    
0.0398837770    0.0230702946    0.0020543551    
0.0401056300    0.0227320599    0.0020537061    
0.0403274820    0.0218952237    0.0020390016    
0.0405493340    0.0212433225    0.0020207793    
0.0407711860    0.0208375998    0.0020322970    
0.0409930390    0.0227124790    0.0020098582    
0.0412148910    0.0225495637    0.0020231204    
0.0414367430    0.0206409744    0.0020058037    
0.0416585960    0.0218183944    0.0019905360    
0.0418804480    0.0218688543    0.0019983251    
0.0421023000    0.0216623630    0.0019890265    
0.0423241530    0.0223065995    0.0019695571    
0.0425460050    0.0220928708    0.0019939713    
0.0427678570    0.0224098541    0.0019795172    
0.0429897090    0.0217703903    0.0019593770    
0.0432115620    0.0205433470    0.0019601836    
0.0434334140    0.0220275983    0.0019461856    
0.0436552660    0.0209508581    0.0019338801    
0.0438771190    0.0212453307    0.0019467997    
0.0440989710    0.0207222096    0.0019465934    
0.0443208230    0.0200903530    0.0019306533    
0.0445426760    0.0210408821    0.0019242732    
0.0447645280    0.0207233284    0.0019229747    
0.0449863800    0.0214215978    0.0019156215    
0.0452082320    0.0214138261    0.0019009175    
0.0454300850    0.0208826117    0.0019118804    
0.0456519370    0.0206927948    0.0018931584    
0.0458737890    0.0207193473    0.0018818418    
0.0460956420    0.0208689264    0.0018926920    
0.0463174940    0.0213805840    0.0019031732    
0.0465393460    0.0207180984    0.0018703326    
0.0467611990    0.0203522311    0.0018674943    
0.0469830510    0.0195136738    0.0018683888    
0.0472049030    0.0199492847    0.0018571514    
0.0474267550    0.0202164329    0.0018595133    
0.0476486080    0.0204930564    0.0018495358    
0.0478704600    0.0198603786    0.0018475246    
0.0480923120    0.0200859673    0.0018430075    
0.0483141650    0.0201510769    0.0018403604    
0.0485360170    0.0203303987    0.0018286778    
0.0487578690    0.0186233122    0.0018181286    
0.0489797220    0.0197089423    0.0018211124    
0.0492015740    0.0203280887    0.0018195299    
0.0494234260    0.0197685939    0.0017991137    
0.0496452780    0.0195555693    0.0018219702    
0.0498671310    0.0194325672    0.0017985035    
0.0500889830    0.0196200637    0.0017907346    
0.0503108350    0.0198020492    0.0017956976    
0.0505326880    0.0192120479    0.0017764230    
0.0507545400    0.0188822520    0.0017740136    
0.0509763920    0.0186058931    0.0017875054    
0.0511982450    0.0192600738    0.0017615870    
0.0514200970    0.0194597610    0.0017682675    
0.0516419490    0.0187033125    0.0017727051    
0.0518638010    0.0182553798    0.0017517756    
0.0520856540    0.0191393784    0.0017610605    
0.0523075060    0.0186022909    0.0017631373    
0.0525293580    0.0191364392    0.0017681903    
0.0527512110    0.0193798374    0.0017961482    
0.0529730630    0.0193274255    0.0017767910    
0.0531949150    0.0179997044    0.0017996143    
0.0534167680    0.0187844770    0.0017954464    
0.0536386200    0.0179955959    0.0018026055    
0.0538604720    0.0181030490    0.0017849988    
0.0540823240    0.0182266224    0.0017923392    
0.0543041770    0.0179791154    0.0018016355    
0.0545260290    0.0180692292    0.0017995169    
0.0547478810    0.0187302792    0.0017970936    
0.0549697340    0.0181446397    0.0017936269    
0.0551915860    0.0174332973    0.0018093290    
0.0554134380    0.0190124059    0.0018237430    
0.0556352910    0.0182165234    0.0018366828    
0.0558571430    0.0183132242    0.0018497829    
0.0560789950    0.0173617020    0.0018439062    
0.0563008470    0.0185360346    0.0018545513    
0.0565227000    0.0171224399    0.0018720078    
0.0567445520    0.0181664772    0.0018752209    
0.0569664040    0.0182264320    0.0018511956    
0.0571882570    0.0179227465    0.0018463719    
0.0574101090    0.0174501029    0.0018325624    
0.0576319610    0.0181966388    0.0018393583    
0.0578538140    0.0181600170    0.0018313810    
0.0580756660    0.0184164676    0.0018204487    
0.0582975180    0.0166753859    0.0018062455    
0.0585193700    0.0175243337    0.0017979529    
0.0587412230    0.0170016973    0.0018228454    
0.0589630750    0.0165021980    0.0017902145    
0.0591849270    0.0171889710    0.0018107582    
0.0594067800    0.0166144407    0.0018048514    
0.0596286320    0.0173285127    0.0018160864    
0.0598504840    0.0162295278    0.0018286442    
0.0600723370    0.0166151015    0.0018261016    
0.0602941890    0.0166006182    0.0018422929    
0.0605160410    0.0166127525    0.0018553645    
0.0607378930    0.0164571890    0.0018581478    
0.0609597460    0.0163765459    0.0018527316    
0.0611815980    0.0166504491    0.0018307259    
0.0614034500    0.0160705925    0.0018318285    
0.0616253030    0.0156410163    0.0018269512    
0.0618471550    0.0158037789    0.0018220065    
0.0620690070    0.0158904458    0.0018087750    
0.0622908600    0.0157238142    0.0018097368    
0.0625127120    0.0160495819    0.0017839677    
0.0627345640    0.0159221194    0.0018025327    
0.0629564160    0.0166334744    0.0017900714    
0.0631782690    0.0161601531    0.0017930849    
0.0634001210    0.0156302888    0.0017996399    
0.0636219730    0.0166325190    0.0017802223    
0.0638438260    0.0157131592    0.0017768558    
0.0640656780    0.0152943683    0.0017801055    
0.0642875300    0.0161297477    0.0017737547    
0.0645093830    0.0159742254    0.0017674666    
0.0647312350    0.0160950449    0.0017905882    
0.0649530870    0.0156184231    0.0017513809    
0.0651749390    0.0150200006    0.0017737712    
0.0653967920    0.0157438214    0.0017436981    
0.0656186440    0.0151350646    0.0017628817    
0.0658404960    0.0161868513    0.0017538275    
0.0660623490    0.0147925359    0.0017609963    
0.0662842010    0.0149118724    0.0017373325    
0.0665060530    0.0149081596    0.0017489633    
0.0667279060    0.0148202551    0.0017368855    
0.0669497580    0.0146477969    0.0017466097    
0.0671716100    0.0150605543    0.0017505845    
0.0673934620    0.0149320296    0.0017432248    
0.0676153150    0.0151841614    0.0017539503    
0.0678371670    0.0146568591    0.0017290549    
0.0680590190    0.0158302967    0.0017336691    
0.0682808720    0.0150897553    0.0017379566    
0.0685027240    0.0144879729    0.0017283069    
0.0687245760    0.0150527712    0.0017290401    
0.0689464290    0.0144481278    0.0017404684    
0.0691682810    0.0147834319    0.0017147489    
0.0693901330    0.0145791327    0.0017184420    
0.0696119850    0.0153987484    0.0017122361    
0.0698338380    0.0144758246    0.0017290250    
0.0700556900    0.0144761084    0.0017468928    
0.0702775420    0.0151600103    0.0017572457    
0.0704993950    0.0152009937    0.0017535321    
0.0707212470    0.0139365252    0.0017545174    
0.0709430990    0.0145149724    0.0017714551    
0.0711649520    0.0151301895    0.0017763851    
0.0713868040    0.0141991010    0.0017743031    
0.0716086560    0.0147501516    0.0017876759    
0.0718305080    0.0142649927    0.0017708043    
0.0720523610    0.0137597585    0.0017432007    
0.0722742130    0.0143192285    0.0017398990    
0.0724960650    0.0143857947    0.0017342219    
0.0727179180    0.0146474576    0.0017312976    
0.0729397700    0.0146841325    0.0017440639    
0.0731616220    0.0141612732    0.0017328538    
0.0733834750    0.0139012941    0.0017129537    
0.0736053270    0.0139201442    0.0017088694    
0.0738271790    0.0134126047    0.0017142268    
0.0740490310    0.0142307679    0.0017145481    
0.0742708840    0.0138400529    0.0017169387    
0.0744927360    0.0135841569    0.0017054303    
0.0747145880    0.0140819042    0.0017030930    
0.0749364410    0.0141210556    0.0016948266    
0.0751582930    0.0133873008    0.0016947434    
0.0753801450    0.0144564395    0.0017039172    
0.0756019980    0.0133919972    0.0016904169    
0.0758238500    0.0133206916    0.0016914177    
0.0760457020    0.0131659389    0.0016762859    
0.0762675540    0.0136544416    0.0016903413    
0.0764894070    0.0139116798    0.0016826305    
0.0767112590    0.0136836474    0.0016824371    
0.0769331110    0.0130982163    0.0016674384    
0.0771549640    0.0134189629    0.0016924382    
0.0773768160    0.0138184987    0.0016651516    
0.0775986680    0.0140106866    0.0016711567    
0.0778205210    0.0134211541    0.0016554664    
0.0780423730    0.0137581442    0.0016602134    
0.0782642250    0.0127807478    0.0016575506    
0.0784860770    0.0134160767    0.0016695574    
0.0787079300    0.0136358489    0.0016671484    
0.0789297820    0.0131512215    0.0016495779    
0.0791516340    0.0129870276    0.0016569177    
0.0793734870    0.0131842986    0.0016428924    
0.0795953390    0.0132339097    0.0016537811    
0.0798171910    0.0124731421    0.0016443993    
0.0800390440    0.0129585188    0.0016497534    
0.0802608960    0.0130138203    0.0016345954    
0.0804827480    0.0132675871    0.0016352568    
0.0807046000    0.0129241369    0.0016340166    
0.0809264530    0.0129569060    0.0016287080    
0.0811483050    0.0124950853    0.0016320182    
0.0813701570    0.0123720955    0.0016296954    
0.0815920100    0.0133931766    0.0016218698    
0.0818138620    0.0126828124    0.0016185473    
0.0820357140    0.0127344031    0.0016170547    
0.0822575670    0.0127252305    0.0016100725    
0.0824794190    0.0121176737    0.0016213415    
0.0827012710    0.0123966654    0.0016347012    
0.0829231230    0.0124094182    0.0016176850    
0.0831449760    0.0125811038    0.0016053072    
0.0833668280    0.0123005367    0.0016078001    
0.0835886800    0.0127083665    0.0016103727    
0.0838105330    0.0124791894    0.0016097700    
0.0840323850    0.0122500435    0.0016142812    
0.0842542370    0.0128388744    0.0016049112    
0.0844760900    0.0124006429    0.0015996687    
0.0846979420    0.0122196773    0.0015927206    
0.0849197940    0.0124489054    0.0015967517    
0.0851416460    0.0121175399    0.0016016312    
0.0853634990    0.0118444898    0.0016043946    
0.0855853510    0.0118613564    0.0016036736    
0.0858072030    0.0113140462    0.0015816007    
0.0860290560    0.0118406851    0.0015840478    
0.0862509080    0.0113700503    0.0015871178    
0.0864727600    0.0130228512    0.0015900623    
0.0866946130    0.0125575062    0.0015863425    
0.0869164650    0.0124106114    0.0015889471    
0.0871383170    0.0118335005    0.0015737293    
0.0873601690    0.0119608376    0.0015741047    
0.0875820220    0.0121485751    0.0015847402    
0.0878038740    0.0121364767    0.0015738655    
0.0880257260    0.0115831785    0.0015706952    
0.0882475790    0.0114948269    0.0015759814    
0.0884694310    0.0122722084    0.0015596155    
0.0886912830    0.0115250373    0.0015626598    
0.0889131360    0.0110378156    0.0015634699    
0.0891349880    0.0117115344    0.0015538342    
0.0893568400    0.0110251032    0.0015484550    
0.0895786920    0.0111215520    0.0015672922    
0.0898005450    0.0111166649    0.0015520627    
0.0900223970    0.0114664252    0.0015524490    
0.0902442490    0.0120550256    0.0015355231    
0.0904661020    0.0121045474    0.0015434702    
0.0906879540    0.0111504837    0.0015449491    
0.0909098060    0.0116662324    0.0015502302    
0.0911316590    0.0116125440    0.0015470253    
0.0913535110    0.0112081888    0.0015387106    
0.0915753630    0.0107352254    0.0015409956    
0.0917972150    0.0118925629    0.0015381048    
0.0920190680    0.0113106030    0.0015379711    
0.0922409200    0.0116733280    0.0015492701    
0.0924627720    0.0117603893    0.0015461858    
0.0926846250    0.0113694420    0.0015285489    
0.0929064770    0.0115171010    0.0015216979    
0.0931283290    0.0108801885    0.0015325366    
0.0933501820    0.0118469162    0.0015261587    
0.0935720340    0.0116999077    0.0015447382    
0.0937938860    0.0113237326    0.0015297455    
0.0940157380    0.0107385925    0.0015190538    
0.0942375910    0.0107002740    0.0015176513    
0.0944594430    0.0106299086    0.0015162767    
0.0946812950    0.0104658741    0.0015197286    
0.0949031480    0.0112483715    0.0015282330    
0.0951250000    0.0105160219    0.0015230824    
0.0953468520    0.0110867038    0.0015166347    
0.0955687050    0.0105901693    0.0015087882    
0.0957905570    0.0110950143    0.0015165416    
0.0960124090    0.0111143967    0.0015109507    
0.0962342620    0.0106720280    0.0015028649    
0.0964561140    0.0111683735    0.0015104366    
0.0966779660    0.0110085245    0.0015203079    
0.0968998180    0.0104974940    0.0014999973    
0.0971216710    0.0109042164    0.0015077760    
0.0973435230    0.0104295870    0.0014986942    
0.0975653750    0.0111634843    0.0015028529    
0.0977872280    0.0107626274    0.0014965014    
0.0980090800    0.0110480649    0.0015059185    
0.0982309320    0.0107994824    0.0014944915    
0.0984527850    0.0104132016    0.0014858844    
0.0986746370    0.0100952750    0.0014963009    
0.0988964890    0.0110661601    0.0014932746    
0.0991183410    0.0099649799    0.0014940897    
0.0993401940    0.0106259909    0.0015011539    
0.0995620460    0.0105459014    0.0014894113    
0.0997838980    0.0107741098    0.0014781891    
0.1000057500    0.0105334585    0.0014848324    
0.1002276000    0.0105116315    0.0014779577    
0.1004494600    0.0104440157    0.0014921991    
0.1006713100    0.0106083185    0.0014931541    
0.1008931600    0.0104031303    0.0014769714    
0.1011150100    0.0106611309    0.0014697993    
0.1013368600    0.0102801782    0.0014755997    
0.1015587200    0.0103504179    0.0014753743    
0.1017805700    0.0109901337    0.0014763898    
0.1020024200    0.0102677204    0.0014825710    
0.1022242700    0.0104693231    0.0014722374    
0.1024461300    0.0106957137    0.0014662030    
0.1026679800    0.0096578893    0.0014650183    
0.1028898300    0.0100931273    0.0014651498    
0.1031116800    0.0103594946    0.0014653879    
0.1033335400    0.0103603415    0.0014710819    
0.1035553900    0.0106223206    0.0014601869    
0.1037772400    0.0098592232    0.0014646408    
0.1039990900    0.0099562965    0.0014581512    
0.1042209400    0.0105716980    0.0014615430    
0.1044428000    0.0100186935    0.0014668616    
0.1046646500    0.0102624417    0.0014547804    
0.1048865000    0.0099780049    0.0014582736    
0.1051083500    0.0098195293    0.0014442022    
0.1053302100    0.0104312943    0.0014571096    
0.1055520600    0.0097179314    0.0014458898    
0.1057739100    0.0100450355    0.0014551240    
0.1059957600    0.0104361020    0.0014536423    
0.1062176200    0.0102020997    0.0014461048    
0.1064394700    0.0094346127    0.0014509821    
0.1066613200    0.0096855790    0.0014486748    
0.1068831700    0.0102887519    0.0014375569    
0.1071050200    0.0100912760    0.0014435638    
0.1073268800    0.0096798552    0.0014407654    
0.1075487300    0.0097458850    0.0014421755    
0.1077705800    0.0101383276    0.0014585760    
0.1079924300    0.0093433470    0.0014222734    
0.1082142900    0.0093997596    0.0014353921    
0.1084361400    0.0089156629    0.0014492818    
0.1086579900    0.0095039650    0.0014637567    
0.1088798400    0.0098580103    0.0014732555    
0.1091016900    0.0097333718    0.0014836187    
0.1093235500    0.0093827980    0.0014809255    
0.1095454000    0.0096124310    0.0014806981    
0.1097672500    0.0096550526    0.0014866593    
0.1099891000    0.0089242796    0.0014997955    
0.1102109600    0.0097855457    0.0015035523    
0.1104328100    0.0095530706    0.0014870937    
0.1106546600    0.0088731981    0.0015012108    
0.1108765100    0.0085672897    0.0015002872    
0.1110983700    0.0096367795    0.0015187269    
0.1113202200    0.0089099256    0.0015148114    
0.1115420700    0.0090684056    0.0015186522    
0.1117639200    0.0092795851    0.0015194112    
0.1119857700    0.0098332545    0.0014999518    
0.1122076300    0.0088832283    0.0015194001    
0.1124294800    0.0094071647    0.0015244516    
0.1126513300    0.0091754675    0.0015284039    
0.1128731800    0.0096529737    0.0015100321    
0.1130950400    0.0095939503    0.0014968779    
0.1133168900    0.0088680379    0.0014908612    
0.1135387400    0.0093348092    0.0014803170    
0.1137605900    0.0088674364    0.0014741104    
0.1139824500    0.0092563385    0.0014637372    
0.1142043000    0.0092874712    0.0014674592    
0.1144261500    0.0089853685    0.0014635905    
0.1146480000    0.0092325403    0.0014593490    
0.1148698500    0.0094110072    0.0014623069    
0.1150917100    0.0090035837    0.0014497276    
0.1153135600    0.0090283937    0.0014460638    
0.1155354100    0.0091712955    0.0014508599    
0.1157572600    0.0094849059    0.0014451987    
0.1159791200    0.0087768202    0.0014506431    
0.1162009700    0.0088471904    0.0014315653    
0.1164228200    0.0090572572    0.0014452581    
0.1166446700    0.0090874690    0.0014263512    
0.1168665300    0.0083660729    0.0014408306    
0.1170883800    0.0087572005    0.0014315493    
0.1173102300    0.0086959231    0.0014441350    
0.1175320800    0.0092464649    0.0014197523    
0.1177539300    0.0086372530    0.0014145471    
0.1179757900    0.0086082579    0.0014216701    
0.1181976400    0.0091398789    0.0014253936    
0.1184194900    0.0090957630    0.0014252314    
0.1186413400    0.0089514707    0.0014245318    
0.1188632000    0.0085949018    0.0014202836    
0.1190850500    0.0089092740    0.0013971080    
0.1193069000    0.0083883077    0.0014130133    
0.1195287500    0.0082112817    0.0014116259    
0.1197506100    0.0087070121    0.0014124787    
0.1199724600    0.0082493421    0.0014110964    
0.1201943100    0.0085232677    0.0014116797    
0.1204161600    0.0089509850    0.0014032866    
0.1206380100    0.0084501094    0.0014063364    
0.1208598700    0.0089299753    0.0014037605    
0.1210817200    0.0084109855    0.0013894595    
0.1213035700    0.0078616831    0.0014015617    
0.1215254200    0.0083005008    0.0014010373    
0.1217472800    0.0079053837    0.0013884991    
0.1219691300    0.0079605500    0.0013907647    
0.1221909800    0.0086104134    0.0013927745    
0.1224128300    0.0090858071    0.0013925138    
0.1226346900    0.0082354286    0.0013874399    
0.1228565400    0.0085314335    0.0013924243    
0.1230783900    0.0078474243    0.0013945198    
0.1233002400    0.0083032306    0.0013851880    
0.1235220900    0.0084293245    0.0013788491    
0.1237439500    0.0079079638    0.0013791437    
0.1239658000    0.0080781481    0.0013754179    
0.1241876500    0.0082371040    0.0013868814    
0.1244095000    0.0085672132    0.0013831951    
0.1246313600    0.0084622017    0.0013757871    
0.1248532100    0.0081837857    0.0013629923    
0.1250750600    0.0085187451    0.0013826904    
0.1252969100    0.0080081903    0.0013697486    
0.1255187700    0.0082669470    0.0013727036    
0.1257406200    0.0078036478    0.0013754592    
0.1259624700    0.0080943703    0.0013639633    
0.1261843200    0.0081144092    0.0013629054    
0.1264061700    0.0076105317    0.0013695922    
0.1266280300    0.0080091436    0.0013761485    
0.1268498800    0.0080162970    0.0013630149    
0.1270717300    0.0080441554    0.0013703998    
0.1272935800    0.0080259946    0.0013490502    
0.1275154400    0.0084691572    0.0013649926    
0.1277372900    0.0075654546    0.0013682329    
0.1279591400    0.0077326192    0.0013703135    
0.1281809900    0.0076716386    0.0013571597    
0.1284028500    0.0077270211    0.0013666887    
0.1286247000    0.0082251733    0.0013607677    
0.1288465500    0.0076415907    0.0013582119    
0.1290684000    0.0076683997    0.0013615595    
0.1292902500    0.0077443224    0.0013538411    
0.1295121100    0.0078127382    0.0013620842    
0.1297339600    0.0075909569    0.0013512944    
0.1299558100    0.0073314861    0.0013588413    
0.1301776600    0.0076355547    0.0013564364    
0.1303995200    0.0071496138    0.0013525348    
0.1306213700    0.0074591390    0.0013533687    
0.1308432200    0.0080109502    0.0013491303    
0.1310650700    0.0078040747    0.0013612285    
0.1312869200    0.0077707104    0.0013571086    
0.1315087800    0.0079023778    0.0013586991    
0.1317306300    0.0077675847    0.0013461090    
0.1319524800    0.0071300828    0.0013389763    
0.1321743300    0.0077282983    0.0013493989    
0.1323961900    0.0075277565    0.0013530518    
0.1326180400    0.0076427402    0.0013501489    
0.1328398900    0.0071746220    0.0013479992    
0.1330617400    0.0075311094    0.0013453286    
0.1332836000    0.0076812918    0.0013472148    
0.1335054500    0.0077432432    0.0013567404    
0.1337273000    0.0073497260    0.0013438805    
0.1339491500    0.0072014412    0.0013574589    
0.1341710000    0.0079116144    0.0013520461    
0.1343928600    0.0075922379    0.0013395360    
0.1346147100    0.0068735476    0.0013398749    
0.1348365600    0.0071645907    0.0013549296    
0.1350584100    0.0081474338    0.0013472913    
0.1352802700    0.0074684109    0.0013446539    
0.1355021200    0.0067199469    0.0013440292    
0.1357239700    0.0073940872    0.0013410472    
0.1359458200    0.0067336537    0.0013442588    
0.1361676800    0.0076259595    0.0013455954    
0.1363895300    0.0072882157    0.0013400460    
0.1366113800    0.0072453593    0.0013424943    
0.1368332300    0.0076810301    0.0013457513    
0.1370550800    0.0071720835    0.0013346085    
0.1372769400    0.0069897126    0.0013480300    
0.1374987900    0.0076319414    0.0013356902    
0.1377206400    0.0070338381    0.0013404778    
0.1379424900    0.0076510503    0.0013322092    
0.1381643500    0.0074085511    0.0013401014    
0.1383862000    0.0069312574    0.0013370528    
0.1386080500    0.0071837684    0.0013384309    
0.1388299000    0.0068741313    0.0013308468    
0.1390517600    0.0074710972    0.0013367811    
0.1392736100    0.0068764379    0.0013335190    
0.1394954600    0.0070959719    0.0013384869    
0.1397173100    0.0071908387    0.0013389668    
0.1399391600    0.0065006662    0.0013243654    
0.1401610200    0.0075022511    0.0013382873    
0.1403828700    0.0069408444    0.0013289429    
0.1406047200    0.0071678680    0.0013417541    
0.1408265700    0.0067532823    0.0013290283    
0.1410484300    0.0071130139    0.0013367220    
0.1412702800    0.0065129238    0.0013330976    
0.1414921300    0.0064189062    0.0013233710    
0.1417139800    0.0067319829    0.0013251167    
0.1419358400    0.0066024953    0.0013306601    
0.1421576900    0.0069436039    0.0013316035    
0.1423795400    0.0068990487    0.0013306775    
0.1426013900    0.0062411361    0.0013245388    
0.1428232400    0.0068598835    0.0013214300    
0.1430451000    0.0064265022    0.0013334222    
0.1432669500    0.0069782049    0.0013213827    
0.1434888000    0.0067282476    0.0013266188    
0.1437106500    0.0066608547    0.0013215517    
0.1439325100    0.0068804547    0.0013271463    
0.1441543600    0.0071617944    0.0013220778    
0.1443762100    0.0065498120    0.0013286366    
0.1445980600    0.0063658741    0.0013238054    
0.1448199200    0.0068163531    0.0013153723    
0.1450417700    0.0070154410    0.0013217961    
0.1452636200    0.0068184828    0.0013276173    
0.1454854700    0.0068958224    0.0013178064    
0.1457073200    0.0062926991    0.0013180062    
0.1459291800    0.0067865928    0.0013224089    
0.1461510300    0.0067864310    0.0013211359    
0.1463728800    0.0064519981    0.0013197403    
0.1465947300    0.0061228215    0.0013241730    
0.1468165900    0.0066694542    0.0013222086    
0.1470384400    0.0071768474    0.0013120994    
0.1472602900    0.0062542617    0.0013139504    
0.1474821400    0.0068586480    0.0013121242    
0.1477040000    0.0063324127    0.0013178528    
0.1479258500    0.0064815695    0.0013247260    
0.1481477000    0.0068787064    0.0013178077    
0.1483695500    0.0056967053    0.0013136963    
0.1485914000    0.0069793857    0.0013142082    
0.1488132600    0.0064938212    0.0013195208    
0.1490351100    0.0065361655    0.0013138035    
0.1492569600    0.0069615259    0.0013126544    
0.1494788100    0.0059721130    0.0013128061    
0.1497006700    0.0061371972    0.0013137567    
0.1499225200    0.0061628165    0.0013131147    
0.1501443700    0.0062492185    0.0013178226    
0.1503662200    0.0065945495    0.0013173694    
0.1505880800    0.0061768388    0.0013033844    
0.1508099300    0.0066652305    0.0013177239    
0.1510317800    0.0062575037    0.0013089324    
0.1512536300    0.0056357649    0.0013093411    
0.1514754800    0.0064641647    0.0013114987    
0.1516973400    0.0063155963    0.0013096579    
0.1519191900    0.0061374775    0.0013070837    
0.1521410400    0.0064433464    0.0013129907    
0.1523628900    0.0061634079    0.0013037585    
0.1525847500    0.0061147701    0.0013106543    
0.1528066000    0.0071217578    0.0013073772    
0.1530284500    0.0056790433    0.0013063163    
0.1532503000    0.0057185094    0.0013075939    
0.1534721500    0.0066231326    0.0013068096    
0.1536940100    0.0066180893    0.0013112415    
0.1539158600    0.0059385416    0.0013061263    
0.1541377100    0.0065612239    0.0013062206    
0.1543595600    0.0062295297    0.0013009041    
0.1545814200    0.0059577392    0.0012969140    
0.1548032700    0.0059064771    0.0013001062    
0.1550251200    0.0056183284    0.0013135531    
0.1552469700    0.0059962681    0.0012990838    
0.1554688300    0.0061167099    0.0013033523    
0.1556906800    0.0059487354    0.0013020347    
0.1559125300    0.0060140811    0.0013078835    
0.1561343800    0.0055772382    0.0012924255    
0.1563562300    0.0063356230    0.0013079423    
0.1565780900    0.0060662174    0.0012997312    
0.1567999400    0.0061862173    0.0012956771    
0.1570217900    0.0059952253    0.0013035538    
0.1572436400    0.0059772686    0.0013006832    
0.1574655000    0.0058193936    0.0012966228    
0.1576873500    0.0053674219    0.0013013959    
0.1579092000    0.0064224380    0.0012980948    
0.1581310500    0.0063546325    0.0012969081    
0.1583529100    0.0060281957    0.0012973789    
0.1585747600    0.0060874561    0.0013009410    
0.1587966100    0.0055247820    0.0012944469    
0.1590184600    0.0054983374    0.0012912050    
0.1592403100    0.0060748516    0.0013021196    
0.1594621700    0.0057275982    0.0013000099    
0.1596840200    0.0055303892    0.0012984824    
0.1599058700    0.0054950930    0.0012894063    
0.1601277200    0.0058404849    0.0012896047    
0.1603495800    0.0059568405    0.0012951531    
0.1605714300    0.0055903323    0.0012906936    
0.1607932800    0.0057544565    0.0013002755    
0.1610151300    0.0057016465    0.0012952907    
0.1612369900    0.0058590282    0.0012906206    
0.1614588400    0.0053734199    0.0012848041    
0.1616806900    0.0059293147    0.0012927563    
0.1619025400    0.0059354848    0.0012942094    
0.1621243900    0.0056806932    0.0012932754    
0.1623462500    0.0059530876    0.0012903378    
0.1625681000    0.0059084023    0.0012916535    
0.1627899500    0.0054900468    0.0012896721    
0.1630118000    0.0058044959    0.0012947615    
0.1632336600    0.0053842592    0.0012903295    
0.1634555100    0.0054595027    0.0012900867    
0.1636773600    0.0065198353    0.0012877847    
0.1638992100    0.0052401944    0.0012828287    
0.1641210700    0.0055580955    0.0012907318    
0.1643429200    0.0056460129    0.0013066642    
0.1645647700    0.0058141191    0.0013110952    
0.1647866200    0.0058371224    0.0013218837    
0.1650084700    0.0058865285    0.0013309284    
0.1652303300    0.0062233610    0.0013360551    
0.1654521800    0.0054140501    0.0013381575    
0.1656740300    0.0051159925    0.0013460134    
0.1658958800    0.0054140840    0.0013453057    
0.1661177400    0.0057122977    0.0013522255    
0.1663395900    0.0052728821    0.0013573068    
0.1665614400    0.0059690177    0.0013639462    
0.1667832900    0.0050008430    0.0013664614    
0.1670051500    0.0057344404    0.0013650853    
0.1672270000    0.0052049091    0.0013705746    
0.1674488500    0.0053005204    0.0013656663    
0.1676707000    0.0059379037    0.0013788123    
0.1678925500    0.0053748312    0.0013840321    
0.1681144100    0.0057073305    0.0013855364    
0.1683362600    0.0055285185    0.0013869069    
0.1685581100    0.0052520943    0.0013808250    
0.1687799600    0.0052285252    0.0013773190    
0.1690018200    0.0057335484    0.0013700572    
0.1692236700    0.0058363368    0.0013594442    
0.1694455200    0.0057257759    0.0013500805    
0.1696673700    0.0053159915    0.0013471006    
0.1698892300    0.0054191902    0.0013415359    
0.1701110800    0.0057404530    0.0013417280    
0.1703329300    0.0053632753    0.0013556465    
0.1705547800    0.0054184352    0.0013314757    
0.1707766300    0.0055673218    0.0013368523    
0.1709984900    0.0052447842    0.0013199867    
0.1712203400    0.0052946833    0.0013314545    
0.1714421900    0.0056360773    0.0013361828    
0.1716640400    0.0055354923    0.0013258483    
0.1718859000    0.0052382645    0.0013387066    
0.1721077500    0.0053535887    0.0013178337    
0.1723296000    0.0050192972    0.0013267726    
0.1725514500    0.0053218425    0.0013216516    
0.1727733100    0.0053039886    0.0013172534    
0.1729951600    0.0051649702    0.0013200302    
0.1732170100    0.0051662264    0.0013190365    
0.1734388600    0.0054444552    0.0013189372    
0.1736607100    0.0047216626    0.0013211754    
0.1738825700    0.0053657363    0.0013248706    
0.1741044200    0.0047591075    0.0013079165    
0.1743262700    0.0051867258    0.0013109943    
0.1745481200    0.0053062298    0.0013160051    
0.1747699800    0.0052475189    0.0013105364    
0.1749918300    0.0053140687    0.0013139346    
0.1752136800    0.0052576900    0.0013044506    
0.1754355300    0.0050973152    0.0013001787    
0.1756573800    0.0056171168    0.0013004454    
0.1758792400    0.0048827897    0.0013073860    
0.1761010900    0.0047974120    0.0013042520    
0.1763229400    0.0046415726    0.0012993196    
0.1765447900    0.0053771060    0.0012971260    
0.1767666500    0.0049148672    0.0012915919    
0.1769885000    0.0054534111    0.0012951936    
0.1772103500    0.0049049488    0.0013029729    
0.1774322000    0.0054308775    0.0013016585    
0.1776540600    0.0053944077    0.0012925626    
0.1778759100    0.0053924728    0.0012884628    
0.1780977600    0.0053297786    0.0012947724    
0.1783196100    0.0049809827    0.0012913670    
0.1785414600    0.0045284182    0.0012945987    
0.1787633200    0.0048030583    0.0012968897    
0.1789851700    0.0052422193    0.0012889919    
0.1792070200    0.0050772520    0.0012832719    
0.1794288700    0.0048451352    0.0012925909    
0.1796507300    0.0053811372    0.0012853620    
0.1798725800    0.0050507647    0.0012876672    
0.1800944300    0.0049204373    0.0012965891    
0.1803162800    0.0050963078    0.0012766593    
0.1805381400    0.0047940881    0.0012847702    
0.1807599900    0.0054680141    0.0012806470    
0.1809818400    0.0048231968    0.0012868658    
0.1812036900    0.0047630885    0.0012839816    
0.1814255400    0.0059025224    0.0012795991    
0.1816474000    0.0053713154    0.0012820958    
0.1818692500    0.0048563534    0.0012817616    
0.1820911000    0.0049388828    0.0012710105    
0.1823129500    0.0046426353    0.0012784303    
0.1825348100    0.0050823191    0.0012822787    
0.1827566600    0.0049258393    0.0012745303    
0.1829785100    0.0049533897    0.0012894388    
0.1832003600    0.0051058168    0.0012799704    
0.1834222200    0.0046429101    0.0012785099    
0.1836440700    0.0046233581    0.0012794798    
0.1838659200    0.0043979937    0.0012767679    
0.1840877700    0.0049311406    0.0012741768    
0.1843096200    0.0053720795    0.0012923036    
0.1845314800    0.0044521292    0.0012719255    
0.1847533300    0.0050102697    0.0012744174    
0.1849751800    0.0045580937    0.0012732505    
0.1851970300    0.0055657357    0.0012724714    
0.1854188900    0.0054012476    0.0012774466    
0.1856407400    0.0050438962    0.0012872394    
0.1858625900    0.0047343681    0.0012740233    
0.1860844400    0.0048391332    0.0012695139    
0.1863063000    0.0051101504    0.0012696751    
0.1865281500    0.0042482057    0.0012771707    
0.1867500000    0.0045302516    0.0012806608    
0.1869718500    0.0047829846    0.0012713422    
0.1871937000    0.0048249629    0.0012807280    
0.1874155600    0.0053789566    0.0012630139    
0.1876374100    0.0046235927    0.0012757382    
0.1878592600    0.0051099227    0.0012688524    
0.1880811100    0.0044104903    0.0012746794    
0.1883029700    0.0048867274    0.0012736358    
0.1885248200    0.0044459264    0.0012725429    
0.1887466700    0.0050404602    0.0012724127    
0.1889685200    0.0047717393    0.0012691167    
0.1891903800    0.0043236433    0.0012636231    
0.1894122300    0.0047690210    0.0012724266    
0.1896340800    0.0045738371    0.0012649269    
0.1898559300    0.0046275178    0.0012780580    
0.1900777800    0.0045291009    0.0012793604    
0.1902996400    0.0041982782    0.0012679619    
0.1905214900    0.0044595568    0.0012658323    
0.1907433400    0.0044017518    0.0012751465    
0.1909651900    0.0047415153    0.0012680922    
0.1911870500    0.0044571361    0.0012783265    
0.1914089000    0.0046120719    0.0012854283    
0.1916307500    0.0046948898    0.0012731425    
0.1918526000    0.0045639008    0.0012773624    
0.1920744600    0.0045043362    0.0012808949    
0.1922963100    0.0041739843    0.0012781840    
0.1925181600    0.0049842411    0.0012870017    
0.1927400100    0.0050751477    0.0012913928    
0.1929618600    0.0049176900    0.0012818722    
0.1931837200    0.0046672493    0.0012835733    
0.1934055700    0.0045153774    0.0012874234    
0.1936274200    0.0042782977    0.0012856268    
0.1938492700    0.0045256620    0.0012900294    
0.1940711300    0.0041909848    0.0012935115    
0.1942929800    0.0044593518    0.0012904378    
0.1945148300    0.0045896871    0.0012788464    
0.1947366800    0.0044859822    0.0012929639    
0.1949585400    0.0045535042    0.0012921747    
0.1951803900    0.0044750401    0.0012864904    
0.1954022400    0.0045054594    0.0012955190    
0.1956240900    0.0044188136    0.0012925009    
0.1958459400    0.0038264902    0.0012878795    
0.1960678000    0.0036633075    0.0012938222    
0.1962896500    0.0047298513    0.0012912784    
0.1965115000    0.0047765063    0.0012989979    
0.1967333500    0.0041895451    0.0012902157    
0.1969552100    0.0039382881    0.0013027348    
0.1971770600    0.0042106062    0.0012968110    
0.1973989100    0.0045293367    0.0012883389    
0.1976207600    0.0039771925    0.0012968674    
0.1978426200    0.0038324462    0.0012902228    
0.1980644700    0.0039981171    0.0012938961    
0.1982863200    0.0042781521    0.0012946768    
0.1985081700    0.0041733833    0.0013013272    
0.1987300200    0.0043601902    0.0012888247    
0.1989518800    0.0045378940    0.0012978784    
0.1991737300    0.0049447195    0.0012897464    
0.1993955800    0.0043246113    0.0012942628    
0.1996174300    0.0046255812    0.0012994525    
0.1998392900    0.0050278587    0.0012946695    
0.2000611400    0.0043864854    0.0012956144    
0.2002829900    0.0044052286    0.0012891282    
0.2005048400    0.0045074337    0.0012982321    
0.2007266900    0.0044380250    0.0012986611    
0.2009485500    0.0039462776    0.0013068703    
0.2011704000    0.0038329484    0.0012978851    
0.2013922500    0.0044722531    0.0012944918    
0.2016141000    0.0041373992    0.0012964840    
0.2018359600    0.0043174906    0.0012993678    
0.2020578100    0.0044750556    0.0012998074    
0.2022796600    0.0046592890    0.0013013367    
0.2025015100    0.0045163453    0.0013136415    
0.2027233700    0.0041668132    0.0013014276    
0.2029452200    0.0042290481    0.0013040181    
0.2031670700    0.0045732741    0.0013122442    
0.2033889200    0.0043954128    0.0013034804    
0.2036107700    0.0039749924    0.0013083396    
0.2038326300    0.0040893535    0.0013173263    
0.2040544800    0.0046138367    0.0013192027    
0.2042763300    0.0042512460    0.0013186412    
0.2044981800    0.0045649151    0.0013159910    
0.2047200400    0.0040243934    0.0013118346    
0.2049418900    0.0041613369    0.0013141075    
0.2051637400    0.0041468922    0.0013286829    
0.2053855900    0.0041663960    0.0013245113    
0.2056074500    0.0043476539    0.0013186176    
0.2058293000    0.0042899836    0.0013174858    
0.2060511500    0.0036984052    0.0013214790    
0.2062730000    0.0043964055    0.0013301364    
0.2064948500    0.0041841961    0.0013298449    
0.2067167100    0.0042101945    0.0013419021    
0.2069385600    0.0043931452    0.0013282573    
0.2071604100    0.0041533651    0.0013264156    
0.2073822600    0.0036106166    0.0013229935    
0.2076041200    0.0041553033    0.0013299716    
0.2078259700    0.0045227493    0.0013335930    
0.2080478200    0.0036600262    0.0013308323    
0.2082696700    0.0040256354    0.0013333891    
0.2084915300    0.0036817374    0.0013266951    
0.2087133800    0.0036346499    0.0013289754    
0.2089352300    0.0038951157    0.0013340845    
0.2091570800    0.0039743308    0.0013279048    
0.2093789300    0.0032141055    0.0013394602    
0.2096007900    0.0041095772    0.0013348825    
0.2098226400    0.0039444841    0.0013305154    
0.2100444900    0.0041973342    0.0013375883    
0.2102663400    0.0035839156    0.0013346374    
0.2104882000    0.0035970914    0.0013352878    
0.2107100500    0.0036354048    0.0013397865    
0.2109319000    0.0036824054    0.0013467881    
0.2111537500    0.0038780943    0.0013397047    
0.2113756100    0.0043444149    0.0013431005    
0.2115974600    0.0035652096    0.0013292385    
0.2118193100    0.0040945424    0.0013432469    
0.2120411600    0.0047122346    0.0013423622    
0.2122630100    0.0043279017    0.0013464222    
0.2124848700    0.0038573170    0.0013504856    
0.2127067200    0.0037098232    0.0013395592    
0.2129285700    0.0036259239    0.0013417983    
0.2131504200    0.0039686489    0.0013456332    
0.2133722800    0.0037810200    0.0013456372    
0.2135941300    0.0032790723    0.0013581407    
0.2138159800    0.0045578286    0.0013609303    
0.2140378300    0.0034648504    0.0013422392    
0.2142596900    0.0039548775    0.0013463636    
0.2144815400    0.0038235764    0.0013491998    
0.2147033900    0.0039608057    0.0013488422    
0.2149252400    0.0038379121    0.0013534922    
0.2151470900    0.0039839898    0.0013559933    
0.2153689500    0.0038042256    0.0013566142    
0.2155908000    0.0041326853    0.0013504093    
0.2158126500    0.0037013476    0.0013472662    
0.2160345000    0.0039230451    0.0013632781    
0.2162563600    0.0039001312    0.0013447034    
0.2164782100    0.0037957541    0.0013673671    
0.2167000600    0.0033502157    0.0013570471    
0.2169219100    0.0044460639    0.0013559494    
0.2171437700    0.0040994612    0.0013654319    
0.2173656200    0.0037938783    0.0013468759    
0.2175874700    0.0037938421    0.0013650764    
0.2178093200    0.0037128861    0.0013586759    
0.2180311700    0.0037889596    0.0013660736    
0.2182530300    0.0040421301    0.0013584902    
0.2184748800    0.0037310785    0.0013549229    
0.2186967300    0.0039799248    0.0013641750    
0.2189185800    0.0043391017    0.0013606591    
0.2191404400    0.0039466884    0.0013619089    
0.2193622900    0.0034904979    0.0013762750    
0.2195841400    0.0040447568    0.0013544863    
0.2198059900    0.0038733114    0.0013581627    
0.2200278500    0.0037614033    0.0013579600    
0.2202497000    0.0040674248    0.0013777232    
0.2204715500    0.0038011931    0.0013965016    
0.2206934000    0.0041442811    0.0014114278    
0.2209152500    0.0035994116    0.0014203067    
0.2211371100    0.0040722498    0.0014269292    
0.2213589600    0.0038468244    0.0014371985    
0.2215808100    0.0035070791    0.0014417392    
0.2218026600    0.0038178619    0.0014520803    
0.2220245200    0.0042306077    0.0014500985    
0.2222463700    0.0041638436    0.0014710012    
0.2224682200    0.0036393474    0.0014651099    
0.2226900700    0.0030361096    0.0014781542    
0.2229119200    0.0035733895    0.0014931459    
0.2231337800    0.0037810695    0.0014879102    
0.2233556300    0.0041749507    0.0014909933    
0.2235774800    0.0036768312    0.0015046264    
0.2237993300    0.0038910566    0.0014979059    
0.2240211900    0.0034635862    0.0015098069    
0.2242430400    0.0038088829    0.0015269781    
0.2244648900    0.0036888697    0.0015256600    
0.2246867400    0.0038607283    0.0015076211    
0.2249086000    0.0036294444    0.0014875520    
0.2251304500    0.0036846348    0.0014895974    
0.2253523000    0.0034577368    0.0014701927    
0.2255741500    0.0040912887    0.0014607466    
0.2257960000    0.0035331631    0.0014659426    
0.2260178600    0.0031324538    0.0014486178    
0.2262397100    0.0035238638    0.0014596643    
0.2264615600    0.0039909690    0.0014684112    
0.2266834100    0.0034460672    0.0014388882    
0.2269052700    0.0036660410    0.0014441288    
0.2271271200    0.0036478745    0.0014450740    
0.2273489700    0.0035628037    0.0014391507    
0.2275708200    0.0039880957    0.0014583976    
0.2277926800    0.0034735942    0.0014485515    
0.2280145300    0.0036210077    0.0014430949    
0.2282363800    0.0034673884    0.0014255252    
0.2284582300    0.0039094333    0.0014246560    
0.2286800800    0.0032796220    0.0014290934    
0.2289019400    0.0036952645    0.0014340070    
0.2291237900    0.0034538564    0.0014305525    
0.2293456400    0.0036972754    0.0014330223    
0.2295674900    0.0030660756    0.0014132983    
0.2297893500    0.0035621751    0.0014261764    
0.2300112000    0.0038357668    0.0014257523    
0.2302330500    0.0035245184    0.0014161107    
0.2304549000    0.0035446719    0.0014265607    
0.2306767600    0.0034285223    0.0014300376    
0.2308986100    0.0034484593    0.0014161406    
0.2311204600    0.0036721196    0.0014182543    
0.2313423100    0.0039612277    0.0014122978    
0.2315641600    0.0036183780    0.0014113096    
0.2317860200    0.0033648276    0.0014237450    
0.2320078700    0.0035321738    0.0014258566    
0.2322297200    0.0036566550    0.0014131636    
0.2324515700    0.0037069526    0.0014082037    
0.2326734300    0.0032474882    0.0014248857    
0.2328952800    0.0036207922    0.0014181948    
0.2331171300    0.0032592421    0.0014198340    
0.2333389800    0.0028924984    0.0014167869    
0.2335608400    0.0035099527    0.0014200301    
0.2337826900    0.0034016985    0.0014196002    
0.2340045400    0.0036414791    0.0014175100    
0.2342263900    0.0036374947    0.0014131480    
0.2344482400    0.0035918429    0.0014150011    
0.2346701000    0.0033803817    0.0014210620    
0.2348919500    0.0035608932    0.0014337041    
0.2351138000    0.0030593045    0.0014098674    
0.2353356500    0.0033632471    0.0014169010    
0.2355575100    0.0034794908    0.0014161325    
0.2357793600    0.0034952154    0.0014207256    
0.2360012100    0.0036003554    0.0014260883    
0.2362230600    0.0040008647    0.0014295997    
0.2364449200    0.0034747671    0.0014231315    
0.2366667700    0.0031257798    0.0014143346    
0.2368886200    0.0032501965    0.0014102534    
0.2371104700    0.0029907920    0.0014253249    
0.2373323200    0.0033427222    0.0014204233    
0.2375541800    0.0042388315    0.0014311453    
0.2377760300    0.0031031457    0.0014232515    
0.2379978800    0.0030106878    0.0014194045    
0.2382197300    0.0038745375    0.0014161209    
0.2384415900    0.0038941630    0.0014213924    
0.2386634400    0.0033025555    0.0014206742    
0.2388852900    0.0033681056    0.0014195810    
0.2391071400    0.0029719799    0.0014339428    
0.2393290000    0.0031425444    0.0014226659    
0.2395508500    0.0032797722    0.0014133064    
0.2397727000    0.0032473110    0.0014145184    
0.2399945500    0.0039614866    0.0014202755    
0.2402164000    0.0031656825    0.0014247564    
0.2404382600    0.0031629506    0.0014319209    
0.2406601100    0.0032543986    0.0014217930    
0.2408819600    0.0027815620    0.0014175017    
0.2411038100    0.0029035684    0.0014160365    
0.2413256700    0.0033032061    0.0014242000    
0.2415475200    0.0033806804    0.0014241047    
0.2417693700    0.0034984769    0.0014252389    
0.2419912200    0.0033794640    0.0014261410    
0.2422130800    0.0032792004    0.0014239118    
0.2424349300    0.0032694326    0.0014106005    
0.2426567800    0.0035452384    0.0014242191    
0.2428786300    0.0035461946    0.0014230406    
0.2431004800    0.0033770364    0.0014201867    
0.2433223400    0.0035903721    0.0014426230    
0.2435441900    0.0031007622    0.0014105029    
0.2437660400    0.0032172233    0.0014204760    
0.2439878900    0.0034510812    0.0014274293    
0.2442097500    0.0032566260    0.0014181893    
0.2444316000    0.0033214700    0.0014232778    
0.2446534500    0.0032152500    0.0014337584    
0.2448753000    0.0032235272    0.0014207610    
0.2450971500    0.0024501056    0.0014213123    
0.2453190100    0.0031354056    0.0014200955    
0.2455408600    0.0032292315    0.0014153506    
0.2457627100    0.0037693177    0.0014255807    
0.2459845600    0.0032685775    0.0014251826    
0.2462064200    0.0034713133    0.0014315037    
0.2464282700    0.0032180134    0.0014238798    
0.2466501200    0.0032679345    0.0014217483    
0.2468719700    0.0030427024    0.0014237862    
0.2470938300    0.0030580142    0.0014183605    
0.2473156800    0.0034471518    0.0014267592    
0.2475375300    0.0029487547    0.0014404278    
0.2477593800    0.0033008251    0.0014165877    
0.2479812300    0.0027838496    0.0014218597    
0.2482030900    0.0031308837    0.0014186397    
0.2484249400    0.0033372274    0.0014226071    
0.2486467900    0.0030328436    0.0014270385    
0.2488686400    0.0030447378    0.0014275411    
0.2490905000    0.0033175179    0.0014328236    
0.2493123500    0.0027716551    0.0014169522    
0.2495342000    0.0028854073    0.0014270330    
0.2497560500    0.0028436358    0.0014265112    
0.2499779100    0.0029252588    0.0014244934    
0.2501997600    0.0028334209    0.0014218862    
0.2504216100    0.0031496440    0.0014357968    
0.2506434600    0.0031602342    0.0014183419    
0.2508653100    0.0033017126    0.0014233645    
0.2510871700    0.0030563774    0.0014204660    
0.2513090200    0.0032189432    0.0014224495    
0.2515308700    0.0032481091    0.0014324083    
0.2517527200    0.0035776969    0.0014281747    
0.2519745800    0.0031537613    0.0014162173    
0.2521964300    0.0031585912    0.0014124566    
0.2524182800    0.0027949138    0.0014140939    
0.2526401300    0.0033322505    0.0014235154    
0.2528619900    0.0033325393    0.0014199896    
0.2530838400    0.0033115692    0.0014216477    
0.2533056900    0.0029787469    0.0014355901    
0.2535275400    0.0033377556    0.0014067660    
0.2537493900    0.0024120118    0.0014188763    
0.2539712500    0.0033304948    0.0014106405    
0.2541931000    0.0028334523    0.0014159075    
0.2544149500    0.0027219778    0.0014252426    
0.2546368000    0.0027113731    0.0014246895    
0.2548586600    0.0031787740    0.0014145425    
0.2550805100    0.0025978220    0.0014159014    
0.2553023600    0.0033155411    0.0014126255    
0.2555242100    0.0025325284    0.0014199714    
0.2557460700    0.0029661994    0.0014194003    
0.2559679200    0.0033900624    0.0014279540    
0.2561897700    0.0025501790    0.0014236312    
0.2564116200    0.0031645574    0.0014104186    
0.2566334700    0.0026371103    0.0014257832    
0.2568553300    0.0029803635    0.0014114546    
0.2570771800    0.0026433535    0.0014174132    
0.2572990300    0.0028216214    0.0014300622    
0.2575208800    0.0029763094    0.0014216632    
0.2577427400    0.0031897231    0.0014134044    
0.2579645900    0.0024533654    0.0014210852    
0.2581864400    0.0028544780    0.0014092902    
0.2584082900    0.0029689144    0.0014200833    
0.2586301500    0.0030548760    0.0014207249    
0.2588520000    0.0028689992    0.0014287290    
0.2590738500    0.0033949716    0.0014185252    
0.2592957000    0.0028265671    0.0014060960    
0.2595175500    0.0029298602    0.0014223696    
0.2597394100    0.0026891799    0.0014167423    
0.2599612600    0.0029265771    0.0014145995    
0.2601831100    0.0030659043    0.0014239777    
0.2604049600    0.0030556778    0.0014152008    
0.2606268200    0.0031333608    0.0014119915    
0.2608486700    0.0030750455    0.0014131214    
0.2610705200    0.0027416576    0.0014069527    
0.2612923700    0.0030942709    0.0014124753    
0.2615142300    0.0029131195    0.0014181224    
0.2617360800    0.0029376628    0.0014157857    
0.2619579300    0.0032195817    0.0014175782    
0.2621797800    0.0027035080    0.0014046889    
0.2624016300    0.0024625974    0.0014056574    
0.2626234900    0.0029500210    0.0014174077    
0.2628453400    0.0032041793    0.0014145957    
0.2630671900    0.0030423891    0.0014222686    
0.2632890400    0.0025934322    0.0014045806    
0.2635109000    0.0030487273    0.0014074123    
0.2637327500    0.0029441490    0.0014121348    
0.2639546000    0.0030844633    0.0014101533    
0.2641764500    0.0026908224    0.0014171274    
0.2643983100    0.0031959009    0.0014182880    
0.2646201600    0.0029907022    0.0014079694    
0.2648420100    0.0025034354    0.0014218797    
0.2650638600    0.0024860100    0.0014025922    
0.2652857100    0.0029438097    0.0014144794    
0.2655075700    0.0030763594    0.0014120504    
0.2657294200    0.0028246049    0.0014151737    
0.2659512700    0.0024344320    0.0014300839    
0.2661731200    0.0022603765    0.0014090618    
0.2663949800    0.0030895100    0.0014061224    
0.2666168300    0.0028417560    0.0014098954    
0.2668386800    0.0032692166    0.0014160058    
0.2670605300    0.0023689817    0.0014154738    
0.2672823800    0.0029715454    0.0014326131    
0.2675042400    0.0030145434    0.0014044700    
0.2677260900    0.0023882984    0.0014173125    
0.2679479400    0.0028357306    0.0014105503    
0.2681697900    0.0025686576    0.0014201434    
0.2683916500    0.0027581487    0.0014110062    
0.2686135000    0.0029204968    0.0014150484    
0.2688353500    0.0023171536    0.0014204573    
0.2690572000    0.0030612568    0.0014140745    
0.2692790600    0.0025457835    0.0014078224    
0.2695009100    0.0029897757    0.0014157764    
0.2697227600    0.0033391089    0.0014070881    
0.2699446100    0.0029549612    0.0014156169    
0.2701664600    0.0033730150    0.0014332413    
0.2703883200    0.0029802524    0.0014079094    
0.2706101700    0.0027224601    0.0014194734    
0.2708320200    0.0023967396    0.0014096077    
0.2710538700    0.0026807927    0.0014152276    
0.2712757300    0.0027607266    0.0014125772    
0.2714975800    0.0023802007    0.0014320155    
0.2717194300    0.0029558790    0.0014174034    
0.2719412800    0.0031164587    0.0014078716    
0.2721631400    0.0028033604    0.0014109220    
0.2723849900    0.0029501934    0.0014123080    
0.2726068400    0.0033558438    0.0014237697    
0.2728286900    0.0026553770    0.0014212720    
0.2730505400    0.0024566799    0.0014322346    
0.2732724000    0.0025915857    0.0013997230    
0.2734942500    0.0028147970    0.0014168157    
0.2737161000    0.0028662566    0.0014188679    
0.2739379500    0.0027694506    0.0014192449    
0.2741598100    0.0024699811    0.0014245770    
0.2743816600    0.0022418248    0.0014255670    
0.2746035100    0.0025047012    0.0014090965    
0.2748253600    0.0030171475    0.0014201942    
0.2750472200    0.0023874167    0.0014152569    
0.2752690700    0.0026818329    0.0014229044    
0.2754909200    0.0030155634    0.0014155828    
0.2757127700    0.0025209245    0.0014247467    
0.2759346200    0.0030708689    0.0014295161    
0.2761564800    0.0028622938    0.0014542167    
0.2763783300    0.0025355802    0.0014821015    
0.2766001800    0.0025653718    0.0014886442    
0.2768220300    0.0024999883    0.0014948775    
0.2770438900    0.0023178299    0.0015207760    
0.2772657400    0.0025953344    0.0015234344    
0.2774875900    0.0023961114    0.0015412516    
0.2777094400    0.0030837675    0.0015437063    
0.2779313000    0.0023754123    0.0015388056    
0.2781531500    0.0028623438    0.0015608523    
0.2783750000    0.0030935455    0.0015695910    
0.2785968500    0.0026680195    0.0015777059    
0.2788187000    0.0023955419    0.0015947210    
0.2790405600    0.0024246416    0.0015721764    
0.2792624100    0.0026589680    0.0016073433    
0.2794842600    0.0025784406    0.0016060247    
0.2797061100    0.0023101226    0.0016137352    
0.2799279700    0.0031729941    0.0016160760    
0.2801498200    0.0024426808    0.0016206555    
0.2803716700    0.0025200795    0.0016314585    
0.2805935200    0.0027802548    0.0015893193    
0.2808153800    0.0028233570    0.0015739268    
0.2810372300    0.0025394798    0.0015678408    
0.2812590800    0.0026877890    0.0015470430    
0.2814809300    0.0023390024    0.0015568520    
0.2817027800    0.0024482305    0.0015365655    
0.2819246400    0.0020988107    0.0015301720    
0.2821464900    0.0024490327    0.0015275758    
0.2823683400    0.0024575246    0.0015189738    
0.2825901900    0.0021484049    0.0015184807    
0.2828120500    0.0027747841    0.0015287180    
0.2830339000    0.0022044511    0.0015144911    
0.2832557500    0.0024208434    0.0015058649    
0.2834776000    0.0027061341    0.0015080889    
0.2836994600    0.0019241159    0.0015006686    
0.2839213100    0.0026275934    0.0015005031    
0.2841431600    0.0025816162    0.0015091793    
0.2843650100    0.0021058385    0.0015078346    
0.2845868600    0.0022654573    0.0015048009    
0.2848087200    0.0022717674    0.0014887817    
0.2850305700    0.0024077367    0.0014888326    
0.2852524200    0.0024126864    0.0014935788    
0.2854742700    0.0023872302    0.0014964788    
0.2856961300    0.0027644802    0.0015058019    
0.2859179800    0.0025723240    0.0014834109    
0.2861398300    0.0026685783    0.0014781594    
0.2863616800    0.0023829529    0.0014774996    
0.2865835400    0.0024926251    0.0014929206    
0.2868053900    0.0025864046    0.0014873946    
0.2870272400    0.0029504072    0.0014880218    
0.2872490900    0.0026159688    0.0014973262    
0.2874709400    0.0025168494    0.0014820143    
0.2876928000    0.0031569092    0.0014786220    
0.2879146500    0.0023412712    0.0014787943    
0.2881365000    0.0025344745    0.0014868020    
0.2883583500    0.0026698538    0.0014881166    
0.2885802100    0.0025560998    0.0014967893    
0.2888020600    0.0022440799    0.0014763335    
0.2890239100    0.0024544241    0.0014782091    
0.2892457600    0.0018022712    0.0014774764    
0.2894676200    0.0025148460    0.0014875290    
0.2896894700    0.0019886445    0.0014820906    
0.2899113200    0.0026137284    0.0014916617    
0.2901331700    0.0029552001    0.0014888642    
0.2903550200    0.0023080538    0.0014840995    
0.2905768800    0.0019233374    0.0014821095    
0.2907987300    0.0025525465    0.0014770116    
0.2910205800    0.0026969074    0.0014850730    
0.2912424300    0.0030307399    0.0014755119    
0.2914642900    0.0024133654    0.0014878195    
0.2916861400    0.0022531304    0.0014692406    
0.2919079900    0.0027571133    0.0014671782    
0.2921298400    0.0023252459    0.0014726636    
0.2923516900    0.0027049430    0.0014738974    
0.2925735500    0.0024458660    0.0014702267    
0.2927954000    0.0024545357    0.0014824462    
0.2930172500    0.0023114218    0.0014619762    
0.2932391000    0.0028988465    0.0014677953    
0.2934609600    0.0022595746    0.0014578908    
0.2936828100    0.0023967226    0.0014553891    
0.2939046600    0.0022684132    0.0014678654    
0.2941265100    0.0025391871    0.0014735071    
0.2943483700    0.0024484925    0.0014734114    
0.2945702200    0.0022105481    0.0014547327    
0.2947920700    0.0024406559    0.0014592406    
0.2950139200    0.0016482433    0.0014676113    
0.2952357700    0.0024021654    0.0014684591    
0.2954576300    0.0029894334    0.0014611070    
0.2956794800    0.0019929688    0.0014787905    
0.2959013300    0.0022228759    0.0014589618    
0.2961231800    0.0026476097    0.0014502456    
0.2963450400    0.0019541441    0.0014622361    
0.2965668900    0.0018921059    0.0014586025    
0.2967887400    0.0020318378    0.0014669706    
0.2970105900    0.0020772154    0.0014716314    
0.2972324500    0.0028423402    0.0014627341    
0.2974543000    0.0023461355    0.0014516104    
0.2976761500    0.0017018207    0.0014532136    
0.2978980000    0.0026356858    0.0014581511    
0.2981198500    0.0017498006    0.0014616327    
0.2983417100    0.0022621388    0.0014584588    
0.2985635600    0.0027691369    0.0014619897    
0.2987854100    0.0023426575    0.0014508096    
0.2990072600    0.0025921217    0.0014523813    
0.2992291200    0.0024412498    0.0014501061    
0.2994509700    0.0028920753    0.0014493718    
0.2996728200    0.0022490622    0.0014531234    
0.2998946700    0.0027300856    0.0014630929    
0.3001165300    0.0027699761    0.0014440198    
0.3003383800    0.0016929202    0.0014470685    
0.3005602300    0.0018233951    0.0014413124    
0.3007820800    0.0021693498    0.0014458003    
0.3010039300    0.0019979499    0.0014497461    
0.3012257900    0.0023242768    0.0014546026    
0.3014476400    0.0024099886    0.0014565116    
0.3016694900    0.0023855409    0.0014375356    
0.3018913400    0.0024251075    0.0014439061    
0.3021132000    0.0027600257    0.0014492871    
0.3023350500    0.0017766857    0.0014440321    
0.3025569000    0.0022712153    0.0014473437    
0.3027787500    0.0021937472    0.0014610523    
0.3030006100    0.0020530998    0.0014398455    
0.3032224600    0.0018665193    0.0014376440    
0.3034443100    0.0019348230    0.0014462517    
0.3036661600    0.0019266002    0.0014449151    
0.3038880100    0.0027717813    0.0014444758    
0.3041098700    0.0022003162    0.0014492181    
0.3043317200    0.0024536190    0.0014550087    
0.3045535700    0.0030631973    0.0014408343    
0.3047754200    0.0020980590    0.0014401092    
0.3049972800    0.0020824522    0.0014474410    
0.3052191300    0.0017938470    0.0014410017    
0.3054409800    0.0028564588    0.0014490277    
0.3056628300    0.0020465527    0.0014573810    
0.3058846900    0.0022418362    0.0014418338    
0.3061065400    0.0020089726    0.0014327682    
0.3063283900    0.0025227887    0.0014470831    
0.3065502400    0.0026197192    0.0014477876    
0.3067720900    0.0016600154    0.0014474201    
0.3069939500    0.0014901494    0.0014571321    
0.3072158000    0.0021929811    0.0014423683    
0.3074376500    0.0020654818    0.0014427212    
0.3076595000    0.0020646495    0.0014405142    
0.3078813600    0.0023216283    0.0014348651    
0.3081032100    0.0024100578    0.0014482188    
0.3083250600    0.0022718223    0.0014494318    
0.3085469100    0.0021761501    0.0014596865    
0.3087687700    0.0021896888    0.0014348921    
0.3089906200    0.0024839599    0.0014446705    
0.3092124700    0.0021364673    0.0014345234    
0.3094343200    0.0024162759    0.0014462529    
0.3096561700    0.0025576606    0.0014480721    
0.3098780300    0.0018382935    0.0014565150    
0.3100998800    0.0023237576    0.0014386265    
0.3103217300    0.0020806738    0.0014409880    
0.3105435800    0.0020183210    0.0014406643    
0.3107654400    0.0024056723    0.0014395914    
0.3109872900    0.0018509733    0.0014515088    
0.3112091400    0.0016486788    0.0014442866    
0.3114309900    0.0016962820    0.0014522268    
0.3116528500    0.0022321309    0.0014424287    
0.3118747000    0.0017927778    0.0014405474    
0.3120965500    0.0024860809    0.0014422212    
0.3123184000    0.0019553889    0.0014438178    
0.3125402500    0.0015381102    0.0014519261    
0.3127621100    0.0014942736    0.0014531610    
0.3129839600    0.0027602858    0.0014357706    
0.3132058100    0.0022803472    0.0014420470    
0.3134276600    0.0026511931    0.0014349480    
0.3136495200    0.0015901080    0.0014494537    
0.3138713700    0.0017842011    0.0014427801    
0.3140932200    0.0017272768    0.0014509521    
0.3143150700    0.0021891037    0.0014491723    
0.3145369200    0.0019482551    0.0014446400    
0.3147587800    0.0023320397    0.0014379229    
0.3149806300    0.0025277326    0.0014380573    
0.3152024800    0.0015733921    0.0014458454    
0.3154243300    0.0018397148    0.0014448634    
0.3156461900    0.0018356859    0.0014600486    
0.3158680400    0.0020898684    0.0014437282    
0.3160898900    0.0018411938    0.0014384779    
0.3163117400    0.0019588500    0.0014462701    
0.3165336000    0.0021591329    0.0014448742    
0.3167554500    0.0026272555    0.0014472327    
0.3169773000    0.0020388084    0.0014551731    
0.3171991500    0.0024695548    0.0014351969    
0.3174210000    0.0024919341    0.0014437870    
0.3176428600    0.0020444080    0.0014477537    
0.3178647100    0.0019632261    0.0014436992    
0.3180865600    0.0024342211    0.0014431387    
0.3183084100    0.0023624067    0.0014487300    
0.3185302700    0.0021892230    0.0014522831    
0.3187521200    0.0021522242    0.0014395423    
0.3189739700    0.0023805327    0.0014397091    
0.3191958200    0.0020554269    0.0014410408    
0.3194176800    0.0020590895    0.0014437088    
0.3196395300    0.0014930105    0.0014517895    
0.3198613800    0.0025850020    0.0014609135    
0.3200832300    0.0016277161    0.0014334876    
0.3203050800    0.0017127401    0.0014436505    
0.3205269400    0.0021028661    0.0014481650    
0.3207487900    0.0020967770    0.0014369072    
0.3209706400    0.0025888373    0.0014529392    
0.3211924900    0.0019105135    0.0014475864    
0.3214143500    0.0017103682    0.0014520976    
0.3216362000    0.0019864751    0.0014435684    
0.3218580500    0.0021574734    0.0014486530    
0.3220799000    0.0019519758    0.0014386092    
0.3223017600    0.0021970894    0.0014472397    
0.3225236100    0.0020388264    0.0014519965    
0.3227454600    0.0021448799    0.0014547132    
0.3229673100    0.0020942065    0.0014436796    
0.3231891600    0.0017929224    0.0014372036    
0.3234110200    0.0017389750    0.0014374650    
0.3236328700    0.0022903436    0.0014467710    
0.3238547200    0.0016221635    0.0014522222    
0.3240765700    0.0020232321    0.0014495624    
0.3242984300    0.0024519711    0.0014496425    
0.3245202800    0.0020824801    0.0014390480    
0.3247421300    0.0018453619    0.0014377275    
0.3249639800    0.0020670915    0.0014422826    
0.3251858400    0.0024271347    0.0014507117    
0.3254076900    0.0020542046    0.0014417255    
0.3256295400    0.0015021037    0.0014590260    
0.3258513900    0.0027353761    0.0014422080    
0.3260732400    0.0018835597    0.0014386991    
0.3262951000    0.0023453309    0.0014417441    
0.3265169500    0.0017944406    0.0014550919    
0.3267388000    0.0017385503    0.0014430004    
0.3269606500    0.0022895471    0.0014626478    
0.3271825100    0.0017633141    0.0014376084    
0.3274043600    0.0025330686    0.0014360041    
0.3276262100    0.0017885476    0.0014477652    
0.3278480600    0.0017246729    0.0014437032    
0.3280699200    0.0019288655    0.0014464462    
0.3282917700    0.0022318230    0.0014511278    
0.3285136200    0.0016876460    0.0014578410    
0.3287354700    0.0019258843    0.0014360795    
0.3289573200    0.0019949767    0.0014436359    
0.3291791800    0.0014572496    0.0014410414    
0.3294010300    0.0024429488    0.0014432018    
0.3296228800    0.0018371130    0.0014519745    
0.3298447300    0.0011062122    0.0014646538    
0.3300665900    0.0019876098    0.0014349737    
0.3302884400    0.0019272893    0.0014376000    
0.3305102900    0.0018884942    0.0014406439    
0.3307321400    0.0017666334    0.0014420490    
0.3309540000    0.0013803413    0.0014415970    
0.3311758500    0.0017314934    0.0014598708    
0.3313977000    0.0022021822    0.0014427276    
0.3316195500    0.0019789804    0.0014448385    
0.3318414000    0.0018522530    0.0014918284    
0.3320632600    0.0021298599    0.0015134404    
0.3322851100    0.0016137253    0.0015278502    
0.3325069600    0.0016311299    0.0015358759    
0.3327288100    0.0021642275    0.0015585889    
0.3329506700    0.0022872625    0.0015678898    
0.3331725200    0.0022583648    0.0015849957    
0.3333943700    0.0022730084    0.0015974167    
0.3336162200    0.0024249751    0.0016019618    
0.3338380800    0.0017554700    0.0016195173    
0.3340599300    0.0021724611    0.0016282024    
0.3342817800    0.0016062154    0.0016442738    
0.3345036300    0.0018410469    0.0016509165    
0.3347254800    0.0018953508    0.0016609353    
0.3349473400    0.0024480357    0.0016695464    
0.3351691900    0.0021759786    0.0016754394    
0.3353910400    0.0021497157    0.0016928913    
0.3356128900    0.0024716368    0.0016969029    
0.3358347500    0.0019469786    0.0017082702    
0.3360566000    0.0019767781    0.0017065399    
0.3362784500    0.0021580326    0.0016675076    
0.3365003000    0.0019449100    0.0016346166    
0.3367221500    0.0013031246    0.0016182242    
0.3369440100    0.0015290026    0.0016249706    
0.3371658600    0.0020415750    0.0016059936    
0.3373877100    0.0021463253    0.0015737668    
0.3376095600    0.0021683811    0.0015916582    
0.3378314200    0.0015802924    0.0015805368    
0.3380532700    0.0024547306    0.0015777648    
0.3382751200    0.0024670976    0.0015729202    
0.3384969700    0.0021199421    0.0015881458    
0.3387188300    0.0015871534    0.0015540658    
0.3389406800    0.0020662960    0.0015530588    
0.3391625300    0.0014056498    0.0015580315    
0.3393843800    0.0019639000    0.0015577271    
0.3396062300    0.0021302034    0.0015585728    
0.3398280900    0.0015945785    0.0015791889    
0.3400499400    0.0024271519    0.0015575371    
0.3402717900    0.0018125020    0.0015491795    
0.3404936400    0.0015156558    0.0015588383    
0.3407155000    0.0017998875    0.0015520403    
0.3409373500    0.0021104039    0.0015606882    
0.3411592000    0.0022661427    0.0015765514    
0.3413810500    0.0015393244    0.0015808968    
0.3416029100    0.0019886779    0.0015558141    
0.3418247600    0.0023685478    0.0015613805    
0.3420466100    0.0018827565    0.0015694281    
0.3422684600    0.0015919356    0.0015628704    
0.3424903100    0.0017851453    0.0015776159    
0.3427121700    0.0022385064    0.0015919489    
0.3429340200    0.0019467682    0.0015544288    
0.3431558700    0.0027799039    0.0015710052    
0.3433777200    0.0013669649    0.0015788697    
0.3435995800    0.0017914631    0.0015840348    
0.3438214300    0.0019048112    0.0015764643    
0.3440432800    0.0020859910    0.0016075528    
0.3442651300    0.0022903155    0.0015830548    
0.3444869900    0.0017434570    0.0015849631    
0.3447088400    0.0010321658    0.0015861619    
0.3449306900    0.0022979858    0.0015824235    
0.3451525400    0.0021231195    0.0015859214    
0.3453743900    0.0015971688    0.0016024065    
0.3455962500    0.0017101814    0.0016157880    
0.3458181000    0.0012385365    0.0015919559    
0.3460399500    0.0016089191    0.0016009256    
0.3462618000    0.0013979028    0.0015966044    
0.3464836600    0.0019347970    0.0016014862    
0.3467055100    0.0019002774    0.0016071349    
0.3469273600    0.0022210278    0.0016106136    
0.3471492100    0.0024545305    0.0016174306    
0.3473710700    0.0014078306    0.0016103332    
0.3475929200    0.0028614425    0.0016183306    
0.3478147700    0.0017914492    0.0016032541    
0.3480366200    0.0013520932    0.0016280781    
0.3482584700    0.0017010344    0.0016229518    
0.3484803300    0.0024543719    0.0016324309    
0.3487021800    0.0021319762    0.0016213370    
0.3489240300    0.0017866274    0.0016184936    
0.3491458800    0.0021549153    0.0016288975    
0.3493677400    0.0021346613    0.0016331815    
0.3495895900    0.0017737968    0.0016420304    
0.3498114400    0.0018604859    0.0016461457    
0.3500332900    0.0024481025    0.0016556560    
0.3502551500    0.0015130279    0.0016335049    
0.3504770000    0.0018851175    0.0016436195    
0.3506988500    0.0016986728    0.0016397892    
0.3509207000    0.0015226517    0.0016558967    
0.3511425500    0.0017204741    0.0016641469    
0.3513644100    0.0019310936    0.0016738923    
0.3515862600    0.0017196754    0.0016503858    
0.3518081100    0.0016454859    0.0016654183    
0.3520299600    0.0022882122    0.0016626534    
0.3522518200    0.0013316946    0.0016713982    
0.3524736700    0.0026824615    0.0016789030    
0.3526955200    0.0016563424    0.0016988832    
0.3529173700    0.0018949821    0.0016753002    
0.3531392300    0.0015640263    0.0016764999    
0.3533610800    0.0016874866    0.0016859007    
0.3535829300    0.0022002551    0.0016968883    
0.3538047800    0.0008683816    0.0016896526    
0.3540266300    0.0018990405    0.0017097485    
0.3542484900    0.0015495937    0.0017149528    
0.3544703400    0.0024322813    0.0016930974    
0.3546921900    0.0022783091    0.0016989704    
0.3549140400    0.0015994784    0.0017203127    
0.3551359000    0.0022915368    0.0017097661    
0.3553577500    0.0023022195    0.0017189834    
0.3555796000    0.0013688405    0.0017601947    
0.3558014500    0.0016748271    0.0017182300    
0.3560233100    0.0020791719    0.0017234119    
0.3562451600    0.0014711261    0.0017365459    
0.3564670100    0.0014112747    0.0017399886    
0.3566888600    0.0016095399    0.0017407134    
0.3569107100    0.0016135399    0.0017708932    
0.3571325700    0.0020977648    0.0017652645    
0.3573544200    0.0018519163    0.0017474801    
0.3575762700    0.0013072259    0.0017615639    
0.3577981200    0.0014923636    0.0017614410    
0.3580199800    0.0016014543    0.0017688276    
0.3582418300    0.0015360264    0.0018012386    
0.3584636800    0.0013234736    0.0017994149    
0.3586855300    0.0015228830    0.0017717905    
0.3589073800    0.0017856514    0.0017747480    
0.3591292400    0.0016374974    0.0017760655    
0.3593510900    0.0016344128    0.0017754820    
0.3595729400    0.0019180124    0.0017986510    
0.3597947900    0.0017483290    0.0017817749    
0.3600166500    0.0020256401    0.0017965515    
0.3602385000    0.0016292844    0.0017648792    
0.3604603500    0.0024946768    0.0017652773    
0.3606822000    0.0014534816    0.0017635023    
0.3609040600    0.0016591792    0.0017797035    
0.3611259100    0.0016377738    0.0017812589    
0.3613477600    0.0013068154    0.0018080476    
0.3615696100    0.0017423867    0.0017668869    
0.3617914600    0.0017821733    0.0017755787    
0.3620133200    0.0016809552    0.0017892597    
0.3622351700    0.0021293377    0.0017981655    
0.3624570200    0.0018206463    0.0017944602    
0.3626788700    0.0019449142    0.0018190869    
0.3629007300    0.0019456123    0.0018517168    
0.3631225800    0.0016973611    0.0018036452    
0.3633444300    0.0004081848    0.0018273328    
0.3635662800    0.0024117630    0.0018356688    
0.3637881400    0.0018436228    0.0018523000    
0.3640099900    0.0015557093    0.0018437572    
0.3642318400    0.0020639224    0.0019053638    
0.3644536900    0.0020677656    0.0018512096    
0.3646755400    0.0020334666    0.0018681559    
0.3648974000    0.0016611081    0.0018886260    
0.3651192500    0.0015510369    0.0018930645    
0.3653411000    0.0010448330    0.0018931507    
0.3655629500    0.0013673419    0.0019353507    
0.3657848100    0.0019324714    0.0019327340    
0.3660066600    0.0017372269    0.0019268695    
0.3662285100    0.0016241203    0.0019247922    
0.3664503600    0.0011912811    0.0019598455    
0.3666722200    0.0019638559    0.0019455881    
0.3668940700    0.0016653886    0.0019829419    
0.3671159200    0.0013108981    0.0020205407    
0.3673377700    0.0019682408    0.0019724785    
0.3675596200    0.0011349393    0.0019843215    
0.3677814800    0.0017383784    0.0020246440    
0.3680033300    0.0010342746    0.0020134896    
0.3682251800    0.0010423371    0.0020470119    
0.3684470300    0.0022579988    0.0020666504    
0.3686688900    0.0017395179    0.0020867953    
0.3688907400    0.0009377939    0.0020664916    
0.3691125900    0.0017184377    0.0020885046    
0.3693344400    0.0017797739    0.0020962045    
0.3695563000    0.0015049957    0.0021245272    
0.3697781500    0.0011551477    0.0021469318    
0.3700000000    0.0010469637    0.0022042711    
