# Supplementary material for: A solution structure analysis reveals a bent collagen triple helix in the complement activation recognition molecule mannan-binding lectin
Source: J Biol Chem. 2022 Dec 15;299(2):102799. doi: 10.1016/j.jbc.2022.102799 (PMC9898670; doi:10.1016/j.jbc.2022.102799)
Supplement: Supplemental data 1 [file mmc1.zip › ga.dat]

1.3806265E-02	2.85136E-02	3.87010E-04
1.4027229E-02	2.81235E-02	3.82712E-04
1.4248193E-02	2.86034E-02	3.68014E-04
1.4469157E-02	2.85413E-02	3.78511E-04
1.469012E-02	2.77789E-02	3.63680E-04
1.4911084E-02	2.76803E-02	3.58951E-04
1.5132048E-02	2.75970E-02	3.60985E-04
1.5353012E-02	2.77808E-02	3.59775E-04
1.5573976E-02	2.84884E-02	3.42998E-04
1.579494E-02	2.70464E-02	3.44166E-04
1.6015904E-02	2.68546E-02	3.35105E-04
1.6236867E-02	2.68109E-02	3.36428E-04
1.6457831E-02	2.74641E-02	3.33085E-04
1.6678795E-02	2.71859E-02	3.32521E-04
1.6899759E-02	2.72745E-02	3.25468E-04
1.7120723E-02	2.64932E-02	3.25372E-04
1.7341687E-02	2.62649E-02	3.13534E-04
1.7562651E-02	2.67463E-02	3.16720E-04
1.7783614E-02	2.65084E-02	3.10192E-04
1.8004578E-02	2.61749E-02	3.13579E-04
1.8225542E-02	2.60811E-02	3.07048E-04
1.8446506E-02	2.57125E-02	3.02131E-04
1.866747E-02	2.64266E-02	3.01943E-04
1.8888434E-02	2.65787E-02	3.02092E-04
1.9109398E-02	2.60550E-02	2.91571E-04
1.9330361E-02	2.65211E-02	2.97615E-04
1.9551325E-02	2.57597E-02	2.93848E-04
1.9772289E-02	2.63667E-02	2.88082E-04
1.9993253E-02	2.54828E-02	2.85210E-04
2.0214217E-02	2.57952E-02	2.85461E-04
2.0435181E-02	2.64477E-02	2.84758E-04
2.0656145E-02	2.56689E-02	2.87474E-04
2.0877108E-02	2.54806E-02	2.77151E-04
2.1098072E-02	2.51759E-02	2.74396E-04
2.1319036E-02	2.51310E-02	2.73502E-04
2.154000E-02	2.53616E-02	2.70146E-04
2.1760964E-02	2.54594E-02	2.71887E-04
2.1981928E-02	2.56374E-02	2.72096E-04
2.2202892E-02	2.45369E-02	2.70960E-04
2.2423855E-02	2.46619E-02	2.61905E-04
2.2644819E-02	2.44012E-02	2.63798E-04
2.2865783E-02	2.46823E-02	2.57467E-04
2.3086747E-02	2.46559E-02	2.62970E-04
2.3307711E-02	2.49014E-02	2.58866E-04
2.3528675E-02	2.43304E-02	2.61769E-04
2.3749639E-02	2.45996E-02	2.55824E-04
2.3970602E-02	2.43724E-02	2.54558E-04
2.4191566E-02	2.41569E-02	2.50584E-04
2.441253E-02	2.43548E-02	2.53281E-04
2.4633494E-02	2.41032E-02	2.47227E-04
2.4854458E-02	2.39977E-02	2.53356E-04
2.5075422E-02	2.42793E-02	2.45748E-04
2.5296386E-02	2.34999E-02	2.42462E-04
2.5517349E-02	2.36125E-02	2.44830E-04
2.5738313E-02	2.33993E-02	2.41279E-04
2.5959277E-02	2.40265E-02	2.42282E-04
2.6180241E-02	2.43526E-02	2.44709E-04
2.6401205E-02	2.33675E-02	2.36916E-04
2.6622169E-02	2.35586E-02	2.39417E-04
2.6843133E-02	2.33832E-02	2.37420E-04
2.7064096E-02	2.35990E-02	2.35938E-04
2.728506E-02	2.32879E-02	2.35710E-04
2.7506024E-02	2.30873E-02	2.37943E-04
2.7726988E-02	2.37004E-02	2.30837E-04
2.7947952E-02	2.38628E-02	2.34274E-04
2.8168916E-02	2.33705E-02	2.26478E-04
2.838988E-02	2.26859E-02	2.30480E-04
2.8610843E-02	2.30231E-02	2.24360E-04
2.8831807E-02	2.29044E-02	2.29200E-04
2.9052771E-02	2.24951E-02	2.27290E-04
2.9273735E-02	2.24306E-02	2.24408E-04
2.9494699E-02	2.28806E-02	2.22216E-04
2.9715663E-02	2.29021E-02	2.22703E-04
2.9936627E-02	2.27988E-02	2.21127E-04
3.015759E-02	2.22989E-02	2.20149E-04
3.0378554E-02	2.27262E-02	2.23778E-04
3.0599518E-02	2.22490E-02	2.16499E-04
3.0820482E-02	2.18896E-02	2.18135E-04
3.1041446E-02	2.23884E-02	2.16221E-04
3.126241E-02	2.21178E-02	2.14521E-04
3.1483373E-02	2.17561E-02	2.15054E-04
3.1704337E-02	2.15851E-02	2.14936E-04
3.1925301E-02	2.19982E-02	2.09855E-04
3.2146265E-02	2.18254E-02	2.12087E-04
3.2367229E-02	2.19112E-02	2.11381E-04
3.2588193E-02	2.17749E-02	2.11466E-04
3.2809157E-02	2.17824E-02	2.10478E-04
3.303012E-02	2.17558E-02	2.09742E-04
3.3251084E-02	2.12607E-02	2.06459E-04
3.3472048E-02	2.12595E-02	2.03617E-04
3.3693012E-02	2.14737E-02	2.05825E-04
3.3913976E-02	2.07628E-02	2.05222E-04
3.413494E-02	2.09254E-02	2.02456E-04
3.4355904E-02	2.12852E-02	2.07049E-04
3.4576867E-02	2.07531E-02	2.00549E-04
3.4797831E-02	2.11629E-02	2.00680E-04
3.5018795E-02	2.13158E-02	2.00449E-04
3.5239759E-02	2.10326E-02	1.98888E-04
3.5460723E-02	2.06270E-02	1.98650E-04
3.5681687E-02	2.10156E-02	2.00794E-04
3.5902651E-02	2.07927E-02	1.97435E-04
3.6123614E-02	2.03507E-02	1.98023E-04
3.6344578E-02	2.08170E-02	1.94988E-04
3.6565542E-02	2.04122E-02	1.94769E-04
3.6786506E-02	2.01594E-02	1.92970E-04
3.700747E-02	2.04740E-02	1.94026E-04
3.7228434E-02	1.94678E-02	1.93169E-04
3.7449398E-02	2.01403E-02	1.92023E-04
3.7670361E-02	2.00370E-02	1.89735E-04
3.7891325E-02	2.00593E-02	1.91772E-04
3.8112289E-02	1.98519E-02	1.89388E-04
3.8333253E-02	2.00641E-02	1.88808E-04
3.8554217E-02	2.00543E-02	1.91471E-04
3.8775181E-02	1.98866E-02	1.86284E-04
3.8996145E-02	1.95181E-02	1.85828E-04
3.9217108E-02	1.94775E-02	1.85921E-04
3.9438072E-02	1.98142E-02	1.86206E-04
3.9659036E-02	1.98493E-02	1.87681E-04
3.988000E-02	1.94215E-02	1.85347E-04
4.0100964E-02	1.95167E-02	1.81497E-04
4.0321928E-02	1.93189E-02	1.82334E-04
4.0542892E-02	1.90496E-02	1.80828E-04
4.0763855E-02	1.93756E-02	1.81614E-04
4.0984819E-02	1.93589E-02	1.81940E-04
4.1205783E-02	1.91177E-02	1.82395E-04
4.1426747E-02	1.89094E-02	1.80460E-04
4.1647711E-02	1.87901E-02	1.77778E-04
4.1868675E-02	1.90669E-02	1.77073E-04
4.2089639E-02	1.85414E-02	1.78366E-04
4.2310602E-02	1.87331E-02	1.76938E-04
4.2531566E-02	1.87274E-02	1.78167E-04
4.275253E-02	1.84251E-02	1.75039E-04
4.2973494E-02	1.84697E-02	1.75698E-04
4.3194458E-02	1.88734E-02	1.75478E-04
4.3415422E-02	1.84158E-02	1.73970E-04
4.3636386E-02	1.81010E-02	1.72003E-04
4.3857349E-02	1.84704E-02	1.75053E-04
4.4078313E-02	1.83744E-02	1.73259E-04
4.4299277E-02	1.82444E-02	1.71195E-04
4.4520241E-02	1.79310E-02	1.71273E-04
4.4741205E-02	1.79707E-02	1.70553E-04
4.4962169E-02	1.80746E-02	1.70576E-04
4.5183133E-02	1.82260E-02	1.71022E-04
4.5404096E-02	1.83723E-02	1.69354E-04
4.562506E-02	1.75982E-02	1.68009E-04
4.5846024E-02	1.77428E-02	1.68452E-04
4.6066988E-02	1.77884E-02	1.66400E-04
4.6287952E-02	1.78957E-02	1.67308E-04
4.6508916E-02	1.76585E-02	1.68270E-04
4.672988E-02	1.72872E-02	1.66627E-04
4.6950843E-02	1.75282E-02	1.65538E-04
4.7171807E-02	1.73017E-02	1.62231E-04
4.7392771E-02	1.75772E-02	1.64824E-04
4.7613735E-02	1.74800E-02	1.65048E-04
4.7834699E-02	1.71289E-02	1.62903E-04
4.8055663E-02	1.72456E-02	1.65510E-04
4.8276627E-02	1.72394E-02	1.63896E-04
4.849759E-02	1.67565E-02	1.59465E-04
4.8718554E-02	1.69051E-02	1.62243E-04
4.8939518E-02	1.67493E-02	1.59377E-04
4.9160482E-02	1.68292E-02	1.60383E-04
4.9381446E-02	1.66400E-02	1.62547E-04
4.960241E-02	1.68837E-02	1.57394E-04
4.9823373E-02	1.66635E-02	1.58114E-04
5.0044337E-02	1.67081E-02	1.59631E-04
5.0265301E-02	1.66037E-02	1.57318E-04
5.0486265E-02	1.64466E-02	1.57234E-04
5.0707229E-02	1.65259E-02	1.58860E-04
5.0928193E-02	1.62541E-02	1.54959E-04
5.1149157E-02	1.65233E-02	1.57184E-04
5.137012E-02	1.62280E-02	1.54496E-04
5.1591084E-02	1.63042E-02	1.55153E-04
5.1812048E-02	1.58431E-02	1.55524E-04
5.2033012E-02	1.59995E-02	1.53652E-04
5.2253976E-02	1.60488E-02	1.54284E-04
5.247494E-02	1.58969E-02	1.51551E-04
5.2695904E-02	1.60517E-02	1.52206E-04
5.2916867E-02	1.58983E-02	1.53372E-04
5.3137831E-02	1.58800E-02	1.52601E-04
5.3358795E-02	1.53284E-02	1.53175E-04
5.3579759E-02	1.55614E-02	1.58048E-04
5.3800723E-02	1.54109E-02	1.57462E-04
5.4021687E-02	1.55608E-02	1.59131E-04
5.4242651E-02	1.56508E-02	1.60362E-04
5.4463614E-02	1.53860E-02	1.59122E-04
5.4684578E-02	1.56838E-02	1.63113E-04
5.4905542E-02	1.57524E-02	1.62536E-04
5.5126506E-02	1.55154E-02	1.63593E-04
5.534747E-02	1.54154E-02	1.64993E-04
5.5568434E-02	1.54332E-02	1.63985E-04
5.5789398E-02	1.49259E-02	1.62610E-04
5.6010361E-02	1.53858E-02	1.66589E-04
5.6231325E-02	1.48705E-02	1.63715E-04
5.6452289E-02	1.52154E-02	1.66024E-04
5.6673253E-02	1.50379E-02	1.66349E-04
5.6894217E-02	1.48666E-02	1.68161E-04
5.7115181E-02	1.46264E-02	1.70843E-04
5.7336145E-02	1.50876E-02	1.69747E-04
5.7557108E-02	1.49989E-02	1.72175E-04
5.7778072E-02	1.46845E-02	1.73347E-04
5.7999036E-02	1.49272E-02	1.66185E-04
5.822000E-02	1.44738E-02	1.65306E-04
5.8440964E-02	1.45413E-02	1.64145E-04
5.8661928E-02	1.44543E-02	1.61703E-04
5.8882892E-02	1.44389E-02	1.62550E-04
5.9103855E-02	1.46540E-02	1.58487E-04
5.9324819E-02	1.42394E-02	1.55517E-04
5.9545783E-02	1.45987E-02	1.56928E-04
5.9766747E-02	1.44753E-02	1.54169E-04
5.9987711E-02	1.45269E-02	1.54779E-04
6.0208675E-02	1.42741E-02	1.55266E-04
6.0429639E-02	1.43304E-02	1.52317E-04
6.0650602E-02	1.40377E-02	1.51009E-04
6.0871566E-02	1.40857E-02	1.49879E-04
6.109253E-02	1.37706E-02	1.48235E-04
6.1313494E-02	1.39478E-02	1.49301E-04
6.1534458E-02	1.41294E-02	1.48416E-04
6.1755422E-02	1.37605E-02	1.48583E-04
6.1976386E-02	1.40710E-02	1.47072E-04
6.2197349E-02	1.36902E-02	1.46073E-04
6.2418313E-02	1.40324E-02	1.46167E-04
6.2639277E-02	1.38370E-02	1.46127E-04
6.2860241E-02	1.36908E-02	1.44811E-04
6.3081205E-02	1.36560E-02	1.45825E-04
6.3302169E-02	1.35414E-02	1.42882E-04
6.3523133E-02	1.33985E-02	1.43029E-04
6.3744096E-02	1.34428E-02	1.42601E-04
6.396506E-02	1.31390E-02	1.41377E-04
6.4186024E-02	1.31884E-02	1.41687E-04
6.4406988E-02	1.34799E-02	1.43170E-04
6.4627952E-02	1.34058E-02	1.39584E-04
6.4848916E-02	1.32441E-02	1.39410E-04
6.506988E-02	1.34476E-02	1.40864E-04
6.5290843E-02	1.31462E-02	1.38999E-04
6.5511807E-02	1.31153E-02	1.39875E-04
6.5732771E-02	1.33682E-02	1.39871E-04
6.5953735E-02	1.27929E-02	1.37798E-04
6.6174699E-02	1.28862E-02	1.37016E-04
6.6395663E-02	1.29080E-02	1.35498E-04
6.6616627E-02	1.28682E-02	1.37525E-04
6.683759E-02	1.31548E-02	1.36053E-04
6.7058554E-02	1.28126E-02	1.36610E-04
6.7279518E-02	1.27772E-02	1.35750E-04
6.7500482E-02	1.25463E-02	1.34974E-04
6.7721446E-02	1.28136E-02	1.34461E-04
6.794241E-02	1.25167E-02	1.33937E-04
6.8163373E-02	1.27932E-02	1.33109E-04
6.8384337E-02	1.24925E-02	1.34240E-04
6.8605301E-02	1.23570E-02	1.34293E-04
6.8826265E-02	1.22959E-02	1.32012E-04
6.9047229E-02	1.25496E-02	1.32211E-04
6.9268193E-02	1.22450E-02	1.31059E-04
6.9489157E-02	1.22902E-02	1.31902E-04
6.971012E-02	1.23227E-02	1.31420E-04
6.9931084E-02	1.19047E-02	1.30554E-04
7.0152048E-02	1.20751E-02	1.30098E-04
7.0373012E-02	1.22162E-02	1.30281E-04
7.0593976E-02	1.21406E-02	1.28879E-04
7.081494E-02	1.21819E-02	1.29761E-04
7.1035904E-02	1.22022E-02	1.29275E-04
7.1256867E-02	1.22034E-02	1.30313E-04
7.1477831E-02	1.22706E-02	1.27975E-04
7.1698795E-02	1.20230E-02	1.26935E-04
7.1919759E-02	1.19819E-02	1.27992E-04
7.2140723E-02	1.18066E-02	1.27898E-04
7.2361687E-02	1.17316E-02	1.27469E-04
7.2582651E-02	1.16699E-02	1.28165E-04
7.2803614E-02	1.15292E-02	1.27753E-04
7.3024578E-02	1.16641E-02	1.27172E-04
7.3245542E-02	1.14757E-02	1.27580E-04
7.3466506E-02	1.16441E-02	1.26931E-04
7.368747E-02	1.12790E-02	1.28265E-04
7.3908434E-02	1.19567E-02	1.30696E-04
7.4129398E-02	1.15292E-02	1.26373E-04
7.4350361E-02	1.14728E-02	1.27359E-04
7.4571325E-02	1.15087E-02	1.27475E-04
7.4792289E-02	1.14764E-02	1.26658E-04
7.5013253E-02	1.14794E-02	1.26129E-04
7.5234217E-02	1.12033E-02	1.25292E-04
7.5455181E-02	1.13965E-02	1.26170E-04
7.5676145E-02	1.17289E-02	1.25259E-04
7.5897108E-02	1.12560E-02	1.24070E-04
7.6118072E-02	1.13068E-02	1.24404E-04
7.6339036E-02	1.11182E-02	1.23884E-04
7.656000E-02	1.13802E-02	1.23721E-04
7.6780964E-02	1.13173E-02	1.23027E-04
7.7001928E-02	1.11323E-02	1.22481E-04
7.7222892E-02	1.08365E-02	1.22384E-04
7.7443855E-02	1.09373E-02	1.21107E-04
7.7664819E-02	1.07959E-02	1.21468E-04
7.7885783E-02	1.11336E-02	1.22251E-04
7.8106747E-02	1.10571E-02	1.22326E-04
7.8327711E-02	1.09598E-02	1.20041E-04
7.8548675E-02	1.09397E-02	1.19545E-04
7.8769639E-02	1.06253E-02	1.18892E-04
7.8990602E-02	1.08130E-02	1.18977E-04
7.9211566E-02	1.10373E-02	1.19887E-04
7.943253E-02	1.08166E-02	1.19552E-04
7.9653494E-02	1.07910E-02	1.18449E-04
7.9874458E-02	1.09357E-02	1.17704E-04
8.0095422E-02	1.06292E-02	1.17534E-04
8.0316386E-02	1.07263E-02	1.17174E-04
8.0537349E-02	1.06232E-02	1.17915E-04
8.0758313E-02	1.07746E-02	1.18055E-04
8.0979277E-02	1.08567E-02	1.16846E-04
8.1200241E-02	1.04874E-02	1.16123E-04
8.1421205E-02	1.08565E-02	1.17071E-04
8.1642169E-02	1.05361E-02	1.16941E-04
8.1863133E-02	1.05309E-02	1.16437E-04
8.2084096E-02	1.05163E-02	1.17438E-04
8.230506E-02	1.06013E-02	1.15432E-04
8.2526024E-02	1.06727E-02	1.15793E-04
8.2746988E-02	1.02527E-02	1.15426E-04
8.2967952E-02	1.05994E-02	1.15854E-04
8.3188916E-02	1.03006E-02	1.14194E-04
8.340988E-02	1.04082E-02	1.15855E-04
8.3630843E-02	1.04338E-02	1.14465E-04
8.3851807E-02	1.02750E-02	1.14106E-04
8.4072771E-02	1.03852E-02	1.14347E-04
8.4293735E-02	1.03875E-02	1.14121E-04
8.4514699E-02	1.01536E-02	1.13928E-04
8.4735663E-02	1.00462E-02	1.13117E-04
8.4956627E-02	1.01225E-02	1.14431E-04
8.517759E-02	9.98211E-03	1.13225E-04
8.5398554E-02	1.01168E-02	1.11914E-04
8.5619518E-02	9.89965E-03	1.11984E-04
8.5840482E-02	1.00308E-02	1.12275E-04
8.6061446E-02	9.91927E-03	1.11800E-04
8.628241E-02	9.99483E-03	1.12891E-04
8.6503373E-02	9.69872E-03	1.11635E-04
8.6724337E-02	9.87514E-03	1.11238E-04
8.6945301E-02	9.60080E-03	1.11349E-04
8.7166265E-02	9.83994E-03	1.09830E-04
8.7387229E-02	9.90293E-03	1.11289E-04
8.7608193E-02	9.86513E-03	1.11709E-04
8.7829157E-02	9.82567E-03	1.09888E-04
8.805012E-02	9.61723E-03	1.09582E-04
8.8271084E-02	9.64807E-03	1.10255E-04
8.8492048E-02	9.67176E-03	1.09976E-04
8.8713012E-02	9.72718E-03	1.10472E-04
8.8933976E-02	9.61860E-03	1.09964E-04
8.915494E-02	9.40296E-03	1.08106E-04
8.9375904E-02	9.56037E-03	1.08694E-04
8.9596867E-02	9.31213E-03	1.08241E-04
8.9817831E-02	9.78017E-03	1.08681E-04
9.0038795E-02	9.40341E-03	1.08647E-04
9.0259759E-02	9.15371E-03	1.08363E-04
9.0480723E-02	9.26711E-03	1.07791E-04
9.0701687E-02	9.62172E-03	1.06740E-04
9.0922651E-02	9.46862E-03	1.07141E-04
9.1143614E-02	9.24546E-03	1.06900E-04
9.1364578E-02	9.46520E-03	1.06765E-04
9.1585542E-02	9.49378E-03	1.06944E-04
9.1806506E-02	9.47655E-03	1.07388E-04
9.202747E-02	9.38904E-03	1.05115E-04
9.2248434E-02	9.39867E-03	1.05725E-04
9.2469398E-02	9.27302E-03	1.05506E-04
9.2690361E-02	9.27402E-03	1.05226E-04
9.2911325E-02	9.33315E-03	1.05792E-04
9.3132289E-02	9.34408E-03	1.06362E-04
9.3353253E-02	9.22168E-03	1.05241E-04
9.3574217E-02	9.17120E-03	1.05146E-04
9.3795181E-02	9.21129E-03	1.05339E-04
9.4016145E-02	9.25735E-03	1.05379E-04
9.4237108E-02	9.10697E-03	1.05271E-04
9.4458072E-02	9.22695E-03	1.04632E-04
9.4679036E-02	8.96446E-03	1.04413E-04
9.490000E-02	9.24203E-03	1.05281E-04
9.5120964E-02	9.01072E-03	1.04019E-04
9.5341928E-02	9.02626E-03	1.04102E-04
9.5562892E-02	8.87605E-03	1.04248E-04
9.5783855E-02	9.03916E-03	1.04175E-04
9.6004819E-02	9.06499E-03	1.03724E-04
9.6225783E-02	8.98742E-03	1.02637E-04
9.6446747E-02	8.98756E-03	1.02903E-04
9.6667711E-02	8.97935E-03	1.03151E-04
9.6888675E-02	8.91643E-03	1.02897E-04
9.7109639E-02	8.84766E-03	1.03663E-04
9.7330602E-02	8.84912E-03	1.02724E-04
9.7551566E-02	8.72132E-03	1.01824E-04
9.777253E-02	8.62165E-03	1.01629E-04
9.7993494E-02	8.81628E-03	1.01373E-04
9.8214458E-02	8.69872E-03	1.01664E-04
9.8435422E-02	8.70678E-03	1.02641E-04
9.8656386E-02	8.73944E-03	1.00659E-04
9.8877349E-02	8.96461E-03	1.01561E-04
9.9098313E-02	8.52137E-03	1.00698E-04
9.9319277E-02	8.76482E-03	1.00849E-04
9.9540241E-02	8.70114E-03	1.00828E-04
9.9761205E-02	8.65336E-03	1.00892E-04
9.9982169E-02	8.58898E-03	1.00852E-04
1.0020313E-01	8.90939E-03	1.00492E-04
1.004241E-01	8.37502E-03	9.95927E-05
1.0064506E-01	8.35142E-03	9.99430E-05
1.0086602E-01	8.33829E-03	9.97380E-05
1.0108699E-01	8.66731E-03	9.97733E-05
1.0130795E-01	8.60698E-03	1.00347E-04
1.0152892E-01	8.34532E-03	9.86047E-05
1.0174988E-01	8.31293E-03	9.82724E-05
1.0197084E-01	8.47088E-03	9.99362E-05
1.0219181E-01	8.51472E-03	9.89216E-05
1.0241277E-01	8.38021E-03	9.97984E-05
1.0263373E-01	8.47400E-03	9.92901E-05
1.028547E-01	8.18922E-03	9.80688E-05
1.0307566E-01	8.31780E-03	9.77123E-05
1.0329663E-01	8.51066E-03	9.83164E-05
1.0351759E-01	8.42708E-03	9.75390E-05
1.0373855E-01	8.26666E-03	9.88968E-05
1.0395952E-01	8.33326E-03	9.81993E-05
1.0418048E-01	8.47215E-03	9.74507E-05
1.0440145E-01	8.39383E-03	9.76895E-05
1.0462241E-01	8.17732E-03	9.70436E-05
1.0484337E-01	8.00978E-03	9.71256E-05
1.0506434E-01	8.23900E-03	9.68151E-05
1.052853E-01	8.15402E-03	9.69702E-05
1.0550627E-01	8.41962E-03	9.73938E-05
1.0572723E-01	8.21723E-03	9.63885E-05
1.0594819E-01	8.05105E-03	9.66255E-05
1.0616916E-01	8.23135E-03	9.66642E-05
1.0639012E-01	8.13954E-03	9.63932E-05
1.0661108E-01	8.22384E-03	9.60694E-05
1.0683205E-01	7.95620E-03	9.62048E-05
1.0705301E-01	8.22523E-03	9.54358E-05
1.0727398E-01	8.04746E-03	9.60317E-05
1.0749494E-01	7.78422E-03	9.51023E-05
1.077159E-01	8.14982E-03	9.56645E-05
1.0793687E-01	8.03871E-03	9.56813E-05
1.0815783E-01	7.70047E-03	9.52193E-05
1.083788E-01	7.98542E-03	9.47367E-05
1.0859976E-01	7.86907E-03	9.43188E-05
1.0882072E-01	7.98937E-03	9.50186E-05
1.0904169E-01	8.06323E-03	9.46498E-05
1.0926265E-01	7.87782E-03	9.58666E-05
1.0948361E-01	7.77206E-03	9.67747E-05
1.0970458E-01	8.06977E-03	9.82094E-05
1.0992554E-01	7.68573E-03	9.73453E-05
1.1014651E-01	7.95104E-03	9.89151E-05
1.1036747E-01	7.79223E-03	9.90789E-05
1.1058843E-01	7.75905E-03	9.98865E-05
1.108094E-01	7.91172E-03	9.98477E-05
1.1103036E-01	7.92228E-03	1.00537E-04
1.1125133E-01	7.80411E-03	1.00018E-04
1.1147229E-01	7.58177E-03	1.00712E-04
1.1169325E-01	7.90453E-03	1.01041E-04
1.1191422E-01	7.46017E-03	1.01069E-04
1.1213518E-01	7.74630E-03	1.00666E-04
1.1235614E-01	7.58674E-03	1.01780E-04
1.1257711E-01	7.54606E-03	1.01607E-04
1.1279807E-01	7.54303E-03	1.02770E-04
1.1301904E-01	7.65741E-03	1.02011E-04
1.132400E-01	7.45396E-03	1.02415E-04
1.1346096E-01	7.47631E-03	1.01557E-04
1.1368193E-01	7.73956E-03	1.02850E-04
1.1390289E-01	7.78485E-03	1.00228E-04
1.1412386E-01	7.62823E-03	9.89772E-05
1.1434482E-01	7.64517E-03	9.91926E-05
1.1456578E-01	7.46465E-03	9.84555E-05
1.1478675E-01	7.48791E-03	9.75514E-05
1.1500771E-01	7.24016E-03	9.81112E-05
1.1522867E-01	7.56476E-03	9.65708E-05
1.1544964E-01	7.37725E-03	9.58948E-05
1.156706E-01	7.38755E-03	9.62640E-05
1.1589157E-01	7.28186E-03	9.51509E-05
1.1611253E-01	7.11123E-03	9.56598E-05
1.1633349E-01	7.47167E-03	9.68442E-05
1.1655446E-01	7.56601E-03	9.51083E-05
1.1677542E-01	7.30682E-03	9.46852E-05
1.1699639E-01	7.47523E-03	9.44773E-05
1.1721735E-01	7.37168E-03	9.41054E-05
1.1743831E-01	7.38550E-03	9.49412E-05
1.1765928E-01	7.29143E-03	9.47087E-05
1.1788024E-01	7.35433E-03	9.36088E-05
1.181012E-01	7.11854E-03	9.32127E-05
1.1832217E-01	7.08177E-03	9.31425E-05
1.1854313E-01	7.31280E-03	9.31199E-05
1.187641E-01	7.33412E-03	9.35004E-05
1.1898506E-01	7.15359E-03	9.29711E-05
1.1920602E-01	7.23895E-03	9.26314E-05
1.1942699E-01	7.19289E-03	9.21661E-05
1.1964795E-01	7.14721E-03	9.23207E-05
1.1986892E-01	7.16094E-03	9.25560E-05
1.2008988E-01	7.09022E-03	9.22751E-05
1.2031084E-01	7.06519E-03	9.21859E-05
1.2053181E-01	6.85843E-03	9.11405E-05
1.2075277E-01	7.05446E-03	9.11191E-05
1.2097373E-01	7.30075E-03	9.20309E-05
1.211947E-01	6.95629E-03	9.09449E-05
1.2141566E-01	7.12155E-03	9.17791E-05
1.2163663E-01	7.11130E-03	9.10516E-05
1.2185759E-01	7.15597E-03	9.13060E-05
1.2207855E-01	6.87282E-03	8.99384E-05
1.2229952E-01	6.80525E-03	9.05665E-05
1.2252048E-01	7.05159E-03	9.00735E-05
1.2274145E-01	7.03855E-03	9.04484E-05
1.2296241E-01	7.00193E-03	8.96957E-05
1.2318337E-01	6.85060E-03	9.03844E-05
1.2340434E-01	6.87198E-03	8.96311E-05
1.236253E-01	6.96685E-03	8.90292E-05
1.2384627E-01	6.86492E-03	8.94588E-05
1.2406723E-01	6.86063E-03	8.87177E-05
1.2428819E-01	6.84086E-03	8.89631E-05
1.2450916E-01	7.03319E-03	8.97308E-05
1.2473012E-01	6.83126E-03	8.91071E-05
1.2495108E-01	6.76420E-03	8.82460E-05
1.2517205E-01	6.89719E-03	8.82622E-05
1.2539301E-01	6.54970E-03	8.78514E-05
1.2561398E-01	6.92172E-03	8.86961E-05
1.2583494E-01	6.71000E-03	8.85905E-05
1.260559E-01	6.61601E-03	8.74711E-05
1.2627687E-01	6.75048E-03	8.78084E-05
1.2649783E-01	6.98085E-03	8.79768E-05
1.267188E-01	6.54624E-03	8.74508E-05
1.2693976E-01	6.68949E-03	8.82298E-05
1.2716072E-01	6.88984E-03	8.78091E-05
1.2738169E-01	6.74260E-03	8.73202E-05
1.2760265E-01	6.69691E-03	8.67132E-05
1.2782361E-01	6.72317E-03	8.73596E-05
1.2804458E-01	6.69739E-03	8.71168E-05
1.2826554E-01	6.63775E-03	8.74361E-05
1.2848651E-01	6.51815E-03	8.71956E-05
1.2870747E-01	6.44000E-03	8.69094E-05
1.2892843E-01	6.81385E-03	8.68634E-05
1.291494E-01	6.81878E-03	8.64473E-05
1.2937036E-01	6.51058E-03	8.62245E-05
1.2959133E-01	6.75060E-03	8.68484E-05
1.2981229E-01	6.61118E-03	8.63037E-05
1.3003325E-01	6.43953E-03	8.62651E-05
1.3025422E-01	6.42385E-03	8.57973E-05
1.3047518E-01	6.49494E-03	8.60866E-05
1.3069614E-01	6.55705E-03	8.59008E-05
1.3091711E-01	6.41491E-03	8.53825E-05
1.3113807E-01	6.44823E-03	8.53751E-05
1.3135904E-01	6.32992E-03	8.55396E-05
1.315800E-01	6.22937E-03	8.46516E-05
1.3180096E-01	6.42878E-03	8.52527E-05
1.3202193E-01	6.42825E-03	8.52162E-05
1.3224289E-01	6.42151E-03	8.46209E-05
1.3246386E-01	6.48323E-03	8.47080E-05
1.3268482E-01	6.23019E-03	8.54087E-05
1.3290578E-01	6.22410E-03	8.41103E-05
1.3312675E-01	6.27108E-03	8.36173E-05
1.3334771E-01	6.15535E-03	8.38276E-05
1.3356867E-01	6.05572E-03	8.37423E-05
1.3378964E-01	6.19946E-03	8.41199E-05
1.340106E-01	6.28925E-03	8.47847E-05
1.3423157E-01	6.17733E-03	8.40119E-05
1.3445253E-01	6.06397E-03	8.31649E-05
1.3467349E-01	6.14329E-03	8.35502E-05
1.3489446E-01	6.09901E-03	8.28278E-05
1.3511542E-01	6.20563E-03	8.36937E-05
1.3533639E-01	6.09469E-03	8.37953E-05
1.3555735E-01	6.18422E-03	8.36588E-05
1.3577831E-01	6.12940E-03	8.32610E-05
1.3599928E-01	6.09194E-03	8.34506E-05
1.3622024E-01	6.03924E-03	8.30358E-05
1.364412E-01	6.05324E-03	8.27123E-05
1.3666217E-01	6.21540E-03	8.29312E-05
1.3688313E-01	6.16998E-03	8.33018E-05
1.371041E-01	6.07649E-03	8.27048E-05
1.3732506E-01	5.95224E-03	8.22246E-05
1.3754602E-01	6.09668E-03	8.24612E-05
1.3776699E-01	6.15666E-03	8.32000E-05
1.3798795E-01	6.09269E-03	8.19589E-05
1.3820892E-01	5.95861E-03	8.26854E-05
1.3842988E-01	6.14128E-03	8.18232E-05
1.3865084E-01	5.94782E-03	8.18003E-05
1.3887181E-01	5.92152E-03	8.17802E-05
1.3909277E-01	5.81840E-03	8.19198E-05
1.3931373E-01	5.93271E-03	8.16624E-05
1.395347E-01	6.07685E-03	8.24066E-05
1.3975566E-01	5.94166E-03	8.10145E-05
1.3997663E-01	6.03399E-03	8.17450E-05
1.4019759E-01	5.89564E-03	8.15852E-05
1.4041855E-01	6.01554E-03	8.06488E-05
1.4063952E-01	5.95533E-03	8.14367E-05
1.4086048E-01	5.69734E-03	8.13317E-05
1.4108145E-01	5.96884E-03	8.09942E-05
1.4130241E-01	5.80545E-03	8.08320E-05
1.4152337E-01	6.03332E-03	8.10356E-05
1.4174434E-01	5.81128E-03	8.03618E-05
1.419653E-01	5.79064E-03	8.03525E-05
1.4218627E-01	5.72976E-03	8.04461E-05
1.4240723E-01	5.72823E-03	8.07398E-05
1.4262819E-01	5.72495E-03	8.04888E-05
1.4284916E-01	5.84197E-03	8.02169E-05
1.4307012E-01	5.79658E-03	8.02272E-05
1.4329108E-01	5.85332E-03	7.98037E-05
1.4351205E-01	5.71001E-03	8.01769E-05
1.4373301E-01	5.67316E-03	8.03884E-05
1.4395398E-01	5.63189E-03	7.96686E-05
1.4417494E-01	5.68694E-03	7.99907E-05
1.443959E-01	5.93278E-03	7.95058E-05
1.4461687E-01	5.76599E-03	7.95996E-05
1.4483783E-01	5.61835E-03	7.97588E-05
1.450588E-01	5.71513E-03	7.97684E-05
1.4527976E-01	5.76294E-03	7.92719E-05
1.4550072E-01	5.69406E-03	7.90534E-05
1.4572169E-01	5.63475E-03	7.90391E-05
1.4594265E-01	5.57841E-03	7.91647E-05
1.4616361E-01	5.60466E-03	7.96569E-05
1.4638458E-01	5.60294E-03	7.92197E-05
1.4660554E-01	5.59686E-03	7.92528E-05
1.4682651E-01	5.39619E-03	7.79534E-05
1.4704747E-01	5.40890E-03	7.86173E-05
1.4726843E-01	5.78609E-03	7.90422E-05
1.474894E-01	5.75492E-03	7.84317E-05
1.4771036E-01	5.39129E-03	7.87670E-05
1.4793133E-01	5.76322E-03	7.85817E-05
1.4815229E-01	5.51605E-03	7.79652E-05
1.4837325E-01	5.47657E-03	7.84822E-05
1.4859422E-01	5.66916E-03	7.81505E-05
1.4881518E-01	5.45730E-03	7.77239E-05
1.4903614E-01	5.35103E-03	7.79637E-05
1.4925711E-01	5.44074E-03	7.77309E-05
1.4947807E-01	5.56100E-03	7.78256E-05
1.4969904E-01	5.39641E-03	7.80076E-05
1.499200E-01	5.39927E-03	7.73042E-05
1.5014096E-01	5.31958E-03	7.75448E-05
1.5036193E-01	5.42151E-03	7.74094E-05
1.5058289E-01	5.50678E-03	7.78439E-05
1.5080386E-01	5.37405E-03	7.72755E-05
1.5102482E-01	5.34325E-03	7.72789E-05
1.5124578E-01	5.37588E-03	7.66982E-05
1.5146675E-01	5.49786E-03	7.71174E-05
1.5168771E-01	5.38601E-03	7.70993E-05
1.5190867E-01	5.36556E-03	7.75021E-05
1.5212964E-01	5.42052E-03	7.66206E-05
1.523506E-01	5.29428E-03	7.65661E-05
1.5257157E-01	5.32839E-03	7.63735E-05
1.5279253E-01	5.53546E-03	7.65178E-05
1.5301349E-01	5.26050E-03	7.69572E-05
1.5323446E-01	5.15377E-03	7.68243E-05
1.5345542E-01	5.19514E-03	7.61158E-05
1.5367639E-01	5.25212E-03	7.64070E-05
1.5389735E-01	5.25108E-03	7.60597E-05
1.5411831E-01	5.20135E-03	7.58386E-05
1.5433928E-01	5.06451E-03	7.62193E-05
1.5456024E-01	5.18152E-03	7.63539E-05
1.547812E-01	5.12636E-03	7.56801E-05
1.5500217E-01	5.12211E-03	7.56848E-05
1.5522313E-01	5.27309E-03	7.57372E-05
1.554441E-01	5.38818E-03	7.60546E-05
1.5566506E-01	5.27935E-03	7.56420E-05
1.5588602E-01	5.11737E-03	7.52753E-05
1.5610699E-01	5.11319E-03	7.57793E-05
1.5632795E-01	5.09347E-03	7.49360E-05
1.5654892E-01	5.22360E-03	7.51870E-05
1.5676988E-01	5.13194E-03	7.54313E-05
1.5699084E-01	5.03241E-03	7.52107E-05
1.5721181E-01	5.03436E-03	7.53503E-05
1.5743277E-01	5.09305E-03	7.54531E-05
1.5765373E-01	5.08724E-03	7.42084E-05
1.578747E-01	5.06419E-03	7.49123E-05
1.5809566E-01	5.00453E-03	7.47530E-05
1.5831663E-01	5.08111E-03	7.44504E-05
1.5853759E-01	4.88089E-03	7.47974E-05
1.5875855E-01	5.04647E-03	7.51690E-05
1.5897952E-01	5.17183E-03	7.41545E-05
1.5920048E-01	5.00610E-03	7.44788E-05
1.5942145E-01	5.10800E-03	7.41910E-05
1.5964241E-01	5.03802E-03	7.43239E-05
1.5986337E-01	5.15621E-03	7.47036E-05
1.6008434E-01	4.84206E-03	7.45044E-05
1.603053E-01	5.25875E-03	7.44227E-05
1.6052627E-01	4.89307E-03	7.37740E-05
1.6074723E-01	5.05516E-03	7.38174E-05
1.6096819E-01	5.03401E-03	7.37737E-05
1.6118916E-01	5.07455E-03	7.39006E-05
1.6141012E-01	4.93527E-03	7.42238E-05
1.6163108E-01	4.69632E-03	7.34630E-05
1.6185205E-01	4.93354E-03	7.34129E-05
1.6207301E-01	4.91365E-03	7.31581E-05
1.6229398E-01	4.74773E-03	7.34602E-05
1.6251494E-01	4.80955E-03	7.36709E-05
1.627359E-01	4.99741E-03	7.38401E-05
1.6295687E-01	4.99864E-03	7.29631E-05
1.6317783E-01	4.92620E-03	7.31413E-05
1.633988E-01	4.79316E-03	7.27712E-05
1.6361976E-01	4.81624E-03	7.32401E-05
1.6384072E-01	4.89336E-03	7.34863E-05
1.6406169E-01	4.97388E-03	7.29678E-05
1.6428265E-01	4.84371E-03	7.31680E-05
1.6450361E-01	4.78261E-03	7.24232E-05
1.6472458E-01	4.82503E-03	7.22785E-05
1.6494554E-01	4.68574E-03	7.28920E-05
1.6516651E-01	5.11548E-03	7.39054E-05
1.6538747E-01	4.76886E-03	7.42732E-05
1.6560843E-01	4.93596E-03	7.51090E-05
1.658294E-01	4.74158E-03	7.50345E-05
1.6605036E-01	4.76609E-03	7.56117E-05
1.6627133E-01	4.78631E-03	7.59267E-05
1.6649229E-01	4.85912E-03	7.54800E-05
1.6671325E-01	4.80805E-03	7.60325E-05
1.6693422E-01	4.83561E-03	7.59837E-05
1.6715518E-01	4.76849E-03	7.65232E-05
1.6737614E-01	4.81578E-03	7.68251E-05
1.6759711E-01	4.69063E-03	7.72690E-05
1.6781807E-01	4.66569E-03	7.68885E-05
1.6803904E-01	4.77646E-03	7.72231E-05
1.682600E-01	4.80935E-03	7.73594E-05
1.6848096E-01	4.57919E-03	7.73612E-05
1.6870193E-01	4.65195E-03	7.76022E-05
1.6892289E-01	4.74978E-03	7.80369E-05
1.6914386E-01	4.66117E-03	7.74289E-05
1.6936482E-01	4.77723E-03	7.81187E-05
1.6958578E-01	4.69457E-03	7.79013E-05
1.6980675E-01	4.62907E-03	7.68900E-05
1.7002771E-01	4.64091E-03	7.58889E-05
1.7024867E-01	4.63070E-03	7.52229E-05
1.7046964E-01	4.92768E-03	7.51035E-05
1.706906E-01	4.78796E-03	7.57197E-05
1.7091157E-01	4.61066E-03	7.49239E-05
1.7113253E-01	4.56645E-03	7.51226E-05
1.7135349E-01	4.51419E-03	7.39309E-05
1.7157446E-01	4.57891E-03	7.37121E-05
1.7179542E-01	4.66151E-03	7.39190E-05
1.7201639E-01	4.55268E-03	7.38057E-05
1.7223735E-01	4.55872E-03	7.38300E-05
1.7245831E-01	4.55430E-03	7.42066E-05
1.7267928E-01	4.36787E-03	7.28904E-05
1.7290024E-01	4.42282E-03	7.28837E-05
1.731212E-01	4.46362E-03	7.31539E-05
1.7334217E-01	4.67874E-03	7.32882E-05
1.7356313E-01	4.62899E-03	7.31620E-05
1.737841E-01	4.62674E-03	7.30528E-05
1.7400506E-01	4.47426E-03	7.22873E-05
1.7422602E-01	4.61247E-03	7.24589E-05
1.7444699E-01	4.37192E-03	7.21676E-05
1.7466795E-01	4.57119E-03	7.30011E-05
1.7488892E-01	4.38993E-03	7.20466E-05
1.7510988E-01	4.62531E-03	7.22623E-05
1.7533084E-01	4.67728E-03	7.16785E-05
1.7555181E-01	4.46218E-03	7.14891E-05
1.7577277E-01	4.42943E-03	7.17950E-05
1.7599373E-01	4.36187E-03	7.14588E-05
1.762147E-01	4.37105E-03	7.14382E-05
1.7643566E-01	4.40704E-03	7.15561E-05
1.7665663E-01	4.26473E-03	7.14450E-05
1.7687759E-01	4.48183E-03	7.13684E-05
1.7709855E-01	4.35510E-03	7.08110E-05
1.7731952E-01	4.32452E-03	7.08584E-05
1.7754048E-01	4.49159E-03	7.09532E-05
1.7776145E-01	4.25432E-03	7.06233E-05
1.7798241E-01	4.42268E-03	7.12923E-05
1.7820337E-01	4.42987E-03	7.11339E-05
1.7842434E-01	4.43451E-03	7.02562E-05
1.786453E-01	4.34297E-03	7.03584E-05
1.7886627E-01	4.34199E-03	7.03333E-05
1.7908723E-01	4.49806E-03	7.05858E-05
1.7930819E-01	4.41634E-03	7.11013E-05
1.7952916E-01	4.27803E-03	7.03690E-05
1.7975012E-01	4.11394E-03	7.00410E-05
1.7997108E-01	4.31127E-03	7.01442E-05
1.8019205E-01	4.36363E-03	7.02139E-05
1.8041301E-01	4.42754E-03	7.03056E-05
1.8063398E-01	4.33030E-03	7.08114E-05
1.8085494E-01	4.26178E-03	6.95018E-05
1.810759E-01	4.39477E-03	6.96999E-05
1.8129687E-01	4.12842E-03	6.93892E-05
1.8151783E-01	4.34270E-03	6.97626E-05
1.817388E-01	4.32569E-03	7.02206E-05
1.8195976E-01	4.28747E-03	6.95556E-05
1.8218072E-01	4.18903E-03	6.96455E-05
1.8240169E-01	4.23725E-03	6.88177E-05
1.8262265E-01	4.18679E-03	6.91440E-05
1.8284361E-01	4.10779E-03	6.92602E-05
1.8306458E-01	4.10958E-03	6.91465E-05
1.8328554E-01	4.30006E-03	6.93293E-05
1.8350651E-01	4.14027E-03	6.90327E-05
1.8372747E-01	4.19552E-03	6.85952E-05
1.8394843E-01	4.26676E-03	6.94255E-05
1.841694E-01	4.28528E-03	6.88344E-05
1.8439036E-01	4.19512E-03	6.83711E-05
1.8461133E-01	4.26698E-03	6.89204E-05
1.8483229E-01	4.20590E-03	6.91367E-05
1.8505325E-01	4.21027E-03	6.88131E-05
1.8527422E-01	4.21774E-03	6.88280E-05
1.8549518E-01	4.09780E-03	6.83670E-05
1.8571614E-01	4.13562E-03	6.84677E-05
1.8593711E-01	4.13663E-03	6.85843E-05
1.8615807E-01	4.10245E-03	6.89812E-05
1.8637904E-01	4.13539E-03	6.80516E-05
1.866000E-01	4.06956E-03	6.85286E-05
1.8682096E-01	4.10755E-03	6.79372E-05
1.8704193E-01	3.94641E-03	6.79638E-05
1.8726289E-01	4.11579E-03	6.82630E-05
1.8748386E-01	3.97959E-03	6.84852E-05
1.8770482E-01	3.97663E-03	6.84156E-05
1.8792578E-01	4.15049E-03	6.80202E-05
1.8814675E-01	4.08096E-03	6.80027E-05
1.8836771E-01	4.14506E-03	6.85911E-05
1.8858867E-01	4.11559E-03	6.90012E-05
1.8880964E-01	4.05134E-03	6.86389E-05
1.890306E-01	4.21177E-03	6.90012E-05
1.8925157E-01	4.02724E-03	6.83759E-05
1.8947253E-01	3.98036E-03	6.83742E-05
1.8969349E-01	4.09337E-03	6.84255E-05
1.8991446E-01	4.05153E-03	6.90698E-05
1.9013542E-01	3.87941E-03	6.87726E-05
1.9035639E-01	3.92285E-03	6.88554E-05
1.9057735E-01	4.10694E-03	6.81246E-05
1.9079831E-01	3.97694E-03	6.88138E-05
1.9101928E-01	3.85721E-03	6.89891E-05
1.9124024E-01	3.86095E-03	6.86781E-05
1.914612E-01	3.95143E-03	6.82937E-05
1.9168217E-01	4.07551E-03	6.94675E-05
1.9190313E-01	4.05569E-03	6.86085E-05
1.921241E-01	3.92611E-03	6.85276E-05
1.9234506E-01	3.88381E-03	6.89011E-05
1.9256602E-01	3.94540E-03	6.86667E-05
1.9278699E-01	3.98291E-03	6.89696E-05
1.9300795E-01	4.10444E-03	6.93063E-05
1.9322892E-01	3.90302E-03	6.81653E-05
1.9344988E-01	3.85170E-03	6.89768E-05
1.9367084E-01	3.91394E-03	6.89744E-05
1.9389181E-01	3.95633E-03	6.83783E-05
1.9411277E-01	3.88624E-03	6.89737E-05
1.9433373E-01	4.00836E-03	6.89378E-05
1.945547E-01	3.87575E-03	6.86318E-05
1.9477566E-01	3.75497E-03	6.87637E-05
1.9499663E-01	3.92980E-03	6.81099E-05
1.9521759E-01	3.98624E-03	6.83906E-05
1.9543855E-01	3.79093E-03	6.84021E-05
1.9565952E-01	3.76876E-03	6.83626E-05
1.9588048E-01	3.84128E-03	6.88534E-05
1.9610145E-01	3.71666E-03	6.84781E-05
1.9632241E-01	3.71627E-03	6.81871E-05
1.9654337E-01	3.76846E-03	6.78079E-05
1.9676434E-01	3.94076E-03	6.85458E-05
1.969853E-01	3.69626E-03	6.82020E-05
1.9720627E-01	3.68944E-03	6.92806E-05
1.9742723E-01	3.76577E-03	6.77951E-05
1.9764819E-01	3.84012E-03	6.78977E-05
1.9786916E-01	3.85417E-03	6.82803E-05
1.9809012E-01	3.88452E-03	6.89900E-05
1.9831108E-01	3.78823E-03	6.84580E-05
1.9853205E-01	3.66298E-03	6.85627E-05
1.9875301E-01	3.82187E-03	6.78235E-05
1.9897398E-01	3.75955E-03	6.79376E-05
1.9919494E-01	3.71394E-03	6.83025E-05
1.994159E-01	3.72240E-03	6.83647E-05
1.9963687E-01	3.80264E-03	6.85432E-05
1.9985783E-01	3.84613E-03	6.89840E-05
2.000788E-01	3.76671E-03	6.82355E-05
2.0029976E-01	3.78873E-03	6.77839E-05
2.0052072E-01	3.66384E-03	6.83003E-05
2.0074169E-01	3.75541E-03	6.83674E-05
2.0096265E-01	3.80554E-03	6.82479E-05
2.0118361E-01	3.75270E-03	6.81563E-05
2.0140458E-01	3.68893E-03	6.84969E-05
2.0162554E-01	3.62120E-03	6.82387E-05
2.0184651E-01	3.66144E-03	6.85961E-05
2.0206747E-01	3.76749E-03	6.82328E-05
2.0228843E-01	3.62143E-03	6.79483E-05
2.025094E-01	3.52115E-03	6.85122E-05
2.0273036E-01	3.45984E-03	6.82906E-05
2.0295133E-01	3.62578E-03	6.84327E-05
2.0317229E-01	3.72054E-03	6.84407E-05
2.0339325E-01	3.67125E-03	6.80408E-05
2.0361422E-01	3.68488E-03	6.83976E-05
2.0383518E-01	3.65191E-03	6.85131E-05
2.0405614E-01	3.51410E-03	6.87026E-05
2.0427711E-01	3.59865E-03	6.87586E-05
2.0449807E-01	3.62356E-03	6.83230E-05
2.0471904E-01	3.72451E-03	6.83858E-05
2.049400E-01	3.61228E-03	6.85779E-05
2.0516096E-01	3.61530E-03	6.94370E-05
2.0538193E-01	3.58104E-03	6.95605E-05
2.0560289E-01	3.55178E-03	6.88354E-05
2.0582386E-01	3.69714E-03	6.89327E-05
2.0604482E-01	3.61533E-03	6.88805E-05
2.0626578E-01	3.65192E-03	6.94496E-05
2.0648675E-01	3.67122E-03	6.95819E-05
2.0670771E-01	3.53051E-03	6.97216E-05
2.0692867E-01	3.51713E-03	6.97634E-05
2.0714964E-01	3.40339E-03	6.86825E-05
2.073706E-01	3.58820E-03	6.97044E-05
2.0759157E-01	3.69483E-03	6.96375E-05
2.0781253E-01	3.44782E-03	6.97536E-05
2.0803349E-01	3.55464E-03	6.96492E-05
2.0825446E-01	3.47499E-03	7.00182E-05
2.0847542E-01	3.70343E-03	6.93083E-05
2.0869639E-01	3.47736E-03	6.99892E-05
2.0891735E-01	3.51507E-03	7.01733E-05
2.0913831E-01	3.58372E-03	6.98704E-05
2.0935928E-01	3.63901E-03	6.97385E-05
2.0958024E-01	3.49235E-03	7.02354E-05
2.098012E-01	3.53461E-03	6.96861E-05
2.1002217E-01	3.61242E-03	7.00650E-05
2.1024313E-01	3.56241E-03	6.98709E-05
2.104641E-01	3.59986E-03	6.97733E-05
2.1068506E-01	3.60462E-03	6.99896E-05
2.1090602E-01	3.55411E-03	7.01325E-05
2.1112699E-01	3.61050E-03	7.00609E-05
2.1134795E-01	3.56316E-03	7.00290E-05
2.1156892E-01	3.55091E-03	7.00431E-05
2.1178988E-01	3.58872E-03	6.95982E-05
2.1201084E-01	3.56598E-03	7.04798E-05
2.1223181E-01	3.46542E-03	7.05490E-05
2.1245277E-01	3.53801E-03	7.06305E-05
2.1267373E-01	3.39445E-03	7.00898E-05
2.128947E-01	3.20865E-03	6.98149E-05
2.1311566E-01	3.54965E-03	6.98528E-05
2.1333663E-01	3.45823E-03	7.05614E-05
2.1355759E-01	3.49021E-03	7.05648E-05
2.1377855E-01	3.37420E-03	7.04700E-05
2.1399952E-01	3.43211E-03	7.02865E-05
2.1422048E-01	3.40368E-03	6.99427E-05
2.1444145E-01	3.31626E-03	7.03421E-05
2.1466241E-01	3.42835E-03	7.06429E-05
2.1488337E-01	3.46286E-03	7.08592E-05
2.1510434E-01	3.36747E-03	7.07330E-05
2.153253E-01	3.41276E-03	7.03434E-05
2.1554627E-01	3.18071E-03	7.01221E-05
2.1576723E-01	3.45230E-03	7.04172E-05
2.1598819E-01	3.36305E-03	7.10267E-05
2.1620916E-01	3.40593E-03	7.08394E-05
2.1643012E-01	3.30463E-03	7.07168E-05
2.1665108E-01	3.25168E-03	7.02164E-05
2.1687205E-01	3.39243E-03	7.01615E-05
2.1709301E-01	3.27008E-03	7.05279E-05
2.1731398E-01	3.44733E-03	7.09874E-05
2.1753494E-01	3.41697E-03	7.01723E-05
2.177559E-01	3.32594E-03	7.09751E-05
2.1797687E-01	3.37229E-03	7.05515E-05
2.1819783E-01	3.48925E-03	7.04258E-05
2.184188E-01	3.51968E-03	7.10152E-05
2.1863976E-01	3.25212E-03	7.02357E-05
2.1886072E-01	3.11069E-03	6.99318E-05
2.1908169E-01	3.30597E-03	7.06910E-05
2.1930265E-01	3.23370E-03	7.08143E-05
2.1952361E-01	3.37517E-03	7.08743E-05
2.1974458E-01	3.38023E-03	7.09660E-05
2.1996554E-01	3.35856E-03	7.05380E-05
2.2018651E-01	3.17722E-03	7.02074E-05
2.2040747E-01	3.32900E-03	7.09725E-05
2.2062843E-01	3.26755E-03	7.12082E-05
2.208494E-01	3.35118E-03	7.07861E-05
2.2107036E-01	3.17604E-03	7.23295E-05
2.2129133E-01	3.20617E-03	7.24544E-05
2.2151229E-01	3.30415E-03	7.37030E-05
2.2173325E-01	3.18303E-03	7.44184E-05
2.2195422E-01	3.23228E-03	7.44359E-05
2.2217518E-01	3.29646E-03	7.52970E-05
2.2239614E-01	3.19328E-03	7.48303E-05
2.2261711E-01	3.19733E-03	7.56444E-05
2.2283807E-01	3.32147E-03	7.60701E-05
2.2305904E-01	3.10626E-03	7.70379E-05
2.232800E-01	3.18375E-03	7.69073E-05
2.2350096E-01	3.17465E-03	7.68035E-05
2.2372193E-01	3.04260E-03	7.64653E-05
2.2394289E-01	3.02519E-03	7.77987E-05
2.2416386E-01	3.03560E-03	7.77689E-05
2.2438482E-01	3.34074E-03	7.93564E-05
2.2460578E-01	3.19677E-03	7.79719E-05
2.2482675E-01	3.05680E-03	7.86151E-05
2.2504771E-01	3.12031E-03	7.90776E-05
2.2526867E-01	3.31285E-03	7.95981E-05
2.2548964E-01	3.09925E-03	7.86104E-05
2.257106E-01	3.19507E-03	7.76639E-05
2.2593157E-01	3.09034E-03	7.67215E-05
2.2615253E-01	3.24950E-03	7.67872E-05
2.2637349E-01	3.10915E-03	7.59522E-05
2.2659446E-01	3.03235E-03	7.60661E-05
2.2681542E-01	3.06417E-03	7.63560E-05
2.2703639E-01	3.03127E-03	7.55994E-05
2.2725735E-01	3.23957E-03	7.51480E-05
2.2747831E-01	3.15494E-03	7.59452E-05
2.2769928E-01	2.99940E-03	7.52797E-05
2.2792024E-01	3.19261E-03	7.54598E-05
2.281412E-01	3.15443E-03	7.50667E-05
2.2836217E-01	3.06381E-03	7.42030E-05
2.2858313E-01	2.90576E-03	7.49570E-05
2.288041E-01	3.11059E-03	7.60744E-05
2.2902506E-01	3.17240E-03	7.45865E-05
2.2924602E-01	3.08846E-03	7.42007E-05
2.2946699E-01	2.98529E-03	7.38338E-05
2.2968795E-01	3.06096E-03	7.43090E-05
2.2990892E-01	3.18501E-03	7.46892E-05
2.3012988E-01	3.16364E-03	7.52747E-05
2.3035084E-01	3.15495E-03	7.48053E-05
2.3057181E-01	3.01282E-03	7.40838E-05
2.3079277E-01	2.95177E-03	7.36558E-05
2.3101373E-01	3.10183E-03	7.35556E-05
2.312347E-01	3.11008E-03	7.43443E-05
2.3145566E-01	3.12859E-03	7.40995E-05
2.3167663E-01	3.05491E-03	7.40970E-05
2.3189759E-01	3.02132E-03	7.36840E-05
2.3211855E-01	3.02355E-03	7.33690E-05
2.3233952E-01	3.12556E-03	7.41244E-05
2.3256048E-01	2.92085E-03	7.35856E-05
2.3278145E-01	2.85028E-03	7.37263E-05
2.3300241E-01	2.96217E-03	7.36784E-05
2.3322337E-01	2.97955E-03	7.34578E-05
2.3344434E-01	2.93939E-03	7.34176E-05
2.336653E-01	3.13827E-03	7.35942E-05
2.3388627E-01	3.03233E-03	7.35471E-05
2.3410723E-01	3.06018E-03	7.40507E-05
2.3432819E-01	3.15497E-03	7.39235E-05
2.3454916E-01	3.01818E-03	7.32924E-05
2.3477012E-01	3.09229E-03	7.33822E-05
2.3499108E-01	2.92666E-03	7.38744E-05
2.3521205E-01	3.03503E-03	7.31785E-05
2.3543301E-01	2.87350E-03	7.33897E-05
2.3565398E-01	2.99900E-03	7.37619E-05
2.3587494E-01	3.00917E-03	7.40493E-05
2.360959E-01	2.94174E-03	7.33396E-05
2.3631687E-01	2.86944E-03	7.33801E-05
2.3653783E-01	2.90318E-03	7.33772E-05
2.367588E-01	3.00698E-03	7.31289E-05
2.3697976E-01	2.98208E-03	7.35695E-05
2.3720072E-01	2.89272E-03	7.40296E-05
2.3742169E-01	3.15679E-03	7.37087E-05
2.3764265E-01	2.94796E-03	7.34556E-05
2.3786361E-01	2.86587E-03	7.34948E-05
2.3808458E-01	2.93651E-03	7.31633E-05
2.3830554E-01	2.96946E-03	7.38179E-05
2.3852651E-01	2.96041E-03	7.41888E-05
2.3874747E-01	2.91833E-03	7.34806E-05
2.3896843E-01	3.08363E-03	7.34726E-05
2.391894E-01	2.72526E-03	7.29881E-05
2.3941036E-01	2.99239E-03	7.39534E-05
2.3963133E-01	2.85088E-03	7.38843E-05
2.3985229E-01	2.91903E-03	7.37945E-05
2.4007325E-01	2.85188E-03	7.29555E-05
2.4029422E-01	2.77577E-03	7.33203E-05
2.4051518E-01	3.13084E-03	7.33285E-05
2.4073614E-01	2.73963E-03	7.32787E-05
2.4095711E-01	2.67201E-03	7.37448E-05
2.4117807E-01	2.49583E-03	7.34226E-05
2.4139904E-01	2.73771E-03	7.34749E-05
2.416200E-01	3.02567E-03	7.34570E-05
2.4184096E-01	2.90097E-03	7.32043E-05
2.4206193E-01	2.88752E-03	7.37080E-05
2.4228289E-01	2.75230E-03	7.33285E-05
2.4250386E-01	2.97959E-03	7.32099E-05
2.4272482E-01	2.69977E-03	7.40065E-05
2.4294578E-01	2.90554E-03	7.37099E-05
2.4316675E-01	2.79773E-03	7.34846E-05
2.4338771E-01	2.95826E-03	7.37871E-05
2.4360867E-01	2.73277E-03	7.25962E-05
2.4382964E-01	2.82801E-03	7.33309E-05
2.440506E-01	2.94558E-03	7.43026E-05
2.4427157E-01	2.76639E-03	7.36550E-05
2.4449253E-01	2.73755E-03	7.32107E-05
2.4471349E-01	2.72745E-03	7.32016E-05
2.4493446E-01	2.64676E-03	7.33189E-05
2.4515542E-01	2.95068E-03	7.41055E-05
2.4537639E-01	2.71045E-03	7.42936E-05
2.4559735E-01	2.77807E-03	7.32705E-05
2.4581831E-01	2.80547E-03	7.29736E-05
2.4603928E-01	2.78487E-03	7.32598E-05
2.4626024E-01	2.73030E-03	7.32212E-05
2.464812E-01	2.81049E-03	7.34278E-05
2.4670217E-01	2.74717E-03	7.43479E-05
2.4692313E-01	2.75151E-03	7.40470E-05
2.471441E-01	2.76185E-03	7.24810E-05
2.4736506E-01	2.80337E-03	7.37674E-05
2.4758602E-01	2.48421E-03	7.27391E-05
2.4780699E-01	2.65558E-03	7.32500E-05
2.4802795E-01	2.67662E-03	7.41153E-05
2.4824892E-01	2.78084E-03	7.34942E-05
2.4846988E-01	2.63690E-03	7.30484E-05
2.4869084E-01	2.66475E-03	7.32203E-05
2.4891181E-01	2.63629E-03	7.33042E-05
2.4913277E-01	2.64864E-03	7.36813E-05
2.4935373E-01	2.65006E-03	7.38190E-05
2.495747E-01	2.71887E-03	7.30181E-05
2.4979566E-01	2.56341E-03	7.29544E-05
2.5001663E-01	2.81917E-03	7.32397E-05
2.5023759E-01	2.70810E-03	7.35280E-05
2.5045855E-01	2.63922E-03	7.33380E-05
2.5067952E-01	2.76315E-03	7.30342E-05
2.5090048E-01	2.70315E-03	7.33314E-05
2.5112145E-01	2.65317E-03	7.30854E-05
2.5134241E-01	2.62033E-03	7.29589E-05
2.5156337E-01	2.57068E-03	7.28967E-05
2.5178434E-01	2.54430E-03	7.24760E-05
2.520053E-01	2.63729E-03	7.26876E-05
2.5222627E-01	2.71207E-03	7.36744E-05
2.5244723E-01	2.85324E-03	7.31526E-05
2.5266819E-01	2.84578E-03	7.35937E-05
2.5288916E-01	2.58591E-03	7.26142E-05
2.5311012E-01	2.78828E-03	7.28951E-05
2.5333108E-01	2.60945E-03	7.24351E-05
2.5355205E-01	2.59490E-03	7.33497E-05
2.5377301E-01	2.64210E-03	7.37254E-05
2.5399398E-01	2.70437E-03	7.33792E-05
2.5421494E-01	2.77341E-03	7.20513E-05
2.544359E-01	2.62132E-03	7.28567E-05
2.5465687E-01	2.63459E-03	7.28412E-05
2.5487783E-01	2.63884E-03	7.30647E-05
2.550988E-01	2.70281E-03	7.44107E-05
2.5531976E-01	2.72491E-03	7.20972E-05
2.5554072E-01	2.54917E-03	7.22181E-05
2.5576169E-01	2.66943E-03	7.29893E-05
2.5598265E-01	2.53644E-03	7.32483E-05
2.5620361E-01	2.67037E-03	7.32056E-05
2.5642458E-01	2.64425E-03	7.37784E-05
2.5664554E-01	2.64188E-03	7.18733E-05
2.5686651E-01	2.72777E-03	7.30795E-05
2.5708747E-01	2.71963E-03	7.30617E-05
2.5730843E-01	2.55816E-03	7.33029E-05
2.575294E-01	2.59684E-03	7.32140E-05
2.5775036E-01	2.58266E-03	7.27133E-05
2.5797133E-01	2.51892E-03	7.27258E-05
2.5819229E-01	2.42382E-03	7.25302E-05
2.5841325E-01	2.60508E-03	7.31946E-05
2.5863422E-01	2.47105E-03	7.30370E-05
2.5885518E-01	2.72709E-03	7.27033E-05
2.5907614E-01	2.66869E-03	7.32901E-05
2.5929711E-01	2.51448E-03	7.32677E-05
2.5951807E-01	2.57206E-03	7.31648E-05
2.5973904E-01	2.29857E-03	7.28788E-05
2.599600E-01	2.62648E-03	7.22840E-05
2.6018096E-01	2.57374E-03	7.24194E-05
2.6040193E-01	2.53604E-03	7.32409E-05
2.6062289E-01	2.66591E-03	7.39326E-05
2.6084386E-01	2.43955E-03	7.27784E-05
2.6106482E-01	2.48238E-03	7.31324E-05
2.6128578E-01	2.68580E-03	7.21922E-05
2.6150675E-01	2.67951E-03	7.29167E-05
2.6172771E-01	2.43611E-03	7.26119E-05
2.6194867E-01	2.52849E-03	7.32845E-05
2.6216964E-01	2.36192E-03	7.32758E-05
2.623906E-01	2.48476E-03	7.17017E-05
2.6261157E-01	2.77572E-03	7.26298E-05
2.6283253E-01	2.58247E-03	7.28194E-05
2.6305349E-01	2.42866E-03	7.26196E-05
2.6327446E-01	2.26269E-03	7.29221E-05
2.6349542E-01	2.44461E-03	7.25601E-05
2.6371639E-01	2.34302E-03	7.14806E-05
2.6393735E-01	2.40458E-03	7.22345E-05
2.6415831E-01	2.62542E-03	7.25448E-05
2.6437928E-01	2.54476E-03	7.23691E-05
2.6460024E-01	2.47764E-03	7.32735E-05
2.648212E-01	2.36113E-03	7.24025E-05
2.6504217E-01	2.35589E-03	7.24555E-05
2.6526313E-01	2.33092E-03	7.17423E-05
2.654841E-01	2.46526E-03	7.26494E-05
2.6570506E-01	2.52422E-03	7.27365E-05
2.6592602E-01	2.40863E-03	7.18693E-05
2.6614699E-01	2.53244E-03	7.32923E-05
2.6636795E-01	2.59814E-03	7.20905E-05
2.6658892E-01	2.48565E-03	7.26184E-05
2.6680988E-01	2.50136E-03	7.30442E-05
2.6703084E-01	2.43978E-03	7.23407E-05
2.6725181E-01	2.36868E-03	7.18637E-05
2.6747277E-01	2.31252E-03	7.30324E-05
2.6769373E-01	2.42366E-03	7.21612E-05
2.679147E-01	2.39476E-03	7.24631E-05
2.6813566E-01	2.32854E-03	7.22318E-05
2.6835663E-01	2.54333E-03	7.23770E-05
2.6857759E-01	2.63167E-03	7.29079E-05
2.6879855E-01	2.63058E-03	7.27938E-05
2.6901952E-01	2.32935E-03	7.25163E-05
2.6924048E-01	2.41583E-03	7.24319E-05
2.6946145E-01	2.52966E-03	7.18191E-05
2.6968241E-01	2.50920E-03	7.22363E-05
2.6990337E-01	2.44535E-03	7.25794E-05
2.7012434E-01	2.39740E-03	7.27546E-05
2.703453E-01	2.55820E-03	7.29046E-05
2.7056627E-01	2.24366E-03	7.25338E-05
2.7078723E-01	2.34785E-03	7.21572E-05
2.7100819E-01	2.40311E-03	7.14723E-05
2.7122916E-01	2.47963E-03	7.27199E-05
2.7145012E-01	2.53061E-03	7.21575E-05
2.7167108E-01	2.57312E-03	7.41135E-05
2.7189205E-01	2.35225E-03	7.16961E-05
2.7211301E-01	2.40405E-03	7.20915E-05
2.7233398E-01	2.50994E-03	7.28068E-05
2.7255494E-01	2.19726E-03	7.24789E-05
2.727759E-01	2.51090E-03	7.27133E-05
2.7299687E-01	2.33548E-03	7.22623E-05
2.7321783E-01	2.43661E-03	7.25802E-05
2.734388E-01	2.36334E-03	7.17980E-05
2.7365976E-01	2.27592E-03	7.24179E-05
2.7388072E-01	2.30563E-03	7.25316E-05
2.7410169E-01	2.27727E-03	7.25159E-05
2.7432265E-01	2.32485E-03	7.18953E-05
2.7454361E-01	2.41525E-03	7.31475E-05
2.7476458E-01	2.40926E-03	7.18463E-05
2.7498554E-01	2.28504E-03	7.24614E-05
2.7520651E-01	2.26419E-03	7.22986E-05
2.7542747E-01	2.26279E-03	7.20299E-05
2.7564843E-01	2.36496E-03	7.25001E-05
2.758694E-01	2.46365E-03	7.34231E-05
2.7609036E-01	2.19677E-03	7.20404E-05
2.7631133E-01	2.43771E-03	7.28227E-05
2.7653229E-01	2.28387E-03	7.19415E-05
2.7675325E-01	2.41645E-03	7.40898E-05
2.7697422E-01	2.19310E-03	7.51237E-05
2.7719518E-01	2.26562E-03	7.57000E-05
2.7741614E-01	2.33313E-03	7.66961E-05
2.7763711E-01	2.22425E-03	7.70393E-05
2.7785807E-01	2.23885E-03	7.79943E-05
2.7807904E-01	2.37310E-03	7.71265E-05
2.783000E-01	2.32592E-03	7.92570E-05
2.7852096E-01	2.27835E-03	7.87128E-05
2.7874193E-01	2.07837E-03	7.94742E-05
2.7896289E-01	2.28818E-03	7.93998E-05
2.7918386E-01	2.41105E-03	8.00200E-05
2.7940482E-01	2.29883E-03	8.09510E-05
2.7962578E-01	2.21377E-03	8.22244E-05
2.7984675E-01	2.41839E-03	8.08389E-05
2.8006771E-01	1.95130E-03	8.08525E-05
2.8028867E-01	2.26339E-03	8.23227E-05
2.8050964E-01	2.07842E-03	8.20852E-05
2.807306E-01	2.31006E-03	8.29666E-05
2.8095157E-01	2.31809E-03	8.32325E-05
2.8117253E-01	2.27548E-03	8.21170E-05
2.8139349E-01	2.14558E-03	8.15146E-05
2.8161446E-01	2.42035E-03	8.03219E-05
2.8183542E-01	2.28481E-03	7.88104E-05
2.8205639E-01	2.29173E-03	7.89114E-05
2.8227735E-01	2.24142E-03	7.90523E-05
2.8249831E-01	2.25114E-03	7.77490E-05
2.8271928E-01	2.29248E-03	7.87287E-05
2.8294024E-01	2.20030E-03	7.81564E-05
2.831612E-01	2.23831E-03	7.71517E-05
2.8338217E-01	2.14753E-03	7.78221E-05
2.8360313E-01	2.13927E-03	7.65350E-05
2.838241E-01	1.99126E-03	7.67551E-05
2.8404506E-01	2.42331E-03	7.76346E-05
2.8426602E-01	2.16375E-03	7.71733E-05
2.8448699E-01	2.25098E-03	7.65202E-05
2.8470795E-01	2.35250E-03	7.64579E-05
2.8492892E-01	2.24606E-03	7.65441E-05
2.8514988E-01	2.18856E-03	7.63760E-05
2.8537084E-01	2.27754E-03	7.68595E-05
2.8559181E-01	2.26471E-03	7.66789E-05
2.8581277E-01	2.20461E-03	7.54360E-05
2.8603373E-01	2.13824E-03	7.59257E-05
2.862547E-01	2.25948E-03	7.56166E-05
2.8647566E-01	2.19914E-03	7.59430E-05
2.8669663E-01	2.13520E-03	7.62196E-05
2.8691759E-01	2.14656E-03	7.65495E-05
2.8713855E-01	2.21100E-03	7.53233E-05
2.8735952E-01	2.07341E-03	7.53461E-05
2.8758048E-01	2.12695E-03	7.53757E-05
2.8780145E-01	2.06413E-03	7.55740E-05
2.8802241E-01	2.15072E-03	7.58946E-05
2.8824337E-01	2.26009E-03	7.60991E-05
2.8846434E-01	2.07706E-03	7.54923E-05
2.886853E-01	2.19695E-03	7.57837E-05
2.8890627E-01	2.17112E-03	7.53255E-05
2.8912723E-01	2.06320E-03	7.49655E-05
2.8934819E-01	2.07414E-03	7.54669E-05
2.8956916E-01	2.21668E-03	7.52244E-05
2.8979012E-01	2.10812E-03	7.55707E-05
2.9001108E-01	2.18182E-03	7.53784E-05
2.9023205E-01	2.12086E-03	7.47701E-05
2.9045301E-01	2.09551E-03	7.53103E-05
2.9067398E-01	1.99469E-03	7.53123E-05
2.9089494E-01	2.23960E-03	7.47928E-05
2.911159E-01	2.26759E-03	7.55997E-05
2.9133687E-01	2.12420E-03	7.46750E-05
2.9155783E-01	2.14436E-03	7.46138E-05
2.917788E-01	2.07127E-03	7.45614E-05
2.9199976E-01	2.29731E-03	7.47586E-05
2.9222072E-01	1.87936E-03	7.47609E-05
2.9244169E-01	2.21547E-03	7.55485E-05
2.9266265E-01	2.28064E-03	7.46416E-05
2.9288361E-01	2.01150E-03	7.38645E-05
2.9310458E-01	2.00601E-03	7.43889E-05
2.9332554E-01	2.08793E-03	7.44394E-05
2.9354651E-01	2.30621E-03	7.46306E-05
2.9376747E-01	2.06431E-03	7.46214E-05
2.9398843E-01	2.13771E-03	7.48517E-05
2.942094E-01	2.02321E-03	7.40691E-05
2.9443036E-01	1.91326E-03	7.43148E-05
2.9465133E-01	1.82542E-03	7.40120E-05
2.9487229E-01	2.03936E-03	7.40473E-05
2.9509325E-01	2.24745E-03	7.47464E-05
2.9531422E-01	2.15882E-03	7.48633E-05
2.9553518E-01	2.11589E-03	7.44831E-05
2.9575614E-01	2.18801E-03	7.40693E-05
2.9597711E-01	2.11162E-03	7.42249E-05
2.9619807E-01	2.12678E-03	7.44780E-05
2.9641904E-01	2.03279E-03	7.45804E-05
2.966400E-01	1.98614E-03	7.47171E-05
2.9686096E-01	2.28146E-03	7.39940E-05
2.9708193E-01	2.01662E-03	7.42870E-05
2.9730289E-01	2.07159E-03	7.37219E-05
2.9752386E-01	2.00251E-03	7.40068E-05
2.9774482E-01	1.91056E-03	7.48271E-05
2.9796578E-01	2.09641E-03	7.45069E-05
2.9818675E-01	2.04799E-03	7.45276E-05
2.9840771E-01	1.84174E-03	7.34836E-05
2.9862867E-01	1.97864E-03	7.38521E-05
2.9884964E-01	2.23691E-03	7.38789E-05
2.990706E-01	2.05828E-03	7.44295E-05
2.9929157E-01	2.01629E-03	7.40947E-05
2.9951253E-01	2.01353E-03	7.45955E-05
2.9973349E-01	2.09468E-03	7.43868E-05
2.9995446E-01	2.02554E-03	7.38358E-05
3.0017542E-01	2.10746E-03	7.35956E-05
3.0039639E-01	1.93874E-03	7.37631E-05
3.0061735E-01	1.92682E-03	7.35839E-05
3.0083831E-01	2.07653E-03	7.42933E-05
3.0105928E-01	2.00981E-03	7.39832E-05
3.0128024E-01	2.03443E-03	7.32007E-05
3.015012E-01	2.03350E-03	7.37758E-05
3.0172217E-01	1.90684E-03	7.36495E-05
3.0194313E-01	2.02358E-03	7.37298E-05
3.021641E-01	1.83575E-03	7.38382E-05
3.0238506E-01	2.10491E-03	7.34366E-05
3.0260602E-01	2.04265E-03	7.30194E-05
3.0282699E-01	2.08213E-03	7.29819E-05
3.0304795E-01	1.85376E-03	7.34986E-05
3.0326892E-01	2.09460E-03	7.32296E-05
3.0348988E-01	1.91911E-03	7.40045E-05
3.0371084E-01	1.90187E-03	7.37515E-05
3.0393181E-01	2.15712E-03	7.33153E-05
3.0415277E-01	1.91450E-03	7.29569E-05
3.0437373E-01	1.94127E-03	7.31313E-05
3.045947E-01	1.88785E-03	7.32115E-05
3.0481566E-01	2.06905E-03	7.39493E-05
3.0503663E-01	2.08355E-03	7.36282E-05
3.0525759E-01	2.07830E-03	7.30674E-05
3.0547855E-01	1.89340E-03	7.31988E-05
3.0569952E-01	2.12056E-03	7.29950E-05
3.0592048E-01	1.84276E-03	7.26322E-05
3.0614145E-01	2.02500E-03	7.36085E-05
3.0636241E-01	2.07769E-03	7.40535E-05
3.0658337E-01	1.97934E-03	7.25996E-05
3.0680434E-01	2.05210E-03	7.35711E-05
3.070253E-01	1.98959E-03	7.32968E-05
3.0724627E-01	1.70444E-03	7.29732E-05
3.0746723E-01	1.81894E-03	7.33016E-05
3.0768819E-01	2.09774E-03	7.38955E-05
3.0790916E-01	2.04600E-03	7.33218E-05
3.0813012E-01	2.00002E-03	7.32372E-05
3.0835108E-01	2.11061E-03	7.28439E-05
3.0857205E-01	2.01896E-03	7.32616E-05
3.0879301E-01	2.18063E-03	7.35201E-05
3.0901398E-01	1.90219E-03	7.35608E-05
3.0923494E-01	2.02019E-03	7.40104E-05
3.094559E-01	1.97776E-03	7.30915E-05
3.0967687E-01	2.14863E-03	7.28261E-05
3.0989783E-01	1.92578E-03	7.28799E-05
3.101188E-01	1.97397E-03	7.33138E-05
3.1033976E-01	2.01710E-03	7.33096E-05
3.1056072E-01	2.10541E-03	7.43430E-05
3.1078169E-01	1.83058E-03	7.33444E-05
3.1100265E-01	1.91670E-03	7.25239E-05
3.1122361E-01	1.82391E-03	7.27875E-05
3.1144458E-01	1.90805E-03	7.33926E-05
3.1166554E-01	2.00477E-03	7.31884E-05
3.1188651E-01	1.85927E-03	7.37166E-05
3.1210747E-01	1.94283E-03	7.32767E-05
3.1232843E-01	1.93966E-03	7.30416E-05
3.125494E-01	1.75203E-03	7.25180E-05
3.1277036E-01	1.91923E-03	7.33289E-05
3.1299133E-01	1.92002E-03	7.30194E-05
3.1321229E-01	1.85191E-03	7.35423E-05
3.1343325E-01	1.95202E-03	7.35142E-05
3.1365422E-01	1.84723E-03	7.27647E-05
3.1387518E-01	1.80600E-03	7.28529E-05
3.1409614E-01	1.74386E-03	7.27169E-05
3.1431711E-01	1.87591E-03	7.30742E-05
3.1453807E-01	2.03670E-03	7.35568E-05
3.1475904E-01	1.91460E-03	7.41239E-05
3.149800E-01	1.85430E-03	7.24735E-05
3.1520096E-01	1.75337E-03	7.29567E-05
3.1542193E-01	2.04220E-03	7.31359E-05
3.1564289E-01	1.93900E-03	7.28534E-05
3.1586386E-01	1.77581E-03	7.31725E-05
3.1608482E-01	1.74118E-03	7.38746E-05
3.1630578E-01	1.88646E-03	7.31152E-05
3.1652675E-01	1.83267E-03	7.29492E-05
3.1674771E-01	1.65396E-03	7.28202E-05
3.1696867E-01	1.91409E-03	7.29824E-05
3.1718964E-01	1.66127E-03	7.30309E-05
3.174106E-01	2.13820E-03	7.33775E-05
3.1763157E-01	1.85276E-03	7.33602E-05
3.1785253E-01	1.65908E-03	7.25981E-05
3.1807349E-01	1.80768E-03	7.31082E-05
3.1829446E-01	1.96456E-03	7.28369E-05
3.1851542E-01	1.93636E-03	7.35529E-05
3.1873639E-01	1.68552E-03	7.26784E-05
3.1895735E-01	1.83621E-03	7.36893E-05
3.1917831E-01	1.75167E-03	7.25072E-05
3.1939928E-01	1.92853E-03	7.28734E-05
3.1962024E-01	1.71226E-03	7.26174E-05
3.198412E-01	1.79937E-03	7.33311E-05
3.2006217E-01	1.80679E-03	7.31765E-05
3.2028313E-01	1.85212E-03	7.37692E-05
3.205041E-01	1.87999E-03	7.33062E-05
3.2072506E-01	1.69785E-03	7.25831E-05
3.2094602E-01	1.74527E-03	7.25542E-05
3.2116699E-01	1.76125E-03	7.27169E-05
3.2138795E-01	1.86634E-03	7.27701E-05
3.2160892E-01	1.67380E-03	7.31039E-05
3.2182988E-01	1.86747E-03	7.40044E-05
3.2205084E-01	1.69631E-03	7.24237E-05
3.2227181E-01	1.54123E-03	7.30259E-05
3.2249277E-01	1.76009E-03	7.28371E-05
3.2271373E-01	1.74591E-03	7.26096E-05
3.229347E-01	1.50663E-03	7.30946E-05
3.2315566E-01	1.90217E-03	7.36619E-05
3.2337663E-01	1.80358E-03	7.22648E-05
3.2359759E-01	1.85354E-03	7.28739E-05
3.2381855E-01	1.67883E-03	7.31796E-05
3.2403952E-01	1.90355E-03	7.28830E-05
3.2426048E-01	1.85781E-03	7.34793E-05
3.2448145E-01	1.73806E-03	7.39954E-05
3.2470241E-01	1.75807E-03	7.23926E-05
3.2492337E-01	1.85269E-03	7.27727E-05
3.2514434E-01	1.64766E-03	7.28067E-05
3.253653E-01	1.80234E-03	7.27882E-05
3.2558627E-01	1.65514E-03	7.31444E-05
3.2580723E-01	1.73290E-03	7.35771E-05
3.2602819E-01	1.76864E-03	7.33306E-05
3.2624916E-01	1.72520E-03	7.27162E-05
3.2647012E-01	1.77128E-03	7.25889E-05
3.2669108E-01	1.88960E-03	7.28332E-05
3.2691205E-01	1.76776E-03	7.30171E-05
3.2713301E-01	1.68687E-03	7.30001E-05
3.2735398E-01	1.63297E-03	7.34567E-05
3.2757494E-01	1.67539E-03	7.28598E-05
3.277959E-01	1.69854E-03	7.26077E-05
3.2801687E-01	1.73365E-03	7.26424E-05
3.2823783E-01	1.82215E-03	7.29696E-05
3.284588E-01	1.65105E-03	7.27028E-05
3.2867976E-01	1.82972E-03	7.30120E-05
3.2890072E-01	1.83057E-03	7.27373E-05
3.2912169E-01	1.82919E-03	7.27335E-05
3.2934265E-01	1.71811E-03	7.27039E-05
3.2956361E-01	1.88117E-03	7.31603E-05
3.2978458E-01	1.69491E-03	7.30175E-05
3.3000554E-01	1.79534E-03	7.32461E-05
3.3022651E-01	1.82992E-03	7.32092E-05
3.3044747E-01	1.73077E-03	7.27187E-05
3.3066843E-01	1.71129E-03	7.26932E-05
3.308894E-01	1.74630E-03	7.27564E-05
3.3111036E-01	1.60765E-03	7.32953E-05
3.3133133E-01	1.73312E-03	7.34935E-05
3.3155229E-01	1.59198E-03	7.36186E-05
3.3177325E-01	1.62945E-03	7.25487E-05
3.3199422E-01	1.56753E-03	7.27940E-05
3.3221518E-01	1.68644E-03	7.35415E-05
3.3243614E-01	1.73509E-03	7.45256E-05
3.3265711E-01	1.70625E-03	7.57960E-05
3.3287807E-01	1.70374E-03	7.70655E-05
3.3309904E-01	1.48170E-03	7.74799E-05
3.333200E-01	1.58060E-03	7.81753E-05
3.3354096E-01	1.65642E-03	7.91101E-05
3.3376193E-01	1.76280E-03	7.92195E-05
3.3398289E-01	1.91679E-03	7.95602E-05
3.3420386E-01	1.79727E-03	8.05243E-05
3.3442482E-01	1.67230E-03	8.09150E-05
3.3464578E-01	1.92757E-03	8.18618E-05
3.3486675E-01	1.49203E-03	8.20800E-05
3.3508771E-01	1.78984E-03	8.26836E-05
3.3530867E-01	1.68354E-03	8.33672E-05
3.3552964E-01	1.56279E-03	8.39361E-05
3.357506E-01	1.62903E-03	8.38941E-05
3.3597157E-01	1.81370E-03	8.51068E-05
3.3619253E-01	1.75685E-03	8.57255E-05
3.3641349E-01	1.88435E-03	8.61532E-05
3.3663446E-01	1.45235E-03	8.65152E-05
3.3685542E-01	1.78796E-03	8.66091E-05
3.3707639E-01	1.76585E-03	8.45431E-05
3.3729735E-01	1.75411E-03	8.30432E-05
3.3751831E-01	1.66186E-03	8.18108E-05
3.3773928E-01	1.73785E-03	8.16503E-05
3.3796024E-01	1.48290E-03	8.13032E-05
3.381812E-01	1.53662E-03	8.14709E-05
3.3840217E-01	1.64595E-03	8.20590E-05
3.3862313E-01	1.78319E-03	8.11834E-05
3.388441E-01	1.68692E-03	8.04828E-05
3.3906506E-01	1.67921E-03	8.05158E-05
3.3928602E-01	1.85274E-03	8.06785E-05
3.3950699E-01	1.42531E-03	8.00717E-05
3.3972795E-01	1.59731E-03	8.03670E-05
3.3994892E-01	1.41936E-03	8.00442E-05
3.4016988E-01	1.52395E-03	7.92504E-05
3.4039084E-01	1.63830E-03	7.95912E-05
3.4061181E-01	1.63913E-03	7.98177E-05
3.4083277E-01	1.64510E-03	7.90744E-05
3.4105373E-01	1.64750E-03	7.97652E-05
3.412747E-01	1.55790E-03	8.00288E-05
3.4149566E-01	1.68646E-03	7.89550E-05
3.4171663E-01	1.59080E-03	7.87665E-05
3.4193759E-01	1.82903E-03	7.96794E-05
3.4215855E-01	1.69113E-03	7.97515E-05
3.4237952E-01	1.54474E-03	7.98221E-05
3.4260048E-01	1.71978E-03	8.11716E-05
3.4282145E-01	1.35246E-03	7.93893E-05
3.4304241E-01	1.57248E-03	7.94477E-05
3.4326337E-01	1.44638E-03	7.95356E-05
3.4348434E-01	1.64954E-03	8.01725E-05
3.437053E-01	1.80611E-03	8.01432E-05
3.4392627E-01	1.78829E-03	8.10563E-05
3.4414723E-01	1.53998E-03	8.13513E-05
3.4436819E-01	1.55087E-03	7.97291E-05
3.4458916E-01	1.61079E-03	8.06246E-05
3.4481012E-01	1.66201E-03	8.09725E-05
3.4503108E-01	1.68451E-03	8.06646E-05
3.4525205E-01	1.58132E-03	8.10325E-05
3.4547301E-01	1.42662E-03	8.16796E-05
3.4569398E-01	1.64594E-03	8.05297E-05
3.4591494E-01	1.65992E-03	8.10032E-05
3.461359E-01	1.40358E-03	8.08772E-05
3.4635687E-01	1.73392E-03	8.11597E-05
3.4657783E-01	1.66177E-03	8.19968E-05
3.467988E-01	1.54817E-03	8.23719E-05
3.4701976E-01	1.64270E-03	8.11606E-05
3.4724072E-01	1.54401E-03	8.18811E-05
3.4746169E-01	1.86162E-03	8.14838E-05
3.4768265E-01	1.63326E-03	8.17779E-05
3.4790361E-01	1.66269E-03	8.27379E-05
3.4812458E-01	1.57107E-03	8.27965E-05
3.4834554E-01	1.53883E-03	8.27325E-05
3.4856651E-01	1.49906E-03	8.23182E-05
3.4878747E-01	1.62875E-03	8.17662E-05
3.4900843E-01	1.42019E-03	8.27396E-05
3.492294E-01	1.57622E-03	8.26504E-05
3.4945036E-01	1.70663E-03	8.35189E-05
3.4967133E-01	1.58290E-03	8.40984E-05
3.4989229E-01	1.65562E-03	8.32505E-05
3.5011325E-01	1.50619E-03	8.28637E-05
3.5033422E-01	1.67994E-03	8.33888E-05
3.5055518E-01	1.50714E-03	8.34856E-05
3.5077614E-01	1.47655E-03	8.39183E-05
3.5099711E-01	1.69689E-03	8.52845E-05
3.5121807E-01	1.68851E-03	8.34756E-05
3.5143904E-01	1.43997E-03	8.41900E-05
3.516600E-01	1.53117E-03	8.44516E-05
3.5188096E-01	1.63781E-03	8.46124E-05
3.5210193E-01	1.35643E-03	8.44634E-05
3.5232289E-01	1.67114E-03	8.54999E-05
3.5254386E-01	1.59076E-03	8.55688E-05
3.5276482E-01	1.50897E-03	8.49491E-05
3.5298578E-01	1.63326E-03	8.50345E-05
3.5320675E-01	1.28282E-03	8.56376E-05
3.5342771E-01	1.56608E-03	8.57934E-05
3.5364867E-01	1.64342E-03	8.64597E-05
3.5386964E-01	1.28494E-03	8.70832E-05
3.540906E-01	1.44069E-03	8.56002E-05
3.5431157E-01	1.48669E-03	8.61359E-05
3.5453253E-01	1.54577E-03	8.62913E-05
3.5475349E-01	1.65958E-03	8.72368E-05
3.5497446E-01	1.37568E-03	8.73915E-05
3.5519542E-01	1.52786E-03	8.90873E-05
3.5541639E-01	1.45224E-03	8.71717E-05
3.5563735E-01	1.41475E-03	8.73041E-05
3.5585831E-01	1.44397E-03	8.75961E-05
3.5607928E-01	1.51227E-03	8.75021E-05
3.5630024E-01	1.50894E-03	8.85649E-05
3.565212E-01	1.37294E-03	8.95336E-05
3.5674217E-01	1.64065E-03	8.87822E-05
3.5696313E-01	1.53906E-03	8.85671E-05
3.571841E-01	1.27670E-03	8.76245E-05
3.5740506E-01	1.41912E-03	8.80977E-05
3.5762602E-01	1.36709E-03	8.85196E-05
3.5784699E-01	1.48311E-03	8.89669E-05
3.5806795E-01	1.48032E-03	8.94049E-05
3.5828892E-01	1.45123E-03	8.80338E-05
3.5850988E-01	1.44745E-03	8.86762E-05
3.5873084E-01	1.78128E-03	8.85546E-05
3.5895181E-01	1.40953E-03	8.89701E-05
3.5917277E-01	1.43429E-03	9.00253E-05
3.5939373E-01	1.62745E-03	9.08802E-05
3.596147E-01	1.29649E-03	8.96579E-05
3.5983566E-01	1.51957E-03	8.99878E-05
3.6005663E-01	1.41600E-03	8.94191E-05
3.6027759E-01	1.54791E-03	9.12331E-05
3.6049855E-01	1.45289E-03	9.12463E-05
3.6071952E-01	1.46672E-03	9.22886E-05
3.6094048E-01	1.63553E-03	9.23412E-05
3.6116145E-01	1.39464E-03	9.10308E-05
3.6138241E-01	1.44171E-03	9.20089E-05
3.6160337E-01	1.47534E-03	9.22209E-05
3.6182434E-01	1.44195E-03	9.17737E-05
3.620453E-01	1.53904E-03	9.24851E-05
3.6226627E-01	1.30070E-03	9.36947E-05
3.6248723E-01	1.47007E-03	9.16820E-05
3.6270819E-01	1.46315E-03	9.20239E-05
3.6292916E-01	1.63299E-03	9.25064E-05
3.6315012E-01	1.62051E-03	9.33757E-05
3.6337108E-01	1.40348E-03	9.34943E-05
3.6359205E-01	1.24303E-03	9.52785E-05
3.6381301E-01	1.34370E-03	9.32546E-05
3.6403398E-01	1.60381E-03	9.44925E-05
3.6425494E-01	1.45107E-03	9.46339E-05
3.644759E-01	1.30465E-03	9.49105E-05
3.6469687E-01	1.44559E-03	9.57041E-05
3.6491783E-01	1.44281E-03	9.76084E-05
3.651388E-01	1.29735E-03	9.79320E-05
3.6535976E-01	1.52946E-03	9.62811E-05
3.6558072E-01	1.40887E-03	9.71781E-05
3.6580169E-01	1.67530E-03	9.81647E-05
3.6602265E-01	1.48479E-03	9.94580E-05
3.6624361E-01	1.67631E-03	1.00087E-04
3.6646458E-01	1.53818E-03	1.01895E-04
3.6668554E-01	1.44208E-03	9.97705E-05
3.6690651E-01	1.24225E-03	1.00754E-04
3.6712747E-01	1.44307E-03	1.00870E-04
3.6734843E-01	1.31332E-03	1.02160E-04
3.675694E-01	1.42167E-03	1.02494E-04
3.6779036E-01	1.56884E-03	1.05665E-04
3.6801133E-01	1.34957E-03	1.04678E-04
3.6823229E-01	1.32039E-03	1.04112E-04
3.6845325E-01	1.48539E-03	1.05294E-04
3.6867422E-01	1.48128E-03	1.06751E-04
3.6889518E-01	1.52538E-03	1.07977E-04
3.6911614E-01	1.38644E-03	1.08767E-04
3.6933711E-01	1.63662E-03	1.10949E-04
3.6955807E-01	1.70036E-03	1.09486E-04
