# Supplementary material for: A solution structure analysis reveals a bent collagen triple helix in the complement activation recognition molecule mannan-binding lectin
Source: J Biol Chem. 2022 Dec 15;299(2):102799. doi: 10.1016/j.jbc.2022.102799 (PMC9898670; doi:10.1016/j.jbc.2022.102799)
Supplement: Supplemental data 1 [file mmc1.zip › mbl_12.dat]

0.0066059322    0.0284685630    0.0105046373    
0.0068277845    0.0273172600    0.0100375710    
0.0070496368    0.0269171527    0.0092979307    
0.0072714891    0.0270136899    0.0088049335    
0.0074933414    0.0299917634    0.0086261248    
0.0077151937    0.0273831381    0.0081549746    
0.0079370460    0.0274149187    0.0076707975    
0.0081588983    0.0275504012    0.0077048908    
0.0083807506    0.0285367806    0.0070707482    
0.0086026029    0.0260661691    0.0068655288    
0.0088244552    0.0280214529    0.0067615790    
0.0090463075    0.0272968297    0.0065563184    
0.0092681598    0.0289771910    0.0063662929    
0.0094900121    0.0257489991    0.0062309241    
0.0097118644    0.0288208707    0.0058545301    
0.0099337167    0.0238736283    0.0058202631    
0.0101555690    0.0244473752    0.0057360314    
0.0103774210    0.0274445001    0.0056182181    
0.0105992740    0.0268284522    0.0054726084    
0.0108211260    0.0248212936    0.0052826514    
0.0110429780    0.0271398236    0.0050893301    
0.0112648310    0.0269529307    0.0050899491    
0.0114866830    0.0241364454    0.0048760167    
0.0117085350    0.0252960942    0.0048627003    
0.0119303870    0.0252753355    0.0048313274    
0.0121522400    0.0251320265    0.0046686731    
0.0123740920    0.0240647556    0.0045364895    
0.0125959440    0.0259992754    0.0044551716    
0.0128177970    0.0250208662    0.0044352764    
0.0130396490    0.0239377143    0.0043486638    
0.0132615010    0.0242591930    0.0043128719    
0.0134833540    0.0242612454    0.0042037385    
0.0137052060    0.0241062807    0.0041493076    
0.0139270580    0.0240326999    0.0041243026    
0.0141489100    0.0242903692    0.0040278187    
0.0143707630    0.0244789502    0.0039682407    
0.0145926150    0.0231247968    0.0039825737    
0.0148144670    0.0248562515    0.0038548815    
0.0150363200    0.0239223590    0.0038513416    
0.0152581720    0.0254148219    0.0037953169    
0.0154800240    0.0233137920    0.0037211097    
0.0157018770    0.0233940759    0.0037028416    
0.0159237290    0.0239033319    0.0037274994    
0.0161455810    0.0232205650    0.0036077633    
0.0163674330    0.0230548353    0.0036301240    
0.0165892860    0.0236212337    0.0035148690    
0.0168111380    0.0219563055    0.0034345845    
0.0170329900    0.0229523470    0.0035100886    
0.0172548430    0.0231451269    0.0034505194    
0.0174766950    0.0242511525    0.0034494125    
0.0176985470    0.0226117125    0.0034400733    
0.0179204000    0.0241383122    0.0033376866    
0.0181422520    0.0208537212    0.0032896637    
0.0183641040    0.0229646572    0.0032980000    
0.0185859560    0.0238013453    0.0032269351    
0.0188078090    0.0228032939    0.0032526761    
0.0190296610    0.0224451525    0.0032229952    
0.0192515130    0.0221018428    0.0031730829    
0.0194733660    0.0222797492    0.0031348898    
0.0196952180    0.0220411315    0.0031089847    
0.0199170700    0.0218847779    0.0031089071    
0.0201389230    0.0213208867    0.0031051953    
0.0203607750    0.0224966334    0.0030734722    
0.0205826270    0.0216597208    0.0030096066    
0.0208044790    0.0219467795    0.0029844041    
0.0210263320    0.0218877516    0.0029882109    
0.0212481840    0.0215459326    0.0029559299    
0.0214700360    0.0220819375    0.0029991268    
0.0216918890    0.0218095741    0.0028883760    
0.0219137410    0.0207429124    0.0029183870    
0.0221355930    0.0214436321    0.0028695159    
0.0223574460    0.0206931830    0.0028505570    
0.0225792980    0.0221661769    0.0028438529    
0.0228011500    0.0218175070    0.0028537795    
0.0230230020    0.0222381615    0.0028130739    
0.0232448550    0.0210555190    0.0028091765    
0.0234667070    0.0202160985    0.0027801688    
0.0236885590    0.0219601588    0.0027383611    
0.0239104120    0.0209909877    0.0026997755    
0.0241322640    0.0217325115    0.0027173393    
0.0243541160    0.0211970866    0.0026782430    
0.0245759690    0.0209882822    0.0026797315    
0.0247978210    0.0206581841    0.0027122746    
0.0250196730    0.0219573289    0.0026274318    
0.0252415250    0.0203431777    0.0026148586    
0.0254633780    0.0201463920    0.0026358263    
0.0256852300    0.0203450429    0.0025962709    
0.0259070820    0.0207692376    0.0025953299    
0.0261289350    0.0208938845    0.0026133734    
0.0263507870    0.0204883963    0.0025517118    
0.0265726390    0.0208031748    0.0025663515    
0.0267944920    0.0192122233    0.0025049443    
0.0270163440    0.0207462661    0.0025305435    
0.0272381960    0.0205075061    0.0025155287    
0.0274600480    0.0197879222    0.0025119491    
0.0276819010    0.0205496730    0.0024595294    
0.0279037530    0.0198983712    0.0024652743    
0.0281256050    0.0203263430    0.0024550049    
0.0283474580    0.0197037209    0.0024650498    
0.0285693100    0.0189580786    0.0024698345    
0.0287911620    0.0202524753    0.0024338198    
0.0290130150    0.0186170098    0.0023845141    
0.0292348670    0.0194899621    0.0023819544    
0.0294567190    0.0193857400    0.0024010921    
0.0296785710    0.0193289203    0.0023821973    
0.0299004240    0.0197928309    0.0023762584    
0.0301222760    0.0189555139    0.0023780916    
0.0303441280    0.0192819613    0.0023486328    
0.0305659810    0.0188922893    0.0023290112    
0.0307878330    0.0184812584    0.0023190692    
0.0310096850    0.0179990992    0.0023205194    
0.0312315380    0.0189814106    0.0023219904    
0.0314533900    0.0186976751    0.0022916149    
0.0316752420    0.0195481220    0.0023014698    
0.0318970940    0.0187718775    0.0022931031    
0.0321189470    0.0189368837    0.0022746233    
0.0323407990    0.0185380228    0.0022522038    
0.0325626510    0.0188093441    0.0022545308    
0.0327845040    0.0184732585    0.0022229634    
0.0330063560    0.0186416734    0.0022590891    
0.0332282080    0.0184227660    0.0022165275    
0.0334500610    0.0181642674    0.0022147340    
0.0336719130    0.0183690381    0.0022294043    
0.0338937650    0.0184921491    0.0021960889    
0.0341156170    0.0174662996    0.0021734962    
0.0343374700    0.0170636828    0.0022046255    
0.0345593220    0.0177442580    0.0021615261    
0.0347811740    0.0168598498    0.0021557674    
0.0350030270    0.0176454188    0.0021670101    
0.0352248790    0.0173941979    0.0021522721    
0.0354467310    0.0179096656    0.0021450768    
0.0356685840    0.0168930494    0.0021654740    
0.0358904360    0.0178092458    0.0021168603    
0.0361122880    0.0173849458    0.0021157789    
0.0363341400    0.0171230479    0.0020952476    
0.0365559930    0.0172233075    0.0021088947    
0.0367778450    0.0169128552    0.0021124414    
0.0369996970    0.0165195267    0.0020862466    
0.0372215500    0.0172626316    0.0020946850    
0.0374434020    0.0173887896    0.0020668093    
0.0376652540    0.0174071583    0.0020742127    
0.0378871070    0.0170621392    0.0020594666    
0.0381089590    0.0171843524    0.0020600231    
0.0383308110    0.0166780011    0.0020285439    
0.0385526630    0.0171062441    0.0020433112    
0.0387745160    0.0161734253    0.0020217872    
0.0389963680    0.0164216565    0.0020427923    
0.0392182200    0.0159050707    0.0020184546    
0.0394400730    0.0161552587    0.0020190025    
0.0396619250    0.0165148969    0.0019962773    
0.0398837770    0.0165852189    0.0019974361    
0.0401056300    0.0157225070    0.0019942606    
0.0403274820    0.0162410644    0.0019887777    
0.0405493340    0.0156969523    0.0019752431    
0.0407711860    0.0156294638    0.0019850201    
0.0409930390    0.0164098045    0.0019545554    
0.0412148910    0.0159898821    0.0019678572    
0.0414367430    0.0157028558    0.0019622456    
0.0416585960    0.0157621800    0.0019391703    
0.0418804480    0.0149734249    0.0019408391    
0.0421023000    0.0156034773    0.0019369736    
0.0423241530    0.0163083333    0.0019156749    
0.0425460050    0.0157322182    0.0019400099    
0.0427678570    0.0157100285    0.0019232916    
0.0429897090    0.0155081224    0.0019085970    
0.0432115620    0.0150036150    0.0019131318    
0.0434334140    0.0158521770    0.0018951341    
0.0436552660    0.0148013172    0.0018835567    
0.0438771190    0.0157786061    0.0019016032    
0.0440989710    0.0145920166    0.0018953256    
0.0443208230    0.0135788619    0.0018790532    
0.0445426760    0.0148367506    0.0018731712    
0.0447645280    0.0144278252    0.0018713434    
0.0449863800    0.0143516370    0.0018593442    
0.0452082320    0.0146018756    0.0018476988    
0.0454300850    0.0142684471    0.0018595491    
0.0456519370    0.0140990617    0.0018407145    
0.0458737890    0.0147371261    0.0018341995    
0.0460956420    0.0144145119    0.0018411221    
0.0463174940    0.0147340739    0.0018484562    
0.0465393460    0.0148009352    0.0018239903    
0.0467611990    0.0140511257    0.0018173075    
0.0469830510    0.0135119463    0.0018197927    
0.0472049030    0.0139377724    0.0018108895    
0.0474267550    0.0138395052    0.0018086778    
0.0476486080    0.0142304684    0.0018004551    
0.0478704600    0.0136963727    0.0018006520    
0.0480923120    0.0138285892    0.0017939938    
0.0483141650    0.0137454174    0.0017905047    
0.0485360170    0.0142318671    0.0017820178    
0.0487578690    0.0135773093    0.0017779938    
0.0489797220    0.0136947364    0.0017741310    
0.0492015740    0.0140669370    0.0017699277    
0.0494234260    0.0135470080    0.0017515128    
0.0496452780    0.0132908452    0.0017740633    
0.0498671310    0.0133135341    0.0017517094    
0.0500889830    0.0140355624    0.0017465888    
0.0503108350    0.0137082463    0.0017494914    
0.0505326880    0.0131763056    0.0017322274    
0.0507545400    0.0133618422    0.0017330526    
0.0509763920    0.0130259091    0.0017448641    
0.0511982450    0.0138699103    0.0017207470    
0.0514200970    0.0137725175    0.0017247978    
0.0516419490    0.0128639254    0.0017291804    
0.0518638010    0.0119623597    0.0017072150    
0.0520856540    0.0132649462    0.0017165828    
0.0523075060    0.0125886561    0.0017185897    
0.0525293580    0.0129223924    0.0017233557    
0.0527512110    0.0129331499    0.0017470214    
0.0529730630    0.0130044619    0.0017298769    
0.0531949150    0.0123967597    0.0017561499    
0.0534167680    0.0125281100    0.0017486546    
0.0536386200    0.0124546883    0.0017588947    
0.0538604720    0.0123688310    0.0017429629    
0.0540823240    0.0125422272    0.0017449225    
0.0543041770    0.0123324978    0.0017589242    
0.0545260290    0.0126058995    0.0017572986    
0.0547478810    0.0127543762    0.0017497228    
0.0549697340    0.0120161376    0.0017462310    
0.0551915860    0.0116702333    0.0017650695    
0.0554134380    0.0125223379    0.0017738240    
0.0556352910    0.0121808391    0.0017906562    
0.0558571430    0.0124881046    0.0018041526    
0.0560789950    0.0116622990    0.0017983953    
0.0563008470    0.0129764626    0.0018099505    
0.0565227000    0.0116665238    0.0018297580    
0.0567445520    0.0117960232    0.0018247607    
0.0569664040    0.0125761378    0.0018065999    
0.0571882570    0.0117836800    0.0017996229    
0.0574101090    0.0114990571    0.0017875774    
0.0576319610    0.0120256067    0.0017916865    
0.0578538140    0.0119896219    0.0017833688    
0.0580756660    0.0119699600    0.0017715150    
0.0582975180    0.0113793675    0.0017656189    
0.0585193700    0.0115741770    0.0017537041    
0.0587412230    0.0111891565    0.0017789451    
0.0589630750    0.0112681600    0.0017504968    
0.0591849270    0.0113609032    0.0017656887    
0.0594067800    0.0118139669    0.0017684997    
0.0596286320    0.0112879391    0.0017712913    
0.0598504840    0.0107999349    0.0017866277    
0.0600723370    0.0112136414    0.0017825949    
0.0602941890    0.0104472392    0.0017930573    
0.0605160410    0.0116946007    0.0018169358    
0.0607378930    0.0112544094    0.0018178155    
0.0609597460    0.0104677624    0.0018069719    
0.0611815980    0.0113440532    0.0017902137    
0.0614034500    0.0101814180    0.0017861850    
0.0616253030    0.0105202527    0.0017885655    
0.0618471550    0.0105419698    0.0017810177    
0.0620690070    0.0107369792    0.0017698211    
0.0622908600    0.0110178192    0.0017741311    
0.0625127120    0.0107855496    0.0017419667    
0.0627345640    0.0106341459    0.0017611610    
0.0629564160    0.0113981166    0.0017500423    
0.0631782690    0.0112015428    0.0017559846    
0.0634001210    0.0104872761    0.0017621506    
0.0636219730    0.0106192432    0.0017348336    
0.0638438260    0.0107258476    0.0017382217    
0.0640656780    0.0100703336    0.0017418166    
0.0642875300    0.0109341198    0.0017345268    
0.0645093830    0.0109789301    0.0017305746    
0.0647312350    0.0104933479    0.0017486362    
0.0649530870    0.0107566974    0.0017144490    
0.0651749390    0.0093297296    0.0017311755    
0.0653967920    0.0107627052    0.0017070031    
0.0656186440    0.0102291709    0.0017267822    
0.0658404960    0.0110672936    0.0017175527    
0.0660623490    0.0099102699    0.0017244292    
0.0662842010    0.0101355786    0.0017018437    
0.0665060530    0.0096409466    0.0017093835    
0.0667279060    0.0097509338    0.0016981274    
0.0669497580    0.0093147734    0.0017089222    
0.0671716100    0.0094057814    0.0017082113    
0.0673934620    0.0097700260    0.0017041476    
0.0676153150    0.0098473577    0.0017141780    
0.0678371670    0.0097590497    0.0016911287    
0.0680590190    0.0098988842    0.0016905096    
0.0682808720    0.0099204209    0.0017008049    
0.0685027240    0.0092299017    0.0016892175    
0.0687245760    0.0097088990    0.0016915112    
0.0689464290    0.0093646098    0.0017042572    
0.0691682810    0.0093367073    0.0016754979    
0.0693901330    0.0098164633    0.0016841609    
0.0696119850    0.0101891382    0.0016747153    
0.0698338380    0.0097002438    0.0016947111    
0.0700556900    0.0094640849    0.0017110020    
0.0702775420    0.0100795197    0.0017202901    
0.0704993950    0.0099176559    0.0017143710    
0.0707212470    0.0092345132    0.0017206721    
0.0709430990    0.0089053840    0.0017293093    
0.0711649520    0.0100758622    0.0017387158    
0.0713868040    0.0087754269    0.0017345031    
0.0716086560    0.0096053162    0.0017498675    
0.0718305080    0.0090319255    0.0017310862    
0.0720523610    0.0090560810    0.0017074618    
0.0722742130    0.0091267522    0.0017015964    
0.0724960650    0.0095686139    0.0016990949    
0.0727179180    0.0098644512    0.0016960934    
0.0729397700    0.0095857537    0.0017079634    
0.0731616220    0.0092000543    0.0016966948    
0.0733834750    0.0088046103    0.0016769699    
0.0736053270    0.0088761791    0.0016703603    
0.0738271790    0.0088890413    0.0016806051    
0.0740490310    0.0092714712    0.0016790365    
0.0742708840    0.0090353048    0.0016819055    
0.0744927360    0.0086678188    0.0016714203    
0.0747145880    0.0092913608    0.0016669160    
0.0749364410    0.0086968037    0.0016573114    
0.0751582930    0.0088384815    0.0016623953    
0.0753801450    0.0093595254    0.0016672124    
0.0756019980    0.0089173878    0.0016582717    
0.0758238500    0.0086024234    0.0016555856    
0.0760457020    0.0086763921    0.0016434056    
0.0762675540    0.0088774356    0.0016552439    
0.0764894070    0.0088633104    0.0016469325    
0.0767112590    0.0086043564    0.0016453952    
0.0769331110    0.0087393833    0.0016357267    
0.0771549640    0.0089037129    0.0016591536    
0.0773768160    0.0093327341    0.0016322156    
0.0775986680    0.0092785241    0.0016372960    
0.0778205210    0.0088701643    0.0016215450    
0.0780423730    0.0091176303    0.0016282418    
0.0782642250    0.0088231073    0.0016281486    
0.0784860770    0.0092572955    0.0016381721    
0.0787079300    0.0090467359    0.0016335551    
0.0789297820    0.0084011029    0.0016154398    
0.0791516340    0.0079945144    0.0016217981    
0.0793734870    0.0087711311    0.0016126489    
0.0795953390    0.0084135455    0.0016202676    
0.0798171910    0.0082819432    0.0016136231    
0.0800390440    0.0083491609    0.0016184837    
0.0802608960    0.0082710284    0.0015997591    
0.0804827480    0.0085436663    0.0016025292    
0.0807046000    0.0084176644    0.0016047641    
0.0809264530    0.0088282183    0.0015994750    
0.0811483050    0.0089017985    0.0016062897    
0.0813701570    0.0080204182    0.0015993024    
0.0815920100    0.0085323180    0.0015893036    
0.0818138620    0.0082093935    0.0015879879    
0.0820357140    0.0081646480    0.0015849953    
0.0822575670    0.0077841014    0.0015760189    
0.0824794190    0.0077944702    0.0015913544    
0.0827012710    0.0070375738    0.0015987499    
0.0829231230    0.0081141563    0.0015870366    
0.0831449760    0.0081106897    0.0015745204    
0.0833668280    0.0080758917    0.0015772115    
0.0835886800    0.0078115366    0.0015762386    
0.0838105330    0.0078599061    0.0015793206    
0.0840323850    0.0082922164    0.0015868127    
0.0842542370    0.0081003758    0.0015731250    
0.0844760900    0.0080647828    0.0015702035    
0.0846979420    0.0080210394    0.0015627259    
0.0849197940    0.0080509336    0.0015681480    
0.0851416460    0.0077027956    0.0015718990    
0.0853634990    0.0079908196    0.0015770399    
0.0855853510    0.0071304584    0.0015723507    
0.0858072030    0.0073523370    0.0015537483    
0.0860290560    0.0075379833    0.0015554085    
0.0862509080    0.0078820280    0.0015643508    
0.0864727600    0.0083816345    0.0015588371    
0.0866946130    0.0077414388    0.0015539900    
0.0869164650    0.0081618889    0.0015603176    
0.0871383170    0.0076769723    0.0015472089    
0.0873601690    0.0073451678    0.0015430670    
0.0875820220    0.0079092016    0.0015565845    
0.0878038740    0.0076134003    0.0015445648    
0.0880257260    0.0070484852    0.0015421197    
0.0882475790    0.0074628784    0.0015482700    
0.0884694310    0.0081012144    0.0015313232    
0.0886912830    0.0073782438    0.0015350831    
0.0889131360    0.0073223937    0.0015383971    
0.0891349880    0.0074961689    0.0015265473    
0.0893568400    0.0073633929    0.0015235138    
0.0895786920    0.0073180018    0.0015411844    
0.0898005450    0.0073278825    0.0015269308    
0.0900223970    0.0073406252    0.0015256923    
0.0902442490    0.0079106782    0.0015089275    
0.0904661020    0.0078811202    0.0015173909    
0.0906879540    0.0075521075    0.0015210965    
0.0909098060    0.0074802522    0.0015215646    
0.0911316590    0.0077899005    0.0015221215    
0.0913535110    0.0074985002    0.0015146216    
0.0915753630    0.0070891974    0.0015161163    
0.0917972150    0.0075123117    0.0015115485    
0.0920190680    0.0069950064    0.0015085281    
0.0922409200    0.0074241882    0.0015208323    
0.0924627720    0.0075362470    0.0015175720    
0.0926846250    0.0072457144    0.0015016013    
0.0929064770    0.0079076745    0.0014983295    
0.0931283290    0.0070581921    0.0015076898    
0.0933501820    0.0078140959    0.0014993223    
0.0935720340    0.0077079345    0.0015172000    
0.0937938860    0.0070712082    0.0015018663    
0.0940157380    0.0069241992    0.0014937418    
0.0942375910    0.0070473824    0.0014934542    
0.0944594430    0.0069264701    0.0014914243    
0.0946812950    0.0071386709    0.0014976664    
0.0949031480    0.0069988248    0.0015015250    
0.0951250000    0.0066759610    0.0014980502    
0.0953468520    0.0074534815    0.0014936876    
0.0955687050    0.0067304809    0.0014841307    
0.0957905570    0.0069897710    0.0014908859    
0.0960124090    0.0067904800    0.0014845037    
0.0962342620    0.0070025323    0.0014791280    
0.0964561140    0.0073445386    0.0014849998    
0.0966779660    0.0069420636    0.0014936846    
0.0968998180    0.0068003442    0.0014763509    
0.0971216710    0.0067472197    0.0014806740    
0.0973435230    0.0069119152    0.0014765102    
0.0975653750    0.0073130282    0.0014771857    
0.0977872280    0.0068687184    0.0014736683    
0.0980090800    0.0071144432    0.0014818480    
0.0982309320    0.0074234290    0.0014729515    
0.0984527850    0.0071774947    0.0014633367    
0.0986746370    0.0064199115    0.0014739628    
0.0988964890    0.0071569606    0.0014686041    
0.0991183410    0.0064785351    0.0014710243    
0.0993401940    0.0066847949    0.0014745776    
0.0995620460    0.0068699461    0.0014660906    
0.0997838980    0.0069745042    0.0014548798    
0.1000057500    0.0065771248    0.0014587252    
0.1002276000    0.0069002945    0.0014561794    
0.1004494600    0.0066324663    0.0014678712    
0.1006713100    0.0071187743    0.0014699109    
0.1008931600    0.0065693508    0.0014533783    
0.1011150100    0.0070076920    0.0014459448    
0.1013368600    0.0066547841    0.0014511588    
0.1015587200    0.0065357287    0.0014525865    
0.1017805700    0.0065862066    0.0014488491    
0.1020024200    0.0065541563    0.0014594029    
0.1022242700    0.0069458762    0.0014498432    
0.1024461300    0.0068004528    0.0014434848    
0.1026679800    0.0063021398    0.0014430422    
0.1028898300    0.0067497455    0.0014434943    
0.1031116800    0.0069085061    0.0014433719    
0.1033335400    0.0062787731    0.0014451845    
0.1035553900    0.0065970779    0.0014346593    
0.1037772400    0.0063243885    0.0014416275    
0.1039990900    0.0063322736    0.0014335539    
0.1042209400    0.0060695198    0.0014342121    
0.1044428000    0.0064543746    0.0014434473    
0.1046646500    0.0065301547    0.0014312294    
0.1048865000    0.0070148770    0.0014385076    
0.1051083500    0.0063237129    0.0014224162    
0.1053302100    0.0066292140    0.0014347389    
0.1055520600    0.0066263656    0.0014254741    
0.1057739100    0.0060916934    0.0014304276    
0.1059957600    0.0064277167    0.0014291076    
0.1062176200    0.0065495453    0.0014234471    
0.1064394700    0.0056937718    0.0014272099    
0.1066613200    0.0060632833    0.0014240474    
0.1068831700    0.0066761668    0.0014148450    
0.1071050200    0.0064797288    0.0014218561    
0.1073268800    0.0063584396    0.0014199019    
0.1075487300    0.0062646323    0.0014203475    
0.1077705800    0.0062427238    0.0014338593    
0.1079924300    0.0059370255    0.0014006461    
0.1082142900    0.0063416528    0.0014160598    
0.1084361400    0.0059181221    0.0014278901    
0.1086579900    0.0061154974    0.0014422310    
0.1088798400    0.0062043416    0.0014497020    
0.1091016900    0.0057139629    0.0014590149    
0.1093235500    0.0062057047    0.0014598983    
0.1095454000    0.0061417107    0.0014584573    
0.1097672500    0.0065752584    0.0014666238    
0.1099891000    0.0056284628    0.0014777198    
0.1102109600    0.0060115663    0.0014798319    
0.1104328100    0.0058369879    0.0014640346    
0.1106546600    0.0059745185    0.0014803275    
0.1108765100    0.0057470238    0.0014805468    
0.1110983700    0.0057034116    0.0014939475    
0.1113202200    0.0060934707    0.0014951296    
0.1115420700    0.0059918998    0.0014976961    
0.1117639200    0.0061078626    0.0014980430    
0.1119857700    0.0062946359    0.0014768006    
0.1122076300    0.0059780120    0.0014993854    
0.1124294800    0.0061831082    0.0015022318    
0.1126513300    0.0058517355    0.0015066611    
0.1128731800    0.0059438387    0.0014857210    
0.1130950400    0.0058092320    0.0014725391    
0.1133168900    0.0055201432    0.0014693385    
0.1135387400    0.0061137229    0.0014595346    
0.1137605900    0.0054402612    0.0014519550    
0.1139824500    0.0056311414    0.0014413627    
0.1142043000    0.0060717495    0.0014475044    
0.1144261500    0.0051663845    0.0014409152    
0.1146480000    0.0064788902    0.0014406466    
0.1148698500    0.0061016735    0.0014414091    
0.1150917100    0.0058838791    0.0014291103    
0.1153135600    0.0060583224    0.0014262065    
0.1155354100    0.0056467636    0.0014284777    
0.1157572600    0.0056007763    0.0014221238    
0.1159791200    0.0056331514    0.0014320729    
0.1162009700    0.0057518720    0.0014115155    
0.1164228200    0.0052697275    0.0014215887    
0.1166446700    0.0057639075    0.0014073027    
0.1168665300    0.0053804075    0.0014213936    
0.1170883800    0.0053423404    0.0014098025    
0.1173102300    0.0055909872    0.0014250205    
0.1175320800    0.0057547576    0.0013985464    
0.1177539300    0.0055337696    0.0013949121    
0.1179757900    0.0055761255    0.0014032646    
0.1181976400    0.0058217152    0.0014045072    
0.1184194900    0.0055528353    0.0014030332    
0.1186413400    0.0055509996    0.0014040824    
0.1188632000    0.0055890029    0.0014012702    
0.1190850500    0.0058198767    0.0013784358    
0.1193069000    0.0054707342    0.0013958018    
0.1195287500    0.0054775782    0.0013946247    
0.1197506100    0.0056793486    0.0013934531    
0.1199724600    0.0055107641    0.0013946832    
0.1201943100    0.0054052928    0.0013934184    
0.1204161600    0.0053229674    0.0013810710    
0.1206380100    0.0054273292    0.0013880702    
0.1208598700    0.0056841859    0.0013833472    
0.1210817200    0.0054134939    0.0013720203    
0.1213035700    0.0049263092    0.0013830228    
0.1215254200    0.0052837130    0.0013837692    
0.1217472800    0.0056335440    0.0013726473    
0.1219691300    0.0055082913    0.0013753124    
0.1221909800    0.0054094782    0.0013728745    
0.1224128300    0.0061729730    0.0013744121    
0.1226346900    0.0053277514    0.0013696826    
0.1228565400    0.0054526798    0.0013737579    
0.1230783900    0.0051116720    0.0013784667    
0.1233002400    0.0050946996    0.0013660579    
0.1235220900    0.0053017242    0.0013597672    
0.1237439500    0.0054714453    0.0013635775    
0.1239658000    0.0050862442    0.0013577184    
0.1241876500    0.0056697154    0.0013684715    
0.1244095000    0.0054824570    0.0013641209    
0.1246313600    0.0053824851    0.0013560004    
0.1248532100    0.0051043344    0.0013435230    
0.1250750600    0.0050760388    0.0013615073    
0.1252969100    0.0049844522    0.0013517028    
0.1255187700    0.0053306940    0.0013543298    
0.1257406200    0.0049114974    0.0013581464    
0.1259624700    0.0050067640    0.0013467031    
0.1261843200    0.0053859144    0.0013467180    
0.1264061700    0.0049506006    0.0013522654    
0.1266280300    0.0051012702    0.0013583595    
0.1268498800    0.0053018342    0.0013467033    
0.1270717300    0.0054247855    0.0013539357    
0.1272935800    0.0053881032    0.0013330168    
0.1275154400    0.0052282766    0.0013455842    
0.1277372900    0.0047175339    0.0013511239    
0.1279591400    0.0048613232    0.0013530616    
0.1281809900    0.0051150542    0.0013413176    
0.1284028500    0.0051184562    0.0013503744    
0.1286247000    0.0050689514    0.0013422578    
0.1288465500    0.0050465111    0.0013416760    
0.1290684000    0.0054616392    0.0013462721    
0.1292902500    0.0052368568    0.0013387486    
0.1295121100    0.0046553473    0.0013444611    
0.1297339600    0.0050985018    0.0013355967    
0.1299558100    0.0046759582    0.0013430766    
0.1301776600    0.0049199020    0.0013398345    
0.1303995200    0.0047017068    0.0013376744    
0.1306213700    0.0045370166    0.0013362384    
0.1308432200    0.0053258176    0.0013328676    
0.1310650700    0.0050053588    0.0013440405    
0.1312869200    0.0048823663    0.0013390757    
0.1315087800    0.0047801585    0.0013387899    
0.1317306300    0.0048961466    0.0013292306    
0.1319524800    0.0048841259    0.0013248871    
0.1321743300    0.0054141197    0.0013353986    
0.1323961900    0.0049109395    0.0013376960    
0.1326180400    0.0046879259    0.0013319858    
0.1328398900    0.0050491736    0.0013349977    
0.1330617400    0.0050642100    0.0013284967    
0.1332836000    0.0051540521    0.0013313898    
0.1335054500    0.0052409242    0.0013413499    
0.1337273000    0.0046759254    0.0013274144    
0.1339491500    0.0045273073    0.0013401771    
0.1341710000    0.0046813047    0.0013331395    
0.1343928600    0.0047374920    0.0013239612    
0.1346147100    0.0045130659    0.0013249964    
0.1348365600    0.0048938614    0.0013400877    
0.1350584100    0.0051929078    0.0013290054    
0.1352802700    0.0046123433    0.0013287177    
0.1355021200    0.0044419617    0.0013297287    
0.1357239700    0.0048712157    0.0013257500    
0.1359458200    0.0044418948    0.0013291943    
0.1361676800    0.0049217848    0.0013290013    
0.1363895300    0.0046394433    0.0013238099    
0.1366113800    0.0046570726    0.0013274716    
0.1368332300    0.0045493539    0.0013278855    
0.1370550800    0.0049376567    0.0013214303    
0.1372769400    0.0046306795    0.0013344470    
0.1374987900    0.0049157271    0.0013199033    
0.1377206400    0.0045427359    0.0013252318    
0.1379424900    0.0048309745    0.0013155056    
0.1381643500    0.0047383078    0.0013254116    
0.1383862000    0.0045377307    0.0013218796    
0.1386080500    0.0049015848    0.0013246696    
0.1388299000    0.0045589778    0.0013171502    
0.1390517600    0.0047485925    0.0013197202    
0.1392736100    0.0045171710    0.0013207310    
0.1394954600    0.0045124243    0.0013230639    
0.1397173100    0.0045639954    0.0013226581    
0.1399391600    0.0042703655    0.0013101710    
0.1401610200    0.0047887285    0.0013215707    
0.1403828700    0.0042272806    0.0013129054    
0.1406047200    0.0045913186    0.0013270696    
0.1408265700    0.0042478413    0.0013132491    
0.1410484300    0.0045228146    0.0013208528    
0.1412702800    0.0039023460    0.0013174528    
0.1414921300    0.0038702963    0.0013080232    
0.1417139800    0.0045591559    0.0013121980    
0.1419358400    0.0041042262    0.0013159578    
0.1421576900    0.0042726978    0.0013161135    
0.1423795400    0.0042733070    0.0013165904    
0.1426013900    0.0041819870    0.0013112801    
0.1428232400    0.0045968817    0.0013079226    
0.1430451000    0.0042013432    0.0013201077    
0.1432669500    0.0045654589    0.0013077440    
0.1434888000    0.0046212212    0.0013125711    
0.1437106500    0.0041513329    0.0013070058    
0.1439325100    0.0045795695    0.0013120592    
0.1441543600    0.0045815684    0.0013068110    
0.1443762100    0.0039602356    0.0013127170    
0.1445980600    0.0040050223    0.0013094853    
0.1448199200    0.0043695370    0.0013017778    
0.1450417700    0.0046561418    0.0013071486    
0.1452636200    0.0042526809    0.0013123938    
0.1454854700    0.0042768405    0.0013021000    
0.1457073200    0.0042277536    0.0013052297    
0.1459291800    0.0044808547    0.0013074127    
0.1461510300    0.0044078283    0.0013069108    
0.1463728800    0.0041871628    0.0013058006    
0.1465947300    0.0038092135    0.0013095506    
0.1468165900    0.0042205257    0.0013077212    
0.1470384400    0.0044881884    0.0012968737    
0.1472602900    0.0038425557    0.0012989416    
0.1474821400    0.0044006402    0.0012979722    
0.1477040000    0.0040408674    0.0013040443    
0.1479258500    0.0039182495    0.0013097350    
0.1481477000    0.0045515528    0.0013036230    
0.1483695500    0.0041706335    0.0013031125    
0.1485914000    0.0040931697    0.0012981365    
0.1488132600    0.0038865854    0.0013030071    
0.1490351100    0.0042091657    0.0012996835    
0.1492569600    0.0043580523    0.0012967236    
0.1494788100    0.0038575082    0.0012986883    
0.1497006700    0.0041970665    0.0013021682    
0.1499225200    0.0041478745    0.0012996058    
0.1501443700    0.0042411794    0.0013042899    
0.1503662200    0.0040434748    0.0013019913    
0.1505880800    0.0043294446    0.0012908131    
0.1508099300    0.0039126800    0.0013021141    
0.1510317800    0.0039311436    0.0012953510    
0.1512536300    0.0037817000    0.0012979906    
0.1514754800    0.0043131521    0.0012994935    
0.1516973400    0.0039669743    0.0012957166    
0.1519191900    0.0037648086    0.0012935565    
0.1521410400    0.0041141395    0.0012991484    
0.1523628900    0.0040383541    0.0012901854    
0.1525847500    0.0039209254    0.0012978671    
0.1528066000    0.0045026515    0.0012915928    
0.1530284500    0.0036889316    0.0012933369    
0.1532503000    0.0038013867    0.0012954221    
0.1534721500    0.0040844275    0.0012924237    
0.1536940100    0.0040930144    0.0012961338    
0.1539158600    0.0038133321    0.0012931779    
0.1541377100    0.0044301801    0.0012933932    
0.1543595600    0.0038264781    0.0012871428    
0.1545814200    0.0043598298    0.0012860209    
0.1548032700    0.0038952845    0.0012880717    
0.1550251200    0.0036137663    0.0013009122    
0.1552469700    0.0038330767    0.0012851957    
0.1554688300    0.0041591898    0.0012906117    
0.1556906800    0.0037613107    0.0012884632    
0.1559125300    0.0038898505    0.0012940249    
0.1561343800    0.0038724412    0.0012808692    
0.1563562300    0.0040462892    0.0012944060    
0.1565780900    0.0038183476    0.0012858160    
0.1567999400    0.0040986892    0.0012825979    
0.1570217900    0.0037780232    0.0012897333    
0.1572436400    0.0037716246    0.0012864832    
0.1574655000    0.0034741537    0.0012825147    
0.1576873500    0.0033743506    0.0012891955    
0.1579092000    0.0042631888    0.0012855024    
0.1581310500    0.0038936330    0.0012822665    
0.1583529100    0.0040353922    0.0012853580    
0.1585747600    0.0037919764    0.0012869031    
0.1587966100    0.0038715714    0.0012832137    
0.1590184600    0.0040645481    0.0012804775    
0.1592403100    0.0037964701    0.0012877386    
0.1594621700    0.0035867142    0.0012861439    
0.1596840200    0.0035139822    0.0012859512    
0.1599058700    0.0038845269    0.0012786918    
0.1601277200    0.0044799662    0.0012803734    
0.1603495800    0.0039320557    0.0012833596    
0.1605714300    0.0040248848    0.0012810227    
0.1607932800    0.0037005109    0.0012870821    
0.1610151300    0.0036593522    0.0012819772    
0.1612369900    0.0038119246    0.0012791457    
0.1614588400    0.0035618315    0.0012743590    
0.1616806900    0.0042329784    0.0012813102    
0.1619025400    0.0040150683    0.0012821205    
0.1621243900    0.0038949559    0.0012814032    
0.1623462500    0.0035642347    0.0012760205    
0.1625681000    0.0040116764    0.0012796507    
0.1627899500    0.0033159176    0.0012763978    
0.1630118000    0.0039568109    0.0012822361    
0.1632336600    0.0039875058    0.0012807854    
0.1634555100    0.0038697204    0.0012795987    
0.1636773600    0.0042801477    0.0012748801    
0.1638992100    0.0035381450    0.0012722835    
0.1641210700    0.0038152758    0.0012792588    
0.1643429200    0.0036895165    0.0012944202    
0.1645647700    0.0038800659    0.0012980959    
0.1647866200    0.0036574599    0.0013077187    
0.1650084700    0.0037922848    0.0013184238    
0.1652303300    0.0038681045    0.0013226222    
0.1654521800    0.0031699197    0.0013245015    
0.1656740300    0.0033201706    0.0013341734    
0.1658958800    0.0035027383    0.0013325343    
0.1661177400    0.0036003155    0.0013394196    
0.1663395900    0.0038233479    0.0013473530    
0.1665614400    0.0039288113    0.0013509867    
0.1667832900    0.0034684973    0.0013545897    
0.1670051500    0.0040786638    0.0013531412    
0.1672270000    0.0036746763    0.0013590252    
0.1674488500    0.0035074777    0.0013537251    
0.1676707000    0.0038234328    0.0013641022    
0.1678925500    0.0037210271    0.0013714458    
0.1681144100    0.0032165846    0.0013705156    
0.1683362600    0.0036476837    0.0013738799    
0.1685581100    0.0035565635    0.0013691151    
0.1687799600    0.0035663864    0.0013652537    
0.1690018200    0.0034947187    0.0013556010    
0.1692236700    0.0035014343    0.0013441479    
0.1694455200    0.0038878882    0.0013369772    
0.1696673700    0.0036093252    0.0013355232    
0.1698892300    0.0033212671    0.0013286042    
0.1701110800    0.0038168489    0.0013290959    
0.1703329300    0.0036078913    0.0013432861    
0.1705547800    0.0037213330    0.0013204094    
0.1707766300    0.0036883905    0.0013249867    
0.1709984900    0.0035642779    0.0013091378    
0.1712203400    0.0034906326    0.0013194100    
0.1714421900    0.0034953556    0.0013226495    
0.1716640400    0.0038057095    0.0013141084    
0.1718859000    0.0036769151    0.0013275860    
0.1721077500    0.0032773218    0.0013055836    
0.1723296000    0.0033901226    0.0013153389    
0.1725514500    0.0034993629    0.0013108043    
0.1727733100    0.0033538235    0.0013050451    
0.1729951600    0.0031556663    0.0013079869    
0.1732170100    0.0034045333    0.0013080215    
0.1734388600    0.0036470405    0.0013076442    
0.1736607100    0.0029560862    0.0013093186    
0.1738825700    0.0030292465    0.0013111948    
0.1741044200    0.0031697932    0.0012971690    
0.1743262700    0.0034520451    0.0012997327    
0.1745481200    0.0033765058    0.0013045546    
0.1747699800    0.0034291172    0.0012982473    
0.1749918300    0.0030753872    0.0013005708    
0.1752136800    0.0033929130    0.0012917702    
0.1754355300    0.0034527315    0.0012887115    
0.1756573800    0.0036455200    0.0012888816    
0.1758792400    0.0032826779    0.0012969885    
0.1761010900    0.0036360955    0.0012970489    
0.1763229400    0.0030377553    0.0012899331    
0.1765447900    0.0035279658    0.0012857948    
0.1767666500    0.0032062679    0.0012805831    
0.1769885000    0.0037619117    0.0012842187    
0.1772103500    0.0032430562    0.0012918991    
0.1774322000    0.0034458411    0.0012893098    
0.1776540600    0.0035618794    0.0012814836    
0.1778759100    0.0034180393    0.0012769744    
0.1780977600    0.0035357929    0.0012833323    
0.1783196100    0.0032746004    0.0012798315    
0.1785414600    0.0028725249    0.0012837073    
0.1787633200    0.0030530833    0.0012851810    
0.1789851700    0.0033811806    0.0012772171    
0.1792070200    0.0033542556    0.0012726222    
0.1794288700    0.0035709178    0.0012825784    
0.1796507300    0.0034359882    0.0012730546    
0.1798725800    0.0031804981    0.0012763350    
0.1800944300    0.0034143818    0.0012868892    
0.1803162800    0.0032514002    0.0012645448    
0.1805381400    0.0033994036    0.0012756126    
0.1807599900    0.0037645681    0.0012696604    
0.1809818400    0.0031072086    0.0012762175    
0.1812036900    0.0034568112    0.0012740067    
0.1814255400    0.0037364022    0.0012665491    
0.1816474000    0.0035328516    0.0012706679    
0.1818692500    0.0032353479    0.0012717668    
0.1820911000    0.0032973685    0.0012606048    
0.1823129500    0.0031753954    0.0012685491    
0.1825348100    0.0032136164    0.0012714542    
0.1827566600    0.0031484990    0.0012637245    
0.1829785100    0.0032752402    0.0012785358    
0.1832003600    0.0031493879    0.0012683961    
0.1834222200    0.0029156848    0.0012674571    
0.1836440700    0.0031876181    0.0012701423    
0.1838659200    0.0028742960    0.0012647844    
0.1840877700    0.0030981194    0.0012636076    
0.1843096200    0.0037201019    0.0012814446    
0.1845314800    0.0030271373    0.0012629454    
0.1847533300    0.0034444362    0.0012645543    
0.1849751800    0.0030264286    0.0012637782    
0.1851970300    0.0036929212    0.0012600718    
0.1854188900    0.0034557097    0.0012662262    
0.1856407400    0.0031062599    0.0012763340    
0.1858625900    0.0034794186    0.0012653683    
0.1860844400    0.0031883326    0.0012592763    
0.1863063000    0.0034748875    0.0012602592    
0.1865281500    0.0028003452    0.0012674615    
0.1867500000    0.0031363980    0.0012715885    
0.1869718500    0.0029457073    0.0012593842    
0.1871937000    0.0035487376    0.0012720622    
0.1874155600    0.0031345614    0.0012505336    
0.1876374100    0.0030583718    0.0012662871    
0.1878592600    0.0036508340    0.0012590887    
0.1880811100    0.0031410612    0.0012656452    
0.1883029700    0.0032278845    0.0012633635    
0.1885248200    0.0030849164    0.0012638893    
0.1887466700    0.0033962783    0.0012613853    
0.1889685200    0.0030231418    0.0012590920    
0.1891903800    0.0031895278    0.0012553727    
0.1894122300    0.0033890605    0.0012629716    
0.1896340800    0.0028190022    0.0012536081    
0.1898559300    0.0028018893    0.0012660335    
0.1900777800    0.0029648923    0.0012688937    
0.1902996400    0.0027089928    0.0012595722    
0.1905214900    0.0030534678    0.0012567810    
0.1907433400    0.0028135987    0.0012644522    
0.1909651900    0.0030563631    0.0012578273    
0.1911870500    0.0030192508    0.0012687139    
0.1914089000    0.0030044012    0.0012752079    
0.1916307500    0.0030281817    0.0012629954    
0.1918526000    0.0030961287    0.0012671175    
0.1920744600    0.0029264291    0.0012709340    
0.1922963100    0.0027862409    0.0012698388    
0.1925181600    0.0030147308    0.0012759866    
0.1927400100    0.0032505778    0.0012799733    
0.1929618600    0.0029203864    0.0012695630    
0.1931837200    0.0028505558    0.0012725080    
0.1934055700    0.0032533075    0.0012793467    
0.1936274200    0.0028813676    0.0012760775    
0.1938492700    0.0031651817    0.0012810901    
0.1940711300    0.0029121491    0.0012850875    
0.1942929800    0.0029621746    0.0012805425    
0.1945148300    0.0031832807    0.0012696727    
0.1947366800    0.0031172103    0.0012830864    
0.1949585400    0.0030057156    0.0012826448    
0.1951803900    0.0028448290    0.0012766709    
0.1954022400    0.0031332172    0.0012855424    
0.1956240900    0.0028887010    0.0012821565    
0.1958459400    0.0029210281    0.0012816264    
0.1960678000    0.0026112671    0.0012863854    
0.1962896500    0.0031016058    0.0012806250    
0.1965115000    0.0030301509    0.0012882617    
0.1967333500    0.0028320140    0.0012818171    
0.1969552100    0.0025032189    0.0012941830    
0.1971770600    0.0027405611    0.0012867863    
0.1973989100    0.0029522593    0.0012786544    
0.1976207600    0.0023762679    0.0012864549    
0.1978426200    0.0026881438    0.0012820266    
0.1980644700    0.0027153502    0.0012849257    
0.1982863200    0.0029769859    0.0012863577    
0.1985081700    0.0024389372    0.0012898759    
0.1987300200    0.0031364240    0.0012795156    
0.1989518800    0.0028366238    0.0012861611    
0.1991737300    0.0032355311    0.0012790650    
0.1993955800    0.0027725542    0.0012843681    
0.1996174300    0.0032480204    0.0012909282    
0.1998392900    0.0035077187    0.0012846091    
0.2000611400    0.0027926222    0.0012853393    
0.2002829900    0.0029771869    0.0012793038    
0.2005048400    0.0026068202    0.0012868160    
0.2007266900    0.0026540247    0.0012880204    
0.2009485500    0.0026377133    0.0012971556    
0.2011704000    0.0027494283    0.0012902493    
0.2013922500    0.0027577151    0.0012839160    
0.2016141000    0.0025523391    0.0012862603    
0.2018359600    0.0030163318    0.0012895281    
0.2020578100    0.0028076433    0.0012885216    
0.2022796600    0.0029217249    0.0012899265    
0.2025015100    0.0029619992    0.0013026621    
0.2027233700    0.0024658976    0.0012913080    
0.2029452200    0.0030653525    0.0012945951    
0.2031670700    0.0032028962    0.0013024938    
0.2033889200    0.0026327925    0.0012917774    
0.2036107700    0.0027758284    0.0012989178    
0.2038326300    0.0025753928    0.0013059948    
0.2040544800    0.0030434899    0.0013092110    
0.2042763300    0.0025966158    0.0013067805    
0.2044981800    0.0032004651    0.0013058955    
0.2047200400    0.0032421228    0.0013051375    
0.2049418900    0.0028321398    0.0013040291    
0.2051637400    0.0029892992    0.0013190231    
0.2053855900    0.0029141342    0.0013157519    
0.2056074500    0.0030155060    0.0013093460    
0.2058293000    0.0028994454    0.0013086923    
0.2060511500    0.0027374422    0.0013131303    
0.2062730000    0.0029178809    0.0013191491    
0.2064948500    0.0028619344    0.0013206814    
0.2067167100    0.0025133503    0.0013312544    
0.2069385600    0.0027529479    0.0013173337    
0.2071604100    0.0027101162    0.0013176249    
0.2073822600    0.0025888640    0.0013143259    
0.2076041200    0.0024934587    0.0013189334    
0.2078259700    0.0028165684    0.0013225550    
0.2080478200    0.0026815458    0.0013217072    
0.2082696700    0.0028565470    0.0013244333    
0.2084915300    0.0022901864    0.0013168093    
0.2087133800    0.0027579305    0.0013217917    
0.2089352300    0.0022341920    0.0013225305    
0.2091570800    0.0026415717    0.0013185239    
0.2093789300    0.0023986362    0.0013318124    
0.2096007900    0.0028633732    0.0013256330    
0.2098226400    0.0029410455    0.0013213141    
0.2100444900    0.0030805744    0.0013293906    
0.2102663400    0.0023591667    0.0013240299    
0.2104882000    0.0027044050    0.0013279221    
0.2107100500    0.0027792564    0.0013323134    
0.2109319000    0.0025780525    0.0013379774    
0.2111537500    0.0025239985    0.0013302934    
0.2113756100    0.0029684934    0.0013334450    
0.2115974600    0.0028208691    0.0013238792    
0.2118193100    0.0030762042    0.0013347510    
0.2120411600    0.0034275591    0.0013328260    
0.2122630100    0.0027824126    0.0013356571    
0.2124848700    0.0027593302    0.0013420878    
0.2127067200    0.0026639743    0.0013316136    
0.2129285700    0.0024099884    0.0013322637    
0.2131504200    0.0026726246    0.0013352565    
0.2133722800    0.0026598159    0.0013363564    
0.2135941300    0.0024439570    0.0013504901    
0.2138159800    0.0028931887    0.0013486525    
0.2140378300    0.0024615897    0.0013331491    
0.2142596900    0.0023458677    0.0013351577    
0.2144815400    0.0025376829    0.0013396601    
0.2147033900    0.0027525141    0.0013407483    
0.2149252400    0.0025516465    0.0013436953    
0.2151470900    0.0025997719    0.0013469715    
0.2153689500    0.0026528976    0.0013472330    
0.2155908000    0.0024516912    0.0013394844    
0.2158126500    0.0026338260    0.0013386096    
0.2160345000    0.0027125203    0.0013538887    
0.2162563600    0.0026359970    0.0013353407    
0.2164782100    0.0024970893    0.0013580366    
0.2167000600    0.0023392115    0.0013478519    
0.2169219100    0.0029931521    0.0013446573    
0.2171437700    0.0025844399    0.0013542547    
0.2173656200    0.0026141574    0.0013382300    
0.2175874700    0.0026017378    0.0013562751    
0.2178093200    0.0025943545    0.0013495572    
0.2180311700    0.0023860289    0.0013556352    
0.2182530300    0.0023740262    0.0013479031    
0.2184748800    0.0024904081    0.0013458457    
0.2186967300    0.0025024320    0.0013541223    
0.2189185800    0.0028517697    0.0013495671    
0.2191404400    0.0026342115    0.0013529937    
0.2193622900    0.0022392319    0.0013665051    
0.2195841400    0.0025551220    0.0013438207    
0.2198059900    0.0026071982    0.0013480725    
0.2200278500    0.0028184506    0.0013489403    
0.2202497000    0.0026033672    0.0013676111    
0.2204715500    0.0024716354    0.0013865022    
0.2206934000    0.0026890880    0.0014011307    
0.2209152500    0.0027264983    0.0014128368    
0.2211371100    0.0025741750    0.0014174663    
0.2213589600    0.0020123835    0.0014240643    
0.2215808100    0.0025455222    0.0014332031    
0.2218026600    0.0027881812    0.0014434095    
0.2220245200    0.0028305896    0.0014384171    
0.2222463700    0.0027678559    0.0014587286    
0.2224682200    0.0027747506    0.0014579934    
0.2226900700    0.0021053842    0.0014689153    
0.2229119200    0.0023124705    0.0014820441    
0.2231337800    0.0029849122    0.0014792561    
0.2233556300    0.0027060935    0.0014804451    
0.2235774800    0.0025436886    0.0014941965    
0.2237993300    0.0027351799    0.0014872292    
0.2240211900    0.0025505873    0.0015019494    
0.2242430400    0.0022419715    0.0015143360    
0.2244648900    0.0023230183    0.0015142356    
0.2246867400    0.0022906487    0.0014964546    
0.2249086000    0.0024044196    0.0014767952    
0.2251304500    0.0020234367    0.0014776134    
0.2253523000    0.0025049811    0.0014616802    
0.2255741500    0.0025836827    0.0014506325    
0.2257960000    0.0022809462    0.0014554500    
0.2260178600    0.0021531189    0.0014418617    
0.2262397100    0.0028480985    0.0014527995    
0.2264615600    0.0026469712    0.0014584558    
0.2266834100    0.0020737471    0.0014287501    
0.2269052700    0.0024365999    0.0014337213    
0.2271271200    0.0021870853    0.0014335524    
0.2273489700    0.0022022091    0.0014292846    
0.2275708200    0.0023967347    0.0014490371    
0.2277926800    0.0020798593    0.0014376664    
0.2280145300    0.0025137117    0.0014338378    
0.2282363800    0.0027822277    0.0014183038    
0.2284582300    0.0025297328    0.0014141001    
0.2286800800    0.0023749445    0.0014198478    
0.2289019400    0.0026951255    0.0014251696    
0.2291237900    0.0020065056    0.0014208221    
0.2293456400    0.0024066967    0.0014232354    
0.2295674900    0.0019224464    0.0014037044    
0.2297893500    0.0024055863    0.0014165584    
0.2300112000    0.0024122358    0.0014148026    
0.2302330500    0.0023905345    0.0014061148    
0.2304549000    0.0024349582    0.0014183319    
0.2306767600    0.0023683971    0.0014214739    
0.2308986100    0.0022659733    0.0014060067    
0.2311204600    0.0025489010    0.0014094711    
0.2313423100    0.0024088133    0.0014015299    
0.2315641600    0.0024244084    0.0014017411    
0.2317860200    0.0024498613    0.0014154203    
0.2320078700    0.0024060157    0.0014169234    
0.2322297200    0.0023025866    0.0014034788    
0.2324515700    0.0027161476    0.0014004543    
0.2326734300    0.0019977833    0.0014145125    
0.2328952800    0.0025460459    0.0014096917    
0.2331171300    0.0019281847    0.0014095217    
0.2333389800    0.0020079699    0.0014088207    
0.2335608400    0.0024894487    0.0014115361    
0.2337826900    0.0022012614    0.0014092539    
0.2340045400    0.0020811947    0.0014059352    
0.2342263900    0.0023681535    0.0014028593    
0.2344482400    0.0023012332    0.0014048664    
0.2346701000    0.0021468614    0.0014123031    
0.2348919500    0.0020951968    0.0014235985    
0.2351138000    0.0022047372    0.0014010997    
0.2353356500    0.0021853842    0.0014076096    
0.2355575100    0.0024257103    0.0014074072    
0.2357793600    0.0020016578    0.0014104630    
0.2360012100    0.0023412017    0.0014161181    
0.2362230600    0.0026561468    0.0014189550    
0.2364449200    0.0023751242    0.0014141848    
0.2366667700    0.0021962188    0.0014058183    
0.2368886200    0.0022778182    0.0014031324    
0.2371104700    0.0018310361    0.0014159858    
0.2373323200    0.0024036766    0.0014126671    
0.2375541800    0.0029092870    0.0014204604    
0.2377760300    0.0019721052    0.0014128501    
0.2379978800    0.0019862588    0.0014113928    
0.2382197300    0.0027698225    0.0014070194    
0.2384415900    0.0029792277    0.0014133748    
0.2386634400    0.0024751402    0.0014123517    
0.2388852900    0.0021503313    0.0014099205    
0.2391071400    0.0018639836    0.0014261064    
0.2393290000    0.0022641749    0.0014152814    
0.2395508500    0.0021077482    0.0014046828    
0.2397727000    0.0021729580    0.0014059021    
0.2399945500    0.0022959947    0.0014081893    
0.2402164000    0.0023448551    0.0014163518    
0.2404382600    0.0022748423    0.0014255832    
0.2406601100    0.0020625722    0.0014125269    
0.2408819600    0.0019734513    0.0014085697    
0.2411038100    0.0022046305    0.0014076583    
0.2413256700    0.0020240790    0.0014156223    
0.2415475200    0.0022027187    0.0014144902    
0.2417693700    0.0020422799    0.0014151005    
0.2419912200    0.0019082266    0.0014170107    
0.2422130800    0.0022531534    0.0014162342    
0.2424349300    0.0026158595    0.0014048223    
0.2426567800    0.0021446888    0.0014147672    
0.2428786300    0.0023387803    0.0014123595    
0.2431004800    0.0023300567    0.0014111030    
0.2433223400    0.0023686755    0.0014333211    
0.2435441900    0.0020234728    0.0014010985    
0.2437660400    0.0022087448    0.0014122655    
0.2439878900    0.0019041448    0.0014166721    
0.2442097500    0.0022094625    0.0014083940    
0.2444316000    0.0022271724    0.0014146395    
0.2446534500    0.0019500755    0.0014241364    
0.2448753000    0.0022389895    0.0014124286    
0.2450971500    0.0017598252    0.0014142803    
0.2453190100    0.0023821001    0.0014122449    
0.2455408600    0.0020682052    0.0014069897    
0.2457627100    0.0023437533    0.0014137108    
0.2459845600    0.0023497937    0.0014156469    
0.2462064200    0.0024920549    0.0014220992    
0.2464282700    0.0021932228    0.0014143539    
0.2466501200    0.0023208987    0.0014145457    
0.2468719700    0.0021204023    0.0014152431    
0.2470938300    0.0017673805    0.0014079538    
0.2473156800    0.0023569090    0.0014186212    
0.2475375300    0.0020557969    0.0014313418    
0.2477593800    0.0023142029    0.0014090136    
0.2479812300    0.0021022901    0.0014140211    
0.2482030900    0.0022584487    0.0014105656    
0.2484249400    0.0024107793    0.0014129527    
0.2486467900    0.0023409569    0.0014191128    
0.2488686400    0.0019489777    0.0014185774    
0.2490905000    0.0019702415    0.0014228467    
0.2493123500    0.0022629793    0.0014112342    
0.2495342000    0.0018368516    0.0014178476    
0.2497560500    0.0018048659    0.0014162842    
0.2499779100    0.0020465801    0.0014178458    
0.2501997600    0.0022136248    0.0014155082    
0.2504216100    0.0022067838    0.0014281211    
0.2506434600    0.0024785731    0.0014108833    
0.2508653100    0.0022259543    0.0014144099    
0.2510871700    0.0021830912    0.0014114041    
0.2513090200    0.0023091291    0.0014140796    
0.2515308700    0.0022669157    0.0014235710    
0.2517527200    0.0021297849    0.0014178623    
0.2519745800    0.0023075374    0.0014087310    
0.2521964300    0.0023528702    0.0014048550    
0.2524182800    0.0021615842    0.0014080204    
0.2526401300    0.0020545462    0.0014134617    
0.2528619900    0.0023069008    0.0014110169    
0.2530838400    0.0021514996    0.0014119688    
0.2533056900    0.0021417334    0.0014262118    
0.2535275400    0.0021421943    0.0013969240    
0.2537493900    0.0017184129    0.0014110851    
0.2539712500    0.0023131088    0.0014026162    
0.2541931000    0.0019147905    0.0014074834    
0.2544149500    0.0019581474    0.0014170047    
0.2546368000    0.0019194470    0.0014163318    
0.2548586600    0.0022891395    0.0014053463    
0.2550805100    0.0015108666    0.0014064809    
0.2553023600    0.0020789891    0.0014022509    
0.2555242100    0.0017315426    0.0014100706    
0.2557460700    0.0017148059    0.0014090638    
0.2559679200    0.0021514323    0.0014193837    
0.2561897700    0.0019295102    0.0014162739    
0.2564116200    0.0020251960    0.0014005610    
0.2566334700    0.0013401828    0.0014146940    
0.2568553300    0.0021153362    0.0014038027    
0.2570771800    0.0017116908    0.0014094774    
0.2572990300    0.0016321787    0.0014195051    
0.2575208800    0.0019073996    0.0014134824    
0.2577427400    0.0022760035    0.0014037975    
0.2579645900    0.0021914768    0.0014168323    
0.2581864400    0.0018014536    0.0014017202    
0.2584082900    0.0019413667    0.0014119258    
0.2586301500    0.0019136236    0.0014124600    
0.2588520000    0.0017698344    0.0014195209    
0.2590738500    0.0024567515    0.0014107618    
0.2592957000    0.0018760625    0.0013976438    
0.2595175500    0.0022442938    0.0014150339    
0.2597394100    0.0018022322    0.0014079510    
0.2599612600    0.0018008474    0.0014051394    
0.2601831100    0.0020245959    0.0014151328    
0.2604049600    0.0021259709    0.0014067425    
0.2606268200    0.0021050370    0.0014036763    
0.2608486700    0.0019092708    0.0014052441    
0.2610705200    0.0019736182    0.0013997675    
0.2612923700    0.0021674061    0.0014031282    
0.2615142300    0.0020784516    0.0014095655    
0.2617360800    0.0018697660    0.0014076438    
0.2619579300    0.0017870217    0.0014082889    
0.2621797800    0.0019305189    0.0013980024    
0.2624016300    0.0021031543    0.0013993044    
0.2626234900    0.0014939195    0.0014070518    
0.2628453400    0.0019745428    0.0014046135    
0.2630671900    0.0021783326    0.0014139426    
0.2632890400    0.0017714799    0.0013982137    
0.2635109000    0.0019922543    0.0013987430    
0.2637327500    0.0019659583    0.0014034786    
0.2639546000    0.0022646138    0.0014020507    
0.2641764500    0.0018230138    0.0014088838    
0.2643983100    0.0025032909    0.0014105790    
0.2646201600    0.0017771735    0.0013984429    
0.2648420100    0.0018460944    0.0014149149    
0.2650638600    0.0017586883    0.0013955784    
0.2652857100    0.0020165595    0.0014068133    
0.2655075700    0.0023146947    0.0014031979    
0.2657294200    0.0017388742    0.0014060163    
0.2659512700    0.0014628221    0.0014209115    
0.2661731200    0.0014346461    0.0014011727    
0.2663949800    0.0020431485    0.0013982753    
0.2666168300    0.0018246945    0.0014015072    
0.2668386800    0.0019138191    0.0014058262    
0.2670605300    0.0016255559    0.0014073156    
0.2672823800    0.0018467360    0.0014226639    
0.2675042400    0.0023580058    0.0013966413    
0.2677260900    0.0015417175    0.0014094054    
0.2679479400    0.0018516591    0.0014010778    
0.2681697900    0.0016603071    0.0014113581    
0.2683916500    0.0018443845    0.0014025784    
0.2686135000    0.0017816321    0.0014071005    
0.2688353500    0.0018446088    0.0014149422    
0.2690572000    0.0021454507    0.0014065667    
0.2692790600    0.0020484448    0.0014023714    
0.2695009100    0.0020394625    0.0014081923    
0.2697227600    0.0025637705    0.0014007457    
0.2699446100    0.0019098534    0.0014060916    
0.2701664600    0.0018369942    0.0014217340    
0.2703883200    0.0017527006    0.0013988138    
0.2706101700    0.0016249900    0.0014109371    
0.2708320200    0.0016441868    0.0014020480    
0.2710538700    0.0016439709    0.0014073749    
0.2712757300    0.0016160602    0.0014047670    
0.2714975800    0.0015205258    0.0014237319    
0.2717194300    0.0019441997    0.0014093183    
0.2719412800    0.0022780550    0.0013993823    
0.2721631400    0.0014171654    0.0014020302    
0.2723849900    0.0027075533    0.0014066425    
0.2726068400    0.0019283197    0.0014131381    
0.2728286900    0.0019180871    0.0014137342    
0.2730505400    0.0014493290    0.0014236373    
0.2732724000    0.0018246126    0.0013913745    
0.2734942500    0.0017572762    0.0014082817    
0.2737161000    0.0020790587    0.0014108905    
0.2739379500    0.0018163447    0.0014104096    
0.2741598100    0.0018266895    0.0014176567    
0.2743816600    0.0018020293    0.0014204378    
0.2746035100    0.0014431275    0.0014011969    
0.2748253600    0.0020673101    0.0014116139    
0.2750472200    0.0013022036    0.0014053505    
0.2752690700    0.0013311332    0.0014121624    
0.2754909200    0.0018859888    0.0014055026    
0.2757127700    0.0016662629    0.0014154109    
0.2759346200    0.0016247614    0.0014183654    
0.2761564800    0.0020336576    0.0014470039    
0.2763783300    0.0018543159    0.0014739094    
0.2766001800    0.0020756138    0.0014822029    
0.2768220300    0.0018520348    0.0014878326    
0.2770438900    0.0015206058    0.0015109754    
0.2772657400    0.0012769339    0.0015139406    
0.2774875900    0.0014820569    0.0015335695    
0.2777094400    0.0016828258    0.0015329767    
0.2779313000    0.0018726995    0.0015313523    
0.2781531500    0.0018158898    0.0015510310    
0.2783750000    0.0021264648    0.0015611635    
0.2785968500    0.0017267452    0.0015690412    
0.2788187000    0.0014935256    0.0015863928    
0.2790405600    0.0013572989    0.0015625949    
0.2792624100    0.0019544894    0.0015978757    
0.2794842600    0.0015577165    0.0015953997    
0.2797061100    0.0018540013    0.0016067195    
0.2799279700    0.0023639046    0.0016063110    
0.2801498200    0.0016795740    0.0016118268    
0.2803716700    0.0018036595    0.0016232406    
0.2805935200    0.0016479868    0.0015787821    
0.2808153800    0.0013643682    0.0015626038    
0.2810372300    0.0014780198    0.0015576355    
0.2812590800    0.0016858064    0.0015371573    
0.2814809300    0.0015559110    0.0015493250    
0.2817027800    0.0015199604    0.0015279750    
0.2819246400    0.0014547712    0.0015215370    
0.2821464900    0.0019072009    0.0015198729    
0.2823683400    0.0016013718    0.0015107832    
0.2825901900    0.0016753326    0.0015122340    
0.2828120500    0.0016402274    0.0015191868    
0.2830339000    0.0017140365    0.0015069107    
0.2832557500    0.0017893471    0.0014986934    
0.2834776000    0.0020872684    0.0015005064    
0.2836994600    0.0011911776    0.0014911016    
0.2839213100    0.0015395786    0.0014910249    
0.2841431600    0.0016893406    0.0015008482    
0.2843650100    0.0017048947    0.0015017847    
0.2845868600    0.0013477768    0.0014954048    
0.2848087200    0.0014611999    0.0014819773    
0.2850305700    0.0014178687    0.0014813440    
0.2852524200    0.0015981998    0.0014843621    
0.2854742700    0.0017132036    0.0014892916    
0.2856961300    0.0016482580    0.0014968860    
0.2859179800    0.0013851120    0.0014752159    
0.2861398300    0.0019359272    0.0014695261    
0.2863616800    0.0020321374    0.0014716989    
0.2865835400    0.0016715833    0.0014848315    
0.2868053900    0.0017602512    0.0014805981    
0.2870272400    0.0019779009    0.0014792823    
0.2872490900    0.0018587279    0.0014889884    
0.2874709400    0.0015429819    0.0014724854    
0.2876928000    0.0017989107    0.0014680195    
0.2879146500    0.0014019303    0.0014703297    
0.2881365000    0.0017483971    0.0014784630    
0.2883583500    0.0014899796    0.0014787822    
0.2885802100    0.0015274802    0.0014883663    
0.2888020600    0.0016279482    0.0014691020    
0.2890239100    0.0017169987    0.0014714760    
0.2892457600    0.0013285962    0.0014701218    
0.2894676200    0.0013520737    0.0014781035    
0.2896894700    0.0013619599    0.0014752672    
0.2899113200    0.0014843649    0.0014843284    
0.2901331700    0.0017953708    0.0014807717    
0.2903550200    0.0014821468    0.0014764305    
0.2905768800    0.0008116863    0.0014718630    
0.2907987300    0.0018026703    0.0014683566    
0.2910205800    0.0015739657    0.0014765274    
0.2912424300    0.0020993680    0.0014679539    
0.2914642900    0.0013951424    0.0014782232    
0.2916861400    0.0014469405    0.0014612893    
0.2919079900    0.0017139805    0.0014588871    
0.2921298400    0.0017030393    0.0014659178    
0.2923516900    0.0019169175    0.0014663313    
0.2925735500    0.0015850827    0.0014612235    
0.2927954000    0.0019244493    0.0014758397    
0.2930172500    0.0015457899    0.0014532607    
0.2932391000    0.0019122880    0.0014593352    
0.2934609600    0.0018907852    0.0014513071    
0.2936828100    0.0016580750    0.0014473556    
0.2939046600    0.0017020180    0.0014601791    
0.2941265100    0.0015233581    0.0014640822    
0.2943483700    0.0017319451    0.0014654217    
0.2945702200    0.0015579173    0.0014474499    
0.2947920700    0.0016314074    0.0014520787    
0.2950139200    0.0007027009    0.0014581796    
0.2952357700    0.0014399868    0.0014600161    
0.2954576300    0.0017465028    0.0014502904    
0.2956794800    0.0016403127    0.0014726215    
0.2959013300    0.0014110908    0.0014495581    
0.2961231800    0.0019723259    0.0014447053    
0.2963450400    0.0016339590    0.0014565006    
0.2965668900    0.0011214448    0.0014507675    
0.2967887400    0.0010595115    0.0014577256    
0.2970105900    0.0013886306    0.0014648600    
0.2972324500    0.0018720486    0.0014532639    
0.2974543000    0.0017553595    0.0014449625    
0.2976761500    0.0011521820    0.0014461178    
0.2978980000    0.0017595769    0.0014500653    
0.2981198500    0.0011020757    0.0014537842    
0.2983417100    0.0013448049    0.0014504417    
0.2985635600    0.0020600135    0.0014539669    
0.2987854100    0.0014401905    0.0014432505    
0.2990072600    0.0016818502    0.0014439824    
0.2992291200    0.0015734348    0.0014413212    
0.2994509700    0.0017730120    0.0014391909    
0.2996728200    0.0012765511    0.0014455310    
0.2998946700    0.0018523455    0.0014554096    
0.3001165300    0.0019017237    0.0014361742    
0.3003383800    0.0013353149    0.0014415788    
0.3005602300    0.0014850293    0.0014351363    
0.3007820800    0.0015483748    0.0014399358    
0.3010039300    0.0014857722    0.0014415685    
0.3012257900    0.0015832238    0.0014477199    
0.3014476400    0.0014953928    0.0014474594    
0.3016694900    0.0017580325    0.0014318005    
0.3018913400    0.0015161205    0.0014363717    
0.3021132000    0.0019620458    0.0014423800    
0.3023350500    0.0011017639    0.0014365441    
0.3025569000    0.0015319700    0.0014401606    
0.3027787500    0.0015221738    0.0014536905    
0.3030006100    0.0010860725    0.0014319515    
0.3032224600    0.0011306979    0.0014309120    
0.3034443100    0.0010253059    0.0014373350    
0.3036661600    0.0012958133    0.0014377346    
0.3038880100    0.0017727769    0.0014356932    
0.3041098700    0.0016544837    0.0014425035    
0.3043317200    0.0015921084    0.0014466134    
0.3045535700    0.0018157906    0.0014317026    
0.3047754200    0.0015366532    0.0014337023    
0.3049972800    0.0011603238    0.0014396350    
0.3052191300    0.0012383896    0.0014353213    
0.3054409800    0.0021520948    0.0014416620    
0.3056628300    0.0016578571    0.0014517035    
0.3058846900    0.0015287531    0.0014344296    
0.3061065400    0.0015034172    0.0014271181    
0.3063283900    0.0016568173    0.0014388596    
0.3065502400    0.0013732387    0.0014378682    
0.3067720900    0.0009917342    0.0014395322    
0.3069939500    0.0009990618    0.0014513481    
0.3072158000    0.0013169202    0.0014339533    
0.3074376500    0.0015585905    0.0014370086    
0.3076595000    0.0012712055    0.0014317873    
0.3078813600    0.0018283238    0.0014288365    
0.3081032100    0.0017323728    0.0014410647    
0.3083250600    0.0015553850    0.0014435382    
0.3085469100    0.0015557328    0.0014539632    
0.3087687700    0.0012607416    0.0014261499    
0.3089906200    0.0014957575    0.0014365671    
0.3092124700    0.0015861666    0.0014281926    
0.3094343200    0.0017208032    0.0014392107    
0.3096561700    0.0017557439    0.0014406715    
0.3098780300    0.0010761051    0.0014492654    
0.3100998800    0.0017470724    0.0014329567    
0.3103217300    0.0014965216    0.0014333379    
0.3105435800    0.0012663172    0.0014331167    
0.3107654400    0.0017518634    0.0014317163    
0.3109872900    0.0012463790    0.0014446144    
0.3112091400    0.0012534406    0.0014375084    
0.3114309900    0.0012354382    0.0014465208    
0.3116528500    0.0013508220    0.0014330942    
0.3118747000    0.0011105552    0.0014334977    
0.3120965500    0.0018611575    0.0014363059    
0.3123184000    0.0013903108    0.0014372880    
0.3125402500    0.0010559255    0.0014457142    
0.3127621100    0.0011362647    0.0014476784    
0.3129839600    0.0015221770    0.0014252907    
0.3132058100    0.0017880853    0.0014352165    
0.3134276600    0.0021937482    0.0014295644    
0.3136495200    0.0009955172    0.0014435505    
0.3138713700    0.0010919475    0.0014340988    
0.3140932200    0.0013708684    0.0014450484    
0.3143150700    0.0011065106    0.0014398734    
0.3145369200    0.0014923652    0.0014381472    
0.3147587800    0.0012491998    0.0014288697    
0.3149806300    0.0016465402    0.0014294927    
0.3152024800    0.0013669453    0.0014411094    
0.3154243300    0.0015616295    0.0014404431    
0.3156461900    0.0011601978    0.0014521812    
0.3158680400    0.0015418015    0.0014372145    
0.3160898900    0.0013313758    0.0014317514    
0.3163117400    0.0012095003    0.0014374838    
0.3165336000    0.0015630281    0.0014379272    
0.3167554500    0.0016219234    0.0014372627    
0.3169773000    0.0013737335    0.0014493210    
0.3171991500    0.0019661300    0.0014293640    
0.3174210000    0.0013860348    0.0014332591    
0.3176428600    0.0013111408    0.0014390535    
0.3178647100    0.0015684415    0.0014367227    
0.3180865600    0.0016837152    0.0014353755    
0.3183084100    0.0012746377    0.0014399544    
0.3185302700    0.0014939315    0.0014447843    
0.3187521200    0.0013403319    0.0014321745    
0.3189739700    0.0012858241    0.0014298487    
0.3191958200    0.0012259418    0.0014327918    
0.3194176800    0.0013189300    0.0014373780    
0.3196395300    0.0008373129    0.0014452429    
0.3198613800    0.0015350976    0.0014520517    
0.3200832300    0.0010296607    0.0014274000    
0.3203050800    0.0009507380    0.0014360596    
0.3205269400    0.0014675982    0.0014413633    
0.3207487900    0.0012123098    0.0014292817    
0.3209706400    0.0015056602    0.0014437442    
0.3211924900    0.0010932426    0.0014401212    
0.3214143500    0.0007588386    0.0014428784    
0.3216362000    0.0011052895    0.0014347394    
0.3218580500    0.0012968266    0.0014390551    
0.3220799000    0.0013204150    0.0014316590    
0.3223017600    0.0012137981    0.0014394017    
0.3225236100    0.0011973917    0.0014441956    
0.3227454600    0.0009975804    0.0014448002    
0.3229673100    0.0014438875    0.0014368892    
0.3231891600    0.0014178440    0.0014310793    
0.3234110200    0.0011816857    0.0014314999    
0.3236328700    0.0014294422    0.0014395969    
0.3238547200    0.0007586749    0.0014450877    
0.3240765700    0.0015613507    0.0014436383    
0.3242984300    0.0014091789    0.0014409777    
0.3245202800    0.0013858049    0.0014313928    
0.3247421300    0.0010558569    0.0014308276    
0.3249639800    0.0014103953    0.0014349741    
0.3251858400    0.0010713310    0.0014399293    
0.3254076900    0.0014963362    0.0014366982    
0.3256295400    0.0012155596    0.0014539752    
0.3258513900    0.0012720959    0.0014314513    
0.3260732400    0.0010759008    0.0014327239    
0.3262951000    0.0013529499    0.0014320336    
0.3265169500    0.0005462883    0.0014454782    
0.3267388000    0.0008102656    0.0014350410    
0.3269606500    0.0013714367    0.0014545100    
0.3271825100    0.0014181423    0.0014315732    
0.3274043600    0.0015256999    0.0014267956    
0.3276262100    0.0013784183    0.0014419091    
0.3278480600    0.0011048658    0.0014369409    
0.3280699200    0.0008946121    0.0014377049    
0.3282917700    0.0015925057    0.0014448103    
0.3285136200    0.0007514551    0.0014501222    
0.3287354700    0.0013631320    0.0014292385    
0.3289573200    0.0010264874    0.0014359675    
0.3291791800    0.0009866119    0.0014340667    
0.3294010300    0.0013558325    0.0014342750    
0.3296228800    0.0013776159    0.0014447859    
0.3298447300    0.0005065600    0.0014580952    
0.3300665900    0.0017457111    0.0014311931    
0.3302884400    0.0011687583    0.0014295296    
0.3305102900    0.0015214752    0.0014358717    
0.3307321400    0.0010330703    0.0014351572    
0.3309540000    0.0009043339    0.0014355015    
0.3311758500    0.0009203221    0.0014503077    
0.3313977000    0.0017146766    0.0014367955    
0.3316195500    0.0015270567    0.0014397500    
0.3318414000    0.0013117619    0.0014854934    
0.3320632600    0.0013815468    0.0015051229    
0.3322851100    0.0010712272    0.0015201556    
0.3325069600    0.0011471800    0.0015295993    
0.3327288100    0.0011806497    0.0015499118    
0.3329506700    0.0015012392    0.0015585147    
0.3331725200    0.0013994634    0.0015753402    
0.3333943700    0.0014021823    0.0015886439    
0.3336162200    0.0014129909    0.0015928697    
0.3338380800    0.0011925895    0.0016105200    
0.3340599300    0.0011307760    0.0016193877    
0.3342817800    0.0007212768    0.0016350027    
0.3345036300    0.0007831346    0.0016396021    
0.3347254800    0.0011174867    0.0016524468    
0.3349473400    0.0018860238    0.0016616724    
0.3351691900    0.0015920817    0.0016676367    
0.3353910400    0.0014205549    0.0016848928    
0.3356128900    0.0009354045    0.0016854208    
0.3358347500    0.0013630445    0.0016982244    
0.3360566000    0.0009166724    0.0016951422    
0.3362784500    0.0012732494    0.0016570013    
0.3365003000    0.0013469655    0.0016265518    
0.3367221500    0.0011769117    0.0016142495    
0.3369440100    0.0010361910    0.0016172426    
0.3371658600    0.0012308931    0.0015976251    
0.3373877100    0.0015802055    0.0015662592    
0.3376095600    0.0010282180    0.0015814452    
0.3378314200    0.0007633003    0.0015739421    
0.3380532700    0.0017007040    0.0015702674    
0.3382751200    0.0014494815    0.0015630508    
0.3384969700    0.0015922022    0.0015796120    
0.3387188300    0.0006759707    0.0015447094    
0.3389406800    0.0012449044    0.0015457120    
0.3391625300    0.0012464613    0.0015538175    
0.3393843800    0.0014039634    0.0015503615    
0.3396062300    0.0016848263    0.0015517322    
0.3398280900    0.0009218308    0.0015709882    
0.3400499400    0.0017368508    0.0015494906    
0.3402717900    0.0012150272    0.0015413704    
0.3404936400    0.0007957941    0.0015514433    
0.3407155000    0.0014811781    0.0015460813    
0.3409373500    0.0012405756    0.0015513416    
0.3411592000    0.0011287339    0.0015656717    
0.3413810500    0.0009101636    0.0015735921    
0.3416029100    0.0010595281    0.0015468479    
0.3418247600    0.0015753382    0.0015526058    
0.3420466100    0.0015687596    0.0015635109    
0.3422684600    0.0009369403    0.0015558875    
0.3424903100    0.0013354150    0.0015709568    
0.3427121700    0.0017196509    0.0015844522    
0.3429340200    0.0015260845    0.0015491639    
0.3431558700    0.0013698861    0.0015596255    
0.3433777200    0.0010882211    0.0015733752    
0.3435995800    0.0010825308    0.0015741812    
0.3438214300    0.0013594854    0.0015694976    
0.3440432800    0.0014665812    0.0015978807    
0.3442651300    0.0014138590    0.0015736315    
0.3444869900    0.0006537462    0.0015741002    
0.3447088400    0.0009188290    0.0015802971    
0.3449306900    0.0014565187    0.0015734066    
0.3451525400    0.0017302100    0.0015803130    
0.3453743900    0.0012598353    0.0015960197    
0.3455962500    0.0009994823    0.0016079776    
0.3458181000    0.0007069033    0.0015853060    
0.3460399500    0.0010704216    0.0015955713    
0.3462618000    0.0009594845    0.0015882461    
0.3464836600    0.0008825188    0.0015911393    
0.3467055100    0.0012582025    0.0015993617    
0.3469273600    0.0015690303    0.0016037516    
0.3471492100    0.0014206891    0.0016074240    
0.3473710700    0.0008885722    0.0016039581    
0.3475929200    0.0013971474    0.0016061780    
0.3478147700    0.0017886014    0.0015979277    
0.3480366200    0.0011939286    0.0016222354    
0.3482584700    0.0015984914    0.0016166910    
0.3484803300    0.0012711834    0.0016213312    
0.3487021800    0.0013610371    0.0016130221    
0.3489240300    0.0013698739    0.0016111335    
0.3491458800    0.0012716181    0.0016208661    
0.3493677400    0.0012443493    0.0016241865    
0.3495895900    0.0012845638    0.0016348936    
0.3498114400    0.0015840034    0.0016404454    
0.3500332900    0.0012449100    0.0016457877    
0.3502551500    0.0009516553    0.0016267379    
0.3504770000    0.0013047575    0.0016356253    
0.3506988500    0.0010709031    0.0016320151    
0.3509207000    0.0008993834    0.0016473901    
0.3511425500    0.0009767979    0.0016568110    
0.3513644100    0.0011024335    0.0016649022    
0.3515862600    0.0013425476    0.0016453872    
0.3518081100    0.0012163562    0.0016582551    
0.3520299600    0.0009985980    0.0016498215    
0.3522518200    0.0009833247    0.0016660218    
0.3524736700    0.0012983169    0.0016664358    
0.3526955200    0.0013038034    0.0016921044    
0.3529173700    0.0014192988    0.0016676139    
0.3531392300    0.0010154046    0.0016692158    
0.3533610800    0.0008664970    0.0016773575    
0.3535829300    0.0013624269    0.0016876535    
0.3538047800    0.0009043806    0.0016858426    
0.3540266300    0.0009954757    0.0016990370    
0.3542484900    0.0014367006    0.0017094053    
0.3544703400    0.0014894112    0.0016838180    
0.3546921900    0.0013900491    0.0016906272    
0.3549140400    0.0008344767    0.0017098905    
0.3551359000    0.0014044823    0.0017006802    
0.3553577500    0.0015566232    0.0017112874    
0.3555796000    0.0011948827    0.0017550919    
0.3558014500    0.0011143463    0.0017100059    
0.3560233100    0.0012723777    0.0017129674    
0.3562451600    0.0009532790    0.0017299188    
0.3564670100    0.0009521618    0.0017330253    
0.3566888600    0.0008713569    0.0017299619    
0.3569107100    0.0008402508    0.0017620384    
0.3571325700    0.0014147752    0.0017569482    
0.3573544200    0.0011610905    0.0017397449    
0.3575762700    0.0010701649    0.0017545968    
0.3577981200    0.0008825922    0.0017531970    
0.3580199800    0.0008892965    0.0017598878    
0.3582418300    0.0007445201    0.0017903545    
0.3584636800    0.0009508995    0.0017922383    
0.3586855300    0.0006875292    0.0017630507    
0.3589073800    0.0011624230    0.0017665265    
0.3591292400    0.0011480752    0.0017674375    
0.3593510900    0.0009498207    0.0017685294    
0.3595729400    0.0010753296    0.0017877873    
0.3597947900    0.0013393567    0.0017734098    
0.3600166500    0.0013775962    0.0017892723    
0.3602385000    0.0009384842    0.0017546663    
0.3604603500    0.0015597397    0.0017553310    
0.3606822000    0.0010571304    0.0017570743    
0.3609040600    0.0010198545    0.0017708994    
0.3611259100    0.0011933928    0.0017747231    
0.3613477600    0.0009563251    0.0018036364    
0.3615696100    0.0009556798    0.0017547909    
0.3617914600    0.0006586000    0.0017642763    
0.3620133200    0.0007360644    0.0017771163    
0.3622351700    0.0011258411    0.0017881305    
0.3624570200    0.0014299828    0.0017856408    
0.3626788700    0.0010009447    0.0018105968    
0.3629007300    0.0010238458    0.0018401939    
0.3631225800    0.0016741109    0.0017965647    
0.3633444300    0.0004690234    0.0018242812    
0.3635662800    0.0012504805    0.0018237449    
0.3637881400    0.0009650380    0.0018432027    
0.3640099900    0.0013599323    0.0018372711    
0.3642318400    0.0012665396    0.0018968341    
0.3644536900    0.0010656259    0.0018401593    
0.3646755400    0.0016356028    0.0018605994    
0.3648974000    0.0012315435    0.0018811339    
0.3651192500    0.0007435971    0.0018794745    
0.3653411000    0.0011262062    0.0018882328    
0.3655629500    0.0007929894    0.0019280798    
0.3657848100    0.0008682341    0.0019202088    
0.3660066600    0.0008244498    0.0019168420    
0.3662285100    0.0008458154    0.0019139820    
0.3664503600    0.0010916982    0.0019525281    
0.3666722200    0.0012661328    0.0019350332    
0.3668940700    0.0011031940    0.0019742052    
0.3671159200    0.0002917739    0.0020084923    
0.3673377700    0.0017585181    0.0019663725    
0.3675596200    0.0009683101    0.0019771027    
0.3677814800    0.0013604203    0.0020143676    
0.3680033300    0.0011989824    0.0020078852    
0.3682251800    0.0005827252    0.0020410843    
0.3684470300    0.0013385292    0.0020576300    
0.3686688900    0.0013990685    0.0020784848    
0.3688907400    0.0004674830    0.0020576286    
0.3691125900    0.0014796211    0.0020826347    
0.3693344400    0.0015248367    0.0020862096    
0.3695563000    0.0009035198    0.0021179028    
0.3697781500    0.0007325321    0.0021376575    
0.3700000000    0.0007661354    0.0021904304    
