# Supplementary material for: A solution structure analysis reveals a bent collagen triple helix in the complement activation recognition molecule mannan-binding lectin
Source: J Biol Chem. 2022 Dec 15;299(2):102799. doi: 10.1016/j.jbc.2022.102799 (PMC9898670; doi:10.1016/j.jbc.2022.102799)
Supplement: Supplemental data 1 [file mmc1.zip › mbl_C.dat]

1.6015904E-02	1.47581E-02	2.91739E-04
1.6236867E-02	1.53021E-02	2.95414E-04
1.6457831E-02	1.51011E-02	2.90184E-04
1.6678795E-02	1.52883E-02	2.89878E-04
1.6899759E-02	1.47346E-02	2.82309E-04
1.7120723E-02	1.51792E-02	2.85630E-04
1.7341687E-02	1.48487E-02	2.73269E-04
1.7562651E-02	1.49120E-02	2.75675E-04
1.7783614E-02	1.48265E-02	2.69768E-04
1.8004578E-02	1.41761E-02	2.70292E-04
1.8225542E-02	1.44537E-02	2.66116E-04
1.8446506E-02	1.43040E-02	2.63062E-04
1.866747E-02	1.45433E-02	2.63122E-04
1.8888434E-02	1.43310E-02	2.60923E-04
1.9109398E-02	1.39126E-02	2.52283E-04
1.9330361E-02	1.39365E-02	2.56711E-04
1.9551325E-02	1.42029E-02	2.54870E-04
1.9772289E-02	1.40813E-02	2.49109E-04
1.9993253E-02	1.42528E-02	2.47697E-04
2.0214217E-02	1.38382E-02	2.47814E-04
2.0435181E-02	1.45159E-02	2.46513E-04
2.0656145E-02	1.35948E-02	2.48055E-04
2.0877108E-02	1.34785E-02	2.39315E-04
2.1098072E-02	1.36774E-02	2.38227E-04
2.1319036E-02	1.37538E-02	2.37931E-04
2.154000E-02	1.34904E-02	2.33816E-04
2.1760964E-02	1.40592E-02	2.36612E-04
2.1981928E-02	1.39052E-02	2.35532E-04
2.2202892E-02	1.28718E-02	2.32895E-04
2.2423855E-02	1.37940E-02	2.27693E-04
2.2644819E-02	1.32615E-02	2.29397E-04
2.2865783E-02	1.38637E-02	2.24439E-04
2.3086747E-02	1.33649E-02	2.27955E-04
2.3307711E-02	1.34206E-02	2.23886E-04
2.3528675E-02	1.35124E-02	2.27527E-04
2.3749639E-02	1.32947E-02	2.21361E-04
2.3970602E-02	1.34458E-02	2.21174E-04
2.4191566E-02	1.33254E-02	2.17816E-04
2.441253E-02	1.29694E-02	2.18715E-04
2.4633494E-02	1.31288E-02	2.15246E-04
2.4854458E-02	1.29656E-02	2.20232E-04
2.5075422E-02	1.30446E-02	2.12602E-04
2.5296386E-02	1.33244E-02	2.11830E-04
2.5517349E-02	1.26683E-02	2.11827E-04
2.5738313E-02	1.27332E-02	2.09488E-04
2.5959277E-02	1.26810E-02	2.09495E-04
2.6180241E-02	1.30023E-02	2.11494E-04
2.6401205E-02	1.29184E-02	2.06609E-04
2.6622169E-02	1.29685E-02	2.08989E-04
2.6843133E-02	1.31157E-02	2.06866E-04
2.7064096E-02	1.29343E-02	2.05669E-04
2.728506E-02	1.27388E-02	2.05266E-04
2.7506024E-02	1.20990E-02	2.05984E-04
2.7726988E-02	1.26024E-02	2.00232E-04
2.7947952E-02	1.26819E-02	2.02762E-04
2.8168916E-02	1.21108E-02	1.95986E-04
2.838988E-02	1.24253E-02	2.00742E-04
2.8610843E-02	1.20098E-02	1.94488E-04
2.8831807E-02	1.21100E-02	1.98913E-04
2.9052771E-02	1.23251E-02	1.98455E-04
2.9273735E-02	1.22867E-02	1.96151E-04
2.9494699E-02	1.19063E-02	1.92925E-04
2.9715663E-02	1.23279E-02	1.94028E-04
2.9936627E-02	1.20267E-02	1.91921E-04
3.015759E-02	1.22692E-02	1.92384E-04
3.0378554E-02	1.21067E-02	1.94498E-04
3.0599518E-02	1.20767E-02	1.88727E-04
3.0820482E-02	1.19694E-02	1.90495E-04
3.1041446E-02	1.17922E-02	1.87365E-04
3.126241E-02	1.18045E-02	1.87368E-04
3.1483373E-02	1.17043E-02	1.87439E-04
3.1704337E-02	1.20191E-02	1.87984E-04
3.1925301E-02	1.19183E-02	1.83200E-04
3.2146265E-02	1.18146E-02	1.85144E-04
3.2367229E-02	1.16287E-02	1.83967E-04
3.2588193E-02	1.17134E-02	1.84239E-04
3.2809157E-02	1.16912E-02	1.83451E-04
3.303012E-02	1.14343E-02	1.83207E-04
3.3251084E-02	1.14198E-02	1.81115E-04
3.3472048E-02	1.11047E-02	1.77579E-04
3.3693012E-02	1.13228E-02	1.79427E-04
3.3913976E-02	1.14934E-02	1.80350E-04
3.413494E-02	1.10695E-02	1.76918E-04
3.4355904E-02	1.13529E-02	1.80601E-04
3.4576867E-02	1.10531E-02	1.74888E-04
3.4797831E-02	1.15127E-02	1.76033E-04
3.5018795E-02	1.13743E-02	1.75098E-04
3.5239759E-02	1.09584E-02	1.72689E-04
3.5460723E-02	1.11490E-02	1.74095E-04
3.5681687E-02	1.09270E-02	1.75133E-04
3.5902651E-02	1.10982E-02	1.72443E-04
3.6123614E-02	1.11512E-02	1.73962E-04
3.6344578E-02	1.08331E-02	1.70012E-04
3.6565542E-02	1.14356E-02	1.71304E-04
3.6786506E-02	1.13567E-02	1.70454E-04
3.700747E-02	1.08419E-02	1.69695E-04
3.7228434E-02	1.09010E-02	1.71125E-04
3.7449398E-02	1.12617E-02	1.69587E-04
3.7670361E-02	1.09056E-02	1.66539E-04
3.7891325E-02	1.06631E-02	1.67488E-04
3.8112289E-02	1.06956E-02	1.66258E-04
3.8333253E-02	1.10010E-02	1.66050E-04
3.8554217E-02	1.11790E-02	1.68579E-04
3.8775181E-02	1.05494E-02	1.63417E-04
3.8996145E-02	1.05591E-02	1.63247E-04
3.9217108E-02	1.09696E-02	1.64903E-04
3.9438072E-02	1.07253E-02	1.63394E-04
3.9659036E-02	1.04800E-02	1.64379E-04
3.988000E-02	1.04983E-02	1.63365E-04
4.0100964E-02	1.07519E-02	1.60074E-04
4.0321928E-02	1.05170E-02	1.61619E-04
4.0542892E-02	1.03650E-02	1.59267E-04
4.0763855E-02	1.04937E-02	1.60044E-04
4.0984819E-02	1.04937E-02	1.60423E-04
4.1205783E-02	1.04953E-02	1.60930E-04
4.1426747E-02	1.03379E-02	1.58942E-04
4.1647711E-02	1.05162E-02	1.57714E-04
4.1868675E-02	1.04026E-02	1.56568E-04
4.2089639E-02	1.05019E-02	1.58323E-04
4.2310602E-02	1.01863E-02	1.56363E-04
4.2531566E-02	1.02456E-02	1.58173E-04
4.275253E-02	1.02484E-02	1.55663E-04
4.2973494E-02	1.00586E-02	1.54611E-04
4.3194458E-02	1.03267E-02	1.55381E-04
4.3415422E-02	1.00906E-02	1.54392E-04
4.3636386E-02	1.00139E-02	1.52412E-04
4.3857349E-02	1.02094E-02	1.55113E-04
4.4078313E-02	1.00298E-02	1.53737E-04
4.4299277E-02	9.95645E-03	1.51728E-04
4.4520241E-02	9.64692E-03	1.51789E-04
4.4741205E-02	1.00684E-02	1.51932E-04
4.4962169E-02	9.83938E-03	1.51518E-04
4.5183133E-02	9.80321E-03	1.51460E-04
4.5404096E-02	9.72695E-03	1.49318E-04
4.562506E-02	9.61919E-03	1.49487E-04
4.5846024E-02	9.90893E-03	1.49899E-04
4.6066988E-02	9.67998E-03	1.47831E-04
4.6287952E-02	9.48076E-03	1.48141E-04
4.6508916E-02	9.49646E-03	1.49425E-04
4.672988E-02	9.60416E-03	1.48777E-04
4.6950843E-02	9.36720E-03	1.46219E-04
4.7171807E-02	9.57007E-03	1.44576E-04
4.7392771E-02	9.45975E-03	1.45827E-04
4.7613735E-02	9.24611E-03	1.45955E-04
4.7834699E-02	9.03871E-03	1.44236E-04
4.8055663E-02	9.47015E-03	1.47171E-04
4.8276627E-02	9.55968E-03	1.45941E-04
4.849759E-02	9.04257E-03	1.42173E-04
4.8718554E-02	9.36203E-03	1.44316E-04
4.8939518E-02	9.26969E-03	1.42376E-04
4.9160482E-02	8.95121E-03	1.42454E-04
4.9381446E-02	9.33343E-03	1.45096E-04
4.960241E-02	9.48021E-03	1.40610E-04
4.9823373E-02	9.32907E-03	1.41458E-04
5.0044337E-02	9.14290E-03	1.42090E-04
5.0265301E-02	9.16301E-03	1.40421E-04
5.0486265E-02	9.22740E-03	1.40834E-04
5.0707229E-02	9.05428E-03	1.41729E-04
5.0928193E-02	8.96532E-03	1.38683E-04
5.1149157E-02	9.03324E-03	1.40900E-04
5.137012E-02	8.96702E-03	1.38295E-04
5.1591084E-02	8.96171E-03	1.38022E-04
5.1812048E-02	8.78513E-03	1.39239E-04
5.2033012E-02	8.99129E-03	1.37430E-04
5.2253976E-02	8.81207E-03	1.38268E-04
5.247494E-02	8.75265E-03	1.35669E-04
5.2695904E-02	9.03069E-03	1.36904E-04
5.2916867E-02	8.84663E-03	1.36986E-04
5.3137831E-02	8.73163E-03	1.36377E-04
5.3358795E-02	8.74779E-03	1.38055E-04
5.3579759E-02	8.92970E-03	1.42208E-04
5.3800723E-02	8.66104E-03	1.41015E-04
5.4021687E-02	8.65099E-03	1.43118E-04
5.4242651E-02	8.69151E-03	1.43816E-04
5.4463614E-02	8.83220E-03	1.43367E-04
5.4684578E-02	8.61269E-03	1.46060E-04
5.4905542E-02	8.43823E-03	1.45382E-04
5.5126506E-02	8.29316E-03	1.46073E-04
5.534747E-02	8.46074E-03	1.47580E-04
5.5568434E-02	8.22372E-03	1.46621E-04
5.5789398E-02	8.16186E-03	1.46222E-04
5.6010361E-02	8.21301E-03	1.48461E-04
5.6231325E-02	8.25627E-03	1.47105E-04
5.6452289E-02	8.24056E-03	1.48751E-04
5.6673253E-02	8.53968E-03	1.50341E-04
5.6894217E-02	7.90391E-03	1.50722E-04
5.7115181E-02	8.31016E-03	1.54597E-04
5.7336145E-02	8.39910E-03	1.52864E-04
5.7557108E-02	8.16026E-03	1.54803E-04
5.7778072E-02	8.22013E-03	1.56572E-04
5.7999036E-02	8.13587E-03	1.48941E-04
5.822000E-02	8.47266E-03	1.50045E-04
5.8440964E-02	8.37024E-03	1.48483E-04
5.8661928E-02	7.99100E-03	1.45427E-04
5.8882892E-02	7.76750E-03	1.46058E-04
5.9103855E-02	8.40151E-03	1.42833E-04
5.9324819E-02	7.44476E-03	1.39463E-04
5.9545783E-02	8.27222E-03	1.41830E-04
5.9766747E-02	7.77208E-03	1.38550E-04
5.9987711E-02	7.90489E-03	1.39171E-04
6.0208675E-02	7.76488E-03	1.40003E-04
6.0429639E-02	7.94119E-03	1.37634E-04
6.0650602E-02	8.05866E-03	1.36983E-04
6.0871566E-02	7.81112E-03	1.35507E-04
6.109253E-02	8.09370E-03	1.34909E-04
6.1313494E-02	7.76641E-03	1.34893E-04
6.1534458E-02	7.69262E-03	1.33950E-04
6.1755422E-02	7.77583E-03	1.34774E-04
6.1976386E-02	7.69393E-03	1.32722E-04
6.2197349E-02	7.92572E-03	1.32777E-04
6.2418313E-02	7.69962E-03	1.31916E-04
6.2639277E-02	7.47616E-03	1.31246E-04
6.2860241E-02	7.45974E-03	1.30887E-04
6.3081205E-02	7.46739E-03	1.31696E-04
6.3302169E-02	7.51508E-03	1.29311E-04
6.3523133E-02	7.48701E-03	1.29117E-04
6.3744096E-02	7.48426E-03	1.29294E-04
6.396506E-02	7.52950E-03	1.28326E-04
6.4186024E-02	7.69104E-03	1.29331E-04
6.4406988E-02	7.52774E-03	1.29833E-04
6.4627952E-02	7.58474E-03	1.26581E-04
6.4848916E-02	7.15966E-03	1.26150E-04
6.506988E-02	7.25841E-03	1.27544E-04
6.5290843E-02	7.16840E-03	1.25533E-04
6.5511807E-02	7.16886E-03	1.26655E-04
6.5732771E-02	7.04929E-03	1.26161E-04
6.5953735E-02	7.23990E-03	1.25215E-04
6.6174699E-02	7.22539E-03	1.24641E-04
6.6395663E-02	7.34697E-03	1.23057E-04
6.6616627E-02	7.24332E-03	1.25118E-04
6.683759E-02	7.02218E-03	1.23269E-04
6.7058554E-02	7.13648E-03	1.24101E-04
6.7279518E-02	7.04167E-03	1.23261E-04
6.7500482E-02	7.10614E-03	1.22754E-04
6.7721446E-02	6.92762E-03	1.21738E-04
6.794241E-02	6.90742E-03	1.21317E-04
6.8163373E-02	7.07425E-03	1.20856E-04
6.8384337E-02	7.14036E-03	1.22194E-04
6.8605301E-02	6.91224E-03	1.21952E-04
6.8826265E-02	6.96552E-03	1.20180E-04
6.9047229E-02	6.87864E-03	1.20375E-04
6.9268193E-02	6.79364E-03	1.19084E-04
6.9489157E-02	7.00971E-03	1.20071E-04
6.971012E-02	6.85135E-03	1.20099E-04
6.9931084E-02	6.85644E-03	1.19388E-04
7.0152048E-02	6.81540E-03	1.18884E-04
7.0373012E-02	6.68218E-03	1.18512E-04
7.0593976E-02	7.08060E-03	1.17886E-04
7.081494E-02	6.87901E-03	1.18148E-04
7.1035904E-02	6.57546E-03	1.17560E-04
7.1256867E-02	6.42916E-03	1.17997E-04
7.1477831E-02	6.60477E-03	1.16546E-04
7.1698795E-02	6.78267E-03	1.15637E-04
7.1919759E-02	6.79927E-03	1.16898E-04
7.2140723E-02	6.77496E-03	1.17357E-04
7.2361687E-02	6.47363E-03	1.16119E-04
7.2582651E-02	6.65318E-03	1.16844E-04
7.2803614E-02	6.59004E-03	1.16618E-04
7.3024578E-02	6.35826E-03	1.15961E-04
7.3245542E-02	6.53818E-03	1.16808E-04
7.3466506E-02	6.71150E-03	1.16612E-04
7.368747E-02	6.22886E-03	1.17309E-04
7.3908434E-02	6.78755E-03	1.19321E-04
7.4129398E-02	6.64269E-03	1.15937E-04
7.4350361E-02	6.49733E-03	1.16552E-04
7.4571325E-02	6.56896E-03	1.16763E-04
7.4792289E-02	6.62728E-03	1.16034E-04
7.5013253E-02	6.20338E-03	1.14998E-04
7.5234217E-02	6.39972E-03	1.14766E-04
7.5455181E-02	6.68660E-03	1.15702E-04
7.5676145E-02	6.15684E-03	1.14167E-04
7.5897108E-02	6.05884E-03	1.13264E-04
7.6118072E-02	6.22794E-03	1.13853E-04
7.6339036E-02	6.30976E-03	1.13514E-04
7.656000E-02	6.14327E-03	1.12840E-04
7.6780964E-02	6.00810E-03	1.12068E-04
7.7001928E-02	6.28104E-03	1.12473E-04
7.7222892E-02	6.04377E-03	1.11895E-04
7.7443855E-02	5.87974E-03	1.10501E-04
7.7664819E-02	6.29992E-03	1.11629E-04
7.7885783E-02	5.99348E-03	1.11765E-04
7.8106747E-02	5.96404E-03	1.11604E-04
7.8327711E-02	5.89460E-03	1.09642E-04
7.8548675E-02	6.29458E-03	1.09705E-04
7.8769639E-02	5.89684E-03	1.08865E-04
7.8990602E-02	6.09238E-03	1.09244E-04
7.9211566E-02	6.23097E-03	1.10040E-04
7.943253E-02	6.06082E-03	1.09575E-04
7.9653494E-02	5.96712E-03	1.08611E-04
7.9874458E-02	5.91471E-03	1.08109E-04
8.0095422E-02	5.96204E-03	1.07911E-04
8.0316386E-02	5.90037E-03	1.07705E-04
8.0537349E-02	5.77225E-03	1.08011E-04
8.0758313E-02	5.97143E-03	1.08258E-04
8.0979277E-02	5.97553E-03	1.07151E-04
8.1200241E-02	5.97862E-03	1.07240E-04
8.1421205E-02	5.95261E-03	1.07461E-04
8.1642169E-02	5.72676E-03	1.06843E-04
8.1863133E-02	5.86478E-03	1.07217E-04
8.2084096E-02	5.88080E-03	1.08098E-04
8.230506E-02	5.58468E-03	1.05652E-04
8.2526024E-02	5.78853E-03	1.06261E-04
8.2746988E-02	5.87962E-03	1.06463E-04
8.2967952E-02	5.67604E-03	1.06353E-04
8.3188916E-02	5.52927E-03	1.04934E-04
8.340988E-02	5.71433E-03	1.06548E-04
8.3630843E-02	5.72057E-03	1.04997E-04
8.3851807E-02	5.59757E-03	1.05004E-04
8.4072771E-02	5.83081E-03	1.05249E-04
8.4293735E-02	5.51712E-03	1.04627E-04
8.4514699E-02	5.56255E-03	1.04720E-04
8.4735663E-02	5.72728E-03	1.04241E-04
8.4956627E-02	5.66768E-03	1.05356E-04
8.517759E-02	5.52931E-03	1.04311E-04
8.5398554E-02	5.44310E-03	1.03057E-04
8.5619518E-02	5.38010E-03	1.03050E-04
8.5840482E-02	5.40566E-03	1.03239E-04
8.6061446E-02	5.31558E-03	1.03027E-04
8.628241E-02	5.27533E-03	1.03680E-04
8.6503373E-02	5.53364E-03	1.03071E-04
8.6724337E-02	5.65055E-03	1.02974E-04
8.6945301E-02	5.28985E-03	1.02572E-04
8.7166265E-02	5.71506E-03	1.01653E-04
8.7387229E-02	5.33916E-03	1.02481E-04
8.7608193E-02	5.17017E-03	1.02323E-04
8.7829157E-02	5.39841E-03	1.01460E-04
8.805012E-02	5.35999E-03	1.01112E-04
8.8271084E-02	5.32698E-03	1.01609E-04
8.8492048E-02	5.49454E-03	1.01568E-04
8.8713012E-02	5.41321E-03	1.01808E-04
8.8933976E-02	5.36149E-03	1.01298E-04
8.915494E-02	5.31948E-03	9.99425E-05
8.9375904E-02	5.25513E-03	1.00187E-04
8.9596867E-02	5.19999E-03	1.00006E-04
8.9817831E-02	5.40904E-03	1.00249E-04
9.0038795E-02	5.47650E-03	1.00836E-04
9.0259759E-02	5.27706E-03	1.00405E-04
9.0480723E-02	5.37905E-03	9.96903E-05
9.0701687E-02	5.27699E-03	9.83698E-05
9.0922651E-02	5.18229E-03	9.87016E-05
9.1143614E-02	5.02352E-03	9.85580E-05
9.1364578E-02	5.07460E-03	9.82268E-05
9.1585542E-02	5.18573E-03	9.86216E-05
9.1806506E-02	5.08886E-03	9.87365E-05
9.202747E-02	5.16897E-03	9.70927E-05
9.2248434E-02	5.03881E-03	9.79073E-05
9.2469398E-02	5.09417E-03	9.75476E-05
9.2690361E-02	5.23400E-03	9.75768E-05
9.2911325E-02	5.11377E-03	9.78556E-05
9.3132289E-02	5.10623E-03	9.83322E-05
9.3353253E-02	4.77711E-03	9.71370E-05
9.3574217E-02	5.02813E-03	9.73836E-05
9.3795181E-02	4.98901E-03	9.72094E-05
9.4016145E-02	5.11166E-03	9.74593E-05
9.4237108E-02	4.97328E-03	9.70632E-05
9.4458072E-02	4.93114E-03	9.66661E-05
9.4679036E-02	4.99028E-03	9.67022E-05
9.490000E-02	4.79098E-03	9.68051E-05
9.5120964E-02	4.85001E-03	9.60360E-05
9.5341928E-02	5.00098E-03	9.66649E-05
9.5562892E-02	4.80537E-03	9.62988E-05
9.5783855E-02	4.87562E-03	9.64688E-05
9.6004819E-02	4.89823E-03	9.56455E-05
9.6225783E-02	4.89621E-03	9.48978E-05
9.6446747E-02	4.94182E-03	9.53571E-05
9.6667711E-02	4.77926E-03	9.53618E-05
9.6888675E-02	4.95415E-03	9.53204E-05
9.7109639E-02	5.04492E-03	9.61923E-05
9.7330602E-02	4.69573E-03	9.49919E-05
9.7551566E-02	4.77389E-03	9.42208E-05
9.777253E-02	4.82700E-03	9.43044E-05
9.7993494E-02	5.02999E-03	9.43283E-05
9.8214458E-02	4.98566E-03	9.45611E-05
9.8435422E-02	4.71497E-03	9.52675E-05
9.8656386E-02	4.84038E-03	9.34095E-05
9.8877349E-02	4.83893E-03	9.41797E-05
9.9098313E-02	4.66924E-03	9.33468E-05
9.9319277E-02	4.61028E-03	9.34807E-05
9.9540241E-02	4.87700E-03	9.36445E-05
9.9761205E-02	4.73959E-03	9.36913E-05
9.9982169E-02	4.73488E-03	9.35823E-05
1.0020313E-01	4.67143E-03	9.28761E-05
1.004241E-01	4.88407E-03	9.30684E-05
1.0064506E-01	4.54567E-03	9.26001E-05
1.0086602E-01	4.66782E-03	9.27188E-05
1.0108699E-01	4.60773E-03	9.21975E-05
1.0130795E-01	4.56388E-03	9.29847E-05
1.0152892E-01	4.50221E-03	9.16006E-05
1.0174988E-01	4.61633E-03	9.12697E-05
1.0197084E-01	4.57353E-03	9.27344E-05
1.0219181E-01	4.54206E-03	9.16833E-05
1.0241277E-01	4.57387E-03	9.26130E-05
1.0263373E-01	4.70895E-03	9.21984E-05
1.028547E-01	4.50134E-03	9.12311E-05
1.0307566E-01	4.31692E-03	9.05753E-05
1.0329663E-01	4.43814E-03	9.09492E-05
1.0351759E-01	4.61489E-03	9.07234E-05
1.0373855E-01	4.55512E-03	9.19205E-05
1.0395952E-01	4.45188E-03	9.12356E-05
1.0418048E-01	4.45296E-03	9.03072E-05
1.0440145E-01	4.47498E-03	9.05505E-05
1.0462241E-01	4.38747E-03	8.98874E-05
1.0484337E-01	4.39133E-03	9.01737E-05
1.0506434E-01	4.45846E-03	9.03249E-05
1.052853E-01	4.24500E-03	8.99475E-05
1.0550627E-01	4.47666E-03	9.04775E-05
1.0572723E-01	4.27916E-03	8.92885E-05
1.0594819E-01	4.48056E-03	9.01079E-05
1.0616916E-01	4.43932E-03	8.97672E-05
1.0639012E-01	4.53428E-03	8.98187E-05
1.0661108E-01	4.40521E-03	8.92389E-05
1.0683205E-01	4.32444E-03	8.93886E-05
1.0705301E-01	4.29754E-03	8.85213E-05
1.0727398E-01	4.31224E-03	8.91070E-05
1.0749494E-01	4.45547E-03	8.87607E-05
1.077159E-01	4.16560E-03	8.87131E-05
1.0793687E-01	4.49988E-03	8.90082E-05
1.0815783E-01	4.30242E-03	8.89784E-05
1.083788E-01	4.40441E-03	8.81054E-05
1.0859976E-01	4.35152E-03	8.80242E-05
1.0882072E-01	4.31616E-03	8.84276E-05
1.0904169E-01	4.43698E-03	8.81720E-05
1.0926265E-01	4.27296E-03	8.94148E-05
1.0948361E-01	4.08281E-03	8.99389E-05
1.0970458E-01	4.15922E-03	9.10815E-05
1.0992554E-01	4.34647E-03	9.08330E-05
1.1014651E-01	4.06473E-03	9.14879E-05
1.1036747E-01	4.13616E-03	9.21427E-05
1.1058843E-01	4.26038E-03	9.30083E-05
1.108094E-01	4.15357E-03	9.29442E-05
1.1103036E-01	4.22878E-03	9.34022E-05
1.1125133E-01	4.17008E-03	9.32370E-05
1.1147229E-01	4.02050E-03	9.39313E-05
1.1169325E-01	4.19618E-03	9.39055E-05
1.1191422E-01	4.23963E-03	9.47064E-05
1.1213518E-01	4.13040E-03	9.37817E-05
1.1235614E-01	4.17906E-03	9.51121E-05
1.1257711E-01	4.35472E-03	9.51210E-05
1.1279807E-01	4.05145E-03	9.59417E-05
1.1301904E-01	4.11449E-03	9.51363E-05
1.132400E-01	4.06776E-03	9.57793E-05
1.1346096E-01	4.10320E-03	9.49495E-05
1.1368193E-01	4.19310E-03	9.57455E-05
1.1390289E-01	3.95233E-03	9.31677E-05
1.1412386E-01	4.04201E-03	9.24916E-05
1.1434482E-01	4.01716E-03	9.24471E-05
1.1456578E-01	4.12606E-03	9.18622E-05
1.1478675E-01	4.04325E-03	9.11159E-05
1.1500771E-01	4.09410E-03	9.19930E-05
1.1522867E-01	4.11038E-03	9.02258E-05
1.1544964E-01	4.11379E-03	8.97731E-05
1.156706E-01	4.15981E-03	9.00994E-05
1.1589157E-01	4.26012E-03	8.92599E-05
1.1611253E-01	4.12644E-03	8.96679E-05
1.1633349E-01	4.09752E-03	9.03803E-05
1.1655446E-01	4.25283E-03	8.88523E-05
1.1677542E-01	4.03805E-03	8.88531E-05
1.1699639E-01	4.09008E-03	8.84971E-05
1.1721735E-01	3.99335E-03	8.78868E-05
1.1743831E-01	4.09554E-03	8.90051E-05
1.1765928E-01	3.90107E-03	8.85896E-05
1.1788024E-01	3.85302E-03	8.74751E-05
1.181012E-01	3.71986E-03	8.70326E-05
1.1832217E-01	3.90407E-03	8.72847E-05
1.1854313E-01	3.90356E-03	8.70860E-05
1.187641E-01	4.14318E-03	8.78436E-05
1.1898506E-01	4.03332E-03	8.74337E-05
1.1920602E-01	3.91035E-03	8.68122E-05
1.1942699E-01	4.05807E-03	8.63342E-05
1.1964795E-01	3.91668E-03	8.64963E-05
1.1986892E-01	4.06085E-03	8.68332E-05
1.2008988E-01	4.09030E-03	8.67357E-05
1.2031084E-01	3.97092E-03	8.65956E-05
1.2053181E-01	3.96333E-03	8.57078E-05
1.2075277E-01	3.85611E-03	8.54101E-05
1.2097373E-01	3.74293E-03	8.57084E-05
1.211947E-01	3.89387E-03	8.53090E-05
1.2141566E-01	3.96784E-03	8.60517E-05
1.2163663E-01	3.87181E-03	8.52051E-05
1.2185759E-01	4.00223E-03	8.56337E-05
1.2207855E-01	3.84186E-03	8.45216E-05
1.2229952E-01	3.78196E-03	8.50178E-05
1.2252048E-01	3.75276E-03	8.43431E-05
1.2274145E-01	3.90159E-03	8.49767E-05
1.2296241E-01	3.85203E-03	8.43930E-05
1.2318337E-01	3.72514E-03	8.48139E-05
1.2340434E-01	3.84781E-03	8.39940E-05
1.236253E-01	3.64753E-03	8.32964E-05
1.2384627E-01	3.76304E-03	8.38427E-05
1.2406723E-01	3.76490E-03	8.33824E-05
1.2428819E-01	3.75407E-03	8.37758E-05
1.2450916E-01	3.86743E-03	8.42275E-05
1.2473012E-01	3.79978E-03	8.34721E-05
1.2495108E-01	3.77342E-03	8.28344E-05
1.2517205E-01	3.67682E-03	8.27838E-05
1.2539301E-01	3.78047E-03	8.26640E-05
1.2561398E-01	3.74211E-03	8.32170E-05
1.2583494E-01	3.70502E-03	8.32207E-05
1.260559E-01	3.86295E-03	8.23628E-05
1.2627687E-01	3.68736E-03	8.24916E-05
1.2649783E-01	3.68876E-03	8.23415E-05
1.267188E-01	3.63562E-03	8.21053E-05
1.2693976E-01	3.72863E-03	8.28716E-05
1.2716072E-01	3.69152E-03	8.24961E-05
1.2738169E-01	3.40164E-03	8.17381E-05
1.2760265E-01	3.60209E-03	8.13899E-05
1.2782361E-01	3.83878E-03	8.22841E-05
1.2804458E-01	3.59393E-03	8.18440E-05
1.2826554E-01	3.67796E-03	8.22994E-05
1.2848651E-01	3.59577E-03	8.17724E-05
1.2870747E-01	3.70376E-03	8.19350E-05
1.2892843E-01	3.57595E-03	8.14139E-05
1.291494E-01	3.69468E-03	8.14443E-05
1.2937036E-01	3.42342E-03	8.08832E-05
1.2959133E-01	3.57910E-03	8.12552E-05
1.2981229E-01	3.57589E-03	8.10790E-05
1.3003325E-01	3.30144E-03	8.10164E-05
1.3025422E-01	3.62407E-03	8.09238E-05
1.3047518E-01	3.60908E-03	8.10032E-05
1.3069614E-01	3.68599E-03	8.09367E-05
1.3091711E-01	3.51352E-03	8.05041E-05
1.3113807E-01	3.55708E-03	8.05349E-05
1.3135904E-01	3.38554E-03	8.05594E-05
1.315800E-01	3.39676E-03	7.95634E-05
1.3180096E-01	3.51226E-03	8.00911E-05
1.3202193E-01	3.43731E-03	8.01330E-05
1.3224289E-01	3.56207E-03	7.97710E-05
1.3246386E-01	3.40503E-03	7.96536E-05
1.3268482E-01	3.50790E-03	8.04063E-05
1.3290578E-01	3.52777E-03	7.94026E-05
1.3312675E-01	3.61874E-03	7.92686E-05
1.3334771E-01	3.35677E-03	7.89425E-05
1.3356867E-01	3.54402E-03	7.92679E-05
1.3378964E-01	3.27347E-03	7.92503E-05
1.340106E-01	3.35264E-03	7.96737E-05
1.3423157E-01	3.46387E-03	7.93229E-05
1.3445253E-01	3.44588E-03	7.85249E-05
1.3467349E-01	3.41959E-03	7.88829E-05
1.3489446E-01	3.47587E-03	7.82150E-05
1.3511542E-01	3.46608E-03	7.89963E-05
1.3533639E-01	3.43873E-03	7.91100E-05
1.3555735E-01	3.48949E-03	7.90544E-05
1.3577831E-01	3.54933E-03	7.86872E-05
1.3599928E-01	3.27162E-03	7.83795E-05
1.3622024E-01	3.43295E-03	7.84725E-05
1.364412E-01	3.48852E-03	7.84511E-05
1.3666217E-01	3.30059E-03	7.80396E-05
1.3688313E-01	3.27619E-03	7.84359E-05
1.371041E-01	3.37359E-03	7.83626E-05
1.3732506E-01	3.31791E-03	7.78067E-05
1.3754602E-01	3.35128E-03	7.80188E-05
1.3776699E-01	3.36594E-03	7.85002E-05
1.3798795E-01	3.37764E-03	7.75144E-05
1.3820892E-01	3.31383E-03	7.79969E-05
1.3842988E-01	3.31994E-03	7.73137E-05
1.3865084E-01	3.30538E-03	7.74058E-05
1.3887181E-01	3.09381E-03	7.70530E-05
1.3909277E-01	3.34727E-03	7.76528E-05
1.3931373E-01	3.22915E-03	7.70747E-05
1.395347E-01	3.20868E-03	7.76845E-05
1.3975566E-01	3.17498E-03	7.64792E-05
1.3997663E-01	3.25544E-03	7.71741E-05
1.4019759E-01	3.36354E-03	7.72042E-05
1.4041855E-01	3.10051E-03	7.60458E-05
1.4063952E-01	3.21068E-03	7.68365E-05
1.4086048E-01	3.28170E-03	7.71910E-05
1.4108145E-01	3.28048E-03	7.65899E-05
1.4130241E-01	3.00513E-03	7.62370E-05
1.4152337E-01	3.28601E-03	7.65360E-05
1.4174434E-01	3.30187E-03	7.61044E-05
1.419653E-01	3.30368E-03	7.62658E-05
1.4218627E-01	3.21076E-03	7.62277E-05
1.4240723E-01	3.15329E-03	7.63571E-05
1.4262819E-01	3.14568E-03	7.62135E-05
1.4284916E-01	3.10167E-03	7.55892E-05
1.4307012E-01	3.30733E-03	7.60293E-05
1.4329108E-01	3.19654E-03	7.55469E-05
1.4351205E-01	3.24152E-03	7.60516E-05
1.4373301E-01	3.01789E-03	7.59811E-05
1.4395398E-01	3.06786E-03	7.52908E-05
1.4417494E-01	3.30781E-03	7.59149E-05
1.443959E-01	2.98952E-03	7.51237E-05
1.4461687E-01	3.23166E-03	7.53592E-05
1.4483783E-01	3.15238E-03	7.56188E-05
1.450588E-01	3.13123E-03	7.54968E-05
1.4527976E-01	3.04052E-03	7.49448E-05
1.4550072E-01	3.16492E-03	7.49092E-05
1.4572169E-01	3.10908E-03	7.45723E-05
1.4594265E-01	3.08203E-03	7.50445E-05
1.4616361E-01	3.21491E-03	7.54471E-05
1.4638458E-01	3.13397E-03	7.51972E-05
1.4660554E-01	3.08632E-03	7.50253E-05
1.4682651E-01	3.10097E-03	7.40415E-05
1.4704747E-01	3.12327E-03	7.47129E-05
1.4726843E-01	3.05896E-03	7.46316E-05
1.474894E-01	3.05289E-03	7.41888E-05
1.4771036E-01	3.23634E-03	7.49912E-05
1.4793133E-01	3.05424E-03	7.42120E-05
1.4815229E-01	2.92871E-03	7.38280E-05
1.4837325E-01	3.06250E-03	7.44486E-05
1.4859422E-01	3.03053E-03	7.39623E-05
1.4881518E-01	3.05918E-03	7.37440E-05
1.4903614E-01	3.06716E-03	7.41655E-05
1.4925711E-01	3.08110E-03	7.36203E-05
1.4947807E-01	3.13220E-03	7.39171E-05
1.4969904E-01	2.96468E-03	7.41110E-05
1.499200E-01	2.98958E-03	7.33584E-05
1.5014096E-01	2.98140E-03	7.36663E-05
1.5036193E-01	2.71309E-03	7.31719E-05
1.5058289E-01	3.00966E-03	7.37380E-05
1.5080386E-01	2.94582E-03	7.32583E-05
1.5102482E-01	2.78299E-03	7.29474E-05
1.5124578E-01	3.00324E-03	7.28884E-05
1.5146675E-01	2.99959E-03	7.30524E-05
1.5168771E-01	2.87040E-03	7.30459E-05
1.5190867E-01	3.04106E-03	7.36728E-05
1.5212964E-01	3.03558E-03	7.29604E-05
1.523506E-01	2.92166E-03	7.26485E-05
1.5257157E-01	3.09731E-03	7.26499E-05
1.5279253E-01	2.99747E-03	7.25510E-05
1.5301349E-01	2.86022E-03	7.30723E-05
1.5323446E-01	2.86101E-03	7.31328E-05
1.5345542E-01	2.94462E-03	7.23590E-05
1.5367639E-01	2.78253E-03	7.25354E-05
1.5389735E-01	2.78330E-03	7.21251E-05
1.5411831E-01	2.75515E-03	7.18909E-05
1.5433928E-01	2.97019E-03	7.25949E-05
1.5456024E-01	2.87015E-03	7.25846E-05
1.547812E-01	2.98935E-03	7.21004E-05
1.5500217E-01	2.92645E-03	7.20448E-05
1.5522313E-01	2.89658E-03	7.18322E-05
1.554441E-01	2.90514E-03	7.21855E-05
1.5566506E-01	2.87281E-03	7.17177E-05
1.5588602E-01	2.73966E-03	7.15042E-05
1.5610699E-01	2.65762E-03	7.19339E-05
1.5632795E-01	2.82378E-03	7.11757E-05
1.5654892E-01	2.69039E-03	7.12764E-05
1.5676988E-01	2.73636E-03	7.17742E-05
1.5699084E-01	2.88185E-03	7.15507E-05
1.5721181E-01	2.89588E-03	7.16716E-05
1.5743277E-01	2.76296E-03	7.17359E-05
1.5765373E-01	2.76925E-03	7.06168E-05
1.578747E-01	2.71969E-03	7.11694E-05
1.5809566E-01	2.71462E-03	7.11149E-05
1.5831663E-01	2.82094E-03	7.09772E-05
1.5853759E-01	2.64893E-03	7.11901E-05
1.5875855E-01	2.70412E-03	7.14040E-05
1.5897952E-01	2.82800E-03	7.02859E-05
1.5920048E-01	2.77907E-03	7.10188E-05
1.5942145E-01	2.77299E-03	7.03616E-05
1.5964241E-01	2.64209E-03	7.04698E-05
1.5986337E-01	2.74433E-03	7.11483E-05
1.6008434E-01	2.75711E-03	7.09987E-05
1.603053E-01	2.88156E-03	7.07165E-05
1.6052627E-01	2.86238E-03	7.02557E-05
1.6074723E-01	2.77223E-03	7.02782E-05
1.6096819E-01	2.73838E-03	7.01660E-05
1.6118916E-01	2.82662E-03	7.04483E-05
1.6141012E-01	2.61946E-03	7.04842E-05
1.6163108E-01	2.63133E-03	7.01543E-05
1.6185205E-01	2.59429E-03	6.98915E-05
1.6207301E-01	2.74083E-03	6.97626E-05
1.6229398E-01	2.64010E-03	6.98805E-05
1.6251494E-01	2.69151E-03	7.01785E-05
1.627359E-01	2.76394E-03	7.02433E-05
1.6295687E-01	2.71970E-03	6.95261E-05
1.6317783E-01	2.63982E-03	6.95940E-05
1.633988E-01	2.64781E-03	6.93389E-05
1.6361976E-01	2.58902E-03	6.97648E-05
1.6384072E-01	2.63632E-03	6.99289E-05
1.6406169E-01	2.81147E-03	6.96712E-05
1.6428265E-01	2.47873E-03	6.96898E-05
1.6450361E-01	2.77242E-03	6.91742E-05
1.6472458E-01	2.57956E-03	6.88757E-05
1.6494554E-01	2.66652E-03	6.96427E-05
1.6516651E-01	2.63389E-03	7.01293E-05
1.6538747E-01	2.66009E-03	7.07122E-05
1.6560843E-01	2.60627E-03	7.13841E-05
1.658294E-01	2.63406E-03	7.13429E-05
1.6605036E-01	2.58633E-03	7.19578E-05
1.6627133E-01	2.56172E-03	7.23658E-05
1.6649229E-01	2.56994E-03	7.18851E-05
1.6671325E-01	2.55657E-03	7.25120E-05
1.6693422E-01	2.59301E-03	7.24355E-05
1.6715518E-01	2.60448E-03	7.29702E-05
1.6737614E-01	2.51413E-03	7.30374E-05
1.6759711E-01	2.62936E-03	7.36587E-05
1.6781807E-01	2.56704E-03	7.32928E-05
1.6803904E-01	2.59277E-03	7.37587E-05
1.682600E-01	2.52993E-03	7.36632E-05
1.6848096E-01	2.57585E-03	7.38727E-05
1.6870193E-01	2.58359E-03	7.41378E-05
1.6892289E-01	2.50127E-03	7.43019E-05
1.6914386E-01	2.62007E-03	7.39023E-05
1.6936482E-01	2.52685E-03	7.45186E-05
1.6958578E-01	2.56307E-03	7.43567E-05
1.6980675E-01	2.58306E-03	7.33985E-05
1.7002771E-01	2.48841E-03	7.22800E-05
1.7024867E-01	2.60486E-03	7.18238E-05
1.7046964E-01	2.54573E-03	7.14376E-05
1.706906E-01	2.49915E-03	7.19694E-05
1.7091157E-01	2.58450E-03	7.15776E-05
1.7113253E-01	2.52404E-03	7.18602E-05
1.7135349E-01	2.48292E-03	7.06272E-05
1.7157446E-01	2.47150E-03	7.01986E-05
1.7179542E-01	2.47843E-03	7.04746E-05
1.7201639E-01	2.54023E-03	7.04522E-05
1.7223735E-01	2.45012E-03	7.05879E-05
1.7245831E-01	2.56570E-03	7.10119E-05
1.7267928E-01	2.54401E-03	6.99056E-05
1.7290024E-01	2.42486E-03	6.95293E-05
1.731212E-01	2.37113E-03	6.97874E-05
1.7334217E-01	2.42783E-03	6.98097E-05
1.7356313E-01	2.56453E-03	6.97291E-05
1.737841E-01	2.60629E-03	6.99254E-05
1.7400506E-01	2.40232E-03	6.90143E-05
1.7422602E-01	2.51497E-03	6.91609E-05
1.7444699E-01	2.43771E-03	6.91374E-05
1.7466795E-01	2.46109E-03	6.94073E-05
1.7488892E-01	2.39223E-03	6.86750E-05
1.7510988E-01	2.41302E-03	6.90703E-05
1.7533084E-01	2.48770E-03	6.83980E-05
1.7555181E-01	2.40415E-03	6.82382E-05
1.7577277E-01	2.45338E-03	6.86969E-05
1.7599373E-01	2.50301E-03	6.84575E-05
1.762147E-01	2.40364E-03	6.84398E-05
1.7643566E-01	2.35655E-03	6.81917E-05
1.7665663E-01	2.43432E-03	6.83304E-05
1.7687759E-01	2.31474E-03	6.80379E-05
1.7709855E-01	2.41905E-03	6.77914E-05
1.7731952E-01	2.35994E-03	6.77249E-05
1.7754048E-01	2.30020E-03	6.76892E-05
1.7776145E-01	2.45867E-03	6.76633E-05
1.7798241E-01	2.45695E-03	6.81174E-05
1.7820337E-01	2.36298E-03	6.80467E-05
1.7842434E-01	2.29281E-03	6.71500E-05
1.786453E-01	2.42436E-03	6.74055E-05
1.7886627E-01	2.49474E-03	6.73707E-05
1.7908723E-01	2.61083E-03	6.79787E-05
1.7930819E-01	2.40104E-03	6.79608E-05
1.7952916E-01	2.22974E-03	6.71177E-05
1.7975012E-01	2.29881E-03	6.71428E-05
1.7997108E-01	2.37874E-03	6.69661E-05
1.8019205E-01	2.52095E-03	6.73685E-05
1.8041301E-01	2.41805E-03	6.73019E-05
1.8063398E-01	2.30167E-03	6.73935E-05
1.8085494E-01	2.46296E-03	6.66618E-05
1.810759E-01	2.34109E-03	6.64934E-05
1.8129687E-01	2.29336E-03	6.64776E-05
1.8151783E-01	2.36582E-03	6.66889E-05
1.817388E-01	2.30547E-03	6.71266E-05
1.8195976E-01	2.47850E-03	6.68568E-05
1.8218072E-01	2.31497E-03	6.68395E-05
1.8240169E-01	2.30196E-03	6.59449E-05
1.8262265E-01	2.25940E-03	6.60428E-05
1.8284361E-01	2.38385E-03	6.63908E-05
1.8306458E-01	2.33454E-03	6.63168E-05
1.8328554E-01	2.36709E-03	6.64253E-05
1.8350651E-01	2.27211E-03	6.59892E-05
1.8372747E-01	2.30794E-03	6.57647E-05
1.8394843E-01	2.31409E-03	6.66043E-05
1.841694E-01	2.21054E-03	6.58230E-05
1.8439036E-01	2.12520E-03	6.52215E-05
1.8461133E-01	2.21686E-03	6.57484E-05
1.8483229E-01	2.22494E-03	6.60529E-05
1.8505325E-01	2.24717E-03	6.59493E-05
1.8527422E-01	2.24332E-03	6.58629E-05
1.8549518E-01	2.30260E-03	6.55103E-05
1.8571614E-01	2.24297E-03	6.55301E-05
1.8593711E-01	2.34727E-03	6.57410E-05
1.8615807E-01	2.19016E-03	6.59478E-05
1.8637904E-01	2.27256E-03	6.52461E-05
1.866000E-01	2.19524E-03	6.56646E-05
1.8682096E-01	2.11665E-03	6.49840E-05
1.8704193E-01	2.15413E-03	6.51423E-05
1.8726289E-01	2.21848E-03	6.54940E-05
1.8748386E-01	2.16131E-03	6.57443E-05
1.8770482E-01	2.34996E-03	6.57274E-05
1.8792578E-01	2.23584E-03	6.52245E-05
1.8814675E-01	2.28726E-03	6.52656E-05
1.8836771E-01	2.29232E-03	6.56281E-05
1.8858867E-01	2.18507E-03	6.58660E-05
1.8880964E-01	2.18486E-03	6.56503E-05
1.890306E-01	2.24296E-03	6.61567E-05
1.8925157E-01	2.29615E-03	6.57819E-05
1.8947253E-01	2.29063E-03	6.55855E-05
1.8969349E-01	2.17607E-03	6.57190E-05
1.8991446E-01	2.15824E-03	6.61584E-05
1.9013542E-01	2.24906E-03	6.61385E-05
1.9035639E-01	2.22567E-03	6.61183E-05
1.9057735E-01	2.20591E-03	6.53916E-05
1.9079831E-01	2.15205E-03	6.59840E-05
1.9101928E-01	2.18695E-03	6.62141E-05
1.9124024E-01	2.30638E-03	6.62181E-05
1.914612E-01	2.20299E-03	6.54888E-05
1.9168217E-01	2.23667E-03	6.66099E-05
1.9190313E-01	2.07301E-03	6.56880E-05
1.921241E-01	2.07577E-03	6.56580E-05
1.9234506E-01	2.17126E-03	6.63366E-05
1.9256602E-01	2.10118E-03	6.58748E-05
1.9278699E-01	2.06531E-03	6.60818E-05
1.9300795E-01	2.08511E-03	6.62796E-05
1.9322892E-01	2.08922E-03	6.54496E-05
1.9344988E-01	2.14116E-03	6.62102E-05
1.9367084E-01	2.07845E-03	6.61458E-05
1.9389181E-01	1.95374E-03	6.53930E-05
1.9411277E-01	2.20704E-03	6.62361E-05
1.9433373E-01	2.19121E-03	6.61673E-05
1.945547E-01	2.02657E-03	6.58233E-05
1.9477566E-01	2.02817E-03	6.58782E-05
1.9499663E-01	2.13629E-03	6.52370E-05
1.9521759E-01	2.10072E-03	6.55538E-05
1.9543855E-01	1.92222E-03	6.55372E-05
1.9565952E-01	2.08276E-03	6.56500E-05
1.9588048E-01	2.15067E-03	6.60132E-05
1.9610145E-01	2.15752E-03	6.58116E-05
1.9632241E-01	2.06689E-03	6.56382E-05
1.9654337E-01	2.14880E-03	6.51473E-05
1.9676434E-01	2.06130E-03	6.57237E-05
1.969853E-01	2.20159E-03	6.57119E-05
1.9720627E-01	2.06635E-03	6.65017E-05
1.9742723E-01	2.05765E-03	6.52382E-05
1.9764819E-01	2.18977E-03	6.52166E-05
1.9786916E-01	2.06016E-03	6.53942E-05
1.9809012E-01	2.09734E-03	6.61389E-05
1.9831108E-01	2.15743E-03	6.58642E-05
1.9853205E-01	2.09207E-03	6.58995E-05
1.9875301E-01	1.94448E-03	6.51173E-05
1.9897398E-01	2.08641E-03	6.52450E-05
1.9919494E-01	2.03116E-03	6.57155E-05
1.994159E-01	1.98325E-03	6.56085E-05
1.9963687E-01	2.04445E-03	6.56106E-05
1.9985783E-01	1.93308E-03	6.61554E-05
2.000788E-01	1.94840E-03	6.54891E-05
2.0029976E-01	2.00064E-03	6.50249E-05
2.0052072E-01	1.95404E-03	6.56533E-05
2.0074169E-01	1.95000E-03	6.56431E-05
2.0096265E-01	1.90869E-03	6.54362E-05
2.0118361E-01	1.98603E-03	6.55454E-05
2.0140458E-01	1.87755E-03	6.57065E-05
2.0162554E-01	2.03163E-03	6.56916E-05
2.0184651E-01	2.11913E-03	6.60074E-05
2.0206747E-01	2.14379E-03	6.55621E-05
2.0228843E-01	2.07935E-03	6.53378E-05
2.025094E-01	2.05831E-03	6.60094E-05
2.0273036E-01	2.10471E-03	6.59382E-05
2.0295133E-01	2.13511E-03	6.58405E-05
2.0317229E-01	1.91205E-03	6.55493E-05
2.0339325E-01	2.06733E-03	6.54876E-05
2.0361422E-01	1.94800E-03	6.56932E-05
2.0383518E-01	2.03791E-03	6.59500E-05
2.0405614E-01	1.99801E-03	6.62387E-05
2.0427711E-01	2.11478E-03	6.63209E-05
2.0449807E-01	2.01270E-03	6.57074E-05
2.0471904E-01	2.01973E-03	6.58246E-05
2.049400E-01	1.92807E-03	6.61571E-05
2.0516096E-01	2.06422E-03	6.67945E-05
2.0538193E-01	2.00550E-03	6.70933E-05
2.0560289E-01	2.07048E-03	6.63898E-05
2.0582386E-01	1.91939E-03	6.61982E-05
2.0604482E-01	2.04997E-03	6.64329E-05
2.0626578E-01	1.92344E-03	6.67980E-05
2.0648675E-01	1.98553E-03	6.68723E-05
2.0670771E-01	2.10657E-03	6.73191E-05
2.0692867E-01	1.90517E-03	6.71556E-05
2.0714964E-01	1.86525E-03	6.61919E-05
2.073706E-01	1.96540E-03	6.69602E-05
2.0759157E-01	1.94572E-03	6.71027E-05
2.0781253E-01	1.99908E-03	6.73582E-05
2.0803349E-01	1.83510E-03	6.68324E-05
2.0825446E-01	1.79377E-03	6.73408E-05
2.0847542E-01	1.87654E-03	6.64826E-05
2.0869639E-01	1.81493E-03	6.72916E-05
2.0891735E-01	1.89653E-03	6.76090E-05
2.0913831E-01	1.91755E-03	6.70955E-05
2.0935928E-01	1.99392E-03	6.73641E-05
2.0958024E-01	1.93918E-03	6.76591E-05
2.098012E-01	1.84197E-03	6.70912E-05
2.1002217E-01	1.80649E-03	6.74922E-05
2.1024313E-01	1.86553E-03	6.71358E-05
2.104641E-01	2.08734E-03	6.73366E-05
2.1068506E-01	1.88133E-03	6.72719E-05
2.1090602E-01	2.00819E-03	6.76972E-05
2.1112699E-01	1.97397E-03	6.75049E-05
2.1134795E-01	1.95227E-03	6.74504E-05
2.1156892E-01	1.95225E-03	6.73181E-05
2.1178988E-01	2.04202E-03	6.70489E-05
2.1201084E-01	1.93951E-03	6.77517E-05
2.1223181E-01	1.75138E-03	6.77437E-05
2.1245277E-01	1.98940E-03	6.80060E-05
2.1267373E-01	1.92567E-03	6.75755E-05
2.128947E-01	1.78154E-03	6.73274E-05
2.1311566E-01	1.94770E-03	6.72166E-05
2.1333663E-01	1.85072E-03	6.79430E-05
2.1355759E-01	1.89210E-03	6.79446E-05
2.1377855E-01	1.85419E-03	6.79219E-05
2.1399952E-01	1.78683E-03	6.77084E-05
2.1422048E-01	1.96682E-03	6.74490E-05
2.1444145E-01	1.77328E-03	6.77570E-05
2.1466241E-01	1.84333E-03	6.80760E-05
2.1488337E-01	1.88926E-03	6.82262E-05
2.1510434E-01	1.91074E-03	6.81768E-05
2.153253E-01	1.87782E-03	6.76994E-05
2.1554627E-01	1.96394E-03	6.78271E-05
2.1576723E-01	1.86961E-03	6.78631E-05
2.1598819E-01	1.71714E-03	6.84194E-05
2.1620916E-01	1.89797E-03	6.84622E-05
2.1643012E-01	1.82611E-03	6.83237E-05
2.1665108E-01	1.96374E-03	6.79743E-05
2.1687205E-01	1.80404E-03	6.75687E-05
2.1709301E-01	1.94331E-03	6.81154E-05
2.1731398E-01	1.87222E-03	6.84834E-05
2.1753494E-01	1.71479E-03	6.75351E-05
2.177559E-01	1.70115E-03	6.83614E-05
2.1797687E-01	1.67292E-03	6.76469E-05
2.1819783E-01	1.81698E-03	6.77000E-05
2.184188E-01	1.87537E-03	6.82464E-05
2.1863976E-01	1.84586E-03	6.77953E-05
2.1886072E-01	1.58964E-03	6.74285E-05
2.1908169E-01	1.81641E-03	6.82592E-05
2.1930265E-01	1.99363E-03	6.86331E-05
2.1952361E-01	1.71049E-03	6.81858E-05
2.1974458E-01	1.87571E-03	6.83036E-05
2.1996554E-01	1.96092E-03	6.80017E-05
2.2018651E-01	1.80026E-03	6.78274E-05
2.2040747E-01	1.67618E-03	6.82183E-05
2.2062843E-01	1.82062E-03	6.88348E-05
2.208494E-01	1.89077E-03	6.84701E-05
2.2107036E-01	1.66778E-03	6.96750E-05
2.2129133E-01	1.79158E-03	6.99185E-05
2.2151229E-01	1.73883E-03	7.10617E-05
2.2173325E-01	1.71981E-03	7.18191E-05
2.2195422E-01	1.84475E-03	7.19230E-05
2.2217518E-01	1.72297E-03	7.26494E-05
2.2239614E-01	1.63283E-03	7.21037E-05
2.2261711E-01	1.72956E-03	7.28749E-05
2.2283807E-01	1.60844E-03	7.31376E-05
2.2305904E-01	1.80355E-03	7.44912E-05
2.232800E-01	1.80732E-03	7.43357E-05
2.2350096E-01	1.70827E-03	7.43535E-05
2.2372193E-01	1.64804E-03	7.38985E-05
2.2394289E-01	1.87675E-03	7.54664E-05
2.2416386E-01	1.78935E-03	7.53123E-05
2.2438482E-01	1.65098E-03	7.62062E-05
2.2460578E-01	1.78275E-03	7.54772E-05
2.2482675E-01	1.77388E-03	7.60327E-05
2.2504771E-01	1.60488E-03	7.62153E-05
2.2526867E-01	1.64126E-03	7.65239E-05
2.2548964E-01	1.74920E-03	7.59397E-05
2.257106E-01	1.58326E-03	7.46379E-05
2.2593157E-01	1.60497E-03	7.40192E-05
2.2615253E-01	1.75132E-03	7.39729E-05
2.2637349E-01	1.70049E-03	7.32078E-05
2.2659446E-01	1.80087E-03	7.36505E-05
2.2681542E-01	1.60817E-03	7.37032E-05
2.2703639E-01	1.71777E-03	7.30464E-05
2.2725735E-01	1.83922E-03	7.25739E-05
2.2747831E-01	1.70902E-03	7.33351E-05
2.2769928E-01	1.70335E-03	7.28010E-05
2.2792024E-01	1.67910E-03	7.27902E-05
2.281412E-01	1.61049E-03	7.23526E-05
2.2836217E-01	1.68898E-03	7.17251E-05
2.2858313E-01	1.58268E-03	7.22980E-05
2.288041E-01	1.62821E-03	7.32867E-05
2.2902506E-01	1.64480E-03	7.18677E-05
2.2924602E-01	1.66902E-03	7.16777E-05
2.2946699E-01	1.76448E-03	7.15892E-05
2.2968795E-01	1.72910E-03	7.17562E-05
2.2990892E-01	1.70021E-03	7.19984E-05
2.3012988E-01	1.60327E-03	7.24771E-05
2.3035084E-01	1.67544E-03	7.22591E-05
2.3057181E-01	1.71771E-03	7.16511E-05
2.3079277E-01	1.63173E-03	7.11453E-05
2.3101373E-01	1.70101E-03	7.12699E-05
2.312347E-01	1.59779E-03	7.16263E-05
2.3145566E-01	1.75119E-03	7.16486E-05
2.3167663E-01	1.53281E-03	7.15407E-05
2.3189759E-01	1.75445E-03	7.12277E-05
2.3211855E-01	1.44826E-03	7.07114E-05
2.3233952E-01	1.51519E-03	7.14680E-05
2.3256048E-01	1.64623E-03	7.13736E-05
2.3278145E-01	1.77383E-03	7.15456E-05
2.3300241E-01	1.65143E-03	7.13393E-05
2.3322337E-01	1.66122E-03	7.08769E-05
2.3344434E-01	1.75426E-03	7.11309E-05
2.336653E-01	1.64995E-03	7.11994E-05
2.3388627E-01	1.45924E-03	7.08895E-05
2.3410723E-01	1.45089E-03	7.14446E-05
2.3432819E-01	1.61302E-03	7.14129E-05
2.3454916E-01	1.69069E-03	7.09607E-05
2.3477012E-01	1.75486E-03	7.09414E-05
2.3499108E-01	1.48876E-03	7.11191E-05
2.3521205E-01	1.51558E-03	7.05735E-05
2.3543301E-01	1.63862E-03	7.10722E-05
2.3565398E-01	1.63770E-03	7.13567E-05
2.3587494E-01	1.58761E-03	7.14569E-05
2.360959E-01	1.70513E-03	7.10481E-05
2.3631687E-01	1.56894E-03	7.10299E-05
2.3653783E-01	1.68908E-03	7.11616E-05
2.367588E-01	1.46922E-03	7.06391E-05
2.3697976E-01	1.55735E-03	7.11827E-05
2.3720072E-01	1.66849E-03	7.17925E-05
2.3742169E-01	1.48490E-03	7.10979E-05
2.3764265E-01	1.49372E-03	7.09188E-05
2.3786361E-01	1.56532E-03	7.11629E-05
2.3808458E-01	1.37567E-03	7.05308E-05
2.3830554E-01	1.45465E-03	7.13581E-05
2.3852651E-01	1.52516E-03	7.15674E-05
2.3874747E-01	1.51785E-03	7.10363E-05
2.3896843E-01	1.50200E-03	7.08557E-05
2.391894E-01	1.69200E-03	7.08650E-05
2.3941036E-01	1.66453E-03	7.16598E-05
2.3963133E-01	1.57087E-03	7.17171E-05
2.3985229E-01	1.52649E-03	7.13097E-05
2.4007325E-01	1.53978E-03	7.06582E-05
2.4029422E-01	1.53793E-03	7.09703E-05
2.4051518E-01	1.49796E-03	7.06001E-05
2.4073614E-01	1.59846E-03	7.10914E-05
2.4095711E-01	1.60427E-03	7.15230E-05
2.4117807E-01	1.61722E-03	7.12825E-05
2.4139904E-01	1.47967E-03	7.10761E-05
2.416200E-01	1.61223E-03	7.10868E-05
2.4184096E-01	1.47136E-03	7.07767E-05
2.4206193E-01	1.55046E-03	7.11309E-05
2.4228289E-01	1.57476E-03	7.11314E-05
2.4250386E-01	1.50418E-03	7.06819E-05
2.4272482E-01	1.62520E-03	7.17572E-05
2.4294578E-01	1.52903E-03	7.13448E-05
2.4316675E-01	1.44647E-03	7.11562E-05
2.4338771E-01	1.47348E-03	7.12294E-05
2.4360867E-01	1.43530E-03	7.03420E-05
2.4382964E-01	1.53024E-03	7.08578E-05
2.440506E-01	1.46169E-03	7.17099E-05
2.4427157E-01	1.46502E-03	7.12452E-05
2.4449253E-01	1.43446E-03	7.08607E-05
2.4471349E-01	1.59359E-03	7.08831E-05
2.4493446E-01	1.57291E-03	7.10890E-05
2.4515542E-01	1.52852E-03	7.16114E-05
2.4537639E-01	1.57764E-03	7.19361E-05
2.4559735E-01	1.48016E-03	7.09588E-05
2.4581831E-01	1.44065E-03	7.06343E-05
2.4603928E-01	1.47791E-03	7.08026E-05
2.4626024E-01	1.46128E-03	7.07975E-05
2.464812E-01	1.59956E-03	7.11812E-05
2.4670217E-01	1.64693E-03	7.22659E-05
2.4692313E-01	1.52510E-03	7.16385E-05
2.471441E-01	1.42189E-03	7.01385E-05
2.4736506E-01	1.53264E-03	7.13584E-05
2.4758602E-01	1.39384E-03	7.06199E-05
2.4780699E-01	1.59667E-03	7.11576E-05
2.4802795E-01	1.45857E-03	7.19669E-05
2.4824892E-01	1.51036E-03	7.11575E-05
2.4846988E-01	1.63049E-03	7.08881E-05
2.4869084E-01	1.64328E-03	7.11630E-05
2.4891181E-01	1.53981E-03	7.09673E-05
2.4913277E-01	1.42276E-03	7.14364E-05
2.4935373E-01	1.42281E-03	7.14193E-05
2.495747E-01	1.35816E-03	7.06488E-05
2.4979566E-01	1.55237E-03	7.08896E-05
2.5001663E-01	1.50015E-03	7.07759E-05
2.5023759E-01	1.50481E-03	7.12087E-05
2.5045855E-01	1.48787E-03	7.09703E-05
2.5067952E-01	1.42013E-03	7.07995E-05
2.5090048E-01	1.47797E-03	7.10434E-05
2.5112145E-01	1.54192E-03	7.09252E-05
2.5134241E-01	1.47202E-03	7.07935E-05
2.5156337E-01	1.38260E-03	7.06175E-05
2.5178434E-01	1.47816E-03	7.02906E-05
2.520053E-01	1.37394E-03	7.03759E-05
2.5222627E-01	1.44873E-03	7.12506E-05
2.5244723E-01	1.46343E-03	7.07447E-05
2.5266819E-01	1.42406E-03	7.10323E-05
2.5288916E-01	1.56950E-03	7.05568E-05
2.5311012E-01	1.51709E-03	7.06238E-05
2.5333108E-01	1.44941E-03	7.03343E-05
2.5355205E-01	1.44929E-03	7.10009E-05
2.5377301E-01	1.49452E-03	7.14403E-05
2.5399398E-01	1.42974E-03	7.09566E-05
2.5421494E-01	1.47303E-03	6.98155E-05
2.544359E-01	1.49679E-03	7.07564E-05
2.5465687E-01	1.34403E-03	7.05056E-05
2.5487783E-01	1.32033E-03	7.06031E-05
2.550988E-01	1.50027E-03	7.19900E-05
2.5531976E-01	1.44087E-03	7.00227E-05
2.5554072E-01	1.27583E-03	6.99261E-05
2.5576169E-01	1.43342E-03	7.07074E-05
2.5598265E-01	1.40584E-03	7.10954E-05
2.5620361E-01	1.27886E-03	7.07637E-05
2.5642458E-01	1.33240E-03	7.13947E-05
2.5664554E-01	1.43307E-03	6.96665E-05
2.5686651E-01	1.36106E-03	7.07272E-05
2.5708747E-01	1.32581E-03	7.05261E-05
2.5730843E-01	1.33319E-03	7.11178E-05
2.575294E-01	1.28294E-03	7.07995E-05
2.5775036E-01	1.43660E-03	7.05464E-05
2.5797133E-01	1.46269E-03	7.05930E-05
2.5819229E-01	1.39062E-03	7.04993E-05
2.5841325E-01	1.33217E-03	7.07978E-05
2.5863422E-01	1.33637E-03	7.08160E-05
2.5885518E-01	1.30605E-03	7.02862E-05
2.5907614E-01	1.44191E-03	7.09416E-05
2.5929711E-01	1.31277E-03	7.11021E-05
2.5951807E-01	1.31387E-03	7.08845E-05
2.5973904E-01	1.34389E-03	7.09107E-05
2.599600E-01	1.51140E-03	7.04372E-05
2.6018096E-01	1.39405E-03	7.01886E-05
2.6040193E-01	1.41959E-03	7.09029E-05
2.6062289E-01	1.37100E-03	7.17136E-05
2.6084386E-01	1.24693E-03	7.06767E-05
2.6106482E-01	1.24744E-03	7.08632E-05
2.6128578E-01	1.25953E-03	6.97715E-05
2.6150675E-01	1.45979E-03	7.09374E-05
2.6172771E-01	1.26301E-03	7.04180E-05
2.6194867E-01	1.35853E-03	7.12890E-05
2.6216964E-01	1.39473E-03	7.11131E-05
2.623906E-01	1.35499E-03	6.94201E-05
2.6261157E-01	1.39360E-03	7.02859E-05
2.6283253E-01	1.29016E-03	7.04572E-05
2.6305349E-01	1.23383E-03	7.03797E-05
2.6327446E-01	1.23257E-03	7.07833E-05
2.6349542E-01	1.38152E-03	7.03382E-05
2.6371639E-01	1.18169E-03	6.94329E-05
2.6393735E-01	1.30831E-03	7.02120E-05
2.6415831E-01	1.20228E-03	7.00748E-05
2.6437928E-01	1.21298E-03	6.99973E-05
2.6460024E-01	1.34462E-03	7.10828E-05
2.648212E-01	1.41835E-03	7.04652E-05
2.6504217E-01	1.25106E-03	7.01271E-05
2.6526313E-01	1.45152E-03	6.98342E-05
2.654841E-01	1.33925E-03	7.04946E-05
2.6570506E-01	1.35835E-03	7.04982E-05
2.6592602E-01	1.32791E-03	6.99221E-05
2.6614699E-01	1.29873E-03	7.09704E-05
2.6636795E-01	1.41739E-03	6.99687E-05
2.6658892E-01	1.28849E-03	7.03567E-05
2.6680988E-01	1.21410E-03	7.07142E-05
2.6703084E-01	1.38152E-03	7.04103E-05
2.6725181E-01	1.38669E-03	6.97902E-05
2.6747277E-01	1.27784E-03	7.10386E-05
2.6769373E-01	1.31371E-03	6.99102E-05
2.679147E-01	1.38265E-03	7.04702E-05
2.6813566E-01	1.33761E-03	7.05346E-05
2.6835663E-01	1.23388E-03	6.99624E-05
2.6857759E-01	1.35299E-03	7.05659E-05
2.6879855E-01	1.15756E-03	7.02532E-05
2.6901952E-01	1.39339E-03	7.06414E-05
2.6924048E-01	1.22574E-03	7.01709E-05
2.6946145E-01	1.35868E-03	6.97172E-05
2.6968241E-01	1.18199E-03	6.99406E-05
2.6990337E-01	1.10206E-03	7.02606E-05
2.7012434E-01	1.19936E-03	7.05932E-05
2.703453E-01	1.27526E-03	7.06957E-05
2.7056627E-01	1.20226E-03	7.05044E-05
2.7078723E-01	1.32461E-03	7.01977E-05
2.7100819E-01	1.32414E-03	6.95952E-05
2.7122916E-01	1.38259E-03	7.06887E-05
2.7145012E-01	1.29976E-03	6.99651E-05
2.7167108E-01	1.23755E-03	7.15964E-05
2.7189205E-01	1.29037E-03	6.95372E-05
2.7211301E-01	1.27712E-03	7.01530E-05
2.7233398E-01	1.42874E-03	7.08338E-05
2.7255494E-01	1.26374E-03	7.04664E-05
2.727759E-01	1.24054E-03	7.02847E-05
2.7299687E-01	1.21666E-03	7.03156E-05
2.7321783E-01	1.34134E-03	7.05872E-05
2.734388E-01	1.01360E-03	6.95528E-05
2.7365976E-01	1.24917E-03	7.04534E-05
2.7388072E-01	1.23948E-03	7.05376E-05
2.7410169E-01	1.27321E-03	7.04193E-05
2.7432265E-01	1.16353E-03	6.97430E-05
2.7454361E-01	1.36237E-03	7.13847E-05
2.7476458E-01	1.14597E-03	6.98361E-05
2.7498554E-01	1.21076E-03	7.02470E-05
2.7520651E-01	1.24761E-03	7.03355E-05
2.7542747E-01	1.18266E-03	7.00242E-05
2.7564843E-01	1.18339E-03	7.03767E-05
2.758694E-01	1.23318E-03	7.14121E-05
2.7609036E-01	1.15950E-03	7.00920E-05
2.7631133E-01	1.10881E-03	7.05140E-05
2.7653229E-01	1.15897E-03	6.98377E-05
2.7675325E-01	1.27211E-03	7.20660E-05
2.7697422E-01	1.20838E-03	7.29123E-05
2.7719518E-01	1.26390E-03	7.35906E-05
2.7741614E-01	1.34479E-03	7.48480E-05
2.7763711E-01	1.21908E-03	7.49181E-05
2.7785807E-01	1.24377E-03	7.58180E-05
2.7807904E-01	1.18510E-03	7.48667E-05
2.783000E-01	1.29970E-03	7.70023E-05
2.7852096E-01	1.10117E-03	7.63695E-05
2.7874193E-01	1.25498E-03	7.75232E-05
2.7896289E-01	1.23237E-03	7.71439E-05
2.7918386E-01	1.38455E-03	7.78825E-05
2.7940482E-01	1.26648E-03	7.87548E-05
2.7962578E-01	1.13949E-03	7.99135E-05
2.7984675E-01	9.99651E-04	7.82683E-05
2.8006771E-01	1.21295E-03	7.85976E-05
2.8028867E-01	1.35081E-03	8.01635E-05
2.8050964E-01	1.18382E-03	7.99733E-05
2.807306E-01	1.21617E-03	8.07421E-05
2.8095157E-01	1.18644E-03	8.06627E-05
2.8117253E-01	1.06910E-03	7.94688E-05
2.8139349E-01	1.25591E-03	7.97245E-05
2.8161446E-01	1.33000E-03	7.83387E-05
2.8183542E-01	1.26326E-03	7.66145E-05
2.8205639E-01	1.36092E-03	7.66755E-05
2.8227735E-01	1.29385E-03	7.67654E-05
2.8249831E-01	1.17621E-03	7.54703E-05
2.8271928E-01	1.16274E-03	7.64221E-05
2.8294024E-01	1.05071E-03	7.59051E-05
2.831612E-01	1.17652E-03	7.49643E-05
2.8338217E-01	1.06600E-03	7.56846E-05
2.8360313E-01	1.13592E-03	7.45699E-05
2.838241E-01	1.16960E-03	7.48581E-05
2.8404506E-01	1.29193E-03	7.55877E-05
2.8426602E-01	1.23644E-03	7.52093E-05
2.8448699E-01	1.30888E-03	7.45375E-05
2.8470795E-01	1.17492E-03	7.42369E-05
2.8492892E-01	1.25395E-03	7.46947E-05
2.8514988E-01	1.10472E-03	7.43655E-05
2.8537084E-01	1.20978E-03	7.46939E-05
2.8559181E-01	1.32647E-03	7.47902E-05
2.8581277E-01	1.13262E-03	7.33478E-05
2.8603373E-01	1.14264E-03	7.38901E-05
2.862547E-01	1.14320E-03	7.35007E-05
2.8647566E-01	1.24042E-03	7.38633E-05
2.8669663E-01	1.23564E-03	7.42724E-05
2.8691759E-01	1.17457E-03	7.44197E-05
2.8713855E-01	1.06290E-03	7.32721E-05
2.8735952E-01	1.03653E-03	7.33876E-05
2.8758048E-01	1.12744E-03	7.32569E-05
2.8780145E-01	1.29670E-03	7.36113E-05
2.8802241E-01	1.09996E-03	7.37518E-05
2.8824337E-01	1.18134E-03	7.40993E-05
2.8846434E-01	1.19730E-03	7.36686E-05
2.886853E-01	1.08397E-03	7.38315E-05
2.8890627E-01	1.31534E-03	7.33404E-05
2.8912723E-01	9.63931E-04	7.28470E-05
2.8934819E-01	1.27709E-03	7.38802E-05
2.8956916E-01	1.14418E-03	7.30847E-05
2.8979012E-01	1.19123E-03	7.34103E-05
2.9001108E-01	1.20376E-03	7.34165E-05
2.9023205E-01	1.13714E-03	7.27508E-05
2.9045301E-01	1.14057E-03	7.30765E-05
2.9067398E-01	1.04727E-03	7.35761E-05
2.9089494E-01	1.10179E-03	7.26284E-05
2.911159E-01	1.24980E-03	7.38192E-05
2.9133687E-01	1.00614E-03	7.25918E-05
2.9155783E-01	1.11803E-03	7.26527E-05
2.917788E-01	1.21399E-03	7.27143E-05
2.9199976E-01	1.14393E-03	7.27645E-05
2.9222072E-01	1.14576E-03	7.29962E-05
2.9244169E-01	1.03632E-03	7.34887E-05
2.9266265E-01	1.20747E-03	7.26142E-05
2.9288361E-01	1.16234E-03	7.20078E-05
2.9310458E-01	1.19368E-03	7.25025E-05
2.9332554E-01	1.04881E-03	7.23174E-05
2.9354651E-01	1.00186E-03	7.22068E-05
2.9376747E-01	9.50197E-04	7.23585E-05
2.9398843E-01	1.22215E-03	7.30677E-05
2.942094E-01	1.11612E-03	7.21225E-05
2.9443036E-01	1.13666E-03	7.26717E-05
2.9465133E-01	1.20355E-03	7.24497E-05
2.9487229E-01	1.05315E-03	7.20345E-05
2.9509325E-01	1.30817E-03	7.26189E-05
2.9531422E-01	1.07259E-03	7.27515E-05
2.9553518E-01	1.21491E-03	7.27058E-05
2.9575614E-01	1.00663E-03	7.19215E-05
2.9597711E-01	1.09637E-03	7.22613E-05
2.9619807E-01	1.11438E-03	7.24062E-05
2.9641904E-01	1.18434E-03	7.26808E-05
2.966400E-01	1.18624E-03	7.29778E-05
2.9686096E-01	1.21803E-03	7.20882E-05
2.9708193E-01	1.07399E-03	7.22912E-05
2.9730289E-01	1.08397E-03	7.18223E-05
2.9752386E-01	1.04614E-03	7.20609E-05
2.9774482E-01	1.08303E-03	7.31669E-05
2.9796578E-01	1.09554E-03	7.26144E-05
2.9818675E-01	1.00348E-03	7.23925E-05
2.9840771E-01	1.11037E-03	7.18147E-05
2.9862867E-01	1.02147E-03	7.19373E-05
2.9884964E-01	1.07126E-03	7.17981E-05
2.990706E-01	1.02067E-03	7.24936E-05
2.9929157E-01	9.66902E-04	7.21507E-05
2.9951253E-01	1.05939E-03	7.25738E-05
2.9973349E-01	9.59336E-04	7.22660E-05
2.9995446E-01	1.05160E-03	7.20269E-05
3.0017542E-01	1.16640E-03	7.16067E-05
3.0039639E-01	9.76501E-04	7.18274E-05
3.0061735E-01	1.14261E-03	7.18084E-05
3.0083831E-01	1.06695E-03	7.23685E-05
3.0105928E-01	9.76963E-04	7.18797E-05
3.0128024E-01	1.02571E-03	7.11774E-05
3.015012E-01	1.08275E-03	7.20269E-05
3.0172217E-01	9.96587E-04	7.16706E-05
3.0194313E-01	9.06561E-04	7.15368E-05
3.021641E-01	1.03117E-03	7.20338E-05
3.0238506E-01	9.18096E-04	7.14996E-05
3.0260602E-01	1.14302E-03	7.12765E-05
3.0282699E-01	1.05127E-03	7.11466E-05
3.0304795E-01	8.48419E-04	7.14413E-05
3.0326892E-01	1.11503E-03	7.13399E-05
3.0348988E-01	1.04196E-03	7.20294E-05
3.0371084E-01	1.07328E-03	7.19188E-05
3.0393181E-01	9.76177E-04	7.12042E-05
3.0415277E-01	1.08507E-03	7.10828E-05
3.0437373E-01	1.16486E-03	7.14897E-05
3.045947E-01	9.70554E-04	7.11663E-05
3.0481566E-01	1.01621E-03	7.21115E-05
3.0503663E-01	9.71840E-04	7.18314E-05
3.0525759E-01	1.05541E-03	7.11868E-05
3.0547855E-01	9.67579E-04	7.14751E-05
3.0569952E-01	1.11537E-03	7.13251E-05
3.0592048E-01	8.33070E-04	7.07401E-05
3.0614145E-01	1.12391E-03	7.18817E-05
3.0636241E-01	1.06055E-03	7.20901E-05
3.0658337E-01	1.08761E-03	7.08369E-05
3.0680434E-01	1.02108E-03	7.15842E-05
3.070253E-01	1.18411E-03	7.16096E-05
3.0724627E-01	1.06338E-03	7.15433E-05
3.0746723E-01	1.06836E-03	7.16806E-05
3.0768819E-01	9.25484E-04	7.17666E-05
3.0790916E-01	1.10375E-03	7.13312E-05
3.0813012E-01	1.06463E-03	7.12879E-05
3.0835108E-01	1.26721E-03	7.12561E-05
3.0857205E-01	9.97920E-04	7.13295E-05
3.0879301E-01	1.00323E-03	7.12596E-05
3.0901398E-01	1.11552E-03	7.18013E-05
3.0923494E-01	9.20202E-04	7.18569E-05
3.094559E-01	1.06344E-03	7.12593E-05
3.0967687E-01	9.65753E-04	7.08331E-05
3.0989783E-01	1.01611E-03	7.11155E-05
3.101188E-01	1.00002E-03	7.16307E-05
3.1033976E-01	1.04173E-03	7.11704E-05
3.1056072E-01	1.22230E-03	7.24106E-05
3.1078169E-01	9.73569E-04	7.13629E-05
3.1100265E-01	9.61914E-04	7.06815E-05
3.1122361E-01	9.92722E-04	7.10206E-05
3.1144458E-01	9.05956E-04	7.14538E-05
3.1166554E-01	1.02208E-03	7.11735E-05
3.1188651E-01	1.13932E-03	7.20956E-05
3.1210747E-01	1.21353E-03	7.17248E-05
3.1232843E-01	9.70468E-04	7.11742E-05
3.125494E-01	9.91329E-04	7.08729E-05
3.1277036E-01	9.41287E-04	7.15616E-05
3.1299133E-01	9.91134E-04	7.11764E-05
3.1321229E-01	8.99968E-04	7.17477E-05
3.1343325E-01	1.06259E-03	7.17762E-05
3.1365422E-01	1.12352E-03	7.11674E-05
3.1387518E-01	8.76670E-04	7.11573E-05
3.1409614E-01	1.03181E-03	7.12118E-05
3.1431711E-01	1.01450E-03	7.12253E-05
3.1453807E-01	8.67801E-04	7.13238E-05
3.1475904E-01	9.12775E-04	7.22452E-05
3.149800E-01	8.58820E-04	7.05262E-05
3.1520096E-01	7.50198E-04	7.11093E-05
3.1542193E-01	8.37999E-04	7.08535E-05
3.1564289E-01	9.35664E-04	7.09858E-05
3.1586386E-01	8.53059E-04	7.11716E-05
3.1608482E-01	9.38657E-04	7.20481E-05
3.1630578E-01	1.02844E-03	7.12602E-05
3.1652675E-01	8.07864E-04	7.10680E-05
3.1674771E-01	1.04325E-03	7.13149E-05
3.1696867E-01	9.26636E-04	7.10226E-05
3.1718964E-01	9.82548E-04	7.12393E-05
3.174106E-01	1.06582E-03	7.14379E-05
3.1763157E-01	9.06434E-04	7.15749E-05
3.1785253E-01	8.71486E-04	7.08746E-05
3.1807349E-01	1.05404E-03	7.13390E-05
3.1829446E-01	8.16894E-04	7.08291E-05
3.1851542E-01	8.29412E-04	7.14950E-05
3.1873639E-01	9.34329E-04	7.10922E-05
3.1895735E-01	1.02318E-03	7.19844E-05
3.1917831E-01	9.18252E-04	7.06830E-05
3.1939928E-01	1.07378E-03	7.09797E-05
3.1962024E-01	1.01596E-03	7.10311E-05
3.198412E-01	9.93271E-04	7.17111E-05
3.2006217E-01	9.14223E-04	7.14057E-05
3.2028313E-01	8.52653E-04	7.19859E-05
3.205041E-01	1.08074E-03	7.13355E-05
3.2072506E-01	8.50925E-04	7.10041E-05
3.2094602E-01	1.00075E-03	7.09365E-05
3.2116699E-01	9.68814E-04	7.13213E-05
3.2138795E-01	8.38405E-04	7.10148E-05
3.2160892E-01	9.55015E-04	7.13712E-05
3.2182988E-01	9.71888E-04	7.20903E-05
3.2205084E-01	1.00161E-03	7.07640E-05
3.2227181E-01	1.06356E-03	7.16335E-05
3.2249277E-01	1.00850E-03	7.11757E-05
3.2271373E-01	8.17341E-04	7.08428E-05
3.229347E-01	1.02778E-03	7.16270E-05
3.2315566E-01	8.69558E-04	7.17642E-05
3.2337663E-01	9.34656E-04	7.07105E-05
3.2359759E-01	8.96938E-04	7.10479E-05
3.2381855E-01	8.07081E-04	7.14222E-05
3.2403952E-01	9.60900E-04	7.09928E-05
3.2426048E-01	9.58019E-04	7.15486E-05
3.2448145E-01	7.83594E-04	7.18809E-05
3.2470241E-01	8.99854E-04	7.04936E-05
3.2492337E-01	9.80655E-04	7.11239E-05
3.2514434E-01	8.21632E-04	7.09184E-05
3.253653E-01	9.58763E-04	7.11651E-05
3.2558627E-01	1.00851E-03	7.14756E-05
3.2580723E-01	9.74049E-04	7.18477E-05
3.2602819E-01	9.40882E-04	7.15855E-05
3.2624916E-01	1.04256E-03	7.11271E-05
3.2647012E-01	9.41765E-04	7.10015E-05
3.2669108E-01	8.16363E-04	7.09402E-05
3.2691205E-01	9.94799E-04	7.14372E-05
3.2713301E-01	9.96663E-04	7.13854E-05
3.2735398E-01	7.89995E-04	7.15708E-05
3.2757494E-01	7.92877E-04	7.09816E-05
3.277959E-01	9.15681E-04	7.07935E-05
3.2801687E-01	9.00130E-04	7.10303E-05
3.2823783E-01	7.75724E-04	7.11437E-05
3.284588E-01	7.69980E-04	7.10977E-05
3.2867976E-01	6.81327E-04	7.11071E-05
3.2890072E-01	8.69162E-04	7.11326E-05
3.2912169E-01	8.12568E-04	7.09092E-05
3.2934265E-01	8.84720E-04	7.09701E-05
3.2956361E-01	8.42467E-04	7.11435E-05
3.2978458E-01	7.79894E-04	7.12689E-05
3.3000554E-01	9.72737E-04	7.15309E-05
3.3022651E-01	7.82773E-04	7.12656E-05
3.3044747E-01	6.78320E-04	7.08757E-05
3.3066843E-01	9.35498E-04	7.11406E-05
3.308894E-01	8.89252E-04	7.10464E-05
3.3111036E-01	9.23721E-04	7.16537E-05
3.3133133E-01	9.01697E-04	7.17703E-05
3.3155229E-01	8.84029E-04	7.19243E-05
3.3177325E-01	7.90166E-04	7.08285E-05
3.3199422E-01	1.03417E-03	7.14662E-05
3.3221518E-01	9.69501E-04	7.18648E-05
3.3243614E-01	8.46909E-04	7.27207E-05
3.3265711E-01	8.79597E-04	7.41499E-05
3.3287807E-01	9.42707E-04	7.54206E-05
3.3309904E-01	7.44144E-04	7.59403E-05
3.333200E-01	8.99310E-04	7.65127E-05
3.3354096E-01	8.32571E-04	7.72980E-05
3.3376193E-01	1.07539E-03	7.75024E-05
3.3398289E-01	7.32369E-04	7.74527E-05
3.3420386E-01	8.24667E-04	7.86144E-05
3.3442482E-01	9.57491E-04	7.91840E-05
3.3464578E-01	9.61669E-04	7.99998E-05
3.3486675E-01	9.87090E-04	8.08874E-05
3.3508771E-01	8.49544E-04	8.04774E-05
3.3530867E-01	9.23098E-04	8.16820E-05
3.3552964E-01	9.26727E-04	8.20761E-05
3.357506E-01	8.12650E-04	8.21539E-05
3.3597157E-01	8.35364E-04	8.30902E-05
3.3619253E-01	8.51487E-04	8.37721E-05
3.3641349E-01	8.06632E-04	8.38554E-05
3.3663446E-01	9.32662E-04	8.49258E-05
3.3685542E-01	1.06478E-03	8.45476E-05
3.3707639E-01	9.09613E-04	8.27108E-05
3.3729735E-01	9.95655E-04	8.11260E-05
3.3751831E-01	8.19077E-04	8.01273E-05
3.3773928E-01	8.73255E-04	7.98495E-05
3.3796024E-01	8.48085E-04	7.98421E-05
3.381812E-01	8.67891E-04	7.95050E-05
3.3840217E-01	6.01950E-04	7.98235E-05
3.3862313E-01	7.75608E-04	7.94267E-05
3.388441E-01	9.40592E-04	7.89396E-05
3.3906506E-01	6.72301E-04	7.84969E-05
3.3928602E-01	9.16286E-04	7.88557E-05
3.3950699E-01	7.31705E-04	7.83100E-05
3.3972795E-01	8.54742E-04	7.86841E-05
3.3994892E-01	7.30153E-04	7.84128E-05
3.4016988E-01	7.86801E-04	7.73834E-05
3.4039084E-01	8.36100E-04	7.77314E-05
3.4061181E-01	8.40629E-04	7.79587E-05
3.4083277E-01	8.07901E-04	7.72606E-05
3.4105373E-01	7.80276E-04	7.76895E-05
3.412747E-01	8.20453E-04	7.83339E-05
3.4149566E-01	8.70678E-04	7.73449E-05
3.4171663E-01	8.80324E-04	7.68527E-05
3.4193759E-01	8.63096E-04	7.79333E-05
3.4215855E-01	8.73811E-04	7.79632E-05
3.4237952E-01	7.40279E-04	7.83680E-05
3.4260048E-01	7.45937E-04	7.90981E-05
3.4282145E-01	5.47532E-04	7.75044E-05
3.4304241E-01	7.69405E-04	7.76411E-05
3.4326337E-01	7.65134E-04	7.77012E-05
3.4348434E-01	8.60931E-04	7.84450E-05
3.437053E-01	8.67035E-04	7.79897E-05
3.4392627E-01	9.78582E-04	7.91159E-05
3.4414723E-01	9.32416E-04	7.97014E-05
3.4436819E-01	6.86390E-04	7.78537E-05
3.4458916E-01	6.84122E-04	7.86620E-05
3.4481012E-01	8.81316E-04	7.92835E-05
3.4503108E-01	8.22295E-04	7.89586E-05
3.4525205E-01	8.16088E-04	7.93187E-05
3.4547301E-01	9.23129E-04	8.02819E-05
3.4569398E-01	7.65279E-04	7.88545E-05
3.4591494E-01	8.14975E-04	7.92042E-05
3.461359E-01	7.93559E-04	7.92474E-05
3.4635687E-01	7.75828E-04	7.93081E-05
3.4657783E-01	8.93279E-04	8.02090E-05
3.467988E-01	7.83351E-04	8.08241E-05
3.4701976E-01	9.05652E-04	7.94177E-05
3.4724072E-01	6.94326E-04	7.99764E-05
3.4746169E-01	8.82367E-04	7.97045E-05
3.4768265E-01	9.08293E-04	7.99219E-05
3.4790361E-01	9.44785E-04	8.10614E-05
3.4812458E-01	9.43730E-04	8.14492E-05
3.4834554E-01	7.44352E-04	8.07386E-05
3.4856651E-01	8.36286E-04	8.07874E-05
3.4878747E-01	1.02818E-03	8.05485E-05
3.4900843E-01	8.62640E-04	8.09027E-05
3.492294E-01	8.68216E-04	8.09237E-05
3.4945036E-01	8.16125E-04	8.16800E-05
3.4967133E-01	8.02611E-04	8.22686E-05
3.4989229E-01	7.99072E-04	8.11918E-05
3.5011325E-01	8.18736E-04	8.12410E-05
3.5033422E-01	8.97172E-04	8.17912E-05
3.5055518E-01	7.32220E-04	8.15242E-05
3.5077614E-01	8.51167E-04	8.20369E-05
3.5099711E-01	7.52432E-04	8.33117E-05
3.5121807E-01	9.02483E-04	8.18690E-05
3.5143904E-01	8.22274E-04	8.24158E-05
3.516600E-01	8.91152E-04	8.28404E-05
3.5188096E-01	6.28562E-04	8.22442E-05
3.5210193E-01	7.95192E-04	8.26667E-05
3.5232289E-01	7.20863E-04	8.35415E-05
3.5254386E-01	6.27721E-04	8.35740E-05
3.5276482E-01	8.35877E-04	8.35114E-05
3.5298578E-01	6.82461E-04	8.30989E-05
3.5320675E-01	8.87671E-04	8.40327E-05
3.5342771E-01	8.23001E-04	8.40057E-05
3.5364867E-01	8.56961E-04	8.49121E-05
3.5386964E-01	7.59252E-04	8.54175E-05
3.540906E-01	7.70144E-04	8.41552E-05
3.5431157E-01	8.97998E-04	8.44148E-05
3.5453253E-01	8.35838E-04	8.44581E-05
3.5475349E-01	7.09240E-04	8.50510E-05
3.5497446E-01	8.85398E-04	8.57458E-05
3.5519542E-01	8.35084E-04	8.72759E-05
3.5541639E-01	7.95289E-04	8.52678E-05
3.5563735E-01	7.85967E-04	8.56059E-05
3.5585831E-01	8.38922E-04	8.57122E-05
3.5607928E-01	7.32723E-04	8.57374E-05
3.5630024E-01	7.56242E-04	8.67177E-05
3.565212E-01	8.31211E-04	8.78870E-05
3.5674217E-01	7.63055E-04	8.67429E-05
3.5696313E-01	7.91261E-04	8.64521E-05
3.571841E-01	7.34191E-04	8.60811E-05
3.5740506E-01	7.42186E-04	8.62545E-05
3.5762602E-01	8.70074E-04	8.69904E-05
3.5784699E-01	6.62666E-04	8.69822E-05
3.5806795E-01	7.11083E-04	8.73891E-05
3.5828892E-01	7.56270E-04	8.62436E-05
3.5850988E-01	7.22013E-04	8.67130E-05
3.5873084E-01	9.11102E-04	8.67184E-05
3.5895181E-01	8.25186E-04	8.73599E-05
3.5917277E-01	6.04573E-04	8.82723E-05
3.5939373E-01	9.49077E-04	8.91444E-05
3.596147E-01	8.98887E-04	8.80637E-05
3.5983566E-01	8.60350E-04	8.83897E-05
3.6005663E-01	8.08987E-04	8.80230E-05
3.6027759E-01	7.62888E-04	8.92457E-05
3.6049855E-01	5.87046E-04	8.90957E-05
3.6071952E-01	6.80632E-04	9.04068E-05
3.6094048E-01	7.90318E-04	9.03799E-05
3.6116145E-01	6.21390E-04	8.91577E-05
3.6138241E-01	8.02814E-04	9.00786E-05
3.6160337E-01	8.51349E-04	9.01733E-05
3.6182434E-01	6.61803E-04	8.97482E-05
3.620453E-01	7.03958E-04	9.03110E-05
3.6226627E-01	7.67026E-04	9.18771E-05
3.6248723E-01	4.78454E-04	8.92975E-05
3.6270819E-01	8.77018E-04	9.01655E-05
3.6292916E-01	9.63950E-04	9.05608E-05
3.6315012E-01	7.71652E-04	9.13776E-05
3.6337108E-01	8.07010E-04	9.17502E-05
3.6359205E-01	6.13219E-04	9.33871E-05
3.6381301E-01	8.60366E-04	9.14212E-05
3.6403398E-01	8.54640E-04	9.25954E-05
3.6425494E-01	6.94890E-04	9.28584E-05
3.644759E-01	6.68724E-04	9.28678E-05
3.6469687E-01	5.42906E-04	9.36099E-05
3.6491783E-01	6.88778E-04	9.56718E-05
3.651388E-01	7.87870E-04	9.60050E-05
3.6535976E-01	6.84913E-04	9.42168E-05
3.6558072E-01	7.00448E-04	9.51014E-05
3.6580169E-01	6.43633E-04	9.57399E-05
3.6602265E-01	8.76351E-04	9.75663E-05
3.6624361E-01	6.97206E-04	9.76135E-05
3.6646458E-01	6.44757E-04	9.93816E-05
3.6668554E-01	5.92589E-04	9.72921E-05
3.6690651E-01	5.63952E-04	9.88157E-05
3.6712747E-01	5.78474E-04	9.87390E-05
3.6734843E-01	8.00969E-04	1.00479E-04
3.675694E-01	7.72470E-04	1.00894E-04
3.6779036E-01	8.35585E-04	1.03919E-04
3.6801133E-01	4.39227E-04	1.02387E-04
3.6823229E-01	8.02343E-04	1.02212E-04
3.6845325E-01	6.55158E-04	1.02386E-04
3.6867422E-01	6.63998E-04	1.04228E-04
3.6889518E-01	7.53908E-04	1.05272E-04
3.6911614E-01	5.92375E-04	1.06033E-04
3.6933711E-01	5.20911E-04	1.07854E-04
3.6955807E-01	8.13743E-04	1.07228E-04
