# Supplementary material for: A solution structure analysis reveals a bent collagen triple helix in the complement activation recognition molecule mannan-binding lectin
Source: J Biol Chem. 2022 Dec 15;299(2):102799. doi: 10.1016/j.jbc.2022.102799 (PMC9898670; doi:10.1016/j.jbc.2022.102799)
Supplement: Supplemental data 1 [file mmc1.zip › mbl_E.dat]

6.5144578E-03	1.62334E-02	9.54264E-04
6.7354217E-03	1.54234E-02	9.13346E-04
6.9563855E-03	1.49790E-02	8.27340E-04
7.1773494E-03	1.62855E-02	7.83771E-04
7.3983133E-03	1.62784E-02	7.55134E-04
7.6192771E-03	1.50202E-02	7.21838E-04
7.840241E-03	1.55002E-02	6.74953E-04
8.0612048E-03	1.62437E-02	6.65024E-04
8.2821687E-03	1.55131E-02	6.22719E-04
8.5031325E-03	1.50379E-02	5.98568E-04
8.7240964E-03	1.65567E-02	5.70383E-04
8.9450602E-03	1.37848E-02	5.48365E-04
9.1660241E-03	1.52762E-02	5.59354E-04
9.386988E-03	1.46026E-02	5.34580E-04
9.6079518E-03	1.40372E-02	4.99906E-04
9.8289157E-03	1.50156E-02	4.93706E-04
1.004988E-02	1.47114E-02	4.88615E-04
1.0270843E-02	1.42212E-02	4.68820E-04
1.0491807E-02	1.49881E-02	4.58453E-04
1.0712771E-02	1.46696E-02	4.39548E-04
1.0933735E-02	1.43412E-02	4.42581E-04
1.1154699E-02	1.39407E-02	4.21747E-04
1.1375663E-02	1.55713E-02	4.12179E-04
1.1596627E-02	1.42373E-02	4.12157E-04
1.181759E-02	1.41406E-02	4.03313E-04
1.2038554E-02	1.41855E-02	3.88197E-04
1.2259518E-02	1.38600E-02	3.84346E-04
1.2480482E-02	1.44721E-02	3.72031E-04
1.2701446E-02	1.37945E-02	3.65166E-04
1.292241E-02	1.46940E-02	3.69718E-04
1.3143373E-02	1.47616E-02	3.51745E-04
1.3364337E-02	1.43017E-02	3.51630E-04
1.3585301E-02	1.37728E-02	3.47879E-04
1.3806265E-02	1.40675E-02	3.37958E-04
1.4027229E-02	1.36560E-02	3.32282E-04
1.4248193E-02	1.41221E-02	3.21411E-04
1.4469157E-02	1.36661E-02	3.30272E-04
1.469012E-02	1.36308E-02	3.15856E-04
1.4911084E-02	1.40589E-02	3.13378E-04
1.5132048E-02	1.38044E-02	3.14752E-04
1.5353012E-02	1.38158E-02	3.15001E-04
1.5573976E-02	1.31385E-02	2.95857E-04
1.579494E-02	1.34432E-02	3.02731E-04
1.6015904E-02	1.36149E-02	2.92574E-04
1.6236867E-02	1.36565E-02	2.95521E-04
1.6457831E-02	1.38788E-02	2.90126E-04
1.6678795E-02	1.38470E-02	2.88449E-04
1.6899759E-02	1.38094E-02	2.83173E-04
1.7120723E-02	1.37086E-02	2.84906E-04
1.7341687E-02	1.31432E-02	2.71890E-04
1.7562651E-02	1.30965E-02	2.75485E-04
1.7783614E-02	1.29995E-02	2.68595E-04
1.8004578E-02	1.36391E-02	2.72693E-04
1.8225542E-02	1.31637E-02	2.66751E-04
1.8446506E-02	1.24151E-02	2.61713E-04
1.866747E-02	1.30091E-02	2.62932E-04
1.8888434E-02	1.26742E-02	2.61561E-04
1.9109398E-02	1.29160E-02	2.51894E-04
1.9330361E-02	1.31287E-02	2.55871E-04
1.9551325E-02	1.29917E-02	2.55315E-04
1.9772289E-02	1.27099E-02	2.48836E-04
1.9993253E-02	1.29527E-02	2.48272E-04
2.0214217E-02	1.34643E-02	2.49430E-04
2.0435181E-02	1.35185E-02	2.46192E-04
2.0656145E-02	1.27749E-02	2.48150E-04
2.0877108E-02	1.31146E-02	2.40792E-04
2.1098072E-02	1.26876E-02	2.39136E-04
2.1319036E-02	1.25875E-02	2.37538E-04
2.154000E-02	1.27091E-02	2.35131E-04
2.1760964E-02	1.33939E-02	2.37362E-04
2.1981928E-02	1.21973E-02	2.34954E-04
2.2202892E-02	1.34775E-02	2.37449E-04
2.2423855E-02	1.31724E-02	2.29625E-04
2.2644819E-02	1.25086E-02	2.30043E-04
2.2865783E-02	1.27770E-02	2.24375E-04
2.3086747E-02	1.35886E-02	2.30311E-04
2.3307711E-02	1.32786E-02	2.26489E-04
2.3528675E-02	1.32252E-02	2.29809E-04
2.3749639E-02	1.31015E-02	2.22449E-04
2.3970602E-02	1.26519E-02	2.21248E-04
2.4191566E-02	1.20459E-02	2.17569E-04
2.441253E-02	1.32161E-02	2.20997E-04
2.4633494E-02	1.25923E-02	2.16089E-04
2.4854458E-02	1.27056E-02	2.22044E-04
2.5075422E-02	1.20997E-02	2.12614E-04
2.5296386E-02	1.24728E-02	2.12039E-04
2.5517349E-02	1.30553E-02	2.14931E-04
2.5738313E-02	1.25575E-02	2.11688E-04
2.5959277E-02	1.27208E-02	2.12149E-04
2.6180241E-02	1.25317E-02	2.13068E-04
2.6401205E-02	1.25285E-02	2.08084E-04
2.6622169E-02	1.26994E-02	2.10742E-04
2.6843133E-02	1.25151E-02	2.07834E-04
2.7064096E-02	1.28258E-02	2.07489E-04
2.728506E-02	1.24154E-02	2.06419E-04
2.7506024E-02	1.24893E-02	2.07693E-04
2.7726988E-02	1.24667E-02	2.02255E-04
2.7947952E-02	1.20244E-02	2.04303E-04
2.8168916E-02	1.19000E-02	1.98286E-04
2.838988E-02	1.24585E-02	2.02990E-04
2.8610843E-02	1.24400E-02	1.97195E-04
2.8831807E-02	1.17780E-02	1.99628E-04
2.9052771E-02	1.17949E-02	2.00329E-04
2.9273735E-02	1.21761E-02	1.97436E-04
2.9494699E-02	1.18833E-02	1.95169E-04
2.9715663E-02	1.15998E-02	1.94404E-04
2.9936627E-02	1.19800E-02	1.94220E-04
3.015759E-02	1.15872E-02	1.92762E-04
3.0378554E-02	1.17818E-02	1.95888E-04
3.0599518E-02	1.16943E-02	1.89534E-04
3.0820482E-02	1.15267E-02	1.91568E-04
3.1041446E-02	1.21230E-02	1.90363E-04
3.126241E-02	1.19602E-02	1.89092E-04
3.1483373E-02	1.20632E-02	1.89831E-04
3.1704337E-02	1.15024E-02	1.88613E-04
3.1925301E-02	1.19543E-02	1.84991E-04
3.2146265E-02	1.19711E-02	1.87463E-04
3.2367229E-02	1.10497E-02	1.84527E-04
3.2588193E-02	1.16247E-02	1.85608E-04
3.2809157E-02	1.16606E-02	1.85278E-04
3.303012E-02	1.13110E-02	1.84237E-04
3.3251084E-02	1.15964E-02	1.83064E-04
3.3472048E-02	1.17159E-02	1.80530E-04
3.3693012E-02	1.12361E-02	1.81422E-04
3.3913976E-02	1.09105E-02	1.80933E-04
3.413494E-02	1.16302E-02	1.79483E-04
3.4355904E-02	1.13686E-02	1.82719E-04
3.4576867E-02	1.14692E-02	1.77771E-04
3.4797831E-02	1.11069E-02	1.77133E-04
3.5018795E-02	1.13922E-02	1.76484E-04
3.5239759E-02	1.10430E-02	1.75445E-04
3.5460723E-02	1.14612E-02	1.76503E-04
3.5681687E-02	1.10712E-02	1.77171E-04
3.5902651E-02	1.12905E-02	1.74677E-04
3.6123614E-02	1.12306E-02	1.75403E-04
3.6344578E-02	1.13063E-02	1.72542E-04
3.6565542E-02	1.11260E-02	1.72474E-04
3.6786506E-02	1.11133E-02	1.71473E-04
3.700747E-02	1.11765E-02	1.72043E-04
3.7228434E-02	1.08620E-02	1.72736E-04
3.7449398E-02	1.12839E-02	1.70895E-04
3.7670361E-02	1.07447E-02	1.67676E-04
3.7891325E-02	1.05995E-02	1.69668E-04
3.8112289E-02	1.08947E-02	1.68939E-04
3.8333253E-02	1.04174E-02	1.67044E-04
3.8554217E-02	1.11100E-02	1.69905E-04
3.8775181E-02	1.09449E-02	1.65993E-04
3.8996145E-02	1.10942E-02	1.65788E-04
3.9217108E-02	1.07081E-02	1.65492E-04
3.9438072E-02	1.06309E-02	1.64975E-04
3.9659036E-02	1.07885E-02	1.66983E-04
3.988000E-02	1.02898E-02	1.64608E-04
4.0100964E-02	1.04853E-02	1.61297E-04
4.0321928E-02	1.04385E-02	1.62107E-04
4.0542892E-02	1.07413E-02	1.61518E-04
4.0763855E-02	1.06578E-02	1.61850E-04
4.0984819E-02	1.05458E-02	1.61760E-04
4.1205783E-02	1.02702E-02	1.62505E-04
4.1426747E-02	1.02755E-02	1.60372E-04
4.1647711E-02	1.02837E-02	1.58768E-04
4.1868675E-02	1.04447E-02	1.58459E-04
4.2089639E-02	1.02824E-02	1.59402E-04
4.2310602E-02	1.02207E-02	1.58066E-04
4.2531566E-02	1.03537E-02	1.59894E-04
4.275253E-02	1.01638E-02	1.56550E-04
4.2973494E-02	1.03355E-02	1.57251E-04
4.3194458E-02	1.02785E-02	1.56604E-04
4.3415422E-02	1.01854E-02	1.55782E-04
4.3636386E-02	9.64734E-03	1.53442E-04
4.3857349E-02	1.03424E-02	1.56680E-04
4.4078313E-02	1.00291E-02	1.54905E-04
4.4299277E-02	1.03248E-02	1.54037E-04
4.4520241E-02	1.01773E-02	1.54117E-04
4.4741205E-02	9.75964E-03	1.52808E-04
4.4962169E-02	9.91877E-03	1.52745E-04
4.5183133E-02	9.85419E-03	1.52890E-04
4.5404096E-02	9.77326E-03	1.51194E-04
4.562506E-02	1.03178E-02	1.51889E-04
4.5846024E-02	9.81090E-03	1.50969E-04
4.6066988E-02	9.78006E-03	1.49391E-04
4.6287952E-02	9.77295E-03	1.49963E-04
4.6508916E-02	9.97001E-03	1.51375E-04
4.672988E-02	9.66120E-03	1.49904E-04
4.6950843E-02	9.68570E-03	1.48331E-04
4.7171807E-02	9.29550E-03	1.46125E-04
4.7392771E-02	9.53063E-03	1.47784E-04
4.7613735E-02	9.73399E-03	1.48334E-04
4.7834699E-02	9.68840E-03	1.47353E-04
4.8055663E-02	9.61064E-03	1.48851E-04
4.8276627E-02	9.54110E-03	1.47386E-04
4.849759E-02	9.44750E-03	1.44061E-04
4.8718554E-02	9.42214E-03	1.45769E-04
4.8939518E-02	9.28731E-03	1.43632E-04
4.9160482E-02	9.40053E-03	1.44513E-04
4.9381446E-02	9.57030E-03	1.46727E-04
4.960241E-02	9.90412E-03	1.42417E-04
4.9823373E-02	9.73361E-03	1.43555E-04
5.0044337E-02	9.44753E-03	1.44066E-04
5.0265301E-02	9.11958E-03	1.42236E-04
5.0486265E-02	9.03018E-03	1.41980E-04
5.0707229E-02	8.96838E-03	1.43042E-04
5.0928193E-02	9.09446E-03	1.40644E-04
5.1149157E-02	9.19836E-03	1.42539E-04
5.137012E-02	9.10251E-03	1.39428E-04
5.1591084E-02	9.14730E-03	1.40042E-04
5.1812048E-02	8.85185E-03	1.40418E-04
5.2033012E-02	9.00467E-03	1.38959E-04
5.2253976E-02	8.77295E-03	1.39569E-04
5.247494E-02	8.91269E-03	1.37343E-04
5.2695904E-02	8.96592E-03	1.37993E-04
5.2916867E-02	8.79873E-03	1.38538E-04
5.3137831E-02	9.12330E-03	1.38439E-04
5.3358795E-02	9.19848E-03	1.39897E-04
5.3579759E-02	8.64263E-03	1.43312E-04
5.3800723E-02	9.44793E-03	1.43940E-04
5.4021687E-02	9.01026E-03	1.44755E-04
5.4242651E-02	9.04892E-03	1.45586E-04
5.4463614E-02	8.70412E-03	1.44941E-04
5.4684578E-02	9.07980E-03	1.48637E-04
5.4905542E-02	8.79596E-03	1.47696E-04
5.5126506E-02	8.75704E-03	1.48512E-04
5.534747E-02	8.64616E-03	1.49958E-04
5.5568434E-02	8.94637E-03	1.48777E-04
5.5789398E-02	8.36185E-03	1.48327E-04
5.6010361E-02	8.96670E-03	1.51164E-04
5.6231325E-02	8.61316E-03	1.49564E-04
5.6452289E-02	8.51373E-03	1.50803E-04
5.6673253E-02	8.17996E-03	1.51499E-04
5.6894217E-02	8.65544E-03	1.53326E-04
5.7115181E-02	8.58668E-03	1.56725E-04
5.7336145E-02	8.65831E-03	1.55057E-04
5.7557108E-02	8.31157E-03	1.56470E-04
5.7778072E-02	8.38144E-03	1.58771E-04
5.7999036E-02	8.63704E-03	1.51347E-04
5.822000E-02	8.65909E-03	1.51159E-04
5.8440964E-02	8.55475E-03	1.50125E-04
5.8661928E-02	8.40434E-03	1.47830E-04
5.8882892E-02	8.68781E-03	1.49122E-04
5.9103855E-02	8.39886E-03	1.44607E-04
5.9324819E-02	8.58388E-03	1.42445E-04
5.9545783E-02	8.60707E-03	1.43138E-04
5.9766747E-02	8.32196E-03	1.41050E-04
5.9987711E-02	8.08029E-03	1.40616E-04
6.0208675E-02	8.32126E-03	1.42047E-04
6.0429639E-02	8.30148E-03	1.39270E-04
6.0650602E-02	8.05188E-03	1.38394E-04
6.0871566E-02	8.17088E-03	1.37165E-04
6.109253E-02	8.00113E-03	1.35666E-04
6.1313494E-02	7.98540E-03	1.36693E-04
6.1534458E-02	8.43645E-03	1.36719E-04
6.1755422E-02	8.02937E-03	1.36354E-04
6.1976386E-02	7.60116E-03	1.33782E-04
6.2197349E-02	8.16510E-03	1.34269E-04
6.2418313E-02	8.04726E-03	1.33574E-04
6.2639277E-02	7.82392E-03	1.33962E-04
6.2860241E-02	8.03130E-03	1.33160E-04
6.3081205E-02	7.74714E-03	1.33326E-04
6.3302169E-02	8.09268E-03	1.31320E-04
6.3523133E-02	7.91438E-03	1.31534E-04
6.3744096E-02	7.95114E-03	1.31388E-04
6.396506E-02	7.95893E-03	1.30293E-04
6.4186024E-02	7.65879E-03	1.30440E-04
6.4406988E-02	7.75091E-03	1.31708E-04
6.4627952E-02	7.37751E-03	1.27622E-04
6.4848916E-02	7.81331E-03	1.28393E-04
6.506988E-02	7.99236E-03	1.30182E-04
6.5290843E-02	7.66643E-03	1.27462E-04
6.5511807E-02	7.87424E-03	1.28763E-04
6.5732771E-02	7.80284E-03	1.28446E-04
6.5953735E-02	7.34300E-03	1.26845E-04
6.6174699E-02	7.65456E-03	1.26330E-04
6.6395663E-02	7.69884E-03	1.25167E-04
6.6616627E-02	7.56575E-03	1.26548E-04
6.683759E-02	7.75732E-03	1.25169E-04
6.7058554E-02	7.85626E-03	1.26207E-04
6.7279518E-02	7.57484E-03	1.25469E-04
6.7500482E-02	7.45166E-03	1.24812E-04
6.7721446E-02	7.46716E-03	1.23635E-04
6.794241E-02	7.47430E-03	1.23463E-04
6.8163373E-02	7.45327E-03	1.22355E-04
6.8384337E-02	7.07278E-03	1.23427E-04
6.8605301E-02	7.13312E-03	1.23488E-04
6.8826265E-02	7.04041E-03	1.21618E-04
6.9047229E-02	7.37045E-03	1.22208E-04
6.9268193E-02	7.39774E-03	1.21247E-04
6.9489157E-02	7.38128E-03	1.22011E-04
6.971012E-02	7.39546E-03	1.21847E-04
6.9931084E-02	7.30204E-03	1.20790E-04
7.0152048E-02	7.28407E-03	1.20343E-04
7.0373012E-02	7.43757E-03	1.20543E-04
7.0593976E-02	7.18804E-03	1.19109E-04
7.081494E-02	7.23919E-03	1.20043E-04
7.1035904E-02	7.15307E-03	1.19707E-04
7.1256867E-02	7.20789E-03	1.20474E-04
7.1477831E-02	6.81164E-03	1.18059E-04
7.1698795E-02	7.06664E-03	1.17184E-04
7.1919759E-02	7.00066E-03	1.18078E-04
7.2140723E-02	7.07611E-03	1.18728E-04
7.2361687E-02	6.82083E-03	1.17615E-04
7.2582651E-02	7.05299E-03	1.18788E-04
7.2803614E-02	7.02850E-03	1.18584E-04
7.3024578E-02	6.95839E-03	1.17810E-04
7.3245542E-02	6.57255E-03	1.17689E-04
7.3466506E-02	6.87983E-03	1.17949E-04
7.368747E-02	7.03741E-03	1.19361E-04
7.3908434E-02	6.50120E-03	1.20072E-04
7.4129398E-02	6.70178E-03	1.16826E-04
7.4350361E-02	6.50089E-03	1.17691E-04
7.4571325E-02	6.76192E-03	1.17988E-04
7.4792289E-02	6.64402E-03	1.16785E-04
7.5013253E-02	6.86070E-03	1.16636E-04
7.5234217E-02	6.51877E-03	1.16261E-04
7.5455181E-02	6.37424E-03	1.16454E-04
7.5676145E-02	6.71695E-03	1.15641E-04
7.5897108E-02	6.76929E-03	1.14926E-04
7.6118072E-02	6.65451E-03	1.15534E-04
7.6339036E-02	6.82767E-03	1.15260E-04
7.656000E-02	6.84148E-03	1.14599E-04
7.6780964E-02	6.62552E-03	1.13914E-04
7.7001928E-02	6.46050E-03	1.13703E-04
7.7222892E-02	6.43009E-03	1.13567E-04
7.7443855E-02	6.49125E-03	1.12457E-04
7.7664819E-02	6.47601E-03	1.13076E-04
7.7885783E-02	6.36476E-03	1.12941E-04
7.8106747E-02	6.54251E-03	1.13504E-04
7.8327711E-02	6.44728E-03	1.11695E-04
7.8548675E-02	6.46275E-03	1.11082E-04
7.8769639E-02	6.18519E-03	1.10206E-04
7.8990602E-02	6.29612E-03	1.10520E-04
7.9211566E-02	6.50506E-03	1.11251E-04
7.943253E-02	6.37628E-03	1.10742E-04
7.9653494E-02	6.10626E-03	1.09664E-04
7.9874458E-02	6.31406E-03	1.09447E-04
8.0095422E-02	6.27692E-03	1.09210E-04
8.0316386E-02	6.42813E-03	1.09259E-04
8.0537349E-02	6.10798E-03	1.09550E-04
8.0758313E-02	6.48952E-03	1.10012E-04
8.0979277E-02	6.03857E-03	1.07999E-04
8.1200241E-02	6.52404E-03	1.08723E-04
8.1421205E-02	6.37739E-03	1.08801E-04
8.1642169E-02	6.33421E-03	1.08585E-04
8.1863133E-02	6.09693E-03	1.08473E-04
8.2084096E-02	6.29897E-03	1.09667E-04
8.230506E-02	5.92560E-03	1.06849E-04
8.2526024E-02	5.97907E-03	1.07431E-04
8.2746988E-02	5.86692E-03	1.07550E-04
8.2967952E-02	6.07875E-03	1.07649E-04
8.3188916E-02	6.06190E-03	1.06414E-04
8.340988E-02	6.11199E-03	1.07857E-04
8.3630843E-02	5.91531E-03	1.06048E-04
8.3851807E-02	5.86734E-03	1.06336E-04
8.4072771E-02	5.92616E-03	1.06624E-04
8.4293735E-02	6.07194E-03	1.06120E-04
8.4514699E-02	5.98488E-03	1.06103E-04
8.4735663E-02	6.12545E-03	1.05665E-04
8.4956627E-02	5.74490E-03	1.06199E-04
8.517759E-02	5.85821E-03	1.05574E-04
8.5398554E-02	6.18437E-03	1.04830E-04
8.5619518E-02	5.92468E-03	1.04696E-04
8.5840482E-02	5.92983E-03	1.04652E-04
8.6061446E-02	5.85880E-03	1.04499E-04
8.628241E-02	5.97762E-03	1.05437E-04
8.6503373E-02	5.91080E-03	1.04249E-04
8.6724337E-02	5.92549E-03	1.03956E-04
8.6945301E-02	5.87666E-03	1.04402E-04
8.7166265E-02	5.83309E-03	1.02853E-04
8.7387229E-02	5.52977E-03	1.03700E-04
8.7608193E-02	5.79748E-03	1.04065E-04
8.7829157E-02	5.61227E-03	1.02633E-04
8.805012E-02	5.69620E-03	1.02604E-04
8.8271084E-02	5.68936E-03	1.03007E-04
8.8492048E-02	6.10333E-03	1.02990E-04
8.8713012E-02	5.51105E-03	1.02920E-04
8.8933976E-02	5.64708E-03	1.02646E-04
8.915494E-02	5.70031E-03	1.01222E-04
8.9375904E-02	5.56643E-03	1.01504E-04
8.9596867E-02	5.60093E-03	1.01317E-04
8.9817831E-02	5.61441E-03	1.01345E-04
9.0038795E-02	5.58661E-03	1.01616E-04
9.0259759E-02	5.65401E-03	1.01782E-04
9.0480723E-02	5.77173E-03	1.01057E-04
9.0701687E-02	5.61163E-03	9.92816E-05
9.0922651E-02	5.48898E-03	1.00072E-04
9.1143614E-02	5.70868E-03	1.00540E-04
9.1364578E-02	5.51444E-03	9.96579E-05
9.1585542E-02	5.89584E-03	1.00198E-04
9.1806506E-02	5.50199E-03	1.00317E-04
9.202747E-02	5.28647E-03	9.83266E-05
9.2248434E-02	5.41198E-03	9.88449E-05
9.2469398E-02	5.60582E-03	9.90332E-05
9.2690361E-02	5.45112E-03	9.87459E-05
9.2911325E-02	5.68614E-03	9.92808E-05
9.3132289E-02	5.30212E-03	9.93293E-05
9.3353253E-02	5.48199E-03	9.87977E-05
9.3574217E-02	5.43753E-03	9.86402E-05
9.3795181E-02	5.30600E-03	9.84806E-05
9.4016145E-02	5.49829E-03	9.90045E-05
9.4237108E-02	5.40813E-03	9.86387E-05
9.4458072E-02	5.38555E-03	9.80215E-05
9.4679036E-02	5.38780E-03	9.80581E-05
9.490000E-02	5.36098E-03	9.85873E-05
9.5120964E-02	5.27990E-03	9.72950E-05
9.5341928E-02	5.29929E-03	9.79232E-05
9.5562892E-02	5.30024E-03	9.78948E-05
9.5783855E-02	5.21325E-03	9.77462E-05
9.6004819E-02	5.27906E-03	9.69347E-05
9.6225783E-02	5.06715E-03	9.59119E-05
9.6446747E-02	5.34986E-03	9.65503E-05
9.6667711E-02	5.25815E-03	9.69909E-05
9.6888675E-02	5.46132E-03	9.67968E-05
9.7109639E-02	5.38760E-03	9.74547E-05
9.7330602E-02	5.36963E-03	9.64305E-05
9.7551566E-02	5.04722E-03	9.55237E-05
9.777253E-02	5.30104E-03	9.58328E-05
9.7993494E-02	5.11138E-03	9.51735E-05
9.8214458E-02	5.06269E-03	9.54227E-05
9.8435422E-02	5.24608E-03	9.65942E-05
9.8656386E-02	4.94775E-03	9.43697E-05
9.8877349E-02	5.01054E-03	9.52033E-05
9.9098313E-02	5.05271E-03	9.47179E-05
9.9319277E-02	5.07168E-03	9.48146E-05
9.9540241E-02	5.16151E-03	9.45240E-05
9.9761205E-02	5.04980E-03	9.46641E-05
9.9982169E-02	5.12550E-03	9.47638E-05
1.0020313E-01	5.09429E-03	9.41760E-05
1.004241E-01	5.05231E-03	9.40688E-05
1.0064506E-01	5.12052E-03	9.40529E-05
1.0086602E-01	4.96853E-03	9.39904E-05
1.0108699E-01	5.03577E-03	9.34942E-05
1.0130795E-01	4.93182E-03	9.43146E-05
1.0152892E-01	4.90691E-03	9.26772E-05
1.0174988E-01	4.80388E-03	9.20694E-05
1.0197084E-01	5.04916E-03	9.39903E-05
1.0219181E-01	4.86852E-03	9.28698E-05
1.0241277E-01	5.09076E-03	9.39003E-05
1.0263373E-01	4.80561E-03	9.29771E-05
1.028547E-01	4.90999E-03	9.22056E-05
1.0307566E-01	4.84773E-03	9.18872E-05
1.0329663E-01	4.80280E-03	9.20383E-05
1.0351759E-01	4.95386E-03	9.18539E-05
1.0373855E-01	4.73107E-03	9.28670E-05
1.0395952E-01	4.98862E-03	9.25882E-05
1.0418048E-01	4.77978E-03	9.15321E-05
1.0440145E-01	4.95858E-03	9.20082E-05
1.0462241E-01	4.78128E-03	9.11472E-05
1.0484337E-01	4.86473E-03	9.14259E-05
1.0506434E-01	4.89815E-03	9.12713E-05
1.052853E-01	4.65316E-03	9.12213E-05
1.0550627E-01	4.72720E-03	9.14057E-05
1.0572723E-01	4.77068E-03	9.05514E-05
1.0594819E-01	4.66873E-03	9.09611E-05
1.0616916E-01	4.94962E-03	9.09480E-05
1.0639012E-01	4.76532E-03	9.07643E-05
1.0661108E-01	4.91645E-03	9.02143E-05
1.0683205E-01	4.73548E-03	9.05239E-05
1.0705301E-01	4.84147E-03	8.98369E-05
1.0727398E-01	4.61835E-03	9.02592E-05
1.0749494E-01	4.80027E-03	8.95403E-05
1.077159E-01	4.76230E-03	9.00373E-05
1.0793687E-01	4.66971E-03	8.97682E-05
1.0815783E-01	4.56826E-03	9.01249E-05
1.083788E-01	4.80584E-03	8.92185E-05
1.0859976E-01	4.70481E-03	8.91356E-05
1.0882072E-01	4.65702E-03	8.94440E-05
1.0904169E-01	4.67003E-03	8.89034E-05
1.0926265E-01	4.65897E-03	9.04186E-05
1.0948361E-01	4.64756E-03	9.14225E-05
1.0970458E-01	4.66953E-03	9.22667E-05
1.0992554E-01	5.01293E-03	9.22038E-05
1.1014651E-01	4.70943E-03	9.32350E-05
1.1036747E-01	4.80738E-03	9.35344E-05
1.1058843E-01	4.55968E-03	9.42652E-05
1.108094E-01	4.57594E-03	9.42508E-05
1.1103036E-01	4.67453E-03	9.48854E-05
1.1125133E-01	4.59660E-03	9.44968E-05
1.1147229E-01	4.58510E-03	9.53092E-05
1.1169325E-01	4.70569E-03	9.53688E-05
1.1191422E-01	4.42761E-03	9.57183E-05
1.1213518E-01	4.73114E-03	9.50430E-05
1.1235614E-01	4.73106E-03	9.63317E-05
1.1257711E-01	4.66601E-03	9.63512E-05
1.1279807E-01	4.37878E-03	9.70766E-05
1.1301904E-01	4.43182E-03	9.60460E-05
1.132400E-01	4.46417E-03	9.69858E-05
1.1346096E-01	4.59902E-03	9.63926E-05
1.1368193E-01	4.43621E-03	9.69876E-05
1.1390289E-01	4.56274E-03	9.46213E-05
1.1412386E-01	4.50834E-03	9.37001E-05
1.1434482E-01	4.52887E-03	9.37282E-05
1.1456578E-01	4.43808E-03	9.30704E-05
1.1478675E-01	4.37654E-03	9.20372E-05
1.1500771E-01	4.47019E-03	9.29689E-05
1.1522867E-01	4.41252E-03	9.09518E-05
1.1544964E-01	4.46027E-03	9.05817E-05
1.156706E-01	4.23606E-03	9.08046E-05
1.1589157E-01	4.17331E-03	9.00432E-05
1.1611253E-01	4.12142E-03	9.03810E-05
1.1633349E-01	4.56414E-03	9.13501E-05
1.1655446E-01	4.60341E-03	8.99300E-05
1.1677542E-01	4.19116E-03	8.95088E-05
1.1699639E-01	4.39597E-03	8.94111E-05
1.1721735E-01	4.32732E-03	8.88894E-05
1.1743831E-01	4.29744E-03	8.97891E-05
1.1765928E-01	4.29335E-03	8.97672E-05
1.1788024E-01	4.39544E-03	8.86352E-05
1.181012E-01	4.39128E-03	8.85348E-05
1.1832217E-01	4.24199E-03	8.85948E-05
1.1854313E-01	4.19975E-03	8.79156E-05
1.187641E-01	4.49788E-03	8.87783E-05
1.1898506E-01	4.18165E-03	8.83268E-05
1.1920602E-01	4.25160E-03	8.75677E-05
1.1942699E-01	4.40794E-03	8.73341E-05
1.1964795E-01	4.24640E-03	8.75380E-05
1.1986892E-01	4.30447E-03	8.77737E-05
1.2008988E-01	4.18692E-03	8.76052E-05
1.2031084E-01	4.37831E-03	8.76129E-05
1.2053181E-01	4.34738E-03	8.65493E-05
1.2075277E-01	4.12509E-03	8.64052E-05
1.2097373E-01	4.25525E-03	8.68580E-05
1.211947E-01	4.29667E-03	8.64346E-05
1.2141566E-01	4.34716E-03	8.72035E-05
1.2163663E-01	4.30674E-03	8.62221E-05
1.2185759E-01	4.21042E-03	8.65310E-05
1.2207855E-01	4.22266E-03	8.57509E-05
1.2229952E-01	4.09025E-03	8.60351E-05
1.2252048E-01	3.86405E-03	8.51398E-05
1.2274145E-01	4.22680E-03	8.58341E-05
1.2296241E-01	4.07488E-03	8.51467E-05
1.2318337E-01	4.05150E-03	8.58929E-05
1.2340434E-01	3.89015E-03	8.47495E-05
1.236253E-01	4.22506E-03	8.46092E-05
1.2384627E-01	4.14015E-03	8.50573E-05
1.2406723E-01	4.09751E-03	8.42789E-05
1.2428819E-01	4.20417E-03	8.46939E-05
1.2450916E-01	4.04752E-03	8.49096E-05
1.2473012E-01	3.86669E-03	8.42494E-05
1.2495108E-01	4.19348E-03	8.36554E-05
1.2517205E-01	3.84200E-03	8.35647E-05
1.2539301E-01	4.15555E-03	8.36282E-05
1.2561398E-01	4.02464E-03	8.41248E-05
1.2583494E-01	4.16008E-03	8.44309E-05
1.260559E-01	3.98584E-03	8.29057E-05
1.2627687E-01	4.05530E-03	8.34745E-05
1.2649783E-01	3.98699E-03	8.33378E-05
1.267188E-01	3.95723E-03	8.33075E-05
1.2693976E-01	3.77786E-03	8.35220E-05
1.2716072E-01	4.05898E-03	8.33416E-05
1.2738169E-01	3.92444E-03	8.31036E-05
1.2760265E-01	3.93339E-03	8.23017E-05
1.2782361E-01	3.87083E-03	8.28020E-05
1.2804458E-01	4.04162E-03	8.29060E-05
1.2826554E-01	4.11005E-03	8.32445E-05
1.2848651E-01	3.80000E-03	8.25855E-05
1.2870747E-01	3.90409E-03	8.27639E-05
1.2892843E-01	4.02495E-03	8.24753E-05
1.291494E-01	3.99294E-03	8.21411E-05
1.2937036E-01	3.83699E-03	8.21452E-05
1.2959133E-01	3.92961E-03	8.23815E-05
1.2981229E-01	3.75154E-03	8.19556E-05
1.3003325E-01	3.97780E-03	8.23613E-05
1.3025422E-01	3.93483E-03	8.15794E-05
1.3047518E-01	3.79706E-03	8.17709E-05
1.3069614E-01	3.93132E-03	8.17772E-05
1.3091711E-01	3.69674E-03	8.12018E-05
1.3113807E-01	3.96099E-03	8.14937E-05
1.3135904E-01	3.68701E-03	8.16016E-05
1.315800E-01	3.81812E-03	8.06868E-05
1.3180096E-01	3.73687E-03	8.09371E-05
1.3202193E-01	3.76286E-03	8.10424E-05
1.3224289E-01	3.75420E-03	8.04337E-05
1.3246386E-01	3.69643E-03	8.03954E-05
1.3268482E-01	3.77753E-03	8.12687E-05
1.3290578E-01	3.74331E-03	8.02028E-05
1.3312675E-01	3.98439E-03	8.00567E-05
1.3334771E-01	3.75653E-03	8.01005E-05
1.3356867E-01	3.96657E-03	8.02900E-05
1.3378964E-01	3.79286E-03	8.02683E-05
1.340106E-01	3.60293E-03	8.05019E-05
1.3423157E-01	3.80820E-03	8.02560E-05
1.3445253E-01	3.68318E-03	7.92240E-05
1.3467349E-01	3.79462E-03	7.97519E-05
1.3489446E-01	3.93202E-03	7.92410E-05
1.3511542E-01	3.95233E-03	7.99981E-05
1.3533639E-01	3.70449E-03	8.00517E-05
1.3555735E-01	3.71148E-03	7.97485E-05
1.3577831E-01	3.62306E-03	7.90662E-05
1.3599928E-01	3.49172E-03	7.91906E-05
1.3622024E-01	3.60282E-03	7.90886E-05
1.364412E-01	3.55043E-03	7.91110E-05
1.3666217E-01	3.63794E-03	7.90091E-05
1.3688313E-01	3.54607E-03	7.92786E-05
1.371041E-01	3.70570E-03	7.90471E-05
1.3732506E-01	3.55233E-03	7.85667E-05
1.3754602E-01	3.75295E-03	7.88431E-05
1.3776699E-01	3.65486E-03	7.93236E-05
1.3798795E-01	3.49598E-03	7.81058E-05
1.3820892E-01	3.55912E-03	7.88449E-05
1.3842988E-01	3.64155E-03	7.81120E-05
1.3865084E-01	3.45395E-03	7.79706E-05
1.3887181E-01	3.53049E-03	7.81256E-05
1.3909277E-01	3.44475E-03	7.83595E-05
1.3931373E-01	3.58390E-03	7.80759E-05
1.395347E-01	3.55196E-03	7.84825E-05
1.3975566E-01	3.52815E-03	7.71845E-05
1.3997663E-01	3.57841E-03	7.78773E-05
1.4019759E-01	3.56472E-03	7.80683E-05
1.4041855E-01	3.56299E-03	7.71758E-05
1.4063952E-01	3.47059E-03	7.77342E-05
1.4086048E-01	3.52620E-03	7.81079E-05
1.4108145E-01	3.65643E-03	7.74815E-05
1.4130241E-01	3.58086E-03	7.74010E-05
1.4152337E-01	3.56628E-03	7.73422E-05
1.4174434E-01	3.41537E-03	7.68387E-05
1.419653E-01	3.48502E-03	7.67652E-05
1.4218627E-01	3.58554E-03	7.70600E-05
1.4240723E-01	3.54585E-03	7.73792E-05
1.4262819E-01	3.58958E-03	7.70736E-05
1.4284916E-01	3.57727E-03	7.64967E-05
1.4307012E-01	3.64105E-03	7.68103E-05
1.4329108E-01	3.46506E-03	7.64854E-05
1.4351205E-01	3.39877E-03	7.67473E-05
1.4373301E-01	3.41528E-03	7.67956E-05
1.4395398E-01	3.51216E-03	7.63082E-05
1.4417494E-01	3.43667E-03	7.63808E-05
1.443959E-01	3.43896E-03	7.59444E-05
1.4461687E-01	3.29075E-03	7.60484E-05
1.4483783E-01	3.60846E-03	7.67577E-05
1.450588E-01	3.56788E-03	7.62669E-05
1.4527976E-01	3.49161E-03	7.57774E-05
1.4550072E-01	3.43951E-03	7.55508E-05
1.4572169E-01	3.28008E-03	7.53335E-05
1.4594265E-01	3.42498E-03	7.57476E-05
1.4616361E-01	3.56723E-03	7.63556E-05
1.4638458E-01	3.31155E-03	7.56555E-05
1.4660554E-01	3.56819E-03	7.60253E-05
1.4682651E-01	3.46906E-03	7.47946E-05
1.4704747E-01	3.47849E-03	7.53852E-05
1.4726843E-01	3.33164E-03	7.52709E-05
1.474894E-01	3.43755E-03	7.50809E-05
1.4771036E-01	3.28763E-03	7.55875E-05
1.4793133E-01	3.35355E-03	7.49537E-05
1.4815229E-01	3.31514E-03	7.47183E-05
1.4837325E-01	3.38580E-03	7.51671E-05
1.4859422E-01	3.10934E-03	7.45065E-05
1.4881518E-01	3.35302E-03	7.45044E-05
1.4903614E-01	3.36015E-03	7.48492E-05
1.4925711E-01	3.33485E-03	7.44693E-05
1.4947807E-01	3.33130E-03	7.44357E-05
1.4969904E-01	3.27599E-03	7.48631E-05
1.499200E-01	3.31460E-03	7.40528E-05
1.5014096E-01	3.43896E-03	7.44523E-05
1.5036193E-01	3.25829E-03	7.40534E-05
1.5058289E-01	3.09447E-03	7.41328E-05
1.5080386E-01	3.26822E-03	7.41888E-05
1.5102482E-01	3.34949E-03	7.40380E-05
1.5124578E-01	3.21957E-03	7.34704E-05
1.5146675E-01	3.27763E-03	7.36755E-05
1.5168771E-01	3.26861E-03	7.40634E-05
1.5190867E-01	3.33156E-03	7.44734E-05
1.5212964E-01	3.09769E-03	7.33873E-05
1.523506E-01	3.30049E-03	7.34847E-05
1.5257157E-01	3.14797E-03	7.31020E-05
1.5279253E-01	3.07005E-03	7.30449E-05
1.5301349E-01	3.26544E-03	7.39779E-05
1.5323446E-01	3.26277E-03	7.40543E-05
1.5345542E-01	3.10810E-03	7.28981E-05
1.5367639E-01	3.27871E-03	7.34079E-05
1.5389735E-01	3.16124E-03	7.27411E-05
1.5411831E-01	3.15874E-03	7.27221E-05
1.5433928E-01	3.14986E-03	7.31964E-05
1.5456024E-01	3.18373E-03	7.31340E-05
1.547812E-01	3.18781E-03	7.26965E-05
1.5500217E-01	3.02434E-03	7.25152E-05
1.5522313E-01	3.20348E-03	7.25929E-05
1.554441E-01	3.27618E-03	7.29281E-05
1.5566506E-01	3.12175E-03	7.25371E-05
1.5588602E-01	3.21043E-03	7.24630E-05
1.5610699E-01	2.88289E-03	7.27578E-05
1.5632795E-01	3.14958E-03	7.19384E-05
1.5654892E-01	3.13277E-03	7.21874E-05
1.5676988E-01	2.98421E-03	7.25339E-05
1.5699084E-01	3.04995E-03	7.22861E-05
1.5721181E-01	3.01841E-03	7.21202E-05
1.5743277E-01	2.96091E-03	7.23464E-05
1.5765373E-01	3.15465E-03	7.14351E-05
1.578747E-01	3.19942E-03	7.20900E-05
1.5809566E-01	3.11151E-03	7.19588E-05
1.5831663E-01	2.95257E-03	7.16598E-05
1.5853759E-01	3.10714E-03	7.19450E-05
1.5875855E-01	2.83591E-03	7.21985E-05
1.5897952E-01	3.00583E-03	7.08308E-05
1.5920048E-01	3.03078E-03	7.18123E-05
1.5942145E-01	2.92956E-03	7.10777E-05
1.5964241E-01	3.02960E-03	7.13951E-05
1.5986337E-01	2.88515E-03	7.16820E-05
1.6008434E-01	3.01458E-03	7.18012E-05
1.603053E-01	3.07228E-03	7.14194E-05
1.6052627E-01	3.05883E-03	7.09828E-05
1.6074723E-01	2.93777E-03	7.08251E-05
1.6096819E-01	2.96598E-03	7.09044E-05
1.6118916E-01	3.03920E-03	7.10750E-05
1.6141012E-01	2.95035E-03	7.12743E-05
1.6163108E-01	3.12880E-03	7.09251E-05
1.6185205E-01	2.99572E-03	7.05645E-05
1.6207301E-01	3.00988E-03	7.05264E-05
1.6229398E-01	2.89318E-03	7.06033E-05
1.6251494E-01	3.05414E-03	7.09932E-05
1.627359E-01	2.95426E-03	7.08634E-05
1.6295687E-01	2.90316E-03	7.00604E-05
1.6317783E-01	2.85878E-03	7.03751E-05
1.633988E-01	2.91039E-03	6.99217E-05
1.6361976E-01	3.03819E-03	7.06236E-05
1.6384072E-01	2.80194E-03	7.04565E-05
1.6406169E-01	2.83420E-03	7.03035E-05
1.6428265E-01	2.81311E-03	7.03688E-05
1.6450361E-01	2.99573E-03	6.98493E-05
1.6472458E-01	2.88931E-03	6.94126E-05
1.6494554E-01	2.88246E-03	7.02940E-05
1.6516651E-01	2.71716E-03	7.05843E-05
1.6538747E-01	2.93243E-03	7.15102E-05
1.6560843E-01	2.76830E-03	7.21037E-05
1.658294E-01	2.70225E-03	7.19299E-05
1.6605036E-01	2.83507E-03	7.25772E-05
1.6627133E-01	2.92696E-03	7.32321E-05
1.6649229E-01	2.79164E-03	7.24716E-05
1.6671325E-01	2.81745E-03	7.31582E-05
1.6693422E-01	2.73004E-03	7.30458E-05
1.6715518E-01	2.75364E-03	7.35381E-05
1.6737614E-01	2.81126E-03	7.37471E-05
1.6759711E-01	2.89612E-03	7.42955E-05
1.6781807E-01	2.73126E-03	7.40734E-05
1.6803904E-01	2.81557E-03	7.43424E-05
1.682600E-01	2.84495E-03	7.44025E-05
1.6848096E-01	2.66100E-03	7.43778E-05
1.6870193E-01	2.95972E-03	7.49052E-05
1.6892289E-01	2.67581E-03	7.49708E-05
1.6914386E-01	2.81948E-03	7.46607E-05
1.6936482E-01	2.80022E-03	7.51637E-05
1.6958578E-01	2.80946E-03	7.48877E-05
1.6980675E-01	2.79350E-03	7.42247E-05
1.7002771E-01	2.61698E-03	7.29251E-05
1.7024867E-01	2.68884E-03	7.24334E-05
1.7046964E-01	2.65585E-03	7.21110E-05
1.706906E-01	2.75218E-03	7.27945E-05
1.7091157E-01	2.62261E-03	7.19679E-05
1.7113253E-01	2.71778E-03	7.22327E-05
1.7135349E-01	2.80014E-03	7.14006E-05
1.7157446E-01	2.69123E-03	7.10130E-05
1.7179542E-01	2.68696E-03	7.11919E-05
1.7201639E-01	2.79725E-03	7.12119E-05
1.7223735E-01	2.65563E-03	7.10063E-05
1.7245831E-01	2.66818E-03	7.15712E-05
1.7267928E-01	2.68496E-03	7.05778E-05
1.7290024E-01	2.69955E-03	7.03189E-05
1.731212E-01	2.45256E-03	7.02659E-05
1.7334217E-01	2.58127E-03	7.04700E-05
1.7356313E-01	2.64807E-03	7.03418E-05
1.737841E-01	2.58201E-03	7.02373E-05
1.7400506E-01	2.79664E-03	6.97083E-05
1.7422602E-01	2.70377E-03	6.97930E-05
1.7444699E-01	2.68423E-03	6.96515E-05
1.7466795E-01	2.83945E-03	7.04158E-05
1.7488892E-01	2.60795E-03	6.94847E-05
1.7510988E-01	2.66045E-03	6.96764E-05
1.7533084E-01	2.68400E-03	6.90801E-05
1.7555181E-01	2.82707E-03	6.89105E-05
1.7577277E-01	2.61516E-03	6.93363E-05
1.7599373E-01	2.56382E-03	6.88243E-05
1.762147E-01	2.67604E-03	6.89902E-05
1.7643566E-01	2.70025E-03	6.90173E-05
1.7665663E-01	2.58663E-03	6.91298E-05
1.7687759E-01	2.68129E-03	6.88414E-05
1.7709855E-01	2.60511E-03	6.84032E-05
1.7731952E-01	2.55039E-03	6.83600E-05
1.7754048E-01	2.61328E-03	6.84682E-05
1.7776145E-01	2.72707E-03	6.83998E-05
1.7798241E-01	2.62851E-03	6.87169E-05
1.7820337E-01	2.84329E-03	6.88715E-05
1.7842434E-01	2.62606E-03	6.79104E-05
1.786453E-01	2.83825E-03	6.81321E-05
1.7886627E-01	2.67339E-03	6.80120E-05
1.7908723E-01	2.68646E-03	6.82911E-05
1.7930819E-01	2.54446E-03	6.84070E-05
1.7952916E-01	2.67481E-03	6.79541E-05
1.7975012E-01	2.65597E-03	6.76856E-05
1.7997108E-01	2.53822E-03	6.76244E-05
1.8019205E-01	2.69552E-03	6.78312E-05
1.8041301E-01	2.55237E-03	6.78246E-05
1.8063398E-01	2.52401E-03	6.80138E-05
1.8085494E-01	2.45864E-03	6.69462E-05
1.810759E-01	2.63367E-03	6.73252E-05
1.8129687E-01	2.56846E-03	6.71282E-05
1.8151783E-01	2.46334E-03	6.70971E-05
1.817388E-01	2.45019E-03	6.75316E-05
1.8195976E-01	2.70195E-03	6.73024E-05
1.8218072E-01	2.37065E-03	6.71254E-05
1.8240169E-01	2.40805E-03	6.64323E-05
1.8262265E-01	2.55418E-03	6.67780E-05
1.8284361E-01	2.34183E-03	6.68289E-05
1.8306458E-01	2.56192E-03	6.67607E-05
1.8328554E-01	2.54064E-03	6.68121E-05
1.8350651E-01	2.49130E-03	6.67018E-05
1.8372747E-01	2.56342E-03	6.62978E-05
1.8394843E-01	2.44167E-03	6.68941E-05
1.841694E-01	2.49359E-03	6.64609E-05
1.8439036E-01	2.54431E-03	6.60855E-05
1.8461133E-01	2.52665E-03	6.65004E-05
1.8483229E-01	2.58009E-03	6.68517E-05
1.8505325E-01	2.44051E-03	6.63754E-05
1.8527422E-01	2.56727E-03	6.65652E-05
1.8549518E-01	2.54274E-03	6.60705E-05
1.8571614E-01	2.36616E-03	6.59894E-05
1.8593711E-01	2.56810E-03	6.63741E-05
1.8615807E-01	2.34142E-03	6.64428E-05
1.8637904E-01	2.65511E-03	6.59476E-05
1.866000E-01	2.57846E-03	6.64772E-05
1.8682096E-01	2.55874E-03	6.57297E-05
1.8704193E-01	2.41741E-03	6.58809E-05
1.8726289E-01	2.29514E-03	6.59393E-05
1.8748386E-01	2.45576E-03	6.62056E-05
1.8770482E-01	2.38966E-03	6.61649E-05
1.8792578E-01	2.49447E-03	6.57843E-05
1.8814675E-01	2.34743E-03	6.56756E-05
1.8836771E-01	2.36854E-03	6.60270E-05
1.8858867E-01	2.54458E-03	6.66501E-05
1.8880964E-01	2.50597E-03	6.64713E-05
1.890306E-01	2.50570E-03	6.67575E-05
1.8925157E-01	2.48077E-03	6.62257E-05
1.8947253E-01	2.47054E-03	6.60500E-05
1.8969349E-01	2.34161E-03	6.62787E-05
1.8991446E-01	2.43349E-03	6.68293E-05
1.9013542E-01	2.25277E-03	6.65429E-05
1.9035639E-01	2.39465E-03	6.67196E-05
1.9057735E-01	2.43554E-03	6.60346E-05
1.9079831E-01	2.39123E-03	6.65090E-05
1.9101928E-01	2.43298E-03	6.67970E-05
1.9124024E-01	2.45855E-03	6.67134E-05
1.914612E-01	2.34945E-03	6.60711E-05
1.9168217E-01	2.20852E-03	6.70035E-05
1.9190313E-01	2.40630E-03	6.64004E-05
1.921241E-01	2.38588E-03	6.64241E-05
1.9234506E-01	2.36378E-03	6.67747E-05
1.9256602E-01	2.36651E-03	6.65161E-05
1.9278699E-01	2.58459E-03	6.70416E-05
1.9300795E-01	2.42136E-03	6.69127E-05
1.9322892E-01	2.38124E-03	6.59716E-05
1.9344988E-01	2.37184E-03	6.67043E-05
1.9367084E-01	2.25334E-03	6.66825E-05
1.9389181E-01	2.34280E-03	6.60983E-05
1.9411277E-01	2.30195E-03	6.67738E-05
1.9433373E-01	2.28913E-03	6.67735E-05
1.945547E-01	2.20399E-03	6.66162E-05
1.9477566E-01	2.25763E-03	6.66108E-05
1.9499663E-01	2.37065E-03	6.58701E-05
1.9521759E-01	2.30297E-03	6.61543E-05
1.9543855E-01	2.41165E-03	6.63119E-05
1.9565952E-01	2.35063E-03	6.62834E-05
1.9588048E-01	2.18388E-03	6.66310E-05
1.9610145E-01	2.41208E-03	6.64144E-05
1.9632241E-01	2.30008E-03	6.61371E-05
1.9654337E-01	2.36495E-03	6.58928E-05
1.9676434E-01	2.36532E-03	6.61701E-05
1.969853E-01	2.47687E-03	6.62761E-05
1.9720627E-01	2.43218E-03	6.73268E-05
1.9742723E-01	2.38092E-03	6.59528E-05
1.9764819E-01	2.11683E-03	6.55078E-05
1.9786916E-01	2.27892E-03	6.59685E-05
1.9809012E-01	2.31400E-03	6.68379E-05
1.9831108E-01	2.16616E-03	6.62419E-05
1.9853205E-01	2.33305E-03	6.64888E-05
1.9875301E-01	2.26711E-03	6.57618E-05
1.9897398E-01	2.32145E-03	6.57988E-05
1.9919494E-01	2.37658E-03	6.64216E-05
1.994159E-01	2.25304E-03	6.63287E-05
1.9963687E-01	2.37099E-03	6.63491E-05
1.9985783E-01	2.16399E-03	6.66866E-05
2.000788E-01	2.24066E-03	6.61619E-05
2.0029976E-01	2.16072E-03	6.55544E-05
2.0052072E-01	2.28111E-03	6.63687E-05
2.0074169E-01	2.27009E-03	6.63137E-05
2.0096265E-01	2.19080E-03	6.61275E-05
2.0118361E-01	2.20322E-03	6.60868E-05
2.0140458E-01	2.27699E-03	6.65482E-05
2.0162554E-01	2.43638E-03	6.64891E-05
2.0184651E-01	2.31928E-03	6.66901E-05
2.0206747E-01	2.07610E-03	6.60318E-05
2.0228843E-01	2.12183E-03	6.59315E-05
2.025094E-01	2.32755E-03	6.63815E-05
2.0273036E-01	2.21253E-03	6.64866E-05
2.0295133E-01	2.19083E-03	6.62677E-05
2.0317229E-01	2.13488E-03	6.62882E-05
2.0339325E-01	2.06389E-03	6.57736E-05
2.0361422E-01	1.95356E-03	6.61013E-05
2.0383518E-01	2.28993E-03	6.64732E-05
2.0405614E-01	2.13908E-03	6.66633E-05
2.0427711E-01	2.19651E-03	6.68282E-05
2.0449807E-01	2.25155E-03	6.64071E-05
2.0471904E-01	2.15267E-03	6.61638E-05
2.049400E-01	2.16582E-03	6.67915E-05
2.0516096E-01	2.22803E-03	6.72892E-05
2.0538193E-01	2.14732E-03	6.75761E-05
2.0560289E-01	2.18333E-03	6.68290E-05
2.0582386E-01	2.24156E-03	6.67306E-05
2.0604482E-01	2.14654E-03	6.69072E-05
2.0626578E-01	2.19347E-03	6.74127E-05
2.0648675E-01	2.07257E-03	6.73962E-05
2.0670771E-01	2.23697E-03	6.78015E-05
2.0692867E-01	2.16224E-03	6.77467E-05
2.0714964E-01	1.97404E-03	6.67569E-05
2.073706E-01	1.89691E-03	6.73901E-05
2.0759157E-01	2.15650E-03	6.76172E-05
2.0781253E-01	2.02757E-03	6.77413E-05
2.0803349E-01	2.14215E-03	6.75274E-05
2.0825446E-01	2.01298E-03	6.78537E-05
2.0847542E-01	2.13309E-03	6.71376E-05
2.0869639E-01	2.18234E-03	6.81454E-05
2.0891735E-01	2.07747E-03	6.81314E-05
2.0913831E-01	2.08482E-03	6.77668E-05
2.0935928E-01	2.09318E-03	6.77235E-05
2.0958024E-01	2.18356E-03	6.81115E-05
2.098012E-01	2.16699E-03	6.75370E-05
2.1002217E-01	2.19787E-03	6.82219E-05
2.1024313E-01	2.24049E-03	6.79240E-05
2.104641E-01	2.03152E-03	6.77241E-05
2.1068506E-01	2.12487E-03	6.79038E-05
2.1090602E-01	2.12113E-03	6.80062E-05
2.1112699E-01	2.15258E-03	6.80550E-05
2.1134795E-01	1.95481E-03	6.78293E-05
2.1156892E-01	2.15641E-03	6.79770E-05
2.1178988E-01	1.96079E-03	6.73523E-05
2.1201084E-01	2.02474E-03	6.83934E-05
2.1223181E-01	2.04966E-03	6.85419E-05
2.1245277E-01	2.01165E-03	6.83934E-05
2.1267373E-01	2.08428E-03	6.81682E-05
2.128947E-01	1.97626E-03	6.79098E-05
2.1311566E-01	1.95770E-03	6.77866E-05
2.1333663E-01	2.00319E-03	6.83944E-05
2.1355759E-01	2.08313E-03	6.85265E-05
2.1377855E-01	2.06908E-03	6.85339E-05
2.1399952E-01	2.03519E-03	6.83055E-05
2.1422048E-01	2.02846E-03	6.78224E-05
2.1444145E-01	2.07857E-03	6.84626E-05
2.1466241E-01	2.08248E-03	6.86486E-05
2.1488337E-01	1.98139E-03	6.85124E-05
2.1510434E-01	1.82258E-03	6.85952E-05
2.153253E-01	2.07286E-03	6.83650E-05
2.1554627E-01	2.13209E-03	6.83832E-05
2.1576723E-01	2.11825E-03	6.84872E-05
2.1598819E-01	1.88096E-03	6.90701E-05
2.1620916E-01	2.19759E-03	6.89580E-05
2.1643012E-01	1.97345E-03	6.88796E-05
2.1665108E-01	1.99682E-03	6.82720E-05
2.1687205E-01	1.80129E-03	6.80705E-05
2.1709301E-01	2.00715E-03	6.86330E-05
2.1731398E-01	2.03995E-03	6.91028E-05
2.1753494E-01	1.94048E-03	6.80710E-05
2.177559E-01	2.07153E-03	6.91656E-05
2.1797687E-01	2.08045E-03	6.85852E-05
2.1819783E-01	2.07411E-03	6.84243E-05
2.184188E-01	2.18040E-03	6.90398E-05
2.1863976E-01	1.99227E-03	6.85112E-05
2.1886072E-01	1.87406E-03	6.80608E-05
2.1908169E-01	2.13117E-03	6.87948E-05
2.1930265E-01	2.00989E-03	6.90123E-05
2.1952361E-01	1.94766E-03	6.88221E-05
2.1974458E-01	2.14815E-03	6.90222E-05
2.1996554E-01	1.95413E-03	6.83549E-05
2.2018651E-01	1.88745E-03	6.83499E-05
2.2040747E-01	2.13757E-03	6.89869E-05
2.2062843E-01	2.00960E-03	6.92246E-05
2.208494E-01	2.06307E-03	6.90668E-05
2.2107036E-01	1.96818E-03	7.03300E-05
2.2129133E-01	2.19065E-03	7.06078E-05
2.2151229E-01	1.99128E-03	7.18271E-05
2.2173325E-01	2.26507E-03	7.26334E-05
2.2195422E-01	2.09989E-03	7.24441E-05
2.2217518E-01	2.15645E-03	7.31708E-05
2.2239614E-01	2.04702E-03	7.29887E-05
2.2261711E-01	1.86229E-03	7.34670E-05
2.2283807E-01	2.04017E-03	7.39124E-05
2.2305904E-01	2.13544E-03	7.52357E-05
2.232800E-01	2.04358E-03	7.48840E-05
2.2350096E-01	1.87249E-03	7.50049E-05
2.2372193E-01	1.92962E-03	7.45531E-05
2.2394289E-01	1.93536E-03	7.59331E-05
2.2416386E-01	1.88206E-03	7.59007E-05
2.2438482E-01	1.91687E-03	7.69888E-05
2.2460578E-01	1.96283E-03	7.60131E-05
2.2482675E-01	1.99719E-03	7.65168E-05
2.2504771E-01	1.97271E-03	7.70375E-05
2.2526867E-01	2.12464E-03	7.74198E-05
2.2548964E-01	1.73237E-03	7.63608E-05
2.257106E-01	2.09021E-03	7.57976E-05
2.2593157E-01	1.81052E-03	7.48476E-05
2.2615253E-01	1.88421E-03	7.43881E-05
2.2637349E-01	1.88851E-03	7.39925E-05
2.2659446E-01	1.96658E-03	7.44058E-05
2.2681542E-01	1.67340E-03	7.41506E-05
2.2703639E-01	1.92593E-03	7.36338E-05
2.2725735E-01	1.87272E-03	7.31863E-05
2.2747831E-01	1.99035E-03	7.40190E-05
2.2769928E-01	1.99866E-03	7.37207E-05
2.2792024E-01	1.93151E-03	7.35326E-05
2.281412E-01	2.02118E-03	7.31925E-05
2.2836217E-01	1.83248E-03	7.23500E-05
2.2858313E-01	1.72990E-03	7.30536E-05
2.288041E-01	1.95461E-03	7.40513E-05
2.2902506E-01	1.89527E-03	7.24966E-05
2.2924602E-01	1.88648E-03	7.22350E-05
2.2946699E-01	1.72296E-03	7.19414E-05
2.2968795E-01	1.68581E-03	7.23191E-05
2.2990892E-01	1.99876E-03	7.28948E-05
2.3012988E-01	1.88178E-03	7.32042E-05
2.3035084E-01	1.77227E-03	7.25972E-05
2.3057181E-01	1.78169E-03	7.21363E-05
2.3079277E-01	1.95340E-03	7.18492E-05
2.3101373E-01	1.88266E-03	7.18886E-05
2.312347E-01	1.86385E-03	7.24139E-05
2.3145566E-01	1.80925E-03	7.20624E-05
2.3167663E-01	1.82037E-03	7.21758E-05
2.3189759E-01	1.85246E-03	7.17862E-05
2.3211855E-01	1.70622E-03	7.14406E-05
2.3233952E-01	1.73559E-03	7.21108E-05
2.3256048E-01	1.79885E-03	7.18223E-05
2.3278145E-01	1.74002E-03	7.18969E-05
2.3300241E-01	1.73825E-03	7.19407E-05
2.3322337E-01	1.80041E-03	7.14833E-05
2.3344434E-01	1.88677E-03	7.19220E-05
2.336653E-01	1.72670E-03	7.15838E-05
2.3388627E-01	1.94206E-03	7.18226E-05
2.3410723E-01	1.77082E-03	7.23218E-05
2.3432819E-01	1.72168E-03	7.20080E-05
2.3454916E-01	1.74598E-03	7.14479E-05
2.3477012E-01	1.93010E-03	7.14200E-05
2.3499108E-01	1.90607E-03	7.18467E-05
2.3521205E-01	1.80318E-03	7.12457E-05
2.3543301E-01	1.76805E-03	7.17047E-05
2.3565398E-01	1.76997E-03	7.18508E-05
2.3587494E-01	1.60541E-03	7.19742E-05
2.360959E-01	1.71774E-03	7.15131E-05
2.3631687E-01	1.70609E-03	7.15028E-05
2.3653783E-01	1.82630E-03	7.16356E-05
2.367588E-01	1.75272E-03	7.13702E-05
2.3697976E-01	1.64714E-03	7.16340E-05
2.3720072E-01	1.84239E-03	7.21928E-05
2.3742169E-01	1.84730E-03	7.17015E-05
2.3764265E-01	1.64697E-03	7.13449E-05
2.3786361E-01	1.79008E-03	7.18074E-05
2.3808458E-01	1.75074E-03	7.13318E-05
2.3830554E-01	1.94060E-03	7.20704E-05
2.3852651E-01	1.79171E-03	7.23242E-05
2.3874747E-01	1.63227E-03	7.15381E-05
2.3896843E-01	1.77493E-03	7.15379E-05
2.391894E-01	1.69834E-03	7.12982E-05
2.3941036E-01	1.74534E-03	7.21732E-05
2.3963133E-01	1.70827E-03	7.22874E-05
2.3985229E-01	1.68974E-03	7.19833E-05
2.4007325E-01	1.72747E-03	7.12343E-05
2.4029422E-01	1.71806E-03	7.16272E-05
2.4051518E-01	1.72108E-03	7.12409E-05
2.4073614E-01	1.65678E-03	7.16922E-05
2.4095711E-01	1.90195E-03	7.22330E-05
2.4117807E-01	1.80496E-03	7.19169E-05
2.4139904E-01	1.70998E-03	7.17352E-05
2.416200E-01	1.69326E-03	7.14886E-05
2.4184096E-01	1.51334E-03	7.13147E-05
2.4206193E-01	1.58090E-03	7.17277E-05
2.4228289E-01	1.70860E-03	7.16374E-05
2.4250386E-01	1.77399E-03	7.13979E-05
2.4272482E-01	1.80840E-03	7.24471E-05
2.4294578E-01	1.70086E-03	7.18240E-05
2.4316675E-01	1.70840E-03	7.17242E-05
2.4338771E-01	1.72205E-03	7.19594E-05
2.4360867E-01	1.61636E-03	7.09376E-05
2.4382964E-01	1.73891E-03	7.16276E-05
2.440506E-01	1.61687E-03	7.23759E-05
2.4427157E-01	1.78399E-03	7.19037E-05
2.4449253E-01	1.76696E-03	7.14788E-05
2.4471349E-01	1.54000E-03	7.12801E-05
2.4493446E-01	1.87600E-03	7.16550E-05
2.4515542E-01	1.74570E-03	7.21105E-05
2.4537639E-01	1.57521E-03	7.23441E-05
2.4559735E-01	1.69554E-03	7.17588E-05
2.4581831E-01	1.74479E-03	7.12408E-05
2.4603928E-01	1.59221E-03	7.14106E-05
2.4626024E-01	1.68886E-03	7.15539E-05
2.464812E-01	1.64321E-03	7.17827E-05
2.4670217E-01	1.80470E-03	7.27210E-05
2.4692313E-01	1.60081E-03	7.22242E-05
2.471441E-01	1.57267E-03	7.06826E-05
2.4736506E-01	1.61348E-03	7.19754E-05
2.4758602E-01	1.74930E-03	7.13324E-05
2.4780699E-01	1.90430E-03	7.18752E-05
2.4802795E-01	1.56373E-03	7.25687E-05
2.4824892E-01	1.76135E-03	7.19031E-05
2.4846988E-01	1.79932E-03	7.15019E-05
2.4869084E-01	1.62607E-03	7.14787E-05
2.4891181E-01	1.60235E-03	7.15092E-05
2.4913277E-01	1.79440E-03	7.21905E-05
2.4935373E-01	1.51828E-03	7.19186E-05
2.495747E-01	1.55706E-03	7.11563E-05
2.4979566E-01	1.56977E-03	7.13374E-05
2.5001663E-01	1.78090E-03	7.14455E-05
2.5023759E-01	1.72538E-03	7.19590E-05
2.5045855E-01	1.63827E-03	7.16388E-05
2.5067952E-01	1.58976E-03	7.15086E-05
2.5090048E-01	1.65579E-03	7.17136E-05
2.5112145E-01	1.69826E-03	7.15790E-05
2.5134241E-01	1.66308E-03	7.14482E-05
2.5156337E-01	1.72911E-03	7.13254E-05
2.5178434E-01	1.67406E-03	7.08792E-05
2.520053E-01	1.67570E-03	7.09050E-05
2.5222627E-01	1.66183E-03	7.19700E-05
2.5244723E-01	1.70781E-03	7.15670E-05
2.5266819E-01	1.57615E-03	7.17848E-05
2.5288916E-01	1.70454E-03	7.11039E-05
2.5311012E-01	1.59773E-03	7.11997E-05
2.5333108E-01	1.54656E-03	7.08523E-05
2.5355205E-01	1.65940E-03	7.17533E-05
2.5377301E-01	1.65509E-03	7.20933E-05
2.5399398E-01	1.58615E-03	7.16808E-05
2.5421494E-01	1.42439E-03	7.02377E-05
2.544359E-01	1.59893E-03	7.13290E-05
2.5465687E-01	1.63266E-03	7.10846E-05
2.5487783E-01	1.76614E-03	7.13853E-05
2.550988E-01	1.54768E-03	7.25832E-05
2.5531976E-01	1.61867E-03	7.05623E-05
2.5554072E-01	1.62669E-03	7.05865E-05
2.5576169E-01	1.56557E-03	7.12684E-05
2.5598265E-01	1.60151E-03	7.15294E-05
2.5620361E-01	1.50999E-03	7.13967E-05
2.5642458E-01	1.60449E-03	7.21498E-05
2.5664554E-01	1.71578E-03	7.03206E-05
2.5686651E-01	1.42555E-03	7.10544E-05
2.5708747E-01	1.38819E-03	7.11632E-05
2.5730843E-01	1.59863E-03	7.17582E-05
2.575294E-01	1.39233E-03	7.15540E-05
2.5775036E-01	1.50703E-03	7.10922E-05
2.5797133E-01	1.52319E-03	7.10464E-05
2.5819229E-01	1.50626E-03	7.12453E-05
2.5841325E-01	1.58589E-03	7.13661E-05
2.5863422E-01	1.58460E-03	7.15057E-05
2.5885518E-01	1.59646E-03	7.10350E-05
2.5907614E-01	1.59689E-03	7.15378E-05
2.5929711E-01	1.46079E-03	7.17700E-05
2.5951807E-01	1.60515E-03	7.14786E-05
2.5973904E-01	1.64969E-03	7.17100E-05
2.599600E-01	1.56215E-03	7.08796E-05
2.6018096E-01	1.40383E-03	7.05703E-05
2.6040193E-01	1.77132E-03	7.15994E-05
2.6062289E-01	1.63383E-03	7.23436E-05
2.6084386E-01	1.58138E-03	7.13811E-05
2.6106482E-01	1.59130E-03	7.16641E-05
2.6128578E-01	1.41313E-03	7.05084E-05
2.6150675E-01	1.50463E-03	7.14354E-05
2.6172771E-01	1.47442E-03	7.09364E-05
2.6194867E-01	1.64675E-03	7.19671E-05
2.6216964E-01	1.48414E-03	7.16041E-05
2.623906E-01	1.62890E-03	7.01780E-05
2.6261157E-01	1.67561E-03	7.10243E-05
2.6283253E-01	1.52794E-03	7.11303E-05
2.6305349E-01	1.65598E-03	7.10547E-05
2.6327446E-01	1.49417E-03	7.15265E-05
2.6349542E-01	1.62289E-03	7.10595E-05
2.6371639E-01	1.54026E-03	7.01456E-05
2.6393735E-01	1.63490E-03	7.09981E-05
2.6415831E-01	1.51518E-03	7.09139E-05
2.6437928E-01	1.46428E-03	7.07115E-05
2.6460024E-01	1.26147E-03	7.15090E-05
2.648212E-01	1.48297E-03	7.08958E-05
2.6504217E-01	1.51382E-03	7.09892E-05
2.6526313E-01	1.73114E-03	7.03583E-05
2.654841E-01	1.44554E-03	7.09696E-05
2.6570506E-01	1.43547E-03	7.10353E-05
2.6592602E-01	1.67915E-03	7.06290E-05
2.6614699E-01	1.60784E-03	7.16947E-05
2.6636795E-01	1.60219E-03	7.05377E-05
2.6658892E-01	1.46022E-03	7.09332E-05
2.6680988E-01	1.38838E-03	7.12341E-05
2.6703084E-01	1.50201E-03	7.08049E-05
2.6725181E-01	1.67420E-03	7.05354E-05
2.6747277E-01	1.51149E-03	7.16023E-05
2.6769373E-01	1.70653E-03	7.06009E-05
2.679147E-01	1.56302E-03	7.09838E-05
2.6813566E-01	1.52697E-03	7.09786E-05
2.6835663E-01	1.52289E-03	7.07705E-05
2.6857759E-01	1.47076E-03	7.11913E-05
2.6879855E-01	1.50299E-03	7.12167E-05
2.6901952E-01	1.56152E-03	7.11062E-05
2.6924048E-01	1.40731E-03	7.07815E-05
2.6946145E-01	1.50725E-03	7.03365E-05
2.6968241E-01	1.46173E-03	7.05837E-05
2.6990337E-01	1.53549E-03	7.09384E-05
2.7012434E-01	1.50291E-03	7.13213E-05
2.703453E-01	1.60625E-03	7.15209E-05
2.7056627E-01	1.53939E-03	7.12962E-05
2.7078723E-01	1.55827E-03	7.08677E-05
2.7100819E-01	1.54966E-03	7.00103E-05
2.7122916E-01	1.51886E-03	7.10902E-05
2.7145012E-01	1.33290E-03	7.05685E-05
2.7167108E-01	1.41175E-03	7.23003E-05
2.7189205E-01	1.42459E-03	7.01252E-05
2.7211301E-01	1.45545E-03	7.06190E-05
2.7233398E-01	1.49934E-03	7.14270E-05
2.7255494E-01	1.34884E-03	7.11042E-05
2.727759E-01	1.27819E-03	7.07173E-05
2.7299687E-01	1.41759E-03	7.09607E-05
2.7321783E-01	1.42932E-03	7.11139E-05
2.734388E-01	1.41091E-03	7.06264E-05
2.7365976E-01	1.40001E-03	7.09112E-05
2.7388072E-01	1.58660E-03	7.12876E-05
2.7410169E-01	1.49370E-03	7.12565E-05
2.7432265E-01	1.44761E-03	7.05612E-05
2.7454361E-01	1.46786E-03	7.18427E-05
2.7476458E-01	1.32739E-03	7.04429E-05
2.7498554E-01	1.37043E-03	7.09293E-05
2.7520651E-01	1.37166E-03	7.08548E-05
2.7542747E-01	1.48421E-03	7.07685E-05
2.7564843E-01	1.54043E-03	7.11581E-05
2.758694E-01	1.41769E-03	7.18832E-05
2.7609036E-01	1.66401E-03	7.10690E-05
2.7631133E-01	1.29242E-03	7.13140E-05
2.7653229E-01	1.43627E-03	7.04833E-05
2.7675325E-01	1.41042E-03	7.25517E-05
2.7697422E-01	1.41074E-03	7.34795E-05
2.7719518E-01	1.42870E-03	7.41217E-05
2.7741614E-01	1.35574E-03	7.54238E-05
2.7763711E-01	1.37749E-03	7.54710E-05
2.7785807E-01	1.45572E-03	7.65887E-05
2.7807904E-01	1.50957E-03	7.55819E-05
2.783000E-01	1.26142E-03	7.76524E-05
2.7852096E-01	1.43673E-03	7.73644E-05
2.7874193E-01	1.42982E-03	7.81082E-05
2.7896289E-01	1.28715E-03	7.77861E-05
2.7918386E-01	1.47477E-03	7.82870E-05
2.7940482E-01	1.42407E-03	7.93461E-05
2.7962578E-01	1.27874E-03	8.05387E-05
2.7984675E-01	1.38124E-03	7.90781E-05
2.8006771E-01	1.41966E-03	7.94606E-05
2.8028867E-01	1.55445E-03	8.07726E-05
2.8050964E-01	1.41189E-03	8.05240E-05
2.807306E-01	1.40313E-03	8.13888E-05
2.8095157E-01	1.38168E-03	8.15184E-05
2.8117253E-01	1.36325E-03	8.05767E-05
2.8139349E-01	1.43365E-03	8.02564E-05
2.8161446E-01	1.41101E-03	7.90410E-05
2.8183542E-01	1.36089E-03	7.73172E-05
2.8205639E-01	1.36682E-03	7.71483E-05
2.8227735E-01	1.42141E-03	7.74373E-05
2.8249831E-01	1.39722E-03	7.62437E-05
2.8271928E-01	1.38853E-03	7.70994E-05
2.8294024E-01	1.49183E-03	7.66728E-05
2.831612E-01	1.46365E-03	7.55643E-05
2.8338217E-01	1.47394E-03	7.64754E-05
2.8360313E-01	1.39722E-03	7.53134E-05
2.838241E-01	1.48814E-03	7.55880E-05
2.8404506E-01	1.31872E-03	7.59820E-05
2.8426602E-01	1.28606E-03	7.57565E-05
2.8448699E-01	1.49266E-03	7.52772E-05
2.8470795E-01	1.39736E-03	7.46648E-05
2.8492892E-01	1.25877E-03	7.49799E-05
2.8514988E-01	1.20000E-03	7.48975E-05
2.8537084E-01	1.37233E-03	7.52846E-05
2.8559181E-01	1.20782E-03	7.51638E-05
2.8581277E-01	1.21020E-03	7.39371E-05
2.8603373E-01	1.28330E-03	7.45745E-05
2.862547E-01	1.39067E-03	7.42608E-05
2.8647566E-01	1.26009E-03	7.43048E-05
2.8669663E-01	1.30823E-03	7.48217E-05
2.8691759E-01	1.28519E-03	7.50405E-05
2.8713855E-01	1.32388E-03	7.38998E-05
2.8735952E-01	1.36310E-03	7.38902E-05
2.8758048E-01	1.13534E-03	7.39178E-05
2.8780145E-01	1.27000E-03	7.41332E-05
2.8802241E-01	1.34256E-03	7.45054E-05
2.8824337E-01	1.30697E-03	7.49695E-05
2.8846434E-01	1.19821E-03	7.41324E-05
2.886853E-01	1.40372E-03	7.45936E-05
2.8890627E-01	1.37683E-03	7.38598E-05
2.8912723E-01	1.44682E-03	7.35879E-05
2.8934819E-01	1.53653E-03	7.44424E-05
2.8956916E-01	1.28025E-03	7.36137E-05
2.8979012E-01	1.29977E-03	7.40902E-05
2.9001108E-01	1.35071E-03	7.39660E-05
2.9023205E-01	1.12784E-03	7.31709E-05
2.9045301E-01	1.05868E-03	7.34278E-05
2.9067398E-01	1.47247E-03	7.43822E-05
2.9089494E-01	1.26015E-03	7.33084E-05
2.911159E-01	1.35505E-03	7.42862E-05
2.9133687E-01	1.27694E-03	7.33351E-05
2.9155783E-01	1.19234E-03	7.32629E-05
2.917788E-01	1.37172E-03	7.33229E-05
2.9199976E-01	1.25256E-03	7.29736E-05
2.9222072E-01	1.37450E-03	7.38031E-05
2.9244169E-01	1.31469E-03	7.41479E-05
2.9266265E-01	1.46388E-03	7.32635E-05
2.9288361E-01	1.28439E-03	7.24932E-05
2.9310458E-01	1.28329E-03	7.30916E-05
2.9332554E-01	1.30591E-03	7.30667E-05
2.9354651E-01	1.36330E-03	7.31810E-05
2.9376747E-01	1.24438E-03	7.32844E-05
2.9398843E-01	1.19923E-03	7.34693E-05
2.942094E-01	1.23734E-03	7.27895E-05
2.9443036E-01	1.36779E-03	7.33312E-05
2.9465133E-01	1.48402E-03	7.30368E-05
2.9487229E-01	1.48442E-03	7.26910E-05
2.9509325E-01	1.27106E-03	7.31333E-05
2.9531422E-01	1.41073E-03	7.36682E-05
2.9553518E-01	1.13412E-03	7.28708E-05
2.9575614E-01	1.23658E-03	7.26778E-05
2.9597711E-01	1.35324E-03	7.30081E-05
2.9619807E-01	1.16759E-03	7.31914E-05
2.9641904E-01	1.38826E-03	7.32460E-05
2.966400E-01	1.21020E-03	7.32073E-05
2.9686096E-01	1.39773E-03	7.27446E-05
2.9708193E-01	1.23184E-03	7.29987E-05
2.9730289E-01	1.25292E-03	7.23823E-05
2.9752386E-01	1.53596E-03	7.30380E-05
2.9774482E-01	1.31148E-03	7.37460E-05
2.9796578E-01	1.18107E-03	7.31324E-05
2.9818675E-01	1.13776E-03	7.31158E-05
2.9840771E-01	1.26620E-03	7.23716E-05
2.9862867E-01	1.30391E-03	7.28079E-05
2.9884964E-01	1.17479E-03	7.23014E-05
2.990706E-01	1.34154E-03	7.30966E-05
2.9929157E-01	1.46793E-03	7.30981E-05
2.9951253E-01	1.31820E-03	7.33782E-05
2.9973349E-01	1.26524E-03	7.29067E-05
2.9995446E-01	1.32528E-03	7.27337E-05
3.0017542E-01	1.25647E-03	7.21836E-05
3.0039639E-01	1.20587E-03	7.26535E-05
3.0061735E-01	1.33700E-03	7.24222E-05
3.0083831E-01	1.20382E-03	7.27737E-05
3.0105928E-01	1.23611E-03	7.25431E-05
3.0128024E-01	1.15623E-03	7.17699E-05
3.015012E-01	1.37122E-03	7.26877E-05
3.0172217E-01	1.35323E-03	7.24108E-05
3.0194313E-01	1.15588E-03	7.23153E-05
3.021641E-01	1.11108E-03	7.25694E-05
3.0238506E-01	1.40346E-03	7.24191E-05
3.0260602E-01	1.18564E-03	7.17522E-05
3.0282699E-01	1.52067E-03	7.18995E-05
3.0304795E-01	1.38753E-03	7.23458E-05
3.0326892E-01	1.54223E-03	7.20741E-05
3.0348988E-01	1.23282E-03	7.27130E-05
3.0371084E-01	1.20398E-03	7.23117E-05
3.0393181E-01	1.36850E-03	7.20525E-05
3.0415277E-01	1.15827E-03	7.15818E-05
3.0437373E-01	1.22313E-03	7.19715E-05
3.045947E-01	1.40876E-03	7.22024E-05
3.0481566E-01	1.27589E-03	7.26846E-05
3.0503663E-01	1.44838E-03	7.25653E-05
3.0525759E-01	1.31389E-03	7.19000E-05
3.0547855E-01	1.17670E-03	7.21858E-05
3.0569952E-01	1.22723E-03	7.19209E-05
3.0592048E-01	1.26614E-03	7.16234E-05
3.0614145E-01	1.08984E-03	7.23352E-05
3.0636241E-01	1.18971E-03	7.25808E-05
3.0658337E-01	1.24571E-03	7.13822E-05
3.0680434E-01	1.19027E-03	7.23667E-05
3.070253E-01	1.25769E-03	7.20378E-05
3.0724627E-01	1.29065E-03	7.20048E-05
3.0746723E-01	1.16903E-03	7.20946E-05
3.0768819E-01	1.08646E-03	7.24100E-05
3.0790916E-01	1.23405E-03	7.19356E-05
3.0813012E-01	1.29919E-03	7.20010E-05
3.0835108E-01	1.26475E-03	7.17461E-05
3.0857205E-01	1.12108E-03	7.19953E-05
3.0879301E-01	9.97381E-04	7.19460E-05
3.0901398E-01	1.17271E-03	7.23927E-05
3.0923494E-01	1.27509E-03	7.25424E-05
3.094559E-01	1.19622E-03	7.19098E-05
3.0967687E-01	1.17388E-03	7.16037E-05
3.0989783E-01	1.24051E-03	7.18700E-05
3.101188E-01	1.07540E-03	7.21887E-05
3.1033976E-01	1.17627E-03	7.18653E-05
3.1056072E-01	1.16966E-03	7.26544E-05
3.1078169E-01	1.22949E-03	7.19261E-05
3.1100265E-01	1.17707E-03	7.12875E-05
3.1122361E-01	1.18935E-03	7.16270E-05
3.1144458E-01	1.17145E-03	7.23332E-05
3.1166554E-01	1.14973E-03	7.17933E-05
3.1188651E-01	1.34040E-03	7.27575E-05
3.1210747E-01	1.17455E-03	7.20096E-05
3.1232843E-01	1.20797E-03	7.18909E-05
3.125494E-01	1.23099E-03	7.15307E-05
3.1277036E-01	1.34503E-03	7.23035E-05
3.1299133E-01	1.34102E-03	7.20409E-05
3.1321229E-01	9.61563E-04	7.23043E-05
3.1343325E-01	1.24004E-03	7.23377E-05
3.1365422E-01	1.29369E-03	7.18008E-05
3.1387518E-01	1.35943E-03	7.20454E-05
3.1409614E-01	1.32493E-03	7.18213E-05
3.1431711E-01	1.15912E-03	7.18865E-05
3.1453807E-01	1.16964E-03	7.22286E-05
3.1475904E-01	1.10961E-03	7.27845E-05
3.149800E-01	1.07663E-03	7.13576E-05
3.1520096E-01	1.11871E-03	7.19331E-05
3.1542193E-01	1.27536E-03	7.18205E-05
3.1564289E-01	1.16383E-03	7.16539E-05
3.1586386E-01	1.21697E-03	7.18951E-05
3.1608482E-01	1.03460E-03	7.25836E-05
3.1630578E-01	1.05773E-03	7.17616E-05
3.1652675E-01	1.17517E-03	7.18529E-05
3.1674771E-01	1.16441E-03	7.20097E-05
3.1696867E-01	1.20956E-03	7.18400E-05
3.1718964E-01	1.17411E-03	7.18243E-05
3.174106E-01	1.06383E-03	7.20068E-05
3.1763157E-01	1.14147E-03	7.22992E-05
3.1785253E-01	1.03834E-03	7.14402E-05
3.1807349E-01	1.29132E-03	7.20332E-05
3.1829446E-01	1.20979E-03	7.15281E-05
3.1851542E-01	1.06447E-03	7.22960E-05
3.1873639E-01	1.14248E-03	7.16944E-05
3.1895735E-01	1.15188E-03	7.26092E-05
3.1917831E-01	1.24386E-03	7.13782E-05
3.1939928E-01	1.26734E-03	7.15455E-05
3.1962024E-01	1.13297E-03	7.15700E-05
3.198412E-01	1.11313E-03	7.22869E-05
3.2006217E-01	1.09706E-03	7.19668E-05
3.2028313E-01	1.12441E-03	7.24091E-05
3.205041E-01	1.06789E-03	7.18070E-05
3.2072506E-01	1.17080E-03	7.16502E-05
3.2094602E-01	1.06653E-03	7.15436E-05
3.2116699E-01	1.10811E-03	7.18500E-05
3.2138795E-01	1.24143E-03	7.16809E-05
3.2160892E-01	1.29693E-03	7.19420E-05
3.2182988E-01	1.11053E-03	7.26204E-05
3.2205084E-01	1.12993E-03	7.11719E-05
3.2227181E-01	1.04852E-03	7.19675E-05
3.2249277E-01	9.67315E-04	7.16667E-05
3.2271373E-01	1.13565E-03	7.15888E-05
3.229347E-01	1.10195E-03	7.23936E-05
3.2315566E-01	1.08244E-03	7.24759E-05
3.2337663E-01	1.14775E-03	7.12776E-05
3.2359759E-01	1.05507E-03	7.17174E-05
3.2381855E-01	1.14259E-03	7.20922E-05
3.2403952E-01	1.17385E-03	7.17146E-05
3.2426048E-01	1.10089E-03	7.22211E-05
3.2448145E-01	1.14144E-03	7.28645E-05
3.2470241E-01	1.19703E-03	7.11878E-05
3.2492337E-01	1.14367E-03	7.17087E-05
3.2514434E-01	1.15992E-03	7.18204E-05
3.253653E-01	9.23970E-04	7.16433E-05
3.2558627E-01	8.84613E-04	7.18132E-05
3.2580723E-01	9.61525E-04	7.23868E-05
3.2602819E-01	1.11283E-03	7.20529E-05
3.2624916E-01	1.14932E-03	7.17128E-05
3.2647012E-01	1.11802E-03	7.15803E-05
3.2669108E-01	1.03946E-03	7.16236E-05
3.2691205E-01	1.14091E-03	7.19316E-05
3.2713301E-01	1.12414E-03	7.19351E-05
3.2735398E-01	1.09308E-03	7.26613E-05
3.2757494E-01	1.24344E-03	7.19113E-05
3.277959E-01	1.11692E-03	7.16420E-05
3.2801687E-01	1.18227E-03	7.16392E-05
3.2823783E-01	1.10592E-03	7.19696E-05
3.284588E-01	1.12631E-03	7.19577E-05
3.2867976E-01	1.15292E-03	7.22019E-05
3.2890072E-01	1.03063E-03	7.17389E-05
3.2912169E-01	1.01912E-03	7.16406E-05
3.2934265E-01	9.91401E-04	7.16526E-05
3.2956361E-01	9.99528E-04	7.18628E-05
3.2978458E-01	1.01314E-03	7.19904E-05
3.3000554E-01	1.30720E-03	7.21662E-05
3.3022651E-01	1.13846E-03	7.22246E-05
3.3044747E-01	9.76552E-04	7.15467E-05
3.3066843E-01	1.02949E-03	7.17641E-05
3.308894E-01	1.04448E-03	7.17288E-05
3.3111036E-01	1.11552E-03	7.23731E-05
3.3133133E-01	9.56245E-04	7.21480E-05
3.3155229E-01	9.69960E-04	7.25510E-05
3.3177325E-01	1.23119E-03	7.16987E-05
3.3199422E-01	1.09949E-03	7.19817E-05
3.3221518E-01	1.09668E-03	7.25157E-05
3.3243614E-01	8.78360E-04	7.32364E-05
3.3265711E-01	8.47578E-04	7.46665E-05
3.3287807E-01	9.58901E-04	7.59256E-05
3.3309904E-01	1.19768E-03	7.68523E-05
3.333200E-01	9.49552E-04	7.71029E-05
3.3354096E-01	1.09455E-03	7.80515E-05
3.3376193E-01	8.73662E-04	7.79786E-05
3.3398289E-01	1.09594E-03	7.83895E-05
3.3420386E-01	1.10139E-03	7.94927E-05
3.3442482E-01	1.13240E-03	7.98153E-05
3.3464578E-01	1.15087E-03	8.08831E-05
3.3486675E-01	1.11846E-03	8.12494E-05
3.3508771E-01	9.64481E-04	8.12721E-05
3.3530867E-01	1.07943E-03	8.22508E-05
3.3552964E-01	7.62506E-04	8.23647E-05
3.357506E-01	9.08023E-04	8.27254E-05
3.3597157E-01	1.09577E-03	8.38721E-05
3.3619253E-01	1.11843E-03	8.46864E-05
3.3641349E-01	1.15674E-03	8.49122E-05
3.3663446E-01	1.31513E-03	8.57498E-05
3.3685542E-01	9.90466E-04	8.50066E-05
3.3707639E-01	1.06308E-03	8.33113E-05
3.3729735E-01	9.34774E-04	8.17386E-05
3.3751831E-01	1.30494E-03	8.09095E-05
3.3773928E-01	1.33293E-03	8.06298E-05
3.3796024E-01	9.91385E-04	8.02903E-05
3.381812E-01	1.13282E-03	8.05172E-05
3.3840217E-01	1.06529E-03	8.10676E-05
3.3862313E-01	1.16301E-03	8.02642E-05
3.388441E-01	1.15837E-03	7.93516E-05
3.3906506E-01	1.03804E-03	7.93427E-05
3.3928602E-01	1.16032E-03	7.94836E-05
3.3950699E-01	9.88101E-04	7.90905E-05
3.3972795E-01	1.15762E-03	7.94950E-05
3.3994892E-01	1.13969E-03	7.94221E-05
3.4016988E-01	8.65917E-04	7.81891E-05
3.4039084E-01	1.06435E-03	7.86977E-05
3.4061181E-01	1.11565E-03	7.88079E-05
3.4083277E-01	1.11462E-03	7.80778E-05
3.4105373E-01	1.03676E-03	7.86645E-05
3.412747E-01	9.51505E-04	7.89443E-05
3.4149566E-01	9.49387E-04	7.78188E-05
3.4171663E-01	1.06276E-03	7.77389E-05
3.4193759E-01	9.98873E-04	7.84062E-05
3.4215855E-01	1.15322E-03	7.87165E-05
3.4237952E-01	9.88681E-04	7.91072E-05
3.4260048E-01	8.94321E-04	7.97371E-05
3.4282145E-01	1.08244E-03	7.85703E-05
3.4304241E-01	1.12481E-03	7.82756E-05
3.4326337E-01	1.07858E-03	7.85174E-05
3.4348434E-01	9.09236E-04	7.88630E-05
3.437053E-01	1.02003E-03	7.88753E-05
3.4392627E-01	1.05462E-03	7.97200E-05
3.4414723E-01	9.55016E-04	8.03467E-05
3.4436819E-01	9.71204E-04	7.89292E-05
3.4458916E-01	9.02457E-04	7.93850E-05
3.4481012E-01	1.20295E-03	7.99163E-05
3.4503108E-01	9.29102E-04	7.94757E-05
3.4525205E-01	1.02544E-03	8.00660E-05
3.4547301E-01	1.03185E-03	8.09560E-05
3.4569398E-01	1.08640E-03	7.94370E-05
3.4591494E-01	8.56120E-04	7.97309E-05
3.461359E-01	9.92442E-04	7.99513E-05
3.4635687E-01	9.26278E-04	8.00022E-05
3.4657783E-01	9.99645E-04	8.07840E-05
3.467988E-01	1.02327E-03	8.14054E-05
3.4701976E-01	8.46974E-04	7.98940E-05
3.4724072E-01	1.12971E-03	8.10934E-05
3.4746169E-01	9.18328E-04	8.02420E-05
3.4768265E-01	8.76106E-04	8.01764E-05
3.4790361E-01	1.03831E-03	8.16827E-05
3.4812458E-01	1.23019E-03	8.22252E-05
3.4834554E-01	1.04616E-03	8.16670E-05
3.4856651E-01	8.97089E-04	8.13267E-05
3.4878747E-01	1.15525E-03	8.09118E-05
3.4900843E-01	9.55802E-04	8.14965E-05
3.492294E-01	9.93688E-04	8.14640E-05
3.4945036E-01	9.12936E-04	8.22984E-05
3.4967133E-01	1.13098E-03	8.30292E-05
3.4989229E-01	7.56468E-04	8.19365E-05
3.5011325E-01	8.96002E-04	8.17608E-05
3.5033422E-01	8.07475E-04	8.21940E-05
3.5055518E-01	9.44585E-04	8.24965E-05
3.5077614E-01	7.16108E-04	8.25950E-05
3.5099711E-01	9.85982E-04	8.39648E-05
3.5121807E-01	1.00516E-03	8.24352E-05
3.5143904E-01	8.06082E-04	8.29672E-05
3.516600E-01	1.12555E-03	8.35959E-05
3.5188096E-01	1.11202E-03	8.32973E-05
3.5210193E-01	8.73251E-04	8.32915E-05
3.5232289E-01	1.27290E-03	8.44259E-05
3.5254386E-01	7.57538E-04	8.41936E-05
3.5276482E-01	1.06897E-03	8.43276E-05
3.5298578E-01	8.54323E-04	8.35444E-05
3.5320675E-01	9.98424E-04	8.44857E-05
3.5342771E-01	1.12174E-03	8.46926E-05
3.5364867E-01	9.59986E-04	8.54832E-05
3.5386964E-01	1.13819E-03	8.64962E-05
3.540906E-01	9.07402E-04	8.46801E-05
3.5431157E-01	1.12889E-03	8.53165E-05
3.5453253E-01	9.84847E-04	8.49599E-05
3.5475349E-01	9.33956E-04	8.56436E-05
3.5497446E-01	1.02875E-03	8.65469E-05
3.5519542E-01	9.36771E-04	8.78755E-05
3.5541639E-01	7.72535E-04	8.59056E-05
3.5563735E-01	1.00965E-03	8.65525E-05
3.5585831E-01	1.04822E-03	8.63421E-05
3.5607928E-01	9.84683E-04	8.64773E-05
3.5630024E-01	9.25042E-04	8.74125E-05
3.565212E-01	1.02003E-03	8.86212E-05
3.5674217E-01	1.05546E-03	8.76235E-05
3.5696313E-01	7.85668E-04	8.71887E-05
3.571841E-01	9.35342E-04	8.69719E-05
3.5740506E-01	1.03886E-03	8.72544E-05
3.5762602E-01	8.32931E-04	8.74244E-05
3.5784699E-01	7.81143E-04	8.76999E-05
3.5806795E-01	8.64066E-04	8.82212E-05
3.5828892E-01	8.99727E-04	8.69722E-05
3.5850988E-01	1.18109E-03	8.77449E-05
3.5873084E-01	1.12116E-03	8.74035E-05
3.5895181E-01	1.01623E-03	8.82522E-05
3.5917277E-01	9.97582E-04	8.91581E-05
3.5939373E-01	9.39067E-04	8.97210E-05
3.596147E-01	7.72863E-04	8.82956E-05
3.5983566E-01	9.37847E-04	8.89863E-05
3.6005663E-01	9.76361E-04	8.86584E-05
3.6027759E-01	8.66274E-04	9.00329E-05
3.6049855E-01	9.22700E-04	8.99419E-05
3.6071952E-01	7.09524E-04	9.12448E-05
3.6094048E-01	8.07672E-04	9.09512E-05
3.6116145E-01	1.02244E-03	9.02280E-05
3.6138241E-01	9.19327E-04	9.08906E-05
3.6160337E-01	8.79974E-04	9.08443E-05
3.6182434E-01	8.40633E-04	9.05718E-05
3.620453E-01	6.65594E-04	9.09792E-05
3.6226627E-01	1.04560E-03	9.30326E-05
3.6248723E-01	9.03869E-04	9.06106E-05
3.6270819E-01	9.88619E-04	9.06574E-05
3.6292916E-01	9.23718E-04	9.12890E-05
3.6315012E-01	1.14942E-03	9.19829E-05
3.6337108E-01	8.94843E-04	9.25253E-05
3.6359205E-01	1.15389E-03	9.46355E-05
3.6381301E-01	6.89400E-04	9.19547E-05
3.6403398E-01	9.57648E-04	9.33613E-05
3.6425494E-01	7.12342E-04	9.35775E-05
3.644759E-01	1.03198E-03	9.42786E-05
3.6469687E-01	1.14726E-03	9.49931E-05
3.6491783E-01	8.53988E-04	9.64658E-05
3.651388E-01	8.17916E-04	9.65660E-05
3.6535976E-01	9.70873E-04	9.54257E-05
3.6558072E-01	1.10039E-03	9.61805E-05
3.6580169E-01	1.03787E-03	9.66559E-05
3.6602265E-01	9.48808E-04	9.80677E-05
3.6624361E-01	7.85383E-04	9.81470E-05
3.6646458E-01	7.69800E-04	1.00369E-04
3.6668554E-01	9.43915E-04	9.85263E-05
3.6690651E-01	9.29585E-04	9.98588E-05
3.6712747E-01	9.37766E-04	9.96731E-05
3.6734843E-01	6.57295E-04	1.00854E-04
3.675694E-01	8.91585E-04	1.01808E-04
3.6779036E-01	9.64574E-04	1.04193E-04
3.6801133E-01	9.36582E-04	1.03613E-04
3.6823229E-01	1.00613E-03	1.02824E-04
3.6845325E-01	1.04869E-03	1.04080E-04
3.6867422E-01	8.42612E-04	1.05202E-04
3.6889518E-01	8.98103E-04	1.06485E-04
3.6911614E-01	1.02748E-03	1.07499E-04
3.6933711E-01	8.14718E-04	1.09229E-04
3.6955807E-01	8.85263E-04	1.07947E-04
