# Supplementary material for: A solution structure analysis reveals a bent collagen triple helix in the complement activation recognition molecule mannan-binding lectin
Source: J Biol Chem. 2022 Dec 15;299(2):102799. doi: 10.1016/j.jbc.2022.102799 (PMC9898670; doi:10.1016/j.jbc.2022.102799)
Supplement: Supplemental data 1 [file mmc1.zip › mbl_N.dat]

6.6059E-03	5.0147E-03	1.0084E-02
6.8278E-03	8.5505E-03	9.6813E-03
7.0496E-03	9.7422E-03	8.9780E-03
7.2715E-03	5.6154E-03	8.4065E-03
7.4933E-03	8.0651E-03	8.2132E-03
7.7152E-03	7.9370E-03	7.7849E-03
7.9370E-03	5.9065E-03	7.2676E-03
8.1589E-03	7.3914E-03	7.3093E-03
8.3808E-03	5.1208E-03	6.6217E-03
8.6026E-03	6.3213E-03	6.5018E-03
8.8245E-03	9.2848E-03	6.4016E-03
9.0463E-03	5.6888E-03	6.1471E-03
9.2682E-03	7.9608E-03	5.9703E-03
9.4900E-03	6.0713E-03	5.8493E-03
9.7119E-03	6.3798E-03	5.4481E-03
9.9337E-03	5.5099E-03	5.4816E-03
1.0156E-02	4.4261E-03	5.3740E-03
1.0377E-02	8.6202E-03	5.2713E-03
1.0599E-02	7.5896E-03	5.1311E-03
1.0821E-02	5.5828E-03	4.9506E-03
1.1043E-02	7.4689E-03	4.7553E-03
1.1265E-02	7.2850E-03	4.7497E-03
1.1487E-02	5.7668E-03	4.5662E-03
1.1709E-02	6.9969E-03	4.5529E-03
1.1930E-02	6.4401E-03	4.5206E-03
1.2152E-02	6.0462E-03	4.3592E-03
1.2374E-02	5.9476E-03	4.2645E-03
1.2596E-02	6.5258E-03	4.1529E-03
1.2818E-02	4.7767E-03	4.1190E-03
1.3040E-02	4.3307E-03	4.0449E-03
1.3262E-02	3.7972E-03	4.0043E-03
1.3483E-02	5.2634E-03	3.9245E-03
1.3705E-02	7.0970E-03	3.8921E-03
1.3927E-02	6.5270E-03	3.8678E-03
1.4149E-02	5.6938E-03	3.7570E-03
1.4371E-02	5.4900E-03	3.7008E-03
1.4593E-02	5.2165E-03	3.7314E-03
1.4814E-02	5.7951E-03	3.5928E-03
1.5036E-02	6.7011E-03	3.6117E-03
1.5258E-02	6.7061E-03	3.5398E-03
1.5480E-02	5.4787E-03	3.4800E-03
1.5702E-02	5.3133E-03	3.4591E-03
1.5924E-02	5.5194E-03	3.4744E-03
1.6146E-02	5.5637E-03	3.3749E-03
1.6367E-02	5.2958E-03	3.3968E-03
1.6589E-02	6.1197E-03	3.2904E-03
1.6811E-02	4.2791E-03	3.2071E-03
1.7033E-02	5.6630E-03	3.2884E-03
1.7255E-02	4.7315E-03	3.2143E-03
1.7477E-02	6.0993E-03	3.2190E-03
1.7699E-02	4.7294E-03	3.2150E-03
1.7920E-02	5.5626E-03	3.1141E-03
1.8142E-02	3.8281E-03	3.0869E-03
1.8364E-02	4.0704E-03	3.0643E-03
1.8586E-02	4.9678E-03	3.0091E-03
1.8808E-02	5.2311E-03	3.0481E-03
1.9030E-02	5.2167E-03	3.0204E-03
1.9252E-02	5.1512E-03	2.9774E-03
1.9473E-02	5.6964E-03	2.9458E-03
1.9695E-02	4.2299E-03	2.9036E-03
1.9917E-02	4.3565E-03	2.9081E-03
2.0139E-02	4.1328E-03	2.9099E-03
2.0361E-02	5.4619E-03	2.8822E-03
2.0583E-02	5.6492E-03	2.8308E-03
2.0804E-02	4.7672E-03	2.7894E-03
2.1026E-02	5.1764E-03	2.8067E-03
2.1248E-02	5.9441E-03	2.7830E-03
2.1470E-02	5.6584E-03	2.8187E-03
2.1692E-02	5.9774E-03	2.7216E-03
2.1914E-02	4.7812E-03	2.7491E-03
2.2136E-02	6.0315E-03	2.7046E-03
2.2357E-02	5.0080E-03	2.6830E-03
2.2579E-02	5.6834E-03	2.6760E-03
2.2801E-02	5.1751E-03	2.6771E-03
2.3023E-02	5.9214E-03	2.6425E-03
2.3245E-02	4.7904E-03	2.6397E-03
2.3467E-02	4.6195E-03	2.6266E-03
2.3689E-02	5.6327E-03	2.5743E-03
2.3910E-02	4.6453E-03	2.5358E-03
2.4132E-02	5.7371E-03	2.5587E-03
2.4354E-02	5.3157E-03	2.5208E-03
2.4576E-02	5.0088E-03	2.5206E-03
2.4798E-02	4.2045E-03	2.5504E-03
2.5020E-02	5.8521E-03	2.4704E-03
2.5242E-02	5.1763E-03	2.4680E-03
2.5463E-02	5.1543E-03	2.4902E-03
2.5685E-02	5.3229E-03	2.4524E-03
2.5907E-02	4.8392E-03	2.4433E-03
2.6129E-02	5.3659E-03	2.4634E-03
2.6351E-02	5.3211E-03	2.4099E-03
2.6573E-02	4.9872E-03	2.4198E-03
2.6794E-02	4.6079E-03	2.3733E-03
2.7016E-02	4.9767E-03	2.3847E-03
2.7238E-02	5.3187E-03	2.3778E-03
2.7460E-02	5.4891E-03	2.3780E-03
2.7682E-02	6.0271E-03	2.3285E-03
2.7904E-02	5.2846E-03	2.3358E-03
2.8126E-02	5.0686E-03	2.3174E-03
2.8347E-02	5.0508E-03	2.3346E-03
2.8569E-02	4.1290E-03	2.3370E-03
2.8791E-02	4.6544E-03	2.2933E-03
2.9013E-02	5.0278E-03	2.2660E-03
2.9235E-02	5.2288E-03	2.2560E-03
2.9457E-02	5.0292E-03	2.2724E-03
2.9679E-02	5.3247E-03	2.2596E-03
2.9900E-02	4.9561E-03	2.2472E-03
3.0122E-02	4.0680E-03	2.2506E-03
3.0344E-02	5.3837E-03	2.2291E-03
3.0566E-02	5.3066E-03	2.2142E-03
3.0788E-02	4.1253E-03	2.1987E-03
3.1010E-02	4.4897E-03	2.2084E-03
3.1232E-02	4.5248E-03	2.2006E-03
3.1453E-02	4.0047E-03	2.1691E-03
3.1675E-02	5.2755E-03	2.1813E-03
3.1897E-02	4.7160E-03	2.1773E-03
3.2119E-02	4.8520E-03	2.1582E-03
3.2341E-02	4.5293E-03	2.1395E-03
3.2563E-02	5.2650E-03	2.1471E-03
3.2785E-02	5.0348E-03	2.1127E-03
3.3006E-02	5.2537E-03	2.1497E-03
3.3228E-02	4.3871E-03	2.1053E-03
3.3450E-02	4.2414E-03	2.1020E-03
3.3672E-02	5.4314E-03	2.1279E-03
3.3894E-02	5.1808E-03	2.0860E-03
3.4116E-02	5.2448E-03	2.0787E-03
3.4337E-02	4.7647E-03	2.1063E-03
3.4559E-02	4.9721E-03	2.0639E-03
3.4781E-02	4.1123E-03	2.0577E-03
3.5003E-02	4.5846E-03	2.0647E-03
3.5225E-02	4.7503E-03	2.0513E-03
3.5447E-02	4.6111E-03	2.0422E-03
3.5669E-02	3.9726E-03	2.0661E-03
3.5890E-02	5.4369E-03	2.0191E-03
3.6112E-02	5.0650E-03	2.0191E-03
3.6334E-02	4.7080E-03	2.0026E-03
3.6556E-02	4.4127E-03	2.0098E-03
3.6778E-02	4.6157E-03	2.0185E-03
3.7000E-02	4.4764E-03	1.9953E-03
3.7222E-02	4.9405E-03	1.9996E-03
3.7443E-02	4.8287E-03	1.9732E-03
3.7665E-02	4.1738E-03	1.9762E-03
3.7887E-02	4.9157E-03	1.9677E-03
3.8109E-02	5.4607E-03	1.9713E-03
3.8331E-02	4.8329E-03	1.9422E-03
3.8553E-02	4.9546E-03	1.9542E-03
3.8775E-02	4.6390E-03	1.9383E-03
3.8996E-02	4.9174E-03	1.9555E-03
3.9218E-02	4.0516E-03	1.9317E-03
3.9440E-02	4.7205E-03	1.9366E-03
3.9662E-02	4.7488E-03	1.9125E-03
3.9884E-02	4.2090E-03	1.9080E-03
4.0106E-02	3.6912E-03	1.9090E-03
4.0327E-02	5.0645E-03	1.9080E-03
4.0549E-02	4.6006E-03	1.8939E-03
4.0771E-02	4.9720E-03	1.9100E-03
4.0993E-02	4.5517E-03	1.8702E-03
4.1215E-02	4.3742E-03	1.8871E-03
4.1437E-02	3.8570E-03	1.8786E-03
4.1659E-02	5.3098E-03	1.8650E-03
4.1880E-02	4.4209E-03	1.8679E-03
4.2102E-02	4.5492E-03	1.8615E-03
4.2324E-02	5.2031E-03	1.8387E-03
4.2546E-02	4.5069E-03	1.8600E-03
4.2768E-02	4.3568E-03	1.8444E-03
4.2990E-02	4.5017E-03	1.8304E-03
4.3212E-02	4.1768E-03	1.8402E-03
4.3433E-02	5.4622E-03	1.8236E-03
4.3655E-02	4.3790E-03	1.8121E-03
4.3877E-02	5.3190E-03	1.8301E-03
4.4099E-02	3.9911E-03	1.8239E-03
4.4321E-02	3.0561E-03	1.8095E-03
4.4543E-02	4.5292E-03	1.8048E-03
4.4765E-02	4.3475E-03	1.8032E-03
4.4986E-02	3.8579E-03	1.7860E-03
4.5208E-02	4.3751E-03	1.7792E-03
4.5430E-02	4.2479E-03	1.7932E-03
4.5652E-02	4.3196E-03	1.7765E-03
4.5874E-02	4.1087E-03	1.7633E-03
4.6096E-02	4.3880E-03	1.7752E-03
4.6317E-02	4.9236E-03	1.7839E-03
4.6539E-02	4.5189E-03	1.7548E-03
4.6761E-02	4.3911E-03	1.7558E-03
4.6983E-02	3.4997E-03	1.7546E-03
4.7205E-02	4.2465E-03	1.7465E-03
4.7427E-02	3.8907E-03	1.7435E-03
4.7649E-02	5.1910E-03	1.7414E-03
4.7870E-02	4.5222E-03	1.7426E-03
4.8092E-02	4.5132E-03	1.7325E-03
4.8314E-02	4.7507E-03	1.7328E-03
4.8536E-02	4.0859E-03	1.7159E-03
4.8758E-02	4.6250E-03	1.7202E-03
4.8980E-02	4.1877E-03	1.7147E-03
4.9202E-02	4.3998E-03	1.7088E-03
4.9423E-02	3.8235E-03	1.6897E-03
4.9645E-02	4.1330E-03	1.7170E-03
4.9867E-02	3.7404E-03	1.6914E-03
5.0089E-02	5.2818E-03	1.6940E-03
5.0311E-02	5.1500E-03	1.6947E-03
5.0533E-02	4.6051E-03	1.6801E-03
5.0755E-02	4.0915E-03	1.6752E-03
5.0976E-02	3.7534E-03	1.6870E-03
5.1198E-02	4.8698E-03	1.6653E-03
5.1420E-02	4.7754E-03	1.6711E-03
5.1642E-02	4.1190E-03	1.6753E-03
5.1864E-02	4.1704E-03	1.6593E-03
5.2086E-02	4.2094E-03	1.6603E-03
5.2308E-02	3.9260E-03	1.6653E-03
5.2529E-02	3.9321E-03	1.6681E-03
5.2751E-02	4.5234E-03	1.6945E-03
5.2973E-02	4.1297E-03	1.6758E-03
5.3195E-02	3.1006E-03	1.6991E-03
5.3417E-02	4.3965E-03	1.6971E-03
5.3639E-02	4.1882E-03	1.7077E-03
5.3860E-02	3.9994E-03	1.6912E-03
5.4082E-02	4.7625E-03	1.6986E-03
5.4304E-02	3.8944E-03	1.7052E-03
5.4526E-02	4.2321E-03	1.7046E-03
5.4748E-02	3.7459E-03	1.6932E-03
5.4970E-02	4.1695E-03	1.6987E-03
5.5192E-02	3.3590E-03	1.7131E-03
5.5413E-02	4.5816E-03	1.7263E-03
5.5635E-02	4.0932E-03	1.7399E-03
5.5857E-02	4.5797E-03	1.7523E-03
5.6079E-02	4.1953E-03	1.7516E-03
5.6301E-02	4.6974E-03	1.7556E-03
5.6523E-02	3.7142E-03	1.7780E-03
5.6745E-02	4.1380E-03	1.7753E-03
5.6966E-02	4.6317E-03	1.7551E-03
5.7188E-02	3.5828E-03	1.7482E-03
5.7410E-02	3.9891E-03	1.7402E-03
5.7632E-02	3.8033E-03	1.7386E-03
5.7854E-02	4.7231E-03	1.7377E-03
5.8076E-02	4.4203E-03	1.7249E-03
5.8298E-02	3.0659E-03	1.7148E-03
5.8519E-02	4.6776E-03	1.7088E-03
5.8741E-02	4.0412E-03	1.7323E-03
5.8963E-02	3.8877E-03	1.7046E-03
5.9185E-02	3.6748E-03	1.7180E-03
5.9407E-02	3.5918E-03	1.7166E-03
5.9629E-02	3.8747E-03	1.7241E-03
5.9850E-02	3.5187E-03	1.7408E-03
6.0072E-02	4.1540E-03	1.7381E-03
6.0294E-02	3.2957E-03	1.7467E-03
6.0516E-02	3.8541E-03	1.7654E-03
6.0738E-02	3.6096E-03	1.7674E-03
6.0960E-02	3.3794E-03	1.7611E-03
6.1182E-02	3.8084E-03	1.7400E-03
6.1403E-02	3.1413E-03	1.7426E-03
6.1625E-02	3.0033E-03	1.7414E-03
6.1847E-02	4.1128E-03	1.7414E-03
6.2069E-02	4.3192E-03	1.7296E-03
6.2291E-02	4.1160E-03	1.7309E-03
6.2513E-02	3.6393E-03	1.6992E-03
6.2735E-02	3.2863E-03	1.7160E-03
6.2956E-02	4.1069E-03	1.7057E-03
6.3178E-02	3.6942E-03	1.7080E-03
6.3400E-02	3.6202E-03	1.7203E-03
6.3622E-02	3.6150E-03	1.6929E-03
6.3844E-02	3.5171E-03	1.6968E-03
6.4066E-02	3.2715E-03	1.6991E-03
6.4288E-02	3.8139E-03	1.6921E-03
6.4509E-02	4.4375E-03	1.6903E-03
6.4731E-02	3.2246E-03	1.7037E-03
6.4953E-02	4.0221E-03	1.6756E-03
6.5175E-02	2.8354E-03	1.6923E-03
6.5397E-02	4.4090E-03	1.6687E-03
6.5619E-02	3.2804E-03	1.6843E-03
6.5840E-02	4.2194E-03	1.6758E-03
6.6062E-02	3.5551E-03	1.6854E-03
6.6284E-02	3.4815E-03	1.6616E-03
6.6506E-02	3.4476E-03	1.6728E-03
6.6728E-02	4.2396E-03	1.6653E-03
6.6950E-02	3.0599E-03	1.6708E-03
6.7172E-02	3.1394E-03	1.6710E-03
6.7393E-02	2.7374E-03	1.6625E-03
6.7615E-02	3.4448E-03	1.6774E-03
6.7837E-02	3.3641E-03	1.6536E-03
6.8059E-02	3.8743E-03	1.6548E-03
6.8281E-02	3.2957E-03	1.6593E-03
6.8503E-02	2.7546E-03	1.6510E-03
6.8725E-02	3.7359E-03	1.6540E-03
6.8946E-02	3.0855E-03	1.6659E-03
6.9168E-02	3.6652E-03	1.6420E-03
6.9390E-02	3.4630E-03	1.6462E-03
6.9612E-02	3.7016E-03	1.6361E-03
6.9834E-02	3.2622E-03	1.6567E-03
7.0056E-02	3.2576E-03	1.6739E-03
7.0278E-02	3.8891E-03	1.6821E-03
7.0499E-02	3.9034E-03	1.6794E-03
7.0721E-02	3.2003E-03	1.6830E-03
7.0943E-02	2.7055E-03	1.6938E-03
7.1165E-02	3.8565E-03	1.7010E-03
7.1387E-02	3.2881E-03	1.7002E-03
7.1609E-02	3.7829E-03	1.7135E-03
7.1831E-02	3.1695E-03	1.6968E-03
7.2052E-02	2.4026E-03	1.6676E-03
7.2274E-02	3.9411E-03	1.6712E-03
7.2496E-02	3.1296E-03	1.6605E-03
7.2718E-02	3.7112E-03	1.6601E-03
7.2940E-02	3.7771E-03	1.6719E-03
7.3162E-02	2.9152E-03	1.6604E-03
7.3383E-02	2.9089E-03	1.6418E-03
7.3605E-02	3.1614E-03	1.6378E-03
7.3827E-02	3.3405E-03	1.6498E-03
7.4049E-02	3.7278E-03	1.6465E-03
7.4271E-02	3.1360E-03	1.6482E-03
7.4493E-02	3.2350E-03	1.6399E-03
7.4715E-02	2.8350E-03	1.6308E-03
7.4936E-02	3.3574E-03	1.6269E-03
7.5158E-02	3.1117E-03	1.6300E-03
7.5380E-02	3.4563E-03	1.6335E-03
7.5602E-02	3.3162E-03	1.6253E-03
7.5824E-02	3.4369E-03	1.6266E-03
7.6046E-02	2.8544E-03	1.6093E-03
7.6268E-02	3.0233E-03	1.6195E-03
7.6489E-02	3.1965E-03	1.6152E-03
7.6711E-02	3.1902E-03	1.6145E-03
7.6933E-02	2.6287E-03	1.6012E-03
7.7155E-02	3.4799E-03	1.6271E-03
7.7377E-02	3.6692E-03	1.5976E-03
7.7599E-02	4.3956E-03	1.6098E-03
7.7821E-02	3.4334E-03	1.5924E-03
7.8042E-02	3.6579E-03	1.5970E-03
7.8264E-02	3.1134E-03	1.5971E-03
7.8486E-02	4.1786E-03	1.6088E-03
7.8708E-02	2.9922E-03	1.5982E-03
7.8930E-02	3.2271E-03	1.5871E-03
7.9152E-02	2.7732E-03	1.5927E-03
7.9373E-02	3.6766E-03	1.5830E-03
7.9595E-02	3.2335E-03	1.5906E-03
7.9817E-02	2.8131E-03	1.5829E-03
8.0039E-02	3.1392E-03	1.5902E-03
8.0261E-02	2.7445E-03	1.5719E-03
8.0483E-02	3.0000E-03	1.5718E-03
8.0705E-02	2.7692E-03	1.5725E-03
8.0926E-02	3.1140E-03	1.5674E-03
8.1148E-02	3.5284E-03	1.5759E-03
8.1370E-02	2.7660E-03	1.5703E-03
8.1592E-02	3.1908E-03	1.5592E-03
8.1814E-02	3.3055E-03	1.5611E-03
8.2036E-02	3.3167E-03	1.5596E-03
8.2258E-02	3.0793E-03	1.5507E-03
8.2479E-02	2.3098E-03	1.5629E-03
8.2701E-02	2.1901E-03	1.5715E-03
8.2923E-02	2.9143E-03	1.5583E-03
8.3145E-02	2.8442E-03	1.5449E-03
8.3367E-02	2.9655E-03	1.5487E-03
8.3589E-02	3.1980E-03	1.5514E-03
8.3811E-02	2.5239E-03	1.5504E-03
8.4032E-02	2.8920E-03	1.5576E-03
8.4254E-02	2.5213E-03	1.5436E-03
8.4476E-02	2.5479E-03	1.5402E-03
8.4698E-02	3.3131E-03	1.5388E-03
8.4920E-02	3.0816E-03	1.5411E-03
8.5142E-02	2.9606E-03	1.5454E-03
8.5363E-02	3.3520E-03	1.5518E-03
8.5585E-02	2.2774E-03	1.5464E-03
8.5807E-02	3.0174E-03	1.5316E-03
8.6029E-02	2.9988E-03	1.5299E-03
8.6251E-02	2.6029E-03	1.5349E-03
8.6473E-02	3.7262E-03	1.5343E-03
8.6695E-02	2.9562E-03	1.5279E-03
8.6916E-02	3.0054E-03	1.5309E-03
8.7138E-02	3.0659E-03	1.5224E-03
8.7360E-02	2.5766E-03	1.5181E-03
8.7582E-02	3.4521E-03	1.5314E-03
8.7804E-02	2.7105E-03	1.5193E-03
8.8026E-02	2.5662E-03	1.5188E-03
8.8248E-02	2.8089E-03	1.5228E-03
8.8469E-02	2.9008E-03	1.5046E-03
8.8691E-02	2.6439E-03	1.5100E-03
8.8913E-02	2.8642E-03	1.5150E-03
8.9135E-02	2.8218E-03	1.5015E-03
8.9357E-02	2.5538E-03	1.4995E-03
8.9579E-02	2.6188E-03	1.5160E-03
8.9801E-02	2.3999E-03	1.5020E-03
9.0022E-02	2.7503E-03	1.5015E-03
9.0244E-02	3.1299E-03	1.4819E-03
9.0466E-02	3.6643E-03	1.4949E-03
9.0688E-02	2.5133E-03	1.4932E-03
9.0910E-02	2.9698E-03	1.4984E-03
9.1132E-02	2.5574E-03	1.4938E-03
9.1354E-02	2.8950E-03	1.4899E-03
9.1575E-02	2.5298E-03	1.4936E-03
9.1797E-02	2.8727E-03	1.4879E-03
9.2019E-02	2.5379E-03	1.4856E-03
9.2241E-02	2.4773E-03	1.4965E-03
9.2463E-02	2.7943E-03	1.4939E-03
9.2685E-02	2.6451E-03	1.4784E-03
9.2906E-02	2.9302E-03	1.4720E-03
9.3128E-02	2.5843E-03	1.4835E-03
9.3350E-02	3.3944E-03	1.4769E-03
9.3572E-02	2.6816E-03	1.4907E-03
9.3794E-02	2.5356E-03	1.4789E-03
9.4016E-02	2.4131E-03	1.4707E-03
9.4238E-02	2.4800E-03	1.4709E-03
9.4459E-02	2.5291E-03	1.4695E-03
9.4681E-02	2.7071E-03	1.4743E-03
9.4903E-02	2.4759E-03	1.4780E-03
9.5125E-02	2.4228E-03	1.4763E-03
9.5347E-02	2.1172E-03	1.4662E-03
9.5569E-02	2.0324E-03	1.4597E-03
9.5791E-02	2.4484E-03	1.4661E-03
9.6012E-02	2.5456E-03	1.4627E-03
9.6234E-02	2.4304E-03	1.4573E-03
9.6456E-02	2.7498E-03	1.4620E-03
9.6678E-02	2.8731E-03	1.4718E-03
9.6900E-02	2.3876E-03	1.4540E-03
9.7122E-02	2.3271E-03	1.4597E-03
9.7344E-02	2.5769E-03	1.4538E-03
9.7565E-02	2.6955E-03	1.4545E-03
9.7787E-02	2.6496E-03	1.4525E-03
9.8009E-02	2.9740E-03	1.4599E-03
9.8231E-02	3.0310E-03	1.4514E-03
9.8453E-02	2.7349E-03	1.4408E-03
9.8675E-02	2.5548E-03	1.4550E-03
9.8896E-02	2.7691E-03	1.4473E-03
9.9118E-02	1.8575E-03	1.4480E-03
9.9340E-02	2.0076E-03	1.4505E-03
9.9562E-02	2.5907E-03	1.4448E-03
9.9784E-02	3.0379E-03	1.4342E-03
1.0001E-01	2.5397E-03	1.4384E-03
1.0023E-01	2.5297E-03	1.4334E-03
1.0045E-01	2.3058E-03	1.4454E-03
1.0067E-01	2.4320E-03	1.4456E-03
1.0089E-01	2.5603E-03	1.4334E-03
1.0112E-01	2.8983E-03	1.4264E-03
1.0134E-01	2.3365E-03	1.4302E-03
1.0156E-01	2.1736E-03	1.4327E-03
1.0178E-01	2.9868E-03	1.4294E-03
1.0200E-01	2.3284E-03	1.4377E-03
1.0222E-01	2.4630E-03	1.4276E-03
1.0245E-01	2.8779E-03	1.4237E-03
1.0267E-01	2.5919E-03	1.4246E-03
1.0289E-01	2.7240E-03	1.4222E-03
1.0311E-01	2.7878E-03	1.4234E-03
1.0333E-01	2.3207E-03	1.4260E-03
1.0356E-01	2.7414E-03	1.4165E-03
1.0378E-01	2.5949E-03	1.4237E-03
1.0400E-01	2.3579E-03	1.4146E-03
1.0422E-01	2.3893E-03	1.4167E-03
1.0444E-01	2.6409E-03	1.4247E-03
1.0466E-01	2.6109E-03	1.4125E-03
1.0489E-01	2.4126E-03	1.4167E-03
1.0511E-01	2.7186E-03	1.4043E-03
1.0533E-01	2.7542E-03	1.4165E-03
1.0555E-01	2.8103E-03	1.4066E-03
1.0577E-01	2.5817E-03	1.4134E-03
1.0600E-01	2.6899E-03	1.4100E-03
1.0622E-01	2.5449E-03	1.4042E-03
1.0644E-01	2.3287E-03	1.4120E-03
1.0666E-01	2.0114E-03	1.4051E-03
1.0688E-01	2.4054E-03	1.3942E-03
1.0711E-01	2.8080E-03	1.4046E-03
1.0733E-01	1.9233E-03	1.3980E-03
1.0755E-01	2.3515E-03	1.4015E-03
1.0777E-01	2.4953E-03	1.4155E-03
1.0799E-01	1.7434E-03	1.3829E-03
1.0821E-01	2.3341E-03	1.3971E-03
1.0844E-01	1.9229E-03	1.4085E-03
1.0866E-01	2.7225E-03	1.4262E-03
1.0888E-01	2.7551E-03	1.4318E-03
1.0910E-01	2.0333E-03	1.4406E-03
1.0932E-01	1.8978E-03	1.4382E-03
1.0955E-01	2.6245E-03	1.4413E-03
1.0977E-01	2.7760E-03	1.4475E-03
1.0999E-01	1.8838E-03	1.4590E-03
1.1021E-01	2.2354E-03	1.4600E-03
1.1043E-01	2.4152E-03	1.4472E-03
1.1065E-01	2.0873E-03	1.4619E-03
1.1088E-01	1.9182E-03	1.4626E-03
1.1110E-01	1.9610E-03	1.4746E-03
1.1132E-01	2.7819E-03	1.4782E-03
1.1154E-01	1.7181E-03	1.4767E-03
1.1176E-01	2.3416E-03	1.4788E-03
1.1199E-01	3.2933E-03	1.4612E-03
1.1221E-01	2.3420E-03	1.4805E-03
1.1243E-01	1.9967E-03	1.4813E-03
1.1265E-01	1.9976E-03	1.4878E-03
1.1287E-01	2.4189E-03	1.4680E-03
1.1310E-01	2.6984E-03	1.4572E-03
1.1332E-01	1.8376E-03	1.4510E-03
1.1354E-01	2.8824E-03	1.4433E-03
1.1376E-01	1.9458E-03	1.4337E-03
1.1398E-01	2.3919E-03	1.4243E-03
1.1420E-01	2.6122E-03	1.4292E-03
1.1443E-01	1.9628E-03	1.4248E-03
1.1465E-01	2.4110E-03	1.4220E-03
1.1487E-01	2.5179E-03	1.4223E-03
1.1509E-01	2.4973E-03	1.4140E-03
1.1531E-01	2.8021E-03	1.4099E-03
1.1554E-01	2.3202E-03	1.4119E-03
1.1576E-01	2.1776E-03	1.4053E-03
1.1598E-01	1.9413E-03	1.4145E-03
1.1620E-01	2.6728E-03	1.3958E-03
1.1642E-01	1.7688E-03	1.4043E-03
1.1664E-01	2.6512E-03	1.3928E-03
1.1687E-01	1.9156E-03	1.4043E-03
1.1709E-01	2.0539E-03	1.3937E-03
1.1731E-01	2.0568E-03	1.4075E-03
1.1753E-01	1.8460E-03	1.3802E-03
1.1775E-01	1.8483E-03	1.3776E-03
1.1798E-01	2.2823E-03	1.3879E-03
1.1820E-01	2.3274E-03	1.3877E-03
1.1842E-01	2.4912E-03	1.3890E-03
1.1864E-01	2.2101E-03	1.3884E-03
1.1886E-01	2.2136E-03	1.3844E-03
1.1909E-01	2.5697E-03	1.3632E-03
1.1931E-01	1.9335E-03	1.3787E-03
1.1953E-01	2.0593E-03	1.3788E-03
1.1975E-01	2.3196E-03	1.3769E-03
1.1997E-01	1.8659E-03	1.3784E-03
1.2019E-01	1.6604E-03	1.3749E-03
1.2042E-01	1.9639E-03	1.3663E-03
1.2064E-01	2.4173E-03	1.3731E-03
1.2086E-01	2.2720E-03	1.3686E-03
1.2108E-01	2.4358E-03	1.3582E-03
1.2130E-01	1.5130E-03	1.3669E-03
1.2153E-01	1.8266E-03	1.3674E-03
1.2175E-01	2.0537E-03	1.3575E-03
1.2197E-01	2.1639E-03	1.3593E-03
1.2219E-01	2.0558E-03	1.3576E-03
1.2241E-01	3.0734E-03	1.3602E-03
1.2263E-01	1.7454E-03	1.3533E-03
1.2286E-01	1.7705E-03	1.3570E-03
1.2308E-01	1.7509E-03	1.3627E-03
1.2330E-01	1.6368E-03	1.3505E-03
1.2352E-01	2.0724E-03	1.3457E-03
1.2374E-01	2.3925E-03	1.3499E-03
1.2397E-01	1.8746E-03	1.3426E-03
1.2419E-01	2.0644E-03	1.3525E-03
1.2441E-01	2.2338E-03	1.3496E-03
1.2463E-01	2.1016E-03	1.3410E-03
1.2485E-01	1.7983E-03	1.3286E-03
1.2508E-01	1.9835E-03	1.3467E-03
1.2530E-01	1.9258E-03	1.3382E-03
1.2552E-01	1.8949E-03	1.3387E-03
1.2574E-01	1.4181E-03	1.3432E-03
1.2596E-01	1.9280E-03	1.3325E-03
1.2618E-01	1.9092E-03	1.3302E-03
1.2641E-01	1.7497E-03	1.3387E-03
1.2663E-01	1.6875E-03	1.3436E-03
1.2685E-01	2.0169E-03	1.3327E-03
1.2707E-01	1.9137E-03	1.3380E-03
1.2729E-01	1.9256E-03	1.3183E-03
1.2752E-01	2.1629E-03	1.3320E-03
1.2774E-01	1.7058E-03	1.3377E-03
1.2796E-01	1.7258E-03	1.3390E-03
1.2818E-01	2.1080E-03	1.3284E-03
1.2840E-01	1.9055E-03	1.3367E-03
1.2862E-01	2.0570E-03	1.3285E-03
1.2885E-01	1.9351E-03	1.3269E-03
1.2907E-01	2.2256E-03	1.3323E-03
1.2929E-01	2.1556E-03	1.3251E-03
1.2951E-01	1.9442E-03	1.3329E-03
1.2973E-01	2.0037E-03	1.3218E-03
1.2996E-01	1.4814E-03	1.3289E-03
1.3018E-01	2.0055E-03	1.3270E-03
1.3040E-01	1.6526E-03	1.3240E-03
1.3062E-01	1.7342E-03	1.3238E-03
1.3084E-01	2.2857E-03	1.3193E-03
1.3107E-01	1.9966E-03	1.3309E-03
1.3129E-01	2.0469E-03	1.3269E-03
1.3151E-01	1.7313E-03	1.3248E-03
1.3173E-01	2.0120E-03	1.3173E-03
1.3195E-01	1.8694E-03	1.3123E-03
1.3217E-01	2.0479E-03	1.3202E-03
1.3240E-01	2.0421E-03	1.3261E-03
1.3262E-01	1.9326E-03	1.3202E-03
1.3284E-01	1.6673E-03	1.3185E-03
1.3306E-01	2.1183E-03	1.3158E-03
1.3328E-01	2.0000E-03	1.3166E-03
1.3351E-01	2.1868E-03	1.3269E-03
1.3373E-01	1.6347E-03	1.3143E-03
1.3395E-01	1.7084E-03	1.3268E-03
1.3417E-01	1.7010E-03	1.3194E-03
1.3439E-01	1.6840E-03	1.3101E-03
1.3461E-01	1.6341E-03	1.3121E-03
1.3484E-01	1.8922E-03	1.3268E-03
1.3506E-01	2.1697E-03	1.3159E-03
1.3528E-01	1.8643E-03	1.3160E-03
1.3550E-01	1.3749E-03	1.3159E-03
1.3572E-01	1.7187E-03	1.3120E-03
1.3595E-01	1.8677E-03	1.3181E-03
1.3617E-01	1.9730E-03	1.3163E-03
1.3639E-01	1.7982E-03	1.3117E-03
1.3661E-01	1.6455E-03	1.3140E-03
1.3683E-01	1.7283E-03	1.3154E-03
1.3706E-01	2.1067E-03	1.3088E-03
1.3728E-01	1.9591E-03	1.3214E-03
1.3750E-01	1.8959E-03	1.3069E-03
1.3772E-01	1.8029E-03	1.3130E-03
1.3794E-01	2.0887E-03	1.3031E-03
1.3816E-01	2.1534E-03	1.3137E-03
1.3839E-01	1.5794E-03	1.3087E-03
1.3861E-01	1.6028E-03	1.3098E-03
1.3883E-01	1.9803E-03	1.3069E-03
1.3905E-01	1.6603E-03	1.3067E-03
1.3927E-01	2.0472E-03	1.3097E-03
1.3950E-01	1.8869E-03	1.3120E-03
1.3972E-01	1.6814E-03	1.3099E-03
1.3994E-01	1.9817E-03	1.2993E-03
1.4016E-01	2.1857E-03	1.3094E-03
1.4038E-01	1.3878E-03	1.2998E-03
1.4060E-01	1.7094E-03	1.3134E-03
1.4083E-01	1.4017E-03	1.3005E-03
1.4105E-01	1.6273E-03	1.3080E-03
1.4127E-01	1.5501E-03	1.3070E-03
1.4149E-01	1.4811E-03	1.2987E-03
1.4171E-01	1.7233E-03	1.2997E-03
1.4194E-01	1.5296E-03	1.3045E-03
1.4216E-01	1.8730E-03	1.3052E-03
1.4238E-01	1.3201E-03	1.3029E-03
1.4260E-01	1.1482E-03	1.2969E-03
1.4282E-01	1.5116E-03	1.2941E-03
1.4305E-01	1.5382E-03	1.3084E-03
1.4327E-01	1.9125E-03	1.2952E-03
1.4349E-01	1.3851E-03	1.2984E-03
1.4371E-01	1.5829E-03	1.2952E-03
1.4393E-01	1.9050E-03	1.3010E-03
1.4415E-01	1.8213E-03	1.2947E-03
1.4438E-01	1.6125E-03	1.3031E-03
1.4460E-01	1.3898E-03	1.2990E-03
1.4482E-01	1.6573E-03	1.2894E-03
1.4504E-01	2.2112E-03	1.2970E-03
1.4526E-01	1.5809E-03	1.3009E-03
1.4549E-01	1.5829E-03	1.2914E-03
1.4571E-01	1.6420E-03	1.2949E-03
1.4593E-01	2.0837E-03	1.2978E-03
1.4615E-01	1.5497E-03	1.2955E-03
1.4637E-01	1.6021E-03	1.2944E-03
1.4659E-01	9.4849E-04	1.2976E-03
1.4682E-01	1.6145E-03	1.2969E-03
1.4704E-01	1.7422E-03	1.2852E-03
1.4726E-01	1.7315E-03	1.2900E-03
1.4748E-01	1.7837E-03	1.2874E-03
1.4770E-01	1.5201E-03	1.2940E-03
1.4793E-01	1.4970E-03	1.2992E-03
1.4815E-01	1.9840E-03	1.2923E-03
1.4837E-01	1.5714E-03	1.2918E-03
1.4859E-01	1.7615E-03	1.2872E-03
1.4881E-01	1.1748E-03	1.2924E-03
1.4904E-01	1.4700E-03	1.2874E-03
1.4926E-01	2.0803E-03	1.2877E-03
1.4948E-01	1.5843E-03	1.2880E-03
1.4970E-01	1.3993E-03	1.2901E-03
1.4992E-01	1.6861E-03	1.2901E-03
1.5014E-01	1.2396E-03	1.2909E-03
1.5037E-01	1.6626E-03	1.2922E-03
1.5059E-01	1.7323E-03	1.2788E-03
1.5081E-01	1.5653E-03	1.2921E-03
1.5103E-01	1.2742E-03	1.2838E-03
1.5125E-01	1.1718E-03	1.2866E-03
1.5148E-01	1.5913E-03	1.2861E-03
1.5170E-01	1.6739E-03	1.2858E-03
1.5192E-01	8.3120E-04	1.2819E-03
1.5214E-01	1.8700E-03	1.2894E-03
1.5236E-01	1.5557E-03	1.2805E-03
1.5258E-01	1.7434E-03	1.2882E-03
1.5281E-01	2.3027E-03	1.2813E-03
1.5303E-01	1.4346E-03	1.2839E-03
1.5325E-01	1.2709E-03	1.2850E-03
1.5347E-01	1.4449E-03	1.2810E-03
1.5369E-01	1.5967E-03	1.2854E-03
1.5392E-01	1.2995E-03	1.2830E-03
1.5414E-01	1.8299E-03	1.2825E-03
1.5436E-01	1.6019E-03	1.2780E-03
1.5458E-01	1.9613E-03	1.2752E-03
1.5480E-01	1.1327E-03	1.2761E-03
1.5503E-01	1.4581E-03	1.2921E-03
1.5525E-01	1.2148E-03	1.2745E-03
1.5547E-01	1.0502E-03	1.2781E-03
1.5569E-01	1.6523E-03	1.2793E-03
1.5591E-01	1.0074E-03	1.2818E-03
1.5613E-01	1.6664E-03	1.2718E-03
1.5636E-01	1.4773E-03	1.2832E-03
1.5658E-01	1.6008E-03	1.2774E-03
1.5680E-01	1.6593E-03	1.2726E-03
1.5702E-01	1.6158E-03	1.2807E-03
1.5724E-01	1.4728E-03	1.2770E-03
1.5747E-01	1.1590E-03	1.2728E-03
1.5769E-01	9.2130E-04	1.2781E-03
1.5791E-01	1.7466E-03	1.2740E-03
1.5813E-01	1.7818E-03	1.2735E-03
1.5835E-01	1.2556E-03	1.2735E-03
1.5857E-01	1.5187E-03	1.2767E-03
1.5880E-01	1.6968E-03	1.2738E-03
1.5902E-01	1.2460E-03	1.2693E-03
1.5924E-01	1.2945E-03	1.2783E-03
1.5946E-01	1.1422E-03	1.2756E-03
1.5968E-01	1.4309E-03	1.2776E-03
1.5991E-01	1.3421E-03	1.2671E-03
1.6013E-01	1.6798E-03	1.2683E-03
1.6035E-01	1.5128E-03	1.2735E-03
1.6057E-01	1.6082E-03	1.2700E-03
1.6079E-01	1.2537E-03	1.2769E-03
1.6102E-01	1.4001E-03	1.2723E-03
1.6124E-01	1.6074E-03	1.2695E-03
1.6146E-01	1.2951E-03	1.2651E-03
1.6168E-01	1.6195E-03	1.2703E-03
1.6190E-01	1.9280E-03	1.2738E-03
1.6212E-01	9.7863E-04	1.2688E-03
1.6235E-01	1.4426E-03	1.2666E-03
1.6257E-01	1.4198E-03	1.2688E-03
1.6279E-01	1.4508E-03	1.2693E-03
1.6301E-01	1.6736E-03	1.2729E-03
1.6323E-01	1.3847E-03	1.2692E-03
1.6346E-01	1.2460E-03	1.2682E-03
1.6368E-01	1.8729E-03	1.2647E-03
1.6390E-01	1.0891E-03	1.2620E-03
1.6412E-01	9.4603E-04	1.2676E-03
1.6434E-01	1.3139E-03	1.2840E-03
1.6456E-01	1.4942E-03	1.2871E-03
1.6479E-01	9.7913E-04	1.2964E-03
1.6501E-01	1.7060E-03	1.3090E-03
1.6523E-01	1.5167E-03	1.3112E-03
1.6545E-01	1.5274E-03	1.3169E-03
1.6567E-01	1.0132E-03	1.3233E-03
1.6590E-01	1.4382E-03	1.3245E-03
1.6612E-01	1.3556E-03	1.3293E-03
1.6634E-01	1.3999E-03	1.3360E-03
1.6656E-01	1.8466E-03	1.3421E-03
1.6678E-01	9.7167E-04	1.3435E-03
1.6701E-01	1.6779E-03	1.3430E-03
1.6723E-01	1.7096E-03	1.3509E-03
1.6745E-01	1.3565E-03	1.3443E-03
1.6767E-01	1.5717E-03	1.3546E-03
1.6789E-01	1.3423E-03	1.3610E-03
1.6811E-01	1.2974E-03	1.3625E-03
1.6834E-01	1.6138E-03	1.3657E-03
1.6856E-01	1.1894E-03	1.3584E-03
1.6878E-01	1.6131E-03	1.3561E-03
1.6900E-01	1.6504E-03	1.3474E-03
1.6922E-01	1.6234E-03	1.3358E-03
1.6945E-01	1.5441E-03	1.3276E-03
1.6967E-01	1.1301E-03	1.3249E-03
1.6989E-01	1.2400E-03	1.3194E-03
1.7011E-01	1.4861E-03	1.3208E-03
1.7033E-01	1.4947E-03	1.3349E-03
1.7055E-01	1.6020E-03	1.3114E-03
1.7078E-01	1.5302E-03	1.3155E-03
1.7100E-01	1.3247E-03	1.2989E-03
1.7122E-01	1.3262E-03	1.3105E-03
1.7144E-01	1.0283E-03	1.3126E-03
1.7166E-01	1.7745E-03	1.3060E-03
1.7189E-01	1.3627E-03	1.3176E-03
1.7211E-01	9.4451E-04	1.2949E-03
1.7233E-01	1.1382E-03	1.3055E-03
1.7255E-01	1.4387E-03	1.3017E-03
1.7277E-01	8.0999E-04	1.2938E-03
1.7300E-01	9.4580E-04	1.2985E-03
1.7322E-01	8.4701E-04	1.2977E-03
1.7344E-01	1.5889E-03	1.2984E-03
1.7366E-01	1.2088E-03	1.3012E-03
1.7388E-01	1.1479E-03	1.3026E-03
1.7410E-01	8.4615E-04	1.2871E-03
1.7433E-01	1.4338E-03	1.2911E-03
1.7455E-01	1.0069E-03	1.2942E-03
1.7477E-01	1.1702E-03	1.2881E-03
1.7499E-01	6.8723E-04	1.2907E-03
1.7521E-01	9.4483E-04	1.2818E-03
1.7544E-01	1.1739E-03	1.2800E-03
1.7566E-01	1.1372E-03	1.2789E-03
1.7588E-01	1.2949E-03	1.2899E-03
1.7610E-01	1.3826E-03	1.2862E-03
1.7632E-01	9.2065E-04	1.2809E-03
1.7654E-01	1.3626E-03	1.2760E-03
1.7677E-01	1.1233E-03	1.2722E-03
1.7699E-01	1.3887E-03	1.2737E-03
1.7721E-01	1.1998E-03	1.2833E-03
1.7743E-01	1.4208E-03	1.2817E-03
1.7765E-01	1.3973E-03	1.2724E-03
1.7788E-01	1.4199E-03	1.2685E-03
1.7810E-01	1.2417E-03	1.2734E-03
1.7832E-01	1.3576E-03	1.2721E-03
1.7854E-01	1.0818E-03	1.2759E-03
1.7876E-01	7.2545E-04	1.2761E-03
1.7899E-01	1.3385E-03	1.2688E-03
1.7921E-01	1.5208E-03	1.2656E-03
1.7943E-01	1.7958E-03	1.2748E-03
1.7965E-01	1.3238E-03	1.2640E-03
1.7987E-01	1.1497E-03	1.2675E-03
1.8009E-01	1.5652E-03	1.2785E-03
1.8032E-01	1.1952E-03	1.2564E-03
1.8054E-01	1.3349E-03	1.2673E-03
1.8076E-01	1.4421E-03	1.2609E-03
1.8098E-01	8.8840E-04	1.2659E-03
1.8120E-01	1.4109E-03	1.2671E-03
1.8143E-01	1.6214E-03	1.2569E-03
1.8165E-01	1.0591E-03	1.2606E-03
1.8187E-01	9.7715E-04	1.2627E-03
1.8209E-01	1.1511E-03	1.2522E-03
1.8231E-01	1.1611E-03	1.2600E-03
1.8253E-01	9.2516E-04	1.2614E-03
1.8276E-01	9.9042E-04	1.2549E-03
1.8298E-01	1.3922E-03	1.2709E-03
1.8320E-01	1.0547E-03	1.2596E-03
1.8342E-01	8.3883E-04	1.2594E-03
1.8364E-01	1.0416E-03	1.2612E-03
1.8387E-01	6.2899E-04	1.2563E-03
1.8409E-01	1.0704E-03	1.2544E-03
1.8431E-01	1.8447E-03	1.2740E-03
1.8453E-01	1.0372E-03	1.2544E-03
1.8475E-01	1.2185E-03	1.2550E-03
1.8498E-01	1.3634E-03	1.2578E-03
1.8520E-01	1.9952E-03	1.2537E-03
1.8542E-01	1.1022E-03	1.2566E-03
1.8564E-01	1.2441E-03	1.2687E-03
1.8586E-01	1.3066E-03	1.2566E-03
1.8608E-01	1.4753E-03	1.2529E-03
1.8631E-01	1.0526E-03	1.2494E-03
1.8653E-01	7.3518E-04	1.2585E-03
1.8675E-01	1.0834E-03	1.2630E-03
1.8697E-01	9.6068E-04	1.2518E-03
1.8719E-01	1.7690E-03	1.2645E-03
1.8742E-01	1.4086E-03	1.2430E-03
1.8764E-01	1.0648E-03	1.2583E-03
1.8786E-01	1.7358E-03	1.2508E-03
1.8808E-01	1.2136E-03	1.2573E-03
1.8830E-01	1.5282E-03	1.2553E-03
1.8852E-01	1.2462E-03	1.2565E-03
1.8875E-01	1.3011E-03	1.2527E-03
1.8897E-01	1.0428E-03	1.2506E-03
1.8919E-01	1.4607E-03	1.2485E-03
1.8941E-01	1.5796E-03	1.2544E-03
1.8963E-01	7.0985E-04	1.2447E-03
1.8986E-01	8.2466E-04	1.2575E-03
1.9008E-01	9.7319E-04	1.2610E-03
1.9030E-01	5.4859E-04	1.2513E-03
1.9052E-01	1.1846E-03	1.2492E-03
1.9074E-01	6.4980E-04	1.2555E-03
1.9097E-01	9.7364E-04	1.2496E-03
1.9119E-01	1.0871E-03	1.2605E-03
1.9141E-01	1.0982E-03	1.2670E-03
1.9163E-01	1.0872E-03	1.2550E-03
1.9185E-01	1.2672E-03	1.2597E-03
1.9207E-01	8.2930E-04	1.2623E-03
1.9230E-01	1.0677E-03	1.2623E-03
1.9252E-01	8.5255E-04	1.2667E-03
1.9274E-01	1.4801E-03	1.2726E-03
1.9296E-01	1.2927E-03	1.2632E-03
1.9318E-01	1.0313E-03	1.2650E-03
1.9341E-01	9.6925E-04	1.2691E-03
1.9363E-01	1.0210E-03	1.2688E-03
1.9385E-01	1.1574E-03	1.2728E-03
1.9407E-01	9.6536E-04	1.2772E-03
1.9429E-01	9.9913E-04	1.2722E-03
1.9451E-01	1.3905E-03	1.2618E-03
1.9474E-01	1.2761E-03	1.2753E-03
1.9496E-01	1.3291E-03	1.2757E-03
1.9518E-01	6.0504E-04	1.2682E-03
1.9540E-01	1.5341E-03	1.2795E-03
1.9562E-01	1.3424E-03	1.2763E-03
1.9585E-01	1.0588E-03	1.2745E-03
1.9607E-01	9.8542E-04	1.2788E-03
1.9629E-01	1.1063E-03	1.2727E-03
1.9651E-01	1.2510E-03	1.2807E-03
1.9673E-01	1.0957E-03	1.2744E-03
1.9696E-01	7.6132E-04	1.2864E-03
1.9718E-01	8.8898E-04	1.2782E-03
1.9740E-01	9.8818E-04	1.2699E-03
1.9762E-01	3.0956E-04	1.2786E-03
1.9784E-01	8.9615E-04	1.2743E-03
1.9806E-01	8.6284E-04	1.2767E-03
1.9829E-01	9.4943E-04	1.2771E-03
1.9851E-01	7.9767E-04	1.2826E-03
1.9873E-01	9.6423E-04	1.2704E-03
1.9895E-01	1.1491E-03	1.2786E-03
1.9917E-01	1.6885E-03	1.2719E-03
1.9940E-01	9.9586E-04	1.2764E-03
1.9962E-01	1.9285E-03	1.2851E-03
1.9984E-01	1.6181E-03	1.2766E-03
2.0006E-01	8.1853E-04	1.2770E-03
2.0028E-01	1.4117E-03	1.2731E-03
2.0050E-01	6.8604E-04	1.2786E-03
2.0073E-01	1.2569E-03	1.2825E-03
2.0095E-01	9.3877E-04	1.2898E-03
2.0117E-01	1.0838E-03	1.2822E-03
2.0139E-01	1.1472E-03	1.2774E-03
2.0161E-01	4.8081E-04	1.2766E-03
2.0184E-01	1.0010E-03	1.2813E-03
2.0206E-01	1.2865E-03	1.2817E-03
2.0228E-01	1.1573E-03	1.2831E-03
2.0250E-01	1.3417E-03	1.2958E-03
2.0272E-01	4.7053E-04	1.2835E-03
2.0295E-01	1.2109E-03	1.2874E-03
2.0317E-01	1.3585E-03	1.2948E-03
2.0339E-01	1.2254E-03	1.2864E-03
2.0361E-01	1.2276E-03	1.2922E-03
2.0383E-01	8.9317E-04	1.2989E-03
2.0405E-01	1.2874E-03	1.3007E-03
2.0428E-01	7.4330E-04	1.2996E-03
2.0450E-01	1.2441E-03	1.2976E-03
2.0472E-01	1.6325E-03	1.2992E-03
2.0494E-01	1.1673E-03	1.2969E-03
2.0516E-01	1.1401E-03	1.3117E-03
2.0539E-01	1.4154E-03	1.3083E-03
2.0561E-01	1.2994E-03	1.3012E-03
2.0583E-01	1.0746E-03	1.3004E-03
2.0605E-01	9.7953E-04	1.3052E-03
2.0627E-01	1.0187E-03	1.3113E-03
2.0649E-01	8.9546E-04	1.3120E-03
2.0672E-01	7.6501E-04	1.3231E-03
2.0694E-01	1.5268E-03	1.3119E-03
2.0716E-01	1.0382E-03	1.3099E-03
2.0738E-01	8.5897E-04	1.3065E-03
2.0760E-01	7.3943E-04	1.3118E-03
2.0783E-01	1.0610E-03	1.3149E-03
2.0805E-01	9.2153E-04	1.3140E-03
2.0827E-01	7.2619E-04	1.3152E-03
2.0849E-01	7.9070E-04	1.3114E-03
2.0871E-01	1.0270E-03	1.3146E-03
2.0894E-01	1.1162E-03	1.3163E-03
2.0916E-01	8.5131E-04	1.3103E-03
2.0938E-01	4.9118E-04	1.3231E-03
2.0960E-01	8.2139E-04	1.3169E-03
2.0982E-01	1.2262E-03	1.3142E-03
2.1004E-01	1.4671E-03	1.3220E-03
2.1027E-01	6.4688E-04	1.3177E-03
2.1049E-01	1.2171E-03	1.3216E-03
2.1071E-01	1.1532E-03	1.3251E-03
2.1093E-01	9.0133E-04	1.3318E-03
2.1115E-01	6.4654E-04	1.3220E-03
2.1138E-01	1.2241E-03	1.3258E-03
2.1160E-01	3.6075E-04	1.3135E-03
2.1182E-01	1.4825E-03	1.3284E-03
2.1204E-01	1.7598E-03	1.3257E-03
2.1226E-01	1.1559E-03	1.3299E-03
2.1248E-01	1.2163E-03	1.3343E-03
2.1271E-01	1.1707E-03	1.3242E-03
2.1293E-01	8.9485E-04	1.3252E-03
2.1315E-01	1.1393E-03	1.3288E-03
2.1337E-01	7.0172E-04	1.3282E-03
2.1359E-01	7.9408E-04	1.3428E-03
2.1382E-01	1.4484E-03	1.3416E-03
2.1404E-01	8.8233E-04	1.3270E-03
2.1426E-01	4.2436E-04	1.3267E-03
2.1448E-01	9.5245E-04	1.3325E-03
2.1470E-01	1.0933E-03	1.3335E-03
2.1493E-01	9.7125E-04	1.3364E-03
2.1515E-01	8.8755E-04	1.3390E-03
2.1537E-01	1.1382E-03	1.3419E-03
2.1559E-01	6.3311E-04	1.3310E-03
2.1581E-01	1.3133E-03	1.3329E-03
2.1603E-01	8.4858E-04	1.3451E-03
2.1626E-01	1.3517E-03	1.3291E-03
2.1648E-01	8.7266E-04	1.3510E-03
2.1670E-01	4.8915E-04	1.3400E-03
2.1692E-01	1.4587E-03	1.3377E-03
2.1714E-01	6.9426E-04	1.3457E-03
2.1737E-01	8.8138E-04	1.3309E-03
2.1759E-01	4.8411E-04	1.3465E-03
2.1781E-01	1.0191E-03	1.3429E-03
2.1803E-01	6.1537E-04	1.3477E-03
2.1825E-01	8.0987E-04	1.3415E-03
2.1847E-01	6.4547E-04	1.3386E-03
2.1870E-01	7.5535E-04	1.3469E-03
2.1892E-01	1.5344E-03	1.3430E-03
2.1914E-01	7.4522E-04	1.3443E-03
2.1936E-01	6.7992E-04	1.3591E-03
2.1958E-01	1.2639E-03	1.3388E-03
2.1981E-01	1.0942E-03	1.3411E-03
2.2003E-01	1.1162E-03	1.3418E-03
2.2025E-01	9.6620E-04	1.3604E-03
2.2047E-01	1.1219E-03	1.3809E-03
2.2069E-01	1.1074E-03	1.3935E-03
2.2092E-01	1.1148E-03	1.4036E-03
2.2114E-01	1.0610E-03	1.4090E-03
2.2136E-01	6.2364E-04	1.4176E-03
2.2158E-01	1.1314E-03	1.4269E-03
2.2180E-01	1.4412E-03	1.4384E-03
2.2202E-01	1.8143E-03	1.4339E-03
2.2225E-01	1.2102E-03	1.4509E-03
2.2247E-01	1.2048E-03	1.4496E-03
2.2269E-01	2.7946E-04	1.4593E-03
2.2291E-01	7.9287E-04	1.4752E-03
2.2313E-01	1.0454E-03	1.4704E-03
2.2336E-01	1.0429E-03	1.4725E-03
2.2358E-01	9.7186E-04	1.4873E-03
2.2380E-01	1.4649E-03	1.4821E-03
2.2402E-01	1.1645E-03	1.4951E-03
2.2424E-01	1.0986E-03	1.5094E-03
2.2446E-01	1.0772E-03	1.5081E-03
2.2469E-01	1.0620E-03	1.4899E-03
2.2491E-01	6.0890E-04	1.4677E-03
2.2513E-01	1.3081E-03	1.4737E-03
2.2535E-01	7.7008E-04	1.4520E-03
2.2557E-01	1.5412E-03	1.4459E-03
2.2580E-01	6.8881E-04	1.4469E-03
2.2602E-01	7.0992E-04	1.4351E-03
2.2624E-01	1.0550E-03	1.4448E-03
2.2646E-01	1.1343E-03	1.4514E-03
2.2668E-01	8.5633E-04	1.4226E-03
2.2691E-01	8.9719E-04	1.4265E-03
2.2713E-01	1.0355E-03	1.4287E-03
2.2735E-01	8.4617E-04	1.4230E-03
2.2757E-01	7.8742E-04	1.4398E-03
2.2779E-01	1.2156E-03	1.4332E-03
2.2801E-01	1.1457E-03	1.4268E-03
2.2824E-01	1.3109E-03	1.4118E-03
2.2846E-01	1.2283E-03	1.4083E-03
2.2868E-01	7.1461E-04	1.4121E-03
2.2890E-01	1.2902E-03	1.4187E-03
2.2912E-01	5.9709E-04	1.4138E-03
2.2935E-01	1.1299E-03	1.4174E-03
2.2957E-01	5.0494E-04	1.3970E-03
2.2979E-01	1.0791E-03	1.4096E-03
2.3001E-01	6.6703E-04	1.4056E-03
2.3023E-01	8.3635E-04	1.3993E-03
2.3045E-01	1.0545E-03	1.4121E-03
2.3068E-01	7.7660E-04	1.4131E-03
2.3090E-01	6.3823E-04	1.3989E-03
2.3112E-01	8.5259E-04	1.4017E-03
2.3134E-01	1.2234E-03	1.3964E-03
2.3156E-01	1.2081E-03	1.3971E-03
2.3179E-01	8.3167E-04	1.4065E-03
2.3201E-01	1.0269E-03	1.4114E-03
2.3223E-01	6.5890E-04	1.3959E-03
2.3245E-01	9.7189E-04	1.3932E-03
2.3267E-01	9.5582E-04	1.4097E-03
2.3290E-01	1.4823E-03	1.4044E-03
2.3312E-01	1.7730E-05	1.3993E-03
2.3334E-01	8.4369E-04	1.4042E-03
2.3356E-01	1.2482E-03	1.4054E-03
2.3378E-01	9.7689E-04	1.4029E-03
2.3400E-01	1.0399E-03	1.4011E-03
2.3423E-01	1.1564E-03	1.3973E-03
2.3445E-01	9.7210E-04	1.3987E-03
2.3467E-01	1.1119E-03	1.4071E-03
2.3489E-01	6.9473E-04	1.4158E-03
2.3511E-01	8.3289E-04	1.3965E-03
2.3534E-01	7.0057E-04	1.4011E-03
2.3556E-01	6.8141E-04	1.3998E-03
2.3578E-01	4.8815E-04	1.4041E-03
2.3600E-01	9.1381E-04	1.4104E-03
2.3622E-01	1.0637E-03	1.4114E-03
2.3644E-01	1.2660E-03	1.4098E-03
2.3667E-01	8.4100E-04	1.4008E-03
2.3689E-01	1.3242E-03	1.3980E-03
2.3711E-01	5.5162E-04	1.4095E-03
2.3733E-01	6.7590E-04	1.4049E-03
2.3755E-01	1.2825E-03	1.4134E-03
2.3778E-01	6.3358E-04	1.4072E-03
2.3800E-01	6.3507E-04	1.4046E-03
2.3822E-01	1.5105E-03	1.4005E-03
2.3844E-01	1.0159E-03	1.4048E-03
2.3866E-01	5.8317E-04	1.4032E-03
2.3889E-01	6.3158E-04	1.4043E-03
2.3911E-01	5.0540E-04	1.4193E-03
2.3933E-01	5.7241E-04	1.4074E-03
2.3955E-01	8.3131E-04	1.4003E-03
2.3977E-01	1.0056E-03	1.4003E-03
2.3999E-01	1.0444E-03	1.4020E-03
2.4022E-01	9.0398E-04	1.4096E-03
2.4044E-01	9.7982E-04	1.4194E-03
2.4066E-01	8.3190E-04	1.4063E-03
2.4088E-01	7.8868E-04	1.4035E-03
2.4110E-01	8.2152E-04	1.4013E-03
2.4133E-01	4.8568E-04	1.4088E-03
2.4155E-01	6.9199E-04	1.4075E-03
2.4177E-01	3.3119E-04	1.4072E-03
2.4199E-01	4.4239E-04	1.4095E-03
2.4221E-01	6.9313E-04	1.4086E-03
2.4243E-01	9.7267E-04	1.3959E-03
2.4266E-01	9.1900E-04	1.4083E-03
2.4288E-01	1.0490E-03	1.4062E-03
2.4310E-01	8.3828E-04	1.4038E-03
2.4332E-01	1.2584E-03	1.4292E-03
2.4354E-01	1.0600E-03	1.3968E-03
2.4377E-01	6.3865E-04	1.4044E-03
2.4399E-01	6.9127E-04	1.4115E-03
2.4421E-01	7.9534E-04	1.4015E-03
2.4443E-01	9.5680E-04	1.4086E-03
2.4465E-01	6.2197E-04	1.4184E-03
2.4488E-01	8.5311E-04	1.4062E-03
2.4510E-01	8.0658E-04	1.4089E-03
2.4532E-01	8.5699E-04	1.4063E-03
2.4554E-01	1.0055E-03	1.4019E-03
2.4576E-01	1.0788E-03	1.4096E-03
2.4598E-01	1.0740E-03	1.4105E-03
2.4621E-01	1.2196E-03	1.4162E-03
2.4643E-01	5.9068E-04	1.4077E-03
2.4665E-01	5.9672E-04	1.4068E-03
2.4687E-01	8.2794E-04	1.4090E-03
2.4709E-01	6.1595E-04	1.4032E-03
2.4732E-01	9.4412E-04	1.4130E-03
2.4754E-01	1.0169E-03	1.4265E-03
2.4776E-01	7.8007E-04	1.4030E-03
2.4798E-01	5.3670E-04	1.4067E-03
2.4820E-01	9.4571E-04	1.4061E-03
2.4842E-01	1.0862E-03	1.4060E-03
2.4865E-01	1.0907E-03	1.4141E-03
2.4887E-01	5.9678E-04	1.4135E-03
2.4909E-01	5.6813E-04	1.4165E-03
2.4931E-01	9.9532E-04	1.4058E-03
2.4953E-01	5.6937E-04	1.4126E-03
2.4976E-01	8.0581E-04	1.4125E-03
2.4998E-01	7.8261E-04	1.4111E-03
2.5020E-01	1.0298E-03	1.4102E-03
2.5042E-01	9.7161E-04	1.4220E-03
2.5064E-01	1.4025E-03	1.4070E-03
2.5087E-01	1.1943E-03	1.4103E-03
2.5109E-01	6.9856E-04	1.4048E-03
2.5131E-01	1.2835E-03	1.4090E-03
2.5153E-01	7.5432E-04	1.4160E-03
2.5175E-01	8.4528E-04	1.4130E-03
2.5197E-01	8.2240E-04	1.4022E-03
2.5220E-01	1.0094E-03	1.3991E-03
2.5242E-01	1.1164E-03	1.4030E-03
2.5264E-01	1.2459E-03	1.4100E-03
2.5286E-01	1.3344E-03	1.4067E-03
2.5308E-01	8.4530E-04	1.4061E-03
2.5331E-01	5.8548E-04	1.4182E-03
2.5353E-01	8.1695E-04	1.3907E-03
2.5375E-01	7.3330E-04	1.4063E-03
2.5397E-01	5.3192E-04	1.3944E-03
2.5419E-01	1.0172E-03	1.4046E-03
2.5441E-01	5.1845E-04	1.4106E-03
2.5464E-01	8.8967E-04	1.4117E-03
2.5486E-01	9.7171E-04	1.3991E-03
2.5508E-01	5.6560E-04	1.4007E-03
2.5530E-01	1.0373E-03	1.3977E-03
2.5552E-01	5.0485E-04	1.4055E-03
2.5575E-01	7.5282E-04	1.4046E-03
2.5597E-01	8.3268E-04	1.4133E-03
2.5619E-01	7.1931E-04	1.4108E-03
2.5641E-01	8.9104E-04	1.3949E-03
2.5663E-01	2.9311E-04	1.4087E-03
2.5686E-01	6.4169E-04	1.3973E-03
2.5708E-01	7.0163E-04	1.4063E-03
2.5730E-01	3.7693E-04	1.4135E-03
2.5752E-01	5.2958E-04	1.4071E-03
2.5774E-01	1.2961E-03	1.4006E-03
2.5796E-01	8.3298E-04	1.4099E-03
2.5819E-01	6.9820E-04	1.3973E-03
2.5841E-01	1.1169E-03	1.4077E-03
2.5863E-01	7.5702E-04	1.4072E-03
2.5885E-01	8.9184E-04	1.4152E-03
2.5907E-01	1.3173E-03	1.4055E-03
2.5930E-01	9.1350E-04	1.3936E-03
2.5952E-01	9.1834E-04	1.4086E-03
2.5974E-01	6.5162E-04	1.4032E-03
2.5996E-01	7.6123E-04	1.4010E-03
2.6018E-01	7.3818E-04	1.4092E-03
2.6040E-01	8.7652E-04	1.4016E-03
2.6063E-01	4.8986E-04	1.3970E-03
2.6085E-01	8.5976E-04	1.4002E-03
2.6107E-01	7.6720E-04	1.3936E-03
2.6129E-01	7.8627E-04	1.3983E-03
2.6151E-01	5.6245E-04	1.4029E-03
2.6174E-01	8.6637E-04	1.4027E-03
2.6196E-01	6.9881E-04	1.4017E-03
2.6218E-01	7.1202E-04	1.3920E-03
2.6240E-01	6.3120E-04	1.3932E-03
2.6262E-01	5.9281E-04	1.4029E-03
2.6285E-01	1.0333E-03	1.4009E-03
2.6307E-01	1.3234E-03	1.4102E-03
2.6329E-01	5.2411E-04	1.3932E-03
2.6351E-01	6.0227E-04	1.3922E-03
2.6373E-01	4.4695E-04	1.3972E-03
2.6395E-01	9.1861E-04	1.3967E-03
2.6418E-01	7.3815E-04	1.4042E-03
2.6440E-01	1.1565E-03	1.4040E-03
2.6462E-01	7.9128E-04	1.3939E-03
2.6484E-01	6.0481E-04	1.4097E-03
2.6506E-01	8.2870E-04	1.3911E-03
2.6529E-01	6.4810E-04	1.4005E-03
2.6551E-01	9.5465E-04	1.3982E-03
2.6573E-01	2.3704E-04	1.4004E-03
2.6595E-01	5.3900E-04	1.4177E-03
2.6617E-01	4.8773E-04	1.3964E-03
2.6639E-01	1.2619E-03	1.3949E-03
2.6662E-01	6.2357E-04	1.3960E-03
2.6684E-01	8.8798E-04	1.4009E-03
2.6706E-01	3.8960E-04	1.4028E-03
2.6728E-01	8.0494E-04	1.4178E-03
2.6750E-01	8.2931E-04	1.3894E-03
2.6773E-01	1.5225E-04	1.4034E-03
2.6795E-01	7.7142E-04	1.3965E-03
2.6817E-01	7.1233E-04	1.4068E-03
2.6839E-01	9.1994E-04	1.3988E-03
2.6861E-01	6.5535E-04	1.4030E-03
2.6884E-01	5.1792E-04	1.4094E-03
2.6906E-01	1.0646E-03	1.4029E-03
2.6928E-01	9.8570E-04	1.3971E-03
2.6950E-01	9.4823E-04	1.4033E-03
2.6972E-01	1.4140E-03	1.3948E-03
2.6994E-01	7.8841E-04	1.4032E-03
2.7017E-01	5.7317E-04	1.4158E-03
2.7039E-01	8.0305E-04	1.3944E-03
2.7061E-01	3.8138E-04	1.4051E-03
2.7083E-01	2.2158E-04	1.3960E-03
2.7105E-01	4.7380E-04	1.4028E-03
2.7128E-01	5.7967E-04	1.4001E-03
2.7150E-01	6.0417E-04	1.4203E-03
2.7172E-01	8.0202E-04	1.4039E-03
2.7194E-01	1.0103E-03	1.3941E-03
2.7216E-01	3.8975E-04	1.3964E-03
2.7238E-01	9.7115E-04	1.4000E-03
2.7261E-01	4.6075E-04	1.4072E-03
2.7283E-01	4.8402E-04	1.4068E-03
2.7305E-01	7.3077E-04	1.4212E-03
2.7327E-01	7.6975E-04	1.3867E-03
2.7349E-01	1.1238E-03	1.4055E-03
2.7372E-01	6.4287E-04	1.4051E-03
2.7394E-01	7.7568E-04	1.4064E-03
2.7416E-01	5.7306E-04	1.4114E-03
2.7438E-01	8.6890E-04	1.4164E-03
2.7460E-01	3.6342E-04	1.3955E-03
2.7483E-01	8.0963E-04	1.4063E-03
2.7505E-01	6.3987E-04	1.4033E-03
2.7527E-01	5.1077E-04	1.4090E-03
2.7549E-01	1.0214E-03	1.4025E-03
2.7571E-01	9.7579E-04	1.4116E-03
2.7593E-01	7.1585E-04	1.4156E-03
2.7616E-01	8.6055E-04	1.4422E-03
2.7638E-01	7.8097E-04	1.4684E-03
2.7660E-01	9.2884E-04	1.4762E-03
2.7682E-01	3.8414E-04	1.4821E-03
2.7704E-01	6.0707E-04	1.5075E-03
2.7727E-01	5.2800E-04	1.5109E-03
2.7749E-01	4.4071E-04	1.5291E-03
2.7771E-01	8.9675E-04	1.5292E-03
2.7793E-01	5.3802E-04	1.5236E-03
2.7815E-01	5.4566E-04	1.5444E-03
2.7838E-01	1.0268E-03	1.5552E-03
2.7860E-01	4.3222E-04	1.5631E-03
2.7882E-01	4.8676E-04	1.5811E-03
2.7904E-01	4.8097E-04	1.5581E-03
2.7926E-01	2.6816E-04	1.5901E-03
2.7948E-01	1.3149E-04	1.5886E-03
2.7971E-01	7.6219E-04	1.6019E-03
2.7993E-01	1.8439E-03	1.6028E-03
2.8015E-01	3.9528E-04	1.6058E-03
2.8037E-01	4.0613E-04	1.6159E-03
2.8059E-01	6.5458E-04	1.5748E-03
2.8082E-01	4.3117E-04	1.5565E-03
2.8104E-01	5.5779E-04	1.5522E-03
2.8126E-01	5.4964E-04	1.5302E-03
2.8148E-01	3.1301E-04	1.5441E-03
2.8170E-01	2.8894E-04	1.5215E-03
2.8192E-01	3.3298E-04	1.5160E-03
2.8215E-01	9.9466E-04	1.5158E-03
2.8237E-01	3.9047E-04	1.5043E-03
2.8259E-01	3.2560E-04	1.5055E-03
2.8281E-01	9.0858E-04	1.5140E-03
2.8303E-01	6.0233E-04	1.5026E-03
2.8326E-01	8.7391E-04	1.4934E-03
2.8348E-01	1.0340E-03	1.4953E-03
2.8370E-01	1.4335E-04	1.4874E-03
2.8392E-01	5.3400E-04	1.4860E-03
2.8414E-01	9.9067E-04	1.4976E-03
2.8437E-01	6.5244E-04	1.4969E-03
2.8459E-01	1.5419E-04	1.4913E-03
2.8481E-01	3.3192E-04	1.4763E-03
2.8503E-01	5.5700E-04	1.4763E-03
2.8525E-01	4.6317E-04	1.4797E-03
2.8547E-01	7.8417E-04	1.4848E-03
2.8570E-01	2.3678E-04	1.4898E-03
2.8592E-01	2.7186E-06	1.4666E-03
2.8614E-01	8.7000E-04	1.4652E-03
2.8636E-01	7.3031E-04	1.4652E-03
2.8658E-01	6.4218E-04	1.4791E-03
2.8681E-01	5.7997E-04	1.4742E-03
2.8703E-01	1.2259E-03	1.4756E-03
2.8725E-01	8.4708E-04	1.4842E-03
2.8747E-01	2.8186E-04	1.4663E-03
2.8769E-01	6.8707E-04	1.4640E-03
2.8791E-01	6.8160E-04	1.4665E-03
2.8814E-01	6.1098E-04	1.4736E-03
2.8836E-01	5.6105E-04	1.4747E-03
2.8858E-01	9.1679E-04	1.4841E-03
2.8880E-01	4.3714E-04	1.4646E-03
2.8902E-01	4.5821E-04	1.4649E-03
2.8925E-01	1.5487E-04	1.4650E-03
2.8947E-01	4.9891E-04	1.4750E-03
2.8969E-01	2.9596E-04	1.4703E-03
2.8991E-01	1.2345E-03	1.4830E-03
2.9013E-01	1.2790E-03	1.4782E-03
2.9036E-01	4.9727E-04	1.4709E-03
2.9058E-01	4.1527E-04	1.4698E-03
2.9080E-01	1.0030E-03	1.4645E-03
2.9102E-01	9.0698E-04	1.4733E-03
2.9124E-01	1.3987E-03	1.4650E-03
2.9146E-01	2.6084E-04	1.4738E-03
2.9169E-01	3.7365E-04	1.4562E-03
2.9191E-01	5.3647E-04	1.4517E-03
2.9213E-01	3.5921E-04	1.4604E-03
2.9235E-01	7.4255E-04	1.4603E-03
2.9257E-01	8.5350E-04	1.4584E-03
2.9280E-01	5.3048E-04	1.4691E-03
2.9302E-01	6.1372E-04	1.4486E-03
2.9324E-01	8.2955E-04	1.4540E-03
2.9346E-01	1.0093E-03	1.4474E-03
2.9368E-01	9.8208E-04	1.4440E-03
2.9390E-01	6.5216E-04	1.4559E-03
2.9413E-01	3.5131E-04	1.4591E-03
2.9435E-01	8.0543E-04	1.4612E-03
2.9457E-01	8.1898E-04	1.4445E-03
2.9479E-01	7.4513E-04	1.4462E-03
2.9501E-01	-2.8633E-04	1.4536E-03
2.9524E-01	4.9256E-04	1.4556E-03
2.9546E-01	6.5890E-04	1.4451E-03
2.9568E-01	6.7255E-04	1.4685E-03
2.9590E-01	3.6425E-04	1.4464E-03
2.9612E-01	7.7592E-04	1.4384E-03
2.9635E-01	6.9549E-04	1.4534E-03
2.9657E-01	1.8435E-04	1.4467E-03
2.9679E-01	3.7185E-04	1.4542E-03
2.9701E-01	7.7159E-04	1.4612E-03
2.9723E-01	7.6129E-04	1.4484E-03
2.9745E-01	1.2412E-04	1.4366E-03
2.9768E-01	3.9441E-04	1.4431E-03
2.9790E-01	1.1475E-03	1.4473E-03
2.9812E-01	2.0788E-04	1.4486E-03
2.9834E-01	8.0186E-04	1.4468E-03
2.9856E-01	9.7829E-04	1.4493E-03
2.9879E-01	6.2862E-04	1.4396E-03
2.9901E-01	7.2055E-04	1.4375E-03
2.9923E-01	8.9722E-04	1.4385E-03
2.9945E-01	8.2146E-04	1.4350E-03
2.9967E-01	9.3312E-05	1.4394E-03
2.9989E-01	8.9586E-04	1.4514E-03
3.0012E-01	7.6524E-04	1.4310E-03
3.0034E-01	3.7575E-04	1.4357E-03
3.0056E-01	3.8157E-04	1.4295E-03
3.0078E-01	3.9060E-04	1.4346E-03
3.0100E-01	3.1871E-04	1.4379E-03
3.0123E-01	6.9245E-04	1.4434E-03
3.0145E-01	5.6460E-04	1.4426E-03
3.0167E-01	7.2926E-04	1.4260E-03
3.0189E-01	6.3139E-04	1.4308E-03
3.0211E-01	9.4903E-04	1.4366E-03
3.0234E-01	3.6307E-04	1.4340E-03
3.0256E-01	5.4245E-04	1.4343E-03
3.0278E-01	4.0871E-04	1.4486E-03
3.0300E-01	6.7612E-04	1.4298E-03
3.0322E-01	3.7081E-04	1.4273E-03
3.0344E-01	3.3693E-04	1.4347E-03
3.0367E-01	1.6282E-04	1.4333E-03
3.0389E-01	5.6152E-04	1.4308E-03
3.0411E-01	4.5870E-04	1.4377E-03
3.0433E-01	3.9806E-04	1.4415E-03
3.0455E-01	1.1049E-03	1.4277E-03
3.0478E-01	-3.1618E-05	1.4273E-03
3.0500E-01	1.8777E-04	1.4342E-03
3.0522E-01	4.7578E-04	1.4321E-03
3.0544E-01	9.4777E-04	1.4364E-03
3.0566E-01	7.6561E-04	1.4476E-03
3.0588E-01	6.1806E-04	1.4302E-03
3.0611E-01	4.6173E-04	1.4226E-03
3.0633E-01	6.5525E-04	1.4342E-03
3.0655E-01	6.1231E-04	1.4347E-03
3.0677E-01	4.2579E-04	1.4367E-03
3.0699E-01	-7.1146E-05	1.4470E-03
3.0722E-01	7.5581E-04	1.4318E-03
3.0744E-01	6.8448E-04	1.4328E-03
3.0766E-01	5.6070E-04	1.4286E-03
3.0788E-01	1.0958E-03	1.4251E-03
3.0810E-01	1.0743E-03	1.4382E-03
3.0833E-01	6.8897E-04	1.4390E-03
3.0855E-01	4.8606E-04	1.4484E-03
3.0877E-01	4.0548E-05	1.4216E-03
3.0899E-01	6.6601E-04	1.4324E-03
3.0921E-01	7.4790E-04	1.4251E-03
3.0943E-01	1.4392E-03	1.4364E-03
3.0966E-01	1.2713E-03	1.4376E-03
3.0988E-01	1.2469E-04	1.4439E-03
3.1010E-01	9.0195E-04	1.4286E-03
3.1032E-01	7.0872E-04	1.4307E-03
3.1054E-01	5.8714E-04	1.4289E-03
3.1077E-01	9.7927E-04	1.4293E-03
3.1099E-01	1.8916E-04	1.4396E-03
3.1121E-01	7.6856E-04	1.4372E-03
3.1143E-01	5.8846E-04	1.4439E-03
3.1165E-01	5.7660E-04	1.4299E-03
3.1187E-01	5.3672E-04	1.4300E-03
3.1210E-01	4.9970E-04	1.4307E-03
3.1232E-01	9.3377E-04	1.4360E-03
3.1254E-01	2.1054E-04	1.4424E-03
3.1276E-01	6.8152E-04	1.4448E-03
3.1298E-01	1.0287E-03	1.4217E-03
3.1321E-01	8.0210E-04	1.4318E-03
3.1343E-01	1.1603E-03	1.4249E-03
3.1365E-01	5.7417E-04	1.4407E-03
3.1387E-01	6.8111E-04	1.4319E-03
3.1409E-01	7.2296E-04	1.4426E-03
3.1432E-01	1.9791E-04	1.4345E-03
3.1454E-01	2.3674E-04	1.4328E-03
3.1476E-01	7.0148E-04	1.4258E-03
3.1498E-01	7.6857E-04	1.4263E-03
3.1520E-01	-9.7766E-05	1.4349E-03
3.1542E-01	3.8088E-04	1.4349E-03
3.1565E-01	4.6113E-04	1.4494E-03
3.1587E-01	7.1510E-04	1.4338E-03
3.1609E-01	4.6049E-04	1.4267E-03
3.1631E-01	2.0387E-04	1.4327E-03
3.1653E-01	7.9022E-04	1.4345E-03
3.1676E-01	6.9505E-04	1.4333E-03
3.1698E-01	4.5747E-04	1.4449E-03
3.1720E-01	1.2288E-03	1.4249E-03
3.1742E-01	5.7623E-04	1.4288E-03
3.1764E-01	4.3937E-04	1.4354E-03
3.1786E-01	5.4113E-04	1.4341E-03
3.1809E-01	7.6763E-04	1.4305E-03
3.1831E-01	5.4603E-04	1.4369E-03
3.1853E-01	6.3615E-04	1.4423E-03
3.1875E-01	8.9548E-04	1.4306E-03
3.1897E-01	6.5089E-04	1.4269E-03
3.1920E-01	3.9529E-04	1.4289E-03
3.1942E-01	4.1880E-04	1.4321E-03
3.1964E-01	3.8898E-04	1.4425E-03
3.1986E-01	1.0792E-03	1.4503E-03
3.2008E-01	2.8115E-04	1.4231E-03
3.2031E-01	4.3221E-04	1.4333E-03
3.2053E-01	3.2128E-04	1.4354E-03
3.2075E-01	3.5219E-04	1.4259E-03
3.2097E-01	9.5110E-04	1.4398E-03
3.2119E-01	3.9295E-04	1.4371E-03
3.2141E-01	2.4594E-04	1.4412E-03
3.2164E-01	4.1923E-04	1.4318E-03
3.2186E-01	6.3361E-04	1.4360E-03
3.2208E-01	5.9065E-04	1.4285E-03
3.2230E-01	4.1102E-04	1.4350E-03
3.2252E-01	5.4317E-04	1.4398E-03
3.2275E-01	1.6332E-04	1.4404E-03
3.2297E-01	4.8667E-04	1.4318E-03
3.2319E-01	6.6721E-04	1.4276E-03
3.2341E-01	5.0717E-04	1.4289E-03
3.2363E-01	9.7584E-04	1.4358E-03
3.2385E-01	3.1610E-04	1.4411E-03
3.2408E-01	6.0051E-04	1.4396E-03
3.2430E-01	4.8025E-04	1.4356E-03
3.2452E-01	3.4780E-04	1.4254E-03
3.2474E-01	4.5639E-04	1.4286E-03
3.2496E-01	4.0820E-04	1.4307E-03
3.2519E-01	5.4814E-04	1.4381E-03
3.2541E-01	7.4558E-04	1.4319E-03
3.2563E-01	3.4950E-04	1.4511E-03
3.2585E-01	8.6837E-04	1.4291E-03
3.2607E-01	3.8482E-04	1.4295E-03
3.2630E-01	7.9597E-04	1.4286E-03
3.2652E-01	3.0070E-04	1.4448E-03
3.2674E-01	1.6900E-05	1.4307E-03
3.2696E-01	8.8240E-04	1.4525E-03
3.2718E-01	2.3790E-04	1.4259E-03
3.2740E-01	6.5588E-04	1.4218E-03
3.2763E-01	5.5464E-04	1.4375E-03
3.2785E-01	-1.9194E-05	1.4308E-03
3.2807E-01	4.4645E-04	1.4360E-03
3.2829E-01	3.7496E-04	1.4392E-03
3.2851E-01	1.2544E-04	1.4466E-03
3.2874E-01	7.0318E-04	1.4243E-03
3.2896E-01	3.8114E-04	1.4322E-03
3.2918E-01	1.5818E-04	1.4305E-03
3.2940E-01	9.5381E-04	1.4317E-03
3.2962E-01	6.3348E-04	1.4408E-03
3.2984E-01	-1.8287E-04	1.4547E-03
3.3007E-01	6.0057E-04	1.4250E-03
3.3029E-01	6.9134E-04	1.4282E-03
3.3051E-01	8.2780E-04	1.4324E-03
3.3073E-01	2.7958E-04	1.4312E-03
3.3095E-01	1.4591E-04	1.4322E-03
3.3118E-01	2.4675E-04	1.4467E-03
3.3140E-01	9.0254E-04	1.4333E-03
3.3162E-01	3.8780E-04	1.4343E-03
3.3184E-01	7.2889E-04	1.4826E-03
3.3206E-01	6.4864E-04	1.5026E-03
3.3229E-01	1.8941E-04	1.5152E-03
3.3251E-01	4.6826E-04	1.5261E-03
3.3273E-01	1.0230E-03	1.5493E-03
3.3295E-01	1.1360E-03	1.5569E-03
3.3317E-01	9.9874E-04	1.5721E-03
3.3339E-01	8.7422E-04	1.5860E-03
3.3362E-01	1.2616E-03	1.5930E-03
3.3384E-01	4.5893E-04	1.6073E-03
3.3406E-01	7.2244E-04	1.6153E-03
3.3428E-01	3.5051E-04	1.6346E-03
3.3450E-01	7.6997E-05	1.6367E-03
3.3473E-01	4.2675E-04	1.6478E-03
3.3495E-01	1.2332E-03	1.6584E-03
3.3517E-01	4.8947E-04	1.6621E-03
3.3539E-01	4.3704E-04	1.6796E-03
3.3561E-01	3.2381E-04	1.6815E-03
3.3583E-01	7.3152E-04	1.6948E-03
3.3606E-01	4.6164E-04	1.6915E-03
3.3628E-01	2.1220E-04	1.6530E-03
3.3650E-01	8.2337E-04	1.6246E-03
3.3672E-01	6.7189E-04	1.6104E-03
3.3694E-01	2.7015E-04	1.6135E-03
3.3717E-01	5.9581E-04	1.5952E-03
3.3739E-01	8.5979E-04	1.5634E-03
3.3761E-01	5.7175E-04	1.5774E-03
3.3783E-01	2.3684E-04	1.5714E-03
3.3805E-01	8.3070E-04	1.5661E-03
3.3828E-01	7.2161E-04	1.5595E-03
3.3850E-01	1.2372E-03	1.5756E-03
3.3872E-01	5.8325E-05	1.5407E-03
3.3894E-01	6.7136E-04	1.5426E-03
3.3916E-01	3.9429E-04	1.5500E-03
3.3938E-01	3.6900E-04	1.5456E-03
3.3961E-01	9.0002E-04	1.5477E-03
3.3983E-01	2.7218E-04	1.5657E-03
3.4005E-01	1.0329E-03	1.5463E-03
3.4027E-01	5.2872E-04	1.5385E-03
3.4049E-01	6.6496E-05	1.5470E-03
3.4072E-01	1.0302E-03	1.5460E-03
3.4094E-01	5.5024E-04	1.5483E-03
3.4116E-01	4.8249E-04	1.5625E-03
3.4138E-01	6.5367E-04	1.5724E-03
3.4160E-01	8.4189E-04	1.5458E-03
3.4182E-01	7.2958E-04	1.5485E-03
3.4205E-01	5.4319E-04	1.5583E-03
3.4227E-01	-8.9060E-05	1.5501E-03
3.4249E-01	7.1223E-04	1.5677E-03
3.4271E-01	9.7749E-04	1.5814E-03
3.4293E-01	8.4001E-04	1.5441E-03
3.4316E-01	1.2546E-03	1.5587E-03
3.4338E-01	3.9740E-04	1.5705E-03
3.4360E-01	4.9970E-04	1.5720E-03
3.4382E-01	3.4414E-04	1.5637E-03
3.4404E-01	7.2940E-04	1.5939E-03
3.4427E-01	8.3889E-04	1.5713E-03
3.4449E-01	3.2575E-04	1.5734E-03
3.4471E-01	3.9634E-04	1.5778E-03
3.4493E-01	7.2921E-04	1.5698E-03
3.4515E-01	9.4319E-04	1.5761E-03
3.4537E-01	1.0293E-03	1.5939E-03
3.4560E-01	4.9609E-04	1.6059E-03
3.4582E-01	-4.5017E-05	1.5815E-03
3.4604E-01	3.3742E-04	1.5914E-03
3.4626E-01	3.1355E-04	1.5861E-03
3.4648E-01	2.6884E-04	1.5880E-03
3.4671E-01	8.7208E-04	1.5983E-03
3.4693E-01	9.7993E-04	1.6011E-03
3.4715E-01	8.5126E-04	1.6054E-03
3.4737E-01	4.1158E-04	1.6010E-03
3.4759E-01	1.0754E-03	1.6045E-03
3.4781E-01	1.0432E-03	1.5940E-03
3.4804E-01	4.3383E-04	1.6158E-03
3.4826E-01	9.1073E-04	1.6132E-03
3.4848E-01	1.0662E-03	1.6206E-03
3.4870E-01	9.2407E-04	1.6091E-03
3.4892E-01	7.7955E-05	1.6068E-03
3.4915E-01	6.2017E-04	1.6183E-03
3.4937E-01	5.1596E-04	1.6203E-03
3.4959E-01	6.6088E-04	1.6318E-03
3.4981E-01	6.9505E-04	1.6377E-03
3.5003E-01	7.5314E-04	1.6434E-03
3.5026E-01	4.2406E-04	1.6248E-03
3.5048E-01	8.8759E-04	1.6337E-03
3.5070E-01	8.9945E-04	1.6310E-03
3.5092E-01	3.7771E-04	1.6435E-03
3.5114E-01	2.7707E-04	1.6522E-03
3.5136E-01	9.2365E-04	1.6632E-03
3.5159E-01	5.7976E-04	1.6416E-03
3.5181E-01	6.9498E-04	1.6553E-03
3.5203E-01	7.7857E-04	1.6490E-03
3.5225E-01	2.7696E-04	1.6631E-03
3.5247E-01	8.7266E-04	1.6649E-03
3.5270E-01	6.5617E-04	1.6892E-03
3.5292E-01	5.8741E-04	1.6640E-03
3.5314E-01	4.8926E-04	1.6674E-03
3.5336E-01	4.1097E-04	1.6770E-03
3.5358E-01	8.6678E-04	1.6844E-03
3.5380E-01	1.8004E-04	1.6808E-03
3.5403E-01	8.5016E-04	1.6975E-03
3.5425E-01	1.0632E-03	1.7059E-03
3.5447E-01	1.0097E-03	1.6818E-03
3.5469E-01	4.7827E-04	1.6847E-03
3.5491E-01	1.1486E-03	1.7127E-03
3.5514E-01	4.0568E-04	1.6952E-03
3.5536E-01	1.1327E-03	1.7102E-03
3.5558E-01	7.5494E-04	1.7535E-03
3.5580E-01	3.3401E-04	1.7068E-03
3.5602E-01	1.3110E-03	1.7131E-03
3.5625E-01	1.0241E-04	1.7244E-03
3.5647E-01	1.4161E-04	1.7281E-03
3.5669E-01	7.8923E-04	1.7295E-03
3.5691E-01	2.1722E-04	1.7566E-03
3.5713E-01	1.1272E-03	1.7558E-03
3.5735E-01	8.7099E-04	1.7381E-03
3.5758E-01	3.0524E-04	1.7531E-03
3.5780E-01	-9.4400E-05	1.7464E-03
3.5802E-01	1.9742E-04	1.7564E-03
3.5824E-01	-2.7502E-05	1.7842E-03
3.5846E-01	4.1365E-04	1.7875E-03
3.5869E-01	6.9063E-04	1.7631E-03
3.5891E-01	5.0055E-04	1.7616E-03
3.5913E-01	6.5463E-04	1.7659E-03
3.5935E-01	1.8567E-04	1.7653E-03
3.5957E-01	2.7676E-04	1.7841E-03
3.5979E-01	7.6149E-04	1.7706E-03
3.6002E-01	5.8293E-04	1.7847E-03
3.6024E-01	3.7882E-04	1.7521E-03
3.6046E-01	8.7890E-04	1.7515E-03
3.6068E-01	1.2395E-04	1.7511E-03
3.6090E-01	6.5795E-04	1.7675E-03
3.6113E-01	5.6607E-04	1.7709E-03
3.6135E-01	2.4337E-04	1.7999E-03
3.6157E-01	3.2997E-04	1.7524E-03
3.6179E-01	1.7868E-04	1.7623E-03
3.6201E-01	3.0569E-04	1.7746E-03
3.6224E-01	8.5104E-04	1.7861E-03
3.6246E-01	6.3188E-04	1.7824E-03
3.6268E-01	4.7583E-04	1.8071E-03
3.6290E-01	6.5042E-04	1.8388E-03
3.6312E-01	7.0580E-04	1.7923E-03
3.6334E-01	-2.5973E-04	1.8206E-03
3.6357E-01	7.6867E-04	1.8208E-03
3.6379E-01	5.4749E-04	1.8405E-03
3.6401E-01	4.5747E-04	1.8311E-03
3.6423E-01	9.0721E-04	1.8968E-03
3.6445E-01	1.2775E-04	1.8353E-03
3.6468E-01	9.3652E-04	1.8546E-03
3.6490E-01	6.5788E-04	1.8770E-03
3.6512E-01	7.5012E-04	1.8807E-03
3.6534E-01	5.5661E-04	1.8853E-03
3.6556E-01	8.1030E-04	1.9257E-03
3.6578E-01	2.2885E-04	1.9154E-03
3.6601E-01	3.2863E-04	1.9137E-03
3.6623E-01	3.5364E-05	1.9101E-03
3.6645E-01	7.3174E-04	1.9489E-03
3.6667E-01	2.2555E-04	1.9288E-03
3.6689E-01	4.6617E-04	1.9681E-03
3.6712E-01	3.9577E-04	2.0085E-03
3.6734E-01	6.3671E-04	1.9599E-03
3.6756E-01	-3.1307E-04	1.9686E-03
3.6778E-01	5.3023E-04	2.0089E-03
3.6800E-01	4.8606E-04	2.0045E-03
3.6823E-01	6.4250E-05	2.0355E-03
3.6845E-01	9.2070E-04	2.0541E-03
3.6867E-01	1.3169E-03	2.0778E-03
3.6889E-01	3.2669E-04	2.0550E-03
3.6911E-01	8.9350E-04	2.0794E-03
3.6933E-01	8.6164E-04	2.0831E-03
3.6956E-01	4.5652E-04	2.1138E-03
3.6978E-01	-3.2282E-04	2.1273E-03
3.7000E-01	7.8524E-04	2.1936E-03
