# Supplementary material for: A solution structure analysis reveals a bent collagen triple helix in the complement activation recognition molecule mannan-binding lectin
Source: J Biol Chem. 2022 Dec 15;299(2):102799. doi: 10.1016/j.jbc.2022.102799 (PMC9898670; doi:10.1016/j.jbc.2022.102799)
Supplement: top10-GA [file mmc2.zip]

Archive with 12 entries (11 files):
- top10-GA/
- 7-GA_614.pdb
- 8-GA_2219.pdb
- 9-GA_1684.pdb
- 10-GA_848.pdb
- top10-ga-x.pse
- 1-GA_4067.pdb
- 2-GA_609.pdb
- 3-GA_6902.pdb
- 4-GA_3546.pdb
- 5-GA_3885.pdb
- 6-GA_6723.pdb
