# Supplementary material for: A solution structure analysis reveals a bent collagen triple helix in the complement activation recognition molecule mannan-binding lectin
Source: J Biol Chem. 2022 Dec 15;299(2):102799. doi: 10.1016/j.jbc.2022.102799 (PMC9898670; doi:10.1016/j.jbc.2022.102799)
Supplement: top10-GA [file mmc2.zip › 7-GA_614.pdb]

ATOM      1  CH3 ACE     1      11.640  52.770  55.640  1.00  0.00            
ATOM      2 1HH3 ACE     1      12.610  52.270  55.630  1.00  0.00            
ATOM      3 2HH3 ACE     1      10.970  52.200  55.000  1.00  0.00            
ATOM      4 3HH3 ACE     1      11.630  53.830  55.370  1.00  0.00            
ATOM      5  C   ACE     1      11.050  52.650  57.060  1.00  0.00            
ATOM      6  O   ACE     1      10.140  51.780  57.190  1.00  0.00            
ATOM      7  N   PRO     2      11.640  53.340  58.040  1.00  0.00            
ATOM      8  CD  PRO     2      11.130  53.390  59.450  1.00  0.00            
ATOM      9  HD1 PRO     2      11.010  52.450  59.980  1.00  0.00            
ATOM     10  HD2 PRO     2      10.180  53.930  59.420  1.00  0.00            
ATOM     11  CG  PRO     2      12.210  54.290  60.200  1.00  0.00            
ATOM     12  HG1 PRO     2      13.000  53.680  60.620  1.00  0.00            
ATOM     13  HG2 PRO     2      11.760  54.930  60.950  1.00  0.00            
ATOM     14  CB  PRO     2      12.780  55.220  59.080  1.00  0.00            
ATOM     15  HB1 PRO     2      13.740  55.640  59.360  1.00  0.00            
ATOM     16  HB2 PRO     2      12.130  56.070  58.860  1.00  0.00            
ATOM     17  CA  PRO     2      12.780  54.260  57.820  1.00  0.00            
ATOM     18  HA  PRO     2      12.620  54.970  57.000  1.00  0.00            
ATOM     19  C   PRO     2      14.220  53.570  57.740  1.00  0.00            
ATOM     20  O   PRO     2      14.330  52.420  58.160  1.00  0.00            
ATOM     21  N   HYP     3      15.260  54.300  57.240  1.00  0.00            
ATOM     22  CD2 HYP     3      15.180  55.710  56.900  1.00  0.00            
ATOM     23 1HD2 HYP     3      15.360  56.350  57.770  1.00  0.00            
ATOM     24 2HD2 HYP     3      14.190  56.010  56.550  1.00  0.00            
ATOM     25  CG  HYP     3      16.260  55.820  55.900  1.00  0.00            
ATOM     26  HG  HYP     3      16.660  56.840  55.840  1.00  0.00            
ATOM     27  OD1 HYP     3      15.780  55.370  54.540  1.00  0.00            
ATOM     28  HD1 HYP     3      16.590  55.250  54.040  1.00  0.00            
ATOM     29  CB  HYP     3      17.330  54.970  56.490  1.00  0.00            
ATOM     30  HB1 HYP     3      17.870  55.440  57.310  1.00  0.00            
ATOM     31  HB2 HYP     3      18.010  54.550  55.760  1.00  0.00            
ATOM     32  CA  HYP     3      16.540  53.740  56.970  1.00  0.00            
ATOM     33  HA  HYP     3      16.550  53.010  56.150  1.00  0.00            
ATOM     34  C   HYP     3      17.250  53.180  58.190  1.00  0.00            
ATOM     35  O   HYP     3      16.930  53.710  59.270  1.00  0.00            
ATOM     36  N   GLY     4      18.210  52.230  58.100  1.00  0.00            
ATOM     37  H   GLY     4      18.430  51.850  57.200  1.00  0.00            
ATOM     38  CA  GLY     4      18.960  51.770  59.320  1.00  0.00            
ATOM     39  HA1 GLY     4      19.660  50.950  59.210  1.00  0.00            
ATOM     40  HA2 GLY     4      18.330  51.400  60.130  1.00  0.00            
ATOM     41  C   GLY     4      19.850  52.890  59.940  1.00  0.00            
ATOM     42  O   GLY     4      19.920  53.960  59.370  1.00  0.00            
ATOM     43  N   PRO     5      20.460  52.700  61.130  1.00  0.00            
ATOM     44  CD  PRO     5      20.590  51.460  61.840  1.00  0.00            
ATOM     45  HD1 PRO     5      20.610  50.610  61.160  1.00  0.00            
ATOM     46  HD2 PRO     5      19.820  51.330  62.600  1.00  0.00            
ATOM     47  CG  PRO     5      21.940  51.500  62.550  1.00  0.00            
ATOM     48  HG1 PRO     5      22.710  51.250  61.820  1.00  0.00            
ATOM     49  HG2 PRO     5      22.050  50.850  63.420  1.00  0.00            
ATOM     50  CB  PRO     5      22.040  52.980  62.920  1.00  0.00            
ATOM     51  HB1 PRO     5      23.060  53.290  63.150  1.00  0.00            
ATOM     52  HB2 PRO     5      21.370  53.310  63.710  1.00  0.00            
ATOM     53  CA  PRO     5      21.460  53.600  61.660  1.00  0.00            
ATOM     54  HA  PRO     5      20.970  54.540  61.900  1.00  0.00            
ATOM     55  C   PRO     5      22.570  53.870  60.650  1.00  0.00            
ATOM     56  O   PRO     5      22.830  53.000  59.820  1.00  0.00            
ATOM     57  N   HYP     6      23.410  54.950  60.770  1.00  0.00            
ATOM     58  CD2 HYP     6      23.310  56.060  61.680  1.00  0.00            
ATOM     59 1HD2 HYP     6      22.740  55.690  62.530  1.00  0.00            
ATOM     60 2HD2 HYP     6      22.770  56.910  61.250  1.00  0.00            
ATOM     61  CG  HYP     6      24.710  56.530  62.010  1.00  0.00            
ATOM     62  HG  HYP     6      25.110  55.840  62.750  1.00  0.00            
ATOM     63  OD1 HYP     6      24.700  57.860  62.430  1.00  0.00            
ATOM     64  HD1 HYP     6      25.590  57.960  62.770  1.00  0.00            
ATOM     65  CB  HYP     6      25.340  56.430  60.660  1.00  0.00            
ATOM     66  HB1 HYP     6      26.410  56.240  60.720  1.00  0.00            
ATOM     67  HB2 HYP     6      25.250  57.310  60.020  1.00  0.00            
ATOM     68  CA  HYP     6      24.680  55.200  60.030  1.00  0.00            
ATOM     69  HA  HYP     6      24.320  55.430  59.030  1.00  0.00            
ATOM     70  C   HYP     6      25.580  53.940  60.110  1.00  0.00            
ATOM     71  O   HYP     6      25.740  53.330  61.120  1.00  0.00            
ATOM     72  N   GLY     7      26.180  53.670  58.980  1.00  0.00            
ATOM     73  H   GLY     7      25.990  54.220  58.150  1.00  0.00            
ATOM     74  CA  GLY     7      27.080  52.560  58.780  1.00  0.00            
ATOM     75  HA1 GLY     7      27.470  52.390  57.770  1.00  0.00            
ATOM     76  HA2 GLY     7      26.560  51.650  59.090  1.00  0.00            
ATOM     77  C   GLY     7      28.330  52.610  59.610  1.00  0.00            
ATOM     78  O   GLY     7      28.530  53.630  60.330  1.00  0.00            
ATOM     79  N   PRO     8      29.300  51.610  59.660  1.00  0.00            
ATOM     80  CD  PRO     8      29.130  50.280  59.140  1.00  0.00            
ATOM     81  HD1 PRO     8      29.690  50.070  58.230  1.00  0.00            
ATOM     82  HD2 PRO     8      28.080  50.060  58.960  1.00  0.00            
ATOM     83  CG  PRO     8      29.720  49.370  60.310  1.00  0.00            
ATOM     84  HG1 PRO     8      30.030  48.410  59.900  1.00  0.00            
ATOM     85  HG2 PRO     8      29.140  49.340  61.230  1.00  0.00            
ATOM     86  CB  PRO     8      31.000  50.180  60.640  1.00  0.00            
ATOM     87  HB1 PRO     8      31.800  50.120  59.900  1.00  0.00            
ATOM     88  HB2 PRO     8      31.290  49.820  61.620  1.00  0.00            
ATOM     89  CA  PRO     8      30.390  51.650  60.610  1.00  0.00            
ATOM     90  HA  PRO     8      30.020  51.840  61.620  1.00  0.00            
ATOM     91  C   PRO     8      31.510  52.710  60.260  1.00  0.00            
ATOM     92  O   PRO     8      31.510  53.420  59.250  1.00  0.00            
ATOM     93  N   HYP     9      32.580  52.820  61.080  1.00  0.00            
ATOM     94  CD2 HYP     9      32.830  52.260  62.430  1.00  0.00            
ATOM     95 1HD2 HYP     9      33.230  51.250  62.300  1.00  0.00            
ATOM     96 2HD2 HYP     9      31.840  52.240  62.890  1.00  0.00            
ATOM     97  CG  HYP     9      33.840  53.180  63.130  1.00  0.00            
ATOM     98  HG  HYP     9      34.630  52.630  63.640  1.00  0.00            
ATOM     99  OD1 HYP     9      33.240  53.990  64.080  1.00  0.00            
ATOM    100  HD1 HYP     9      33.730  54.810  64.190  1.00  0.00            
ATOM    101  CB  HYP     9      34.480  54.060  62.050  1.00  0.00            
ATOM    102  HB1 HYP     9      35.530  53.840  61.920  1.00  0.00            
ATOM    103  HB2 HYP     9      34.430  55.140  62.230  1.00  0.00            
ATOM    104  CA  HYP     9      33.640  53.840  60.800  1.00  0.00            
ATOM    105  HA  HYP     9      33.020  54.720  60.640  1.00  0.00            
ATOM    106  C   HYP     9      34.490  53.500  59.500  1.00  0.00            
ATOM    107  O   HYP     9      34.810  52.340  59.190  1.00  0.00            
ATOM    108  N   GLY    10      34.960  54.550  58.810  1.00  0.00            
ATOM    109  H   GLY    10      34.600  55.460  59.040  1.00  0.00            
ATOM    110  CA  GLY    10      35.700  54.450  57.590  1.00  0.00            
ATOM    111  HA1 GLY    10      35.770  55.380  57.030  1.00  0.00            
ATOM    112  HA2 GLY    10      35.080  53.840  56.930  1.00  0.00            
ATOM    113  C   GLY    10      37.110  53.870  57.680  1.00  0.00            
ATOM    114  O   GLY    10      37.700  53.790  58.760  1.00  0.00            
ATOM    115  N   PRO    11      37.750  53.390  56.610  1.00  0.00            
ATOM    116  CD  PRO    11      37.300  53.520  55.230  1.00  0.00            
ATOM    117  HD1 PRO    11      36.810  54.460  54.940  1.00  0.00            
ATOM    118  HD2 PRO    11      36.630  52.690  55.040  1.00  0.00            
ATOM    119  CG  PRO    11      38.530  53.270  54.300  1.00  0.00            
ATOM    120  HG1 PRO    11      39.020  54.230  54.140  1.00  0.00            
ATOM    121  HG2 PRO    11      38.250  52.690  53.420  1.00  0.00            
ATOM    122  CB  PRO    11      39.410  52.360  55.220  1.00  0.00            
ATOM    123  HB1 PRO    11      40.430  52.220  54.840  1.00  0.00            
ATOM    124  HB2 PRO    11      38.860  51.420  55.160  1.00  0.00            
ATOM    125  CA  PRO    11      39.170  52.940  56.600  1.00  0.00            
ATOM    126  HA  PRO    11      39.220  52.080  57.270  1.00  0.00            
ATOM    127  C   PRO    11      40.140  54.030  56.930  1.00  0.00            
ATOM    128  O   PRO    11      39.790  55.180  56.750  1.00  0.00            
ATOM    129  N   HYP    12      41.350  53.690  57.460  1.00  0.00            
ATOM    130  CD2 HYP    12      41.720  52.370  58.060  1.00  0.00            
ATOM    131 1HD2 HYP    12      41.430  51.580  57.360  1.00  0.00            
ATOM    132 2HD2 HYP    12      41.190  52.210  59.000  1.00  0.00            
ATOM    133  CG  HYP    12      43.170  52.370  58.210  1.00  0.00            
ATOM    134  HG  HYP    12      43.590  51.430  57.830  1.00  0.00            
ATOM    135  OD1 HYP    12      43.530  52.520  59.580  1.00  0.00            
ATOM    136  HD1 HYP    12      43.100  51.790  60.030  1.00  0.00            
ATOM    137  CB  HYP    12      43.740  53.570  57.440  1.00  0.00            
ATOM    138  HB1 HYP    12      44.120  53.110  56.520  1.00  0.00            
ATOM    139  HB2 HYP    12      44.630  53.970  57.930  1.00  0.00            
ATOM    140  CA  HYP    12      42.530  54.520  57.290  1.00  0.00            
ATOM    141  HA  HYP    12      42.560  55.260  58.090  1.00  0.00            
ATOM    142  C   HYP    12      42.530  55.220  55.910  1.00  0.00            
ATOM    143  O   HYP    12      42.260  54.580  54.920  1.00  0.00            
ATOM    144  N   GLY    13      42.730  56.580  55.990  1.00  0.00            
ATOM    145  H   GLY    13      42.580  56.960  56.910  1.00  0.00            
ATOM    146  CA  GLY    13      42.910  57.490  54.830  1.00  0.00            
ATOM    147  HA1 GLY    13      43.100  58.460  55.300  1.00  0.00            
ATOM    148  HA2 GLY    13      41.970  57.550  54.270  1.00  0.00            
ATOM    149  C   GLY    13      44.150  57.210  54.030  1.00  0.00            
ATOM    150  O   GLY    13      44.840  56.150  54.000  1.00  0.00            
ATOM    151  N   PRO    14      44.420  58.220  53.130  1.00  0.00            
ATOM    152  CD  PRO    14      43.700  59.500  52.880  1.00  0.00            
ATOM    153  HD1 PRO    14      44.330  60.230  53.390  1.00  0.00            
ATOM    154  HD2 PRO    14      42.670  59.450  53.220  1.00  0.00            
ATOM    155  CG  PRO    14      43.770  59.590  51.380  1.00  0.00            
ATOM    156  HG1 PRO    14      43.600  60.590  50.960  1.00  0.00            
ATOM    157  HG2 PRO    14      43.270  58.730  50.950  1.00  0.00            
ATOM    158  CB  PRO    14      45.270  59.130  51.140  1.00  0.00            
ATOM    159  HB1 PRO    14      45.980  59.910  51.420  1.00  0.00            
ATOM    160  HB2 PRO    14      45.450  58.870  50.090  1.00  0.00            
ATOM    161  CA  PRO    14      45.440  58.050  52.160  1.00  0.00            
ATOM    162  HA  PRO    14      45.260  57.080  51.700  1.00  0.00            
ATOM    163  C   PRO    14      46.850  57.860  52.830  1.00  0.00            
ATOM    164  O   PRO    14      47.100  58.380  53.960  1.00  0.00            
ATOM    165  N   HYP    15      47.780  57.060  52.230  1.00  0.00            
ATOM    166  CD2 HYP    15      47.690  56.250  50.970  1.00  0.00            
ATOM    167 1HD2 HYP    15      47.990  56.850  50.110  1.00  0.00            
ATOM    168 2HD2 HYP    15      46.730  55.770  50.790  1.00  0.00            
ATOM    169  CG  HYP    15      48.690  55.120  51.140  1.00  0.00            
ATOM    170  HG  HYP    15      49.140  54.870  50.180  1.00  0.00            
ATOM    171  OD1 HYP    15      48.050  53.960  51.710  1.00  0.00            
ATOM    172  HD1 HYP    15      48.630  53.240  51.470  1.00  0.00            
ATOM    173  CB  HYP    15      49.780  55.760  52.050  1.00  0.00            
ATOM    174  HB1 HYP    15      50.430  56.310  51.370  1.00  0.00            
ATOM    175  HB2 HYP    15      50.280  54.960  52.590  1.00  0.00            
ATOM    176  CA  HYP    15      49.020  56.720  52.930  1.00  0.00            
ATOM    177  HA  HYP    15      48.670  56.160  53.800  1.00  0.00            
ATOM    178  C   HYP    15      49.910  57.880  53.330  1.00  0.00            
ATOM    179  O   HYP    15      49.990  58.890  52.580  1.00  0.00            
ATOM    180  N   ALA    16      50.730  57.680  54.360  1.00  0.00            
ATOM    181  H   ALA    16      50.680  56.840  54.910  1.00  0.00            
ATOM    182  CA  ALA    16      51.840  58.600  54.700  1.00  0.00            
ATOM    183  HA  ALA    16      51.350  59.510  55.050  1.00  0.00            
ATOM    184  CB  ALA    16      52.530  58.030  55.870  1.00  0.00            
ATOM    185  HB1 ALA    16      51.850  57.870  56.700  1.00  0.00            
ATOM    186  HB2 ALA    16      52.970  57.050  55.670  1.00  0.00            
ATOM    187  HB3 ALA    16      53.340  58.720  56.110  1.00  0.00            
ATOM    188  C   ALA    16      52.850  58.890  53.550  1.00  0.00            
ATOM    189  O   ALA    16      53.280  58.030  52.810  1.00  0.00            
ATOM    190  N   PRO    17      53.480  60.090  53.480  1.00  0.00            
ATOM    191  CD  PRO    17      53.020  61.420  53.990  1.00  0.00            
ATOM    192  HD1 PRO    17      53.270  61.500  55.050  1.00  0.00            
ATOM    193  HD2 PRO    17      51.950  61.610  53.890  1.00  0.00            
ATOM    194  CG  PRO    17      53.770  62.380  53.200  1.00  0.00            
ATOM    195  HG1 PRO    17      53.690  63.370  53.630  1.00  0.00            
ATOM    196  HG2 PRO    17      53.420  62.440  52.170  1.00  0.00            
ATOM    197  CB  PRO    17      55.070  61.780  53.160  1.00  0.00            
ATOM    198  HB1 PRO    17      55.590  61.830  54.110  1.00  0.00            
ATOM    199  HB2 PRO    17      55.610  62.320  52.380  1.00  0.00            
ATOM    200  CA  PRO    17      54.750  60.300  52.770  1.00  0.00            
ATOM    201  HA  PRO    17      54.680  60.220  51.690  1.00  0.00            
ATOM    202  C   PRO    17      55.950  59.410  53.300  1.00  0.00            
ATOM    203  O   PRO    17      56.140  59.210  54.510  1.00  0.00            
ATOM    204  N   HYP    18      56.740  58.840  52.410  1.00  0.00            
ATOM    205  CD2 HYP    18      56.640  58.840  50.930  1.00  0.00            
ATOM    206 1HD2 HYP    18      56.950  59.800  50.510  1.00  0.00            
ATOM    207 2HD2 HYP    18      55.690  58.460  50.560  1.00  0.00            
ATOM    208  CG  HYP    18      57.730  57.840  50.480  1.00  0.00            
ATOM    209  HG  HYP    18      58.080  58.090  49.480  1.00  0.00            
ATOM    210  OD1 HYP    18      57.300  56.530  50.780  1.00  0.00            
ATOM    211  HD1 HYP    18      58.070  56.000  50.570  1.00  0.00            
ATOM    212  CB  HYP    18      58.790  58.260  51.500  1.00  0.00            
ATOM    213  HB1 HYP    18      59.130  59.260  51.240  1.00  0.00            
ATOM    214  HB2 HYP    18      59.620  57.550  51.430  1.00  0.00            
ATOM    215  CA  HYP    18      58.050  58.380  52.810  1.00  0.00            
ATOM    216  HA  HYP    18      57.970  57.420  53.330  1.00  0.00            
ATOM    217  C   HYP    18      58.910  59.270  53.750  1.00  0.00            
ATOM    218  O   HYP    18      58.730  60.490  53.810  1.00  0.00            
ATOM    219  N   GLY    19      60.030  58.770  54.400  1.00  0.00            
ATOM    220  H   GLY    19      60.190  57.780  54.390  1.00  0.00            
ATOM    221  CA  GLY    19      60.940  59.550  55.220  1.00  0.00            
ATOM    222  HA1 GLY    19      61.390  59.000  56.050  1.00  0.00            
ATOM    223  HA2 GLY    19      60.390  60.340  55.740  1.00  0.00            
ATOM    224  C   GLY    19      62.050  60.230  54.390  1.00  0.00            
ATOM    225  O   GLY    19      62.400  59.720  53.310  1.00  0.00            
ATOM    226  N   PRO    20      62.590  61.370  54.830  1.00  0.00            
ATOM    227  CD  PRO    20      62.210  62.120  56.030  1.00  0.00            
ATOM    228  HD1 PRO    20      62.140  61.510  56.930  1.00  0.00            
ATOM    229  HD2 PRO    20      61.250  62.550  55.740  1.00  0.00            
ATOM    230  CG  PRO    20      63.210  63.280  56.230  1.00  0.00            
ATOM    231  HG1 PRO    20      64.190  63.060  56.670  1.00  0.00            
ATOM    232  HG2 PRO    20      62.780  64.180  56.670  1.00  0.00            
ATOM    233  CB  PRO    20      63.490  63.560  54.770  1.00  0.00            
ATOM    234  HB1 PRO    20      64.430  64.100  54.660  1.00  0.00            
ATOM    235  HB2 PRO    20      62.690  64.050  54.210  1.00  0.00            
ATOM    236  CA  PRO    20      63.670  62.110  54.190  1.00  0.00            
ATOM    237  HA  PRO    20      63.550  62.040  53.110  1.00  0.00            
ATOM    238  C   PRO    20      65.080  61.500  54.480  1.00  0.00            
ATOM    239  O   PRO    20      65.220  60.560  55.260  1.00  0.00            
ATOM    240  N   HYP    21      66.110  61.940  53.750  1.00  0.00            
ATOM    241  CD2 HYP    21      66.220  63.080  52.780  1.00  0.00            
ATOM    242 1HD2 HYP    21      66.440  64.000  53.330  1.00  0.00            
ATOM    243 2HD2 HYP    21      65.310  63.200  52.210  1.00  0.00            
ATOM    244  CG  HYP    21      67.380  62.690  51.870  1.00  0.00            
ATOM    245  HG  HYP    21      67.840  63.610  51.520  1.00  0.00            
ATOM    246  OD1 HYP    21      66.900  61.910  50.790  1.00  0.00            
ATOM    247  HD1 HYP    21      67.650  61.900  50.190  1.00  0.00            
ATOM    248  CB  HYP    21      68.290  61.960  52.840  1.00  0.00            
ATOM    249  HB1 HYP    21      68.930  62.720  53.300  1.00  0.00            
ATOM    250  HB2 HYP    21      68.870  61.190  52.320  1.00  0.00            
ATOM    251  CA  HYP    21      67.410  61.320  53.910  1.00  0.00            
ATOM    252  HA  HYP    21      67.280  60.250  53.720  1.00  0.00            
ATOM    253  C   HYP    21      68.020  61.680  55.290  1.00  0.00            
ATOM    254  O   HYP    21      67.820  62.800  55.840  1.00  0.00            
ATOM    255  N   GLY    22      68.790  60.700  55.820  1.00  0.00            
ATOM    256  H   GLY    22      68.740  59.810  55.350  1.00  0.00            
ATOM    257  CA  GLY    22      69.550  60.910  56.990  1.00  0.00            
ATOM    258  HA1 GLY    22      69.920  59.940  57.330  1.00  0.00            
ATOM    259  HA2 GLY    22      68.870  61.200  57.800  1.00  0.00            
ATOM    260  C   GLY    22      70.610  62.000  56.970  1.00  0.00            
ATOM    261  O   GLY    22      70.700  62.760  55.980  1.00  0.00            
ATOM    262  N   PRO    23      71.440  62.100  58.030  1.00  0.00            
ATOM    263  CD  PRO    23      71.340  61.330  59.260  1.00  0.00            
ATOM    264  HD1 PRO    23      71.680  60.300  59.190  1.00  0.00            
ATOM    265  HD2 PRO    23      70.300  61.280  59.600  1.00  0.00            
ATOM    266  CG  PRO    23      72.240  61.940  60.310  1.00  0.00            
ATOM    267  HG1 PRO    23      73.210  61.480  60.110  1.00  0.00            
ATOM    268  HG2 PRO    23      71.940  61.940  61.350  1.00  0.00            
ATOM    269  CB  PRO    23      72.470  63.330  59.710  1.00  0.00            
ATOM    270  HB1 PRO    23      73.410  63.790  60.000  1.00  0.00            
ATOM    271  HB2 PRO    23      71.680  64.000  60.030  1.00  0.00            
ATOM    272  CA  PRO    23      72.400  63.100  58.140  1.00  0.00            
ATOM    273  HA  PRO    23      72.020  64.010  57.680  1.00  0.00            
ATOM    274  C   PRO    23      73.720  62.570  57.440  1.00  0.00            
ATOM    275  O   PRO    23      73.820  61.380  57.110  1.00  0.00            
ATOM    276  N   HYP    24      74.660  63.470  57.340  1.00  0.00            
ATOM    277  CD2 HYP    24      74.550  64.930  57.600  1.00  0.00            
ATOM    278 1HD2 HYP    24      74.690  65.060  58.680  1.00  0.00            
ATOM    279 2HD2 HYP    24      73.650  65.460  57.300  1.00  0.00            
ATOM    280  CG  HYP    24      75.790  65.610  56.970  1.00  0.00            
ATOM    281  HG  HYP    24      76.080  66.500  57.520  1.00  0.00            
ATOM    282  OD1 HYP    24      75.440  66.130  55.710  1.00  0.00            
ATOM    283  HD1 HYP    24      76.260  66.520  55.390  1.00  0.00            
ATOM    284  CB  HYP    24      76.840  64.570  56.970  1.00  0.00            
ATOM    285  HB1 HYP    24      77.390  64.450  57.910  1.00  0.00            
ATOM    286  HB2 HYP    24      77.520  64.640  56.130  1.00  0.00            
ATOM    287  CA  HYP    24      76.030  63.230  56.760  1.00  0.00            
ATOM    288  HA  HYP    24      75.870  63.120  55.680  1.00  0.00            
ATOM    289  C   HYP    24      76.830  62.060  57.370  1.00  0.00            
ATOM    290  O   HYP    24      76.740  61.780  58.560  1.00  0.00            
ATOM    291  N   GLY    25      77.570  61.420  56.500  1.00  0.00            
ATOM    292  H   GLY    25      77.570  61.610  55.510  1.00  0.00            
ATOM    293  CA  GLY    25      78.340  60.220  56.960  1.00  0.00            
ATOM    294  HA1 GLY    25      78.790  59.770  56.070  1.00  0.00            
ATOM    295  HA2 GLY    25      77.590  59.590  57.460  1.00  0.00            
ATOM    296  C   GLY    25      79.520  60.580  57.880  1.00  0.00            
ATOM    297  O   GLY    25      79.770  61.700  58.210  1.00  0.00            
ATOM    298  N   PRO    26      80.070  59.470  58.460  1.00  0.00            
ATOM    299  CD  PRO    26      79.670  58.100  58.220  1.00  0.00            
ATOM    300  HD1 PRO    26      79.810  57.870  57.160  1.00  0.00            
ATOM    301  HD2 PRO    26      78.640  58.020  58.540  1.00  0.00            
ATOM    302  CG  PRO    26      80.600  57.190  59.090  1.00  0.00            
ATOM    303  HG1 PRO    26      81.460  56.810  58.550  1.00  0.00            
ATOM    304  HG2 PRO    26      80.050  56.360  59.530  1.00  0.00            
ATOM    305  CB  PRO    26      81.120  58.150  60.140  1.00  0.00            
ATOM    306  HB1 PRO    26      82.140  57.850  60.380  1.00  0.00            
ATOM    307  HB2 PRO    26      80.420  58.120  60.970  1.00  0.00            
ATOM    308  CA  PRO    26      81.200  59.540  59.500  1.00  0.00            
ATOM    309  HA  PRO    26      81.030  60.270  60.300  1.00  0.00            
ATOM    310  C   PRO    26      82.620  59.840  58.880  1.00  0.00            
ATOM    311  O   PRO    26      82.810  59.600  57.630  1.00  0.00            
ATOM    312  N   HYP    27      83.530  60.440  59.600  1.00  0.00            
ATOM    313  CD2 HYP    27      83.390  61.050  60.920  1.00  0.00            
ATOM    314 1HD2 HYP    27      83.320  60.300  61.700  1.00  0.00            
ATOM    315 2HD2 HYP    27      82.560  61.760  60.980  1.00  0.00            
ATOM    316  CG  HYP    27      84.680  61.850  61.120  1.00  0.00            
ATOM    317  HG  HYP    27      84.960  61.700  62.160  1.00  0.00            
ATOM    318  OD1 HYP    27      84.220  63.180  60.840  1.00  0.00            
ATOM    319  HD1 HYP    27      83.360  63.330  61.240  1.00  0.00            
ATOM    320  CB  HYP    27      85.680  61.230  60.220  1.00  0.00            
ATOM    321  HB1 HYP    27      86.190  60.400  60.710  1.00  0.00            
ATOM    322  HB2 HYP    27      86.400  61.980  59.910  1.00  0.00            
ATOM    323  CA  HYP    27      84.830  60.730  59.080  1.00  0.00            
ATOM    324  HA  HYP    27      84.710  61.450  58.280  1.00  0.00            
ATOM    325  C   HYP    27      85.480  59.530  58.400  1.00  0.00            
ATOM    326  O   HYP    27      85.240  58.350  58.790  1.00  0.00            
ATOM    327  N   GLY    28      86.410  59.730  57.410  1.00  0.00            
ATOM    328  H   GLY    28      86.550  60.690  57.140  1.00  0.00            
ATOM    329  CA  GLY    28      87.060  58.560  56.670  1.00  0.00            
ATOM    330  HA1 GLY    28      87.400  59.120  55.800  1.00  0.00            
ATOM    331  HA2 GLY    28      86.290  57.830  56.430  1.00  0.00            
ATOM    332  C   GLY    28      88.250  57.920  57.400  1.00  0.00            
ATOM    333  O   GLY    28      88.670  58.350  58.470  1.00  0.00            
ATOM    334  N   PRO    29      88.800  56.880  56.800  1.00  0.00            
ATOM    335  CD  PRO    29      88.250  56.180  55.660  1.00  0.00            
ATOM    336  HD1 PRO    29      88.300  56.740  54.730  1.00  0.00            
ATOM    337  HD2 PRO    29      87.210  55.960  55.880  1.00  0.00            
ATOM    338  CG  PRO    29      89.000  54.820  55.710  1.00  0.00            
ATOM    339  HG1 PRO    29      89.200  54.350  54.740  1.00  0.00            
ATOM    340  HG2 PRO    29      88.380  54.140  56.290  1.00  0.00            
ATOM    341  CB  PRO    29      90.350  55.180  56.310  1.00  0.00            
ATOM    342  HB1 PRO    29      90.970  55.620  55.530  1.00  0.00            
ATOM    343  HB2 PRO    29      90.730  54.250  56.740  1.00  0.00            
ATOM    344  CA  PRO    29      89.990  56.260  57.350  1.00  0.00            
ATOM    345  HA  PRO    29      89.750  55.800  58.310  1.00  0.00            
ATOM    346  C   PRO    29      91.100  57.200  57.770  1.00  0.00            
ATOM    347  O   PRO    29      91.370  58.150  57.010  1.00  0.00            
ATOM    348  N   HYP    30      91.880  56.950  58.890  1.00  0.00            
ATOM    349  CD2 HYP    30      91.640  56.060  60.010  1.00  0.00            
ATOM    350 1HD2 HYP    30      92.220  55.140  59.980  1.00  0.00            
ATOM    351 2HD2 HYP    30      90.580  55.820  60.100  1.00  0.00            
ATOM    352  CG  HYP    30      92.170  56.820  61.270  1.00  0.00            
ATOM    353  HG  HYP    30      92.390  56.120  62.080  1.00  0.00            
ATOM    354  OD1 HYP    30      91.280  57.740  61.870  1.00  0.00            
ATOM    355  HD1 HYP    30      91.600  57.770  62.770  1.00  0.00            
ATOM    356  CB  HYP    30      93.390  57.460  60.680  1.00  0.00            
ATOM    357  HB1 HYP    30      94.260  56.820  60.580  1.00  0.00            
ATOM    358  HB2 HYP    30      93.630  58.430  61.130  1.00  0.00            
ATOM    359  CA  HYP    30      92.980  57.900  59.230  1.00  0.00            
ATOM    360  HA  HYP    30      92.660  58.940  59.200  1.00  0.00            
ATOM    361  C   HYP    30      94.130  57.820  58.270  1.00  0.00            
ATOM    362  O   HYP    30      94.690  56.770  58.070  1.00  0.00            
ATOM    363  N   GLY    31      94.650  58.990  57.860  1.00  0.00            
ATOM    364  H   GLY    31      94.160  59.850  58.080  1.00  0.00            
ATOM    365  CA  GLY    31      95.710  59.000  56.880  1.00  0.00            
ATOM    366  HA1 GLY    31      95.860  60.050  56.640  1.00  0.00            
ATOM    367  HA2 GLY    31      95.380  58.460  55.990  1.00  0.00            
ATOM    368  C   GLY    31      97.000  58.330  57.350  1.00  0.00            
ATOM    369  O   GLY    31      97.440  58.550  58.470  1.00  0.00            
ATOM    370  N   NH2    32      97.590  57.460  56.580  1.00  0.00            
ATOM    371  H1  NH2    32      97.330  57.320  55.620  1.00  0.00            
ATOM    372  H2  NH2    32      98.200  56.810  57.060  1.00  0.00            
ATOM    373  CH3 ACE     1      15.840  49.130  52.880  1.00  0.00            
ATOM    374 1HH3 ACE     1      16.880  49.290  53.170  1.00  0.00            
ATOM    375 2HH3 ACE     1      15.450  48.370  53.540  1.00  0.00            
ATOM    376 3HH3 ACE     1      15.700  49.050  51.800  1.00  0.00            
ATOM    377  C   ACE     1      15.030  50.380  53.230  1.00  0.00            
ATOM    378  O   ACE     1      13.950  50.240  53.760  1.00  0.00            
ATOM    379  N   PRO     2      15.470  51.620  52.870  1.00  0.00            
ATOM    380  CD  PRO     2      14.520  52.750  52.750  1.00  0.00            
ATOM    381  HD1 PRO     2      14.530  53.430  53.610  1.00  0.00            
ATOM    382  HD2 PRO     2      13.490  52.490  52.500  1.00  0.00            
ATOM    383  CG  PRO     2      15.170  53.650  51.630  1.00  0.00            
ATOM    384  HG1 PRO     2      14.870  54.700  51.680  1.00  0.00            
ATOM    385  HG2 PRO     2      14.950  53.190  50.660  1.00  0.00            
ATOM    386  CB  PRO     2      16.660  53.460  51.920  1.00  0.00            
ATOM    387  HB1 PRO     2      16.990  54.200  52.650  1.00  0.00            
ATOM    388  HB2 PRO     2      17.190  53.660  50.990  1.00  0.00            
ATOM    389  CA  PRO     2      16.810  51.970  52.300  1.00  0.00            
ATOM    390  HA  PRO     2      16.990  51.340  51.430  1.00  0.00            
ATOM    391  C   PRO     2      17.950  51.770  53.230  1.00  0.00            
ATOM    392  O   PRO     2      17.720  51.620  54.400  1.00  0.00            
ATOM    393  N   HYP     3      19.180  51.570  52.760  1.00  0.00            
ATOM    394  CD2 HYP     3      19.580  51.680  51.400  1.00  0.00            
ATOM    395 1HD2 HYP     3      19.030  52.480  50.920  1.00  0.00            
ATOM    396 2HD2 HYP     3      19.420  50.670  51.020  1.00  0.00            
ATOM    397  CG  HYP     3      21.120  51.920  51.420  1.00  0.00            
ATOM    398  HG  HYP     3      21.330  52.980  51.590  1.00  0.00            
ATOM    399  OD1 HYP     3      21.740  51.290  50.300  1.00  0.00            
ATOM    400  HD1 HYP     3      21.080  51.350  49.610  1.00  0.00            
ATOM    401  CB  HYP     3      21.540  51.140  52.720  1.00  0.00            
ATOM    402  HB1 HYP     3      22.450  51.540  53.160  1.00  0.00            
ATOM    403  HB2 HYP     3      21.670  50.070  52.530  1.00  0.00            
ATOM    404  CA  HYP     3      20.290  51.450  53.650  1.00  0.00            
ATOM    405  HA  HYP     3      20.160  50.640  54.370  1.00  0.00            
ATOM    406  C   HYP     3      20.460  52.750  54.430  1.00  0.00            
ATOM    407  O   HYP     3      20.090  53.870  53.980  1.00  0.00            
ATOM    408  N   GLY     4      21.020  52.630  55.620  1.00  0.00            
ATOM    409  H   GLY     4      21.190  51.730  56.040  1.00  0.00            
ATOM    410  CA  GLY     4      21.260  53.780  56.510  1.00  0.00            
ATOM    411  HA1 GLY     4      21.610  53.390  57.470  1.00  0.00            
ATOM    412  HA2 GLY     4      20.390  54.400  56.730  1.00  0.00            
ATOM    413  C   GLY     4      22.340  54.730  55.980  1.00  0.00            
ATOM    414  O   GLY     4      22.900  54.430  54.940  1.00  0.00            
ATOM    415  N   PRO     5      22.610  55.940  56.500  1.00  0.00            
ATOM    416  CD  PRO     5      21.910  56.480  57.590  1.00  0.00            
ATOM    417  HD1 PRO     5      22.390  56.240  58.540  1.00  0.00            
ATOM    418  HD2 PRO     5      20.890  56.080  57.630  1.00  0.00            
ATOM    419  CG  PRO     5      22.050  57.950  57.360  1.00  0.00            
ATOM    420  HG1 PRO     5      21.960  58.450  58.320  1.00  0.00            
ATOM    421  HG2 PRO     5      21.440  58.300  56.530  1.00  0.00            
ATOM    422  CB  PRO     5      23.520  58.100  57.000  1.00  0.00            
ATOM    423  HB1 PRO     5      24.150  57.910  57.870  1.00  0.00            
ATOM    424  HB2 PRO     5      23.880  59.010  56.510  1.00  0.00            
ATOM    425  CA  PRO     5      23.660  56.870  56.070  1.00  0.00            
ATOM    426  HA  PRO     5      23.420  57.170  55.050  1.00  0.00            
ATOM    427  C   PRO     5      25.070  56.300  56.120  1.00  0.00            
ATOM    428  O   PRO     5      25.200  55.250  56.730  1.00  0.00            
ATOM    429  N   HYP     6      26.060  57.000  55.500  1.00  0.00            
ATOM    430  CD2 HYP     6      25.930  58.070  54.510  1.00  0.00            
ATOM    431 1HD2 HYP     6      25.850  59.010  55.060  1.00  0.00            
ATOM    432 2HD2 HYP     6      25.090  57.940  53.820  1.00  0.00            
ATOM    433  CG  HYP     6      27.240  58.020  53.640  1.00  0.00            
ATOM    434  HG  HYP     6      27.500  58.970  53.170  1.00  0.00            
ATOM    435  OD1 HYP     6      27.290  57.010  52.680  1.00  0.00            
ATOM    436  HD1 HYP     6      27.520  56.200  53.140  1.00  0.00            
ATOM    437  CB  HYP     6      28.240  57.770  54.780  1.00  0.00            
ATOM    438  HB1 HYP     6      28.460  58.680  55.330  1.00  0.00            
ATOM    439  HB2 HYP     6      29.130  57.240  54.430  1.00  0.00            
ATOM    440  CA  HYP     6      27.520  56.800  55.700  1.00  0.00            
ATOM    441  HA  HYP     6      27.720  55.750  55.490  1.00  0.00            
ATOM    442  C   HYP     6      27.910  56.960  57.220  1.00  0.00            
ATOM    443  O   HYP     6      27.330  57.790  58.010  1.00  0.00            
ATOM    444  N   GLY     7      28.840  56.100  57.670  1.00  0.00            
ATOM    445  H   GLY     7      29.250  55.430  57.020  1.00  0.00            
ATOM    446  CA  GLY     7      29.280  56.230  59.050  1.00  0.00            
ATOM    447  HA1 GLY     7      29.950  55.370  59.120  1.00  0.00            
ATOM    448  HA2 GLY     7      28.530  56.170  59.830  1.00  0.00            
ATOM    449  C   GLY     7      30.090  57.460  59.300  1.00  0.00            
ATOM    450  O   GLY     7      30.140  58.390  58.480  1.00  0.00            
ATOM    451  N   PRO     8      30.770  57.520  60.470  1.00  0.00            
ATOM    452  CD  PRO     8      30.680  56.630  61.550  1.00  0.00            
ATOM    453  HD1 PRO     8      31.050  55.630  61.350  1.00  0.00            
ATOM    454  HD2 PRO     8      29.620  56.560  61.810  1.00  0.00            
ATOM    455  CG  PRO     8      31.570  57.200  62.680  1.00  0.00            
ATOM    456  HG1 PRO     8      32.570  56.790  62.560  1.00  0.00            
ATOM    457  HG2 PRO     8      31.080  56.990  63.630  1.00  0.00            
ATOM    458  CB  PRO     8      31.660  58.670  62.290  1.00  0.00            
ATOM    459  HB1 PRO     8      32.580  59.110  62.700  1.00  0.00            
ATOM    460  HB2 PRO     8      30.870  59.310  62.690  1.00  0.00            
ATOM    461  CA  PRO     8      31.680  58.650  60.810  1.00  0.00            
ATOM    462  HA  PRO     8      31.310  59.590  60.410  1.00  0.00            
ATOM    463  C   PRO     8      33.010  58.380  60.220  1.00  0.00            
ATOM    464  O   PRO     8      33.300  57.290  59.620  1.00  0.00            
ATOM    465  N   HYP     9      33.850  59.430  60.010  1.00  0.00            
ATOM    466  CD2 HYP     9      33.360  60.840  59.950  1.00  0.00            
ATOM    467 1HD2 HYP     9      33.110  61.110  60.980  1.00  0.00            
ATOM    468 2HD2 HYP     9      32.470  60.960  59.340  1.00  0.00            
ATOM    469  CG  HYP     9      34.620  61.560  59.390  1.00  0.00            
ATOM    470  HG  HYP     9      34.670  62.500  59.930  1.00  0.00            
ATOM    471  OD1 HYP     9      34.480  61.820  58.000  1.00  0.00            
ATOM    472  HD1 HYP     9      33.910  62.590  57.950  1.00  0.00            
ATOM    473  CB  HYP     9      35.830  60.610  59.640  1.00  0.00            
ATOM    474  HB1 HYP     9      36.160  60.580  60.680  1.00  0.00            
ATOM    475  HB2 HYP     9      36.700  60.770  59.020  1.00  0.00            
ATOM    476  CA  HYP     9      35.160  59.300  59.350  1.00  0.00            
ATOM    477  HA  HYP     9      34.900  59.110  58.300  1.00  0.00            
ATOM    478  C   HYP     9      36.030  58.210  59.890  1.00  0.00            
ATOM    479  O   HYP     9      35.990  57.890  61.080  1.00  0.00            
ATOM    480  N   GLY    10      36.850  57.700  59.010  1.00  0.00            
ATOM    481  H   GLY    10      36.510  57.690  58.060  1.00  0.00            
ATOM    482  CA  GLY    10      38.020  56.820  59.260  1.00  0.00            
ATOM    483  HA1 GLY    10      38.430  56.430  58.330  1.00  0.00            
ATOM    484  HA2 GLY    10      37.680  55.920  59.770  1.00  0.00            
ATOM    485  C   GLY    10      39.250  57.410  59.990  1.00  0.00            
ATOM    486  O   GLY    10      39.310  58.610  60.040  1.00  0.00            
ATOM    487  N   PRO    11      40.190  56.630  60.590  1.00  0.00            
ATOM    488  CD  PRO    11      40.070  55.190  60.820  1.00  0.00            
ATOM    489  HD1 PRO    11      39.820  54.690  59.880  1.00  0.00            
ATOM    490  HD2 PRO    11      39.320  54.920  61.560  1.00  0.00            
ATOM    491  CG  PRO    11      41.510  54.810  61.040  1.00  0.00            
ATOM    492  HG1 PRO    11      42.040  54.850  60.090  1.00  0.00            
ATOM    493  HG2 PRO    11      41.650  53.840  61.530  1.00  0.00            
ATOM    494  CB  PRO    11      41.960  55.990  61.990  1.00  0.00            
ATOM    495  HB1 PRO    11      43.050  55.980  62.100  1.00  0.00            
ATOM    496  HB2 PRO    11      41.430  55.800  62.920  1.00  0.00            
ATOM    497  CA  PRO    11      41.360  57.250  61.210  1.00  0.00            
ATOM    498  HA  PRO    11      40.950  57.940  61.940  1.00  0.00            
ATOM    499  C   PRO    11      42.320  57.790  60.170  1.00  0.00            
ATOM    500  O   PRO    11      42.150  57.530  59.000  1.00  0.00            
ATOM    501  N   HYP    12      43.440  58.480  60.610  1.00  0.00            
ATOM    502  CD2 HYP    12      43.770  58.830  62.000  1.00  0.00            
ATOM    503 1HD2 HYP    12      44.050  57.890  62.470  1.00  0.00            
ATOM    504 2HD2 HYP    12      42.890  59.190  62.530  1.00  0.00            
ATOM    505  CG  HYP    12      44.900  59.810  61.930  1.00  0.00            
ATOM    506  HG  HYP    12      45.460  59.760  62.860  1.00  0.00            
ATOM    507  OD1 HYP    12      44.410  61.130  61.720  1.00  0.00            
ATOM    508  HD1 HYP    12      43.780  61.300  62.420  1.00  0.00            
ATOM    509  CB  HYP    12      45.710  59.270  60.660  1.00  0.00            
ATOM    510  HB1 HYP    12      46.290  58.400  60.980  1.00  0.00            
ATOM    511  HB2 HYP    12      46.240  60.100  60.190  1.00  0.00            
ATOM    512  CA  HYP    12      44.590  58.660  59.720  1.00  0.00            
ATOM    513  HA  HYP    12      44.230  59.430  59.040  1.00  0.00            
ATOM    514  C   HYP    12      45.070  57.390  58.900  1.00  0.00            
ATOM    515  O   HYP    12      45.050  56.240  59.350  1.00  0.00            
ATOM    516  N   GLY    13      45.630  57.560  57.720  1.00  0.00            
ATOM    517  H   GLY    13      45.560  58.460  57.270  1.00  0.00            
ATOM    518  CA  GLY    13      46.170  56.490  56.910  1.00  0.00            
ATOM    519  HA1 GLY    13      46.470  56.920  55.950  1.00  0.00            
ATOM    520  HA2 GLY    13      45.420  55.740  56.630  1.00  0.00            
ATOM    521  C   GLY    13      47.390  55.690  57.270  1.00  0.00            
ATOM    522  O   GLY    13      47.930  56.020  58.290  1.00  0.00            
ATOM    523  N   PRO    14      47.710  54.630  56.590  1.00  0.00            
ATOM    524  CD  PRO    14      47.100  54.140  55.350  1.00  0.00            
ATOM    525  HD1 PRO    14      47.260  54.900  54.590  1.00  0.00            
ATOM    526  HD2 PRO    14      46.050  53.870  55.480  1.00  0.00            
ATOM    527  CG  PRO    14      47.920  52.930  54.890  1.00  0.00            
ATOM    528  HG1 PRO    14      48.720  53.380  54.290  1.00  0.00            
ATOM    529  HG2 PRO    14      47.390  52.160  54.340  1.00  0.00            
ATOM    530  CB  PRO    14      48.450  52.390  56.200  1.00  0.00            
ATOM    531  HB1 PRO    14      49.330  51.810  55.940  1.00  0.00            
ATOM    532  HB2 PRO    14      47.670  51.760  56.630  1.00  0.00            
ATOM    533  CA  PRO    14      48.730  53.680  56.990  1.00  0.00            
ATOM    534  HA  PRO    14      48.560  53.400  58.030  1.00  0.00            
ATOM    535  C   PRO    14      50.170  54.240  56.750  1.00  0.00            
ATOM    536  O   PRO    14      50.330  55.320  56.110  1.00  0.00            
ATOM    537  N   HYP    15      51.150  53.680  57.470  1.00  0.00            
ATOM    538  CD2 HYP    15      51.020  52.630  58.480  1.00  0.00            
ATOM    539 1HD2 HYP    15      50.370  51.790  58.250  1.00  0.00            
ATOM    540 2HD2 HYP    15      50.620  53.090  59.390  1.00  0.00            
ATOM    541  CG  HYP    15      52.410  52.040  58.650  1.00  0.00            
ATOM    542  HG  HYP    15      52.790  51.450  57.820  1.00  0.00            
ATOM    543  OD1 HYP    15      52.630  51.390  59.830  1.00  0.00            
ATOM    544  HD1 HYP    15      52.430  50.450  59.740  1.00  0.00            
ATOM    545  CB  HYP    15      53.110  53.400  58.670  1.00  0.00            
ATOM    546  HB1 HYP    15      54.190  53.270  58.580  1.00  0.00            
ATOM    547  HB2 HYP    15      52.840  53.870  59.610  1.00  0.00            
ATOM    548  CA  HYP    15      52.480  54.160  57.490  1.00  0.00            
ATOM    549  HA  HYP    15      52.550  55.240  57.620  1.00  0.00            
ATOM    550  C   HYP    15      53.310  53.830  56.210  1.00  0.00            
ATOM    551  O   HYP    15      53.060  53.070  55.330  1.00  0.00            
ATOM    552  N   ALA    16      54.410  54.500  56.020  1.00  0.00            
ATOM    553  H   ALA    16      54.770  55.140  56.730  1.00  0.00            
ATOM    554  CA  ALA    16      55.280  54.460  54.810  1.00  0.00            
ATOM    555  HA  ALA    16      54.800  53.800  54.090  1.00  0.00            
ATOM    556  CB  ALA    16      55.250  55.860  54.160  1.00  0.00            
ATOM    557  HB1 ALA    16      55.880  56.010  53.280  1.00  0.00            
ATOM    558  HB2 ALA    16      54.250  56.020  53.760  1.00  0.00            
ATOM    559  HB3 ALA    16      55.520  56.540  54.970  1.00  0.00            
ATOM    560  C   ALA    16      56.690  53.970  55.100  1.00  0.00            
ATOM    561  O   ALA    16      56.990  53.660  56.280  1.00  0.00            
ATOM    562  N   PRO    17      57.550  53.700  54.080  1.00  0.00            
ATOM    563  CD  PRO    17      57.160  53.580  52.680  1.00  0.00            
ATOM    564  HD1 PRO    17      57.200  54.530  52.150  1.00  0.00            
ATOM    565  HD2 PRO    17      56.150  53.180  52.600  1.00  0.00            
ATOM    566  CG  PRO    17      58.190  52.660  51.990  1.00  0.00            
ATOM    567  HG1 PRO    17      58.220  52.800  50.910  1.00  0.00            
ATOM    568  HG2 PRO    17      57.890  51.670  52.330  1.00  0.00            
ATOM    569  CB  PRO    17      59.480  53.130  52.760  1.00  0.00            
ATOM    570  HB1 PRO    17      60.000  53.980  52.300  1.00  0.00            
ATOM    571  HB2 PRO    17      60.240  52.360  52.890  1.00  0.00            
ATOM    572  CA  PRO    17      58.980  53.430  54.240  1.00  0.00            
ATOM    573  HA  PRO    17      59.010  52.600  54.940  1.00  0.00            
ATOM    574  C   PRO    17      59.960  54.570  54.790  1.00  0.00            
ATOM    575  O   PRO    17      59.660  55.750  54.620  1.00  0.00            
ATOM    576  N   HYP    18      61.080  54.190  55.490  1.00  0.00            
ATOM    577  CD2 HYP    18      61.310  52.820  55.940  1.00  0.00            
ATOM    578 1HD2 HYP    18      61.340  52.220  55.030  1.00  0.00            
ATOM    579 2HD2 HYP    18      60.560  52.450  56.630  1.00  0.00            
ATOM    580  CG  HYP    18      62.680  52.850  56.640  1.00  0.00            
ATOM    581  HG  HYP    18      63.490  52.780  55.910  1.00  0.00            
ATOM    582  OD1 HYP    18      62.820  51.830  57.570  1.00  0.00            
ATOM    583  HD1 HYP    18      63.760  51.700  57.720  1.00  0.00            
ATOM    584  CB  HYP    18      62.730  54.270  57.150  1.00  0.00            
ATOM    585  HB1 HYP    18      63.760  54.620  57.290  1.00  0.00            
ATOM    586  HB2 HYP    18      62.140  54.150  58.060  1.00  0.00            
ATOM    587  CA  HYP    18      62.080  55.070  56.020  1.00  0.00            
ATOM    588  HA  HYP    18      61.550  55.870  56.540  1.00  0.00            
ATOM    589  C   HYP    18      62.970  55.710  54.950  1.00  0.00            
ATOM    590  O   HYP    18      63.080  55.230  53.800  1.00  0.00            
ATOM    591  N   GLY    19      63.650  56.790  55.370  1.00  0.00            
ATOM    592  H   GLY    19      63.610  57.020  56.350  1.00  0.00            
ATOM    593  CA  GLY    19      64.510  57.530  54.530  1.00  0.00            
ATOM    594  HA1 GLY    19      64.950  58.250  55.210  1.00  0.00            
ATOM    595  HA2 GLY    19      63.900  57.900  53.710  1.00  0.00            
ATOM    596  C   GLY    19      65.780  56.760  53.940  1.00  0.00            
ATOM    597  O   GLY    19      66.190  55.840  54.630  1.00  0.00            
ATOM    598  N   PRO    20      66.380  57.210  52.880  1.00  0.00            
ATOM    599  CD  PRO    20      65.900  58.330  52.110  1.00  0.00            
ATOM    600  HD1 PRO    20      65.610  59.130  52.790  1.00  0.00            
ATOM    601  HD2 PRO    20      65.050  58.000  51.510  1.00  0.00            
ATOM    602  CG  PRO    20      67.070  58.630  51.180  1.00  0.00            
ATOM    603  HG1 PRO    20      67.730  59.270  51.760  1.00  0.00            
ATOM    604  HG2 PRO    20      66.750  59.080  50.230  1.00  0.00            
ATOM    605  CB  PRO    20      67.750  57.280  50.950  1.00  0.00            
ATOM    606  HB1 PRO    20      68.750  57.210  50.510  1.00  0.00            
ATOM    607  HB2 PRO    20      67.090  56.750  50.260  1.00  0.00            
ATOM    608  CA  PRO    20      67.660  56.740  52.400  1.00  0.00            
ATOM    609  HA  PRO    20      67.740  55.660  52.450  1.00  0.00            
ATOM    610  C   PRO    20      68.770  57.320  53.230  1.00  0.00            
ATOM    611  O   PRO    20      68.420  58.220  54.070  1.00  0.00            
ATOM    612  N   HYP    21      70.030  56.890  53.060  1.00  0.00            
ATOM    613  CD2 HYP    21      70.460  55.670  52.380  1.00  0.00            
ATOM    614 1HD2 HYP    21      70.550  55.920  51.320  1.00  0.00            
ATOM    615 2HD2 HYP    21      69.920  54.730  52.370  1.00  0.00            
ATOM    616  CG  HYP    21      71.860  55.370  52.960  1.00  0.00            
ATOM    617  HG  HYP    21      72.460  54.770  52.270  1.00  0.00            
ATOM    618  OD1 HYP    21      71.500  54.640  54.150  1.00  0.00            
ATOM    619  HD1 HYP    21      71.130  53.760  53.980  1.00  0.00            
ATOM    620  CB  HYP    21      72.440  56.750  53.220  1.00  0.00            
ATOM    621  HB1 HYP    21      72.720  57.190  52.270  1.00  0.00            
ATOM    622  HB2 HYP    21      73.240  56.790  53.960  1.00  0.00            
ATOM    623  CA  HYP    21      71.200  57.570  53.720  1.00  0.00            
ATOM    624  HA  HYP    21      71.200  57.540  54.810  1.00  0.00            
ATOM    625  C   HYP    21      71.370  59.080  53.230  1.00  0.00            
ATOM    626  O   HYP    21      71.030  59.370  52.090  1.00  0.00            
ATOM    627  N   GLY    22      71.930  59.940  54.070  1.00  0.00            
ATOM    628  H   GLY    22      71.910  59.740  55.060  1.00  0.00            
ATOM    629  CA  GLY    22      72.510  61.200  53.710  1.00  0.00            
ATOM    630  HA1 GLY    22      72.740  61.610  54.690  1.00  0.00            
ATOM    631  HA2 GLY    22      71.680  61.750  53.270  1.00  0.00            
ATOM    632  C   GLY    22      73.770  61.230  52.820  1.00  0.00            
ATOM    633  O   GLY    22      74.210  60.220  52.330  1.00  0.00            
ATOM    634  N   PRO    23      74.330  62.380  52.620  1.00  0.00            
ATOM    635  CD  PRO    23      74.110  63.680  53.230  1.00  0.00            
ATOM    636  HD1 PRO    23      74.090  63.620  54.310  1.00  0.00            
ATOM    637  HD2 PRO    23      73.170  64.050  52.820  1.00  0.00            
ATOM    638  CG  PRO    23      75.290  64.640  52.820  1.00  0.00            
ATOM    639  HG1 PRO    23      76.040  64.610  53.610  1.00  0.00            
ATOM    640  HG2 PRO    23      74.930  65.660  52.720  1.00  0.00            
ATOM    641  CB  PRO    23      75.610  63.990  51.490  1.00  0.00            
ATOM    642  HB1 PRO    23      76.620  64.240  51.180  1.00  0.00            
ATOM    643  HB2 PRO    23      74.850  64.260  50.760  1.00  0.00            
ATOM    644  CA  PRO    23      75.470  62.540  51.700  1.00  0.00            
ATOM    645  HA  PRO    23      75.300  62.030  50.750  1.00  0.00            
ATOM    646  C   PRO    23      76.780  61.900  52.280  1.00  0.00            
ATOM    647  O   PRO    23      76.760  61.540  53.440  1.00  0.00            
ATOM    648  N   HYP    24      77.900  61.780  51.580  1.00  0.00            
ATOM    649  CD2 HYP    24      78.100  62.070  50.130  1.00  0.00            
ATOM    650 1HD2 HYP    24      78.410  63.110  50.020  1.00  0.00            
ATOM    651 2HD2 HYP    24      77.170  62.020  49.560  1.00  0.00            
ATOM    652  CG  HYP    24      79.140  61.080  49.600  1.00  0.00            
ATOM    653  HG  HYP    24      79.590  61.460  48.680  1.00  0.00            
ATOM    654  OD1 HYP    24      78.420  59.900  49.360  1.00  0.00            
ATOM    655  HD1 HYP    24      79.120  59.310  49.070  1.00  0.00            
ATOM    656  CB  HYP    24      80.010  60.790  50.850  1.00  0.00            
ATOM    657  HB1 HYP    24      80.930  61.370  50.830  1.00  0.00            
ATOM    658  HB2 HYP    24      80.240  59.730  50.920  1.00  0.00            
ATOM    659  CA  HYP    24      79.100  61.060  52.070  1.00  0.00            
ATOM    660  HA  HYP    24      78.820  60.120  52.540  1.00  0.00            
ATOM    661  C   HYP    24      79.880  61.860  53.170  1.00  0.00            
ATOM    662  O   HYP    24      79.840  63.090  53.220  1.00  0.00            
ATOM    663  N   GLY    25      80.560  61.130  54.050  1.00  0.00            
ATOM    664  H   GLY    25      80.380  60.140  53.950  1.00  0.00            
ATOM    665  CA  GLY    25      81.260  61.560  55.240  1.00  0.00            
ATOM    666  HA1 GLY    25      81.860  60.720  55.590  1.00  0.00            
ATOM    667  HA2 GLY    25      80.610  61.930  56.040  1.00  0.00            
ATOM    668  C   GLY    25      82.340  62.650  55.020  1.00  0.00            
ATOM    669  O   GLY    25      82.920  62.830  53.980  1.00  0.00            
ATOM    670  N   PRO    26      82.790  63.360  56.090  1.00  0.00            
ATOM    671  CD  PRO    26      81.930  63.650  57.210  1.00  0.00            
ATOM    672  HD1 PRO    26      81.930  62.900  58.000  1.00  0.00            
ATOM    673  HD2 PRO    26      80.940  63.830  56.800  1.00  0.00            
ATOM    674  CG  PRO    26      82.420  64.970  57.860  1.00  0.00            
ATOM    675  HG1 PRO    26      82.240  65.100  58.930  1.00  0.00            
ATOM    676  HG2 PRO    26      81.970  65.740  57.230  1.00  0.00            
ATOM    677  CB  PRO    26      83.900  64.940  57.550  1.00  0.00            
ATOM    678  HB1 PRO    26      84.480  64.290  58.200  1.00  0.00            
ATOM    679  HB2 PRO    26      84.340  65.940  57.480  1.00  0.00            
ATOM    680  CA  PRO    26      83.940  64.260  56.150  1.00  0.00            
ATOM    681  HA  PRO    26      83.770  65.020  55.390  1.00  0.00            
ATOM    682  C   PRO    26      85.290  63.580  55.800  1.00  0.00            
ATOM    683  O   PRO    26      85.480  62.390  56.160  1.00  0.00            
ATOM    684  N   HYP    27      86.310  64.240  55.300  1.00  0.00            
ATOM    685  CD2 HYP    27      86.290  65.570  54.830  1.00  0.00            
ATOM    686 1HD2 HYP    27      86.170  66.230  55.690  1.00  0.00            
ATOM    687 2HD2 HYP    27      85.520  65.730  54.070  1.00  0.00            
ATOM    688  CG  HYP    27      87.580  65.690  54.060  1.00  0.00            
ATOM    689  HG  HYP    27      87.830  66.750  54.120  1.00  0.00            
ATOM    690  OD1 HYP    27      87.440  65.310  52.700  1.00  0.00            
ATOM    691  HD1 HYP    27      88.340  65.380  52.350  1.00  0.00            
ATOM    692  CB  HYP    27      88.570  64.800  54.770  1.00  0.00            
ATOM    693  HB1 HYP    27      89.070  65.260  55.620  1.00  0.00            
ATOM    694  HB2 HYP    27      89.330  64.470  54.060  1.00  0.00            
ATOM    695  CA  HYP    27      87.690  63.670  55.240  1.00  0.00            
ATOM    696  HA  HYP    27      87.720  62.930  54.450  1.00  0.00            
ATOM    697  C   HYP    27      88.250  63.080  56.550  1.00  0.00            
ATOM    698  O   HYP    27      88.120  63.700  57.580  1.00  0.00            
ATOM    699  N   GLY    28      88.980  61.930  56.470  1.00  0.00            
ATOM    700  H   GLY    28      88.960  61.510  55.550  1.00  0.00            
ATOM    701  CA  GLY    28      89.670  61.340  57.650  1.00  0.00            
ATOM    702  HA1 GLY    28      89.990  60.310  57.480  1.00  0.00            
ATOM    703  HA2 GLY    28      88.920  61.370  58.440  1.00  0.00            
ATOM    704  C   GLY    28      90.860  62.150  58.270  1.00  0.00            
ATOM    705  O   GLY    28      91.350  63.070  57.560  1.00  0.00            
ATOM    706  N   PRO    29      91.300  61.910  59.550  1.00  0.00            
ATOM    707  CD  PRO    29      90.630  61.110  60.460  1.00  0.00            
ATOM    708  HD1 PRO    29      90.910  60.070  60.300  1.00  0.00            
ATOM    709  HD2 PRO    29      89.550  61.230  60.510  1.00  0.00            
ATOM    710  CG  PRO    29      91.160  61.610  61.820  1.00  0.00            
ATOM    711  HG1 PRO    29      91.120  60.870  62.620  1.00  0.00            
ATOM    712  HG2 PRO    29      90.480  62.420  62.100  1.00  0.00            
ATOM    713  CB  PRO    29      92.600  62.050  61.500  1.00  0.00            
ATOM    714  HB1 PRO    29      93.210  61.150  61.410  1.00  0.00            
ATOM    715  HB2 PRO    29      92.910  62.720  62.300  1.00  0.00            
ATOM    716  CA  PRO    29      92.400  62.670  60.170  1.00  0.00            
ATOM    717  HA  PRO    29      92.110  63.720  60.270  1.00  0.00            
ATOM    718  C   PRO    29      93.660  62.620  59.320  1.00  0.00            
ATOM    719  O   PRO    29      94.010  61.590  58.760  1.00  0.00            
ATOM    720  N   HYP    30      94.500  63.620  59.250  1.00  0.00            
ATOM    721  CD2 HYP    30      94.250  65.010  59.670  1.00  0.00            
ATOM    722 1HD2 HYP    30      94.380  65.110  60.740  1.00  0.00            
ATOM    723 2HD2 HYP    30      93.230  65.280  59.400  1.00  0.00            
ATOM    724  CG  HYP    30      95.250  65.890  58.860  1.00  0.00            
ATOM    725  HG  HYP    30      95.470  66.780  59.450  1.00  0.00            
ATOM    726  OD1 HYP    30      94.760  66.150  57.610  1.00  0.00            
ATOM    727  HD1 HYP    30      95.230  66.870  57.180  1.00  0.00            
ATOM    728  CB  HYP    30      96.440  65.040  58.900  1.00  0.00            
ATOM    729  HB1 HYP    30      96.890  65.030  59.890  1.00  0.00            
ATOM    730  HB2 HYP    30      97.180  65.430  58.200  1.00  0.00            
ATOM    731  CA  HYP    30      95.890  63.610  58.670  1.00  0.00            
ATOM    732  HA  HYP    30      95.780  63.380  57.610  1.00  0.00            
ATOM    733  C   HYP    30      96.740  62.510  59.280  1.00  0.00            
ATOM    734  O   HYP    30      96.530  62.100  60.380  1.00  0.00            
ATOM    735  N   GLY    31      97.810  62.190  58.540  1.00  0.00            
ATOM    736  H   GLY    31      98.020  62.650  57.670  1.00  0.00            
ATOM    737  CA  GLY    31      98.920  61.360  59.050  1.00  0.00            
ATOM    738  HA1 GLY    31      99.350  60.840  58.210  1.00  0.00            
ATOM    739  HA2 GLY    31      98.530  60.730  59.850  1.00  0.00            
ATOM    740  C   GLY    31      99.960  62.290  59.660  1.00  0.00            
ATOM    741  O   GLY    31      99.650  63.490  59.910  1.00  0.00            
ATOM    742  N   NH2    32     101.230  61.920  59.780  1.00  0.00            
ATOM    743  H1  NH2    32     101.590  61.030  59.500  1.00  0.00            
ATOM    744  H2  NH2    32     101.890  62.630  60.080  1.00  0.00            
ATOM    745  CH3 ACE     1      16.030  49.380  57.220  1.00  0.00            
ATOM    746 1HH3 ACE     1      15.410  49.870  57.970  1.00  0.00            
ATOM    747 2HH3 ACE     1      16.250  50.190  56.520  1.00  0.00            
ATOM    748 3HH3 ACE     1      15.420  48.630  56.740  1.00  0.00            
ATOM    749  C   ACE     1      17.370  48.850  57.780  1.00  0.00            
ATOM    750  O   ACE     1      17.600  48.760  58.970  1.00  0.00            
ATOM    751  N   PRO     2      18.310  48.420  56.870  1.00  0.00            
ATOM    752  CD  PRO     2      18.120  48.420  55.450  1.00  0.00            
ATOM    753  HD1 PRO     2      18.030  49.440  55.070  1.00  0.00            
ATOM    754  HD2 PRO     2      17.170  47.970  55.150  1.00  0.00            
ATOM    755  CG  PRO     2      19.350  47.720  54.840  1.00  0.00            
ATOM    756  HG1 PRO     2      20.130  48.420  54.540  1.00  0.00            
ATOM    757  HG2 PRO     2      19.060  46.960  54.110  1.00  0.00            
ATOM    758  CB  PRO     2      19.950  47.000  56.010  1.00  0.00            
ATOM    759  HB1 PRO     2      21.030  46.910  55.830  1.00  0.00            
ATOM    760  HB2 PRO     2      19.550  46.000  56.170  1.00  0.00            
ATOM    761  CA  PRO     2      19.580  47.840  57.180  1.00  0.00            
ATOM    762  HA  PRO     2      19.400  47.210  58.060  1.00  0.00            
ATOM    763  C   PRO     2      20.650  48.830  57.530  1.00  0.00            
ATOM    764  O   PRO     2      20.580  49.970  57.090  1.00  0.00            
ATOM    765  N   HYP     3      21.600  48.520  58.410  1.00  0.00            
ATOM    766  CD2 HYP     3      21.700  47.250  59.190  1.00  0.00            
ATOM    767 1HD2 HYP     3      22.000  46.460  58.500  1.00  0.00            
ATOM    768 2HD2 HYP     3      20.750  46.870  59.570  1.00  0.00            
ATOM    769  CG  HYP     3      22.730  47.560  60.260  1.00  0.00            
ATOM    770  HG  HYP     3      23.410  46.730  60.450  1.00  0.00            
ATOM    771  OD1 HYP     3      22.130  47.870  61.490  1.00  0.00            
ATOM    772  HD1 HYP     3      22.490  47.370  62.230  1.00  0.00            
ATOM    773  CB  HYP     3      23.620  48.700  59.630  1.00  0.00            
ATOM    774  HB1 HYP     3      24.350  48.190  59.000  1.00  0.00            
ATOM    775  HB2 HYP     3      24.030  49.290  60.450  1.00  0.00            
ATOM    776  CA  HYP     3      22.650  49.520  58.790  1.00  0.00            
ATOM    777  HA  HYP     3      22.210  50.280  59.440  1.00  0.00            
ATOM    778  C   HYP     3      23.290  50.020  57.550  1.00  0.00            
ATOM    779  O   HYP     3      23.460  49.250  56.580  1.00  0.00            
ATOM    780  N   GLY     4      23.660  51.270  57.520  1.00  0.00            
ATOM    781  H   GLY     4      23.620  51.770  58.390  1.00  0.00            
ATOM    782  CA  GLY     4      24.220  51.950  56.390  1.00  0.00            
ATOM    783  HA1 GLY     4      24.330  53.010  56.630  1.00  0.00            
ATOM    784  HA2 GLY     4      23.520  51.870  55.560  1.00  0.00            
ATOM    785  C   GLY     4      25.590  51.360  55.990  1.00  0.00            
ATOM    786  O   GLY     4      26.190  50.540  56.720  1.00  0.00            
ATOM    787  N   PRO     5      26.110  51.780  54.820  1.00  0.00            
ATOM    788  CD  PRO     5      25.560  52.770  53.890  1.00  0.00            
ATOM    789  HD1 PRO     5      25.550  53.740  54.400  1.00  0.00            
ATOM    790  HD2 PRO     5      24.590  52.390  53.580  1.00  0.00            
ATOM    791  CG  PRO     5      26.670  52.920  52.810  1.00  0.00            
ATOM    792  HG1 PRO     5      27.360  53.750  52.970  1.00  0.00            
ATOM    793  HG2 PRO     5      26.220  52.870  51.820  1.00  0.00            
ATOM    794  CB  PRO     5      27.630  51.690  52.970  1.00  0.00            
ATOM    795  HB1 PRO     5      28.600  52.050  52.650  1.00  0.00            
ATOM    796  HB2 PRO     5      27.260  50.810  52.440  1.00  0.00            
ATOM    797  CA  PRO     5      27.510  51.540  54.480  1.00  0.00            
ATOM    798  HA  PRO     5      27.730  50.490  54.700  1.00  0.00            
ATOM    799  C   PRO     5      28.470  52.350  55.290  1.00  0.00            
ATOM    800  O   PRO     5      28.050  53.410  55.840  1.00  0.00            
ATOM    801  N   HYP     6      29.820  51.970  55.380  1.00  0.00            
ATOM    802  CD2 HYP     6      30.460  50.860  54.710  1.00  0.00            
ATOM    803 1HD2 HYP     6      30.580  51.020  53.640  1.00  0.00            
ATOM    804 2HD2 HYP     6      29.810  49.990  54.810  1.00  0.00            
ATOM    805  CG  HYP     6      31.750  50.580  55.460  1.00  0.00            
ATOM    806  HG  HYP     6      32.440  50.050  54.810  1.00  0.00            
ATOM    807  OD1 HYP     6      31.460  49.850  56.610  1.00  0.00            
ATOM    808  HD1 HYP     6      31.640  48.940  56.380  1.00  0.00            
ATOM    809  CB  HYP     6      32.240  51.970  55.890  1.00  0.00            
ATOM    810  HB1 HYP     6      32.780  52.510  55.110  1.00  0.00            
ATOM    811  HB2 HYP     6      32.940  52.000  56.720  1.00  0.00            
ATOM    812  CA  HYP     6      30.830  52.640  56.240  1.00  0.00            
ATOM    813  HA  HYP     6      30.610  52.540  57.300  1.00  0.00            
ATOM    814  C   HYP     6      30.960  54.140  55.930  1.00  0.00            
ATOM    815  O   HYP     6      30.480  54.720  54.920  1.00  0.00            
ATOM    816  N   GLY     7      31.750  54.790  56.770  1.00  0.00            
ATOM    817  H   GLY     7      32.150  54.370  57.590  1.00  0.00            
ATOM    818  CA  GLY     7      32.180  56.220  56.550  1.00  0.00            
ATOM    819  HA1 GLY     7      32.400  56.730  57.480  1.00  0.00            
ATOM    820  HA2 GLY     7      31.310  56.740  56.170  1.00  0.00            
ATOM    821  C   GLY     7      33.340  56.530  55.590  1.00  0.00            
ATOM    822  O   GLY     7      33.900  55.540  55.110  1.00  0.00            
ATOM    823  N   PRO     8      33.690  57.770  55.250  1.00  0.00            
ATOM    824  CD  PRO     8      33.090  59.030  55.720  1.00  0.00            
ATOM    825  HD1 PRO     8      32.800  59.050  56.770  1.00  0.00            
ATOM    826  HD2 PRO     8      32.170  59.240  55.180  1.00  0.00            
ATOM    827  CG  PRO     8      34.170  60.070  55.280  1.00  0.00            
ATOM    828  HG1 PRO     8      34.950  60.210  56.020  1.00  0.00            
ATOM    829  HG2 PRO     8      33.720  61.040  55.050  1.00  0.00            
ATOM    830  CB  PRO     8      34.630  59.450  53.980  1.00  0.00            
ATOM    831  HB1 PRO     8      35.560  59.910  53.670  1.00  0.00            
ATOM    832  HB2 PRO     8      33.840  59.560  53.230  1.00  0.00            
ATOM    833  CA  PRO     8      34.730  57.990  54.330  1.00  0.00            
ATOM    834  HA  PRO     8      34.590  57.370  53.450  1.00  0.00            
ATOM    835  C   PRO     8      36.150  57.760  54.890  1.00  0.00            
ATOM    836  O   PRO     8      36.310  57.650  56.120  1.00  0.00            
ATOM    837  N   HYP     9      37.140  57.560  53.990  1.00  0.00            
ATOM    838  CD2 HYP     9      37.190  57.840  52.530  1.00  0.00            
ATOM    839 1HD2 HYP     9      37.350  58.900  52.360  1.00  0.00            
ATOM    840 2HD2 HYP     9      36.260  57.570  52.020  1.00  0.00            
ATOM    841  CG  HYP     9      38.330  56.990  52.020  1.00  0.00            
ATOM    842  HG  HYP     9      38.640  57.490  51.110  1.00  0.00            
ATOM    843  OD1 HYP     9      37.960  55.660  51.750  1.00  0.00            
ATOM    844  HD1 HYP     9      37.130  55.360  52.120  1.00  0.00            
ATOM    845  CB  HYP     9      39.360  57.180  53.120  1.00  0.00            
ATOM    846  HB1 HYP     9      39.980  58.060  52.990  1.00  0.00            
ATOM    847  HB2 HYP     9      39.940  56.270  53.250  1.00  0.00            
ATOM    848  CA  HYP     9      38.530  57.330  54.390  1.00  0.00            
ATOM    849  HA  HYP     9      38.550  56.460  55.050  1.00  0.00            
ATOM    850  C   HYP     9      38.890  58.550  55.300  1.00  0.00            
ATOM    851  O   HYP     9      38.540  59.720  54.980  1.00  0.00            
ATOM    852  N   GLY    10      39.620  58.420  56.390  1.00  0.00            
ATOM    853  H   GLY    10      39.810  57.470  56.680  1.00  0.00            
ATOM    854  CA  GLY    10      40.080  59.490  57.280  1.00  0.00            
ATOM    855  HA1 GLY    10      40.550  59.080  58.170  1.00  0.00            
ATOM    856  HA2 GLY    10      39.220  60.090  57.590  1.00  0.00            
ATOM    857  C   GLY    10      41.110  60.460  56.660  1.00  0.00            
ATOM    858  O   GLY    10      41.250  60.460  55.470  1.00  0.00            
ATOM    859  N   PRO    11      41.820  61.240  57.480  1.00  0.00            
ATOM    860  CD  PRO    11      41.540  61.350  58.890  1.00  0.00            
ATOM    861  HD1 PRO    11      42.100  60.610  59.480  1.00  0.00            
ATOM    862  HD2 PRO    11      40.470  61.290  59.100  1.00  0.00            
ATOM    863  CG  PRO    11      42.090  62.750  59.210  1.00  0.00            
ATOM    864  HG1 PRO    11      42.320  63.000  60.240  1.00  0.00            
ATOM    865  HG2 PRO    11      41.400  63.560  58.950  1.00  0.00            
ATOM    866  CB  PRO    11      43.300  62.770  58.350  1.00  0.00            
ATOM    867  HB1 PRO    11      44.120  62.180  58.770  1.00  0.00            
ATOM    868  HB2 PRO    11      43.640  63.770  58.100  1.00  0.00            
ATOM    869  CA  PRO    11      42.900  62.070  57.080  1.00  0.00            
ATOM    870  HA  PRO    11      42.600  62.890  56.430  1.00  0.00            
ATOM    871  C   PRO    11      44.150  61.340  56.530  1.00  0.00            
ATOM    872  O   PRO    11      44.260  60.170  56.820  1.00  0.00            
ATOM    873  N   HYP    12      45.070  61.960  55.740  1.00  0.00            
ATOM    874  CD2 HYP    12      44.900  63.250  55.090  1.00  0.00            
ATOM    875 1HD2 HYP    12      45.190  64.090  55.730  1.00  0.00            
ATOM    876 2HD2 HYP    12      43.920  63.420  54.660  1.00  0.00            
ATOM    877  CG  HYP    12      46.000  63.330  53.980  1.00  0.00            
ATOM    878  HG  HYP    12      46.230  64.370  53.740  1.00  0.00            
ATOM    879  OD1 HYP    12      45.600  62.560  52.830  1.00  0.00            
ATOM    880  HD1 HYP    12      44.900  63.080  52.420  1.00  0.00            
ATOM    881  CB  HYP    12      47.090  62.530  54.660  1.00  0.00            
ATOM    882  HB1 HYP    12      47.520  63.150  55.440  1.00  0.00            
ATOM    883  HB2 HYP    12      47.910  62.190  54.020  1.00  0.00            
ATOM    884  CA  HYP    12      46.380  61.370  55.350  1.00  0.00            
ATOM    885  HA  HYP    12      46.250  60.590  54.600  1.00  0.00            
ATOM    886  C   HYP    12      47.220  60.730  56.510  1.00  0.00            
ATOM    887  O   HYP    12      47.200  61.250  57.630  1.00  0.00            
ATOM    888  N   GLY    13      47.950  59.650  56.230  1.00  0.00            
ATOM    889  H   GLY    13      47.880  59.250  55.310  1.00  0.00            
ATOM    890  CA  GLY    13      48.890  59.060  57.190  1.00  0.00            
ATOM    891  HA1 GLY    13      49.370  58.260  56.630  1.00  0.00            
ATOM    892  HA2 GLY    13      48.360  58.700  58.070  1.00  0.00            
ATOM    893  C   GLY    13      50.010  60.000  57.760  1.00  0.00            
ATOM    894  O   GLY    13      50.690  60.710  56.960  1.00  0.00            
ATOM    895  N   PRO    14      50.280  60.130  59.080  1.00  0.00            
ATOM    896  CD  PRO    14      49.520  59.590  60.180  1.00  0.00            
ATOM    897  HD1 PRO    14      49.760  58.570  60.460  1.00  0.00            
ATOM    898  HD2 PRO    14      48.460  59.640  59.970  1.00  0.00            
ATOM    899  CG  PRO    14      49.860  60.570  61.370  1.00  0.00            
ATOM    900  HG1 PRO    14      49.740  60.050  62.320  1.00  0.00            
ATOM    901  HG2 PRO    14      49.330  61.520  61.370  1.00  0.00            
ATOM    902  CB  PRO    14      51.340  60.910  61.100  1.00  0.00            
ATOM    903  HB1 PRO    14      51.810  60.000  61.450  1.00  0.00            
ATOM    904  HB2 PRO    14      51.610  61.870  61.550  1.00  0.00            
ATOM    905  CA  PRO    14      51.350  61.000  59.590  1.00  0.00            
ATOM    906  HA  PRO    14      51.080  61.960  59.150  1.00  0.00            
ATOM    907  C   PRO    14      52.690  60.520  59.050  1.00  0.00            
ATOM    908  O   PRO    14      52.910  59.350  58.850  1.00  0.00            
ATOM    909  N   HYP    15      53.640  61.400  58.810  1.00  0.00            
ATOM    910  CD2 HYP    15      53.560  62.850  58.960  1.00  0.00            
ATOM    911 1HD2 HYP    15      54.060  63.080  59.900  1.00  0.00            
ATOM    912 2HD2 HYP    15      52.570  63.310  59.010  1.00  0.00            
ATOM    913  CG  HYP    15      54.340  63.490  57.820  1.00  0.00            
ATOM    914  HG  HYP    15      54.610  64.500  58.140  1.00  0.00            
ATOM    915  OD1 HYP    15      53.640  63.500  56.590  1.00  0.00            
ATOM    916  HD1 HYP    15      54.220  63.930  55.950  1.00  0.00            
ATOM    917  CB  HYP    15      55.470  62.480  57.640  1.00  0.00            
ATOM    918  HB1 HYP    15      56.240  62.570  58.410  1.00  0.00            
ATOM    919  HB2 HYP    15      55.890  62.450  56.630  1.00  0.00            
ATOM    920  CA  HYP    15      54.820  61.110  57.880  1.00  0.00            
ATOM    921  HA  HYP    15      54.580  60.760  56.870  1.00  0.00            
ATOM    922  C   HYP    15      55.810  60.000  58.380  1.00  0.00            
ATOM    923  O   HYP    15      55.990  59.830  59.610  1.00  0.00            
ATOM    924  N   ALA    16      56.580  59.350  57.510  1.00  0.00            
ATOM    925  H   ALA    16      56.560  59.430  56.500  1.00  0.00            
ATOM    926  CA  ALA    16      57.490  58.240  57.930  1.00  0.00            
ATOM    927  HA  ALA    16      57.190  57.700  58.830  1.00  0.00            
ATOM    928  CB  ALA    16      57.660  57.340  56.690  1.00  0.00            
ATOM    929  HB1 ALA    16      58.440  56.610  56.890  1.00  0.00            
ATOM    930  HB2 ALA    16      56.840  56.640  56.580  1.00  0.00            
ATOM    931  HB3 ALA    16      57.920  57.890  55.780  1.00  0.00            
ATOM    932  C   ALA    16      58.860  58.820  58.420  1.00  0.00            
ATOM    933  O   ALA    16      59.100  60.010  58.320  1.00  0.00            
ATOM    934  N   PRO    17      59.740  58.030  59.130  1.00  0.00            
ATOM    935  CD  PRO    17      59.460  56.660  59.540  1.00  0.00            
ATOM    936  HD1 PRO    17      59.270  56.070  58.640  1.00  0.00            
ATOM    937  HD2 PRO    17      58.600  56.570  60.200  1.00  0.00            
ATOM    938  CG  PRO    17      60.640  56.130  60.400  1.00  0.00            
ATOM    939  HG1 PRO    17      61.380  55.600  59.800  1.00  0.00            
ATOM    940  HG2 PRO    17      60.340  55.490  61.230  1.00  0.00            
ATOM    941  CB  PRO    17      61.340  57.440  60.830  1.00  0.00            
ATOM    942  HB1 PRO    17      62.410  57.260  60.770  1.00  0.00            
ATOM    943  HB2 PRO    17      61.110  57.580  61.890  1.00  0.00            
ATOM    944  CA  PRO    17      60.890  58.550  59.850  1.00  0.00            
ATOM    945  HA  PRO    17      60.580  59.380  60.480  1.00  0.00            
ATOM    946  C   PRO    17      62.060  59.000  58.930  1.00  0.00            
ATOM    947  O   PRO    17      62.370  58.320  57.930  1.00  0.00            
ATOM    948  N   HYP    18      62.890  60.010  59.380  1.00  0.00            
ATOM    949  CD2 HYP    18      62.720  60.820  60.570  1.00  0.00            
ATOM    950 1HD2 HYP    18      63.110  60.280  61.430  1.00  0.00            
ATOM    951 2HD2 HYP    18      61.750  61.280  60.710  1.00  0.00            
ATOM    952  CG  HYP    18      63.580  62.010  60.400  1.00  0.00            
ATOM    953  HG  HYP    18      63.900  62.520  61.310  1.00  0.00            
ATOM    954  OD1 HYP    18      62.970  62.990  59.490  1.00  0.00            
ATOM    955  HD1 HYP    18      63.270  63.900  59.590  1.00  0.00            
ATOM    956  CB  HYP    18      64.810  61.400  59.700  1.00  0.00            
ATOM    957  HB1 HYP    18      65.380  60.860  60.460  1.00  0.00            
ATOM    958  HB2 HYP    18      65.310  62.170  59.120  1.00  0.00            
ATOM    959  CA  HYP    18      64.190  60.310  58.790  1.00  0.00            
ATOM    960  HA  HYP    18      64.090  60.730  57.790  1.00  0.00            
ATOM    961  C   HYP    18      65.180  59.090  58.680  1.00  0.00            
ATOM    962  O   HYP    18      65.290  58.180  59.520  1.00  0.00            
ATOM    963  N   GLY    19      65.970  59.080  57.610  1.00  0.00            
ATOM    964  H   GLY    19      65.860  59.810  56.920  1.00  0.00            
ATOM    965  CA  GLY    19      66.900  57.980  57.250  1.00  0.00            
ATOM    966  HA1 GLY    19      67.190  58.020  56.200  1.00  0.00            
ATOM    967  HA2 GLY    19      66.370  57.050  57.480  1.00  0.00            
ATOM    968  C   GLY    19      68.180  57.970  58.060  1.00  0.00            
ATOM    969  O   GLY    19      68.290  58.790  58.980  1.00  0.00            
ATOM    970  N   PRO    20      69.090  56.980  57.870  1.00  0.00            
ATOM    971  CD  PRO    20      68.770  55.850  57.030  1.00  0.00            
ATOM    972  HD1 PRO    20      68.740  56.150  55.980  1.00  0.00            
ATOM    973  HD2 PRO    20      67.890  55.250  57.250  1.00  0.00            
ATOM    974  CG  PRO    20      70.000  54.920  57.050  1.00  0.00            
ATOM    975  HG1 PRO    20      70.710  55.320  56.320  1.00  0.00            
ATOM    976  HG2 PRO    20      69.830  53.860  56.870  1.00  0.00            
ATOM    977  CB  PRO    20      70.430  55.260  58.550  1.00  0.00            
ATOM    978  HB1 PRO    20      71.460  54.920  58.720  1.00  0.00            
ATOM    979  HB2 PRO    20      69.790  54.780  59.290  1.00  0.00            
ATOM    980  CA  PRO    20      70.290  56.790  58.640  1.00  0.00            
ATOM    981  HA  PRO    20      70.040  56.980  59.680  1.00  0.00            
ATOM    982  C   PRO    20      71.470  57.610  58.130  1.00  0.00            
ATOM    983  O   PRO    20      71.520  58.190  57.020  1.00  0.00            
ATOM    984  N   HYP    21      72.600  57.680  58.780  1.00  0.00            
ATOM    985  CD2 HYP    21      72.960  57.040  60.020  1.00  0.00            
ATOM    986 1HD2 HYP    21      73.480  56.100  59.850  1.00  0.00            
ATOM    987 2HD2 HYP    21      72.050  56.850  60.580  1.00  0.00            
ATOM    988  CG  HYP    21      73.920  58.020  60.720  1.00  0.00            
ATOM    989  HG  HYP    21      74.400  57.510  61.550  1.00  0.00            
ATOM    990  OD1 HYP    21      73.190  59.170  61.180  1.00  0.00            
ATOM    991  HD1 HYP    21      72.530  58.980  61.850  1.00  0.00            
ATOM    992  CB  HYP    21      74.800  58.400  59.570  1.00  0.00            
ATOM    993  HB1 HYP    21      75.450  57.560  59.330  1.00  0.00            
ATOM    994  HB2 HYP    21      75.250  59.380  59.730  1.00  0.00            
ATOM    995  CA  HYP    21      73.770  58.480  58.380  1.00  0.00            
ATOM    996  HA  HYP    21      73.330  59.480  58.410  1.00  0.00            
ATOM    997  C   HYP    21      74.430  58.020  57.100  1.00  0.00            
ATOM    998  O   HYP    21      74.410  56.820  56.830  1.00  0.00            
ATOM    999  N   GLY    22      74.900  58.970  56.290  1.00  0.00            
ATOM   1000  H   GLY    22      74.760  59.950  56.470  1.00  0.00            
ATOM   1001  CA  GLY    22      75.530  58.640  54.990  1.00  0.00            
ATOM   1002  HA1 GLY    22      75.940  59.580  54.620  1.00  0.00            
ATOM   1003  HA2 GLY    22      74.730  58.270  54.350  1.00  0.00            
ATOM   1004  C   GLY    22      76.740  57.640  55.070  1.00  0.00            
ATOM   1005  O   GLY    22      77.300  57.230  56.100  1.00  0.00            
ATOM   1006  N   PRO    23      77.210  57.190  53.880  1.00  0.00            
ATOM   1007  CD  PRO    23      76.830  57.800  52.590  1.00  0.00            
ATOM   1008  HD1 PRO    23      76.790  58.880  52.600  1.00  0.00            
ATOM   1009  HD2 PRO    23      75.860  57.420  52.260  1.00  0.00            
ATOM   1010  CG  PRO    23      77.900  57.290  51.580  1.00  0.00            
ATOM   1011  HG1 PRO    23      78.710  58.010  51.550  1.00  0.00            
ATOM   1012  HG2 PRO    23      77.570  57.060  50.560  1.00  0.00            
ATOM   1013  CB  PRO    23      78.510  56.120  52.320  1.00  0.00            
ATOM   1014  HB1 PRO    23      79.550  55.880  52.090  1.00  0.00            
ATOM   1015  HB2 PRO    23      77.890  55.260  52.050  1.00  0.00            
ATOM   1016  CA  PRO    23      78.440  56.410  53.740  1.00  0.00            
ATOM   1017  HA  PRO    23      78.260  55.420  54.150  1.00  0.00            
ATOM   1018  C   PRO    23      79.730  57.060  54.260  1.00  0.00            
ATOM   1019  O   PRO    23      79.780  58.290  54.270  1.00  0.00            
ATOM   1020  N   HYP    24      80.830  56.350  54.600  1.00  0.00            
ATOM   1021  CD2 HYP    24      80.950  54.930  54.700  1.00  0.00            
ATOM   1022 1HD2 HYP    24      81.220  54.550  53.710  1.00  0.00            
ATOM   1023 2HD2 HYP    24      80.030  54.420  54.990  1.00  0.00            
ATOM   1024  CG  HYP    24      82.030  54.680  55.690  1.00  0.00            
ATOM   1025  HG  HYP    24      82.500  53.690  55.680  1.00  0.00            
ATOM   1026  OD1 HYP    24      81.520  54.680  57.030  1.00  0.00            
ATOM   1027  HD1 HYP    24      80.710  54.190  57.210  1.00  0.00            
ATOM   1028  CB  HYP    24      82.940  55.830  55.370  1.00  0.00            
ATOM   1029  HB1 HYP    24      83.480  55.610  54.450  1.00  0.00            
ATOM   1030  HB2 HYP    24      83.610  56.100  56.180  1.00  0.00            
ATOM   1031  CA  HYP    24      81.970  56.970  55.130  1.00  0.00            
ATOM   1032  HA  HYP    24      81.620  57.430  56.050  1.00  0.00            
ATOM   1033  C   HYP    24      82.680  57.970  54.180  1.00  0.00            
ATOM   1034  O   HYP    24      82.600  57.880  52.990  1.00  0.00            
ATOM   1035  N   GLY    25      83.400  58.910  54.790  1.00  0.00            
ATOM   1036  H   GLY    25      83.230  59.100  55.770  1.00  0.00            
ATOM   1037  CA  GLY    25      84.220  59.890  54.040  1.00  0.00            
ATOM   1038  HA1 GLY    25      84.480  60.680  54.740  1.00  0.00            
ATOM   1039  HA2 GLY    25      83.670  60.300  53.190  1.00  0.00            
ATOM   1040  C   GLY    25      85.580  59.350  53.520  1.00  0.00            
ATOM   1041  O   GLY    25      85.980  58.210  53.840  1.00  0.00            
ATOM   1042  N   PRO    26      86.340  60.150  52.850  1.00  0.00            
ATOM   1043  CD  PRO    26      85.940  61.420  52.350  1.00  0.00            
ATOM   1044  HD1 PRO    26      85.730  62.160  53.120  1.00  0.00            
ATOM   1045  HD2 PRO    26      85.030  61.370  51.760  1.00  0.00            
ATOM   1046  CG  PRO    26      87.110  61.910  51.540  1.00  0.00            
ATOM   1047  HG1 PRO    26      87.770  62.490  52.180  1.00  0.00            
ATOM   1048  HG2 PRO    26      86.670  62.560  50.790  1.00  0.00            
ATOM   1049  CB  PRO    26      87.830  60.600  51.070  1.00  0.00            
ATOM   1050  HB1 PRO    26      88.880  60.850  50.920  1.00  0.00            
ATOM   1051  HB2 PRO    26      87.300  60.210  50.200  1.00  0.00            
ATOM   1052  CA  PRO    26      87.590  59.630  52.250  1.00  0.00            
ATOM   1053  HA  PRO    26      87.460  58.650  51.790  1.00  0.00            
ATOM   1054  C   PRO    26      88.750  59.510  53.230  1.00  0.00            
ATOM   1055  O   PRO    26      88.710  60.320  54.120  1.00  0.00            
ATOM   1056  N   HYP    27      89.710  58.640  53.070  1.00  0.00            
ATOM   1057  CD2 HYP    27      89.770  57.750  51.950  1.00  0.00            
ATOM   1058 1HD2 HYP    27      89.950  58.510  51.190  1.00  0.00            
ATOM   1059 2HD2 HYP    27      88.900  57.120  51.750  1.00  0.00            
ATOM   1060  CG  HYP    27      90.940  56.890  52.220  1.00  0.00            
ATOM   1061  HG  HYP    27      91.370  56.630  51.250  1.00  0.00            
ATOM   1062  OD1 HYP    27      90.520  55.770  52.960  1.00  0.00            
ATOM   1063  HD1 HYP    27      91.310  55.400  53.350  1.00  0.00            
ATOM   1064  CB  HYP    27      91.860  57.760  53.090  1.00  0.00            
ATOM   1065  HB1 HYP    27      92.620  58.410  52.650  1.00  0.00            
ATOM   1066  HB2 HYP    27      92.410  57.080  53.740  1.00  0.00            
ATOM   1067  CA  HYP    27      90.840  58.650  53.900  1.00  0.00            
ATOM   1068  HA  HYP    27      90.540  58.350  54.900  1.00  0.00            
ATOM   1069  C   HYP    27      91.430  60.060  54.090  1.00  0.00            
ATOM   1070  O   HYP    27      91.480  60.870  53.160  1.00  0.00            
ATOM   1071  N   GLY    28      91.990  60.320  55.240  1.00  0.00            
ATOM   1072  H   GLY    28      91.990  59.720  56.050  1.00  0.00            
ATOM   1073  CA  GLY    28      92.800  61.560  55.400  1.00  0.00            
ATOM   1074  HA1 GLY    28      93.080  61.570  56.450  1.00  0.00            
ATOM   1075  HA2 GLY    28      92.240  62.470  55.190  1.00  0.00            
ATOM   1076  C   GLY    28      94.180  61.460  54.620  1.00  0.00            
ATOM   1077  O   GLY    28      94.480  60.400  54.070  1.00  0.00            
ATOM   1078  N   PRO    29      94.940  62.550  54.480  1.00  0.00            
ATOM   1079  CD  PRO    29      94.670  63.950  54.880  1.00  0.00            
ATOM   1080  HD1 PRO    29      94.690  64.170  55.950  1.00  0.00            
ATOM   1081  HD2 PRO    29      93.680  64.270  54.540  1.00  0.00            
ATOM   1082  CG  PRO    29      95.810  64.750  54.210  1.00  0.00            
ATOM   1083  HG1 PRO    29      96.600  64.950  54.940  1.00  0.00            
ATOM   1084  HG2 PRO    29      95.380  65.650  53.760  1.00  0.00            
ATOM   1085  CB  PRO    29      96.300  63.950  52.980  1.00  0.00            
ATOM   1086  HB1 PRO    29      97.320  64.110  52.620  1.00  0.00            
ATOM   1087  HB2 PRO    29      95.540  64.090  52.210  1.00  0.00            
ATOM   1088  CA  PRO    29      96.120  62.530  53.620  1.00  0.00            
ATOM   1089  HA  PRO    29      95.860  61.890  52.780  1.00  0.00            
ATOM   1090  C   PRO    29      97.270  61.940  54.360  1.00  0.00            
ATOM   1091  O   PRO    29      97.370  62.220  55.540  1.00  0.00            
ATOM   1092  N   HYP    30      98.230  61.200  53.800  1.00  0.00            
ATOM   1093  CD2 HYP    30      98.230  60.870  52.390  1.00  0.00            
ATOM   1094 1HD2 HYP    30      98.600  61.670  51.750  1.00  0.00            
ATOM   1095 2HD2 HYP    30      97.200  60.610  52.140  1.00  0.00            
ATOM   1096  CG  HYP    30      98.950  59.540  52.320  1.00  0.00            
ATOM   1097  HG  HYP    30      99.240  59.310  51.290  1.00  0.00            
ATOM   1098  OD1 HYP    30      98.160  58.450  52.750  1.00  0.00            
ATOM   1099  HD1 HYP    30      97.660  58.060  52.040  1.00  0.00            
ATOM   1100  CB  HYP    30     100.070  59.730  53.300  1.00  0.00            
ATOM   1101  HB1 HYP    30     100.830  60.360  52.840  1.00  0.00            
ATOM   1102  HB2 HYP    30     100.510  58.810  53.680  1.00  0.00            
ATOM   1103  CA  HYP    30      99.380  60.510  54.420  1.00  0.00            
ATOM   1104  HA  HYP    30      98.960  59.800  55.120  1.00  0.00            
ATOM   1105  C   HYP    30     100.300  61.400  55.130  1.00  0.00            
ATOM   1106  O   HYP    30     100.700  61.130  56.260  1.00  0.00            
ATOM   1107  N   GLY    31     100.740  62.500  54.480  1.00  0.00            
ATOM   1108  H   GLY    31     100.480  62.750  53.540  1.00  0.00            
ATOM   1109  CA  GLY    31     101.670  63.550  55.080  1.00  0.00            
ATOM   1110  HA1 GLY    31     101.470  64.330  54.350  1.00  0.00            
ATOM   1111  HA2 GLY    31     102.720  63.280  55.150  1.00  0.00            
ATOM   1112  C   GLY    31     101.190  63.970  56.490  1.00  0.00            
ATOM   1113  O   GLY    31     102.050  64.200  57.360  1.00  0.00            
ATOM   1114  N   NH2    32      99.880  64.090  56.750  1.00  0.00            
ATOM   1115  H1  NH2    32      99.150  63.970  56.060  1.00  0.00            
ATOM   1116  H2  NH2    32      99.550  64.320  57.680  1.00  0.00            
TER
