# Supplementary material for: A solution structure analysis reveals a bent collagen triple helix in the complement activation recognition molecule mannan-binding lectin
Source: J Biol Chem. 2022 Dec 15;299(2):102799. doi: 10.1016/j.jbc.2022.102799 (PMC9898670; doi:10.1016/j.jbc.2022.102799)
Supplement: top10-GA [file mmc2.zip › 8-GA_2219.pdb]

ATOM      1  CH3 ACE     1      18.720  78.170  41.780  1.00  0.00            
ATOM      2 1HH3 ACE     1      19.520  78.320  42.500  1.00  0.00            
ATOM      3 2HH3 ACE     1      17.980  78.970  41.780  1.00  0.00            
ATOM      4 3HH3 ACE     1      18.180  77.310  42.170  1.00  0.00            
ATOM      5  C   ACE     1      19.220  77.940  40.430  1.00  0.00            
ATOM      6  O   ACE     1      18.930  78.790  39.590  1.00  0.00            
ATOM      7  N   PRO     2      19.750  76.770  40.110  1.00  0.00            
ATOM      8  CD  PRO     2      19.930  76.460  38.730  1.00  0.00            
ATOM      9  HD1 PRO     2      20.390  77.300  38.220  1.00  0.00            
ATOM     10  HD2 PRO     2      19.000  76.290  38.190  1.00  0.00            
ATOM     11  CG  PRO     2      20.960  75.290  38.710  1.00  0.00            
ATOM     12  HG1 PRO     2      21.960  75.710  38.690  1.00  0.00            
ATOM     13  HG2 PRO     2      20.850  74.670  37.820  1.00  0.00            
ATOM     14  CB  PRO     2      20.550  74.540  40.030  1.00  0.00            
ATOM     15  HB1 PRO     2      21.370  73.860  40.280  1.00  0.00            
ATOM     16  HB2 PRO     2      19.640  74.000  39.800  1.00  0.00            
ATOM     17  CA  PRO     2      20.300  75.750  41.010  1.00  0.00            
ATOM     18  HA  PRO     2      19.570  75.400  41.740  1.00  0.00            
ATOM     19  C   PRO     2      21.560  76.260  41.740  1.00  0.00            
ATOM     20  O   PRO     2      22.090  77.330  41.470  1.00  0.00            
ATOM     21  N   HYP     3      22.260  75.560  42.670  1.00  0.00            
ATOM     22  CD2 HYP     3      21.790  74.340  43.350  1.00  0.00            
ATOM     23 1HD2 HYP     3      22.140  73.510  42.730  1.00  0.00            
ATOM     24 2HD2 HYP     3      20.710  74.260  43.450  1.00  0.00            
ATOM     25  CG  HYP     3      22.530  74.380  44.690  1.00  0.00            
ATOM     26  HG  HYP     3      22.670  73.360  45.040  1.00  0.00            
ATOM     27  OD1 HYP     3      21.940  75.320  45.630  1.00  0.00            
ATOM     28  HD1 HYP     3      21.290  75.850  45.160  1.00  0.00            
ATOM     29  CB  HYP     3      23.840  74.990  44.350  1.00  0.00            
ATOM     30  HB1 HYP     3      24.610  74.240  44.150  1.00  0.00            
ATOM     31  HB2 HYP     3      24.150  75.670  45.140  1.00  0.00            
ATOM     32  CA  HYP     3      23.650  75.840  43.090  1.00  0.00            
ATOM     33  HA  HYP     3      23.710  76.890  43.370  1.00  0.00            
ATOM     34  C   HYP     3      24.710  75.620  42.090  1.00  0.00            
ATOM     35  O   HYP     3      24.410  74.950  41.080  1.00  0.00            
ATOM     36  N   GLY     4      25.890  76.210  42.350  1.00  0.00            
ATOM     37  H   GLY     4      25.930  76.870  43.110  1.00  0.00            
ATOM     38  CA  GLY     4      27.030  76.070  41.500  1.00  0.00            
ATOM     39  HA1 GLY     4      27.830  76.710  41.880  1.00  0.00            
ATOM     40  HA2 GLY     4      26.690  76.570  40.590  1.00  0.00            
ATOM     41  C   GLY     4      27.530  74.670  41.310  1.00  0.00            
ATOM     42  O   GLY     4      27.050  73.740  41.960  1.00  0.00            
ATOM     43  N   PRO     5      28.480  74.370  40.420  1.00  0.00            
ATOM     44  CD  PRO     5      29.070  75.230  39.380  1.00  0.00            
ATOM     45  HD1 PRO     5      29.620  76.080  39.790  1.00  0.00            
ATOM     46  HD2 PRO     5      28.290  75.590  38.700  1.00  0.00            
ATOM     47  CG  PRO     5      30.050  74.370  38.560  1.00  0.00            
ATOM     48  HG1 PRO     5      31.070  74.430  38.950  1.00  0.00            
ATOM     49  HG2 PRO     5      29.980  74.580  37.490  1.00  0.00            
ATOM     50  CB  PRO     5      29.490  72.940  38.840  1.00  0.00            
ATOM     51  HB1 PRO     5      30.380  72.320  38.840  1.00  0.00            
ATOM     52  HB2 PRO     5      28.740  72.650  38.110  1.00  0.00            
ATOM     53  CA  PRO     5      28.980  72.960  40.260  1.00  0.00            
ATOM     54  HA  PRO     5      28.150  72.260  40.260  1.00  0.00            
ATOM     55  C   PRO     5      30.020  72.570  41.290  1.00  0.00            
ATOM     56  O   PRO     5      30.660  73.500  41.830  1.00  0.00            
ATOM     57  N   HYP     6      30.230  71.260  41.570  1.00  0.00            
ATOM     58  CD2 HYP     6      29.730  70.060  40.800  1.00  0.00            
ATOM     59 1HD2 HYP     6      29.580  70.170  39.720  1.00  0.00            
ATOM     60 2HD2 HYP     6      28.820  69.730  41.310  1.00  0.00            
ATOM     61  CG  HYP     6      30.820  69.010  41.060  1.00  0.00            
ATOM     62  HG  HYP     6      31.680  69.100  40.400  1.00  0.00            
ATOM     63  OD1 HYP     6      30.380  67.700  40.990  1.00  0.00            
ATOM     64  HD1 HYP     6      30.260  67.520  40.050  1.00  0.00            
ATOM     65  CB  HYP     6      31.230  69.270  42.530  1.00  0.00            
ATOM     66  HB1 HYP     6      32.250  68.920  42.690  1.00  0.00            
ATOM     67  HB2 HYP     6      30.540  68.930  43.300  1.00  0.00            
ATOM     68  CA  HYP     6      31.300  70.840  42.460  1.00  0.00            
ATOM     69  HA  HYP     6      31.180  71.300  43.450  1.00  0.00            
ATOM     70  C   HYP     6      32.750  71.360  42.060  1.00  0.00            
ATOM     71  O   HYP     6      33.140  71.410  40.880  1.00  0.00            
ATOM     72  N   GLY     7      33.570  71.650  43.090  1.00  0.00            
ATOM     73  H   GLY     7      33.200  71.540  44.030  1.00  0.00            
ATOM     74  CA  GLY     7      34.990  71.930  42.950  1.00  0.00            
ATOM     75  HA1 GLY     7      35.280  72.280  43.940  1.00  0.00            
ATOM     76  HA2 GLY     7      35.080  72.780  42.280  1.00  0.00            
ATOM     77  C   GLY     7      35.810  70.740  42.400  1.00  0.00            
ATOM     78  O   GLY     7      35.310  69.570  42.400  1.00  0.00            
ATOM     79  N   PRO     8      37.040  71.090  41.990  1.00  0.00            
ATOM     80  CD  PRO     8      37.720  72.350  42.030  1.00  0.00            
ATOM     81  HD1 PRO     8      37.790  72.670  43.070  1.00  0.00            
ATOM     82  HD2 PRO     8      37.240  73.130  41.440  1.00  0.00            
ATOM     83  CG  PRO     8      39.210  72.060  41.540  1.00  0.00            
ATOM     84  HG1 PRO     8      39.830  71.870  42.420  1.00  0.00            
ATOM     85  HG2 PRO     8      39.650  72.910  41.020  1.00  0.00            
ATOM     86  CB  PRO     8      38.980  70.840  40.650  1.00  0.00            
ATOM     87  HB1 PRO     8      39.970  70.400  40.540  1.00  0.00            
ATOM     88  HB2 PRO     8      38.470  71.010  39.700  1.00  0.00            
ATOM     89  CA  PRO     8      37.950  70.060  41.450  1.00  0.00            
ATOM     90  HA  PRO     8      37.330  69.540  40.730  1.00  0.00            
ATOM     91  C   PRO     8      38.530  69.130  42.620  1.00  0.00            
ATOM     92  O   PRO     8      38.250  69.480  43.770  1.00  0.00            
ATOM     93  N   HYP     9      39.360  68.090  42.270  1.00  0.00            
ATOM     94  CD2 HYP     9      39.520  67.550  40.930  1.00  0.00            
ATOM     95 1HD2 HYP     9      40.150  68.190  40.310  1.00  0.00            
ATOM     96 2HD2 HYP     9      38.530  67.440  40.480  1.00  0.00            
ATOM     97  CG  HYP     9      40.140  66.130  41.150  1.00  0.00            
ATOM     98  HG  HYP     9      40.830  65.810  40.370  1.00  0.00            
ATOM     99  OD1 HYP     9      39.110  65.150  41.370  1.00  0.00            
ATOM    100  HD1 HYP     9      39.410  64.830  42.220  1.00  0.00            
ATOM    101  CB  HYP     9      41.000  66.350  42.470  1.00  0.00            
ATOM    102  HB1 HYP     9      41.910  66.800  42.070  1.00  0.00            
ATOM    103  HB2 HYP     9      41.240  65.370  42.890  1.00  0.00            
ATOM    104  CA  HYP     9      40.130  67.340  43.250  1.00  0.00            
ATOM    105  HA  HYP     9      39.280  66.860  43.730  1.00  0.00            
ATOM    106  C   HYP     9      40.920  68.080  44.320  1.00  0.00            
ATOM    107  O   HYP     9      41.280  69.210  44.120  1.00  0.00            
ATOM    108  N   GLY    10      41.170  67.450  45.450  1.00  0.00            
ATOM    109  H   GLY    10      40.780  66.530  45.600  1.00  0.00            
ATOM    110  CA  GLY    10      41.880  68.160  46.550  1.00  0.00            
ATOM    111  HA1 GLY    10      41.620  67.590  47.450  1.00  0.00            
ATOM    112  HA2 GLY    10      41.590  69.210  46.620  1.00  0.00            
ATOM    113  C   GLY    10      43.350  68.010  46.360  1.00  0.00            
ATOM    114  O   GLY    10      43.900  67.550  45.360  1.00  0.00            
ATOM    115  N   PRO    11      44.160  68.470  47.430  1.00  0.00            
ATOM    116  CD  PRO    11      43.590  69.200  48.610  1.00  0.00            
ATOM    117  HD1 PRO    11      42.910  68.520  49.130  1.00  0.00            
ATOM    118  HD2 PRO    11      43.060  70.080  48.270  1.00  0.00            
ATOM    119  CG  PRO    11      44.890  69.530  49.390  1.00  0.00            
ATOM    120  HG1 PRO    11      45.050  68.730  50.120  1.00  0.00            
ATOM    121  HG2 PRO    11      44.720  70.460  49.930  1.00  0.00            
ATOM    122  CB  PRO    11      45.960  69.690  48.280  1.00  0.00            
ATOM    123  HB1 PRO    11      46.950  69.550  48.720  1.00  0.00            
ATOM    124  HB2 PRO    11      45.880  70.630  47.740  1.00  0.00            
ATOM    125  CA  PRO    11      45.620  68.480  47.420  1.00  0.00            
ATOM    126  HA  PRO    11      45.980  68.690  46.410  1.00  0.00            
ATOM    127  C   PRO    11      46.180  67.080  47.850  1.00  0.00            
ATOM    128  O   PRO    11      45.390  66.300  48.360  1.00  0.00            
ATOM    129  N   HYP    12      47.410  66.780  47.530  1.00  0.00            
ATOM    130  CD2 HYP    12      48.270  67.540  46.610  1.00  0.00            
ATOM    131 1HD2 HYP    12      48.870  68.280  47.140  1.00  0.00            
ATOM    132 2HD2 HYP    12      47.710  68.000  45.800  1.00  0.00            
ATOM    133  CG  HYP    12      49.160  66.460  45.990  1.00  0.00            
ATOM    134  HG  HYP    12      50.060  66.960  45.640  1.00  0.00            
ATOM    135  OD1 HYP    12      48.440  65.700  44.990  1.00  0.00            
ATOM    136  HD1 HYP    12      48.760  66.070  44.170  1.00  0.00            
ATOM    137  CB  HYP    12      49.490  65.580  47.170  1.00  0.00            
ATOM    138  HB1 HYP    12      50.090  66.040  47.960  1.00  0.00            
ATOM    139  HB2 HYP    12      49.840  64.590  46.860  1.00  0.00            
ATOM    140  CA  HYP    12      48.080  65.530  47.760  1.00  0.00            
ATOM    141  HA  HYP    12      47.520  64.780  47.190  1.00  0.00            
ATOM    142  C   HYP    12      48.140  65.140  49.200  1.00  0.00            
ATOM    143  O   HYP    12      48.210  66.000  50.060  1.00  0.00            
ATOM    144  N   GLY    13      48.060  63.800  49.430  1.00  0.00            
ATOM    145  H   GLY    13      47.700  63.200  48.700  1.00  0.00            
ATOM    146  CA  GLY    13      48.210  63.350  50.810  1.00  0.00            
ATOM    147  HA1 GLY    13      47.790  62.340  50.790  1.00  0.00            
ATOM    148  HA2 GLY    13      47.570  63.900  51.510  1.00  0.00            
ATOM    149  C   GLY    13      49.660  63.280  51.350  1.00  0.00            
ATOM    150  O   GLY    13      50.670  63.620  50.740  1.00  0.00            
ATOM    151  N   PRO    14      49.810  62.730  52.590  1.00  0.00            
ATOM    152  CD  PRO    14      48.710  62.500  53.530  1.00  0.00            
ATOM    153  HD1 PRO    14      48.540  61.440  53.670  1.00  0.00            
ATOM    154  HD2 PRO    14      47.850  63.080  53.210  1.00  0.00            
ATOM    155  CG  PRO    14      49.170  62.990  54.910  1.00  0.00            
ATOM    156  HG1 PRO    14      48.600  62.560  55.730  1.00  0.00            
ATOM    157  HG2 PRO    14      49.090  64.080  54.830  1.00  0.00            
ATOM    158  CB  PRO    14      50.640  62.580  54.910  1.00  0.00            
ATOM    159  HB1 PRO    14      50.710  61.520  55.110  1.00  0.00            
ATOM    160  HB2 PRO    14      51.250  63.100  55.640  1.00  0.00            
ATOM    161  CA  PRO    14      51.040  62.800  53.450  1.00  0.00            
ATOM    162  HA  PRO    14      51.500  63.780  53.350  1.00  0.00            
ATOM    163  C   PRO    14      52.090  61.750  52.980  1.00  0.00            
ATOM    164  O   PRO    14      51.700  60.740  52.390  1.00  0.00            
ATOM    165  N   HYP    15      53.400  61.970  53.210  1.00  0.00            
ATOM    166  CD2 HYP    15      54.080  63.170  53.760  1.00  0.00            
ATOM    167 1HD2 HYP    15      54.190  63.080  54.840  1.00  0.00            
ATOM    168 2HD2 HYP    15      53.580  64.070  53.410  1.00  0.00            
ATOM    169  CG  HYP    15      55.500  63.060  53.160  1.00  0.00            
ATOM    170  HG  HYP    15      56.200  63.600  53.800  1.00  0.00            
ATOM    171  OD1 HYP    15      55.460  63.640  51.900  1.00  0.00            
ATOM    172  HD1 HYP    15      56.350  63.710  51.560  1.00  0.00            
ATOM    173  CB  HYP    15      55.710  61.580  53.250  1.00  0.00            
ATOM    174  HB1 HYP    15      55.980  61.270  54.260  1.00  0.00            
ATOM    175  HB2 HYP    15      56.570  61.240  52.670  1.00  0.00            
ATOM    176  CA  HYP    15      54.400  60.980  52.980  1.00  0.00            
ATOM    177  HA  HYP    15      54.340  60.710  51.930  1.00  0.00            
ATOM    178  C   HYP    15      54.270  59.710  53.780  1.00  0.00            
ATOM    179  O   HYP    15      53.770  59.730  54.900  1.00  0.00            
ATOM    180  N   ALA    16      54.680  58.570  53.240  1.00  0.00            
ATOM    181  H   ALA    16      55.070  58.600  52.310  1.00  0.00            
ATOM    182  CA  ALA    16      54.760  57.300  53.920  1.00  0.00            
ATOM    183  HA  ALA    16      53.720  57.060  54.160  1.00  0.00            
ATOM    184  CB  ALA    16      55.370  56.260  53.040  1.00  0.00            
ATOM    185  HB1 ALA    16      54.740  56.180  52.160  1.00  0.00            
ATOM    186  HB2 ALA    16      56.410  56.500  52.840  1.00  0.00            
ATOM    187  HB3 ALA    16      55.330  55.260  53.460  1.00  0.00            
ATOM    188  C   ALA    16      55.610  57.410  55.150  1.00  0.00            
ATOM    189  O   ALA    16      56.690  58.090  55.170  1.00  0.00            
ATOM    190  N   PRO    17      55.220  56.740  56.310  1.00  0.00            
ATOM    191  CD  PRO    17      53.970  55.930  56.450  1.00  0.00            
ATOM    192  HD1 PRO    17      53.720  55.230  55.650  1.00  0.00            
ATOM    193  HD2 PRO    17      53.140  56.600  56.670  1.00  0.00            
ATOM    194  CG  PRO    17      54.210  55.180  57.800  1.00  0.00            
ATOM    195  HG1 PRO    17      54.510  54.150  57.590  1.00  0.00            
ATOM    196  HG2 PRO    17      53.250  55.100  58.310  1.00  0.00            
ATOM    197  CB  PRO    17      55.290  55.950  58.510  1.00  0.00            
ATOM    198  HB1 PRO    17      55.790  55.310  59.230  1.00  0.00            
ATOM    199  HB2 PRO    17      54.730  56.740  59.020  1.00  0.00            
ATOM    200  CA  PRO    17      56.150  56.500  57.350  1.00  0.00            
ATOM    201  HA  PRO    17      56.620  57.420  57.690  1.00  0.00            
ATOM    202  C   PRO    17      57.280  55.540  56.940  1.00  0.00            
ATOM    203  O   PRO    17      57.030  54.670  56.190  1.00  0.00            
ATOM    204  N   HYP    18      58.470  55.680  57.550  1.00  0.00            
ATOM    205  CD2 HYP    18      58.750  56.660  58.610  1.00  0.00            
ATOM    206 1HD2 HYP    18      57.950  56.560  59.350  1.00  0.00            
ATOM    207 2HD2 HYP    18      58.900  57.660  58.200  1.00  0.00            
ATOM    208  CG  HYP    18      60.070  56.210  59.250  1.00  0.00            
ATOM    209  HG  HYP    18      59.870  55.440  60.010  1.00  0.00            
ATOM    210  OD1 HYP    18      60.860  57.310  59.820  1.00  0.00            
ATOM    211  HD1 HYP    18      60.560  57.560  60.700  1.00  0.00            
ATOM    212  CB  HYP    18      60.800  55.610  58.020  1.00  0.00            
ATOM    213  HB1 HYP    18      61.630  54.970  58.300  1.00  0.00            
ATOM    214  HB2 HYP    18      61.200  56.410  57.390  1.00  0.00            
ATOM    215  CA  HYP    18      59.670  54.870  57.280  1.00  0.00            
ATOM    216  HA  HYP    18      59.980  54.840  56.240  1.00  0.00            
ATOM    217  C   HYP    18      59.560  53.430  57.820  1.00  0.00            
ATOM    218  O   HYP    18      58.790  53.110  58.720  1.00  0.00            
ATOM    219  N   GLY    19      60.500  52.600  57.350  1.00  0.00            
ATOM    220  H   GLY    19      61.260  52.960  56.780  1.00  0.00            
ATOM    221  CA  GLY    19      60.610  51.160  57.660  1.00  0.00            
ATOM    222  HA1 GLY    19      61.160  50.660  56.860  1.00  0.00            
ATOM    223  HA2 GLY    19      59.590  50.780  57.690  1.00  0.00            
ATOM    224  C   GLY    19      61.270  50.820  59.020  1.00  0.00            
ATOM    225  O   GLY    19      62.160  51.550  59.370  1.00  0.00            
ATOM    226  N   PRO    20      60.940  49.700  59.670  1.00  0.00            
ATOM    227  CD  PRO    20      59.850  48.810  59.280  1.00  0.00            
ATOM    228  HD1 PRO    20      60.250  48.040  58.620  1.00  0.00            
ATOM    229  HD2 PRO    20      58.980  49.350  58.930  1.00  0.00            
ATOM    230  CG  PRO    20      59.490  48.130  60.640  1.00  0.00            
ATOM    231  HG1 PRO    20      59.010  47.180  60.400  1.00  0.00            
ATOM    232  HG2 PRO    20      58.890  48.820  61.240  1.00  0.00            
ATOM    233  CB  PRO    20      60.890  47.820  61.160  1.00  0.00            
ATOM    234  HB1 PRO    20      61.270  46.980  60.570  1.00  0.00            
ATOM    235  HB2 PRO    20      60.870  47.620  62.230  1.00  0.00            
ATOM    236  CA  PRO    20      61.620  49.180  60.850  1.00  0.00            
ATOM    237  HA  PRO    20      61.550  49.910  61.650  1.00  0.00            
ATOM    238  C   PRO    20      63.130  48.910  60.500  1.00  0.00            
ATOM    239  O   PRO    20      63.430  48.700  59.300  1.00  0.00            
ATOM    240  N   HYP    21      64.060  48.810  61.440  1.00  0.00            
ATOM    241  CD2 HYP    21      63.860  48.860  62.890  1.00  0.00            
ATOM    242 1HD2 HYP    21      63.520  47.920  63.310  1.00  0.00            
ATOM    243 2HD2 HYP    21      63.150  49.660  63.110  1.00  0.00            
ATOM    244  CG  HYP    21      65.190  49.270  63.460  1.00  0.00            
ATOM    245  HG  HYP    21      65.380  48.910  64.480  1.00  0.00            
ATOM    246  OD1 HYP    21      65.590  50.620  63.360  1.00  0.00            
ATOM    247  HD1 HYP    21      64.960  51.080  63.920  1.00  0.00            
ATOM    248  CB  HYP    21      66.120  48.390  62.560  1.00  0.00            
ATOM    249  HB1 HYP    21      66.050  47.400  63.000  1.00  0.00            
ATOM    250  HB2 HYP    21      67.160  48.680  62.660  1.00  0.00            
ATOM    251  CA  HYP    21      65.470  48.520  61.130  1.00  0.00            
ATOM    252  HA  HYP    21      65.770  49.310  60.440  1.00  0.00            
ATOM    253  C   HYP    21      65.570  47.120  60.390  1.00  0.00            
ATOM    254  O   HYP    21      64.740  46.260  60.560  1.00  0.00            
ATOM    255  N   GLY    22      66.690  46.890  59.720  1.00  0.00            
ATOM    256  H   GLY    22      67.280  47.710  59.630  1.00  0.00            
ATOM    257  CA  GLY    22      67.190  45.500  59.330  1.00  0.00            
ATOM    258  HA1 GLY    22      67.810  45.680  58.450  1.00  0.00            
ATOM    259  HA2 GLY    22      66.280  45.000  59.000  1.00  0.00            
ATOM    260  C   GLY    22      67.920  44.770  60.400  1.00  0.00            
ATOM    261  O   GLY    22      68.120  45.340  61.450  1.00  0.00            
ATOM    262  N   PRO    23      68.310  43.500  60.090  1.00  0.00            
ATOM    263  CD  PRO    23      68.060  42.820  58.880  1.00  0.00            
ATOM    264  HD1 PRO    23      68.490  43.310  58.010  1.00  0.00            
ATOM    265  HD2 PRO    23      66.980  42.690  58.730  1.00  0.00            
ATOM    266  CG  PRO    23      68.830  41.500  59.070  1.00  0.00            
ATOM    267  HG1 PRO    23      69.900  41.620  58.890  1.00  0.00            
ATOM    268  HG2 PRO    23      68.410  40.760  58.390  1.00  0.00            
ATOM    269  CB  PRO    23      68.630  41.210  60.500  1.00  0.00            
ATOM    270  HB1 PRO    23      69.280  40.400  60.810  1.00  0.00            
ATOM    271  HB2 PRO    23      67.560  41.070  60.650  1.00  0.00            
ATOM    272  CA  PRO    23      68.860  42.570  61.080  1.00  0.00            
ATOM    273  HA  PRO    23      68.320  42.600  62.030  1.00  0.00            
ATOM    274  C   PRO    23      70.380  42.830  61.290  1.00  0.00            
ATOM    275  O   PRO    23      71.030  43.360  60.380  1.00  0.00            
ATOM    276  N   HYP    24      71.030  42.320  62.370  1.00  0.00            
ATOM    277  CD2 HYP    24      70.450  41.610  63.490  1.00  0.00            
ATOM    278 1HD2 HYP    24      70.330  40.570  63.180  1.00  0.00            
ATOM    279 2HD2 HYP    24      69.450  41.930  63.780  1.00  0.00            
ATOM    280  CG  HYP    24      71.460  41.680  64.690  1.00  0.00            
ATOM    281  HG  HYP    24      71.560  40.750  65.240  1.00  0.00            
ATOM    282  OD1 HYP    24      71.140  42.790  65.450  1.00  0.00            
ATOM    283  HD1 HYP    24      71.680  42.780  66.250  1.00  0.00            
ATOM    284  CB  HYP    24      72.830  41.920  64.010  1.00  0.00            
ATOM    285  HB1 HYP    24      73.300  40.950  63.890  1.00  0.00            
ATOM    286  HB2 HYP    24      73.480  42.630  64.530  1.00  0.00            
ATOM    287  CA  HYP    24      72.470  42.430  62.610  1.00  0.00            
ATOM    288  HA  HYP    24      72.780  43.480  62.550  1.00  0.00            
ATOM    289  C   HYP    24      73.240  41.630  61.520  1.00  0.00            
ATOM    290  O   HYP    24      72.750  40.590  60.990  1.00  0.00            
ATOM    291  N   GLY    25      74.480  42.090  61.360  1.00  0.00            
ATOM    292  H   GLY    25      74.770  42.800  62.020  1.00  0.00            
ATOM    293  CA  GLY    25      75.460  41.660  60.360  1.00  0.00            
ATOM    294  HA1 GLY    25      76.100  42.540  60.290  1.00  0.00            
ATOM    295  HA2 GLY    25      74.940  41.520  59.410  1.00  0.00            
ATOM    296  C   GLY    25      76.160  40.320  60.610  1.00  0.00            
ATOM    297  O   GLY    25      75.930  39.690  61.660  1.00  0.00            
ATOM    298  N   PRO    26      76.890  39.830  59.610  1.00  0.00            
ATOM    299  CD  PRO    26      77.040  40.380  58.320  1.00  0.00            
ATOM    300  HD1 PRO    26      77.670  41.270  58.300  1.00  0.00            
ATOM    301  HD2 PRO    26      76.000  40.510  58.020  1.00  0.00            
ATOM    302  CG  PRO    26      77.490  39.310  57.420  1.00  0.00            
ATOM    303  HG1 PRO    26      77.980  39.670  56.520  1.00  0.00            
ATOM    304  HG2 PRO    26      76.730  38.600  57.090  1.00  0.00            
ATOM    305  CB  PRO    26      78.450  38.560  58.330  1.00  0.00            
ATOM    306  HB1 PRO    26      79.420  39.040  58.440  1.00  0.00            
ATOM    307  HB2 PRO    26      78.600  37.560  57.910  1.00  0.00            
ATOM    308  CA  PRO    26      77.620  38.570  59.650  1.00  0.00            
ATOM    309  HA  PRO    26      76.810  37.840  59.660  1.00  0.00            
ATOM    310  C   PRO    26      78.520  38.440  60.880  1.00  0.00            
ATOM    311  O   PRO    26      79.100  39.400  61.420  1.00  0.00            
ATOM    312  N   HYP    27      78.750  37.190  61.340  1.00  0.00            
ATOM    313  CD2 HYP    27      77.950  36.030  61.010  1.00  0.00            
ATOM    314 1HD2 HYP    27      78.270  35.660  60.030  1.00  0.00            
ATOM    315 2HD2 HYP    27      76.900  36.230  60.840  1.00  0.00            
ATOM    316  CG  HYP    27      78.230  35.100  62.160  1.00  0.00            
ATOM    317  HG  HYP    27      78.050  34.050  61.940  1.00  0.00            
ATOM    318  OD1 HYP    27      77.350  35.450  63.210  1.00  0.00            
ATOM    319  HD1 HYP    27      77.700  34.990  63.980  1.00  0.00            
ATOM    320  CB  HYP    27      79.750  35.430  62.500  1.00  0.00            
ATOM    321  HB1 HYP    27      80.400  34.860  61.840  1.00  0.00            
ATOM    322  HB2 HYP    27      79.990  35.190  63.540  1.00  0.00            
ATOM    323  CA  HYP    27      79.710  36.930  62.340  1.00  0.00            
ATOM    324  HA  HYP    27      79.430  37.430  63.260  1.00  0.00            
ATOM    325  C   HYP    27      81.140  37.400  61.910  1.00  0.00            
ATOM    326  O   HYP    27      81.560  37.270  60.730  1.00  0.00            
ATOM    327  N   GLY    28      81.890  37.950  62.910  1.00  0.00            
ATOM    328  H   GLY    28      81.480  38.090  63.830  1.00  0.00            
ATOM    329  CA  GLY    28      83.220  38.530  62.660  1.00  0.00            
ATOM    330  HA1 GLY    28      83.570  39.070  63.550  1.00  0.00            
ATOM    331  HA2 GLY    28      83.230  39.240  61.840  1.00  0.00            
ATOM    332  C   GLY    28      84.240  37.470  62.290  1.00  0.00            
ATOM    333  O   GLY    28      83.850  36.300  62.180  1.00  0.00            
ATOM    334  N   PRO    29      85.540  37.870  62.220  1.00  0.00            
ATOM    335  CD  PRO    29      86.030  39.270  62.080  1.00  0.00            
ATOM    336  HD1 PRO    29      85.930  39.700  63.080  1.00  0.00            
ATOM    337  HD2 PRO    29      85.450  39.860  61.380  1.00  0.00            
ATOM    338  CG  PRO    29      87.470  39.080  61.590  1.00  0.00            
ATOM    339  HG1 PRO    29      88.210  39.190  62.380  1.00  0.00            
ATOM    340  HG2 PRO    29      87.590  39.780  60.770  1.00  0.00            
ATOM    341  CB  PRO    29      87.590  37.630  61.100  1.00  0.00            
ATOM    342  HB1 PRO    29      88.590  37.240  60.930  1.00  0.00            
ATOM    343  HB2 PRO    29      87.190  37.730  60.090  1.00  0.00            
ATOM    344  CA  PRO    29      86.650  36.910  62.050  1.00  0.00            
ATOM    345  HA  PRO    29      86.280  36.020  61.540  1.00  0.00            
ATOM    346  C   PRO    29      87.350  36.490  63.330  1.00  0.00            
ATOM    347  O   PRO    29      86.990  36.960  64.340  1.00  0.00            
ATOM    348  N   HYP    30      88.350  35.610  63.210  1.00  0.00            
ATOM    349  CD2 HYP    30      88.810  34.820  62.050  1.00  0.00            
ATOM    350 1HD2 HYP    30      89.680  35.280  61.580  1.00  0.00            
ATOM    351 2HD2 HYP    30      88.030  34.560  61.340  1.00  0.00            
ATOM    352  CG  HYP    30      89.040  33.420  62.720  1.00  0.00            
ATOM    353  HG  HYP    30      89.650  32.760  62.110  1.00  0.00            
ATOM    354  OD1 HYP    30      87.760  32.860  62.900  1.00  0.00            
ATOM    355  HD1 HYP    30      87.300  32.570  62.100  1.00  0.00            
ATOM    356  CB  HYP    30      89.730  33.720  64.040  1.00  0.00            
ATOM    357  HB1 HYP    30      90.780  33.890  63.840  1.00  0.00            
ATOM    358  HB2 HYP    30      89.600  32.860  64.690  1.00  0.00            
ATOM    359  CA  HYP    30      88.900  35.000  64.450  1.00  0.00            
ATOM    360  HA  HYP    30      88.090  34.790  65.150  1.00  0.00            
ATOM    361  C   HYP    30      89.750  36.010  65.270  1.00  0.00            
ATOM    362  O   HYP    30      90.260  36.980  64.760  1.00  0.00            
ATOM    363  N   GLY    31      89.870  35.690  66.560  1.00  0.00            
ATOM    364  H   GLY    31      89.230  34.990  66.910  1.00  0.00            
ATOM    365  CA  GLY    31      90.860  36.290  67.410  1.00  0.00            
ATOM    366  HA1 GLY    31      90.800  35.690  68.320  1.00  0.00            
ATOM    367  HA2 GLY    31      90.560  37.280  67.740  1.00  0.00            
ATOM    368  C   GLY    31      92.280  36.170  66.790  1.00  0.00            
ATOM    369  O   GLY    31      92.590  35.390  65.860  1.00  0.00            
ATOM    370  N   NH2    32      93.160  37.050  67.290  1.00  0.00            
ATOM    371  H1  NH2    32      92.850  37.670  68.020  1.00  0.00            
ATOM    372  H2  NH2    32      94.080  37.200  66.900  1.00  0.00            
ATOM    373  CH3 ACE     1      25.880  82.110  44.240  1.00  0.00            
ATOM    374 1HH3 ACE     1      25.530  82.450  45.220  1.00  0.00            
ATOM    375 2HH3 ACE     1      26.600  81.290  44.260  1.00  0.00            
ATOM    376 3HH3 ACE     1      26.330  83.010  43.820  1.00  0.00            
ATOM    377  C   ACE     1      24.590  81.660  43.460  1.00  0.00            
ATOM    378  O   ACE     1      24.250  82.040  42.350  1.00  0.00            
ATOM    379  N   PRO     2      23.920  80.670  44.050  1.00  0.00            
ATOM    380  CD  PRO     2      22.830  79.920  43.380  1.00  0.00            
ATOM    381  HD1 PRO     2      23.210  79.090  42.790  1.00  0.00            
ATOM    382  HD2 PRO     2      22.170  80.500  42.740  1.00  0.00            
ATOM    383  CG  PRO     2      21.970  79.460  44.570  1.00  0.00            
ATOM    384  HG1 PRO     2      21.430  78.590  44.180  1.00  0.00            
ATOM    385  HG2 PRO     2      21.300  80.230  44.960  1.00  0.00            
ATOM    386  CB  PRO     2      23.050  79.010  45.520  1.00  0.00            
ATOM    387  HB1 PRO     2      23.310  77.970  45.300  1.00  0.00            
ATOM    388  HB2 PRO     2      22.680  79.020  46.550  1.00  0.00            
ATOM    389  CA  PRO     2      24.300  79.950  45.280  1.00  0.00            
ATOM    390  HA  PRO     2      24.350  80.680  46.090  1.00  0.00            
ATOM    391  C   PRO     2      25.540  79.050  45.170  1.00  0.00            
ATOM    392  O   PRO     2      25.890  78.740  44.050  1.00  0.00            
ATOM    393  N   HYP     3      26.240  78.640  46.230  1.00  0.00            
ATOM    394  CD2 HYP     3      26.070  79.070  47.570  1.00  0.00            
ATOM    395 1HD2 HYP     3      25.460  78.500  48.270  1.00  0.00            
ATOM    396 2HD2 HYP     3      25.620  80.070  47.620  1.00  0.00            
ATOM    397  CG  HYP     3      27.470  79.130  48.190  1.00  0.00            
ATOM    398  HG  HYP     3      27.450  79.070  49.280  1.00  0.00            
ATOM    399  OD1 HYP     3      28.310  80.190  47.740  1.00  0.00            
ATOM    400  HD1 HYP     3      28.720  80.480  48.560  1.00  0.00            
ATOM    401  CB  HYP     3      28.010  77.810  47.600  1.00  0.00            
ATOM    402  HB1 HYP     3      27.620  76.890  48.060  1.00  0.00            
ATOM    403  HB2 HYP     3      29.090  77.760  47.540  1.00  0.00            
ATOM    404  CA  HYP     3      27.520  78.000  46.180  1.00  0.00            
ATOM    405  HA  HYP     3      28.200  78.660  45.640  1.00  0.00            
ATOM    406  C   HYP     3      27.690  76.630  45.530  1.00  0.00            
ATOM    407  O   HYP     3      26.780  75.760  45.630  1.00  0.00            
ATOM    408  N   GLY     4      28.820  76.380  44.890  1.00  0.00            
ATOM    409  H   GLY     4      29.520  77.100  44.800  1.00  0.00            
ATOM    410  CA  GLY     4      29.190  74.980  44.500  1.00  0.00            
ATOM    411  HA1 GLY     4      30.010  75.030  43.790  1.00  0.00            
ATOM    412  HA2 GLY     4      28.290  74.580  44.020  1.00  0.00            
ATOM    413  C   GLY     4      29.690  74.130  45.740  1.00  0.00            
ATOM    414  O   GLY     4      30.100  74.650  46.720  1.00  0.00            
ATOM    415  N   PRO     5      29.490  72.790  45.690  1.00  0.00            
ATOM    416  CD  PRO     5      28.500  72.080  44.910  1.00  0.00            
ATOM    417  HD1 PRO     5      28.900  71.810  43.930  1.00  0.00            
ATOM    418  HD2 PRO     5      27.590  72.670  44.840  1.00  0.00            
ATOM    419  CG  PRO     5      28.170  70.840  45.710  1.00  0.00            
ATOM    420  HG1 PRO     5      27.790  70.110  45.000  1.00  0.00            
ATOM    421  HG2 PRO     5      27.490  71.070  46.520  1.00  0.00            
ATOM    422  CB  PRO     5      29.520  70.480  46.320  1.00  0.00            
ATOM    423  HB1 PRO     5      30.120  70.050  45.520  1.00  0.00            
ATOM    424  HB2 PRO     5      29.410  69.840  47.200  1.00  0.00            
ATOM    425  CA  PRO     5      30.120  71.870  46.650  1.00  0.00            
ATOM    426  HA  PRO     5      29.760  72.030  47.660  1.00  0.00            
ATOM    427  C   PRO     5      31.660  71.770  46.670  1.00  0.00            
ATOM    428  O   PRO     5      32.340  71.910  45.670  1.00  0.00            
ATOM    429  N   HYP     6      32.290  71.280  47.780  1.00  0.00            
ATOM    430  CD2 HYP     6      31.910  71.230  49.170  1.00  0.00            
ATOM    431 1HD2 HYP     6      31.380  70.310  49.440  1.00  0.00            
ATOM    432 2HD2 HYP     6      31.190  72.010  49.430  1.00  0.00            
ATOM    433  CG  HYP     6      33.240  71.590  49.960  1.00  0.00            
ATOM    434  HG  HYP     6      33.100  71.270  50.990  1.00  0.00            
ATOM    435  OD1 HYP     6      33.530  72.950  49.780  1.00  0.00            
ATOM    436  HD1 HYP     6      34.150  73.210  50.470  1.00  0.00            
ATOM    437  CB  HYP     6      34.050  70.600  49.220  1.00  0.00            
ATOM    438  HB1 HYP     6      33.680  69.630  49.550  1.00  0.00            
ATOM    439  HB2 HYP     6      35.130  70.630  49.290  1.00  0.00            
ATOM    440  CA  HYP     6      33.670  70.820  47.720  1.00  0.00            
ATOM    441  HA  HYP     6      34.270  71.580  47.210  1.00  0.00            
ATOM    442  C   HYP     6      33.900  69.520  46.960  1.00  0.00            
ATOM    443  O   HYP     6      33.000  68.650  46.930  1.00  0.00            
ATOM    444  N   GLY     7      35.160  69.400  46.370  1.00  0.00            
ATOM    445  H   GLY     7      35.790  70.170  46.570  1.00  0.00            
ATOM    446  CA  GLY     7      35.420  68.410  45.320  1.00  0.00            
ATOM    447  HA1 GLY     7      36.370  68.720  44.890  1.00  0.00            
ATOM    448  HA2 GLY     7      34.660  68.630  44.570  1.00  0.00            
ATOM    449  C   GLY     7      35.420  66.930  45.710  1.00  0.00            
ATOM    450  O   GLY     7      35.240  66.520  46.870  1.00  0.00            
ATOM    451  N   PRO     8      35.970  66.080  44.740  1.00  0.00            
ATOM    452  CD  PRO     8      36.050  66.390  43.330  1.00  0.00            
ATOM    453  HD1 PRO     8      37.030  66.860  43.250  1.00  0.00            
ATOM    454  HD2 PRO     8      35.170  66.970  43.020  1.00  0.00            
ATOM    455  CG  PRO     8      36.070  64.970  42.750  1.00  0.00            
ATOM    456  HG1 PRO     8      36.580  64.900  41.780  1.00  0.00            
ATOM    457  HG2 PRO     8      35.070  64.570  42.610  1.00  0.00            
ATOM    458  CB  PRO     8      36.860  64.140  43.750  1.00  0.00            
ATOM    459  HB1 PRO     8      37.890  64.040  43.420  1.00  0.00            
ATOM    460  HB2 PRO     8      36.560  63.090  43.820  1.00  0.00            
ATOM    461  CA  PRO     8      36.570  64.740  45.080  1.00  0.00            
ATOM    462  HA  PRO     8      35.780  64.160  45.540  1.00  0.00            
ATOM    463  C   PRO     8      37.900  64.740  45.900  1.00  0.00            
ATOM    464  O   PRO     8      38.710  65.640  45.860  1.00  0.00            
ATOM    465  N   HYP     9      38.260  63.560  46.460  1.00  0.00            
ATOM    466  CD2 HYP     9      37.420  62.360  46.560  1.00  0.00            
ATOM    467 1HD2 HYP     9      37.620  61.600  45.800  1.00  0.00            
ATOM    468 2HD2 HYP     9      36.360  62.580  46.680  1.00  0.00            
ATOM    469  CG  HYP     9      37.900  61.740  47.900  1.00  0.00            
ATOM    470  HG  HYP     9      37.740  60.670  47.940  1.00  0.00            
ATOM    471  OD1 HYP     9      37.290  62.380  49.060  1.00  0.00            
ATOM    472  HD1 HYP     9      36.680  61.760  49.470  1.00  0.00            
ATOM    473  CB  HYP     9      39.400  62.050  47.800  1.00  0.00            
ATOM    474  HB1 HYP     9      39.870  61.380  47.090  1.00  0.00            
ATOM    475  HB2 HYP     9      39.780  61.990  48.830  1.00  0.00            
ATOM    476  CA  HYP     9      39.390  63.450  47.320  1.00  0.00            
ATOM    477  HA  HYP     9      39.440  64.140  48.170  1.00  0.00            
ATOM    478  C   HYP     9      40.740  63.640  46.630  1.00  0.00            
ATOM    479  O   HYP     9      40.840  63.360  45.420  1.00  0.00            
ATOM    480  N   GLY    10      41.760  64.220  47.260  1.00  0.00            
ATOM    481  H   GLY    10      41.520  64.580  48.180  1.00  0.00            
ATOM    482  CA  GLY    10      43.100  64.510  46.720  1.00  0.00            
ATOM    483  HA1 GLY    10      43.640  65.120  47.440  1.00  0.00            
ATOM    484  HA2 GLY    10      43.110  65.160  45.840  1.00  0.00            
ATOM    485  C   GLY    10      43.900  63.210  46.390  1.00  0.00            
ATOM    486  O   GLY    10      43.560  62.170  46.930  1.00  0.00            
ATOM    487  N   PRO    11      44.920  63.270  45.530  1.00  0.00            
ATOM    488  CD  PRO    11      45.400  64.470  44.820  1.00  0.00            
ATOM    489  HD1 PRO    11      46.020  65.020  45.510  1.00  0.00            
ATOM    490  HD2 PRO    11      44.560  65.050  44.430  1.00  0.00            
ATOM    491  CG  PRO    11      46.130  63.810  43.620  1.00  0.00            
ATOM    492  HG1 PRO    11      46.950  64.450  43.290  1.00  0.00            
ATOM    493  HG2 PRO    11      45.390  63.740  42.820  1.00  0.00            
ATOM    494  CB  PRO    11      46.610  62.480  44.110  1.00  0.00            
ATOM    495  HB1 PRO    11      47.650  62.470  44.420  1.00  0.00            
ATOM    496  HB2 PRO    11      46.670  61.850  43.230  1.00  0.00            
ATOM    497  CA  PRO    11      45.670  62.090  45.240  1.00  0.00            
ATOM    498  HA  PRO    11      44.930  61.350  44.940  1.00  0.00            
ATOM    499  C   PRO    11      46.510  61.510  46.380  1.00  0.00            
ATOM    500  O   PRO    11      46.930  62.180  47.270  1.00  0.00            
ATOM    501  N   HYP    12      46.820  60.230  46.230  1.00  0.00            
ATOM    502  CD2 HYP    12      46.300  59.290  45.200  1.00  0.00            
ATOM    503 1HD2 HYP    12      46.830  59.430  44.270  1.00  0.00            
ATOM    504 2HD2 HYP    12      45.220  59.350  45.020  1.00  0.00            
ATOM    505  CG  HYP    12      46.530  57.870  45.710  1.00  0.00            
ATOM    506  HG  HYP    12      46.820  57.140  44.950  1.00  0.00            
ATOM    507  OD1 HYP    12      45.500  57.350  46.530  1.00  0.00            
ATOM    508  HD1 HYP    12      44.890  58.070  46.740  1.00  0.00            
ATOM    509  CB  HYP    12      47.730  58.000  46.560  1.00  0.00            
ATOM    510  HB1 HYP    12      48.640  57.880  45.970  1.00  0.00            
ATOM    511  HB2 HYP    12      47.790  57.270  47.370  1.00  0.00            
ATOM    512  CA  HYP    12      47.680  59.480  47.170  1.00  0.00            
ATOM    513  HA  HYP    12      47.110  59.390  48.100  1.00  0.00            
ATOM    514  C   HYP    12      49.060  60.070  47.410  1.00  0.00            
ATOM    515  O   HYP    12      49.730  60.500  46.460  1.00  0.00            
ATOM    516  N   GLY    13      49.420  60.230  48.700  1.00  0.00            
ATOM    517  H   GLY    13      48.750  60.010  49.420  1.00  0.00            
ATOM    518  CA  GLY    13      50.700  60.800  49.170  1.00  0.00            
ATOM    519  HA1 GLY    13      50.540  60.820  50.250  1.00  0.00            
ATOM    520  HA2 GLY    13      50.880  61.820  48.820  1.00  0.00            
ATOM    521  C   GLY    13      51.990  59.940  48.840  1.00  0.00            
ATOM    522  O   GLY    13      51.930  58.680  48.810  1.00  0.00            
ATOM    523  N   PRO    14      53.130  60.620  48.740  1.00  0.00            
ATOM    524  CD  PRO    14      53.360  62.020  48.840  1.00  0.00            
ATOM    525  HD1 PRO    14      53.230  62.410  49.850  1.00  0.00            
ATOM    526  HD2 PRO    14      52.570  62.530  48.300  1.00  0.00            
ATOM    527  CG  PRO    14      54.740  62.320  48.220  1.00  0.00            
ATOM    528  HG1 PRO    14      55.200  63.190  48.690  1.00  0.00            
ATOM    529  HG2 PRO    14      54.790  62.380  47.130  1.00  0.00            
ATOM    530  CB  PRO    14      55.470  61.100  48.690  1.00  0.00            
ATOM    531  HB1 PRO    14      55.720  61.250  49.740  1.00  0.00            
ATOM    532  HB2 PRO    14      56.330  60.830  48.070  1.00  0.00            
ATOM    533  CA  PRO    14      54.430  60.020  48.430  1.00  0.00            
ATOM    534  HA  PRO    14      54.480  59.720  47.390  1.00  0.00            
ATOM    535  C   PRO    14      54.860  58.730  49.270  1.00  0.00            
ATOM    536  O   PRO    14      54.910  58.810  50.500  1.00  0.00            
ATOM    537  N   HYP    15      55.230  57.590  48.610  1.00  0.00            
ATOM    538  CD2 HYP    15      54.960  57.300  47.270  1.00  0.00            
ATOM    539 1HD2 HYP    15      55.700  57.700  46.580  1.00  0.00            
ATOM    540 2HD2 HYP    15      53.930  57.550  47.020  1.00  0.00            
ATOM    541  CG  HYP    15      55.070  55.780  46.990  1.00  0.00            
ATOM    542  HG  HYP    15      55.310  55.780  45.920  1.00  0.00            
ATOM    543  OD1 HYP    15      53.890  55.000  47.300  1.00  0.00            
ATOM    544  HD1 HYP    15      53.980  54.050  47.240  1.00  0.00            
ATOM    545  CB  HYP    15      56.270  55.530  47.900  1.00  0.00            
ATOM    546  HB1 HYP    15      57.120  55.820  47.290  1.00  0.00            
ATOM    547  HB2 HYP    15      56.310  54.490  48.230  1.00  0.00            
ATOM    548  CA  HYP    15      56.020  56.480  49.120  1.00  0.00            
ATOM    549  HA  HYP    15      55.360  56.060  49.880  1.00  0.00            
ATOM    550  C   HYP    15      57.400  56.820  49.830  1.00  0.00            
ATOM    551  O   HYP    15      57.900  57.980  49.720  1.00  0.00            
ATOM    552  N   ALA    16      58.070  55.880  50.490  1.00  0.00            
ATOM    553  H   ALA    16      57.650  54.980  50.650  1.00  0.00            
ATOM    554  CA  ALA    16      59.480  55.930  51.070  1.00  0.00            
ATOM    555  HA  ALA    16      60.020  56.740  50.590  1.00  0.00            
ATOM    556  CB  ALA    16      59.360  56.100  52.560  1.00  0.00            
ATOM    557  HB1 ALA    16      60.260  55.840  53.100  1.00  0.00            
ATOM    558  HB2 ALA    16      58.910  57.040  52.890  1.00  0.00            
ATOM    559  HB3 ALA    16      58.640  55.350  52.890  1.00  0.00            
ATOM    560  C   ALA    16      60.390  54.720  50.690  1.00  0.00            
ATOM    561  O   ALA    16      59.890  53.640  50.370  1.00  0.00            
ATOM    562  N   PRO    17      61.730  54.870  50.780  1.00  0.00            
ATOM    563  CD  PRO    17      62.470  56.080  51.170  1.00  0.00            
ATOM    564  HD1 PRO    17      61.850  56.700  51.820  1.00  0.00            
ATOM    565  HD2 PRO    17      62.660  56.620  50.230  1.00  0.00            
ATOM    566  CG  PRO    17      63.800  55.680  51.820  1.00  0.00            
ATOM    567  HG1 PRO    17      63.640  55.290  52.820  1.00  0.00            
ATOM    568  HG2 PRO    17      64.580  56.440  51.670  1.00  0.00            
ATOM    569  CB  PRO    17      64.000  54.510  50.890  1.00  0.00            
ATOM    570  HB1 PRO    17      64.720  53.890  51.420  1.00  0.00            
ATOM    571  HB2 PRO    17      64.300  54.920  49.930  1.00  0.00            
ATOM    572  CA  PRO    17      62.680  53.790  50.720  1.00  0.00            
ATOM    573  HA  PRO    17      62.590  53.220  49.790  1.00  0.00            
ATOM    574  C   PRO    17      62.450  52.770  51.870  1.00  0.00            
ATOM    575  O   PRO    17      61.740  53.040  52.850  1.00  0.00            
ATOM    576  N   HYP    18      63.030  51.520  51.750  1.00  0.00            
ATOM    577  CD2 HYP    18      63.770  50.920  50.660  1.00  0.00            
ATOM    578 1HD2 HYP    18      64.820  51.150  50.780  1.00  0.00            
ATOM    579 2HD2 HYP    18      63.280  51.080  49.700  1.00  0.00            
ATOM    580  CG  HYP    18      63.570  49.410  50.870  1.00  0.00            
ATOM    581  HG  HYP    18      64.390  48.840  50.430  1.00  0.00            
ATOM    582  OD1 HYP    18      62.290  48.990  50.340  1.00  0.00            
ATOM    583  HD1 HYP    18      62.250  48.030  50.390  1.00  0.00            
ATOM    584  CB  HYP    18      63.580  49.220  52.370  1.00  0.00            
ATOM    585  HB1 HYP    18      64.610  49.000  52.640  1.00  0.00            
ATOM    586  HB2 HYP    18      62.870  48.430  52.600  1.00  0.00            
ATOM    587  CA  HYP    18      63.010  50.560  52.890  1.00  0.00            
ATOM    588  HA  HYP    18      62.010  50.340  53.240  1.00  0.00            
ATOM    589  C   HYP    18      63.820  51.080  54.110  1.00  0.00            
ATOM    590  O   HYP    18      64.680  52.010  54.000  1.00  0.00            
ATOM    591  N   GLY    19      63.570  50.440  55.290  1.00  0.00            
ATOM    592  H   GLY    19      62.910  49.670  55.260  1.00  0.00            
ATOM    593  CA  GLY    19      63.890  50.990  56.620  1.00  0.00            
ATOM    594  HA1 GLY    19      63.630  50.130  57.240  1.00  0.00            
ATOM    595  HA2 GLY    19      63.420  51.920  56.920  1.00  0.00            
ATOM    596  C   GLY    19      65.370  51.290  56.880  1.00  0.00            
ATOM    597  O   GLY    19      66.200  51.090  55.990  1.00  0.00            
ATOM    598  N   PRO    20      65.810  51.740  58.070  1.00  0.00            
ATOM    599  CD  PRO    20      64.920  51.980  59.200  1.00  0.00            
ATOM    600  HD1 PRO    20      64.320  51.120  59.470  1.00  0.00            
ATOM    601  HD2 PRO    20      64.320  52.870  58.980  1.00  0.00            
ATOM    602  CG  PRO    20      65.820  52.290  60.340  1.00  0.00            
ATOM    603  HG1 PRO    20      65.940  51.330  60.840  1.00  0.00            
ATOM    604  HG2 PRO    20      65.320  53.020  60.970  1.00  0.00            
ATOM    605  CB  PRO    20      67.120  52.820  59.810  1.00  0.00            
ATOM    606  HB1 PRO    20      68.010  52.640  60.420  1.00  0.00            
ATOM    607  HB2 PRO    20      67.090  53.880  59.570  1.00  0.00            
ATOM    608  CA  PRO    20      67.190  52.000  58.520  1.00  0.00            
ATOM    609  HA  PRO    20      67.660  52.660  57.800  1.00  0.00            
ATOM    610  C   PRO    20      68.070  50.720  58.610  1.00  0.00            
ATOM    611  O   PRO    20      67.570  49.650  58.900  1.00  0.00            
ATOM    612  N   HYP    21      69.360  50.810  58.380  1.00  0.00            
ATOM    613  CD2 HYP    21      70.160  51.950  57.910  1.00  0.00            
ATOM    614 1HD2 HYP    21      70.590  52.480  58.760  1.00  0.00            
ATOM    615 2HD2 HYP    21      69.480  52.560  57.320  1.00  0.00            
ATOM    616  CG  HYP    21      71.360  51.500  56.990  1.00  0.00            
ATOM    617  HG  HYP    21      72.130  52.280  57.010  1.00  0.00            
ATOM    618  OD1 HYP    21      70.840  51.170  55.700  1.00  0.00            
ATOM    619  HD1 HYP    21      71.470  51.190  54.980  1.00  0.00            
ATOM    620  CB  HYP    21      71.660  50.190  57.770  1.00  0.00            
ATOM    621  HB1 HYP    21      72.370  50.370  58.580  1.00  0.00            
ATOM    622  HB2 HYP    21      72.030  49.390  57.140  1.00  0.00            
ATOM    623  CA  HYP    21      70.310  49.680  58.430  1.00  0.00            
ATOM    624  HA  HYP    21      69.960  48.940  57.710  1.00  0.00            
ATOM    625  C   HYP    21      70.470  49.020  59.750  1.00  0.00            
ATOM    626  O   HYP    21      70.480  49.640  60.820  1.00  0.00            
ATOM    627  N   GLY    22      70.610  47.700  59.710  1.00  0.00            
ATOM    628  H   GLY    22      70.420  47.230  58.840  1.00  0.00            
ATOM    629  CA  GLY    22      70.780  46.760  60.910  1.00  0.00            
ATOM    630  HA1 GLY    22      70.790  45.760  60.480  1.00  0.00            
ATOM    631  HA2 GLY    22      69.910  46.930  61.540  1.00  0.00            
ATOM    632  C   GLY    22      72.050  47.070  61.740  1.00  0.00            
ATOM    633  O   GLY    22      72.970  47.830  61.310  1.00  0.00            
ATOM    634  N   PRO    23      72.120  46.500  62.980  1.00  0.00            
ATOM    635  CD  PRO    23      71.060  45.890  63.740  1.00  0.00            
ATOM    636  HD1 PRO    23      71.220  44.820  63.690  1.00  0.00            
ATOM    637  HD2 PRO    23      70.050  46.110  63.380  1.00  0.00            
ATOM    638  CG  PRO    23      71.320  46.410  65.190  1.00  0.00            
ATOM    639  HG1 PRO    23      70.790  45.770  65.890  1.00  0.00            
ATOM    640  HG2 PRO    23      70.930  47.410  65.370  1.00  0.00            
ATOM    641  CB  PRO    23      72.870  46.240  65.240  1.00  0.00            
ATOM    642  HB1 PRO    23      73.110  45.180  65.350  1.00  0.00            
ATOM    643  HB2 PRO    23      73.270  46.850  66.050  1.00  0.00            
ATOM    644  CA  PRO    23      73.310  46.720  63.890  1.00  0.00            
ATOM    645  HA  PRO    23      73.510  47.790  63.990  1.00  0.00            
ATOM    646  C   PRO    23      74.580  45.950  63.430  1.00  0.00            
ATOM    647  O   PRO    23      74.510  44.930  62.710  1.00  0.00            
ATOM    648  N   HYP    24      75.770  46.440  63.780  1.00  0.00            
ATOM    649  CD2 HYP    24      76.160  47.590  64.600  1.00  0.00            
ATOM    650 1HD2 HYP    24      76.080  47.420  65.680  1.00  0.00            
ATOM    651 2HD2 HYP    24      75.590  48.500  64.430  1.00  0.00            
ATOM    652  CG  HYP    24      77.680  47.830  64.330  1.00  0.00            
ATOM    653  HG  HYP    24      78.190  48.330  65.150  1.00  0.00            
ATOM    654  OD1 HYP    24      77.900  48.580  63.150  1.00  0.00            
ATOM    655  HD1 HYP    24      78.270  49.440  63.350  1.00  0.00            
ATOM    656  CB  HYP    24      78.170  46.340  64.220  1.00  0.00            
ATOM    657  HB1 HYP    24      78.320  45.930  65.220  1.00  0.00            
ATOM    658  HB2 HYP    24      79.090  46.200  63.640  1.00  0.00            
ATOM    659  CA  HYP    24      76.970  45.600  63.490  1.00  0.00            
ATOM    660  HA  HYP    24      77.110  45.780  62.430  1.00  0.00            
ATOM    661  C   HYP    24      76.770  44.090  63.970  1.00  0.00            
ATOM    662  O   HYP    24      76.090  43.770  64.970  1.00  0.00            
ATOM    663  N   GLY    25      77.400  43.170  63.290  1.00  0.00            
ATOM    664  H   GLY    25      77.940  43.490  62.490  1.00  0.00            
ATOM    665  CA  GLY    25      77.410  41.730  63.510  1.00  0.00            
ATOM    666  HA1 GLY    25      78.060  41.180  62.830  1.00  0.00            
ATOM    667  HA2 GLY    25      76.400  41.330  63.400  1.00  0.00            
ATOM    668  C   GLY    25      78.060  41.350  64.890  1.00  0.00            
ATOM    669  O   GLY    25      78.810  42.150  65.430  1.00  0.00            
ATOM    670  N   PRO    26      77.880  40.140  65.440  1.00  0.00            
ATOM    671  CD  PRO    26      77.190  38.960  64.900  1.00  0.00            
ATOM    672  HD1 PRO    26      77.460  38.980  63.840  1.00  0.00            
ATOM    673  HD2 PRO    26      76.100  39.060  64.920  1.00  0.00            
ATOM    674  CG  PRO    26      77.690  37.740  65.650  1.00  0.00            
ATOM    675  HG1 PRO    26      78.700  37.490  65.330  1.00  0.00            
ATOM    676  HG2 PRO    26      76.970  36.920  65.670  1.00  0.00            
ATOM    677  CB  PRO    26      77.850  38.350  67.010  1.00  0.00            
ATOM    678  HB1 PRO    26      78.540  37.840  67.680  1.00  0.00            
ATOM    679  HB2 PRO    26      76.880  38.450  67.490  1.00  0.00            
ATOM    680  CA  PRO    26      78.590  39.730  66.700  1.00  0.00            
ATOM    681  HA  PRO    26      78.220  40.440  67.440  1.00  0.00            
ATOM    682  C   PRO    26      80.110  39.600  66.470  1.00  0.00            
ATOM    683  O   PRO    26      80.470  39.130  65.360  1.00  0.00            
ATOM    684  N   HYP    27      80.950  39.900  67.490  1.00  0.00            
ATOM    685  CD2 HYP    27      80.560  40.170  68.910  1.00  0.00            
ATOM    686 1HD2 HYP    27      80.130  39.240  69.280  1.00  0.00            
ATOM    687 2HD2 HYP    27      79.710  40.850  68.950  1.00  0.00            
ATOM    688  CG  HYP    27      81.770  40.550  69.680  1.00  0.00            
ATOM    689  HG  HYP    27      81.780  40.250  70.720  1.00  0.00            
ATOM    690  OD1 HYP    27      81.950  41.910  69.610  1.00  0.00            
ATOM    691  HD1 HYP    27      82.580  42.120  70.310  1.00  0.00            
ATOM    692  CB  HYP    27      82.960  39.840  68.950  1.00  0.00            
ATOM    693  HB1 HYP    27      83.120  38.960  69.570  1.00  0.00            
ATOM    694  HB2 HYP    27      83.820  40.520  69.000  1.00  0.00            
ATOM    695  CA  HYP    27      82.400  39.590  67.550  1.00  0.00            
ATOM    696  HA  HYP    27      82.940  40.190  66.820  1.00  0.00            
ATOM    697  C   HYP    27      82.680  38.120  67.140  1.00  0.00            
ATOM    698  O   HYP    27      81.930  37.280  67.500  1.00  0.00            
ATOM    699  N   GLY    28      83.800  37.900  66.370  1.00  0.00            
ATOM    700  H   GLY    28      84.430  38.650  66.120  1.00  0.00            
ATOM    701  CA  GLY    28      84.000  36.640  65.740  1.00  0.00            
ATOM    702  HA1 GLY    28      84.650  36.750  64.870  1.00  0.00            
ATOM    703  HA2 GLY    28      83.030  36.260  65.410  1.00  0.00            
ATOM    704  C   GLY    28      84.560  35.550  66.620  1.00  0.00            
ATOM    705  O   GLY    28      84.650  35.680  67.780  1.00  0.00            
ATOM    706  N   PRO    29      85.020  34.370  66.090  1.00  0.00            
ATOM    707  CD  PRO    29      84.860  34.050  64.660  1.00  0.00            
ATOM    708  HD1 PRO    29      85.640  34.580  64.130  1.00  0.00            
ATOM    709  HD2 PRO    29      83.880  34.420  64.360  1.00  0.00            
ATOM    710  CG  PRO    29      84.980  32.560  64.530  1.00  0.00            
ATOM    711  HG1 PRO    29      85.410  32.300  63.560  1.00  0.00            
ATOM    712  HG2 PRO    29      84.020  32.070  64.650  1.00  0.00            
ATOM    713  CB  PRO    29      85.880  32.180  65.650  1.00  0.00            
ATOM    714  HB1 PRO    29      86.890  32.330  65.270  1.00  0.00            
ATOM    715  HB2 PRO    29      85.700  31.150  65.960  1.00  0.00            
ATOM    716  CA  PRO    29      85.550  33.200  66.740  1.00  0.00            
ATOM    717  HA  PRO    29      84.730  32.820  67.340  1.00  0.00            
ATOM    718  C   PRO    29      86.840  33.370  67.630  1.00  0.00            
ATOM    719  O   PRO    29      87.520  34.420  67.500  1.00  0.00            
ATOM    720  N   HYP    30      87.170  32.400  68.470  1.00  0.00            
ATOM    721  CD2 HYP    30      86.480  31.210  68.840  1.00  0.00            
ATOM    722 1HD2 HYP    30      86.840  30.410  68.180  1.00  0.00            
ATOM    723 2HD2 HYP    30      85.400  31.270  68.770  1.00  0.00            
ATOM    724  CG  HYP    30      86.930  30.930  70.280  1.00  0.00            
ATOM    725  HG  HYP    30      86.900  29.880  70.550  1.00  0.00            
ATOM    726  OD1 HYP    30      86.330  31.780  71.270  1.00  0.00            
ATOM    727  HD1 HYP    30      85.460  32.030  70.950  1.00  0.00            
ATOM    728  CB  HYP    30      88.370  31.360  70.160  1.00  0.00            
ATOM    729  HB1 HYP    30      88.900  30.510  69.730  1.00  0.00            
ATOM    730  HB2 HYP    30      88.870  31.640  71.090  1.00  0.00            
ATOM    731  CA  HYP    30      88.390  32.600  69.290  1.00  0.00            
ATOM    732  HA  HYP    30      88.200  33.510  69.860  1.00  0.00            
ATOM    733  C   HYP    30      89.650  32.560  68.350  1.00  0.00            
ATOM    734  O   HYP    30      89.610  32.050  67.240  1.00  0.00            
ATOM    735  N   GLY    31      90.740  33.090  68.880  1.00  0.00            
ATOM    736  H   GLY    31      90.640  33.580  69.760  1.00  0.00            
ATOM    737  CA  GLY    31      92.130  33.150  68.380  1.00  0.00            
ATOM    738  HA1 GLY    31      92.570  34.010  68.900  1.00  0.00            
ATOM    739  HA2 GLY    31      92.170  33.250  67.290  1.00  0.00            
ATOM    740  C   GLY    31      93.000  31.890  68.650  1.00  0.00            
ATOM    741  O   GLY    31      93.920  31.600  67.940  1.00  0.00            
ATOM    742  N   NH2    32      92.570  31.050  69.650  1.00  0.00            
ATOM    743  H1  NH2    32      91.670  31.120  70.120  1.00  0.00            
ATOM    744  H2  NH2    32      92.970  30.130  69.680  1.00  0.00            
ATOM    745  CH3 ACE     1      26.720  79.760  40.700  1.00  0.00            
ATOM    746 1HH3 ACE     1      26.400  80.160  41.670  1.00  0.00            
ATOM    747 2HH3 ACE     1      26.360  80.570  40.070  1.00  0.00            
ATOM    748 3HH3 ACE     1      26.230  78.820  40.440  1.00  0.00            
ATOM    749  C   ACE     1      28.190  79.440  40.560  1.00  0.00            
ATOM    750  O   ACE     1      28.520  78.520  39.870  1.00  0.00            
ATOM    751  N   PRO     2      29.080  80.120  41.220  1.00  0.00            
ATOM    752  CD  PRO     2      28.960  81.390  42.030  1.00  0.00            
ATOM    753  HD1 PRO     2      28.810  81.130  43.080  1.00  0.00            
ATOM    754  HD2 PRO     2      28.160  81.940  41.530  1.00  0.00            
ATOM    755  CG  PRO     2      30.360  82.070  42.040  1.00  0.00            
ATOM    756  HG1 PRO     2      30.520  82.670  42.940  1.00  0.00            
ATOM    757  HG2 PRO     2      30.480  82.700  41.160  1.00  0.00            
ATOM    758  CB  PRO     2      31.230  80.830  42.020  1.00  0.00            
ATOM    759  HB1 PRO     2      31.360  80.490  43.050  1.00  0.00            
ATOM    760  HB2 PRO     2      32.200  80.880  41.520  1.00  0.00            
ATOM    761  CA  PRO     2      30.530  79.890  41.040  1.00  0.00            
ATOM    762  HA  PRO     2      30.790  80.280  40.050  1.00  0.00            
ATOM    763  C   PRO     2      31.020  78.480  41.330  1.00  0.00            
ATOM    764  O   PRO     2      30.540  77.960  42.350  1.00  0.00            
ATOM    765  N   HYP     3      32.050  77.940  40.610  1.00  0.00            
ATOM    766  CD2 HYP     3      32.790  78.570  39.590  1.00  0.00            
ATOM    767 1HD2 HYP     3      33.670  79.090  39.960  1.00  0.00            
ATOM    768 2HD2 HYP     3      32.160  79.240  39.000  1.00  0.00            
ATOM    769  CG  HYP     3      33.300  77.430  38.750  1.00  0.00            
ATOM    770  HG  HYP     3      34.170  77.750  38.190  1.00  0.00            
ATOM    771  OD1 HYP     3      32.380  76.680  37.980  1.00  0.00            
ATOM    772  HD1 HYP     3      31.780  77.350  37.650  1.00  0.00            
ATOM    773  CB  HYP     3      33.660  76.390  39.790  1.00  0.00            
ATOM    774  HB1 HYP     3      34.680  76.650  40.090  1.00  0.00            
ATOM    775  HB2 HYP     3      33.570  75.380  39.390  1.00  0.00            
ATOM    776  CA  HYP     3      32.560  76.570  40.830  1.00  0.00            
ATOM    777  HA  HYP     3      31.830  75.780  40.680  1.00  0.00            
ATOM    778  C   HYP     3      33.070  76.480  42.270  1.00  0.00            
ATOM    779  O   HYP     3      33.540  77.370  42.970  1.00  0.00            
ATOM    780  N   GLY     4      32.940  75.230  42.760  1.00  0.00            
ATOM    781  H   GLY     4      32.550  74.450  42.250  1.00  0.00            
ATOM    782  CA  GLY     4      32.890  74.890  44.180  1.00  0.00            
ATOM    783  HA1 GLY     4      32.460  73.920  44.380  1.00  0.00            
ATOM    784  HA2 GLY     4      32.220  75.610  44.650  1.00  0.00            
ATOM    785  C   GLY     4      34.330  74.940  44.760  1.00  0.00            
ATOM    786  O   GLY     4      35.260  75.060  43.990  1.00  0.00            
ATOM    787  N   PRO     5      34.520  74.810  46.120  1.00  0.00            
ATOM    788  CD  PRO     5      33.480  75.040  47.080  1.00  0.00            
ATOM    789  HD1 PRO     5      33.090  74.080  47.410  1.00  0.00            
ATOM    790  HD2 PRO     5      32.620  75.630  46.750  1.00  0.00            
ATOM    791  CG  PRO     5      34.290  75.700  48.230  1.00  0.00            
ATOM    792  HG1 PRO     5      33.810  75.630  49.210  1.00  0.00            
ATOM    793  HG2 PRO     5      34.540  76.740  48.030  1.00  0.00            
ATOM    794  CB  PRO     5      35.740  75.000  48.110  1.00  0.00            
ATOM    795  HB1 PRO     5      35.820  74.080  48.690  1.00  0.00            
ATOM    796  HB2 PRO     5      36.490  75.690  48.520  1.00  0.00            
ATOM    797  CA  PRO     5      35.930  74.790  46.620  1.00  0.00            
ATOM    798  HA  PRO     5      36.500  75.670  46.350  1.00  0.00            
ATOM    799  C   PRO     5      36.800  73.600  46.290  1.00  0.00            
ATOM    800  O   PRO     5      36.190  72.530  46.120  1.00  0.00            
ATOM    801  N   HYP     6      38.180  73.660  46.370  1.00  0.00            
ATOM    802  CD2 HYP     6      38.980  74.810  46.690  1.00  0.00            
ATOM    803 1HD2 HYP     6      38.850  75.210  47.700  1.00  0.00            
ATOM    804 2HD2 HYP     6      38.750  75.610  45.980  1.00  0.00            
ATOM    805  CG  HYP     6      40.450  74.360  46.370  1.00  0.00            
ATOM    806  HG  HYP     6      41.220  74.880  46.930  1.00  0.00            
ATOM    807  OD1 HYP     6      40.650  74.410  45.000  1.00  0.00            
ATOM    808  HD1 HYP     6      41.550  74.620  44.750  1.00  0.00            
ATOM    809  CB  HYP     6      40.390  72.870  46.720  1.00  0.00            
ATOM    810  HB1 HYP     6      40.600  72.680  47.770  1.00  0.00            
ATOM    811  HB2 HYP     6      41.160  72.370  46.130  1.00  0.00            
ATOM    812  CA  HYP     6      38.980  72.420  46.260  1.00  0.00            
ATOM    813  HA  HYP     6      39.090  72.130  45.220  1.00  0.00            
ATOM    814  C   HYP     6      38.470  71.270  47.120  1.00  0.00            
ATOM    815  O   HYP     6      38.040  71.400  48.270  1.00  0.00            
ATOM    816  N   GLY     7      38.600  70.050  46.620  1.00  0.00            
ATOM    817  H   GLY     7      38.850  69.950  45.650  1.00  0.00            
ATOM    818  CA  GLY     7      38.390  68.740  47.290  1.00  0.00            
ATOM    819  HA1 GLY     7      38.730  67.900  46.680  1.00  0.00            
ATOM    820  HA2 GLY     7      37.320  68.780  47.510  1.00  0.00            
ATOM    821  C   GLY     7      39.150  68.490  48.590  1.00  0.00            
ATOM    822  O   GLY     7      40.260  69.080  48.760  1.00  0.00            
ATOM    823  N   PRO     8      38.760  67.590  49.450  1.00  0.00            
ATOM    824  CD  PRO     8      37.670  66.660  49.310  1.00  0.00            
ATOM    825  HD1 PRO     8      37.590  66.230  48.310  1.00  0.00            
ATOM    826  HD2 PRO     8      36.730  67.200  49.440  1.00  0.00            
ATOM    827  CG  PRO     8      37.740  65.610  50.420  1.00  0.00            
ATOM    828  HG1 PRO     8      38.250  64.680  50.170  1.00  0.00            
ATOM    829  HG2 PRO     8      36.770  65.320  50.820  1.00  0.00            
ATOM    830  CB  PRO     8      38.500  66.320  51.510  1.00  0.00            
ATOM    831  HB1 PRO     8      39.190  65.580  51.920  1.00  0.00            
ATOM    832  HB2 PRO     8      37.890  66.900  52.200  1.00  0.00            
ATOM    833  CA  PRO     8      39.450  67.290  50.740  1.00  0.00            
ATOM    834  HA  PRO     8      39.550  68.200  51.340  1.00  0.00            
ATOM    835  C   PRO     8      40.890  66.690  50.440  1.00  0.00            
ATOM    836  O   PRO     8      41.130  66.150  49.380  1.00  0.00            
ATOM    837  N   HYP     9      41.900  66.960  51.290  1.00  0.00            
ATOM    838  CD2 HYP     9      41.820  67.530  52.630  1.00  0.00            
ATOM    839 1HD2 HYP     9      41.540  66.700  53.280  1.00  0.00            
ATOM    840 2HD2 HYP     9      41.060  68.300  52.740  1.00  0.00            
ATOM    841  CG  HYP     9      43.180  68.020  52.900  1.00  0.00            
ATOM    842  HG  HYP     9      43.500  67.990  53.940  1.00  0.00            
ATOM    843  OD1 HYP     9      43.460  69.310  52.410  1.00  0.00            
ATOM    844  HD1 HYP     9      44.390  69.490  52.600  1.00  0.00            
ATOM    845  CB  HYP     9      44.060  66.920  52.280  1.00  0.00            
ATOM    846  HB1 HYP     9      44.200  66.150  53.040  1.00  0.00            
ATOM    847  HB2 HYP     9      45.020  67.370  52.010  1.00  0.00            
ATOM    848  CA  HYP     9      43.280  66.420  51.060  1.00  0.00            
ATOM    849  HA  HYP     9      43.810  66.770  50.170  1.00  0.00            
ATOM    850  C   HYP     9      43.370  64.820  51.040  1.00  0.00            
ATOM    851  O   HYP     9      42.520  64.130  51.560  1.00  0.00            
ATOM    852  N   GLY    10      44.440  64.310  50.490  1.00  0.00            
ATOM    853  H   GLY    10      45.150  64.950  50.160  1.00  0.00            
ATOM    854  CA  GLY    10      44.610  62.870  50.200  1.00  0.00            
ATOM    855  HA1 GLY    10      45.370  62.740  49.430  1.00  0.00            
ATOM    856  HA2 GLY    10      43.700  62.430  49.780  1.00  0.00            
ATOM    857  C   GLY    10      45.090  62.000  51.370  1.00  0.00            
ATOM    858  O   GLY    10      45.540  62.430  52.400  1.00  0.00            
ATOM    859  N   PRO    11      44.960  60.680  51.250  1.00  0.00            
ATOM    860  CD  PRO    11      44.460  59.920  50.130  1.00  0.00            
ATOM    861  HD1 PRO    11      44.840  60.300  49.180  1.00  0.00            
ATOM    862  HD2 PRO    11      43.380  60.060  50.230  1.00  0.00            
ATOM    863  CG  PRO    11      44.900  58.480  50.380  1.00  0.00            
ATOM    864  HG1 PRO    11      45.900  58.260  50.010  1.00  0.00            
ATOM    865  HG2 PRO    11      44.190  57.840  49.850  1.00  0.00            
ATOM    866  CB  PRO    11      44.960  58.350  51.850  1.00  0.00            
ATOM    867  HB1 PRO    11      45.570  57.520  52.210  1.00  0.00            
ATOM    868  HB2 PRO    11      43.920  58.350  52.170  1.00  0.00            
ATOM    869  CA  PRO    11      45.500  59.700  52.230  1.00  0.00            
ATOM    870  HA  PRO    11      45.030  59.900  53.190  1.00  0.00            
ATOM    871  C   PRO    11      47.050  59.730  52.320  1.00  0.00            
ATOM    872  O   PRO    11      47.770  60.150  51.380  1.00  0.00            
ATOM    873  N   HYP    12      47.660  58.990  53.260  1.00  0.00            
ATOM    874  CD2 HYP    12      47.120  58.440  54.510  1.00  0.00            
ATOM    875 1HD2 HYP    12      46.990  57.360  54.450  1.00  0.00            
ATOM    876 2HD2 HYP    12      46.140  58.780  54.830  1.00  0.00            
ATOM    877  CG  HYP    12      48.210  58.700  55.580  1.00  0.00            
ATOM    878  HG  HYP    12      48.120  58.050  56.450  1.00  0.00            
ATOM    879  OD1 HYP    12      48.240  60.020  56.100  1.00  0.00            
ATOM    880  HD1 HYP    12      47.370  60.140  56.500  1.00  0.00            
ATOM    881  CB  HYP    12      49.500  58.520  54.810  1.00  0.00            
ATOM    882  HB1 HYP    12      49.870  57.490  54.840  1.00  0.00            
ATOM    883  HB2 HYP    12      50.210  59.290  55.110  1.00  0.00            
ATOM    884  CA  HYP    12      49.140  58.790  53.300  1.00  0.00            
ATOM    885  HA  HYP    12      49.610  59.700  52.940  1.00  0.00            
ATOM    886  C   HYP    12      49.730  57.760  52.330  1.00  0.00            
ATOM    887  O   HYP    12      49.010  56.850  51.870  1.00  0.00            
ATOM    888  N   GLY    13      51.030  57.890  52.030  1.00  0.00            
ATOM    889  H   GLY    13      51.430  58.780  52.310  1.00  0.00            
ATOM    890  CA  GLY    13      51.680  56.790  51.390  1.00  0.00            
ATOM    891  HA1 GLY    13      52.730  57.070  51.250  1.00  0.00            
ATOM    892  HA2 GLY    13      51.260  56.640  50.400  1.00  0.00            
ATOM    893  C   GLY    13      51.640  55.450  52.210  1.00  0.00            
ATOM    894  O   GLY    13      51.600  55.350  53.430  1.00  0.00            
ATOM    895  N   PRO    14      51.770  54.310  51.550  1.00  0.00            
ATOM    896  CD  PRO    14      52.100  54.190  50.120  1.00  0.00            
ATOM    897  HD1 PRO    14      52.920  54.880  49.910  1.00  0.00            
ATOM    898  HD2 PRO    14      51.180  54.380  49.560  1.00  0.00            
ATOM    899  CG  PRO    14      52.520  52.700  49.960  1.00  0.00            
ATOM    900  HG1 PRO    14      53.610  52.630  50.020  1.00  0.00            
ATOM    901  HG2 PRO    14      52.080  52.250  49.070  1.00  0.00            
ATOM    902  CB  PRO    14      51.760  52.020  51.120  1.00  0.00            
ATOM    903  HB1 PRO    14      52.210  51.050  51.350  1.00  0.00            
ATOM    904  HB2 PRO    14      50.720  51.890  50.820  1.00  0.00            
ATOM    905  CA  PRO    14      51.800  53.040  52.220  1.00  0.00            
ATOM    906  HA  PRO    14      50.870  52.970  52.790  1.00  0.00            
ATOM    907  C   PRO    14      53.110  52.930  53.150  1.00  0.00            
ATOM    908  O   PRO    14      54.230  53.300  52.730  1.00  0.00            
ATOM    909  N   HYP    15      52.890  52.250  54.320  1.00  0.00            
ATOM    910  CD2 HYP    15      51.700  51.600  54.860  1.00  0.00            
ATOM    911 1HD2 HYP    15      51.480  50.640  54.400  1.00  0.00            
ATOM    912 2HD2 HYP    15      50.850  52.240  54.660  1.00  0.00            
ATOM    913  CG  HYP    15      52.030  51.410  56.390  1.00  0.00            
ATOM    914  HG  HYP    15      51.530  50.510  56.750  1.00  0.00            
ATOM    915  OD1 HYP    15      51.690  52.500  57.190  1.00  0.00            
ATOM    916  HD1 HYP    15      51.540  52.170  58.080  1.00  0.00            
ATOM    917  CB  HYP    15      53.520  51.140  56.350  1.00  0.00            
ATOM    918  HB1 HYP    15      53.630  50.080  56.140  1.00  0.00            
ATOM    919  HB2 HYP    15      54.050  51.380  57.270  1.00  0.00            
ATOM    920  CA  HYP    15      54.030  51.950  55.190  1.00  0.00            
ATOM    921  HA  HYP    15      54.380  52.880  55.640  1.00  0.00            
ATOM    922  C   HYP    15      55.300  51.370  54.530  1.00  0.00            
ATOM    923  O   HYP    15      55.210  50.310  53.920  1.00  0.00            
ATOM    924  N   ALA    16      56.490  51.880  54.620  1.00  0.00            
ATOM    925  H   ALA    16      56.580  52.700  55.200  1.00  0.00            
ATOM    926  CA  ALA    16      57.660  51.420  53.920  1.00  0.00            
ATOM    927  HA  ALA    16      57.380  51.240  52.890  1.00  0.00            
ATOM    928  CB  ALA    16      58.710  52.540  53.990  1.00  0.00            
ATOM    929  HB1 ALA    16      59.230  52.560  54.950  1.00  0.00            
ATOM    930  HB2 ALA    16      59.370  52.410  53.140  1.00  0.00            
ATOM    931  HB3 ALA    16      58.280  53.530  53.830  1.00  0.00            
ATOM    932  C   ALA    16      58.230  50.130  54.560  1.00  0.00            
ATOM    933  O   ALA    16      57.940  49.780  55.710  1.00  0.00            
ATOM    934  N   PRO    17      58.940  49.340  53.720  1.00  0.00            
ATOM    935  CD  PRO    17      59.160  49.300  52.230  1.00  0.00            
ATOM    936  HD1 PRO    17      60.210  49.530  52.050  1.00  0.00            
ATOM    937  HD2 PRO    17      58.400  49.930  51.780  1.00  0.00            
ATOM    938  CG  PRO    17      59.000  47.860  51.820  1.00  0.00            
ATOM    939  HG1 PRO    17      59.510  47.730  50.860  1.00  0.00            
ATOM    940  HG2 PRO    17      57.940  47.640  51.770  1.00  0.00            
ATOM    941  CB  PRO    17      59.670  47.080  52.960  1.00  0.00            
ATOM    942  HB1 PRO    17      60.750  47.080  52.800  1.00  0.00            
ATOM    943  HB2 PRO    17      59.230  46.090  53.110  1.00  0.00            
ATOM    944  CA  PRO    17      59.370  47.940  54.210  1.00  0.00            
ATOM    945  HA  PRO    17      58.500  47.550  54.740  1.00  0.00            
ATOM    946  C   PRO    17      60.560  47.850  55.210  1.00  0.00            
ATOM    947  O   PRO    17      61.220  48.870  55.370  1.00  0.00            
ATOM    948  N   HYP    18      60.810  46.650  55.810  1.00  0.00            
ATOM    949  CD2 HYP    18      59.940  45.470  55.910  1.00  0.00            
ATOM    950 1HD2 HYP    18      60.180  44.730  55.150  1.00  0.00            
ATOM    951 2HD2 HYP    18      58.900  45.740  55.770  1.00  0.00            
ATOM    952  CG  HYP    18      60.170  44.840  57.380  1.00  0.00            
ATOM    953  HG  HYP    18      59.970  43.770  57.400  1.00  0.00            
ATOM    954  OD1 HYP    18      59.510  45.660  58.270  1.00  0.00            
ATOM    955  HD1 HYP    18      58.570  45.560  58.100  1.00  0.00            
ATOM    956  CB  HYP    18      61.640  45.130  57.520  1.00  0.00            
ATOM    957  HB1 HYP    18      62.180  44.290  57.080  1.00  0.00            
ATOM    958  HB2 HYP    18      61.840  45.220  58.590  1.00  0.00            
ATOM    959  CA  HYP    18      61.940  46.470  56.750  1.00  0.00            
ATOM    960  HA  HYP    18      61.890  47.260  57.490  1.00  0.00            
ATOM    961  C   HYP    18      63.340  46.560  56.180  1.00  0.00            
ATOM    962  O   HYP    18      63.500  46.130  55.010  1.00  0.00            
ATOM    963  N   GLY    19      64.320  47.200  56.870  1.00  0.00            
ATOM    964  H   GLY    19      64.230  47.330  57.870  1.00  0.00            
ATOM    965  CA  GLY    19      65.530  47.750  56.280  1.00  0.00            
ATOM    966  HA1 GLY    19      66.000  48.450  56.970  1.00  0.00            
ATOM    967  HA2 GLY    19      65.300  48.240  55.330  1.00  0.00            
ATOM    968  C   GLY    19      66.630  46.690  55.940  1.00  0.00            
ATOM    969  O   GLY    19      66.460  45.560  56.210  1.00  0.00            
ATOM    970  N   PRO    20      67.770  47.190  55.410  1.00  0.00            
ATOM    971  CD  PRO    20      68.140  48.570  54.990  1.00  0.00            
ATOM    972  HD1 PRO    20      67.990  49.220  55.850  1.00  0.00            
ATOM    973  HD2 PRO    20      67.440  48.860  54.210  1.00  0.00            
ATOM    974  CG  PRO    20      69.550  48.540  54.510  1.00  0.00            
ATOM    975  HG1 PRO    20      70.140  48.660  55.420  1.00  0.00            
ATOM    976  HG2 PRO    20      69.830  49.270  53.750  1.00  0.00            
ATOM    977  CB  PRO    20      69.580  47.120  54.000  1.00  0.00            
ATOM    978  HB1 PRO    20      70.600  46.720  53.950  1.00  0.00            
ATOM    979  HB2 PRO    20      69.160  47.060  53.000  1.00  0.00            
ATOM    980  CA  PRO    20      68.870  46.290  55.060  1.00  0.00            
ATOM    981  HA  PRO    20      68.400  45.440  54.560  1.00  0.00            
ATOM    982  C   PRO    20      69.760  45.830  56.200  1.00  0.00            
ATOM    983  O   PRO    20      70.010  46.570  57.150  1.00  0.00            
ATOM    984  N   HYP    21      70.410  44.640  56.070  1.00  0.00            
ATOM    985  CD2 HYP    21      70.340  43.720  55.090  1.00  0.00            
ATOM    986 1HD2 HYP    21      70.240  44.150  54.090  1.00  0.00            
ATOM    987 2HD2 HYP    21      69.430  43.190  55.340  1.00  0.00            
ATOM    988  CG  HYP    21      71.570  42.840  55.140  1.00  0.00            
ATOM    989  HG  HYP    21      72.390  43.440  54.760  1.00  0.00            
ATOM    990  OD1 HYP    21      71.360  41.550  54.590  1.00  0.00            
ATOM    991  HD1 HYP    21      72.130  41.050  54.860  1.00  0.00            
ATOM    992  CB  HYP    21      71.720  42.600  56.620  1.00  0.00            
ATOM    993  HB1 HYP    21      72.750  42.440  56.950  1.00  0.00            
ATOM    994  HB2 HYP    21      70.970  41.930  57.050  1.00  0.00            
ATOM    995  CA  HYP    21      71.370  44.000  57.080  1.00  0.00            
ATOM    996  HA  HYP    21      70.870  43.980  58.050  1.00  0.00            
ATOM    997  C   HYP    21      72.630  44.840  57.310  1.00  0.00            
ATOM    998  O   HYP    21      73.270  45.410  56.440  1.00  0.00            
ATOM    999  N   GLY    22      73.100  44.860  58.540  1.00  0.00            
ATOM   1000  H   GLY    22      72.700  44.280  59.270  1.00  0.00            
ATOM   1001  CA  GLY    22      74.120  45.670  59.030  1.00  0.00            
ATOM   1002  HA1 GLY    22      74.060  45.760  60.120  1.00  0.00            
ATOM   1003  HA2 GLY    22      74.110  46.700  58.660  1.00  0.00            
ATOM   1004  C   GLY    22      75.560  45.290  58.610  1.00  0.00            
ATOM   1005  O   GLY    22      75.760  44.330  57.900  1.00  0.00            
ATOM   1006  N   PRO    23      76.610  46.030  58.990  1.00  0.00            
ATOM   1007  CD  PRO    23      76.520  47.430  59.430  1.00  0.00            
ATOM   1008  HD1 PRO    23      76.440  47.510  60.520  1.00  0.00            
ATOM   1009  HD2 PRO    23      75.660  47.930  59.000  1.00  0.00            
ATOM   1010  CG  PRO    23      77.850  47.990  58.880  1.00  0.00            
ATOM   1011  HG1 PRO    23      78.080  48.900  59.450  1.00  0.00            
ATOM   1012  HG2 PRO    23      77.990  48.170  57.810  1.00  0.00            
ATOM   1013  CB  PRO    23      78.790  46.920  59.300  1.00  0.00            
ATOM   1014  HB1 PRO    23      78.840  47.010  60.390  1.00  0.00            
ATOM   1015  HB2 PRO    23      79.820  47.000  58.940  1.00  0.00            
ATOM   1016  CA  PRO    23      78.000  45.660  58.760  1.00  0.00            
ATOM   1017  HA  PRO    23      78.120  45.550  57.680  1.00  0.00            
ATOM   1018  C   PRO    23      78.440  44.360  59.460  1.00  0.00            
ATOM   1019  O   PRO    23      77.910  44.020  60.500  1.00  0.00            
ATOM   1020  N   HYP    24      79.500  43.690  58.990  1.00  0.00            
ATOM   1021  CD2 HYP    24      80.020  43.870  57.690  1.00  0.00            
ATOM   1022 1HD2 HYP    24      80.760  44.670  57.680  1.00  0.00            
ATOM   1023 2HD2 HYP    24      79.260  44.000  56.920  1.00  0.00            
ATOM   1024  CG  HYP    24      80.750  42.570  57.280  1.00  0.00            
ATOM   1025  HG  HYP    24      81.530  42.750  56.530  1.00  0.00            
ATOM   1026  OD1 HYP    24      79.820  41.620  56.880  1.00  0.00            
ATOM   1027  HD1 HYP    24      79.410  41.860  56.040  1.00  0.00            
ATOM   1028  CB  HYP    24      81.280  42.150  58.660  1.00  0.00            
ATOM   1029  HB1 HYP    24      82.210  42.630  58.960  1.00  0.00            
ATOM   1030  HB2 HYP    24      81.430  41.070  58.740  1.00  0.00            
ATOM   1031  CA  HYP    24      80.210  42.550  59.630  1.00  0.00            
ATOM   1032  HA  HYP    24      79.410  41.810  59.620  1.00  0.00            
ATOM   1033  C   HYP    24      80.760  42.730  61.090  1.00  0.00            
ATOM   1034  O   HYP    24      81.290  43.810  61.390  1.00  0.00            
ATOM   1035  N   GLY    25      80.660  41.700  61.930  1.00  0.00            
ATOM   1036  H   GLY    25      80.180  40.860  61.630  1.00  0.00            
ATOM   1037  CA  GLY    25      81.060  41.810  63.350  1.00  0.00            
ATOM   1038  HA1 GLY    25      80.770  40.940  63.940  1.00  0.00            
ATOM   1039  HA2 GLY    25      80.600  42.690  63.780  1.00  0.00            
ATOM   1040  C   GLY    25      82.620  41.990  63.540  1.00  0.00            
ATOM   1041  O   GLY    25      83.410  41.620  62.690  1.00  0.00            
ATOM   1042  N   PRO    26      83.130  42.550  64.670  1.00  0.00            
ATOM   1043  CD  PRO    26      82.300  43.090  65.810  1.00  0.00            
ATOM   1044  HD1 PRO    26      81.530  42.410  66.190  1.00  0.00            
ATOM   1045  HD2 PRO    26      81.850  44.040  65.520  1.00  0.00            
ATOM   1046  CG  PRO    26      83.310  43.370  66.960  1.00  0.00            
ATOM   1047  HG1 PRO    26      83.520  42.440  67.480  1.00  0.00            
ATOM   1048  HG2 PRO    26      83.040  44.040  67.770  1.00  0.00            
ATOM   1049  CB  PRO    26      84.520  43.820  66.160  1.00  0.00            
ATOM   1050  HB1 PRO    26      85.410  43.740  66.770  1.00  0.00            
ATOM   1051  HB2 PRO    26      84.440  44.860  65.850  1.00  0.00            
ATOM   1052  CA  PRO    26      84.540  42.880  64.950  1.00  0.00            
ATOM   1053  HA  PRO    26      84.980  43.450  64.130  1.00  0.00            
ATOM   1054  C   PRO    26      85.430  41.590  65.060  1.00  0.00            
ATOM   1055  O   PRO    26      84.910  40.480  65.190  1.00  0.00            
ATOM   1056  N   HYP    27      86.790  41.640  65.140  1.00  0.00            
ATOM   1057  CD2 HYP    27      87.580  42.740  64.700  1.00  0.00            
ATOM   1058 1HD2 HYP    27      87.840  43.310  65.600  1.00  0.00            
ATOM   1059 2HD2 HYP    27      87.240  43.380  63.890  1.00  0.00            
ATOM   1060  CG  HYP    27      88.940  42.100  64.380  1.00  0.00            
ATOM   1061  HG  HYP    27      89.750  42.800  64.560  1.00  0.00            
ATOM   1062  OD1 HYP    27      88.930  41.770  63.020  1.00  0.00            
ATOM   1063  HD1 HYP    27      89.190  42.510  62.470  1.00  0.00            
ATOM   1064  CB  HYP    27      89.030  40.970  65.410  1.00  0.00            
ATOM   1065  HB1 HYP    27      89.470  41.350  66.330  1.00  0.00            
ATOM   1066  HB2 HYP    27      89.670  40.180  65.000  1.00  0.00            
ATOM   1067  CA  HYP    27      87.580  40.450  65.500  1.00  0.00            
ATOM   1068  HA  HYP    27      87.390  39.760  64.680  1.00  0.00            
ATOM   1069  C   HYP    27      87.300  39.910  66.900  1.00  0.00            
ATOM   1070  O   HYP    27      87.000  40.640  67.870  1.00  0.00            
ATOM   1071  N   GLY    28      87.360  38.600  66.980  1.00  0.00            
ATOM   1072  H   GLY    28      87.520  38.070  66.130  1.00  0.00            
ATOM   1073  CA  GLY    28      87.320  37.860  68.250  1.00  0.00            
ATOM   1074  HA1 GLY    28      87.390  36.810  67.960  1.00  0.00            
ATOM   1075  HA2 GLY    28      86.370  38.140  68.720  1.00  0.00            
ATOM   1076  C   GLY    28      88.380  38.110  69.310  1.00  0.00            
ATOM   1077  O   GLY    28      89.360  38.890  69.160  1.00  0.00            
ATOM   1078  N   PRO    29      88.270  37.400  70.410  1.00  0.00            
ATOM   1079  CD  PRO    29      87.250  36.380  70.750  1.00  0.00            
ATOM   1080  HD1 PRO    29      87.380  35.590  70.010  1.00  0.00            
ATOM   1081  HD2 PRO    29      86.220  36.690  70.600  1.00  0.00            
ATOM   1082  CG  PRO    29      87.450  35.850  72.120  1.00  0.00            
ATOM   1083  HG1 PRO    29      88.000  34.910  72.050  1.00  0.00            
ATOM   1084  HG2 PRO    29      86.530  35.670  72.670  1.00  0.00            
ATOM   1085  CB  PRO    29      88.400  37.010  72.690  1.00  0.00            
ATOM   1086  HB1 PRO    29      89.050  36.640  73.480  1.00  0.00            
ATOM   1087  HB2 PRO    29      87.780  37.800  73.120  1.00  0.00            
ATOM   1088  CA  PRO    29      89.260  37.440  71.510  1.00  0.00            
ATOM   1089  HA  PRO    29      89.490  38.490  71.690  1.00  0.00            
ATOM   1090  C   PRO    29      90.410  36.510  71.220  1.00  0.00            
ATOM   1091  O   PRO    29      90.170  35.550  70.550  1.00  0.00            
ATOM   1092  N   HYP    30      91.650  36.800  71.730  1.00  0.00            
ATOM   1093  CD2 HYP    30      92.040  38.090  72.220  1.00  0.00            
ATOM   1094 1HD2 HYP    30      91.990  38.180  73.310  1.00  0.00            
ATOM   1095 2HD2 HYP    30      91.490  38.850  71.660  1.00  0.00            
ATOM   1096  CG  HYP    30      93.470  38.310  71.770  1.00  0.00            
ATOM   1097  HG  HYP    30      93.990  39.090  72.330  1.00  0.00            
ATOM   1098  OD1 HYP    30      93.450  38.680  70.480  1.00  0.00            
ATOM   1099  HD1 HYP    30      94.340  38.790  70.120  1.00  0.00            
ATOM   1100  CB  HYP    30      94.000  36.930  71.890  1.00  0.00            
ATOM   1101  HB1 HYP    30      94.240  36.760  72.940  1.00  0.00            
ATOM   1102  HB2 HYP    30      94.910  36.740  71.320  1.00  0.00            
ATOM   1103  CA  HYP    30      92.840  36.030  71.420  1.00  0.00            
ATOM   1104  HA  HYP    30      92.870  35.880  70.340  1.00  0.00            
ATOM   1105  C   HYP    30      92.760  34.640  72.130  1.00  0.00            
ATOM   1106  O   HYP    30      93.330  33.730  71.580  1.00  0.00            
ATOM   1107  N   GLY    31      92.240  34.570  73.340  1.00  0.00            
ATOM   1108  H   GLY    31      91.790  35.400  73.700  1.00  0.00            
ATOM   1109  CA  GLY    31      92.410  33.380  74.280  1.00  0.00            
ATOM   1110  HA1 GLY    31      92.080  33.670  75.270  1.00  0.00            
ATOM   1111  HA2 GLY    31      93.480  33.230  74.420  1.00  0.00            
ATOM   1112  C   GLY    31      91.690  32.140  73.850  1.00  0.00            
ATOM   1113  O   GLY    31      90.810  32.130  73.060  1.00  0.00            
ATOM   1114  N   NH2    32      91.880  31.050  74.560  1.00  0.00            
ATOM   1115  H1  NH2    32      92.450  31.130  75.390  1.00  0.00            
ATOM   1116  H2  NH2    32      91.250  30.310  74.290  1.00  0.00            
TER
