# Supplementary material for: A solution structure analysis reveals a bent collagen triple helix in the complement activation recognition molecule mannan-binding lectin
Source: J Biol Chem. 2022 Dec 15;299(2):102799. doi: 10.1016/j.jbc.2022.102799 (PMC9898670; doi:10.1016/j.jbc.2022.102799)
Supplement: top10-GA [file mmc2.zip › 9-GA_1684.pdb]

ATOM      1  CH3 ACE     1      15.020  60.830  40.390  1.00  0.00            
ATOM      2 1HH3 ACE     1      15.430  59.820  40.260  1.00  0.00            
ATOM      3 2HH3 ACE     1      15.690  61.320  41.100  1.00  0.00            
ATOM      4 3HH3 ACE     1      14.010  60.730  40.760  1.00  0.00            
ATOM      5  C   ACE     1      15.070  61.570  39.030  1.00  0.00            
ATOM      6  O   ACE     1      14.010  62.090  38.640  1.00  0.00            
ATOM      7  N   PRO     2      16.260  61.640  38.330  1.00  0.00            
ATOM      8  CD  PRO     2      16.320  62.380  37.060  1.00  0.00            
ATOM      9  HD1 PRO     2      16.040  63.430  37.160  1.00  0.00            
ATOM     10  HD2 PRO     2      15.620  61.940  36.350  1.00  0.00            
ATOM     11  CG  PRO     2      17.760  62.410  36.630  1.00  0.00            
ATOM     12  HG1 PRO     2      18.130  63.380  36.930  1.00  0.00            
ATOM     13  HG2 PRO     2      17.940  62.230  35.570  1.00  0.00            
ATOM     14  CB  PRO     2      18.250  61.070  37.440  1.00  0.00            
ATOM     15  HB1 PRO     2      19.330  61.010  37.580  1.00  0.00            
ATOM     16  HB2 PRO     2      17.900  60.160  36.950  1.00  0.00            
ATOM     17  CA  PRO     2      17.530  61.120  38.730  1.00  0.00            
ATOM     18  HA  PRO     2      17.350  60.090  39.050  1.00  0.00            
ATOM     19  C   PRO     2      18.210  61.940  39.820  1.00  0.00            
ATOM     20  O   PRO     2      17.740  63.100  39.890  1.00  0.00            
ATOM     21  N   HYP     3      19.130  61.410  40.600  1.00  0.00            
ATOM     22  CD2 HYP     3      19.570  59.980  40.580  1.00  0.00            
ATOM     23 1HD2 HYP     3      20.570  59.980  40.150  1.00  0.00            
ATOM     24 2HD2 HYP     3      18.900  59.320  40.040  1.00  0.00            
ATOM     25  CG  HYP     3      19.600  59.670  42.060  1.00  0.00            
ATOM     26  HG  HYP     3      20.220  58.790  42.240  1.00  0.00            
ATOM     27  OD1 HYP     3      18.260  59.500  42.440  1.00  0.00            
ATOM     28  HD1 HYP     3      18.250  59.170  43.340  1.00  0.00            
ATOM     29  CB  HYP     3      20.280  60.920  42.640  1.00  0.00            
ATOM     30  HB1 HYP     3      21.370  60.920  42.560  1.00  0.00            
ATOM     31  HB2 HYP     3      19.960  61.040  43.670  1.00  0.00            
ATOM     32  CA  HYP     3      19.630  62.070  41.770  1.00  0.00            
ATOM     33  HA  HYP     3      18.720  62.440  42.250  1.00  0.00            
ATOM     34  C   HYP     3      20.580  63.300  41.600  1.00  0.00            
ATOM     35  O   HYP     3      20.960  63.600  40.480  1.00  0.00            
ATOM     36  N   GLY     4      20.970  63.850  42.770  1.00  0.00            
ATOM     37  H   GLY     4      20.610  63.390  43.600  1.00  0.00            
ATOM     38  CA  GLY     4      21.870  64.990  42.790  1.00  0.00            
ATOM     39  HA1 GLY     4      21.760  65.450  43.770  1.00  0.00            
ATOM     40  HA2 GLY     4      21.470  65.680  42.050  1.00  0.00            
ATOM     41  C   GLY     4      23.340  64.690  42.530  1.00  0.00            
ATOM     42  O   GLY     4      23.740  63.510  42.600  1.00  0.00            
ATOM     43  N   PRO     5      24.210  65.680  42.450  1.00  0.00            
ATOM     44  CD  PRO     5      23.870  67.100  42.370  1.00  0.00            
ATOM     45  HD1 PRO     5      23.890  67.570  43.350  1.00  0.00            
ATOM     46  HD2 PRO     5      22.990  67.270  41.760  1.00  0.00            
ATOM     47  CG  PRO     5      25.000  67.620  41.550  1.00  0.00            
ATOM     48  HG1 PRO     5      25.020  68.660  41.870  1.00  0.00            
ATOM     49  HG2 PRO     5      24.730  67.240  40.570  1.00  0.00            
ATOM     50  CB  PRO     5      26.150  66.850  42.210  1.00  0.00            
ATOM     51  HB1 PRO     5      26.410  67.300  43.170  1.00  0.00            
ATOM     52  HB2 PRO     5      26.990  66.930  41.520  1.00  0.00            
ATOM     53  CA  PRO     5      25.640  65.440  42.350  1.00  0.00            
ATOM     54  HA  PRO     5      25.980  64.970  41.430  1.00  0.00            
ATOM     55  C   PRO     5      26.230  64.700  43.610  1.00  0.00            
ATOM     56  O   PRO     5      25.620  64.650  44.670  1.00  0.00            
ATOM     57  N   HYP     6      27.390  64.100  43.560  1.00  0.00            
ATOM     58  CD2 HYP     6      28.170  63.890  42.300  1.00  0.00            
ATOM     59 1HD2 HYP     6      28.650  64.860  42.110  1.00  0.00            
ATOM     60 2HD2 HYP     6      27.480  63.620  41.510  1.00  0.00            
ATOM     61  CG  HYP     6      29.290  62.890  42.650  1.00  0.00            
ATOM     62  HG  HYP     6      30.150  63.010  41.990  1.00  0.00            
ATOM     63  OD1 HYP     6      28.710  61.600  42.420  1.00  0.00            
ATOM     64  HD1 HYP     6      29.340  60.890  42.510  1.00  0.00            
ATOM     65  CB  HYP     6      29.550  63.200  44.090  1.00  0.00            
ATOM     66  HB1 HYP     6      30.300  63.980  44.250  1.00  0.00            
ATOM     67  HB2 HYP     6      29.920  62.290  44.570  1.00  0.00            
ATOM     68  CA  HYP     6      28.170  63.590  44.720  1.00  0.00            
ATOM     69  HA  HYP     6      27.660  62.730  45.140  1.00  0.00            
ATOM     70  C   HYP     6      28.470  64.660  45.750  1.00  0.00            
ATOM     71  O   HYP     6      28.500  65.900  45.380  1.00  0.00            
ATOM     72  N   GLY     7      28.730  64.180  46.970  1.00  0.00            
ATOM     73  H   GLY     7      28.630  63.210  47.220  1.00  0.00            
ATOM     74  CA  GLY     7      29.020  65.150  48.100  1.00  0.00            
ATOM     75  HA1 GLY     7      28.820  64.650  49.050  1.00  0.00            
ATOM     76  HA2 GLY     7      28.430  66.060  48.010  1.00  0.00            
ATOM     77  C   GLY     7      30.400  65.680  48.010  1.00  0.00            
ATOM     78  O   GLY     7      31.050  65.490  47.030  1.00  0.00            
ATOM     79  N   PRO     8      31.020  66.300  49.020  1.00  0.00            
ATOM     80  CD  PRO     8      30.370  66.610  50.320  1.00  0.00            
ATOM     81  HD1 PRO     8      29.970  65.750  50.860  1.00  0.00            
ATOM     82  HD2 PRO     8      29.560  67.340  50.310  1.00  0.00            
ATOM     83  CG  PRO     8      31.510  67.170  51.140  1.00  0.00            
ATOM     84  HG1 PRO     8      32.050  66.440  51.740  1.00  0.00            
ATOM     85  HG2 PRO     8      31.140  67.940  51.810  1.00  0.00            
ATOM     86  CB  PRO     8      32.420  67.770  50.050  1.00  0.00            
ATOM     87  HB1 PRO     8      33.400  68.060  50.420  1.00  0.00            
ATOM     88  HB2 PRO     8      31.920  68.610  49.560  1.00  0.00            
ATOM     89  CA  PRO     8      32.400  66.690  49.020  1.00  0.00            
ATOM     90  HA  PRO     8      32.640  67.110  48.040  1.00  0.00            
ATOM     91  C   PRO     8      33.390  65.540  49.340  1.00  0.00            
ATOM     92  O   PRO     8      33.010  64.640  50.130  1.00  0.00            
ATOM     93  N   HYP     9      34.600  65.620  48.800  1.00  0.00            
ATOM     94  CD2 HYP     9      34.920  66.420  47.570  1.00  0.00            
ATOM     95 1HD2 HYP     9      35.040  67.490  47.770  1.00  0.00            
ATOM     96 2HD2 HYP     9      34.150  66.160  46.850  1.00  0.00            
ATOM     97  CG  HYP     9      36.210  65.760  47.140  1.00  0.00            
ATOM     98  HG  HYP     9      36.840  66.520  46.670  1.00  0.00            
ATOM     99  OD1 HYP     9      36.010  64.710  46.240  1.00  0.00            
ATOM    100  HD1 HYP     9      36.760  64.690  45.640  1.00  0.00            
ATOM    101  CB  HYP     9      36.850  65.180  48.430  1.00  0.00            
ATOM    102  HB1 HYP     9      37.300  65.950  49.050  1.00  0.00            
ATOM    103  HB2 HYP     9      37.540  64.360  48.220  1.00  0.00            
ATOM    104  CA  HYP     9      35.630  64.650  49.160  1.00  0.00            
ATOM    105  HA  HYP     9      35.350  63.700  48.700  1.00  0.00            
ATOM    106  C   HYP     9      35.900  64.490  50.640  1.00  0.00            
ATOM    107  O   HYP     9      35.690  65.450  51.430  1.00  0.00            
ATOM    108  N   GLY    10      36.390  63.350  51.130  1.00  0.00            
ATOM    109  H   GLY    10      36.700  62.580  50.560  1.00  0.00            
ATOM    110  CA  GLY    10      36.420  63.110  52.570  1.00  0.00            
ATOM    111  HA1 GLY    10      36.430  62.030  52.730  1.00  0.00            
ATOM    112  HA2 GLY    10      35.630  63.550  53.160  1.00  0.00            
ATOM    113  C   GLY    10      37.760  63.590  53.210  1.00  0.00            
ATOM    114  O   GLY    10      38.490  64.450  52.650  1.00  0.00            
ATOM    115  N   PRO    11      38.020  63.170  54.450  1.00  0.00            
ATOM    116  CD  PRO    11      37.100  62.390  55.300  1.00  0.00            
ATOM    117  HD1 PRO    11      37.120  61.310  55.170  1.00  0.00            
ATOM    118  HD2 PRO    11      36.090  62.750  55.120  1.00  0.00            
ATOM    119  CG  PRO    11      37.510  62.760  56.730  1.00  0.00            
ATOM    120  HG1 PRO    11      37.280  61.850  57.290  1.00  0.00            
ATOM    121  HG2 PRO    11      36.960  63.630  57.090  1.00  0.00            
ATOM    122  CB  PRO    11      38.980  63.000  56.640  1.00  0.00            
ATOM    123  HB1 PRO    11      39.510  62.040  56.580  1.00  0.00            
ATOM    124  HB2 PRO    11      39.400  63.620  57.430  1.00  0.00            
ATOM    125  CA  PRO    11      39.170  63.610  55.260  1.00  0.00            
ATOM    126  HA  PRO    11      39.130  64.700  55.270  1.00  0.00            
ATOM    127  C   PRO    11      40.490  63.160  54.590  1.00  0.00            
ATOM    128  O   PRO    11      40.440  62.260  53.780  1.00  0.00            
ATOM    129  N   HYP    12      41.660  63.760  54.920  1.00  0.00            
ATOM    130  CD2 HYP    12      41.920  64.840  55.850  1.00  0.00            
ATOM    131 1HD2 HYP    12      41.740  64.510  56.870  1.00  0.00            
ATOM    132 2HD2 HYP    12      41.280  65.700  55.650  1.00  0.00            
ATOM    133  CG  HYP    12      43.350  65.300  55.710  1.00  0.00            
ATOM    134  HG  HYP    12      43.810  65.590  56.650  1.00  0.00            
ATOM    135  OD1 HYP    12      43.600  66.220  54.740  1.00  0.00            
ATOM    136  HD1 HYP    12      44.520  66.150  54.480  1.00  0.00            
ATOM    137  CB  HYP    12      43.990  63.950  55.310  1.00  0.00            
ATOM    138  HB1 HYP    12      44.300  63.350  56.160  1.00  0.00            
ATOM    139  HB2 HYP    12      44.870  64.140  54.680  1.00  0.00            
ATOM    140  CA  HYP    12      42.950  63.170  54.560  1.00  0.00            
ATOM    141  HA  HYP    12      43.110  63.210  53.480  1.00  0.00            
ATOM    142  C   HYP    12      43.030  61.700  55.020  1.00  0.00            
ATOM    143  O   HYP    12      42.530  61.370  56.090  1.00  0.00            
ATOM    144  N   GLY    13      43.880  60.980  54.270  1.00  0.00            
ATOM    145  H   GLY    13      44.280  61.380  53.440  1.00  0.00            
ATOM    146  CA  GLY    13      44.180  59.570  54.680  1.00  0.00            
ATOM    147  HA1 GLY    13      44.610  58.890  53.940  1.00  0.00            
ATOM    148  HA2 GLY    13      43.210  59.140  54.940  1.00  0.00            
ATOM    149  C   GLY    13      44.980  59.530  56.000  1.00  0.00            
ATOM    150  O   GLY    13      45.490  60.590  56.490  1.00  0.00            
ATOM    151  N   PRO    14      45.270  58.340  56.520  1.00  0.00            
ATOM    152  CD  PRO    14      44.700  57.040  56.180  1.00  0.00            
ATOM    153  HD1 PRO    14      45.320  56.650  55.370  1.00  0.00            
ATOM    154  HD2 PRO    14      43.670  57.270  55.920  1.00  0.00            
ATOM    155  CG  PRO    14      44.860  56.180  57.440  1.00  0.00            
ATOM    156  HG1 PRO    14      44.800  55.150  57.120  1.00  0.00            
ATOM    157  HG2 PRO    14      44.140  56.300  58.250  1.00  0.00            
ATOM    158  CB  PRO    14      46.240  56.550  57.930  1.00  0.00            
ATOM    159  HB1 PRO    14      46.990  56.050  57.310  1.00  0.00            
ATOM    160  HB2 PRO    14      46.370  56.350  58.990  1.00  0.00            
ATOM    161  CA  PRO    14      46.200  58.110  57.670  1.00  0.00            
ATOM    162  HA  PRO    14      45.750  58.440  58.610  1.00  0.00            
ATOM    163  C   PRO    14      47.580  58.760  57.410  1.00  0.00            
ATOM    164  O   PRO    14      48.130  58.670  56.310  1.00  0.00            
ATOM    165  N   HYP    15      48.260  59.280  58.450  1.00  0.00            
ATOM    166  CD2 HYP    15      47.670  59.470  59.780  1.00  0.00            
ATOM    167 1HD2 HYP    15      47.660  58.510  60.280  1.00  0.00            
ATOM    168 2HD2 HYP    15      46.640  59.820  59.710  1.00  0.00            
ATOM    169  CG  HYP    15      48.520  60.530  60.380  1.00  0.00            
ATOM    170  HG  HYP    15      48.480  60.590  61.470  1.00  0.00            
ATOM    171  OD1 HYP    15      48.200  61.840  59.810  1.00  0.00            
ATOM    172  HD1 HYP    15      47.240  61.750  59.830  1.00  0.00            
ATOM    173  CB  HYP    15      49.900  60.130  59.900  1.00  0.00            
ATOM    174  HB1 HYP    15      50.230  59.260  60.470  1.00  0.00            
ATOM    175  HB2 HYP    15      50.590  60.950  60.050  1.00  0.00            
ATOM    176  CA  HYP    15      49.650  59.770  58.440  1.00  0.00            
ATOM    177  HA  HYP    15      49.710  60.720  57.920  1.00  0.00            
ATOM    178  C   HYP    15      50.600  58.830  57.810  1.00  0.00            
ATOM    179  O   HYP    15      50.450  57.600  57.730  1.00  0.00            
ATOM    180  N   ALA    16      51.740  59.380  57.390  1.00  0.00            
ATOM    181  H   ALA    16      51.830  60.380  57.420  1.00  0.00            
ATOM    182  CA  ALA    16      52.970  58.600  57.240  1.00  0.00            
ATOM    183  HA  ALA    16      52.670  57.650  56.790  1.00  0.00            
ATOM    184  CB  ALA    16      53.940  59.320  56.290  1.00  0.00            
ATOM    185  HB1 ALA    16      54.170  60.280  56.750  1.00  0.00            
ATOM    186  HB2 ALA    16      54.790  58.720  55.950  1.00  0.00            
ATOM    187  HB3 ALA    16      53.430  59.590  55.370  1.00  0.00            
ATOM    188  C   ALA    16      53.710  58.270  58.560  1.00  0.00            
ATOM    189  O   ALA    16      53.700  59.070  59.480  1.00  0.00            
ATOM    190  N   PRO    17      54.420  57.110  58.560  1.00  0.00            
ATOM    191  CD  PRO    17      54.400  55.950  57.670  1.00  0.00            
ATOM    192  HD1 PRO    17      54.560  56.290  56.650  1.00  0.00            
ATOM    193  HD2 PRO    17      53.440  55.470  57.850  1.00  0.00            
ATOM    194  CG  PRO    17      55.460  55.000  58.180  1.00  0.00            
ATOM    195  HG1 PRO    17      56.320  55.250  57.560  1.00  0.00            
ATOM    196  HG2 PRO    17      55.150  53.970  58.030  1.00  0.00            
ATOM    197  CB  PRO    17      55.670  55.310  59.680  1.00  0.00            
ATOM    198  HB1 PRO    17      56.710  55.150  59.980  1.00  0.00            
ATOM    199  HB2 PRO    17      54.960  54.700  60.230  1.00  0.00            
ATOM    200  CA  PRO    17      55.370  56.870  59.670  1.00  0.00            
ATOM    201  HA  PRO    17      54.880  57.070  60.630  1.00  0.00            
ATOM    202  C   PRO    17      56.710  57.640  59.500  1.00  0.00            
ATOM    203  O   PRO    17      57.130  57.930  58.370  1.00  0.00            
ATOM    204  N   HYP    18      57.480  57.770  60.620  1.00  0.00            
ATOM    205  CD2 HYP    18      57.050  57.640  62.030  1.00  0.00            
ATOM    206 1HD2 HYP    18      57.280  56.610  62.310  1.00  0.00            
ATOM    207 2HD2 HYP    18      55.980  57.830  62.030  1.00  0.00            
ATOM    208  CG  HYP    18      57.900  58.610  62.860  1.00  0.00            
ATOM    209  HG  HYP    18      58.010  58.260  63.890  1.00  0.00            
ATOM    210  OD1 HYP    18      57.640  59.970  62.810  1.00  0.00            
ATOM    211  HD1 HYP    18      58.360  60.410  63.260  1.00  0.00            
ATOM    212  CB  HYP    18      59.200  58.490  62.080  1.00  0.00            
ATOM    213  HB1 HYP    18      59.650  57.570  62.440  1.00  0.00            
ATOM    214  HB2 HYP    18      59.890  59.320  62.230  1.00  0.00            
ATOM    215  CA  HYP    18      58.770  58.410  60.630  1.00  0.00            
ATOM    216  HA  HYP    18      58.690  59.440  60.280  1.00  0.00            
ATOM    217  C   HYP    18      59.780  57.680  59.750  1.00  0.00            
ATOM    218  O   HYP    18      59.690  56.490  59.420  1.00  0.00            
ATOM    219  N   GLY    19      60.790  58.440  59.430  1.00  0.00            
ATOM    220  H   GLY    19      60.630  59.410  59.640  1.00  0.00            
ATOM    221  CA  GLY    19      61.910  58.070  58.630  1.00  0.00            
ATOM    222  HA1 GLY    19      62.490  58.970  58.400  1.00  0.00            
ATOM    223  HA2 GLY    19      61.460  57.640  57.730  1.00  0.00            
ATOM    224  C   GLY    19      62.910  57.190  59.410  1.00  0.00            
ATOM    225  O   GLY    19      63.170  57.540  60.520  1.00  0.00            
ATOM    226  N   PRO    20      63.470  56.100  58.860  1.00  0.00            
ATOM    227  CD  PRO    20      62.780  55.350  57.810  1.00  0.00            
ATOM    228  HD1 PRO    20      63.350  55.660  56.930  1.00  0.00            
ATOM    229  HD2 PRO    20      61.720  55.570  57.710  1.00  0.00            
ATOM    230  CG  PRO    20      62.920  53.820  58.130  1.00  0.00            
ATOM    231  HG1 PRO    20      63.120  53.210  57.250  1.00  0.00            
ATOM    232  HG2 PRO    20      62.070  53.460  58.710  1.00  0.00            
ATOM    233  CB  PRO    20      64.190  53.760  58.900  1.00  0.00            
ATOM    234  HB1 PRO    20      64.930  53.750  58.100  1.00  0.00            
ATOM    235  HB2 PRO    20      64.170  52.920  59.600  1.00  0.00            
ATOM    236  CA  PRO    20      64.280  55.160  59.670  1.00  0.00            
ATOM    237  HA  PRO    20      63.830  55.120  60.670  1.00  0.00            
ATOM    238  C   PRO    20      65.670  55.610  59.900  1.00  0.00            
ATOM    239  O   PRO    20      66.210  56.400  59.120  1.00  0.00            
ATOM    240  N   HYP    21      66.310  55.100  60.970  1.00  0.00            
ATOM    241  CD2 HYP    21      65.710  54.410  62.120  1.00  0.00            
ATOM    242 1HD2 HYP    21      65.480  53.380  61.840  1.00  0.00            
ATOM    243 2HD2 HYP    21      64.810  54.900  62.480  1.00  0.00            
ATOM    244  CG  HYP    21      66.770  54.480  63.290  1.00  0.00            
ATOM    245  HG  HYP    21      66.490  53.590  63.870  1.00  0.00            
ATOM    246  OD1 HYP    21      66.620  55.660  64.010  1.00  0.00            
ATOM    247  HD1 HYP    21      66.910  55.570  64.920  1.00  0.00            
ATOM    248  CB  HYP    21      68.000  54.380  62.470  1.00  0.00            
ATOM    249  HB1 HYP    21      68.050  53.360  62.100  1.00  0.00            
ATOM    250  HB2 HYP    21      68.840  54.610  63.120  1.00  0.00            
ATOM    251  CA  HYP    21      67.700  55.350  61.270  1.00  0.00            
ATOM    252  HA  HYP    21      67.720  56.400  61.570  1.00  0.00            
ATOM    253  C   HYP    21      68.720  55.050  60.160  1.00  0.00            
ATOM    254  O   HYP    21      68.590  54.110  59.410  1.00  0.00            
ATOM    255  N   GLY    22      69.650  55.970  59.920  1.00  0.00            
ATOM    256  H   GLY    22      69.580  56.760  60.540  1.00  0.00            
ATOM    257  CA  GLY    22      70.740  55.780  58.910  1.00  0.00            
ATOM    258  HA1 GLY    22      71.380  56.650  58.820  1.00  0.00            
ATOM    259  HA2 GLY    22      70.280  55.710  57.920  1.00  0.00            
ATOM    260  C   GLY    22      71.580  54.540  59.090  1.00  0.00            
ATOM    261  O   GLY    22      71.370  53.950  60.160  1.00  0.00            
ATOM    262  N   PRO    23      72.520  54.160  58.220  1.00  0.00            
ATOM    263  CD  PRO    23      72.650  54.670  56.870  1.00  0.00            
ATOM    264  HD1 PRO    23      73.230  55.590  56.950  1.00  0.00            
ATOM    265  HD2 PRO    23      71.660  54.810  56.430  1.00  0.00            
ATOM    266  CG  PRO    23      73.440  53.540  56.110  1.00  0.00            
ATOM    267  HG1 PRO    23      73.940  53.910  55.220  1.00  0.00            
ATOM    268  HG2 PRO    23      72.700  52.770  55.880  1.00  0.00            
ATOM    269  CB  PRO    23      74.370  52.980  57.200  1.00  0.00            
ATOM    270  HB1 PRO    23      75.220  53.660  57.230  1.00  0.00            
ATOM    271  HB2 PRO    23      74.730  51.960  57.060  1.00  0.00            
ATOM    272  CA  PRO    23      73.470  53.080  58.450  1.00  0.00            
ATOM    273  HA  PRO    23      72.840  52.200  58.620  1.00  0.00            
ATOM    274  C   PRO    23      74.400  53.290  59.710  1.00  0.00            
ATOM    275  O   PRO    23      74.740  54.440  59.940  1.00  0.00            
ATOM    276  N   HYP    24      74.890  52.260  60.380  1.00  0.00            
ATOM    277  CD2 HYP    24      74.520  50.870  60.140  1.00  0.00            
ATOM    278 1HD2 HYP    24      75.140  50.500  59.320  1.00  0.00            
ATOM    279 2HD2 HYP    24      73.470  50.680  59.900  1.00  0.00            
ATOM    280  CG  HYP    24      74.830  50.210  61.440  1.00  0.00            
ATOM    281  HG  HYP    24      75.070  49.160  61.270  1.00  0.00            
ATOM    282  OD1 HYP    24      73.690  50.420  62.290  1.00  0.00            
ATOM    283  HD1 HYP    24      72.950  49.820  62.170  1.00  0.00            
ATOM    284  CB  HYP    24      76.090  50.970  61.930  1.00  0.00            
ATOM    285  HB1 HYP    24      76.920  50.560  61.370  1.00  0.00            
ATOM    286  HB2 HYP    24      76.270  50.840  63.000  1.00  0.00            
ATOM    287  CA  HYP    24      75.820  52.350  61.510  1.00  0.00            
ATOM    288  HA  HYP    24      75.290  52.930  62.270  1.00  0.00            
ATOM    289  C   HYP    24      77.130  53.040  61.160  1.00  0.00            
ATOM    290  O   HYP    24      77.560  52.830  59.970  1.00  0.00            
ATOM    291  N   GLY    25      77.690  53.780  62.110  1.00  0.00            
ATOM    292  H   GLY    25      77.270  53.920  63.020  1.00  0.00            
ATOM    293  CA  GLY    25      78.810  54.560  61.800  1.00  0.00            
ATOM    294  HA1 GLY    25      78.850  55.210  62.670  1.00  0.00            
ATOM    295  HA2 GLY    25      78.460  55.150  60.950  1.00  0.00            
ATOM    296  C   GLY    25      80.140  53.820  61.590  1.00  0.00            
ATOM    297  O   GLY    25      80.200  52.600  61.810  1.00  0.00            
ATOM    298  N   PRO    26      81.220  54.560  61.090  1.00  0.00            
ATOM    299  CD  PRO    26      81.200  55.960  60.730  1.00  0.00            
ATOM    300  HD1 PRO    26      81.710  56.620  61.430  1.00  0.00            
ATOM    301  HD2 PRO    26      80.160  56.220  60.510  1.00  0.00            
ATOM    302  CG  PRO    26      82.000  55.950  59.440  1.00  0.00            
ATOM    303  HG1 PRO    26      82.420  56.900  59.110  1.00  0.00            
ATOM    304  HG2 PRO    26      81.290  55.520  58.730  1.00  0.00            
ATOM    305  CB  PRO    26      83.170  55.050  59.760  1.00  0.00            
ATOM    306  HB1 PRO    26      83.910  55.580  60.360  1.00  0.00            
ATOM    307  HB2 PRO    26      83.600  54.580  58.870  1.00  0.00            
ATOM    308  CA  PRO    26      82.520  53.940  60.590  1.00  0.00            
ATOM    309  HA  PRO    26      82.240  53.150  59.900  1.00  0.00            
ATOM    310  C   PRO    26      83.340  53.270  61.750  1.00  0.00            
ATOM    311  O   PRO    26      83.110  53.640  62.880  1.00  0.00            
ATOM    312  N   HYP    27      84.250  52.360  61.480  1.00  0.00            
ATOM    313  CD2 HYP    27      84.550  51.900  60.170  1.00  0.00            
ATOM    314 1HD2 HYP    27      85.190  52.580  59.600  1.00  0.00            
ATOM    315 2HD2 HYP    27      83.690  51.600  59.570  1.00  0.00            
ATOM    316  CG  HYP    27      85.410  50.690  60.430  1.00  0.00            
ATOM    317  HG  HYP    27      86.060  50.500  59.580  1.00  0.00            
ATOM    318  OD1 HYP    27      84.690  49.520  60.750  1.00  0.00            
ATOM    319  HD1 HYP    27      84.120  49.300  60.010  1.00  0.00            
ATOM    320  CB  HYP    27      86.230  51.100  61.670  1.00  0.00            
ATOM    321  HB1 HYP    27      86.970  51.780  61.250  1.00  0.00            
ATOM    322  HB2 HYP    27      86.640  50.260  62.230  1.00  0.00            
ATOM    323  CA  HYP    27      85.200  51.920  62.490  1.00  0.00            
ATOM    324  HA  HYP    27      84.660  51.260  63.170  1.00  0.00            
ATOM    325  C   HYP    27      85.970  52.990  63.270  1.00  0.00            
ATOM    326  O   HYP    27      86.270  54.070  62.820  1.00  0.00            
ATOM    327  N   GLY    28      86.240  52.630  64.520  1.00  0.00            
ATOM    328  H   GLY    28      85.720  51.820  64.820  1.00  0.00            
ATOM    329  CA  GLY    28      87.070  53.290  65.530  1.00  0.00            
ATOM    330  HA1 GLY    28      86.730  52.910  66.490  1.00  0.00            
ATOM    331  HA2 GLY    28      86.760  54.320  65.370  1.00  0.00            
ATOM    332  C   GLY    28      88.540  53.160  65.470  1.00  0.00            
ATOM    333  O   GLY    28      89.040  52.470  64.560  1.00  0.00            
ATOM    334  N   PRO    29      89.320  53.850  66.360  1.00  0.00            
ATOM    335  CD  PRO    29      88.900  54.900  67.220  1.00  0.00            
ATOM    336  HD1 PRO    29      88.750  54.450  68.200  1.00  0.00            
ATOM    337  HD2 PRO    29      87.990  55.410  66.920  1.00  0.00            
ATOM    338  CG  PRO    29      90.060  55.890  67.160  1.00  0.00            
ATOM    339  HG1 PRO    29      90.130  56.580  68.010  1.00  0.00            
ATOM    340  HG2 PRO    29      90.030  56.520  66.270  1.00  0.00            
ATOM    341  CB  PRO    29      91.300  54.990  67.160  1.00  0.00            
ATOM    342  HB1 PRO    29      91.550  54.730  68.190  1.00  0.00            
ATOM    343  HB2 PRO    29      92.120  55.510  66.680  1.00  0.00            
ATOM    344  CA  PRO    29      90.770  53.780  66.360  1.00  0.00            
ATOM    345  HA  PRO    29      90.990  53.820  65.300  1.00  0.00            
ATOM    346  C   PRO    29      91.290  52.430  66.900  1.00  0.00            
ATOM    347  O   PRO    29      90.570  51.790  67.660  1.00  0.00            
ATOM    348  N   HYP    30      92.590  52.150  66.710  1.00  0.00            
ATOM    349  CD2 HYP    30      93.610  52.940  65.960  1.00  0.00            
ATOM    350 1HD2 HYP    30      93.950  53.720  66.640  1.00  0.00            
ATOM    351 2HD2 HYP    30      93.240  53.370  65.030  1.00  0.00            
ATOM    352  CG  HYP    30      94.810  51.990  65.760  1.00  0.00            
ATOM    353  HG  HYP    30      95.730  52.570  65.690  1.00  0.00            
ATOM    354  OD1 HYP    30      94.620  51.230  64.620  1.00  0.00            
ATOM    355  HD1 HYP    30      95.360  50.630  64.530  1.00  0.00            
ATOM    356  CB  HYP    30      94.750  51.140  66.950  1.00  0.00            
ATOM    357  HB1 HYP    30      95.340  51.580  67.760  1.00  0.00            
ATOM    358  HB2 HYP    30      95.180  50.150  66.800  1.00  0.00            
ATOM    359  CA  HYP    30      93.330  51.030  67.380  1.00  0.00            
ATOM    360  HA  HYP    30      92.920  50.070  67.080  1.00  0.00            
ATOM    361  C   HYP    30      93.230  51.040  68.890  1.00  0.00            
ATOM    362  O   HYP    30      93.170  52.100  69.520  1.00  0.00            
ATOM    363  N   GLY    31      93.160  49.920  69.550  1.00  0.00            
ATOM    364  H   GLY    31      93.070  49.100  68.970  1.00  0.00            
ATOM    365  CA  GLY    31      92.810  49.760  70.940  1.00  0.00            
ATOM    366  HA1 GLY    31      92.670  48.720  71.230  1.00  0.00            
ATOM    367  HA2 GLY    31      91.830  50.210  71.130  1.00  0.00            
ATOM    368  C   GLY    31      93.890  50.280  71.900  1.00  0.00            
ATOM    369  O   GLY    31      94.880  50.890  71.510  1.00  0.00            
ATOM    370  N   NH2    32      93.620  50.030  73.170  1.00  0.00            
ATOM    371  H1  NH2    32      92.730  49.640  73.440  1.00  0.00            
ATOM    372  H2  NH2    32      94.150  50.520  73.880  1.00  0.00            
ATOM    373  CH3 ACE     1      15.910  65.970  45.130  1.00  0.00            
ATOM    374 1HH3 ACE     1      16.890  65.850  45.590  1.00  0.00            
ATOM    375 2HH3 ACE     1      15.700  66.950  44.700  1.00  0.00            
ATOM    376 3HH3 ACE     1      15.160  65.820  45.900  1.00  0.00            
ATOM    377  C   ACE     1      15.690  65.020  43.980  1.00  0.00            
ATOM    378  O   ACE     1      15.100  65.460  42.970  1.00  0.00            
ATOM    379  N   PRO     2      15.960  63.710  44.210  1.00  0.00            
ATOM    380  CD  PRO     2      15.690  62.710  43.240  1.00  0.00            
ATOM    381  HD1 PRO     2      16.460  62.610  42.480  1.00  0.00            
ATOM    382  HD2 PRO     2      14.720  62.880  42.770  1.00  0.00            
ATOM    383  CG  PRO     2      15.590  61.350  44.030  1.00  0.00            
ATOM    384  HG1 PRO     2      15.820  60.540  43.340  1.00  0.00            
ATOM    385  HG2 PRO     2      14.570  61.220  44.400  1.00  0.00            
ATOM    386  CB  PRO     2      16.610  61.540  45.100  1.00  0.00            
ATOM    387  HB1 PRO     2      17.600  61.220  44.780  1.00  0.00            
ATOM    388  HB2 PRO     2      16.370  60.900  45.950  1.00  0.00            
ATOM    389  CA  PRO     2      16.590  63.060  45.380  1.00  0.00            
ATOM    390  HA  PRO     2      16.000  63.230  46.280  1.00  0.00            
ATOM    391  C   PRO     2      17.980  63.500  45.590  1.00  0.00            
ATOM    392  O   PRO     2      18.760  63.480  44.630  1.00  0.00            
ATOM    393  N   HYP     3      18.370  63.770  46.840  1.00  0.00            
ATOM    394  CD2 HYP     3      17.660  63.740  48.160  1.00  0.00            
ATOM    395 1HD2 HYP     3      17.700  62.750  48.610  1.00  0.00            
ATOM    396 2HD2 HYP     3      16.610  64.030  48.070  1.00  0.00            
ATOM    397  CG  HYP     3      18.470  64.700  49.130  1.00  0.00            
ATOM    398  HG  HYP     3      18.330  64.350  50.160  1.00  0.00            
ATOM    399  OD1 HYP     3      18.180  66.050  49.020  1.00  0.00            
ATOM    400  HD1 HYP     3      18.480  66.490  49.830  1.00  0.00            
ATOM    401  CB  HYP     3      19.860  64.400  48.640  1.00  0.00            
ATOM    402  HB1 HYP     3      20.430  63.630  49.150  1.00  0.00            
ATOM    403  HB2 HYP     3      20.510  65.280  48.690  1.00  0.00            
ATOM    404  CA  HYP     3      19.780  64.130  47.130  1.00  0.00            
ATOM    405  HA  HYP     3      19.990  65.120  46.720  1.00  0.00            
ATOM    406  C   HYP     3      20.800  63.100  46.590  1.00  0.00            
ATOM    407  O   HYP     3      20.450  61.960  46.250  1.00  0.00            
ATOM    408  N   GLY     4      22.080  63.450  46.290  1.00  0.00            
ATOM    409  H   GLY     4      22.300  64.420  46.430  1.00  0.00            
ATOM    410  CA  GLY     4      23.030  62.590  45.570  1.00  0.00            
ATOM    411  HA1 GLY     4      23.800  63.280  45.210  1.00  0.00            
ATOM    412  HA2 GLY     4      22.560  62.050  44.750  1.00  0.00            
ATOM    413  C   GLY     4      23.800  61.640  46.520  1.00  0.00            
ATOM    414  O   GLY     4      23.400  61.540  47.650  1.00  0.00            
ATOM    415  N   PRO     5      24.680  60.790  45.950  1.00  0.00            
ATOM    416  CD  PRO     5      25.190  60.880  44.610  1.00  0.00            
ATOM    417  HD1 PRO     5      25.470  61.930  44.490  1.00  0.00            
ATOM    418  HD2 PRO     5      24.340  60.650  43.980  1.00  0.00            
ATOM    419  CG  PRO     5      26.450  59.970  44.500  1.00  0.00            
ATOM    420  HG1 PRO     5      27.320  60.580  44.720  1.00  0.00            
ATOM    421  HG2 PRO     5      26.490  59.460  43.540  1.00  0.00            
ATOM    422  CB  PRO     5      26.130  58.920  45.600  1.00  0.00            
ATOM    423  HB1 PRO     5      27.090  58.500  45.890  1.00  0.00            
ATOM    424  HB2 PRO     5      25.390  58.280  45.110  1.00  0.00            
ATOM    425  CA  PRO     5      25.480  59.800  46.700  1.00  0.00            
ATOM    426  HA  PRO     5      24.890  59.130  47.330  1.00  0.00            
ATOM    427  C   PRO     5      26.640  60.430  47.640  1.00  0.00            
ATOM    428  O   PRO     5      26.890  61.630  47.490  1.00  0.00            
ATOM    429  N   HYP     6      27.280  59.660  48.530  1.00  0.00            
ATOM    430  CD2 HYP     6      27.250  58.250  48.660  1.00  0.00            
ATOM    431 1HD2 HYP     6      27.860  57.740  47.910  1.00  0.00            
ATOM    432 2HD2 HYP     6      26.270  57.780  48.690  1.00  0.00            
ATOM    433  CG  HYP     6      27.750  58.010  50.040  1.00  0.00            
ATOM    434  HG  HYP     6      28.070  56.970  50.110  1.00  0.00            
ATOM    435  OD1 HYP     6      26.740  58.290  50.970  1.00  0.00            
ATOM    436  HD1 HYP     6      27.030  58.160  51.880  1.00  0.00            
ATOM    437  CB  HYP     6      28.910  59.020  50.240  1.00  0.00            
ATOM    438  HB1 HYP     6      29.760  58.560  49.740  1.00  0.00            
ATOM    439  HB2 HYP     6      29.220  59.280  51.250  1.00  0.00            
ATOM    440  CA  HYP     6      28.440  60.170  49.330  1.00  0.00            
ATOM    441  HA  HYP     6      28.060  60.980  49.950  1.00  0.00            
ATOM    442  C   HYP     6      29.560  60.680  48.390  1.00  0.00            
ATOM    443  O   HYP     6      29.680  60.170  47.260  1.00  0.00            
ATOM    444  N   GLY     7      30.550  61.400  48.860  1.00  0.00            
ATOM    445  H   GLY     7      30.240  61.830  49.720  1.00  0.00            
ATOM    446  CA  GLY     7      31.610  61.990  48.050  1.00  0.00            
ATOM    447  HA1 GLY     7      32.050  62.900  48.440  1.00  0.00            
ATOM    448  HA2 GLY     7      30.990  62.270  47.200  1.00  0.00            
ATOM    449  C   GLY     7      32.700  60.990  47.630  1.00  0.00            
ATOM    450  O   GLY     7      32.780  59.840  48.100  1.00  0.00            
ATOM    451  N   PRO     8      33.650  61.280  46.710  1.00  0.00            
ATOM    452  CD  PRO     8      33.570  62.460  45.860  1.00  0.00            
ATOM    453  HD1 PRO     8      34.010  63.270  46.440  1.00  0.00            
ATOM    454  HD2 PRO     8      32.580  62.730  45.500  1.00  0.00            
ATOM    455  CG  PRO     8      34.540  62.160  44.730  1.00  0.00            
ATOM    456  HG1 PRO     8      34.960  63.060  44.280  1.00  0.00            
ATOM    457  HG2 PRO     8      34.000  61.500  44.050  1.00  0.00            
ATOM    458  CB  PRO     8      35.690  61.390  45.410  1.00  0.00            
ATOM    459  HB1 PRO     8      36.310  62.050  46.020  1.00  0.00            
ATOM    460  HB2 PRO     8      36.260  60.640  44.870  1.00  0.00            
ATOM    461  CA  PRO     8      34.940  60.600  46.490  1.00  0.00            
ATOM    462  HA  PRO     8      34.790  59.600  46.080  1.00  0.00            
ATOM    463  C   PRO     8      35.860  60.470  47.690  1.00  0.00            
ATOM    464  O   PRO     8      35.810  61.320  48.640  1.00  0.00            
ATOM    465  N   HYP     9      36.820  59.550  47.680  1.00  0.00            
ATOM    466  CD2 HYP     9      37.130  58.560  46.650  1.00  0.00            
ATOM    467 1HD2 HYP     9      37.690  58.950  45.800  1.00  0.00            
ATOM    468 2HD2 HYP     9      36.240  58.100  46.220  1.00  0.00            
ATOM    469  CG  HYP     9      38.110  57.550  47.350  1.00  0.00            
ATOM    470  HG  HYP     9      38.770  57.060  46.640  1.00  0.00            
ATOM    471  OD1 HYP     9      37.450  56.670  48.230  1.00  0.00            
ATOM    472  HD1 HYP     9      36.770  56.160  47.770  1.00  0.00            
ATOM    473  CB  HYP     9      38.880  58.500  48.190  1.00  0.00            
ATOM    474  HB1 HYP     9      39.740  58.940  47.680  1.00  0.00            
ATOM    475  HB2 HYP     9      39.320  58.030  49.070  1.00  0.00            
ATOM    476  CA  HYP     9      37.930  59.550  48.690  1.00  0.00            
ATOM    477  HA  HYP     9      37.510  59.170  49.630  1.00  0.00            
ATOM    478  C   HYP     9      38.670  60.910  48.760  1.00  0.00            
ATOM    479  O   HYP     9      38.990  61.570  47.780  1.00  0.00            
ATOM    480  N   GLY    10      38.960  61.340  49.980  1.00  0.00            
ATOM    481  H   GLY    10      38.500  60.900  50.760  1.00  0.00            
ATOM    482  CA  GLY    10      39.660  62.650  50.290  1.00  0.00            
ATOM    483  HA1 GLY    10      39.490  62.740  51.370  1.00  0.00            
ATOM    484  HA2 GLY    10      39.150  63.430  49.730  1.00  0.00            
ATOM    485  C   GLY    10      41.170  62.710  50.000  1.00  0.00            
ATOM    486  O   GLY    10      41.630  61.840  49.250  1.00  0.00            
ATOM    487  N   PRO    11      41.960  63.630  50.550  1.00  0.00            
ATOM    488  CD  PRO    11      41.500  64.820  51.240  1.00  0.00            
ATOM    489  HD1 PRO    11      41.480  64.490  52.280  1.00  0.00            
ATOM    490  HD2 PRO    11      40.500  65.160  50.990  1.00  0.00            
ATOM    491  CG  PRO    11      42.630  65.890  50.980  1.00  0.00            
ATOM    492  HG1 PRO    11      42.770  66.570  51.830  1.00  0.00            
ATOM    493  HG2 PRO    11      42.460  66.460  50.070  1.00  0.00            
ATOM    494  CB  PRO    11      43.840  65.080  50.900  1.00  0.00            
ATOM    495  HB1 PRO    11      44.230  64.810  51.880  1.00  0.00            
ATOM    496  HB2 PRO    11      44.610  65.500  50.260  1.00  0.00            
ATOM    497  CA  PRO    11      43.440  63.750  50.220  1.00  0.00            
ATOM    498  HA  PRO    11      43.460  63.840  49.130  1.00  0.00            
ATOM    499  C   PRO    11      44.320  62.560  50.560  1.00  0.00            
ATOM    500  O   PRO    11      44.060  61.880  51.600  1.00  0.00            
ATOM    501  N   HYP    12      45.410  62.320  49.870  1.00  0.00            
ATOM    502  CD2 HYP    12      45.850  62.810  48.600  1.00  0.00            
ATOM    503 1HD2 HYP    12      46.180  63.840  48.700  1.00  0.00            
ATOM    504 2HD2 HYP    12      45.180  62.610  47.760  1.00  0.00            
ATOM    505  CG  HYP    12      47.140  62.020  48.240  1.00  0.00            
ATOM    506  HG  HYP    12      47.790  62.520  47.510  1.00  0.00            
ATOM    507  OD1 HYP    12      46.740  60.770  47.720  1.00  0.00            
ATOM    508  HD1 HYP    12      45.850  60.790  47.360  1.00  0.00            
ATOM    509  CB  HYP    12      47.830  61.940  49.600  1.00  0.00            
ATOM    510  HB1 HYP    12      48.210  62.920  49.890  1.00  0.00            
ATOM    511  HB2 HYP    12      48.660  61.250  49.690  1.00  0.00            
ATOM    512  CA  HYP    12      46.580  61.640  50.440  1.00  0.00            
ATOM    513  HA  HYP    12      46.310  60.580  50.510  1.00  0.00            
ATOM    514  C   HYP    12      46.860  62.090  51.880  1.00  0.00            
ATOM    515  O   HYP    12      46.790  63.290  52.190  1.00  0.00            
ATOM    516  N   GLY    13      47.190  61.140  52.760  1.00  0.00            
ATOM    517  H   GLY    13      46.950  60.180  52.560  1.00  0.00            
ATOM    518  CA  GLY    13      47.700  61.390  54.090  1.00  0.00            
ATOM    519  HA1 GLY    13      47.820  60.380  54.480  1.00  0.00            
ATOM    520  HA2 GLY    13      46.850  61.710  54.690  1.00  0.00            
ATOM    521  C   GLY    13      48.930  62.320  54.270  1.00  0.00            
ATOM    522  O   GLY    13      49.690  62.470  53.360  1.00  0.00            
ATOM    523  N   PRO    14      49.060  63.020  55.450  1.00  0.00            
ATOM    524  CD  PRO    14      48.110  63.110  56.500  1.00  0.00            
ATOM    525  HD1 PRO    14      48.160  62.320  57.250  1.00  0.00            
ATOM    526  HD2 PRO    14      47.120  63.330  56.090  1.00  0.00            
ATOM    527  CG  PRO    14      48.440  64.450  57.160  1.00  0.00            
ATOM    528  HG1 PRO    14      47.990  64.450  58.160  1.00  0.00            
ATOM    529  HG2 PRO    14      48.070  65.270  56.540  1.00  0.00            
ATOM    530  CB  PRO    14      49.900  64.510  57.040  1.00  0.00            
ATOM    531  HB1 PRO    14      50.230  63.800  57.790  1.00  0.00            
ATOM    532  HB2 PRO    14      50.350  65.500  57.170  1.00  0.00            
ATOM    533  CA  PRO    14      50.200  63.950  55.700  1.00  0.00            
ATOM    534  HA  PRO    14      50.260  64.770  54.980  1.00  0.00            
ATOM    535  C   PRO    14      51.560  63.220  55.780  1.00  0.00            
ATOM    536  O   PRO    14      51.710  62.000  56.050  1.00  0.00            
ATOM    537  N   HYP    15      52.670  63.880  55.400  1.00  0.00            
ATOM    538  CD2 HYP    15      52.750  65.230  54.830  1.00  0.00            
ATOM    539 1HD2 HYP    15      52.260  65.980  55.450  1.00  0.00            
ATOM    540 2HD2 HYP    15      52.370  65.320  53.810  1.00  0.00            
ATOM    541  CG  HYP    15      54.240  65.590  54.770  1.00  0.00            
ATOM    542  HG  HYP    15      54.620  66.060  55.670  1.00  0.00            
ATOM    543  OD1 HYP    15      54.440  66.290  53.610  1.00  0.00            
ATOM    544  HD1 HYP    15      55.230  66.820  53.680  1.00  0.00            
ATOM    545  CB  HYP    15      54.980  64.220  54.670  1.00  0.00            
ATOM    546  HB1 HYP    15      55.930  64.410  55.150  1.00  0.00            
ATOM    547  HB2 HYP    15      55.120  63.860  53.650  1.00  0.00            
ATOM    548  CA  HYP    15      54.040  63.360  55.530  1.00  0.00            
ATOM    549  HA  HYP    15      54.020  62.360  55.080  1.00  0.00            
ATOM    550  C   HYP    15      54.590  63.230  56.960  1.00  0.00            
ATOM    551  O   HYP    15      54.140  63.880  57.910  1.00  0.00            
ATOM    552  N   ALA    16      55.690  62.510  57.130  1.00  0.00            
ATOM    553  H   ALA    16      56.100  62.010  56.360  1.00  0.00            
ATOM    554  CA  ALA    16      56.480  62.530  58.380  1.00  0.00            
ATOM    555  HA  ALA    16      56.000  63.120  59.160  1.00  0.00            
ATOM    556  CB  ALA    16      56.560  61.070  58.850  1.00  0.00            
ATOM    557  HB1 ALA    16      57.110  61.040  59.800  1.00  0.00            
ATOM    558  HB2 ALA    16      55.610  60.570  59.040  1.00  0.00            
ATOM    559  HB3 ALA    16      57.220  60.530  58.160  1.00  0.00            
ATOM    560  C   ALA    16      57.940  63.020  58.180  1.00  0.00            
ATOM    561  O   ALA    16      58.480  62.830  57.040  1.00  0.00            
ATOM    562  N   PRO    17      58.610  63.670  59.160  1.00  0.00            
ATOM    563  CD  PRO    17      58.120  63.770  60.520  1.00  0.00            
ATOM    564  HD1 PRO    17      57.430  62.960  60.740  1.00  0.00            
ATOM    565  HD2 PRO    17      57.750  64.790  60.620  1.00  0.00            
ATOM    566  CG  PRO    17      59.390  63.670  61.360  1.00  0.00            
ATOM    567  HG1 PRO    17      59.790  62.660  61.490  1.00  0.00            
ATOM    568  HG2 PRO    17      59.250  64.150  62.320  1.00  0.00            
ATOM    569  CB  PRO    17      60.400  64.480  60.510  1.00  0.00            
ATOM    570  HB1 PRO    17      61.440  64.290  60.760  1.00  0.00            
ATOM    571  HB2 PRO    17      60.260  65.550  60.650  1.00  0.00            
ATOM    572  CA  PRO    17      60.030  64.060  59.050  1.00  0.00            
ATOM    573  HA  PRO    17      60.080  64.920  58.380  1.00  0.00            
ATOM    574  C   PRO    17      60.910  62.870  58.540  1.00  0.00            
ATOM    575  O   PRO    17      60.640  61.700  58.830  1.00  0.00            
ATOM    576  N   HYP    18      62.120  63.200  57.950  1.00  0.00            
ATOM    577  CD2 HYP    18      62.460  64.510  57.460  1.00  0.00            
ATOM    578 1HD2 HYP    18      62.550  65.180  58.320  1.00  0.00            
ATOM    579 2HD2 HYP    18      61.620  64.870  56.880  1.00  0.00            
ATOM    580  CG  HYP    18      63.630  64.500  56.570  1.00  0.00            
ATOM    581  HG  HYP    18      64.350  65.300  56.670  1.00  0.00            
ATOM    582  OD1 HYP    18      63.130  64.370  55.270  1.00  0.00            
ATOM    583  HD1 HYP    18      63.900  64.230  54.720  1.00  0.00            
ATOM    584  CB  HYP    18      64.250  63.180  57.100  1.00  0.00            
ATOM    585  HB1 HYP    18      64.920  63.550  57.870  1.00  0.00            
ATOM    586  HB2 HYP    18      64.820  62.650  56.330  1.00  0.00            
ATOM    587  CA  HYP    18      63.210  62.310  57.680  1.00  0.00            
ATOM    588  HA  HYP    18      62.960  61.480  57.010  1.00  0.00            
ATOM    589  C   HYP    18      63.740  61.720  59.000  1.00  0.00            
ATOM    590  O   HYP    18      63.350  62.200  60.040  1.00  0.00            
ATOM    591  N   GLY    19      64.420  60.570  58.930  1.00  0.00            
ATOM    592  H   GLY    19      64.790  60.200  58.060  1.00  0.00            
ATOM    593  CA  GLY    19      64.980  59.970  60.150  1.00  0.00            
ATOM    594  HA1 GLY    19      65.140  58.930  59.860  1.00  0.00            
ATOM    595  HA2 GLY    19      64.330  59.980  61.020  1.00  0.00            
ATOM    596  C   GLY    19      66.340  60.510  60.610  1.00  0.00            
ATOM    597  O   GLY    19      66.930  61.380  60.010  1.00  0.00            
ATOM    598  N   PRO    20      66.910  59.920  61.650  1.00  0.00            
ATOM    599  CD  PRO    20      66.250  58.900  62.490  1.00  0.00            
ATOM    600  HD1 PRO    20      66.330  57.910  62.030  1.00  0.00            
ATOM    601  HD2 PRO    20      65.190  59.150  62.610  1.00  0.00            
ATOM    602  CG  PRO    20      66.930  58.960  63.840  1.00  0.00            
ATOM    603  HG1 PRO    20      67.630  58.140  63.940  1.00  0.00            
ATOM    604  HG2 PRO    20      66.240  58.950  64.690  1.00  0.00            
ATOM    605  CB  PRO    20      67.770  60.270  63.830  1.00  0.00            
ATOM    606  HB1 PRO    20      68.490  60.130  64.630  1.00  0.00            
ATOM    607  HB2 PRO    20      67.080  61.080  64.080  1.00  0.00            
ATOM    608  CA  PRO    20      68.120  60.410  62.370  1.00  0.00            
ATOM    609  HA  PRO    20      68.280  61.460  62.120  1.00  0.00            
ATOM    610  C   PRO    20      69.350  59.600  62.030  1.00  0.00            
ATOM    611  O   PRO    20      69.210  58.560  61.470  1.00  0.00            
ATOM    612  N   HYP    21      70.560  60.010  62.430  1.00  0.00            
ATOM    613  CD2 HYP    21      70.860  61.220  63.260  1.00  0.00            
ATOM    614 1HD2 HYP    21      70.700  60.970  64.310  1.00  0.00            
ATOM    615 2HD2 HYP    21      70.290  62.080  62.910  1.00  0.00            
ATOM    616  CG  HYP    21      72.350  61.510  63.060  1.00  0.00            
ATOM    617  HG  HYP    21      72.640  62.160  63.890  1.00  0.00            
ATOM    618  OD1 HYP    21      72.590  62.140  61.880  1.00  0.00            
ATOM    619  HD1 HYP    21      73.480  61.860  61.620  1.00  0.00            
ATOM    620  CB  HYP    21      72.860  60.060  63.090  1.00  0.00            
ATOM    621  HB1 HYP    21      72.870  59.620  64.090  1.00  0.00            
ATOM    622  HB2 HYP    21      73.880  59.920  62.730  1.00  0.00            
ATOM    623  CA  HYP    21      71.800  59.280  62.240  1.00  0.00            
ATOM    624  HA  HYP    21      71.980  59.310  61.170  1.00  0.00            
ATOM    625  C   HYP    21      71.660  57.840  62.660  1.00  0.00            
ATOM    626  O   HYP    21      70.870  57.480  63.560  1.00  0.00            
ATOM    627  N   GLY    22      72.410  57.010  62.070  1.00  0.00            
ATOM    628  H   GLY    22      73.000  57.310  61.310  1.00  0.00            
ATOM    629  CA  GLY    22      72.580  55.540  62.530  1.00  0.00            
ATOM    630  HA1 GLY    22      73.150  55.050  61.740  1.00  0.00            
ATOM    631  HA2 GLY    22      71.610  55.060  62.550  1.00  0.00            
ATOM    632  C   GLY    22      73.310  55.400  63.860  1.00  0.00            
ATOM    633  O   GLY    22      73.850  56.410  64.330  1.00  0.00            
ATOM    634  N   PRO    23      73.470  54.210  64.410  1.00  0.00            
ATOM    635  CD  PRO    23      72.850  52.960  63.950  1.00  0.00            
ATOM    636  HD1 PRO    23      72.950  52.770  62.890  1.00  0.00            
ATOM    637  HD2 PRO    23      71.800  52.940  64.230  1.00  0.00            
ATOM    638  CG  PRO    23      73.620  51.900  64.820  1.00  0.00            
ATOM    639  HG1 PRO    23      74.630  51.680  64.460  1.00  0.00            
ATOM    640  HG2 PRO    23      73.050  50.980  64.930  1.00  0.00            
ATOM    641  CB  PRO    23      73.790  52.650  66.140  1.00  0.00            
ATOM    642  HB1 PRO    23      74.550  52.160  66.750  1.00  0.00            
ATOM    643  HB2 PRO    23      72.800  52.640  66.590  1.00  0.00            
ATOM    644  CA  PRO    23      74.140  54.020  65.670  1.00  0.00            
ATOM    645  HA  PRO    23      73.890  54.760  66.430  1.00  0.00            
ATOM    646  C   PRO    23      75.730  54.130  65.550  1.00  0.00            
ATOM    647  O   PRO    23      76.250  54.020  64.460  1.00  0.00            
ATOM    648  N   HYP    24      76.380  54.390  66.730  1.00  0.00            
ATOM    649  CD2 HYP    24      75.890  55.020  68.000  1.00  0.00            
ATOM    650 1HD2 HYP    24      75.650  54.210  68.700  1.00  0.00            
ATOM    651 2HD2 HYP    24      74.940  55.530  67.840  1.00  0.00            
ATOM    652  CG  HYP    24      76.980  56.010  68.400  1.00  0.00            
ATOM    653  HG  HYP    24      76.960  56.120  69.480  1.00  0.00            
ATOM    654  OD1 HYP    24      76.710  57.250  67.780  1.00  0.00            
ATOM    655  HD1 HYP    24      75.760  57.250  67.600  1.00  0.00            
ATOM    656  CB  HYP    24      78.240  55.270  67.960  1.00  0.00            
ATOM    657  HB1 HYP    24      78.520  54.510  68.690  1.00  0.00            
ATOM    658  HB2 HYP    24      78.980  56.050  67.880  1.00  0.00            
ATOM    659  CA  HYP    24      77.840  54.720  66.620  1.00  0.00            
ATOM    660  HA  HYP    24      77.940  55.530  65.890  1.00  0.00            
ATOM    661  C   HYP    24      78.650  53.520  66.170  1.00  0.00            
ATOM    662  O   HYP    24      78.200  52.420  66.450  1.00  0.00            
ATOM    663  N   GLY    25      79.860  53.640  65.460  1.00  0.00            
ATOM    664  H   GLY    25      80.180  54.560  65.170  1.00  0.00            
ATOM    665  CA  GLY    25      80.510  52.480  64.840  1.00  0.00            
ATOM    666  HA1 GLY    25      81.310  52.760  64.160  1.00  0.00            
ATOM    667  HA2 GLY    25      79.750  52.040  64.190  1.00  0.00            
ATOM    668  C   GLY    25      81.120  51.350  65.760  1.00  0.00            
ATOM    669  O   GLY    25      81.190  51.430  66.970  1.00  0.00            
ATOM    670  N   PRO    26      81.630  50.280  65.120  1.00  0.00            
ATOM    671  CD  PRO    26      81.900  50.130  63.670  1.00  0.00            
ATOM    672  HD1 PRO    26      82.330  51.090  63.380  1.00  0.00            
ATOM    673  HD2 PRO    26      81.020  49.990  63.040  1.00  0.00            
ATOM    674  CG  PRO    26      82.810  48.920  63.430  1.00  0.00            
ATOM    675  HG1 PRO    26      83.800  49.310  63.190  1.00  0.00            
ATOM    676  HG2 PRO    26      82.500  48.200  62.670  1.00  0.00            
ATOM    677  CB  PRO    26      82.660  48.180  64.790  1.00  0.00            
ATOM    678  HB1 PRO    26      83.560  47.610  65.000  1.00  0.00            
ATOM    679  HB2 PRO    26      81.760  47.570  64.740  1.00  0.00            
ATOM    680  CA  PRO    26      82.350  49.240  65.870  1.00  0.00            
ATOM    681  HA  PRO    26      81.650  48.900  66.640  1.00  0.00            
ATOM    682  C   PRO    26      83.690  49.740  66.430  1.00  0.00            
ATOM    683  O   PRO    26      84.220  50.690  65.870  1.00  0.00            
ATOM    684  N   HYP    27      84.170  49.080  67.520  1.00  0.00            
ATOM    685  CD2 HYP    27      83.630  47.870  68.190  1.00  0.00            
ATOM    686 1HD2 HYP    27      83.800  47.000  67.550  1.00  0.00            
ATOM    687 2HD2 HYP    27      82.560  47.900  68.360  1.00  0.00            
ATOM    688  CG  HYP    27      84.350  47.750  69.490  1.00  0.00            
ATOM    689  HG  HYP    27      84.390  46.690  69.770  1.00  0.00            
ATOM    690  OD1 HYP    27      83.830  48.690  70.440  1.00  0.00            
ATOM    691  HD1 HYP    27      82.900  48.460  70.560  1.00  0.00            
ATOM    692  CB  HYP    27      85.800  48.180  69.190  1.00  0.00            
ATOM    693  HB1 HYP    27      86.280  47.290  68.800  1.00  0.00            
ATOM    694  HB2 HYP    27      86.320  48.490  70.100  1.00  0.00            
ATOM    695  CA  HYP    27      85.550  49.260  68.060  1.00  0.00            
ATOM    696  HA  HYP    27      85.620  50.220  68.560  1.00  0.00            
ATOM    697  C   HYP    27      86.630  49.010  66.930  1.00  0.00            
ATOM    698  O   HYP    27      86.580  48.040  66.160  1.00  0.00            
ATOM    699  N   GLY    28      87.720  49.780  66.930  1.00  0.00            
ATOM    700  H   GLY    28      87.700  50.540  67.590  1.00  0.00            
ATOM    701  CA  GLY    28      88.900  49.690  65.960  1.00  0.00            
ATOM    702  HA1 GLY    28      89.480  50.620  66.000  1.00  0.00            
ATOM    703  HA2 GLY    28      88.490  49.700  64.950  1.00  0.00            
ATOM    704  C   GLY    28      89.790  48.430  66.120  1.00  0.00            
ATOM    705  O   GLY    28      89.410  47.560  66.860  1.00  0.00            
ATOM    706  N   PRO    29      90.980  48.290  65.520  1.00  0.00            
ATOM    707  CD  PRO    29      91.580  49.280  64.620  1.00  0.00            
ATOM    708  HD1 PRO    29      92.100  50.110  65.100  1.00  0.00            
ATOM    709  HD2 PRO    29      90.870  49.590  63.860  1.00  0.00            
ATOM    710  CG  PRO    29      92.630  48.560  63.840  1.00  0.00            
ATOM    711  HG1 PRO    29      93.380  49.230  63.420  1.00  0.00            
ATOM    712  HG2 PRO    29      92.180  47.970  63.050  1.00  0.00            
ATOM    713  CB  PRO    29      93.210  47.640  64.930  1.00  0.00            
ATOM    714  HB1 PRO    29      93.880  48.210  65.570  1.00  0.00            
ATOM    715  HB2 PRO    29      93.710  46.790  64.460  1.00  0.00            
ATOM    716  CA  PRO    29      91.940  47.170  65.660  1.00  0.00            
ATOM    717  HA  PRO    29      91.600  46.320  65.070  1.00  0.00            
ATOM    718  C   PRO    29      92.200  46.800  67.150  1.00  0.00            
ATOM    719  O   PRO    29      92.420  47.620  68.070  1.00  0.00            
ATOM    720  N   HYP    30      92.390  45.490  67.420  1.00  0.00            
ATOM    721  CD2 HYP    30      92.220  44.300  66.560  1.00  0.00            
ATOM    722 1HD2 HYP    30      93.150  43.940  66.110  1.00  0.00            
ATOM    723 2HD2 HYP    30      91.520  44.480  65.750  1.00  0.00            
ATOM    724  CG  HYP    30      91.730  43.310  67.590  1.00  0.00            
ATOM    725  HG  HYP    30      91.790  42.290  67.210  1.00  0.00            
ATOM    726  OD1 HYP    30      90.450  43.650  67.970  1.00  0.00            
ATOM    727  HD1 HYP    30      90.150  42.860  68.410  1.00  0.00            
ATOM    728  CB  HYP    30      92.700  43.550  68.740  1.00  0.00            
ATOM    729  HB1 HYP    30      93.630  43.080  68.400  1.00  0.00            
ATOM    730  HB2 HYP    30      92.370  43.120  69.680  1.00  0.00            
ATOM    731  CA  HYP    30      92.790  45.070  68.750  1.00  0.00            
ATOM    732  HA  HYP    30      92.170  45.510  69.530  1.00  0.00            
ATOM    733  C   HYP    30      94.200  45.530  69.100  1.00  0.00            
ATOM    734  O   HYP    30      95.140  45.180  68.380  1.00  0.00            
ATOM    735  N   GLY    31      94.420  46.210  70.250  1.00  0.00            
ATOM    736  H   GLY    31      93.650  46.480  70.840  1.00  0.00            
ATOM    737  CA  GLY    31      95.770  46.700  70.630  1.00  0.00            
ATOM    738  HA1 GLY    31      96.580  45.980  70.660  1.00  0.00            
ATOM    739  HA2 GLY    31      95.730  47.190  71.600  1.00  0.00            
ATOM    740  C   GLY    31      96.220  47.910  69.780  1.00  0.00            
ATOM    741  O   GLY    31      95.600  48.260  68.760  1.00  0.00            
ATOM    742  N   NH2    32      97.260  48.590  70.210  1.00  0.00            
ATOM    743  H1  NH2    32      97.660  48.270  71.090  1.00  0.00            
ATOM    744  H2  NH2    32      97.570  49.420  69.730  1.00  0.00            
ATOM    745  CH3 ACE     1      18.830  67.160  43.650  1.00  0.00            
ATOM    746 1HH3 ACE     1      17.940  67.750  43.870  1.00  0.00            
ATOM    747 2HH3 ACE     1      18.940  67.060  42.570  1.00  0.00            
ATOM    748 3HH3 ACE     1      18.890  66.190  44.130  1.00  0.00            
ATOM    749  C   ACE     1      20.010  67.940  44.120  1.00  0.00            
ATOM    750  O   ACE     1      20.910  68.080  43.360  1.00  0.00            
ATOM    751  N   PRO     2      20.070  68.320  45.390  1.00  0.00            
ATOM    752  CD  PRO     2      18.940  68.070  46.340  1.00  0.00            
ATOM    753  HD1 PRO     2      18.780  67.000  46.420  1.00  0.00            
ATOM    754  HD2 PRO     2      18.020  68.640  46.210  1.00  0.00            
ATOM    755  CG  PRO     2      19.450  68.570  47.740  1.00  0.00            
ATOM    756  HG1 PRO     2      19.830  67.700  48.260  1.00  0.00            
ATOM    757  HG2 PRO     2      18.620  69.000  48.300  1.00  0.00            
ATOM    758  CB  PRO     2      20.620  69.520  47.390  1.00  0.00            
ATOM    759  HB1 PRO     2      21.320  69.430  48.220  1.00  0.00            
ATOM    760  HB2 PRO     2      20.340  70.560  47.200  1.00  0.00            
ATOM    761  CA  PRO     2      21.200  68.900  46.060  1.00  0.00            
ATOM    762  HA  PRO     2      21.630  69.680  45.440  1.00  0.00            
ATOM    763  C   PRO     2      22.320  67.780  46.290  1.00  0.00            
ATOM    764  O   PRO     2      22.090  66.580  46.120  1.00  0.00            
ATOM    765  N   HYP     3      23.590  68.100  46.790  1.00  0.00            
ATOM    766  CD2 HYP     3      24.160  69.450  46.860  1.00  0.00            
ATOM    767 1HD2 HYP     3      24.230  69.810  47.880  1.00  0.00            
ATOM    768 2HD2 HYP     3      23.470  70.100  46.310  1.00  0.00            
ATOM    769  CG  HYP     3      25.660  69.350  46.350  1.00  0.00            
ATOM    770  HG  HYP     3      26.390  70.060  46.720  1.00  0.00            
ATOM    771  OD1 HYP     3      25.500  69.230  44.970  1.00  0.00            
ATOM    772  HD1 HYP     3      26.340  69.130  44.520  1.00  0.00            
ATOM    773  CB  HYP     3      25.960  67.940  47.020  1.00  0.00            
ATOM    774  HB1 HYP     3      26.190  68.020  48.090  1.00  0.00            
ATOM    775  HB2 HYP     3      26.700  67.540  46.330  1.00  0.00            
ATOM    776  CA  HYP     3      24.710  67.130  46.830  1.00  0.00            
ATOM    777  HA  HYP     3      24.860  66.580  45.890  1.00  0.00            
ATOM    778  C   HYP     3      24.500  66.100  48.050  1.00  0.00            
ATOM    779  O   HYP     3      23.920  66.480  49.090  1.00  0.00            
ATOM    780  N   GLY     4      25.000  64.860  47.930  1.00  0.00            
ATOM    781  H   GLY     4      25.480  64.530  47.110  1.00  0.00            
ATOM    782  CA  GLY     4      24.940  63.930  49.030  1.00  0.00            
ATOM    783  HA1 GLY     4      25.020  62.940  48.570  1.00  0.00            
ATOM    784  HA2 GLY     4      23.890  63.950  49.340  1.00  0.00            
ATOM    785  C   GLY     4      26.080  64.100  50.060  1.00  0.00            
ATOM    786  O   GLY     4      26.690  65.120  50.290  1.00  0.00            
ATOM    787  N   PRO     5      26.310  63.020  50.870  1.00  0.00            
ATOM    788  CD  PRO     5      25.500  61.820  51.040  1.00  0.00            
ATOM    789  HD1 PRO     5      25.940  61.040  50.420  1.00  0.00            
ATOM    790  HD2 PRO     5      24.470  62.140  50.870  1.00  0.00            
ATOM    791  CG  PRO     5      25.720  61.380  52.510  1.00  0.00            
ATOM    792  HG1 PRO     5      25.560  60.300  52.570  1.00  0.00            
ATOM    793  HG2 PRO     5      25.070  61.920  53.190  1.00  0.00            
ATOM    794  CB  PRO     5      27.150  61.780  52.860  1.00  0.00            
ATOM    795  HB1 PRO     5      27.820  61.040  52.430  1.00  0.00            
ATOM    796  HB2 PRO     5      27.260  61.880  53.940  1.00  0.00            
ATOM    797  CA  PRO     5      27.220  63.100  52.070  1.00  0.00            
ATOM    798  HA  PRO     5      26.780  63.950  52.590  1.00  0.00            
ATOM    799  C   PRO     5      28.710  63.360  51.810  1.00  0.00            
ATOM    800  O   PRO     5      29.160  63.070  50.710  1.00  0.00            
ATOM    801  N   HYP     6      29.490  63.750  52.830  1.00  0.00            
ATOM    802  CD2 HYP     6      28.990  64.270  54.090  1.00  0.00            
ATOM    803 1HD2 HYP     6      28.650  63.530  54.820  1.00  0.00            
ATOM    804 2HD2 HYP     6      28.170  64.980  53.980  1.00  0.00            
ATOM    805  CG  HYP     6      30.160  65.050  54.700  1.00  0.00            
ATOM    806  HG  HYP     6      30.060  65.090  55.780  1.00  0.00            
ATOM    807  OD1 HYP     6      30.310  66.360  54.320  1.00  0.00            
ATOM    808  HD1 HYP     6      31.210  66.600  54.570  1.00  0.00            
ATOM    809  CB  HYP     6      31.390  64.320  54.240  1.00  0.00            
ATOM    810  HB1 HYP     6      31.730  63.530  54.910  1.00  0.00            
ATOM    811  HB2 HYP     6      32.230  64.970  54.020  1.00  0.00            
ATOM    812  CA  HYP     6      30.980  63.780  52.850  1.00  0.00            
ATOM    813  HA  HYP     6      31.390  64.500  52.150  1.00  0.00            
ATOM    814  C   HYP     6      31.650  62.410  52.490  1.00  0.00            
ATOM    815  O   HYP     6      31.240  61.340  53.040  1.00  0.00            
ATOM    816  N   GLY     7      32.560  62.340  51.520  1.00  0.00            
ATOM    817  H   GLY     7      32.870  63.250  51.210  1.00  0.00            
ATOM    818  CA  GLY     7      33.160  61.110  51.000  1.00  0.00            
ATOM    819  HA1 GLY     7      33.730  61.420  50.120  1.00  0.00            
ATOM    820  HA2 GLY     7      32.420  60.370  50.700  1.00  0.00            
ATOM    821  C   GLY     7      34.070  60.410  52.060  1.00  0.00            
ATOM    822  O   GLY     7      34.310  61.030  53.120  1.00  0.00            
ATOM    823  N   PRO     8      34.550  59.180  51.840  1.00  0.00            
ATOM    824  CD  PRO     8      34.380  58.360  50.670  1.00  0.00            
ATOM    825  HD1 PRO     8      34.660  58.900  49.760  1.00  0.00            
ATOM    826  HD2 PRO     8      33.350  58.010  50.510  1.00  0.00            
ATOM    827  CG  PRO     8      35.400  57.170  50.810  1.00  0.00            
ATOM    828  HG1 PRO     8      36.340  57.490  50.360  1.00  0.00            
ATOM    829  HG2 PRO     8      34.970  56.290  50.340  1.00  0.00            
ATOM    830  CB  PRO     8      35.400  57.060  52.300  1.00  0.00            
ATOM    831  HB1 PRO     8      36.340  56.620  52.640  1.00  0.00            
ATOM    832  HB2 PRO     8      34.560  56.510  52.700  1.00  0.00            
ATOM    833  CA  PRO     8      35.430  58.510  52.770  1.00  0.00            
ATOM    834  HA  PRO     8      34.930  58.610  53.740  1.00  0.00            
ATOM    835  C   PRO     8      36.820  59.090  52.810  1.00  0.00            
ATOM    836  O   PRO     8      37.160  59.810  51.860  1.00  0.00            
ATOM    837  N   HYP     9      37.590  58.740  53.830  1.00  0.00            
ATOM    838  CD2 HYP     9      37.240  57.890  54.950  1.00  0.00            
ATOM    839 1HD2 HYP     9      37.380  56.840  54.710  1.00  0.00            
ATOM    840 2HD2 HYP     9      36.200  58.020  55.260  1.00  0.00            
ATOM    841  CG  HYP     9      38.240  58.270  56.040  1.00  0.00            
ATOM    842  HG  HYP     9      38.520  57.430  56.670  1.00  0.00            
ATOM    843  OD1 HYP     9      37.760  59.370  56.860  1.00  0.00            
ATOM    844  HD1 HYP     9      38.390  59.590  57.550  1.00  0.00            
ATOM    845  CB  HYP     9      39.530  58.690  55.320  1.00  0.00            
ATOM    846  HB1 HYP     9      40.250  57.890  55.200  1.00  0.00            
ATOM    847  HB2 HYP     9      40.030  59.570  55.730  1.00  0.00            
ATOM    848  CA  HYP     9      39.000  59.160  53.970  1.00  0.00            
ATOM    849  HA  HYP     9      39.070  60.250  54.010  1.00  0.00            
ATOM    850  C   HYP     9      39.920  58.770  52.770  1.00  0.00            
ATOM    851  O   HYP     9      39.790  57.710  52.190  1.00  0.00            
ATOM    852  N   GLY    10      40.890  59.630  52.440  1.00  0.00            
ATOM    853  H   GLY    10      40.850  60.530  52.900  1.00  0.00            
ATOM    854  CA  GLY    10      41.910  59.340  51.460  1.00  0.00            
ATOM    855  HA1 GLY    10      42.480  60.230  51.210  1.00  0.00            
ATOM    856  HA2 GLY    10      41.490  58.970  50.530  1.00  0.00            
ATOM    857  C   GLY    10      42.940  58.260  51.880  1.00  0.00            
ATOM    858  O   GLY    10      42.740  57.580  52.900  1.00  0.00            
ATOM    859  N   PRO    11      43.900  57.890  51.030  1.00  0.00            
ATOM    860  CD  PRO    11      44.220  58.650  49.780  1.00  0.00            
ATOM    861  HD1 PRO    11      44.260  59.730  49.890  1.00  0.00            
ATOM    862  HD2 PRO    11      43.400  58.350  49.120  1.00  0.00            
ATOM    863  CG  PRO    11      45.500  58.050  49.250  1.00  0.00            
ATOM    864  HG1 PRO    11      46.390  58.610  49.530  1.00  0.00            
ATOM    865  HG2 PRO    11      45.390  58.050  48.160  1.00  0.00            
ATOM    866  CB  PRO    11      45.510  56.670  49.840  1.00  0.00            
ATOM    867  HB1 PRO    11      46.550  56.320  49.820  1.00  0.00            
ATOM    868  HB2 PRO    11      44.840  56.050  49.240  1.00  0.00            
ATOM    869  CA  PRO    11      45.000  56.970  51.230  1.00  0.00            
ATOM    870  HA  PRO    11      44.580  56.040  51.620  1.00  0.00            
ATOM    871  C   PRO    11      46.100  57.490  52.130  1.00  0.00            
ATOM    872  O   PRO    11      46.330  58.720  52.220  1.00  0.00            
ATOM    873  N   HYP    12      46.850  56.590  52.710  1.00  0.00            
ATOM    874  CD2 HYP    12      46.750  55.170  52.710  1.00  0.00            
ATOM    875 1HD2 HYP    12      47.040  54.780  51.740  1.00  0.00            
ATOM    876 2HD2 HYP    12      45.730  54.850  52.900  1.00  0.00            
ATOM    877  CG  HYP    12      47.580  54.500  53.850  1.00  0.00            
ATOM    878  HG  HYP    12      47.930  53.510  53.550  1.00  0.00            
ATOM    879  OD1 HYP    12      46.780  54.340  54.970  1.00  0.00            
ATOM    880  HD1 HYP    12      47.150  53.780  55.650  1.00  0.00            
ATOM    881  CB  HYP    12      48.710  55.530  54.000  1.00  0.00            
ATOM    882  HB1 HYP    12      49.610  55.210  53.480  1.00  0.00            
ATOM    883  HB2 HYP    12      48.940  55.790  55.030  1.00  0.00            
ATOM    884  CA  HYP    12      48.050  56.840  53.460  1.00  0.00            
ATOM    885  HA  HYP    12      47.750  57.370  54.360  1.00  0.00            
ATOM    886  C   HYP    12      49.030  57.860  52.870  1.00  0.00            
ATOM    887  O   HYP    12      49.240  58.030  51.690  1.00  0.00            
ATOM    888  N   GLY    13      49.690  58.560  53.750  1.00  0.00            
ATOM    889  H   GLY    13      49.320  58.550  54.690  1.00  0.00            
ATOM    890  CA  GLY    13      50.930  59.340  53.530  1.00  0.00            
ATOM    891  HA1 GLY    13      51.240  59.980  54.360  1.00  0.00            
ATOM    892  HA2 GLY    13      50.610  60.120  52.840  1.00  0.00            
ATOM    893  C   GLY    13      51.990  58.550  52.960  1.00  0.00            
ATOM    894  O   GLY    13      51.970  57.320  53.070  1.00  0.00            
ATOM    895  N   PRO    14      52.920  59.230  52.250  1.00  0.00            
ATOM    896  CD  PRO    14      52.940  60.680  51.940  1.00  0.00            
ATOM    897  HD1 PRO    14      52.800  61.210  52.890  1.00  0.00            
ATOM    898  HD2 PRO    14      52.160  60.900  51.210  1.00  0.00            
ATOM    899  CG  PRO    14      54.340  60.870  51.360  1.00  0.00            
ATOM    900  HG1 PRO    14      55.020  61.140  52.170  1.00  0.00            
ATOM    901  HG2 PRO    14      54.390  61.660  50.610  1.00  0.00            
ATOM    902  CB  PRO    14      54.640  59.530  50.690  1.00  0.00            
ATOM    903  HB1 PRO    14      55.660  59.320  50.390  1.00  0.00            
ATOM    904  HB2 PRO    14      54.060  59.550  49.770  1.00  0.00            
ATOM    905  CA  PRO    14      54.050  58.530  51.700  1.00  0.00            
ATOM    906  HA  PRO    14      53.810  57.640  51.140  1.00  0.00            
ATOM    907  C   PRO    14      55.220  58.190  52.610  1.00  0.00            
ATOM    908  O   PRO    14      55.410  58.800  53.660  1.00  0.00            
ATOM    909  N   HYP    15      56.090  57.230  52.230  1.00  0.00            
ATOM    910  CD2 HYP    15      55.890  56.310  51.130  1.00  0.00            
ATOM    911 1HD2 HYP    15      56.160  56.890  50.250  1.00  0.00            
ATOM    912 2HD2 HYP    15      54.920  55.820  51.140  1.00  0.00            
ATOM    913  CG  HYP    15      56.980  55.290  51.360  1.00  0.00            
ATOM    914  HG  HYP    15      57.270  54.720  50.470  1.00  0.00            
ATOM    915  OD1 HYP    15      56.500  54.330  52.270  1.00  0.00            
ATOM    916  HD1 HYP    15      56.670  53.450  51.930  1.00  0.00            
ATOM    917  CB  HYP    15      58.160  55.960  52.020  1.00  0.00            
ATOM    918  HB1 HYP    15      58.700  56.410  51.190  1.00  0.00            
ATOM    919  HB2 HYP    15      58.710  55.290  52.680  1.00  0.00            
ATOM    920  CA  HYP    15      57.360  56.980  52.860  1.00  0.00            
ATOM    921  HA  HYP    15      57.270  56.630  53.890  1.00  0.00            
ATOM    922  C   HYP    15      58.110  58.200  53.060  1.00  0.00            
ATOM    923  O   HYP    15      58.270  58.970  52.160  1.00  0.00            
ATOM    924  N   ALA    16      58.560  58.530  54.270  1.00  0.00            
ATOM    925  H   ALA    16      58.260  57.970  55.060  1.00  0.00            
ATOM    926  CA  ALA    16      59.600  59.520  54.520  1.00  0.00            
ATOM    927  HA  ALA    16      59.500  60.280  53.740  1.00  0.00            
ATOM    928  CB  ALA    16      59.470  60.080  55.940  1.00  0.00            
ATOM    929  HB1 ALA    16      58.430  60.360  56.080  1.00  0.00            
ATOM    930  HB2 ALA    16      59.990  59.410  56.630  1.00  0.00            
ATOM    931  HB3 ALA    16      60.010  60.990  56.190  1.00  0.00            
ATOM    932  C   ALA    16      61.030  59.030  54.380  1.00  0.00            
ATOM    933  O   ALA    16      61.240  57.820  54.530  1.00  0.00            
ATOM    934  N   PRO    17      62.070  59.850  54.060  1.00  0.00            
ATOM    935  CD  PRO    17      62.020  61.280  53.650  1.00  0.00            
ATOM    936  HD1 PRO    17      61.530  61.840  54.450  1.00  0.00            
ATOM    937  HD2 PRO    17      61.540  61.280  52.660  1.00  0.00            
ATOM    938  CG  PRO    17      63.420  61.690  53.500  1.00  0.00            
ATOM    939  HG1 PRO    17      63.820  61.940  54.480  1.00  0.00            
ATOM    940  HG2 PRO    17      63.460  62.510  52.790  1.00  0.00            
ATOM    941  CB  PRO    17      64.230  60.420  53.100  1.00  0.00            
ATOM    942  HB1 PRO    17      65.280  60.580  53.310  1.00  0.00            
ATOM    943  HB2 PRO    17      64.070  60.240  52.030  1.00  0.00            
ATOM    944  CA  PRO    17      63.470  59.300  53.840  1.00  0.00            
ATOM    945  HA  PRO    17      63.430  58.400  53.230  1.00  0.00            
ATOM    946  C   PRO    17      64.230  58.980  55.150  1.00  0.00            
ATOM    947  O   PRO    17      63.990  59.630  56.170  1.00  0.00            
ATOM    948  N   HYP    18      65.050  57.940  55.150  1.00  0.00            
ATOM    949  CD2 HYP    18      65.140  56.950  54.000  1.00  0.00            
ATOM    950 1HD2 HYP    18      65.400  57.470  53.080  1.00  0.00            
ATOM    951 2HD2 HYP    18      64.280  56.280  53.940  1.00  0.00            
ATOM    952  CG  HYP    18      66.350  56.120  54.330  1.00  0.00            
ATOM    953  HG  HYP    18      67.160  56.760  54.000  1.00  0.00            
ATOM    954  OD1 HYP    18      66.470  54.890  53.550  1.00  0.00            
ATOM    955  HD1 HYP    18      65.920  54.930  52.770  1.00  0.00            
ATOM    956  CB  HYP    18      66.270  56.070  55.900  1.00  0.00            
ATOM    957  HB1 HYP    18      67.230  55.910  56.400  1.00  0.00            
ATOM    958  HB2 HYP    18      65.620  55.290  56.280  1.00  0.00            
ATOM    959  CA  HYP    18      65.810  57.500  56.290  1.00  0.00            
ATOM    960  HA  HYP    18      65.110  57.420  57.120  1.00  0.00            
ATOM    961  C   HYP    18      66.940  58.500  56.600  1.00  0.00            
ATOM    962  O   HYP    18      67.290  59.390  55.800  1.00  0.00            
ATOM    963  N   GLY    19      67.590  58.420  57.770  1.00  0.00            
ATOM    964  H   GLY    19      67.310  57.650  58.370  1.00  0.00            
ATOM    965  CA  GLY    19      68.740  59.290  58.120  1.00  0.00            
ATOM    966  HA1 GLY    19      68.810  59.430  59.200  1.00  0.00            
ATOM    967  HA2 GLY    19      68.430  60.260  57.750  1.00  0.00            
ATOM    968  C   GLY    19      70.060  58.990  57.450  1.00  0.00            
ATOM    969  O   GLY    19      70.140  58.030  56.690  1.00  0.00            
ATOM    970  N   PRO    20      71.140  59.780  57.800  1.00  0.00            
ATOM    971  CD  PRO    20      70.970  61.060  58.590  1.00  0.00            
ATOM    972  HD1 PRO    20      70.620  60.740  59.570  1.00  0.00            
ATOM    973  HD2 PRO    20      70.330  61.770  58.070  1.00  0.00            
ATOM    974  CG  PRO    20      72.410  61.590  58.720  1.00  0.00            
ATOM    975  HG1 PRO    20      72.860  61.330  59.680  1.00  0.00            
ATOM    976  HG2 PRO    20      72.410  62.680  58.660  1.00  0.00            
ATOM    977  CB  PRO    20      73.120  60.970  57.510  1.00  0.00            
ATOM    978  HB1 PRO    20      74.200  61.080  57.600  1.00  0.00            
ATOM    979  HB2 PRO    20      72.690  61.400  56.610  1.00  0.00            
ATOM    980  CA  PRO    20      72.550  59.580  57.400  1.00  0.00            
ATOM    981  HA  PRO    20      72.640  59.330  56.340  1.00  0.00            
ATOM    982  C   PRO    20      73.420  58.550  58.200  1.00  0.00            
ATOM    983  O   PRO    20      72.960  58.180  59.310  1.00  0.00            
ATOM    984  N   HYP    21      74.610  58.150  57.680  1.00  0.00            
ATOM    985  CD2 HYP    21      75.130  58.220  56.260  1.00  0.00            
ATOM    986 1HD2 HYP    21      75.470  59.250  56.130  1.00  0.00            
ATOM    987 2HD2 HYP    21      74.330  58.050  55.540  1.00  0.00            
ATOM    988  CG  HYP    21      76.310  57.200  56.160  1.00  0.00            
ATOM    989  HG  HYP    21      77.140  57.520  55.530  1.00  0.00            
ATOM    990  OD1 HYP    21      75.810  56.060  55.570  1.00  0.00            
ATOM    991  HD1 HYP    21      75.650  56.270  54.640  1.00  0.00            
ATOM    992  CB  HYP    21      76.740  57.050  57.630  1.00  0.00            
ATOM    993  HB1 HYP    21      77.480  57.820  57.850  1.00  0.00            
ATOM    994  HB2 HYP    21      77.230  56.090  57.840  1.00  0.00            
ATOM    995  CA  HYP    21      75.480  57.270  58.460  1.00  0.00            
ATOM    996  HA  HYP    21      74.870  56.370  58.510  1.00  0.00            
ATOM    997  C   HYP    21      75.780  57.860  59.830  1.00  0.00            
ATOM    998  O   HYP    21      75.940  59.100  60.010  1.00  0.00            
ATOM    999  N   GLY    22      75.820  56.930  60.780  1.00  0.00            
ATOM   1000  H   GLY    22      75.620  56.010  60.410  1.00  0.00            
ATOM   1001  CA  GLY    22      76.250  57.160  62.150  1.00  0.00            
ATOM   1002  HA1 GLY    22      76.260  56.250  62.760  1.00  0.00            
ATOM   1003  HA2 GLY    22      75.550  57.870  62.590  1.00  0.00            
ATOM   1004  C   GLY    22      77.680  57.760  62.300  1.00  0.00            
ATOM   1005  O   GLY    22      78.440  57.830  61.350  1.00  0.00            
ATOM   1006  N   PRO    23      78.030  58.300  63.510  1.00  0.00            
ATOM   1007  CD  PRO    23      77.070  58.700  64.540  1.00  0.00            
ATOM   1008  HD1 PRO    23      76.960  57.810  65.160  1.00  0.00            
ATOM   1009  HD2 PRO    23      76.140  59.100  64.130  1.00  0.00            
ATOM   1010  CG  PRO    23      77.880  59.790  65.290  1.00  0.00            
ATOM   1011  HG1 PRO    23      77.530  59.780  66.320  1.00  0.00            
ATOM   1012  HG2 PRO    23      77.730  60.750  64.790  1.00  0.00            
ATOM   1013  CB  PRO    23      79.350  59.590  65.130  1.00  0.00            
ATOM   1014  HB1 PRO    23      79.630  59.050  66.030  1.00  0.00            
ATOM   1015  HB2 PRO    23      80.020  60.450  65.070  1.00  0.00            
ATOM   1016  CA  PRO    23      79.450  58.700  63.890  1.00  0.00            
ATOM   1017  HA  PRO    23      79.830  59.240  63.030  1.00  0.00            
ATOM   1018  C   PRO    23      80.410  57.510  64.110  1.00  0.00            
ATOM   1019  O   PRO    23      79.970  56.420  64.560  1.00  0.00            
ATOM   1020  N   HYP    24      81.730  57.670  63.860  1.00  0.00            
ATOM   1021  CD2 HYP    24      82.310  58.920  63.340  1.00  0.00            
ATOM   1022 1HD2 HYP    24      82.360  59.690  64.110  1.00  0.00            
ATOM   1023 2HD2 HYP    24      81.790  59.320  62.480  1.00  0.00            
ATOM   1024  CG  HYP    24      83.720  58.550  62.810  1.00  0.00            
ATOM   1025  HG  HYP    24      84.500  59.310  62.830  1.00  0.00            
ATOM   1026  OD1 HYP    24      83.630  57.980  61.490  1.00  0.00            
ATOM   1027  HD1 HYP    24      83.710  58.600  60.770  1.00  0.00            
ATOM   1028  CB  HYP    24      84.130  57.510  63.830  1.00  0.00            
ATOM   1029  HB1 HYP    24      84.460  58.010  64.730  1.00  0.00            
ATOM   1030  HB2 HYP    24      84.850  56.760  63.480  1.00  0.00            
ATOM   1031  CA  HYP    24      82.810  56.710  64.090  1.00  0.00            
ATOM   1032  HA  HYP    24      82.780  55.940  63.310  1.00  0.00            
ATOM   1033  C   HYP    24      82.850  56.000  65.430  1.00  0.00            
ATOM   1034  O   HYP    24      82.710  56.620  66.530  1.00  0.00            
ATOM   1035  N   GLY    25      83.120  54.690  65.430  1.00  0.00            
ATOM   1036  H   GLY    25      83.340  54.210  64.570  1.00  0.00            
ATOM   1037  CA  GLY    25      83.110  53.910  66.670  1.00  0.00            
ATOM   1038  HA1 GLY    25      83.100  52.840  66.480  1.00  0.00            
ATOM   1039  HA2 GLY    25      82.200  54.230  67.190  1.00  0.00            
ATOM   1040  C   GLY    25      84.260  54.170  67.640  1.00  0.00            
ATOM   1041  O   GLY    25      85.200  54.760  67.260  1.00  0.00            
ATOM   1042  N   PRO    26      84.160  53.740  68.900  1.00  0.00            
ATOM   1043  CD  PRO    26      83.130  52.850  69.430  1.00  0.00            
ATOM   1044  HD1 PRO    26      83.100  51.950  68.820  1.00  0.00            
ATOM   1045  HD2 PRO    26      82.190  53.410  69.440  1.00  0.00            
ATOM   1046  CG  PRO    26      83.510  52.420  70.810  1.00  0.00            
ATOM   1047  HG1 PRO    26      83.920  51.410  70.780  1.00  0.00            
ATOM   1048  HG2 PRO    26      82.580  52.420  71.380  1.00  0.00            
ATOM   1049  CB  PRO    26      84.500  53.430  71.290  1.00  0.00            
ATOM   1050  HB1 PRO    26      85.210  52.970  71.980  1.00  0.00            
ATOM   1051  HB2 PRO    26      83.970  54.220  71.820  1.00  0.00            
ATOM   1052  CA  PRO    26      85.180  53.980  69.950  1.00  0.00            
ATOM   1053  HA  PRO    26      85.360  55.050  70.050  1.00  0.00            
ATOM   1054  C   PRO    26      86.520  53.180  69.730  1.00  0.00            
ATOM   1055  O   PRO    26      86.630  52.290  68.860  1.00  0.00            
ATOM   1056  N   HYP    27      87.540  53.350  70.560  1.00  0.00            
ATOM   1057  CD2 HYP    27      87.740  54.440  71.450  1.00  0.00            
ATOM   1058 1HD2 HYP    27      87.290  54.200  72.410  1.00  0.00            
ATOM   1059 2HD2 HYP    27      87.300  55.340  71.020  1.00  0.00            
ATOM   1060  CG  HYP    27      89.240  54.580  71.810  1.00  0.00            
ATOM   1061  HG  HYP    27      89.520  55.080  72.730  1.00  0.00            
ATOM   1062  OD1 HYP    27      89.890  55.310  70.730  1.00  0.00            
ATOM   1063  HD1 HYP    27      90.160  56.200  70.950  1.00  0.00            
ATOM   1064  CB  HYP    27      89.570  53.120  71.750  1.00  0.00            
ATOM   1065  HB1 HYP    27      89.080  52.740  72.650  1.00  0.00            
ATOM   1066  HB2 HYP    27      90.640  52.920  71.720  1.00  0.00            
ATOM   1067  CA  HYP    27      88.790  52.580  70.550  1.00  0.00            
ATOM   1068  HA  HYP    27      89.280  52.840  69.610  1.00  0.00            
ATOM   1069  C   HYP    27      88.470  51.120  70.640  1.00  0.00            
ATOM   1070  O   HYP    27      87.630  50.670  71.310  1.00  0.00            
ATOM   1071  N   GLY    28      89.340  50.400  69.870  1.00  0.00            
ATOM   1072  H   GLY    28      89.930  51.000  69.320  1.00  0.00            
ATOM   1073  CA  GLY    28      89.430  48.920  69.750  1.00  0.00            
ATOM   1074  HA1 GLY    28      90.230  48.610  69.070  1.00  0.00            
ATOM   1075  HA2 GLY    28      88.500  48.540  69.330  1.00  0.00            
ATOM   1076  C   GLY    28      89.650  48.330  71.140  1.00  0.00            
ATOM   1077  O   GLY    28      90.150  48.990  72.070  1.00  0.00            
ATOM   1078  N   PRO    29      89.320  46.990  71.290  1.00  0.00            
ATOM   1079  CD  PRO    29      88.690  46.100  70.280  1.00  0.00            
ATOM   1080  HD1 PRO    29      89.160  46.010  69.300  1.00  0.00            
ATOM   1081  HD2 PRO    29      87.640  46.400  70.220  1.00  0.00            
ATOM   1082  CG  PRO    29      88.840  44.690  70.890  1.00  0.00            
ATOM   1083  HG1 PRO    29      89.820  44.330  70.580  1.00  0.00            
ATOM   1084  HG2 PRO    29      88.030  44.010  70.610  1.00  0.00            
ATOM   1085  CB  PRO    29      88.960  44.890  72.390  1.00  0.00            
ATOM   1086  HB1 PRO    29      89.500  44.060  72.840  1.00  0.00            
ATOM   1087  HB2 PRO    29      87.920  44.990  72.730  1.00  0.00            
ATOM   1088  CA  PRO    29      89.570  46.280  72.520  1.00  0.00            
ATOM   1089  HA  PRO    29      89.110  46.790  73.360  1.00  0.00            
ATOM   1090  C   PRO    29      91.110  46.110  72.790  1.00  0.00            
ATOM   1091  O   PRO    29      91.930  46.310  71.910  1.00  0.00            
ATOM   1092  N   HYP    30      91.550  45.890  74.080  1.00  0.00            
ATOM   1093  CD2 HYP    30      90.830  45.930  75.320  1.00  0.00            
ATOM   1094 1HD2 HYP    30      90.600  44.940  75.730  1.00  0.00            
ATOM   1095 2HD2 HYP    30      89.930  46.550  75.260  1.00  0.00            
ATOM   1096  CG  HYP    30      91.760  46.510  76.320  1.00  0.00            
ATOM   1097  HG  HYP    30      91.320  46.240  77.280  1.00  0.00            
ATOM   1098  OD1 HYP    30      91.940  47.890  76.050  1.00  0.00            
ATOM   1099  HD1 HYP    30      92.400  48.270  76.810  1.00  0.00            
ATOM   1100  CB  HYP    30      93.010  45.750  76.050  1.00  0.00            
ATOM   1101  HB1 HYP    30      92.880  44.730  76.420  1.00  0.00            
ATOM   1102  HB2 HYP    30      93.890  46.270  76.430  1.00  0.00            
ATOM   1103  CA  HYP    30      92.930  45.880  74.500  1.00  0.00            
ATOM   1104  HA  HYP    30      93.440  46.770  74.130  1.00  0.00            
ATOM   1105  C   HYP    30      93.710  44.660  73.920  1.00  0.00            
ATOM   1106  O   HYP    30      93.120  43.570  73.770  1.00  0.00            
ATOM   1107  N   GLY    31      95.000  44.860  73.550  1.00  0.00            
ATOM   1108  H   GLY    31      95.460  45.760  73.520  1.00  0.00            
ATOM   1109  CA  GLY    31      95.840  43.810  72.970  1.00  0.00            
ATOM   1110  HA1 GLY    31      95.360  43.300  72.140  1.00  0.00            
ATOM   1111  HA2 GLY    31      95.930  42.940  73.620  1.00  0.00            
ATOM   1112  C   GLY    31      97.260  44.240  72.690  1.00  0.00            
ATOM   1113  O   GLY    31      97.800  45.250  73.070  1.00  0.00            
ATOM   1114  N   NH2    32      97.970  43.440  71.930  1.00  0.00            
ATOM   1115  H1  NH2    32      97.640  42.540  71.610  1.00  0.00            
ATOM   1116  H2  NH2    32      98.840  43.740  71.520  1.00  0.00            
TER
