# Supplementary material for: A solution structure analysis reveals a bent collagen triple helix in the complement activation recognition molecule mannan-binding lectin
Source: J Biol Chem. 2022 Dec 15;299(2):102799. doi: 10.1016/j.jbc.2022.102799 (PMC9898670; doi:10.1016/j.jbc.2022.102799)
Supplement: top10-GA [file mmc2.zip › 10-GA_848.pdb]

ATOM      1  CH3 ACE     1      11.550  48.480  52.600  1.00  0.00            
ATOM      2 1HH3 ACE     1      12.580  48.460  52.230  1.00  0.00            
ATOM      3 2HH3 ACE     1      10.800  48.450  51.810  1.00  0.00            
ATOM      4 3HH3 ACE     1      11.470  49.470  53.050  1.00  0.00            
ATOM      5  C   ACE     1      11.260  47.390  53.550  1.00  0.00            
ATOM      6  O   ACE     1      10.470  46.570  53.120  1.00  0.00            
ATOM      7  N   PRO     2      11.860  47.220  54.770  1.00  0.00            
ATOM      8  CD  PRO     2      11.520  46.250  55.780  1.00  0.00            
ATOM      9  HD1 PRO     2      11.630  45.240  55.380  1.00  0.00            
ATOM     10  HD2 PRO     2      10.520  46.380  56.190  1.00  0.00            
ATOM     11  CG  PRO     2      12.590  46.450  56.860  1.00  0.00            
ATOM     12  HG1 PRO     2      13.450  45.870  56.520  1.00  0.00            
ATOM     13  HG2 PRO     2      12.310  46.060  57.840  1.00  0.00            
ATOM     14  CB  PRO     2      12.840  47.990  56.830  1.00  0.00            
ATOM     15  HB1 PRO     2      13.760  48.300  57.330  1.00  0.00            
ATOM     16  HB2 PRO     2      11.990  48.600  57.170  1.00  0.00            
ATOM     17  CA  PRO     2      12.910  48.170  55.270  1.00  0.00            
ATOM     18  HA  PRO     2      12.530  49.180  55.090  1.00  0.00            
ATOM     19  C   PRO     2      14.350  47.820  54.680  1.00  0.00            
ATOM     20  O   PRO     2      14.550  46.870  53.910  1.00  0.00            
ATOM     21  N   HYP     3      15.390  48.670  54.890  1.00  0.00            
ATOM     22  CD2 HYP     3      15.350  49.940  55.640  1.00  0.00            
ATOM     23 1HD2 HYP     3      15.640  49.790  56.680  1.00  0.00            
ATOM     24 2HD2 HYP     3      14.360  50.380  55.740  1.00  0.00            
ATOM     25  CG  HYP     3      16.320  50.760  54.890  1.00  0.00            
ATOM     26  HG  HYP     3      16.760  51.550  55.500  1.00  0.00            
ATOM     27  OD1 HYP     3      15.780  51.310  53.710  1.00  0.00            
ATOM     28  HD1 HYP     3      15.320  52.110  53.980  1.00  0.00            
ATOM     29  CB  HYP     3      17.420  49.750  54.650  1.00  0.00            
ATOM     30  HB1 HYP     3      18.070  49.640  55.530  1.00  0.00            
ATOM     31  HB2 HYP     3      18.040  50.020  53.800  1.00  0.00            
ATOM     32  CA  HYP     3      16.720  48.470  54.360  1.00  0.00            
ATOM     33  HA  HYP     3      16.710  48.270  53.290  1.00  0.00            
ATOM     34  C   HYP     3      17.510  47.220  54.850  1.00  0.00            
ATOM     35  O   HYP     3      17.130  46.650  55.910  1.00  0.00            
ATOM     36  N   GLY     4      18.550  46.870  54.110  1.00  0.00            
ATOM     37  H   GLY     4      18.600  47.310  53.210  1.00  0.00            
ATOM     38  CA  GLY     4      19.540  45.850  54.400  1.00  0.00            
ATOM     39  HA1 GLY     4      20.130  45.800  53.490  1.00  0.00            
ATOM     40  HA2 GLY     4      19.150  44.830  54.450  1.00  0.00            
ATOM     41  C   GLY     4      20.500  46.210  55.540  1.00  0.00            
ATOM     42  O   GLY     4      20.260  47.140  56.380  1.00  0.00            
ATOM     43  N   PRO     5      21.670  45.510  55.530  1.00  0.00            
ATOM     44  CD  PRO     5      21.880  44.200  54.920  1.00  0.00            
ATOM     45  HD1 PRO     5      22.510  44.330  54.040  1.00  0.00            
ATOM     46  HD2 PRO     5      20.970  43.700  54.600  1.00  0.00            
ATOM     47  CG  PRO     5      22.600  43.320  55.890  1.00  0.00            
ATOM     48  HG1 PRO     5      23.130  42.470  55.470  1.00  0.00            
ATOM     49  HG2 PRO     5      21.810  42.960  56.550  1.00  0.00            
ATOM     50  CB  PRO     5      23.470  44.290  56.640  1.00  0.00            
ATOM     51  HB1 PRO     5      24.380  44.430  56.060  1.00  0.00            
ATOM     52  HB2 PRO     5      23.720  43.950  57.650  1.00  0.00            
ATOM     53  CA  PRO     5      22.620  45.610  56.640  1.00  0.00            
ATOM     54  HA  PRO     5      21.990  45.670  57.520  1.00  0.00            
ATOM     55  C   PRO     5      23.530  46.810  56.580  1.00  0.00            
ATOM     56  O   PRO     5      23.720  47.460  55.560  1.00  0.00            
ATOM     57  N   HYP     6      24.180  47.030  57.710  1.00  0.00            
ATOM     58  CD2 HYP     6      23.960  46.470  59.090  1.00  0.00            
ATOM     59 1HD2 HYP     6      24.530  45.550  59.150  1.00  0.00            
ATOM     60 2HD2 HYP     6      22.920  46.300  59.370  1.00  0.00            
ATOM     61  CG  HYP     6      24.550  47.480  60.050  1.00  0.00            
ATOM     62  HG  HYP     6      24.780  46.920  60.960  1.00  0.00            
ATOM     63  OD1 HYP     6      23.540  48.530  60.250  1.00  0.00            
ATOM     64  HD1 HYP     6      23.490  48.820  61.160  1.00  0.00            
ATOM     65  CB  HYP     6      25.790  47.970  59.240  1.00  0.00            
ATOM     66  HB1 HYP     6      26.550  47.200  59.390  1.00  0.00            
ATOM     67  HB2 HYP     6      26.120  48.970  59.510  1.00  0.00            
ATOM     68  CA  HYP     6      25.360  47.930  57.740  1.00  0.00            
ATOM     69  HA  HYP     6      24.990  48.920  57.490  1.00  0.00            
ATOM     70  C   HYP     6      26.480  47.610  56.700  1.00  0.00            
ATOM     71  O   HYP     6      26.860  46.470  56.290  1.00  0.00            
ATOM     72  N   GLY     7      27.100  48.650  56.090  1.00  0.00            
ATOM     73  H   GLY     7      26.670  49.560  56.240  1.00  0.00            
ATOM     74  CA  GLY     7      28.060  48.510  54.980  1.00  0.00            
ATOM     75  HA1 GLY     7      28.170  49.450  54.440  1.00  0.00            
ATOM     76  HA2 GLY     7      27.650  47.890  54.190  1.00  0.00            
ATOM     77  C   GLY     7      29.440  47.930  55.320  1.00  0.00            
ATOM     78  O   GLY     7      29.720  47.560  56.500  1.00  0.00            
ATOM     79  N   PRO     8      30.260  47.680  54.280  1.00  0.00            
ATOM     80  CD  PRO     8      29.980  48.070  52.900  1.00  0.00            
ATOM     81  HD1 PRO     8      29.620  49.100  52.880  1.00  0.00            
ATOM     82  HD2 PRO     8      29.300  47.350  52.450  1.00  0.00            
ATOM     83  CG  PRO     8      31.320  48.140  52.090  1.00  0.00            
ATOM     84  HG1 PRO     8      31.770  49.120  52.200  1.00  0.00            
ATOM     85  HG2 PRO     8      31.180  47.730  51.090  1.00  0.00            
ATOM     86  CB  PRO     8      32.170  47.080  52.920  1.00  0.00            
ATOM     87  HB1 PRO     8      33.250  47.240  52.920  1.00  0.00            
ATOM     88  HB2 PRO     8      31.920  46.100  52.530  1.00  0.00            
ATOM     89  CA  PRO     8      31.640  47.120  54.430  1.00  0.00            
ATOM     90  HA  PRO     8      31.550  46.110  54.820  1.00  0.00            
ATOM     91  C   PRO     8      32.610  47.990  55.250  1.00  0.00            
ATOM     92  O   PRO     8      32.310  49.230  55.290  1.00  0.00            
ATOM     93  N   HYP     9      33.800  47.480  55.750  1.00  0.00            
ATOM     94  CD2 HYP     9      34.150  46.090  55.970  1.00  0.00            
ATOM     95 1HD2 HYP     9      34.550  45.690  55.040  1.00  0.00            
ATOM     96 2HD2 HYP     9      33.230  45.570  56.240  1.00  0.00            
ATOM     97  CG  HYP     9      35.220  46.040  57.060  1.00  0.00            
ATOM     98  HG  HYP     9      35.850  45.190  56.800  1.00  0.00            
ATOM     99  OD1 HYP     9      34.730  45.980  58.420  1.00  0.00            
ATOM    100  HD1 HYP     9      34.140  45.230  58.540  1.00  0.00            
ATOM    101  CB  HYP     9      35.860  47.380  56.760  1.00  0.00            
ATOM    102  HB1 HYP     9      36.580  47.330  55.940  1.00  0.00            
ATOM    103  HB2 HYP     9      36.420  47.670  57.650  1.00  0.00            
ATOM    104  CA  HYP     9      34.780  48.310  56.310  1.00  0.00            
ATOM    105  HA  HYP     9      34.340  48.840  57.160  1.00  0.00            
ATOM    106  C   HYP     9      35.270  49.430  55.470  1.00  0.00            
ATOM    107  O   HYP     9      35.490  49.290  54.270  1.00  0.00            
ATOM    108  N   GLY    10      35.280  50.620  56.050  1.00  0.00            
ATOM    109  H   GLY    10      35.040  50.710  57.020  1.00  0.00            
ATOM    110  CA  GLY    10      35.900  51.780  55.450  1.00  0.00            
ATOM    111  HA1 GLY    10      35.950  52.520  56.240  1.00  0.00            
ATOM    112  HA2 GLY    10      35.180  52.140  54.710  1.00  0.00            
ATOM    113  C   GLY    10      37.360  51.530  54.910  1.00  0.00            
ATOM    114  O   GLY    10      37.890  50.460  55.220  1.00  0.00            
ATOM    115  N   PRO    11      37.910  52.530  54.200  1.00  0.00            
ATOM    116  CD  PRO    11      37.220  53.690  53.670  1.00  0.00            
ATOM    117  HD1 PRO    11      37.230  54.610  54.260  1.00  0.00            
ATOM    118  HD2 PRO    11      36.180  53.420  53.470  1.00  0.00            
ATOM    119  CG  PRO    11      38.020  53.990  52.400  1.00  0.00            
ATOM    120  HG1 PRO    11      38.050  55.030  52.090  1.00  0.00            
ATOM    121  HG2 PRO    11      37.600  53.420  51.580  1.00  0.00            
ATOM    122  CB  PRO    11      39.440  53.530  52.650  1.00  0.00            
ATOM    123  HB1 PRO    11      39.860  54.310  53.280  1.00  0.00            
ATOM    124  HB2 PRO    11      40.030  53.320  51.760  1.00  0.00            
ATOM    125  CA  PRO    11      39.240  52.300  53.570  1.00  0.00            
ATOM    126  HA  PRO    11      39.220  51.410  52.950  1.00  0.00            
ATOM    127  C   PRO    11      40.360  52.250  54.590  1.00  0.00            
ATOM    128  O   PRO    11      40.260  52.790  55.680  1.00  0.00            
ATOM    129  N   HYP    12      41.480  51.560  54.300  1.00  0.00            
ATOM    130  CD2 HYP    12      41.820  50.620  53.190  1.00  0.00            
ATOM    131 1HD2 HYP    12      41.850  51.050  52.190  1.00  0.00            
ATOM    132 2HD2 HYP    12      41.090  49.810  53.200  1.00  0.00            
ATOM    133  CG  HYP    12      43.240  50.020  53.550  1.00  0.00            
ATOM    134  HG  HYP    12      43.830  49.720  52.680  1.00  0.00            
ATOM    135  OD1 HYP    12      43.050  48.960  54.450  1.00  0.00            
ATOM    136  HD1 HYP    12      43.900  48.780  54.870  1.00  0.00            
ATOM    137  CB  HYP    12      43.950  51.200  54.210  1.00  0.00            
ATOM    138  HB1 HYP    12      44.340  51.930  53.490  1.00  0.00            
ATOM    139  HB2 HYP    12      44.800  50.900  54.820  1.00  0.00            
ATOM    140  CA  HYP    12      42.760  51.850  55.010  1.00  0.00            
ATOM    141  HA  HYP    12      42.640  51.430  56.010  1.00  0.00            
ATOM    142  C   HYP    12      42.960  53.410  55.100  1.00  0.00            
ATOM    143  O   HYP    12      42.710  54.200  54.190  1.00  0.00            
ATOM    144  N   GLY    13      43.530  53.890  56.170  1.00  0.00            
ATOM    145  H   GLY    13      43.920  53.180  56.780  1.00  0.00            
ATOM    146  CA  GLY    13      44.040  55.220  56.410  1.00  0.00            
ATOM    147  HA1 GLY    13      44.360  55.240  57.460  1.00  0.00            
ATOM    148  HA2 GLY    13      43.280  55.970  56.190  1.00  0.00            
ATOM    149  C   GLY    13      45.280  55.470  55.560  1.00  0.00            
ATOM    150  O   GLY    13      45.790  54.590  54.920  1.00  0.00            
ATOM    151  N   PRO    14      45.750  56.740  55.430  1.00  0.00            
ATOM    152  CD  PRO    14      45.220  57.930  56.100  1.00  0.00            
ATOM    153  HD1 PRO    14      45.670  58.190  57.050  1.00  0.00            
ATOM    154  HD2 PRO    14      44.140  57.940  56.290  1.00  0.00            
ATOM    155  CG  PRO    14      45.540  59.050  55.110  1.00  0.00            
ATOM    156  HG1 PRO    14      45.550  60.030  55.600  1.00  0.00            
ATOM    157  HG2 PRO    14      44.760  59.000  54.340  1.00  0.00            
ATOM    158  CB  PRO    14      46.870  58.630  54.630  1.00  0.00            
ATOM    159  HB1 PRO    14      47.670  58.900  55.310  1.00  0.00            
ATOM    160  HB2 PRO    14      46.970  59.090  53.640  1.00  0.00            
ATOM    161  CA  PRO    14      46.810  57.150  54.550  1.00  0.00            
ATOM    162  HA  PRO    14      46.480  56.870  53.550  1.00  0.00            
ATOM    163  C   PRO    14      48.200  56.520  54.940  1.00  0.00            
ATOM    164  O   PRO    14      48.400  56.120  56.110  1.00  0.00            
ATOM    165  N   HYP    15      49.130  56.370  53.960  1.00  0.00            
ATOM    166  CD2 HYP    15      49.100  56.910  52.620  1.00  0.00            
ATOM    167 1HD2 HYP    15      49.580  57.890  52.560  1.00  0.00            
ATOM    168 2HD2 HYP    15      48.070  56.970  52.260  1.00  0.00            
ATOM    169  CG  HYP    15      49.940  55.870  51.820  1.00  0.00            
ATOM    170  HG  HYP    15      50.230  56.280  50.860  1.00  0.00            
ATOM    171  OD1 HYP    15      49.210  54.670  51.540  1.00  0.00            
ATOM    172  HD1 HYP    15      49.740  53.990  51.120  1.00  0.00            
ATOM    173  CB  HYP    15      51.100  55.700  52.760  1.00  0.00            
ATOM    174  HB1 HYP    15      51.830  56.500  52.590  1.00  0.00            
ATOM    175  HB2 HYP    15      51.730  54.830  52.560  1.00  0.00            
ATOM    176  CA  HYP    15      50.350  55.600  54.090  1.00  0.00            
ATOM    177  HA  HYP    15      49.900  54.630  54.280  1.00  0.00            
ATOM    178  C   HYP    15      51.250  56.080  55.230  1.00  0.00            
ATOM    179  O   HYP    15      51.220  57.260  55.650  1.00  0.00            
ATOM    180  N   ALA    16      51.970  55.150  55.850  1.00  0.00            
ATOM    181  H   ALA    16      51.980  54.220  55.460  1.00  0.00            
ATOM    182  CA  ALA    16      53.060  55.510  56.820  1.00  0.00            
ATOM    183  HA  ALA    16      52.550  55.990  57.660  1.00  0.00            
ATOM    184  CB  ALA    16      53.770  54.320  57.360  1.00  0.00            
ATOM    185  HB1 ALA    16      53.100  53.600  57.810  1.00  0.00            
ATOM    186  HB2 ALA    16      54.550  53.890  56.720  1.00  0.00            
ATOM    187  HB3 ALA    16      54.370  54.650  58.210  1.00  0.00            
ATOM    188  C   ALA    16      54.040  56.510  56.200  1.00  0.00            
ATOM    189  O   ALA    16      54.180  56.490  54.970  1.00  0.00            
ATOM    190  N   PRO    17      54.790  57.350  56.940  1.00  0.00            
ATOM    191  CD  PRO    17      54.450  57.760  58.280  1.00  0.00            
ATOM    192  HD1 PRO    17      54.300  56.860  58.880  1.00  0.00            
ATOM    193  HD2 PRO    17      53.570  58.400  58.190  1.00  0.00            
ATOM    194  CG  PRO    17      55.610  58.550  58.890  1.00  0.00            
ATOM    195  HG1 PRO    17      56.230  57.790  59.380  1.00  0.00            
ATOM    196  HG2 PRO    17      55.240  59.310  59.570  1.00  0.00            
ATOM    197  CB  PRO    17      56.270  59.120  57.620  1.00  0.00            
ATOM    198  HB1 PRO    17      57.330  59.250  57.810  1.00  0.00            
ATOM    199  HB2 PRO    17      55.740  60.050  57.430  1.00  0.00            
ATOM    200  CA  PRO    17      56.000  58.030  56.510  1.00  0.00            
ATOM    201  HA  PRO    17      55.860  58.480  55.530  1.00  0.00            
ATOM    202  C   PRO    17      57.210  57.080  56.380  1.00  0.00            
ATOM    203  O   PRO    17      57.340  56.170  57.190  1.00  0.00            
ATOM    204  N   HYP    18      58.080  57.190  55.310  1.00  0.00            
ATOM    205  CD2 HYP    18      57.880  57.920  54.050  1.00  0.00            
ATOM    206 1HD2 HYP    18      58.280  58.920  54.220  1.00  0.00            
ATOM    207 2HD2 HYP    18      56.840  57.960  53.740  1.00  0.00            
ATOM    208  CG  HYP    18      58.730  57.330  52.950  1.00  0.00            
ATOM    209  HG  HYP    18      59.090  58.120  52.290  1.00  0.00            
ATOM    210  OD1 HYP    18      58.010  56.270  52.330  1.00  0.00            
ATOM    211  HD1 HYP    18      58.400  56.030  51.480  1.00  0.00            
ATOM    212  CB  HYP    18      59.860  56.720  53.830  1.00  0.00            
ATOM    213  HB1 HYP    18      60.660  57.450  53.940  1.00  0.00            
ATOM    214  HB2 HYP    18      60.330  55.860  53.350  1.00  0.00            
ATOM    215  CA  HYP    18      59.260  56.420  55.210  1.00  0.00            
ATOM    216  HA  HYP    18      58.990  55.360  55.150  1.00  0.00            
ATOM    217  C   HYP    18      60.240  56.580  56.420  1.00  0.00            
ATOM    218  O   HYP    18      60.070  57.500  57.310  1.00  0.00            
ATOM    219  N   GLY    19      61.220  55.730  56.610  1.00  0.00            
ATOM    220  H   GLY    19      61.150  54.840  56.120  1.00  0.00            
ATOM    221  CA  GLY    19      62.210  55.870  57.690  1.00  0.00            
ATOM    222  HA1 GLY    19      62.940  55.060  57.660  1.00  0.00            
ATOM    223  HA2 GLY    19      61.650  55.700  58.610  1.00  0.00            
ATOM    224  C   GLY    19      63.130  57.130  57.760  1.00  0.00            
ATOM    225  O   GLY    19      63.360  57.750  56.670  1.00  0.00            
ATOM    226  N   PRO    20      63.650  57.470  58.940  1.00  0.00            
ATOM    227  CD  PRO    20      63.490  56.860  60.200  1.00  0.00            
ATOM    228  HD1 PRO    20      63.600  55.780  60.110  1.00  0.00            
ATOM    229  HD2 PRO    20      62.500  57.040  60.610  1.00  0.00            
ATOM    230  CG  PRO    20      64.490  57.380  61.190  1.00  0.00            
ATOM    231  HG1 PRO    20      65.420  56.810  61.240  1.00  0.00            
ATOM    232  HG2 PRO    20      64.050  57.520  62.180  1.00  0.00            
ATOM    233  CB  PRO    20      64.780  58.740  60.570  1.00  0.00            
ATOM    234  HB1 PRO    20      65.710  59.150  60.970  1.00  0.00            
ATOM    235  HB2 PRO    20      63.990  59.440  60.840  1.00  0.00            
ATOM    236  CA  PRO    20      64.800  58.440  59.060  1.00  0.00            
ATOM    237  HA  PRO    20      64.670  59.370  58.500  1.00  0.00            
ATOM    238  C   PRO    20      66.210  57.870  58.640  1.00  0.00            
ATOM    239  O   PRO    20      66.420  56.670  58.590  1.00  0.00            
ATOM    240  N   HYP    21      67.200  58.820  58.350  1.00  0.00            
ATOM    241  CD2 HYP    21      66.990  60.210  58.060  1.00  0.00            
ATOM    242 1HD2 HYP    21      66.770  60.770  58.970  1.00  0.00            
ATOM    243 2HD2 HYP    21      66.060  60.250  57.490  1.00  0.00            
ATOM    244  CG  HYP    21      68.220  60.730  57.280  1.00  0.00            
ATOM    245  HG  HYP    21      68.450  61.690  57.740  1.00  0.00            
ATOM    246  OD1 HYP    21      68.110  60.790  55.870  1.00  0.00            
ATOM    247  HD1 HYP    21      68.450  61.610  55.510  1.00  0.00            
ATOM    248  CB  HYP    21      69.320  59.720  57.640  1.00  0.00            
ATOM    249  HB1 HYP    21      69.880  60.110  58.490  1.00  0.00            
ATOM    250  HB2 HYP    21      70.010  59.580  56.820  1.00  0.00            
ATOM    251  CA  HYP    21      68.600  58.490  58.030  1.00  0.00            
ATOM    252  HA  HYP    21      68.700  57.830  57.180  1.00  0.00            
ATOM    253  C   HYP    21      69.210  57.780  59.260  1.00  0.00            
ATOM    254  O   HYP    21      68.840  58.210  60.370  1.00  0.00            
ATOM    255  N   GLY    22      69.980  56.740  59.010  1.00  0.00            
ATOM    256  H   GLY    22      70.280  56.510  58.070  1.00  0.00            
ATOM    257  CA  GLY    22      70.410  55.820  60.080  1.00  0.00            
ATOM    258  HA1 GLY    22      70.870  54.900  59.720  1.00  0.00            
ATOM    259  HA2 GLY    22      69.510  55.540  60.630  1.00  0.00            
ATOM    260  C   GLY    22      71.410  56.390  61.160  1.00  0.00            
ATOM    261  O   GLY    22      71.630  57.610  61.170  1.00  0.00            
ATOM    262  N   PRO    23      71.990  55.590  62.040  1.00  0.00            
ATOM    263  CD  PRO    23      71.570  54.210  62.280  1.00  0.00            
ATOM    264  HD1 PRO    23      72.020  53.550  61.540  1.00  0.00            
ATOM    265  HD2 PRO    23      70.480  54.220  62.250  1.00  0.00            
ATOM    266  CG  PRO    23      71.970  53.920  63.660  1.00  0.00            
ATOM    267  HG1 PRO    23      72.050  52.840  63.770  1.00  0.00            
ATOM    268  HG2 PRO    23      71.230  54.330  64.340  1.00  0.00            
ATOM    269  CB  PRO    23      73.250  54.790  63.890  1.00  0.00            
ATOM    270  HB1 PRO    23      74.080  54.260  63.430  1.00  0.00            
ATOM    271  HB2 PRO    23      73.420  55.080  64.930  1.00  0.00            
ATOM    272  CA  PRO    23      72.960  56.040  63.070  1.00  0.00            
ATOM    273  HA  PRO    23      72.460  56.790  63.680  1.00  0.00            
ATOM    274  C   PRO    23      74.220  56.740  62.510  1.00  0.00            
ATOM    275  O   PRO    23      74.680  56.510  61.360  1.00  0.00            
ATOM    276  N   HYP    24      74.910  57.690  63.160  1.00  0.00            
ATOM    277  CD2 HYP    24      74.590  58.300  64.470  1.00  0.00            
ATOM    278 1HD2 HYP    24      74.960  57.600  65.220  1.00  0.00            
ATOM    279 2HD2 HYP    24      73.510  58.450  64.550  1.00  0.00            
ATOM    280  CG  HYP    24      75.450  59.610  64.480  1.00  0.00            
ATOM    281  HG  HYP    24      75.650  59.980  65.490  1.00  0.00            
ATOM    282  OD1 HYP    24      74.900  60.670  63.660  1.00  0.00            
ATOM    283  HD1 HYP    24      74.010  60.900  63.930  1.00  0.00            
ATOM    284  CB  HYP    24      76.730  59.210  63.780  1.00  0.00            
ATOM    285  HB1 HYP    24      77.320  58.660  64.520  1.00  0.00            
ATOM    286  HB2 HYP    24      77.270  59.970  63.220  1.00  0.00            
ATOM    287  CA  HYP    24      76.160  58.240  62.690  1.00  0.00            
ATOM    288  HA  HYP    24      75.870  58.810  61.800  1.00  0.00            
ATOM    289  C   HYP    24      77.260  57.250  62.340  1.00  0.00            
ATOM    290  O   HYP    24      77.420  56.170  62.890  1.00  0.00            
ATOM    291  N   GLY    25      78.070  57.680  61.330  1.00  0.00            
ATOM    292  H   GLY    25      77.860  58.570  60.890  1.00  0.00            
ATOM    293  CA  GLY    25      79.170  56.910  60.830  1.00  0.00            
ATOM    294  HA1 GLY    25      79.560  57.380  59.920  1.00  0.00            
ATOM    295  HA2 GLY    25      78.720  55.940  60.620  1.00  0.00            
ATOM    296  C   GLY    25      80.410  56.720  61.770  1.00  0.00            
ATOM    297  O   GLY    25      80.660  57.520  62.690  1.00  0.00            
ATOM    298  N   PRO    26      81.300  55.690  61.550  1.00  0.00            
ATOM    299  CD  PRO    26      81.070  54.510  60.740  1.00  0.00            
ATOM    300  HD1 PRO    26      80.760  54.810  59.740  1.00  0.00            
ATOM    301  HD2 PRO    26      80.230  53.980  61.190  1.00  0.00            
ATOM    302  CG  PRO    26      82.330  53.660  60.760  1.00  0.00            
ATOM    303  HG1 PRO    26      83.070  53.930  60.000  1.00  0.00            
ATOM    304  HG2 PRO    26      82.110  52.590  60.730  1.00  0.00            
ATOM    305  CB  PRO    26      82.920  54.110  62.140  1.00  0.00            
ATOM    306  HB1 PRO    26      83.960  53.860  62.340  1.00  0.00            
ATOM    307  HB2 PRO    26      82.370  53.590  62.930  1.00  0.00            
ATOM    308  CA  PRO    26      82.560  55.580  62.310  1.00  0.00            
ATOM    309  HA  PRO    26      82.410  55.830  63.360  1.00  0.00            
ATOM    310  C   PRO    26      83.600  56.550  61.720  1.00  0.00            
ATOM    311  O   PRO    26      83.510  57.090  60.590  1.00  0.00            
ATOM    312  N   HYP    27      84.780  56.720  62.360  1.00  0.00            
ATOM    313  CD2 HYP    27      85.240  56.130  63.600  1.00  0.00            
ATOM    314 1HD2 HYP    27      85.910  55.290  63.440  1.00  0.00            
ATOM    315 2HD2 HYP    27      84.350  55.780  64.110  1.00  0.00            
ATOM    316  CG  HYP    27      86.050  57.190  64.270  1.00  0.00            
ATOM    317  HG  HYP    27      86.740  56.710  64.970  1.00  0.00            
ATOM    318  OD1 HYP    27      85.230  58.070  65.040  1.00  0.00            
ATOM    319  HD1 HYP    27      84.790  57.410  65.590  1.00  0.00            
ATOM    320  CB  HYP    27      86.770  57.890  63.070  1.00  0.00            
ATOM    321  HB1 HYP    27      87.770  57.480  62.920  1.00  0.00            
ATOM    322  HB2 HYP    27      86.820  58.970  63.240  1.00  0.00            
ATOM    323  CA  HYP    27      85.750  57.610  61.920  1.00  0.00            
ATOM    324  HA  HYP    27      85.270  58.590  61.820  1.00  0.00            
ATOM    325  C   HYP    27      86.350  57.340  60.560  1.00  0.00            
ATOM    326  O   HYP    27      86.420  56.140  60.170  1.00  0.00            
ATOM    327  N   GLY    28      86.740  58.410  59.790  1.00  0.00            
ATOM    328  H   GLY    28      86.600  59.360  60.120  1.00  0.00            
ATOM    329  CA  GLY    28      87.490  58.270  58.600  1.00  0.00            
ATOM    330  HA1 GLY    28      87.510  59.190  58.010  1.00  0.00            
ATOM    331  HA2 GLY    28      87.060  57.490  57.980  1.00  0.00            
ATOM    332  C   GLY    28      88.920  57.840  58.860  1.00  0.00            
ATOM    333  O   GLY    28      89.280  57.540  59.970  1.00  0.00            
ATOM    334  N   PRO    29      89.700  57.850  57.800  1.00  0.00            
ATOM    335  CD  PRO    29      89.360  58.230  56.420  1.00  0.00            
ATOM    336  HD1 PRO    29      89.060  59.280  56.460  1.00  0.00            
ATOM    337  HD2 PRO    29      88.600  57.680  55.870  1.00  0.00            
ATOM    338  CG  PRO    29      90.670  58.130  55.590  1.00  0.00            
ATOM    339  HG1 PRO    29      91.250  59.040  55.720  1.00  0.00            
ATOM    340  HG2 PRO    29      90.490  57.940  54.540  1.00  0.00            
ATOM    341  CB  PRO    29      91.360  56.960  56.280  1.00  0.00            
ATOM    342  HB1 PRO    29      92.440  56.990  56.180  1.00  0.00            
ATOM    343  HB2 PRO    29      90.940  55.980  56.040  1.00  0.00            
ATOM    344  CA  PRO    29      91.090  57.400  57.760  1.00  0.00            
ATOM    345  HA  PRO    29      91.210  56.480  58.340  1.00  0.00            
ATOM    346  C   PRO    29      92.040  58.480  58.280  1.00  0.00            
ATOM    347  O   PRO    29      91.630  59.640  58.580  1.00  0.00            
ATOM    348  N   HYP    30      93.340  58.140  58.320  1.00  0.00            
ATOM    349  CD2 HYP    30      93.890  56.780  58.440  1.00  0.00            
ATOM    350 1HD2 HYP    30      94.400  56.590  57.500  1.00  0.00            
ATOM    351 2HD2 HYP    30      93.190  55.990  58.700  1.00  0.00            
ATOM    352  CG  HYP    30      94.960  56.860  59.490  1.00  0.00            
ATOM    353  HG  HYP    30      95.590  55.980  59.410  1.00  0.00            
ATOM    354  OD1 HYP    30      94.400  56.910  60.820  1.00  0.00            
ATOM    355  HD1 HYP    30      95.110  56.560  61.360  1.00  0.00            
ATOM    356  CB  HYP    30      95.630  58.190  59.200  1.00  0.00            
ATOM    357  HB1 HYP    30      96.250  58.070  58.310  1.00  0.00            
ATOM    358  HB2 HYP    30      96.190  58.600  60.040  1.00  0.00            
ATOM    359  CA  HYP    30      94.350  59.060  58.910  1.00  0.00            
ATOM    360  HA  HYP    30      93.850  59.390  59.820  1.00  0.00            
ATOM    361  C   HYP    30      94.710  60.250  57.950  1.00  0.00            
ATOM    362  O   HYP    30      94.510  60.150  56.770  1.00  0.00            
ATOM    363  N   GLY    31      94.890  61.490  58.470  1.00  0.00            
ATOM    364  H   GLY    31      94.980  61.700  59.460  1.00  0.00            
ATOM    365  CA  GLY    31      95.410  62.580  57.650  1.00  0.00            
ATOM    366  HA1 GLY    31      95.450  63.480  58.270  1.00  0.00            
ATOM    367  HA2 GLY    31      94.580  62.780  56.980  1.00  0.00            
ATOM    368  C   GLY    31      96.670  62.400  56.880  1.00  0.00            
ATOM    369  O   GLY    31      97.410  61.450  57.150  1.00  0.00            
ATOM    370  N   NH2    32      97.040  63.210  55.860  1.00  0.00            
ATOM    371  H1  NH2    32      96.420  63.960  55.580  1.00  0.00            
ATOM    372  H2  NH2    32      97.850  62.940  55.320  1.00  0.00            
ATOM    373  CH3 ACE     1      17.250  47.450  47.080  1.00  0.00            
ATOM    374 1HH3 ACE     1      18.180  47.940  47.370  1.00  0.00            
ATOM    375 2HH3 ACE     1      17.390  46.470  46.620  1.00  0.00            
ATOM    376 3HH3 ACE     1      16.810  48.180  46.390  1.00  0.00            
ATOM    377  C   ACE     1      16.280  47.220  48.260  1.00  0.00            
ATOM    378  O   ACE     1      15.710  46.110  48.340  1.00  0.00            
ATOM    379  N   PRO     2      16.180  48.170  49.250  1.00  0.00            
ATOM    380  CD  PRO     2      15.190  48.170  50.320  1.00  0.00            
ATOM    381  HD1 PRO     2      15.550  47.460  51.070  1.00  0.00            
ATOM    382  HD2 PRO     2      14.210  47.830  49.970  1.00  0.00            
ATOM    383  CG  PRO     2      15.060  49.630  50.860  1.00  0.00            
ATOM    384  HG1 PRO     2      15.500  49.700  51.850  1.00  0.00            
ATOM    385  HG2 PRO     2      14.010  49.910  50.940  1.00  0.00            
ATOM    386  CB  PRO     2      15.830  50.460  49.810  1.00  0.00            
ATOM    387  HB1 PRO     2      16.210  51.370  50.280  1.00  0.00            
ATOM    388  HB2 PRO     2      15.060  50.750  49.090  1.00  0.00            
ATOM    389  CA  PRO     2      16.900  49.490  49.320  1.00  0.00            
ATOM    390  HA  PRO     2      17.210  49.810  48.330  1.00  0.00            
ATOM    391  C   PRO     2      18.120  49.370  50.320  1.00  0.00            
ATOM    392  O   PRO     2      18.150  48.510  51.190  1.00  0.00            
ATOM    393  N   HYP     3      19.210  50.100  49.950  1.00  0.00            
ATOM    394  CD2 HYP     3      19.180  51.070  48.890  1.00  0.00            
ATOM    395 1HD2 HYP     3      18.270  51.670  48.950  1.00  0.00            
ATOM    396 2HD2 HYP     3      19.340  50.600  47.920  1.00  0.00            
ATOM    397  CG  HYP     3      20.360  51.960  49.250  1.00  0.00            
ATOM    398  HG  HYP     3      19.920  52.580  50.020  1.00  0.00            
ATOM    399  OD1 HYP     3      20.760  52.820  48.160  1.00  0.00            
ATOM    400  HD1 HYP     3      20.130  53.550  48.170  1.00  0.00            
ATOM    401  CB  HYP     3      21.430  50.940  49.650  1.00  0.00            
ATOM    402  HB1 HYP     3      22.290  51.370  50.180  1.00  0.00            
ATOM    403  HB2 HYP     3      21.780  50.430  48.760  1.00  0.00            
ATOM    404  CA  HYP     3      20.540  50.060  50.530  1.00  0.00            
ATOM    405  HA  HYP     3      20.950  49.050  50.510  1.00  0.00            
ATOM    406  C   HYP     3      20.640  50.360  52.040  1.00  0.00            
ATOM    407  O   HYP     3      20.020  51.300  52.520  1.00  0.00            
ATOM    408  N   GLY     4      21.470  49.600  52.720  1.00  0.00            
ATOM    409  H   GLY     4      21.930  48.840  52.240  1.00  0.00            
ATOM    410  CA  GLY     4      21.580  49.560  54.180  1.00  0.00            
ATOM    411  HA1 GLY     4      21.980  48.610  54.530  1.00  0.00            
ATOM    412  HA2 GLY     4      20.570  49.610  54.560  1.00  0.00            
ATOM    413  C   GLY     4      22.400  50.740  54.760  1.00  0.00            
ATOM    414  O   GLY     4      22.810  51.630  54.020  1.00  0.00            
ATOM    415  N   PRO     5      22.550  50.840  56.050  1.00  0.00            
ATOM    416  CD  PRO     5      21.650  50.100  56.940  1.00  0.00            
ATOM    417  HD1 PRO     5      22.110  49.130  57.110  1.00  0.00            
ATOM    418  HD2 PRO     5      20.700  49.990  56.430  1.00  0.00            
ATOM    419  CG  PRO     5      21.610  50.900  58.220  1.00  0.00            
ATOM    420  HG1 PRO     5      21.350  50.360  59.130  1.00  0.00            
ATOM    421  HG2 PRO     5      20.980  51.780  58.100  1.00  0.00            
ATOM    422  CB  PRO     5      23.020  51.540  58.280  1.00  0.00            
ATOM    423  HB1 PRO     5      23.670  50.770  58.680  1.00  0.00            
ATOM    424  HB2 PRO     5      22.980  52.480  58.840  1.00  0.00            
ATOM    425  CA  PRO     5      23.360  51.800  56.770  1.00  0.00            
ATOM    426  HA  PRO     5      23.040  52.750  56.340  1.00  0.00            
ATOM    427  C   PRO     5      24.860  51.730  56.500  1.00  0.00            
ATOM    428  O   PRO     5      25.320  50.760  56.030  1.00  0.00            
ATOM    429  N   HYP     6      25.600  52.810  56.880  1.00  0.00            
ATOM    430  CD2 HYP     6      25.150  54.100  57.450  1.00  0.00            
ATOM    431 1HD2 HYP     6      25.300  54.130  58.530  1.00  0.00            
ATOM    432 2HD2 HYP     6      24.160  54.480  57.220  1.00  0.00            
ATOM    433  CG  HYP     6      26.080  55.160  56.810  1.00  0.00            
ATOM    434  HG  HYP     6      26.100  56.070  57.410  1.00  0.00            
ATOM    435  OD1 HYP     6      25.700  55.480  55.520  1.00  0.00            
ATOM    436  HD1 HYP     6      26.210  56.180  55.130  1.00  0.00            
ATOM    437  CB  HYP     6      27.360  54.440  56.860  1.00  0.00            
ATOM    438  HB1 HYP     6      27.830  54.480  57.840  1.00  0.00            
ATOM    439  HB2 HYP     6      28.080  54.800  56.130  1.00  0.00            
ATOM    440  CA  HYP     6      26.990  52.980  56.590  1.00  0.00            
ATOM    441  HA  HYP     6      27.100  52.780  55.530  1.00  0.00            
ATOM    442  C   HYP     6      27.830  51.960  57.400  1.00  0.00            
ATOM    443  O   HYP     6      27.390  51.630  58.500  1.00  0.00            
ATOM    444  N   GLY     7      28.900  51.450  56.800  1.00  0.00            
ATOM    445  H   GLY     7      29.120  51.760  55.860  1.00  0.00            
ATOM    446  CA  GLY     7      29.800  50.540  57.500  1.00  0.00            
ATOM    447  HA1 GLY     7      30.510  50.020  56.860  1.00  0.00            
ATOM    448  HA2 GLY     7      29.130  49.720  57.770  1.00  0.00            
ATOM    449  C   GLY     7      30.600  51.010  58.760  1.00  0.00            
ATOM    450  O   GLY     7      30.490  52.130  59.180  1.00  0.00            
ATOM    451  N   PRO     8      31.380  50.060  59.350  1.00  0.00            
ATOM    452  CD  PRO     8      31.510  48.640  59.060  1.00  0.00            
ATOM    453  HD1 PRO     8      31.840  48.630  58.030  1.00  0.00            
ATOM    454  HD2 PRO     8      30.600  48.080  59.300  1.00  0.00            
ATOM    455  CG  PRO     8      32.640  48.180  59.970  1.00  0.00            
ATOM    456  HG1 PRO     8      33.610  48.250  59.470  1.00  0.00            
ATOM    457  HG2 PRO     8      32.270  47.210  60.280  1.00  0.00            
ATOM    458  CB  PRO     8      32.690  49.190  61.160  1.00  0.00            
ATOM    459  HB1 PRO     8      33.710  49.130  61.530  1.00  0.00            
ATOM    460  HB2 PRO     8      31.890  48.960  61.860  1.00  0.00            
ATOM    461  CA  PRO     8      32.330  50.490  60.390  1.00  0.00            
ATOM    462  HA  PRO     8      31.790  51.200  61.010  1.00  0.00            
ATOM    463  C   PRO     8      33.580  51.150  59.750  1.00  0.00            
ATOM    464  O   PRO     8      33.780  51.160  58.530  1.00  0.00            
ATOM    465  N   HYP     9      34.420  51.780  60.610  1.00  0.00            
ATOM    466  CD2 HYP     9      34.210  52.070  62.040  1.00  0.00            
ATOM    467 1HD2 HYP     9      34.710  51.240  62.540  1.00  0.00            
ATOM    468 2HD2 HYP     9      33.170  52.180  62.330  1.00  0.00            
ATOM    469  CG  HYP     9      34.950  53.440  62.280  1.00  0.00            
ATOM    470  HG  HYP     9      35.140  53.650  63.330  1.00  0.00            
ATOM    471  OD1 HYP     9      34.270  54.520  61.680  1.00  0.00            
ATOM    472  HD1 HYP     9      33.370  54.510  62.010  1.00  0.00            
ATOM    473  CB  HYP     9      36.210  53.150  61.450  1.00  0.00            
ATOM    474  HB1 HYP     9      36.940  52.590  62.020  1.00  0.00            
ATOM    475  HB2 HYP     9      36.800  54.050  61.260  1.00  0.00            
ATOM    476  CA  HYP     9      35.660  52.430  60.180  1.00  0.00            
ATOM    477  HA  HYP     9      35.450  53.190  59.420  1.00  0.00            
ATOM    478  C   HYP     9      36.670  51.460  59.640  1.00  0.00            
ATOM    479  O   HYP     9      36.710  50.250  59.950  1.00  0.00            
ATOM    480  N   GLY    10      37.600  51.980  58.790  1.00  0.00            
ATOM    481  H   GLY    10      37.520  52.940  58.500  1.00  0.00            
ATOM    482  CA  GLY    10      38.650  51.130  58.200  1.00  0.00            
ATOM    483  HA1 GLY    10      39.100  51.610  57.340  1.00  0.00            
ATOM    484  HA2 GLY    10      38.240  50.160  57.940  1.00  0.00            
ATOM    485  C   GLY    10      39.850  50.860  59.220  1.00  0.00            
ATOM    486  O   GLY    10      39.740  51.260  60.390  1.00  0.00            
ATOM    487  N   PRO    11      40.860  50.130  58.640  1.00  0.00            
ATOM    488  CD  PRO    11      40.780  49.400  57.370  1.00  0.00            
ATOM    489  HD1 PRO    11      40.810  50.160  56.580  1.00  0.00            
ATOM    490  HD2 PRO    11      39.820  48.890  57.280  1.00  0.00            
ATOM    491  CG  PRO    11      42.030  48.500  57.310  1.00  0.00            
ATOM    492  HG1 PRO    11      42.900  48.990  56.870  1.00  0.00            
ATOM    493  HG2 PRO    11      41.790  47.540  56.860  1.00  0.00            
ATOM    494  CB  PRO    11      42.230  48.270  58.860  1.00  0.00            
ATOM    495  HB1 PRO    11      43.250  47.930  59.030  1.00  0.00            
ATOM    496  HB2 PRO    11      41.410  47.610  59.140  1.00  0.00            
ATOM    497  CA  PRO    11      42.040  49.720  59.360  1.00  0.00            
ATOM    498  HA  PRO    11      41.880  49.660  60.440  1.00  0.00            
ATOM    499  C   PRO    11      43.290  50.520  59.140  1.00  0.00            
ATOM    500  O   PRO    11      43.220  51.480  58.360  1.00  0.00            
ATOM    501  N   HYP    12      44.380  50.390  59.900  1.00  0.00            
ATOM    502  CD2 HYP    12      44.620  49.260  60.850  1.00  0.00            
ATOM    503 1HD2 HYP    12      44.880  48.330  60.350  1.00  0.00            
ATOM    504 2HD2 HYP    12      43.760  49.090  61.500  1.00  0.00            
ATOM    505  CG  HYP    12      45.740  49.750  61.850  1.00  0.00            
ATOM    506  HG  HYP    12      46.200  48.830  62.210  1.00  0.00            
ATOM    507  OD1 HYP    12      45.140  50.440  62.970  1.00  0.00            
ATOM    508  HD1 HYP    12      45.780  50.890  63.530  1.00  0.00            
ATOM    509  CB  HYP    12      46.540  50.550  60.790  1.00  0.00            
ATOM    510  HB1 HYP    12      47.040  49.760  60.220  1.00  0.00            
ATOM    511  HB2 HYP    12      47.310  51.130  61.280  1.00  0.00            
ATOM    512  CA  HYP    12      45.560  51.230  59.840  1.00  0.00            
ATOM    513  HA  HYP    12      45.190  52.130  60.310  1.00  0.00            
ATOM    514  C   HYP    12      46.260  51.420  58.480  1.00  0.00            
ATOM    515  O   HYP    12      46.230  50.450  57.750  1.00  0.00            
ATOM    516  N   GLY    13      46.730  52.590  58.110  1.00  0.00            
ATOM    517  H   GLY    13      46.580  53.390  58.690  1.00  0.00            
ATOM    518  CA  GLY    13      47.250  52.870  56.770  1.00  0.00            
ATOM    519  HA1 GLY    13      47.580  53.910  56.810  1.00  0.00            
ATOM    520  HA2 GLY    13      46.490  52.580  56.050  1.00  0.00            
ATOM    521  C   GLY    13      48.430  52.030  56.330  1.00  0.00            
ATOM    522  O   GLY    13      49.130  51.490  57.190  1.00  0.00            
ATOM    523  N   PRO    14      48.860  51.990  54.990  1.00  0.00            
ATOM    524  CD  PRO    14      48.070  52.400  53.890  1.00  0.00            
ATOM    525  HD1 PRO    14      48.400  53.400  53.610  1.00  0.00            
ATOM    526  HD2 PRO    14      46.990  52.360  54.020  1.00  0.00            
ATOM    527  CG  PRO    14      48.310  51.390  52.800  1.00  0.00            
ATOM    528  HG1 PRO    14      48.190  51.770  51.780  1.00  0.00            
ATOM    529  HG2 PRO    14      47.750  50.480  53.000  1.00  0.00            
ATOM    530  CB  PRO    14      49.730  51.080  52.990  1.00  0.00            
ATOM    531  HB1 PRO    14      50.430  51.750  52.500  1.00  0.00            
ATOM    532  HB2 PRO    14      49.890  50.080  52.590  1.00  0.00            
ATOM    533  CA  PRO    14      49.830  51.000  54.500  1.00  0.00            
ATOM    534  HA  PRO    14      49.410  50.040  54.790  1.00  0.00            
ATOM    535  C   PRO    14      51.260  51.320  54.940  1.00  0.00            
ATOM    536  O   PRO    14      51.560  52.520  55.040  1.00  0.00            
ATOM    537  N   HYP    15      52.140  50.300  55.020  1.00  0.00            
ATOM    538  CD2 HYP    15      51.870  48.870  54.850  1.00  0.00            
ATOM    539 1HD2 HYP    15      51.420  48.580  53.890  1.00  0.00            
ATOM    540 2HD2 HYP    15      51.190  48.600  55.660  1.00  0.00            
ATOM    541  CG  HYP    15      53.210  48.100  54.960  1.00  0.00            
ATOM    542  HG  HYP    15      53.790  48.120  54.030  1.00  0.00            
ATOM    543  OD1 HYP    15      53.150  46.740  55.350  1.00  0.00            
ATOM    544  HD1 HYP    15      54.010  46.540  55.710  1.00  0.00            
ATOM    545  CB  HYP    15      53.950  49.040  55.920  1.00  0.00            
ATOM    546  HB1 HYP    15      55.030  48.890  55.870  1.00  0.00            
ATOM    547  HB2 HYP    15      53.600  48.840  56.940  1.00  0.00            
ATOM    548  CA  HYP    15      53.510  50.420  55.430  1.00  0.00            
ATOM    549  HA  HYP    15      53.640  51.200  56.180  1.00  0.00            
ATOM    550  C   HYP    15      54.420  50.930  54.350  1.00  0.00            
ATOM    551  O   HYP    15      54.250  50.660  53.180  1.00  0.00            
ATOM    552  N   ALA    16      55.490  51.580  54.730  1.00  0.00            
ATOM    553  H   ALA    16      55.500  51.750  55.730  1.00  0.00            
ATOM    554  CA  ALA    16      56.500  52.220  53.800  1.00  0.00            
ATOM    555  HA  ALA    16      56.100  52.210  52.780  1.00  0.00            
ATOM    556  CB  ALA    16      56.520  53.730  54.140  1.00  0.00            
ATOM    557  HB1 ALA    16      55.660  54.170  53.640  1.00  0.00            
ATOM    558  HB2 ALA    16      56.460  54.020  55.190  1.00  0.00            
ATOM    559  HB3 ALA    16      57.410  54.250  53.780  1.00  0.00            
ATOM    560  C   ALA    16      57.870  51.520  53.870  1.00  0.00            
ATOM    561  O   ALA    16      57.960  50.550  54.670  1.00  0.00            
ATOM    562  N   PRO    17      58.800  51.810  52.910  1.00  0.00            
ATOM    563  CD  PRO    17      58.680  52.460  51.630  1.00  0.00            
ATOM    564  HD1 PRO    17      58.080  53.370  51.640  1.00  0.00            
ATOM    565  HD2 PRO    17      58.170  51.820  50.910  1.00  0.00            
ATOM    566  CG  PRO    17      60.030  52.750  51.180  1.00  0.00            
ATOM    567  HG1 PRO    17      60.310  53.720  51.600  1.00  0.00            
ATOM    568  HG2 PRO    17      60.040  52.820  50.090  1.00  0.00            
ATOM    569  CB  PRO    17      60.900  51.630  51.690  1.00  0.00            
ATOM    570  HB1 PRO    17      61.950  51.910  51.800  1.00  0.00            
ATOM    571  HB2 PRO    17      60.800  50.770  51.030  1.00  0.00            
ATOM    572  CA  PRO    17      60.200  51.330  53.050  1.00  0.00            
ATOM    573  HA  PRO    17      60.180  50.260  53.250  1.00  0.00            
ATOM    574  C   PRO    17      61.010  52.040  54.180  1.00  0.00            
ATOM    575  O   PRO    17      60.590  53.120  54.740  1.00  0.00            
ATOM    576  N   HYP    18      62.210  51.460  54.580  1.00  0.00            
ATOM    577  CD2 HYP    18      62.750  50.140  54.160  1.00  0.00            
ATOM    578 1HD2 HYP    18      63.270  50.240  53.210  1.00  0.00            
ATOM    579 2HD2 HYP    18      61.910  49.460  54.020  1.00  0.00            
ATOM    580  CG  HYP    18      63.690  49.690  55.290  1.00  0.00            
ATOM    581  HG  HYP    18      64.560  49.120  54.950  1.00  0.00            
ATOM    582  OD1 HYP    18      62.860  48.960  56.210  1.00  0.00            
ATOM    583  HD1 HYP    18      62.770  48.060  55.880  1.00  0.00            
ATOM    584  CB  HYP    18      64.180  51.030  55.840  1.00  0.00            
ATOM    585  HB1 HYP    18      65.080  51.380  55.340  1.00  0.00            
ATOM    586  HB2 HYP    18      64.350  50.950  56.910  1.00  0.00            
ATOM    587  CA  HYP    18      63.060  52.100  55.560  1.00  0.00            
ATOM    588  HA  HYP    18      62.450  52.340  56.430  1.00  0.00            
ATOM    589  C   HYP    18      63.740  53.400  55.110  1.00  0.00            
ATOM    590  O   HYP    18      63.530  53.730  53.960  1.00  0.00            
ATOM    591  N   GLY    19      64.390  54.150  56.010  1.00  0.00            
ATOM    592  H   GLY    19      64.450  53.880  56.980  1.00  0.00            
ATOM    593  CA  GLY    19      65.240  55.340  55.720  1.00  0.00            
ATOM    594  HA1 GLY    19      65.330  55.900  56.650  1.00  0.00            
ATOM    595  HA2 GLY    19      64.770  56.030  55.020  1.00  0.00            
ATOM    596  C   GLY    19      66.660  55.050  55.180  1.00  0.00            
ATOM    597  O   GLY    19      67.030  53.870  55.120  1.00  0.00            
ATOM    598  N   PRO    20      67.430  56.070  54.800  1.00  0.00            
ATOM    599  CD  PRO    20      67.130  57.500  54.940  1.00  0.00            
ATOM    600  HD1 PRO    20      66.850  57.900  55.920  1.00  0.00            
ATOM    601  HD2 PRO    20      66.210  57.590  54.360  1.00  0.00            
ATOM    602  CG  PRO    20      68.290  58.220  54.210  1.00  0.00            
ATOM    603  HG1 PRO    20      69.060  58.600  54.880  1.00  0.00            
ATOM    604  HG2 PRO    20      67.860  58.970  53.550  1.00  0.00            
ATOM    605  CB  PRO    20      68.920  57.200  53.350  1.00  0.00            
ATOM    606  HB1 PRO    20      69.940  57.560  53.170  1.00  0.00            
ATOM    607  HB2 PRO    20      68.350  57.140  52.420  1.00  0.00            
ATOM    608  CA  PRO    20      68.790  55.910  54.150  1.00  0.00            
ATOM    609  HA  PRO    20      68.760  55.020  53.520  1.00  0.00            
ATOM    610  C   PRO    20      69.930  55.660  55.160  1.00  0.00            
ATOM    611  O   PRO    20      69.800  55.860  56.360  1.00  0.00            
ATOM    612  N   HYP    21      71.130  55.400  54.610  1.00  0.00            
ATOM    613  CD2 HYP    21      71.550  55.150  53.220  1.00  0.00            
ATOM    614 1HD2 HYP    21      71.640  56.160  52.820  1.00  0.00            
ATOM    615 2HD2 HYP    21      70.770  54.620  52.670  1.00  0.00            
ATOM    616  CG  HYP    21      72.810  54.350  53.270  1.00  0.00            
ATOM    617  HG  HYP    21      73.440  54.500  52.390  1.00  0.00            
ATOM    618  OD1 HYP    21      72.490  53.030  53.430  1.00  0.00            
ATOM    619  HD1 HYP    21      73.300  52.520  53.540  1.00  0.00            
ATOM    620  CB  HYP    21      73.430  54.890  54.590  1.00  0.00            
ATOM    621  HB1 HYP    21      74.120  55.730  54.490  1.00  0.00            
ATOM    622  HB2 HYP    21      74.000  54.100  55.080  1.00  0.00            
ATOM    623  CA  HYP    21      72.240  55.240  55.510  1.00  0.00            
ATOM    624  HA  HYP    21      71.960  54.440  56.200  1.00  0.00            
ATOM    625  C   HYP    21      72.490  56.510  56.320  1.00  0.00            
ATOM    626  O   HYP    21      72.120  57.600  55.900  1.00  0.00            
ATOM    627  N   GLY    22      73.100  56.380  57.500  1.00  0.00            
ATOM    628  H   GLY    22      73.210  55.450  57.880  1.00  0.00            
ATOM    629  CA  GLY    22      73.270  57.620  58.280  1.00  0.00            
ATOM    630  HA1 GLY    22      73.760  57.590  59.260  1.00  0.00            
ATOM    631  HA2 GLY    22      72.290  58.090  58.370  1.00  0.00            
ATOM    632  C   GLY    22      74.320  58.610  57.640  1.00  0.00            
ATOM    633  O   GLY    22      74.860  58.480  56.540  1.00  0.00            
ATOM    634  N   PRO    23      74.600  59.820  58.300  1.00  0.00            
ATOM    635  CD  PRO    23      73.970  60.280  59.510  1.00  0.00            
ATOM    636  HD1 PRO    23      73.960  59.470  60.250  1.00  0.00            
ATOM    637  HD2 PRO    23      72.960  60.630  59.290  1.00  0.00            
ATOM    638  CG  PRO    23      74.870  61.450  59.990  1.00  0.00            
ATOM    639  HG1 PRO    23      75.740  61.030  60.490  1.00  0.00            
ATOM    640  HG2 PRO    23      74.270  62.170  60.540  1.00  0.00            
ATOM    641  CB  PRO    23      75.530  61.950  58.760  1.00  0.00            
ATOM    642  HB1 PRO    23      76.430  62.510  59.000  1.00  0.00            
ATOM    643  HB2 PRO    23      74.850  62.590  58.200  1.00  0.00            
ATOM    644  CA  PRO    23      75.740  60.680  57.960  1.00  0.00            
ATOM    645  HA  PRO    23      75.760  61.020  56.920  1.00  0.00            
ATOM    646  C   PRO    23      77.140  60.110  58.120  1.00  0.00            
ATOM    647  O   PRO    23      77.310  59.280  59.010  1.00  0.00            
ATOM    648  N   HYP    24      78.230  60.620  57.470  1.00  0.00            
ATOM    649  CD2 HYP    24      78.230  61.520  56.340  1.00  0.00            
ATOM    650 1HD2 HYP    24      78.300  62.570  56.610  1.00  0.00            
ATOM    651 2HD2 HYP    24      77.350  61.470  55.690  1.00  0.00            
ATOM    652  CG  HYP    24      79.500  61.160  55.560  1.00  0.00            
ATOM    653  HG  HYP    24      79.910  61.980  54.980  1.00  0.00            
ATOM    654  OD1 HYP    24      79.230  59.970  54.780  1.00  0.00            
ATOM    655  HD1 HYP    24      78.610  60.130  54.060  1.00  0.00            
ATOM    656  CB  HYP    24      80.410  60.760  56.680  1.00  0.00            
ATOM    657  HB1 HYP    24      80.820  61.690  57.070  1.00  0.00            
ATOM    658  HB2 HYP    24      81.210  60.090  56.370  1.00  0.00            
ATOM    659  CA  HYP    24      79.560  60.070  57.740  1.00  0.00            
ATOM    660  HA  HYP    24      79.570  59.010  57.470  1.00  0.00            
ATOM    661  C   HYP    24      80.070  60.300  59.130  1.00  0.00            
ATOM    662  O   HYP    24      79.610  61.240  59.780  1.00  0.00            
ATOM    663  N   GLY    25      81.060  59.470  59.560  1.00  0.00            
ATOM    664  H   GLY    25      81.310  58.710  58.950  1.00  0.00            
ATOM    665  CA  GLY    25      81.760  59.740  60.880  1.00  0.00            
ATOM    666  HA1 GLY    25      82.230  58.820  61.200  1.00  0.00            
ATOM    667  HA2 GLY    25      80.930  60.010  61.540  1.00  0.00            
ATOM    668  C   GLY    25      82.670  60.940  60.850  1.00  0.00            
ATOM    669  O   GLY    25      82.850  61.560  59.800  1.00  0.00            
ATOM    670  N   PRO    26      83.240  61.280  62.030  1.00  0.00            
ATOM    671  CD  PRO    26      82.940  60.690  63.330  1.00  0.00            
ATOM    672  HD1 PRO    26      83.240  59.650  63.240  1.00  0.00            
ATOM    673  HD2 PRO    26      81.910  60.760  63.660  1.00  0.00            
ATOM    674  CG  PRO    26      83.890  61.350  64.240  1.00  0.00            
ATOM    675  HG1 PRO    26      84.850  60.830  64.240  1.00  0.00            
ATOM    676  HG2 PRO    26      83.500  61.430  65.250  1.00  0.00            
ATOM    677  CB  PRO    26      84.050  62.770  63.710  1.00  0.00            
ATOM    678  HB1 PRO    26      85.000  63.200  64.030  1.00  0.00            
ATOM    679  HB2 PRO    26      83.140  63.270  64.030  1.00  0.00            
ATOM    680  CA  PRO    26      84.080  62.460  62.170  1.00  0.00            
ATOM    681  HA  PRO    26      83.650  63.270  61.580  1.00  0.00            
ATOM    682  C   PRO    26      85.550  62.170  61.620  1.00  0.00            
ATOM    683  O   PRO    26      85.890  61.060  61.210  1.00  0.00            
ATOM    684  N   HYP    27      86.400  63.230  61.600  1.00  0.00            
ATOM    685  CD2 HYP    27      86.310  64.630  61.920  1.00  0.00            
ATOM    686 1HD2 HYP    27      86.400  64.710  63.000  1.00  0.00            
ATOM    687 2HD2 HYP    27      85.330  64.990  61.600  1.00  0.00            
ATOM    688  CG  HYP    27      87.420  65.390  61.140  1.00  0.00            
ATOM    689  HG  HYP    27      87.680  66.290  61.700  1.00  0.00            
ATOM    690  OD1 HYP    27      87.090  65.670  59.740  1.00  0.00            
ATOM    691  HD1 HYP    27      86.420  66.360  59.750  1.00  0.00            
ATOM    692  CB  HYP    27      88.580  64.350  61.220  1.00  0.00            
ATOM    693  HB1 HYP    27      89.150  64.350  62.150  1.00  0.00            
ATOM    694  HB2 HYP    27      89.300  64.410  60.410  1.00  0.00            
ATOM    695  CA  HYP    27      87.770  63.060  61.040  1.00  0.00            
ATOM    696  HA  HYP    27      87.750  62.780  59.980  1.00  0.00            
ATOM    697  C   HYP    27      88.580  61.950  61.810  1.00  0.00            
ATOM    698  O   HYP    27      88.470  61.930  63.030  1.00  0.00            
ATOM    699  N   GLY    28      89.260  61.090  61.040  1.00  0.00            
ATOM    700  H   GLY    28      89.010  61.030  60.060  1.00  0.00            
ATOM    701  CA  GLY    28      90.130  60.030  61.580  1.00  0.00            
ATOM    702  HA1 GLY    28      90.360  59.510  60.650  1.00  0.00            
ATOM    703  HA2 GLY    28      89.470  59.420  62.200  1.00  0.00            
ATOM    704  C   GLY    28      91.400  60.490  62.390  1.00  0.00            
ATOM    705  O   GLY    28      91.530  61.670  62.790  1.00  0.00            
ATOM    706  N   PRO    29      92.350  59.560  62.730  1.00  0.00            
ATOM    707  CD  PRO    29      92.050  58.160  62.690  1.00  0.00            
ATOM    708  HD1 PRO    29      92.250  57.830  61.670  1.00  0.00            
ATOM    709  HD2 PRO    29      91.030  57.860  62.940  1.00  0.00            
ATOM    710  CG  PRO    29      93.010  57.480  63.680  1.00  0.00            
ATOM    711  HG1 PRO    29      93.280  56.470  63.350  1.00  0.00            
ATOM    712  HG2 PRO    29      92.720  57.550  64.730  1.00  0.00            
ATOM    713  CB  PRO    29      94.240  58.400  63.670  1.00  0.00            
ATOM    714  HB1 PRO    29      94.840  58.050  62.830  1.00  0.00            
ATOM    715  HB2 PRO    29      94.900  58.400  64.540  1.00  0.00            
ATOM    716  CA  PRO    29      93.590  59.750  63.440  1.00  0.00            
ATOM    717  HA  PRO    29      93.290  60.000  64.460  1.00  0.00            
ATOM    718  C   PRO    29      94.510  60.850  62.830  1.00  0.00            
ATOM    719  O   PRO    29      94.560  61.170  61.660  1.00  0.00            
ATOM    720  N   HYP    30      95.250  61.610  63.700  1.00  0.00            
ATOM    721  CD2 HYP    30      95.470  61.580  65.090  1.00  0.00            
ATOM    722 1HD2 HYP    30      96.100  60.750  65.400  1.00  0.00            
ATOM    723 2HD2 HYP    30      94.530  61.410  65.610  1.00  0.00            
ATOM    724  CG  HYP    30      96.050  62.900  65.580  1.00  0.00            
ATOM    725  HG  HYP    30      96.670  62.770  66.470  1.00  0.00            
ATOM    726  OD1 HYP    30      94.940  63.680  65.910  1.00  0.00            
ATOM    727  HD1 HYP    30      95.240  64.560  66.120  1.00  0.00            
ATOM    728  CB  HYP    30      96.850  63.300  64.340  1.00  0.00            
ATOM    729  HB1 HYP    30      97.810  62.810  64.410  1.00  0.00            
ATOM    730  HB2 HYP    30      97.030  64.380  64.300  1.00  0.00            
ATOM    731  CA  HYP    30      96.070  62.710  63.150  1.00  0.00            
ATOM    732  HA  HYP    30      95.510  63.490  62.620  1.00  0.00            
ATOM    733  C   HYP    30      97.180  62.160  62.180  1.00  0.00            
ATOM    734  O   HYP    30      97.780  61.110  62.450  1.00  0.00            
ATOM    735  N   GLY    31      97.480  62.770  61.020  1.00  0.00            
ATOM    736  H   GLY    31      97.020  63.650  60.850  1.00  0.00            
ATOM    737  CA  GLY    31      98.520  62.410  60.060  1.00  0.00            
ATOM    738  HA1 GLY    31      98.340  61.390  59.740  1.00  0.00            
ATOM    739  HA2 GLY    31      99.500  62.340  60.520  1.00  0.00            
ATOM    740  C   GLY    31      98.860  63.480  59.010  1.00  0.00            
ATOM    741  O   GLY    31      98.050  64.440  58.810  1.00  0.00            
ATOM    742  N   NH2    32      99.850  63.270  58.170  1.00  0.00            
ATOM    743  H1  NH2    32     100.570  62.600  58.390  1.00  0.00            
ATOM    744  H2  NH2    32     100.060  64.010  57.520  1.00  0.00            
ATOM    745  CH3 ACE     1      18.010  44.350  50.770  1.00  0.00            
ATOM    746 1HH3 ACE     1      17.480  44.470  51.710  1.00  0.00            
ATOM    747 2HH3 ACE     1      17.780  45.200  50.130  1.00  0.00            
ATOM    748 3HH3 ACE     1      17.710  43.390  50.330  1.00  0.00            
ATOM    749  C   ACE     1      19.480  44.250  51.000  1.00  0.00            
ATOM    750  O   ACE     1      19.900  43.600  52.020  1.00  0.00            
ATOM    751  N   PRO     2      20.340  44.780  50.120  1.00  0.00            
ATOM    752  CD  PRO     2      20.050  45.580  48.910  1.00  0.00            
ATOM    753  HD1 PRO     2      19.550  46.500  49.210  1.00  0.00            
ATOM    754  HD2 PRO     2      19.580  44.960  48.140  1.00  0.00            
ATOM    755  CG  PRO     2      21.400  46.000  48.340  1.00  0.00            
ATOM    756  HG1 PRO     2      21.810  46.960  48.670  1.00  0.00            
ATOM    757  HG2 PRO     2      21.420  46.030  47.250  1.00  0.00            
ATOM    758  CB  PRO     2      22.270  44.820  48.800  1.00  0.00            
ATOM    759  HB1 PRO     2      23.310  45.140  48.810  1.00  0.00            
ATOM    760  HB2 PRO     2      22.020  43.970  48.160  1.00  0.00            
ATOM    761  CA  PRO     2      21.740  44.550  50.200  1.00  0.00            
ATOM    762  HA  PRO     2      21.890  43.490  50.380  1.00  0.00            
ATOM    763  C   PRO     2      22.490  45.370  51.290  1.00  0.00            
ATOM    764  O   PRO     2      22.010  46.440  51.660  1.00  0.00            
ATOM    765  N   HYP     3      23.710  45.080  51.690  1.00  0.00            
ATOM    766  CD2 HYP     3      24.430  43.790  51.450  1.00  0.00            
ATOM    767 1HD2 HYP     3      24.950  43.960  50.500  1.00  0.00            
ATOM    768 2HD2 HYP     3      23.770  42.920  51.470  1.00  0.00            
ATOM    769  CG  HYP     3      25.550  43.780  52.570  1.00  0.00            
ATOM    770  HG  HYP     3      26.410  43.140  52.340  1.00  0.00            
ATOM    771  OD1 HYP     3      24.960  43.210  53.670  1.00  0.00            
ATOM    772  HD1 HYP     3      25.630  43.010  54.330  1.00  0.00            
ATOM    773  CB  HYP     3      25.820  45.240  52.820  1.00  0.00            
ATOM    774  HB1 HYP     3      26.440  45.550  51.980  1.00  0.00            
ATOM    775  HB2 HYP     3      26.310  45.490  53.770  1.00  0.00            
ATOM    776  CA  HYP     3      24.540  45.950  52.590  1.00  0.00            
ATOM    777  HA  HYP     3      24.050  45.990  53.560  1.00  0.00            
ATOM    778  C   HYP     3      24.770  47.420  52.080  1.00  0.00            
ATOM    779  O   HYP     3      25.060  47.690  50.890  1.00  0.00            
ATOM    780  N   GLY     4      24.820  48.340  52.980  1.00  0.00            
ATOM    781  H   GLY     4      24.640  48.090  53.940  1.00  0.00            
ATOM    782  CA  GLY     4      25.100  49.760  52.720  1.00  0.00            
ATOM    783  HA1 GLY     4      24.910  50.270  53.670  1.00  0.00            
ATOM    784  HA2 GLY     4      24.400  50.160  51.990  1.00  0.00            
ATOM    785  C   GLY     4      26.510  50.190  52.360  1.00  0.00            
ATOM    786  O   GLY     4      27.430  49.330  52.050  1.00  0.00            
ATOM    787  N   PRO     5      26.760  51.500  52.360  1.00  0.00            
ATOM    788  CD  PRO     5      25.710  52.500  52.710  1.00  0.00            
ATOM    789  HD1 PRO     5      25.230  52.300  53.670  1.00  0.00            
ATOM    790  HD2 PRO     5      24.960  52.500  51.930  1.00  0.00            
ATOM    791  CG  PRO     5      26.530  53.820  52.740  1.00  0.00            
ATOM    792  HG1 PRO     5      27.020  53.880  53.710  1.00  0.00            
ATOM    793  HG2 PRO     5      25.950  54.730  52.580  1.00  0.00            
ATOM    794  CB  PRO     5      27.610  53.580  51.690  1.00  0.00            
ATOM    795  HB1 PRO     5      28.450  54.270  51.790  1.00  0.00            
ATOM    796  HB2 PRO     5      27.090  53.580  50.730  1.00  0.00            
ATOM    797  CA  PRO     5      27.990  52.060  51.930  1.00  0.00            
ATOM    798  HA  PRO     5      28.360  51.580  51.020  1.00  0.00            
ATOM    799  C   PRO     5      29.140  52.060  52.990  1.00  0.00            
ATOM    800  O   PRO     5      28.950  51.760  54.140  1.00  0.00            
ATOM    801  N   HYP     6      30.410  52.380  52.670  1.00  0.00            
ATOM    802  CD2 HYP     6      30.950  52.700  51.350  1.00  0.00            
ATOM    803 1HD2 HYP     6      30.660  53.720  51.100  1.00  0.00            
ATOM    804 2HD2 HYP     6      30.510  52.120  50.540  1.00  0.00            
ATOM    805  CG  HYP     6      32.450  52.380  51.370  1.00  0.00            
ATOM    806  HG  HYP     6      32.960  53.050  50.690  1.00  0.00            
ATOM    807  OD1 HYP     6      32.770  51.050  51.050  1.00  0.00            
ATOM    808  HD1 HYP     6      33.700  50.970  51.270  1.00  0.00            
ATOM    809  CB  HYP     6      32.830  52.690  52.830  1.00  0.00            
ATOM    810  HB1 HYP     6      33.010  53.760  52.960  1.00  0.00            
ATOM    811  HB2 HYP     6      33.590  51.940  53.050  1.00  0.00            
ATOM    812  CA  HYP     6      31.580  52.300  53.610  1.00  0.00            
ATOM    813  HA  HYP     6      31.700  51.280  53.950  1.00  0.00            
ATOM    814  C   HYP     6      31.420  53.180  54.820  1.00  0.00            
ATOM    815  O   HYP     6      30.840  54.200  54.780  1.00  0.00            
ATOM    816  N   GLY     7      32.060  52.720  55.860  1.00  0.00            
ATOM    817  H   GLY     7      32.400  51.770  55.820  1.00  0.00            
ATOM    818  CA  GLY     7      32.480  53.570  56.940  1.00  0.00            
ATOM    819  HA1 GLY     7      32.640  52.960  57.830  1.00  0.00            
ATOM    820  HA2 GLY     7      31.660  54.230  57.240  1.00  0.00            
ATOM    821  C   GLY     7      33.610  54.560  56.550  1.00  0.00            
ATOM    822  O   GLY     7      34.280  54.350  55.530  1.00  0.00            
ATOM    823  N   PRO     8      33.980  55.570  57.410  1.00  0.00            
ATOM    824  CD  PRO     8      33.240  55.950  58.690  1.00  0.00            
ATOM    825  HD1 PRO     8      33.350  55.170  59.440  1.00  0.00            
ATOM    826  HD2 PRO     8      32.190  56.060  58.430  1.00  0.00            
ATOM    827  CG  PRO     8      33.880  57.270  59.090  1.00  0.00            
ATOM    828  HG1 PRO     8      33.760  57.630  60.110  1.00  0.00            
ATOM    829  HG2 PRO     8      33.400  57.990  58.430  1.00  0.00            
ATOM    830  CB  PRO     8      35.340  57.090  58.620  1.00  0.00            
ATOM    831  HB1 PRO     8      35.960  56.470  59.280  1.00  0.00            
ATOM    832  HB2 PRO     8      35.850  58.030  58.430  1.00  0.00            
ATOM    833  CA  PRO     8      35.200  56.390  57.290  1.00  0.00            
ATOM    834  HA  PRO     8      35.050  57.160  56.530  1.00  0.00            
ATOM    835  C   PRO     8      36.480  55.540  57.130  1.00  0.00            
ATOM    836  O   PRO     8      36.600  54.420  57.700  1.00  0.00            
ATOM    837  N   HYP     9      37.570  56.070  56.520  1.00  0.00            
ATOM    838  CD2 HYP     9      37.490  57.400  55.980  1.00  0.00            
ATOM    839 1HD2 HYP     9      37.400  58.160  56.760  1.00  0.00            
ATOM    840 2HD2 HYP     9      36.670  57.520  55.270  1.00  0.00            
ATOM    841  CG  HYP     9      38.810  57.580  55.230  1.00  0.00            
ATOM    842  HG  HYP     9      39.130  58.620  55.280  1.00  0.00            
ATOM    843  OD1 HYP     9      38.640  57.090  53.890  1.00  0.00            
ATOM    844  HD1 HYP     9      37.740  57.240  53.590  1.00  0.00            
ATOM    845  CB  HYP     9      39.790  56.740  56.080  1.00  0.00            
ATOM    846  HB1 HYP     9      40.150  57.260  56.980  1.00  0.00            
ATOM    847  HB2 HYP     9      40.610  56.340  55.480  1.00  0.00            
ATOM    848  CA  HYP     9      38.950  55.550  56.570  1.00  0.00            
ATOM    849  HA  HYP     9      39.060  54.700  55.900  1.00  0.00            
ATOM    850  C   HYP     9      39.460  55.200  57.970  1.00  0.00            
ATOM    851  O   HYP     9      39.000  55.680  58.990  1.00  0.00            
ATOM    852  N   GLY    10      40.580  54.430  58.000  1.00  0.00            
ATOM    853  H   GLY    10      40.920  54.060  57.130  1.00  0.00            
ATOM    854  CA  GLY    10      41.380  54.270  59.180  1.00  0.00            
ATOM    855  HA1 GLY    10      42.020  53.410  58.980  1.00  0.00            
ATOM    856  HA2 GLY    10      40.810  53.980  60.060  1.00  0.00            
ATOM    857  C   GLY    10      42.260  55.430  59.640  1.00  0.00            
ATOM    858  O   GLY    10      42.450  56.440  58.980  1.00  0.00            
ATOM    859  N   PRO    11      42.830  55.350  60.870  1.00  0.00            
ATOM    860  CD  PRO    11      42.620  54.340  61.910  1.00  0.00            
ATOM    861  HD1 PRO    11      42.360  53.370  61.480  1.00  0.00            
ATOM    862  HD2 PRO    11      41.900  54.650  62.660  1.00  0.00            
ATOM    863  CG  PRO    11      43.970  54.170  62.590  1.00  0.00            
ATOM    864  HG1 PRO    11      44.620  53.460  62.080  1.00  0.00            
ATOM    865  HG2 PRO    11      43.940  53.850  63.630  1.00  0.00            
ATOM    866  CB  PRO    11      44.490  55.590  62.590  1.00  0.00            
ATOM    867  HB1 PRO    11      45.570  55.580  62.720  1.00  0.00            
ATOM    868  HB2 PRO    11      43.960  56.100  63.400  1.00  0.00            
ATOM    869  CA  PRO    11      44.090  56.090  61.150  1.00  0.00            
ATOM    870  HA  PRO    11      43.810  57.140  61.150  1.00  0.00            
ATOM    871  C   PRO    11      45.230  55.790  60.080  1.00  0.00            
ATOM    872  O   PRO    11      45.270  54.670  59.550  1.00  0.00            
ATOM    873  N   HYP    12      46.230  56.680  59.940  1.00  0.00            
ATOM    874  CD2 HYP    12      46.400  58.020  60.550  1.00  0.00            
ATOM    875 1HD2 HYP    12      46.100  57.900  61.590  1.00  0.00            
ATOM    876 2HD2 HYP    12      45.630  58.620  60.060  1.00  0.00            
ATOM    877  CG  HYP    12      47.830  58.540  60.320  1.00  0.00            
ATOM    878  HG  HYP    12      48.460  58.180  61.130  1.00  0.00            
ATOM    879  OD1 HYP    12      48.090  59.930  60.230  1.00  0.00            
ATOM    880  HD1 HYP    12      49.030  60.040  60.400  1.00  0.00            
ATOM    881  CB  HYP    12      48.150  57.820  58.990  1.00  0.00            
ATOM    882  HB1 HYP    12      49.220  57.770  58.830  1.00  0.00            
ATOM    883  HB2 HYP    12      47.700  58.480  58.250  1.00  0.00            
ATOM    884  CA  HYP    12      47.420  56.460  59.000  1.00  0.00            
ATOM    885  HA  HYP    12      47.050  56.180  58.020  1.00  0.00            
ATOM    886  C   HYP    12      48.350  55.400  59.620  1.00  0.00            
ATOM    887  O   HYP    12      48.380  55.070  60.760  1.00  0.00            
ATOM    888  N   GLY    13      49.230  54.890  58.720  1.00  0.00            
ATOM    889  H   GLY    13      49.230  55.290  57.790  1.00  0.00            
ATOM    890  CA  GLY    13      50.060  53.700  58.960  1.00  0.00            
ATOM    891  HA1 GLY    13      50.420  53.500  57.950  1.00  0.00            
ATOM    892  HA2 GLY    13      49.500  52.810  59.240  1.00  0.00            
ATOM    893  C   GLY    13      51.220  53.910  59.940  1.00  0.00            
ATOM    894  O   GLY    13      51.510  55.030  60.330  1.00  0.00            
ATOM    895  N   PRO    14      51.940  52.830  60.350  1.00  0.00            
ATOM    896  CD  PRO    14      51.740  51.460  59.850  1.00  0.00            
ATOM    897  HD1 PRO    14      51.680  51.370  58.760  1.00  0.00            
ATOM    898  HD2 PRO    14      50.840  51.120  60.370  1.00  0.00            
ATOM    899  CG  PRO    14      52.880  50.600  60.360  1.00  0.00            
ATOM    900  HG1 PRO    14      53.730  50.650  59.690  1.00  0.00            
ATOM    901  HG2 PRO    14      52.620  49.590  60.680  1.00  0.00            
ATOM    902  CB  PRO    14      53.210  51.280  61.620  1.00  0.00            
ATOM    903  HB1 PRO    14      54.280  51.140  61.820  1.00  0.00            
ATOM    904  HB2 PRO    14      52.580  50.990  62.460  1.00  0.00            
ATOM    905  CA  PRO    14      52.980  52.820  61.330  1.00  0.00            
ATOM    906  HA  PRO    14      52.700  53.330  62.260  1.00  0.00            
ATOM    907  C   PRO    14      54.300  53.430  60.810  1.00  0.00            
ATOM    908  O   PRO    14      54.820  52.890  59.890  1.00  0.00            
ATOM    909  N   HYP    15      54.820  54.520  61.370  1.00  0.00            
ATOM    910  CD2 HYP    15      54.260  55.400  62.450  1.00  0.00            
ATOM    911 1HD2 HYP    15      54.370  54.900  63.410  1.00  0.00            
ATOM    912 2HD2 HYP    15      53.210  55.710  62.380  1.00  0.00            
ATOM    913  CG  HYP    15      55.080  56.690  62.480  1.00  0.00            
ATOM    914  HG  HYP    15      55.090  57.100  63.500  1.00  0.00            
ATOM    915  OD1 HYP    15      54.570  57.720  61.610  1.00  0.00            
ATOM    916  HD1 HYP    15      54.890  58.610  61.810  1.00  0.00            
ATOM    917  CB  HYP    15      56.490  56.240  61.960  1.00  0.00            
ATOM    918  HB1 HYP    15      57.020  55.710  62.750  1.00  0.00            
ATOM    919  HB2 HYP    15      57.140  56.930  61.430  1.00  0.00            
ATOM    920  CA  HYP    15      56.040  55.250  60.830  1.00  0.00            
ATOM    921  HA  HYP    15      55.830  55.780  59.900  1.00  0.00            
ATOM    922  C   HYP    15      57.190  54.210  60.580  1.00  0.00            
ATOM    923  O   HYP    15      57.460  53.380  61.460  1.00  0.00            
ATOM    924  N   ALA    16      57.860  54.320  59.390  1.00  0.00            
ATOM    925  H   ALA    16      57.570  54.930  58.650  1.00  0.00            
ATOM    926  CA  ALA    16      58.850  53.210  59.010  1.00  0.00            
ATOM    927  HA  ALA    16      58.460  52.270  59.410  1.00  0.00            
ATOM    928  CB  ALA    16      58.850  53.030  57.500  1.00  0.00            
ATOM    929  HB1 ALA    16      59.340  52.160  57.080  1.00  0.00            
ATOM    930  HB2 ALA    16      57.830  53.070  57.120  1.00  0.00            
ATOM    931  HB3 ALA    16      59.320  53.940  57.130  1.00  0.00            
ATOM    932  C   ALA    16      60.320  53.260  59.600  1.00  0.00            
ATOM    933  O   ALA    16      60.550  54.260  60.320  1.00  0.00            
ATOM    934  N   PRO    17      61.250  52.310  59.500  1.00  0.00            
ATOM    935  CD  PRO    17      61.110  51.060  58.810  1.00  0.00            
ATOM    936  HD1 PRO    17      61.210  51.100  57.730  1.00  0.00            
ATOM    937  HD2 PRO    17      60.220  50.540  59.180  1.00  0.00            
ATOM    938  CG  PRO    17      62.270  50.210  59.280  1.00  0.00            
ATOM    939  HG1 PRO    17      63.150  50.370  58.650  1.00  0.00            
ATOM    940  HG2 PRO    17      61.960  49.170  59.300  1.00  0.00            
ATOM    941  CB  PRO    17      62.660  50.760  60.620  1.00  0.00            
ATOM    942  HB1 PRO    17      63.690  50.540  60.900  1.00  0.00            
ATOM    943  HB2 PRO    17      61.960  50.430  61.380  1.00  0.00            
ATOM    944  CA  PRO    17      62.360  52.290  60.450  1.00  0.00            
ATOM    945  HA  PRO    17      62.110  52.670  61.440  1.00  0.00            
ATOM    946  C   PRO    17      63.680  52.970  59.980  1.00  0.00            
ATOM    947  O   PRO    17      63.800  53.290  58.770  1.00  0.00            
ATOM    948  N   HYP    18      64.670  53.260  60.880  1.00  0.00            
ATOM    949  CD2 HYP    18      64.590  53.230  62.360  1.00  0.00            
ATOM    950 1HD2 HYP    18      64.020  52.320  62.550  1.00  0.00            
ATOM    951 2HD2 HYP    18      64.180  54.170  62.740  1.00  0.00            
ATOM    952  CG  HYP    18      66.010  53.050  62.810  1.00  0.00            
ATOM    953  HG  HYP    18      66.360  52.020  62.740  1.00  0.00            
ATOM    954  OD1 HYP    18      66.000  53.430  64.160  1.00  0.00            
ATOM    955  HD1 HYP    18      65.570  54.270  64.340  1.00  0.00            
ATOM    956  CB  HYP    18      66.760  54.030  61.900  1.00  0.00            
ATOM    957  HB1 HYP    18      67.840  53.890  61.860  1.00  0.00            
ATOM    958  HB2 HYP    18      66.550  55.040  62.250  1.00  0.00            
ATOM    959  CA  HYP    18      65.970  53.780  60.620  1.00  0.00            
ATOM    960  HA  HYP    18      65.830  54.750  60.150  1.00  0.00            
ATOM    961  C   HYP    18      66.730  52.950  59.550  1.00  0.00            
ATOM    962  O   HYP    18      66.640  51.740  59.450  1.00  0.00            
ATOM    963  N   GLY    19      67.480  53.590  58.700  1.00  0.00            
ATOM    964  H   GLY    19      67.320  54.580  58.560  1.00  0.00            
ATOM    965  CA  GLY    19      68.550  53.010  57.840  1.00  0.00            
ATOM    966  HA1 GLY    19      68.920  53.690  57.070  1.00  0.00            
ATOM    967  HA2 GLY    19      68.100  52.130  57.390  1.00  0.00            
ATOM    968  C   GLY    19      69.790  52.530  58.580  1.00  0.00            
ATOM    969  O   GLY    19      69.930  52.690  59.760  1.00  0.00            
ATOM    970  N   PRO    20      70.700  51.830  57.900  1.00  0.00            
ATOM    971  CD  PRO    20      70.430  51.290  56.580  1.00  0.00            
ATOM    972  HD1 PRO    20      70.130  52.030  55.840  1.00  0.00            
ATOM    973  HD2 PRO    20      69.640  50.540  56.670  1.00  0.00            
ATOM    974  CG  PRO    20      71.700  50.590  56.200  1.00  0.00            
ATOM    975  HG1 PRO    20      72.350  51.190  55.570  1.00  0.00            
ATOM    976  HG2 PRO    20      71.560  49.630  55.700  1.00  0.00            
ATOM    977  CB  PRO    20      72.570  50.350  57.510  1.00  0.00            
ATOM    978  HB1 PRO    20      73.630  50.380  57.250  1.00  0.00            
ATOM    979  HB2 PRO    20      72.370  49.380  57.970  1.00  0.00            
ATOM    980  CA  PRO    20      72.010  51.440  58.390  1.00  0.00            
ATOM    981  HA  PRO    20      71.840  50.960  59.350  1.00  0.00            
ATOM    982  C   PRO    20      72.900  52.570  58.860  1.00  0.00            
ATOM    983  O   PRO    20      72.810  53.730  58.440  1.00  0.00            
ATOM    984  N   HYP    21      73.880  52.230  59.740  1.00  0.00            
ATOM    985  CD2 HYP    21      74.200  50.860  60.230  1.00  0.00            
ATOM    986 1HD2 HYP    21      74.730  50.240  59.510  1.00  0.00            
ATOM    987 2HD2 HYP    21      73.360  50.300  60.630  1.00  0.00            
ATOM    988  CG  HYP    21      75.110  51.150  61.460  1.00  0.00            
ATOM    989  HG  HYP    21      75.790  50.300  61.600  1.00  0.00            
ATOM    990  OD1 HYP    21      74.330  51.400  62.630  1.00  0.00            
ATOM    991  HD1 HYP    21      73.770  50.620  62.700  1.00  0.00            
ATOM    992  CB  HYP    21      75.960  52.210  60.870  1.00  0.00            
ATOM    993  HB1 HYP    21      76.540  51.710  60.090  1.00  0.00            
ATOM    994  HB2 HYP    21      76.520  52.750  61.630  1.00  0.00            
ATOM    995  CA  HYP    21      74.950  53.120  60.150  1.00  0.00            
ATOM    996  HA  HYP    21      74.490  53.810  60.860  1.00  0.00            
ATOM    997  C   HYP    21      75.610  53.900  59.040  1.00  0.00            
ATOM    998  O   HYP    21      75.850  53.280  57.980  1.00  0.00            
ATOM    999  N   GLY    22      76.020  55.130  59.310  1.00  0.00            
ATOM   1000  H   GLY    22      75.630  55.630  60.100  1.00  0.00            
ATOM   1001  CA  GLY    22      76.580  55.920  58.240  1.00  0.00            
ATOM   1002  HA1 GLY    22      76.700  56.880  58.760  1.00  0.00            
ATOM   1003  HA2 GLY    22      75.820  55.790  57.470  1.00  0.00            
ATOM   1004  C   GLY    22      77.990  55.520  57.720  1.00  0.00            
ATOM   1005  O   GLY    22      78.680  54.770  58.460  1.00  0.00            
ATOM   1006  N   PRO    23      78.490  56.000  56.520  1.00  0.00            
ATOM   1007  CD  PRO    23      77.720  56.890  55.640  1.00  0.00            
ATOM   1008  HD1 PRO    23      77.840  57.900  56.020  1.00  0.00            
ATOM   1009  HD2 PRO    23      76.660  56.670  55.570  1.00  0.00            
ATOM   1010  CG  PRO    23      78.430  56.620  54.270  1.00  0.00            
ATOM   1011  HG1 PRO    23      78.230  57.470  53.620  1.00  0.00            
ATOM   1012  HG2 PRO    23      78.180  55.660  53.840  1.00  0.00            
ATOM   1013  CB  PRO    23      79.920  56.670  54.640  1.00  0.00            
ATOM   1014  HB1 PRO    23      80.300  57.670  54.850  1.00  0.00            
ATOM   1015  HB2 PRO    23      80.560  56.250  53.860  1.00  0.00            
ATOM   1016  CA  PRO    23      79.840  55.740  55.980  1.00  0.00            
ATOM   1017  HA  PRO    23      79.940  54.670  55.780  1.00  0.00            
ATOM   1018  C   PRO    23      81.020  56.190  56.900  1.00  0.00            
ATOM   1019  O   PRO    23      80.810  57.050  57.740  1.00  0.00            
ATOM   1020  N   HYP    24      82.230  55.760  56.620  1.00  0.00            
ATOM   1021  CD2 HYP    24      82.650  54.710  55.710  1.00  0.00            
ATOM   1022 1HD2 HYP    24      82.700  55.090  54.700  1.00  0.00            
ATOM   1023 2HD2 HYP    24      82.000  53.840  55.830  1.00  0.00            
ATOM   1024  CG  HYP    24      84.030  54.270  56.260  1.00  0.00            
ATOM   1025  HG  HYP    24      84.560  53.780  55.440  1.00  0.00            
ATOM   1026  OD1 HYP    24      83.810  53.420  57.390  1.00  0.00            
ATOM   1027  HD1 HYP    24      83.090  52.820  57.230  1.00  0.00            
ATOM   1028  CB  HYP    24      84.570  55.590  56.620  1.00  0.00            
ATOM   1029  HB1 HYP    24      85.090  56.030  55.760  1.00  0.00            
ATOM   1030  HB2 HYP    24      85.280  55.480  57.430  1.00  0.00            
ATOM   1031  CA  HYP    24      83.460  56.420  57.150  1.00  0.00            
ATOM   1032  HA  HYP    24      83.500  56.230  58.220  1.00  0.00            
ATOM   1033  C   HYP    24      83.620  57.840  56.880  1.00  0.00            
ATOM   1034  O   HYP    24      83.250  58.320  55.800  1.00  0.00            
ATOM   1035  N   GLY    25      84.260  58.500  57.880  1.00  0.00            
ATOM   1036  H   GLY    25      84.360  58.030  58.760  1.00  0.00            
ATOM   1037  CA  GLY    25      84.350  59.960  57.820  1.00  0.00            
ATOM   1038  HA1 GLY    25      84.650  60.300  58.800  1.00  0.00            
ATOM   1039  HA2 GLY    25      83.370  60.350  57.540  1.00  0.00            
ATOM   1040  C   GLY    25      85.460  60.550  56.920  1.00  0.00            
ATOM   1041  O   GLY    25      86.090  59.840  56.130  1.00  0.00            
ATOM   1042  N   PRO    26      85.730  61.880  57.040  1.00  0.00            
ATOM   1043  CD  PRO    26      84.760  62.770  57.560  1.00  0.00            
ATOM   1044  HD1 PRO    26      84.930  62.830  58.640  1.00  0.00            
ATOM   1045  HD2 PRO    26      83.740  62.440  57.360  1.00  0.00            
ATOM   1046  CG  PRO    26      85.050  64.080  56.770  1.00  0.00            
ATOM   1047  HG1 PRO    26      84.640  64.980  57.220  1.00  0.00            
ATOM   1048  HG2 PRO    26      84.640  64.150  55.760  1.00  0.00            
ATOM   1049  CB  PRO    26      86.570  63.980  56.710  1.00  0.00            
ATOM   1050  HB1 PRO    26      86.880  64.190  57.740  1.00  0.00            
ATOM   1051  HB2 PRO    26      86.990  64.700  56.010  1.00  0.00            
ATOM   1052  CA  PRO    26      86.760  62.530  56.370  1.00  0.00            
ATOM   1053  HA  PRO    26      86.680  62.420  55.290  1.00  0.00            
ATOM   1054  C   PRO    26      88.220  62.150  56.890  1.00  0.00            
ATOM   1055  O   PRO    26      88.460  61.590  57.950  1.00  0.00            
ATOM   1056  N   HYP    27      89.270  62.510  56.170  1.00  0.00            
ATOM   1057  CD2 HYP    27      89.330  62.880  54.730  1.00  0.00            
ATOM   1058 1HD2 HYP    27      89.250  63.970  54.620  1.00  0.00            
ATOM   1059 2HD2 HYP    27      88.560  62.360  54.170  1.00  0.00            
ATOM   1060  CG  HYP    27      90.680  62.410  54.210  1.00  0.00            
ATOM   1061  HG  HYP    27      91.070  62.990  53.370  1.00  0.00            
ATOM   1062  OD1 HYP    27      90.700  61.070  53.940  1.00  0.00            
ATOM   1063  HD1 HYP    27      90.050  60.860  53.270  1.00  0.00            
ATOM   1064  CB  HYP    27      91.550  62.730  55.490  1.00  0.00            
ATOM   1065  HB1 HYP    27      91.720  63.800  55.610  1.00  0.00            
ATOM   1066  HB2 HYP    27      92.480  62.170  55.470  1.00  0.00            
ATOM   1067  CA  HYP    27      90.660  62.190  56.600  1.00  0.00            
ATOM   1068  HA  HYP    27      90.830  61.130  56.770  1.00  0.00            
ATOM   1069  C   HYP    27      91.010  62.930  57.910  1.00  0.00            
ATOM   1070  O   HYP    27      90.430  63.980  58.180  1.00  0.00            
ATOM   1071  N   GLY    28      92.000  62.520  58.690  1.00  0.00            
ATOM   1072  H   GLY    28      92.420  61.630  58.460  1.00  0.00            
ATOM   1073  CA  GLY    28      92.300  63.150  59.940  1.00  0.00            
ATOM   1074  HA1 GLY    28      92.970  62.550  60.550  1.00  0.00            
ATOM   1075  HA2 GLY    28      91.450  63.200  60.620  1.00  0.00            
ATOM   1076  C   GLY    28      92.980  64.530  59.810  1.00  0.00            
ATOM   1077  O   GLY    28      93.460  64.920  58.760  1.00  0.00            
ATOM   1078  N   PRO    29      92.990  65.250  60.940  1.00  0.00            
ATOM   1079  CD  PRO    29      92.800  64.780  62.330  1.00  0.00            
ATOM   1080  HD1 PRO    29      93.260  63.800  62.390  1.00  0.00            
ATOM   1081  HD2 PRO    29      91.730  64.740  62.550  1.00  0.00            
ATOM   1082  CG  PRO    29      93.470  65.770  63.280  1.00  0.00            
ATOM   1083  HG1 PRO    29      94.500  65.480  63.480  1.00  0.00            
ATOM   1084  HG2 PRO    29      93.010  65.770  64.270  1.00  0.00            
ATOM   1085  CB  PRO    29      93.420  67.000  62.320  1.00  0.00            
ATOM   1086  HB1 PRO    29      93.960  67.870  62.700  1.00  0.00            
ATOM   1087  HB2 PRO    29      92.390  67.360  62.380  1.00  0.00            
ATOM   1088  CA  PRO    29      93.750  66.480  61.000  1.00  0.00            
ATOM   1089  HA  PRO    29      93.400  67.200  60.260  1.00  0.00            
ATOM   1090  C   PRO    29      95.240  66.260  60.800  1.00  0.00            
ATOM   1091  O   PRO    29      95.720  65.150  60.730  1.00  0.00            
ATOM   1092  N   HYP    30      96.070  67.340  60.680  1.00  0.00            
ATOM   1093  CD2 HYP    30      95.640  68.690  60.200  1.00  0.00            
ATOM   1094 1HD2 HYP    30      95.370  69.370  61.000  1.00  0.00            
ATOM   1095 2HD2 HYP    30      94.830  68.560  59.480  1.00  0.00            
ATOM   1096  CG  HYP    30      96.890  69.320  59.570  1.00  0.00            
ATOM   1097  HG  HYP    30      96.660  70.390  59.640  1.00  0.00            
ATOM   1098  OD1 HYP    30      97.000  68.910  58.220  1.00  0.00            
ATOM   1099  HD1 HYP    30      97.920  68.740  58.020  1.00  0.00            
ATOM   1100  CB  HYP    30      97.940  68.690  60.500  1.00  0.00            
ATOM   1101  HB1 HYP    30      97.960  69.150  61.490  1.00  0.00            
ATOM   1102  HB2 HYP    30      98.930  68.750  60.060  1.00  0.00            
ATOM   1103  CA  HYP    30      97.510  67.260  60.640  1.00  0.00            
ATOM   1104  HA  HYP    30      97.700  66.700  59.730  1.00  0.00            
ATOM   1105  C   HYP    30      98.170  66.610  61.920  1.00  0.00            
ATOM   1106  O   HYP    30      97.710  66.930  63.020  1.00  0.00            
ATOM   1107  N   GLY    31      99.170  65.790  61.730  1.00  0.00            
ATOM   1108  H   GLY    31      99.440  65.700  60.770  1.00  0.00            
ATOM   1109  CA  GLY    31     100.020  65.240  62.740  1.00  0.00            
ATOM   1110  HA1 GLY    31     100.470  64.370  62.270  1.00  0.00            
ATOM   1111  HA2 GLY    31      99.300  64.980  63.510  1.00  0.00            
ATOM   1112  C   GLY    31     101.040  66.220  63.320  1.00  0.00            
ATOM   1113  O   GLY    31     101.500  67.210  62.750  1.00  0.00            
ATOM   1114  N   NH2    32     101.520  65.930  64.480  1.00  0.00            
ATOM   1115  H1  NH2    32     101.330  65.060  64.940  1.00  0.00            
ATOM   1116  H2  NH2    32     102.390  66.380  64.750  1.00  0.00            
TER
