# Supplementary material for: A solution structure analysis reveals a bent collagen triple helix in the complement activation recognition molecule mannan-binding lectin
Source: J Biol Chem. 2022 Dec 15;299(2):102799. doi: 10.1016/j.jbc.2022.102799 (PMC9898670; doi:10.1016/j.jbc.2022.102799)
Supplement: top10-GA [file mmc2.zip › 1-GA_4067.pdb]

ATOM      1  CH3 ACE     1      37.210  81.280  22.850  1.00  0.00            
ATOM      2 1HH3 ACE     1      36.780  82.270  22.970  1.00  0.00            
ATOM      3 2HH3 ACE     1      36.500  80.480  23.070  1.00  0.00            
ATOM      4 3HH3 ACE     1      38.100  81.300  23.490  1.00  0.00            
ATOM      5  C   ACE     1      37.710  81.090  21.410  1.00  0.00            
ATOM      6  O   ACE     1      37.560  82.010  20.600  1.00  0.00            
ATOM      7  N   PRO     2      38.170  79.870  21.060  1.00  0.00            
ATOM      8  CD  PRO     2      38.210  79.360  19.790  1.00  0.00            
ATOM      9  HD1 PRO     2      38.720  79.990  19.070  1.00  0.00            
ATOM     10  HD2 PRO     2      37.200  79.120  19.450  1.00  0.00            
ATOM     11  CG  PRO     2      39.040  78.100  19.940  1.00  0.00            
ATOM     12  HG1 PRO     2      40.050  78.480  20.090  1.00  0.00            
ATOM     13  HG2 PRO     2      38.990  77.310  19.190  1.00  0.00            
ATOM     14  CB  PRO     2      38.570  77.500  21.260  1.00  0.00            
ATOM     15  HB1 PRO     2      39.200  76.770  21.770  1.00  0.00            
ATOM     16  HB2 PRO     2      37.590  77.060  21.100  1.00  0.00            
ATOM     17  CA  PRO     2      38.420  78.850  22.060  1.00  0.00            
ATOM     18  HA  PRO     2      37.550  78.750  22.710  1.00  0.00            
ATOM     19  C   PRO     2      39.740  79.160  22.910  1.00  0.00            
ATOM     20  O   PRO     2      40.740  79.790  22.450  1.00  0.00            
ATOM     21  N   HYP     3      39.840  78.590  24.140  1.00  0.00            
ATOM     22  CD2 HYP     3      38.720  78.140  24.960  1.00  0.00            
ATOM     23 1HD2 HYP     3      38.620  77.060  25.030  1.00  0.00            
ATOM     24 2HD2 HYP     3      37.760  78.490  24.590  1.00  0.00            
ATOM     25  CG  HYP     3      38.970  78.750  26.320  1.00  0.00            
ATOM     26  HG  HYP     3      38.500  78.100  27.060  1.00  0.00            
ATOM     27  OD1 HYP     3      38.590  80.100  26.330  1.00  0.00            
ATOM     28  HD1 HYP     3      38.850  80.550  27.140  1.00  0.00            
ATOM     29  CB  HYP     3      40.470  78.570  26.410  1.00  0.00            
ATOM     30  HB1 HYP     3      40.620  77.510  26.620  1.00  0.00            
ATOM     31  HB2 HYP     3      40.920  79.150  27.220  1.00  0.00            
ATOM     32  CA  HYP     3      41.000  78.910  25.030  1.00  0.00            
ATOM     33  HA  HYP     3      41.220  79.970  24.860  1.00  0.00            
ATOM     34  C   HYP     3      42.260  78.020  24.690  1.00  0.00            
ATOM     35  O   HYP     3      42.220  77.070  23.890  1.00  0.00            
ATOM     36  N   GLY     4      43.360  78.360  25.330  1.00  0.00            
ATOM     37  H   GLY     4      43.400  79.240  25.810  1.00  0.00            
ATOM     38  CA  GLY     4      44.570  77.590  25.320  1.00  0.00            
ATOM     39  HA1 GLY     4      45.310  78.240  25.790  1.00  0.00            
ATOM     40  HA2 GLY     4      44.920  77.540  24.290  1.00  0.00            
ATOM     41  C   GLY     4      44.600  76.160  25.960  1.00  0.00            
ATOM     42  O   GLY     4      43.560  75.820  26.530  1.00  0.00            
ATOM     43  N   PRO     5      45.690  75.400  25.920  1.00  0.00            
ATOM     44  CD  PRO     5      46.840  75.660  25.060  1.00  0.00            
ATOM     45  HD1 PRO     5      47.260  76.590  25.420  1.00  0.00            
ATOM     46  HD2 PRO     5      46.490  75.730  24.030  1.00  0.00            
ATOM     47  CG  PRO     5      47.740  74.440  25.330  1.00  0.00            
ATOM     48  HG1 PRO     5      48.300  74.700  26.230  1.00  0.00            
ATOM     49  HG2 PRO     5      48.390  74.240  24.480  1.00  0.00            
ATOM     50  CB  PRO     5      46.740  73.360  25.680  1.00  0.00            
ATOM     51  HB1 PRO     5      47.280  72.570  26.210  1.00  0.00            
ATOM     52  HB2 PRO     5      46.360  73.030  24.720  1.00  0.00            
ATOM     53  CA  PRO     5      45.680  74.070  26.490  1.00  0.00            
ATOM     54  HA  PRO     5      44.760  73.540  26.280  1.00  0.00            
ATOM     55  C   PRO     5      45.900  74.090  27.990  1.00  0.00            
ATOM     56  O   PRO     5      46.170  75.090  28.600  1.00  0.00            
ATOM     57  N   HYP     6      45.700  72.980  28.720  1.00  0.00            
ATOM     58  CD2 HYP     6      45.040  71.790  28.190  1.00  0.00            
ATOM     59 1HD2 HYP     6      45.670  71.290  27.460  1.00  0.00            
ATOM     60 2HD2 HYP     6      44.060  72.000  27.750  1.00  0.00            
ATOM     61  CG  HYP     6      44.840  70.870  29.360  1.00  0.00            
ATOM     62  HG  HYP     6      44.910  69.830  29.020  1.00  0.00            
ATOM     63  OD1 HYP     6      43.700  71.080  30.190  1.00  0.00            
ATOM     64  HD1 HYP     6      42.940  71.020  29.620  1.00  0.00            
ATOM     65  CB  HYP     6      46.010  71.270  30.310  1.00  0.00            
ATOM     66  HB1 HYP     6      46.910  70.700  30.090  1.00  0.00            
ATOM     67  HB2 HYP     6      45.730  71.070  31.340  1.00  0.00            
ATOM     68  CA  HYP     6      46.060  72.800  30.050  1.00  0.00            
ATOM     69  HA  HYP     6      45.340  73.380  30.640  1.00  0.00            
ATOM     70  C   HYP     6      47.430  73.310  30.320  1.00  0.00            
ATOM     71  O   HYP     6      48.350  73.280  29.490  1.00  0.00            
ATOM     72  N   GLY     7      47.620  73.810  31.580  1.00  0.00            
ATOM     73  H   GLY     7      46.830  73.780  32.200  1.00  0.00            
ATOM     74  CA  GLY     7      48.940  74.170  32.140  1.00  0.00            
ATOM     75  HA1 GLY     7      48.850  74.970  32.880  1.00  0.00            
ATOM     76  HA2 GLY     7      49.470  74.650  31.320  1.00  0.00            
ATOM     77  C   GLY     7      49.860  72.990  32.600  1.00  0.00            
ATOM     78  O   GLY     7      49.430  71.850  32.520  1.00  0.00            
ATOM     79  N   PRO     8      51.050  73.300  33.160  1.00  0.00            
ATOM     80  CD  PRO     8      51.700  74.530  32.790  1.00  0.00            
ATOM     81  HD1 PRO     8      51.030  75.390  32.890  1.00  0.00            
ATOM     82  HD2 PRO     8      52.170  74.460  31.810  1.00  0.00            
ATOM     83  CG  PRO     8      52.790  74.580  33.850  1.00  0.00            
ATOM     84  HG1 PRO     8      52.320  75.040  34.730  1.00  0.00            
ATOM     85  HG2 PRO     8      53.640  75.240  33.700  1.00  0.00            
ATOM     86  CB  PRO     8      53.270  73.090  34.070  1.00  0.00            
ATOM     87  HB1 PRO     8      53.700  73.100  35.070  1.00  0.00            
ATOM     88  HB2 PRO     8      54.000  72.780  33.320  1.00  0.00            
ATOM     89  CA  PRO     8      51.940  72.360  33.810  1.00  0.00            
ATOM     90  HA  PRO     8      52.170  71.550  33.120  1.00  0.00            
ATOM     91  C   PRO     8      51.460  71.730  35.160  1.00  0.00            
ATOM     92  O   PRO     8      50.560  72.320  35.750  1.00  0.00            
ATOM     93  N   HYP     9      52.060  70.640  35.660  1.00  0.00            
ATOM     94  CD2 HYP     9      52.810  69.600  34.870  1.00  0.00            
ATOM     95 1HD2 HYP     9      53.800  69.930  34.570  1.00  0.00            
ATOM     96 2HD2 HYP     9      52.160  69.360  34.030  1.00  0.00            
ATOM     97  CG  HYP     9      52.970  68.350  35.770  1.00  0.00            
ATOM     98  HG  HYP     9      53.980  67.950  35.650  1.00  0.00            
ATOM     99  OD1 HYP     9      52.160  67.260  35.480  1.00  0.00            
ATOM    100  HD1 HYP     9      52.230  66.740  36.280  1.00  0.00            
ATOM    101  CB  HYP     9      52.830  68.980  37.190  1.00  0.00            
ATOM    102  HB1 HYP     9      53.740  69.560  37.360  1.00  0.00            
ATOM    103  HB2 HYP     9      52.520  68.250  37.940  1.00  0.00            
ATOM    104  CA  HYP     9      51.650  69.990  36.890  1.00  0.00            
ATOM    105  HA  HYP     9      50.700  69.480  36.730  1.00  0.00            
ATOM    106  C   HYP     9      51.460  70.970  38.070  1.00  0.00            
ATOM    107  O   HYP     9      52.090  72.070  38.180  1.00  0.00            
ATOM    108  N   GLY    10      50.740  70.410  39.030  1.00  0.00            
ATOM    109  H   GLY    10      50.140  69.630  38.830  1.00  0.00            
ATOM    110  CA  GLY    10      50.670  70.890  40.410  1.00  0.00            
ATOM    111  HA1 GLY    10      49.750  70.500  40.840  1.00  0.00            
ATOM    112  HA2 GLY    10      50.610  71.970  40.360  1.00  0.00            
ATOM    113  C   GLY    10      51.870  70.490  41.340  1.00  0.00            
ATOM    114  O   GLY    10      52.820  69.800  40.960  1.00  0.00            
ATOM    115  N   PRO    11      51.900  70.990  42.560  1.00  0.00            
ATOM    116  CD  PRO    11      51.190  72.250  42.940  1.00  0.00            
ATOM    117  HD1 PRO    11      50.130  72.170  43.170  1.00  0.00            
ATOM    118  HD2 PRO    11      51.280  72.960  42.120  1.00  0.00            
ATOM    119  CG  PRO    11      51.980  72.780  44.130  1.00  0.00            
ATOM    120  HG1 PRO    11      51.300  73.360  44.760  1.00  0.00            
ATOM    121  HG2 PRO    11      52.770  73.410  43.740  1.00  0.00            
ATOM    122  CB  PRO    11      52.570  71.540  44.810  1.00  0.00            
ATOM    123  HB1 PRO    11      51.800  71.100  45.450  1.00  0.00            
ATOM    124  HB2 PRO    11      53.490  71.790  45.330  1.00  0.00            
ATOM    125  CA  PRO    11      52.850  70.600  43.640  1.00  0.00            
ATOM    126  HA  PRO    11      53.820  70.710  43.170  1.00  0.00            
ATOM    127  C   PRO    11      52.790  69.120  44.010  1.00  0.00            
ATOM    128  O   PRO    11      51.680  68.560  44.080  1.00  0.00            
ATOM    129  N   HYP    12      53.930  68.490  44.420  1.00  0.00            
ATOM    130  CD2 HYP    12      55.270  69.130  44.560  1.00  0.00            
ATOM    131 1HD2 HYP    12      55.460  69.820  45.380  1.00  0.00            
ATOM    132 2HD2 HYP    12      55.540  69.580  43.610  1.00  0.00            
ATOM    133  CG  HYP    12      56.260  67.950  44.640  1.00  0.00            
ATOM    134  HG  HYP    12      57.130  68.070  45.290  1.00  0.00            
ATOM    135  OD1 HYP    12      56.670  67.500  43.340  1.00  0.00            
ATOM    136  HD1 HYP    12      57.180  68.200  42.930  1.00  0.00            
ATOM    137  CB  HYP    12      55.470  66.890  45.330  1.00  0.00            
ATOM    138  HB1 HYP    12      55.680  67.000  46.390  1.00  0.00            
ATOM    139  HB2 HYP    12      55.690  65.880  44.980  1.00  0.00            
ATOM    140  CA  HYP    12      53.980  67.080  45.010  1.00  0.00            
ATOM    141  HA  HYP    12      53.520  66.430  44.270  1.00  0.00            
ATOM    142  C   HYP    12      53.170  66.980  46.330  1.00  0.00            
ATOM    143  O   HYP    12      52.920  67.910  47.100  1.00  0.00            
ATOM    144  N   GLY    13      52.540  65.770  46.460  1.00  0.00            
ATOM    145  H   GLY    13      52.740  65.060  45.770  1.00  0.00            
ATOM    146  CA  GLY    13      51.580  65.620  47.570  1.00  0.00            
ATOM    147  HA1 GLY    13      51.080  64.650  47.550  1.00  0.00            
ATOM    148  HA2 GLY    13      50.860  66.440  47.540  1.00  0.00            
ATOM    149  C   GLY    13      52.040  65.790  49.020  1.00  0.00            
ATOM    150  O   GLY    13      53.240  65.890  49.330  1.00  0.00            
ATOM    151  N   PRO    14      51.080  65.870  49.990  1.00  0.00            
ATOM    152  CD  PRO    14      49.630  65.850  49.870  1.00  0.00            
ATOM    153  HD1 PRO    14      49.190  64.880  49.630  1.00  0.00            
ATOM    154  HD2 PRO    14      49.450  66.560  49.070  1.00  0.00            
ATOM    155  CG  PRO    14      49.120  66.350  51.200  1.00  0.00            
ATOM    156  HG1 PRO    14      48.130  66.010  51.510  1.00  0.00            
ATOM    157  HG2 PRO    14      49.220  67.430  51.200  1.00  0.00            
ATOM    158  CB  PRO    14      50.150  65.600  52.110  1.00  0.00            
ATOM    159  HB1 PRO    14      49.830  64.560  52.210  1.00  0.00            
ATOM    160  HB2 PRO    14      50.180  66.070  53.090  1.00  0.00            
ATOM    161  CA  PRO    14      51.510  65.860  51.410  1.00  0.00            
ATOM    162  HA  PRO    14      51.880  66.850  51.690  1.00  0.00            
ATOM    163  C   PRO    14      52.460  64.740  51.790  1.00  0.00            
ATOM    164  O   PRO    14      52.280  63.620  51.310  1.00  0.00            
ATOM    165  N   HYP    15      53.450  65.080  52.650  1.00  0.00            
ATOM    166  CD2 HYP    15      53.710  66.310  53.390  1.00  0.00            
ATOM    167 1HD2 HYP    15      52.770  66.730  53.750  1.00  0.00            
ATOM    168 2HD2 HYP    15      54.180  67.050  52.730  1.00  0.00            
ATOM    169  CG  HYP    15      54.660  65.890  54.580  1.00  0.00            
ATOM    170  HG  HYP    15      54.010  65.560  55.390  1.00  0.00            
ATOM    171  OD1 HYP    15      55.450  66.880  55.090  1.00  0.00            
ATOM    172  HD1 HYP    15      55.850  67.260  54.310  1.00  0.00            
ATOM    173  CB  HYP    15      55.550  64.820  53.950  1.00  0.00            
ATOM    174  HB1 HYP    15      55.930  64.220  54.770  1.00  0.00            
ATOM    175  HB2 HYP    15      56.430  65.190  53.410  1.00  0.00            
ATOM    176  CA  HYP    15      54.530  64.110  53.000  1.00  0.00            
ATOM    177  HA  HYP    15      55.060  63.750  52.110  1.00  0.00            
ATOM    178  C   HYP    15      54.110  62.850  53.780  1.00  0.00            
ATOM    179  O   HYP    15      53.290  62.850  54.650  1.00  0.00            
ATOM    180  N   ALA    16      54.950  61.820  53.570  1.00  0.00            
ATOM    181  H   ALA    16      55.680  61.960  52.880  1.00  0.00            
ATOM    182  CA  ALA    16      54.880  60.520  54.140  1.00  0.00            
ATOM    183  HA  ALA    16      54.040  59.950  53.750  1.00  0.00            
ATOM    184  CB  ALA    16      56.160  59.780  53.740  1.00  0.00            
ATOM    185  HB1 ALA    16      56.000  59.560  52.690  1.00  0.00            
ATOM    186  HB2 ALA    16      57.020  60.440  53.840  1.00  0.00            
ATOM    187  HB3 ALA    16      56.260  58.820  54.260  1.00  0.00            
ATOM    188  C   ALA    16      54.760  60.550  55.690  1.00  0.00            
ATOM    189  O   ALA    16      55.540  61.250  56.340  1.00  0.00            
ATOM    190  N   PRO    17      53.950  59.680  56.310  1.00  0.00            
ATOM    191  CD  PRO    17      52.830  58.890  55.710  1.00  0.00            
ATOM    192  HD1 PRO    17      53.110  58.220  54.900  1.00  0.00            
ATOM    193  HD2 PRO    17      52.020  59.540  55.380  1.00  0.00            
ATOM    194  CG  PRO    17      52.200  58.140  56.960  1.00  0.00            
ATOM    195  HG1 PRO    17      52.630  57.150  57.110  1.00  0.00            
ATOM    196  HG2 PRO    17      51.120  58.040  56.900  1.00  0.00            
ATOM    197  CB  PRO    17      52.520  59.060  58.130  1.00  0.00            
ATOM    198  HB1 PRO    17      52.490  58.510  59.070  1.00  0.00            
ATOM    199  HB2 PRO    17      51.750  59.830  58.230  1.00  0.00            
ATOM    200  CA  PRO    17      53.910  59.620  57.760  1.00  0.00            
ATOM    201  HA  PRO    17      54.050  60.610  58.190  1.00  0.00            
ATOM    202  C   PRO    17      55.040  58.750  58.300  1.00  0.00            
ATOM    203  O   PRO    17      55.510  57.790  57.640  1.00  0.00            
ATOM    204  N   HYP    18      55.540  59.070  59.490  1.00  0.00            
ATOM    205  CD2 HYP    18      55.050  60.100  60.430  1.00  0.00            
ATOM    206 1HD2 HYP    18      53.980  60.000  60.610  1.00  0.00            
ATOM    207 2HD2 HYP    18      55.260  61.100  60.040  1.00  0.00            
ATOM    208  CG  HYP    18      55.830  59.890  61.730  1.00  0.00            
ATOM    209  HG  HYP    18      55.370  59.140  62.380  1.00  0.00            
ATOM    210  OD1 HYP    18      55.910  61.120  62.380  1.00  0.00            
ATOM    211  HD1 HYP    18      56.480  61.040  63.150  1.00  0.00            
ATOM    212  CB  HYP    18      57.190  59.390  61.280  1.00  0.00            
ATOM    213  HB1 HYP    18      57.680  58.820  62.070  1.00  0.00            
ATOM    214  HB2 HYP    18      57.800  60.230  60.950  1.00  0.00            
ATOM    215  CA  HYP    18      56.850  58.530  60.040  1.00  0.00            
ATOM    216  HA  HYP    18      57.580  58.680  59.250  1.00  0.00            
ATOM    217  C   HYP    18      56.720  57.090  60.450  1.00  0.00            
ATOM    218  O   HYP    18      55.720  56.570  60.940  1.00  0.00            
ATOM    219  N   GLY    19      57.850  56.320  60.420  1.00  0.00            
ATOM    220  H   GLY    19      58.640  56.760  59.980  1.00  0.00            
ATOM    221  CA  GLY    19      57.770  54.890  60.560  1.00  0.00            
ATOM    222  HA1 GLY    19      58.670  54.430  60.150  1.00  0.00            
ATOM    223  HA2 GLY    19      56.940  54.710  59.880  1.00  0.00            
ATOM    224  C   GLY    19      57.400  54.410  61.960  1.00  0.00            
ATOM    225  O   GLY    19      57.910  55.000  62.950  1.00  0.00            
ATOM    226  N   PRO    20      56.700  53.260  62.210  1.00  0.00            
ATOM    227  CD  PRO    20      56.080  52.450  61.160  1.00  0.00            
ATOM    228  HD1 PRO    20      56.750  52.440  60.300  1.00  0.00            
ATOM    229  HD2 PRO    20      55.080  52.800  60.910  1.00  0.00            
ATOM    230  CG  PRO    20      55.970  51.100  61.910  1.00  0.00            
ATOM    231  HG1 PRO    20      56.980  50.670  61.910  1.00  0.00            
ATOM    232  HG2 PRO    20      55.290  50.430  61.380  1.00  0.00            
ATOM    233  CB  PRO    20      55.600  51.500  63.310  1.00  0.00            
ATOM    234  HB1 PRO    20      55.840  50.650  63.950  1.00  0.00            
ATOM    235  HB2 PRO    20      54.600  51.930  63.370  1.00  0.00            
ATOM    236  CA  PRO    20      56.630  52.620  63.490  1.00  0.00            
ATOM    237  HA  PRO    20      56.230  53.370  64.170  1.00  0.00            
ATOM    238  C   PRO    20      57.970  52.070  64.030  1.00  0.00            
ATOM    239  O   PRO    20      58.850  51.580  63.260  1.00  0.00            
ATOM    240  N   HYP    21      58.110  51.970  65.370  1.00  0.00            
ATOM    241  CD2 HYP    21      57.140  52.380  66.390  1.00  0.00            
ATOM    242 1HD2 HYP    21      56.330  51.660  66.440  1.00  0.00            
ATOM    243 2HD2 HYP    21      56.680  53.350  66.190  1.00  0.00            
ATOM    244  CG  HYP    21      57.930  52.410  67.670  1.00  0.00            
ATOM    245  HG  HYP    21      57.260  52.280  68.520  1.00  0.00            
ATOM    246  OD1 HYP    21      58.720  53.660  67.650  1.00  0.00            
ATOM    247  HD1 HYP    21      59.150  53.720  68.510  1.00  0.00            
ATOM    248  CB  HYP    21      58.820  51.180  67.620  1.00  0.00            
ATOM    249  HB1 HYP    21      58.260  50.290  67.890  1.00  0.00            
ATOM    250  HB2 HYP    21      59.750  51.310  68.170  1.00  0.00            
ATOM    251  CA  HYP    21      59.100  51.150  66.130  1.00  0.00            
ATOM    252  HA  HYP    21      60.040  51.700  66.080  1.00  0.00            
ATOM    253  C   HYP    21      59.290  49.700  65.660  1.00  0.00            
ATOM    254  O   HYP    21      58.380  48.910  65.180  1.00  0.00            
ATOM    255  N   GLY    22      60.570  49.240  65.780  1.00  0.00            
ATOM    256  H   GLY    22      61.290  49.870  66.110  1.00  0.00            
ATOM    257  CA  GLY    22      60.980  47.820  65.390  1.00  0.00            
ATOM    258  HA1 GLY    22      62.060  47.660  65.410  1.00  0.00            
ATOM    259  HA2 GLY    22      60.740  47.540  64.360  1.00  0.00            
ATOM    260  C   GLY    22      60.470  46.650  66.240  1.00  0.00            
ATOM    261  O   GLY    22      59.960  46.920  67.380  1.00  0.00            
ATOM    262  N   PRO    23      60.710  45.390  65.750  1.00  0.00            
ATOM    263  CD  PRO    23      61.260  45.190  64.470  1.00  0.00            
ATOM    264  HD1 PRO    23      62.270  45.520  64.210  1.00  0.00            
ATOM    265  HD2 PRO    23      60.540  45.610  63.770  1.00  0.00            
ATOM    266  CG  PRO    23      61.170  43.690  64.190  1.00  0.00            
ATOM    267  HG1 PRO    23      61.890  43.260  63.490  1.00  0.00            
ATOM    268  HG2 PRO    23      60.230  43.430  63.700  1.00  0.00            
ATOM    269  CB  PRO    23      61.120  43.010  65.590  1.00  0.00            
ATOM    270  HB1 PRO    23      62.140  42.690  65.800  1.00  0.00            
ATOM    271  HB2 PRO    23      60.550  42.090  65.470  1.00  0.00            
ATOM    272  CA  PRO    23      60.550  44.140  66.480  1.00  0.00            
ATOM    273  HA  PRO    23      59.480  44.040  66.660  1.00  0.00            
ATOM    274  C   PRO    23      61.360  44.040  67.860  1.00  0.00            
ATOM    275  O   PRO    23      62.420  44.640  67.910  1.00  0.00            
ATOM    276  N   HYP    24      60.850  43.240  68.840  1.00  0.00            
ATOM    277  CD2 HYP    24      59.520  42.730  68.930  1.00  0.00            
ATOM    278 1HD2 HYP    24      59.380  41.920  68.220  1.00  0.00            
ATOM    279 2HD2 HYP    24      58.810  43.540  68.800  1.00  0.00            
ATOM    280  CG  HYP    24      59.290  42.210  70.360  1.00  0.00            
ATOM    281  HG  HYP    24      58.580  41.390  70.250  1.00  0.00            
ATOM    282  OD1 HYP    24      58.790  43.150  71.200  1.00  0.00            
ATOM    283  HD1 HYP    24      57.870  42.940  71.370  1.00  0.00            
ATOM    284  CB  HYP    24      60.690  41.700  70.770  1.00  0.00            
ATOM    285  HB1 HYP    24      60.690  40.730  70.270  1.00  0.00            
ATOM    286  HB2 HYP    24      60.920  41.610  71.830  1.00  0.00            
ATOM    287  CA  HYP    24      61.600  42.800  70.080  1.00  0.00            
ATOM    288  HA  HYP    24      61.730  43.600  70.810  1.00  0.00            
ATOM    289  C   HYP    24      62.970  42.220  69.770  1.00  0.00            
ATOM    290  O   HYP    24      63.140  41.480  68.820  1.00  0.00            
ATOM    291  N   GLY    25      63.970  42.550  70.620  1.00  0.00            
ATOM    292  H   GLY    25      63.660  43.070  71.430  1.00  0.00            
ATOM    293  CA  GLY    25      65.360  42.000  70.610  1.00  0.00            
ATOM    294  HA1 GLY    25      65.890  42.320  71.510  1.00  0.00            
ATOM    295  HA2 GLY    25      65.960  42.190  69.720  1.00  0.00            
ATOM    296  C   GLY    25      65.530  40.450  70.810  1.00  0.00            
ATOM    297  O   GLY    25      64.590  39.680  71.080  1.00  0.00            
ATOM    298  N   PRO    26      66.800  39.980  70.790  1.00  0.00            
ATOM    299  CD  PRO    26      67.990  40.770  70.630  1.00  0.00            
ATOM    300  HD1 PRO    26      68.140  41.460  71.460  1.00  0.00            
ATOM    301  HD2 PRO    26      67.960  41.200  69.630  1.00  0.00            
ATOM    302  CG  PRO    26      69.120  39.780  70.650  1.00  0.00            
ATOM    303  HG1 PRO    26      69.670  39.680  71.580  1.00  0.00            
ATOM    304  HG2 PRO    26      69.850  40.000  69.870  1.00  0.00            
ATOM    305  CB  PRO    26      68.520  38.460  70.350  1.00  0.00            
ATOM    306  HB1 PRO    26      69.230  37.720  70.710  1.00  0.00            
ATOM    307  HB2 PRO    26      68.410  38.350  69.270  1.00  0.00            
ATOM    308  CA  PRO    26      67.110  38.570  71.010  1.00  0.00            
ATOM    309  HA  PRO    26      66.440  37.890  70.500  1.00  0.00            
ATOM    310  C   PRO    26      67.190  38.210  72.540  1.00  0.00            
ATOM    311  O   PRO    26      66.950  39.070  73.390  1.00  0.00            
ATOM    312  N   HYP    27      67.500  36.920  72.900  1.00  0.00            
ATOM    313  CD2 HYP    27      67.490  35.750  72.010  1.00  0.00            
ATOM    314 1HD2 HYP    27      68.450  35.680  71.510  1.00  0.00            
ATOM    315 2HD2 HYP    27      66.600  35.760  71.370  1.00  0.00            
ATOM    316  CG  HYP    27      67.370  34.560  72.910  1.00  0.00            
ATOM    317  HG  HYP    27      67.940  33.720  72.500  1.00  0.00            
ATOM    318  OD1 HYP    27      66.000  34.020  73.000  1.00  0.00            
ATOM    319  HD1 HYP    27      65.590  33.780  72.160  1.00  0.00            
ATOM    320  CB  HYP    27      67.960  35.010  74.230  1.00  0.00            
ATOM    321  HB1 HYP    27      69.050  34.960  74.210  1.00  0.00            
ATOM    322  HB2 HYP    27      67.640  34.530  75.150  1.00  0.00            
ATOM    323  CA  HYP    27      67.540  36.480  74.270  1.00  0.00            
ATOM    324  HA  HYP    27      66.580  36.600  74.760  1.00  0.00            
ATOM    325  C   HYP    27      68.550  37.300  75.100  1.00  0.00            
ATOM    326  O   HYP    27      69.630  37.630  74.600  1.00  0.00            
ATOM    327  N   GLY    28      68.300  37.510  76.340  1.00  0.00            
ATOM    328  H   GLY    28      67.400  37.240  76.720  1.00  0.00            
ATOM    329  CA  GLY    28      69.200  38.170  77.260  1.00  0.00            
ATOM    330  HA1 GLY    28      68.630  38.280  78.190  1.00  0.00            
ATOM    331  HA2 GLY    28      69.430  39.200  77.030  1.00  0.00            
ATOM    332  C   GLY    28      70.560  37.490  77.550  1.00  0.00            
ATOM    333  O   GLY    28      70.840  36.420  77.070  1.00  0.00            
ATOM    334  N   PRO    29      71.430  38.150  78.360  1.00  0.00            
ATOM    335  CD  PRO    29      71.250  39.510  78.950  1.00  0.00            
ATOM    336  HD1 PRO    29      70.460  39.660  79.680  1.00  0.00            
ATOM    337  HD2 PRO    29      71.180  40.120  78.060  1.00  0.00            
ATOM    338  CG  PRO    29      72.590  39.840  79.700  1.00  0.00            
ATOM    339  HG1 PRO    29      72.450  39.710  80.770  1.00  0.00            
ATOM    340  HG2 PRO    29      72.950  40.850  79.490  1.00  0.00            
ATOM    341  CB  PRO    29      73.590  38.890  79.100  1.00  0.00            
ATOM    342  HB1 PRO    29      74.400  38.750  79.810  1.00  0.00            
ATOM    343  HB2 PRO    29      73.940  39.250  78.130  1.00  0.00            
ATOM    344  CA  PRO    29      72.750  37.650  78.760  1.00  0.00            
ATOM    345  HA  PRO    29      73.150  37.030  77.950  1.00  0.00            
ATOM    346  C   PRO    29      72.640  36.760  80.030  1.00  0.00            
ATOM    347  O   PRO    29      71.750  37.060  80.860  1.00  0.00            
ATOM    348  N   HYP    30      73.580  35.780  80.190  1.00  0.00            
ATOM    349  CD2 HYP    30      74.740  35.620  79.320  1.00  0.00            
ATOM    350 1HD2 HYP    30      75.460  36.410  79.550  1.00  0.00            
ATOM    351 2HD2 HYP    30      74.520  35.690  78.260  1.00  0.00            
ATOM    352  CG  HYP    30      75.230  34.160  79.500  1.00  0.00            
ATOM    353  HG  HYP    30      76.300  34.160  79.290  1.00  0.00            
ATOM    354  OD1 HYP    30      74.520  33.230  78.710  1.00  0.00            
ATOM    355  HD1 HYP    30      74.660  32.350  79.070  1.00  0.00            
ATOM    356  CB  HYP    30      74.870  33.870  80.910  1.00  0.00            
ATOM    357  HB1 HYP    30      75.690  34.330  81.470  1.00  0.00            
ATOM    358  HB2 HYP    30      74.800  32.810  81.150  1.00  0.00            
ATOM    359  CA  HYP    30      73.580  34.750  81.190  1.00  0.00            
ATOM    360  HA  HYP    30      72.710  34.130  80.940  1.00  0.00            
ATOM    361  C   HYP    30      73.390  35.210  82.640  1.00  0.00            
ATOM    362  O   HYP    30      73.900  36.270  82.990  1.00  0.00            
ATOM    363  N   GLY    31      72.680  34.540  83.590  1.00  0.00            
ATOM    364  H   GLY    31      72.230  33.690  83.290  1.00  0.00            
ATOM    365  CA  GLY    31      72.560  34.870  85.010  1.00  0.00            
ATOM    366  HA1 GLY    31      71.710  34.310  85.420  1.00  0.00            
ATOM    367  HA2 GLY    31      72.380  35.940  85.060  1.00  0.00            
ATOM    368  C   GLY    31      73.770  34.660  85.850  1.00  0.00            
ATOM    369  O   GLY    31      74.730  33.970  85.440  1.00  0.00            
ATOM    370  N   NH2    32      73.800  35.180  87.060  1.00  0.00            
ATOM    371  H1  NH2    32      72.980  35.690  87.370  1.00  0.00            
ATOM    372  H2  NH2    32      74.460  34.850  87.750  1.00  0.00            
ATOM    373  CH3 ACE     1      44.370  84.140  24.010  1.00  0.00            
ATOM    374 1HH3 ACE     1      44.310  85.230  24.090  1.00  0.00            
ATOM    375 2HH3 ACE     1      44.790  83.820  24.960  1.00  0.00            
ATOM    376 3HH3 ACE     1      44.940  83.920  23.110  1.00  0.00            
ATOM    377  C   ACE     1      43.010  83.540  23.800  1.00  0.00            
ATOM    378  O   ACE     1      42.760  83.360  22.610  1.00  0.00            
ATOM    379  N   PRO     2      42.100  83.350  24.830  1.00  0.00            
ATOM    380  CD  PRO     2      40.700  83.330  24.530  1.00  0.00            
ATOM    381  HD1 PRO     2      40.410  82.280  24.450  1.00  0.00            
ATOM    382  HD2 PRO     2      40.450  83.880  23.620  1.00  0.00            
ATOM    383  CG  PRO     2      40.040  83.990  25.770  1.00  0.00            
ATOM    384  HG1 PRO     2      39.050  83.640  26.050  1.00  0.00            
ATOM    385  HG2 PRO     2      40.120  85.080  25.750  1.00  0.00            
ATOM    386  CB  PRO     2      41.000  83.510  26.840  1.00  0.00            
ATOM    387  HB1 PRO     2      40.690  82.500  27.120  1.00  0.00            
ATOM    388  HB2 PRO     2      40.950  83.970  27.820  1.00  0.00            
ATOM    389  CA  PRO     2      42.410  83.510  26.240  1.00  0.00            
ATOM    390  HA  PRO     2      42.750  84.530  26.400  1.00  0.00            
ATOM    391  C   PRO     2      43.340  82.340  26.810  1.00  0.00            
ATOM    392  O   PRO     2      43.520  81.290  26.220  1.00  0.00            
ATOM    393  N   HYP     3      43.990  82.590  27.940  1.00  0.00            
ATOM    394  CD2 HYP     3      44.000  83.800  28.630  1.00  0.00            
ATOM    395 1HD2 HYP     3      43.000  83.860  29.070  1.00  0.00            
ATOM    396 2HD2 HYP     3      44.180  84.640  27.960  1.00  0.00            
ATOM    397  CG  HYP     3      45.190  83.700  29.590  1.00  0.00            
ATOM    398  HG  HYP     3      44.850  84.280  30.440  1.00  0.00            
ATOM    399  OD1 HYP     3      46.520  84.030  29.130  1.00  0.00            
ATOM    400  HD1 HYP     3      46.980  84.080  29.970  1.00  0.00            
ATOM    401  CB  HYP     3      45.170  82.230  29.970  1.00  0.00            
ATOM    402  HB1 HYP     3      44.460  82.120  30.800  1.00  0.00            
ATOM    403  HB2 HYP     3      46.140  81.810  30.260  1.00  0.00            
ATOM    404  CA  HYP     3      44.670  81.520  28.690  1.00  0.00            
ATOM    405  HA  HYP     3      45.540  81.250  28.090  1.00  0.00            
ATOM    406  C   HYP     3      43.760  80.230  28.960  1.00  0.00            
ATOM    407  O   HYP     3      42.520  80.360  29.190  1.00  0.00            
ATOM    408  N   GLY     4      44.380  79.030  28.890  1.00  0.00            
ATOM    409  H   GLY     4      45.370  79.080  28.710  1.00  0.00            
ATOM    410  CA  GLY     4      43.800  77.730  29.200  1.00  0.00            
ATOM    411  HA1 GLY     4      44.460  77.000  28.730  1.00  0.00            
ATOM    412  HA2 GLY     4      42.860  77.610  28.660  1.00  0.00            
ATOM    413  C   GLY     4      43.550  77.360  30.670  1.00  0.00            
ATOM    414  O   GLY     4      43.630  78.180  31.550  1.00  0.00            
ATOM    415  N   PRO     5      43.080  76.100  30.890  1.00  0.00            
ATOM    416  CD  PRO     5      42.800  75.060  29.890  1.00  0.00            
ATOM    417  HD1 PRO     5      43.770  74.760  29.490  1.00  0.00            
ATOM    418  HD2 PRO     5      42.090  75.280  29.100  1.00  0.00            
ATOM    419  CG  PRO     5      42.330  73.880  30.550  1.00  0.00            
ATOM    420  HG1 PRO     5      43.170  73.200  30.700  1.00  0.00            
ATOM    421  HG2 PRO     5      41.510  73.400  30.020  1.00  0.00            
ATOM    422  CB  PRO     5      41.850  74.440  31.920  1.00  0.00            
ATOM    423  HB1 PRO     5      41.950  73.750  32.760  1.00  0.00            
ATOM    424  HB2 PRO     5      40.830  74.790  31.830  1.00  0.00            
ATOM    425  CA  PRO     5      42.680  75.680  32.250  1.00  0.00            
ATOM    426  HA  PRO     5      42.010  76.410  32.700  1.00  0.00            
ATOM    427  C   PRO     5      43.850  75.350  33.170  1.00  0.00            
ATOM    428  O   PRO     5      44.900  75.020  32.660  1.00  0.00            
ATOM    429  N   HYP     6      43.650  75.180  34.460  1.00  0.00            
ATOM    430  CD2 HYP     6      42.390  75.450  35.080  1.00  0.00            
ATOM    431 1HD2 HYP     6      41.690  74.640  34.940  1.00  0.00            
ATOM    432 2HD2 HYP     6      41.980  76.430  34.840  1.00  0.00            
ATOM    433  CG  HYP     6      42.680  75.540  36.570  1.00  0.00            
ATOM    434  HG  HYP     6      41.950  75.330  37.350  1.00  0.00            
ATOM    435  OD1 HYP     6      43.260  76.860  36.770  1.00  0.00            
ATOM    436  HD1 HYP     6      42.530  77.480  36.810  1.00  0.00            
ATOM    437  CB  HYP     6      43.830  74.500  36.760  1.00  0.00            
ATOM    438  HB1 HYP     6      43.230  73.600  36.850  1.00  0.00            
ATOM    439  HB2 HYP     6      44.450  74.520  37.660  1.00  0.00            
ATOM    440  CA  HYP     6      44.650  74.640  35.430  1.00  0.00            
ATOM    441  HA  HYP     6      45.450  75.370  35.520  1.00  0.00            
ATOM    442  C   HYP     6      45.260  73.300  35.050  1.00  0.00            
ATOM    443  O   HYP     6      44.600  72.470  34.460  1.00  0.00            
ATOM    444  N   GLY     7      46.490  73.000  35.300  1.00  0.00            
ATOM    445  H   GLY     7      47.010  73.600  35.920  1.00  0.00            
ATOM    446  CA  GLY     7      47.150  71.770  34.830  1.00  0.00            
ATOM    447  HA1 GLY     7      48.210  71.950  34.650  1.00  0.00            
ATOM    448  HA2 GLY     7      46.690  71.450  33.900  1.00  0.00            
ATOM    449  C   GLY     7      46.970  70.510  35.680  1.00  0.00            
ATOM    450  O   GLY     7      46.060  70.540  36.540  1.00  0.00            
ATOM    451  N   PRO     8      47.700  69.390  35.460  1.00  0.00            
ATOM    452  CD  PRO     8      48.540  69.250  34.220  1.00  0.00            
ATOM    453  HD1 PRO     8      49.580  69.530  34.370  1.00  0.00            
ATOM    454  HD2 PRO     8      48.160  69.820  33.370  1.00  0.00            
ATOM    455  CG  PRO     8      48.630  67.710  33.840  1.00  0.00            
ATOM    456  HG1 PRO     8      49.610  67.450  33.460  1.00  0.00            
ATOM    457  HG2 PRO     8      48.030  67.530  32.940  1.00  0.00            
ATOM    458  CB  PRO     8      48.160  67.070  35.110  1.00  0.00            
ATOM    459  HB1 PRO     8      49.040  66.790  35.690  1.00  0.00            
ATOM    460  HB2 PRO     8      47.570  66.180  34.890  1.00  0.00            
ATOM    461  CA  PRO     8      47.340  68.090  35.980  1.00  0.00            
ATOM    462  HA  PRO     8      46.290  68.050  35.680  1.00  0.00            
ATOM    463  C   PRO     8      47.610  67.890  37.500  1.00  0.00            
ATOM    464  O   PRO     8      48.530  68.600  38.000  1.00  0.00            
ATOM    465  N   HYP     9      46.960  67.000  38.250  1.00  0.00            
ATOM    466  CD2 HYP     9      45.750  66.200  37.980  1.00  0.00            
ATOM    467 1HD2 HYP     9      46.010  65.390  37.300  1.00  0.00            
ATOM    468 2HD2 HYP     9      44.880  66.770  37.660  1.00  0.00            
ATOM    469  CG  HYP     9      45.340  65.470  39.290  1.00  0.00            
ATOM    470  HG  HYP     9      45.010  64.440  39.120  1.00  0.00            
ATOM    471  OD1 HYP     9      44.270  66.270  39.880  1.00  0.00            
ATOM    472  HD1 HYP     9      43.490  66.110  39.340  1.00  0.00            
ATOM    473  CB  HYP     9      46.610  65.470  40.150  1.00  0.00            
ATOM    474  HB1 HYP     9      47.200  64.560  40.060  1.00  0.00            
ATOM    475  HB2 HYP     9      46.370  65.720  41.180  1.00  0.00            
ATOM    476  CA  HYP     9      47.470  66.660  39.600  1.00  0.00            
ATOM    477  HA  HYP     9      47.270  67.500  40.280  1.00  0.00            
ATOM    478  C   HYP     9      48.960  66.420  39.680  1.00  0.00            
ATOM    479  O   HYP     9      49.510  65.800  38.770  1.00  0.00            
ATOM    480  N   GLY    10      49.670  67.020  40.670  1.00  0.00            
ATOM    481  H   GLY    10      49.190  67.650  41.300  1.00  0.00            
ATOM    482  CA  GLY    10      51.090  66.770  40.850  1.00  0.00            
ATOM    483  HA1 GLY    10      51.340  67.460  41.660  1.00  0.00            
ATOM    484  HA2 GLY    10      51.610  67.130  39.960  1.00  0.00            
ATOM    485  C   GLY    10      51.570  65.350  41.230  1.00  0.00            
ATOM    486  O   GLY    10      50.810  64.390  41.400  1.00  0.00            
ATOM    487  N   PRO    11      52.910  65.200  41.380  1.00  0.00            
ATOM    488  CD  PRO    11      53.970  66.130  41.020  1.00  0.00            
ATOM    489  HD1 PRO    11      54.090  66.920  41.760  1.00  0.00            
ATOM    490  HD2 PRO    11      53.630  66.630  40.110  1.00  0.00            
ATOM    491  CG  PRO    11      55.220  65.290  40.790  1.00  0.00            
ATOM    492  HG1 PRO    11      56.140  65.850  40.910  1.00  0.00            
ATOM    493  HG2 PRO    11      55.240  64.830  39.800  1.00  0.00            
ATOM    494  CB  PRO    11      54.950  64.290  41.860  1.00  0.00            
ATOM    495  HB1 PRO    11      55.050  64.830  42.800  1.00  0.00            
ATOM    496  HB2 PRO    11      55.490  63.340  41.780  1.00  0.00            
ATOM    497  CA  PRO    11      53.470  63.930  41.770  1.00  0.00            
ATOM    498  HA  PRO    11      53.390  63.250  40.920  1.00  0.00            
ATOM    499  C   PRO    11      52.960  63.360  43.170  1.00  0.00            
ATOM    500  O   PRO    11      52.630  64.150  44.030  1.00  0.00            
ATOM    501  N   HYP    12      53.120  62.080  43.530  1.00  0.00            
ATOM    502  CD2 HYP    12      53.450  60.970  42.640  1.00  0.00            
ATOM    503 1HD2 HYP    12      54.540  61.000  42.570  1.00  0.00            
ATOM    504 2HD2 HYP    12      53.120  61.100  41.610  1.00  0.00            
ATOM    505  CG  HYP    12      52.990  59.630  43.290  1.00  0.00            
ATOM    506  HG  HYP    12      53.550  58.720  43.080  1.00  0.00            
ATOM    507  OD1 HYP    12      51.650  59.230  42.990  1.00  0.00            
ATOM    508  HD1 HYP    12      51.610  59.380  42.040  1.00  0.00            
ATOM    509  CB  HYP    12      53.080  60.040  44.770  1.00  0.00            
ATOM    510  HB1 HYP    12      54.120  59.850  45.040  1.00  0.00            
ATOM    511  HB2 HYP    12      52.340  59.500  45.350  1.00  0.00            
ATOM    512  CA  HYP    12      52.810  61.560  44.850  1.00  0.00            
ATOM    513  HA  HYP    12      51.780  61.760  45.150  1.00  0.00            
ATOM    514  C   HYP    12      53.770  62.220  45.920  1.00  0.00            
ATOM    515  O   HYP    12      54.890  62.600  45.560  1.00  0.00            
ATOM    516  N   GLY    13      53.330  62.310  47.140  1.00  0.00            
ATOM    517  H   GLY    13      52.390  61.980  47.260  1.00  0.00            
ATOM    518  CA  GLY    13      53.990  63.080  48.210  1.00  0.00            
ATOM    519  HA1 GLY    13      53.340  63.070  49.080  1.00  0.00            
ATOM    520  HA2 GLY    13      54.060  64.110  47.860  1.00  0.00            
ATOM    521  C   GLY    13      55.380  62.570  48.610  1.00  0.00            
ATOM    522  O   GLY    13      55.740  61.410  48.380  1.00  0.00            
ATOM    523  N   PRO    14      56.240  63.430  49.150  1.00  0.00            
ATOM    524  CD  PRO    14      56.000  64.800  49.460  1.00  0.00            
ATOM    525  HD1 PRO    14      55.360  64.890  50.340  1.00  0.00            
ATOM    526  HD2 PRO    14      55.550  65.280  48.590  1.00  0.00            
ATOM    527  CG  PRO    14      57.350  65.500  49.460  1.00  0.00            
ATOM    528  HG1 PRO    14      57.460  66.320  50.170  1.00  0.00            
ATOM    529  HG2 PRO    14      57.520  65.750  48.410  1.00  0.00            
ATOM    530  CB  PRO    14      58.270  64.330  49.970  1.00  0.00            
ATOM    531  HB1 PRO    14      58.360  64.220  51.050  1.00  0.00            
ATOM    532  HB2 PRO    14      59.250  64.380  49.500  1.00  0.00            
ATOM    533  CA  PRO    14      57.630  63.070  49.480  1.00  0.00            
ATOM    534  HA  PRO    14      58.160  62.830  48.560  1.00  0.00            
ATOM    535  C   PRO    14      57.750  62.000  50.530  1.00  0.00            
ATOM    536  O   PRO    14      57.020  62.080  51.520  1.00  0.00            
ATOM    537  N   HYP    15      58.580  60.940  50.350  1.00  0.00            
ATOM    538  CD2 HYP    15      59.020  60.490  49.000  1.00  0.00            
ATOM    539 1HD2 HYP    15      59.810  61.190  48.700  1.00  0.00            
ATOM    540 2HD2 HYP    15      58.230  60.720  48.290  1.00  0.00            
ATOM    541  CG  HYP    15      59.370  59.000  49.040  1.00  0.00            
ATOM    542  HG  HYP    15      60.260  58.850  48.430  1.00  0.00            
ATOM    543  OD1 HYP    15      58.310  58.070  48.790  1.00  0.00            
ATOM    544  HD1 HYP    15      58.770  57.230  48.740  1.00  0.00            
ATOM    545  CB  HYP    15      59.710  58.750  50.520  1.00  0.00            
ATOM    546  HB1 HYP    15      60.780  58.940  50.580  1.00  0.00            
ATOM    547  HB2 HYP    15      59.540  57.710  50.810  1.00  0.00            
ATOM    548  CA  HYP    15      58.920  59.810  51.260  1.00  0.00            
ATOM    549  HA  HYP    15      58.050  59.260  51.620  1.00  0.00            
ATOM    550  C   HYP    15      59.780  60.300  52.490  1.00  0.00            
ATOM    551  O   HYP    15      60.180  61.450  52.540  1.00  0.00            
ATOM    552  N   ALA    16      60.100  59.390  53.380  1.00  0.00            
ATOM    553  H   ALA    16      59.680  58.480  53.270  1.00  0.00            
ATOM    554  CA  ALA    16      60.630  59.610  54.730  1.00  0.00            
ATOM    555  HA  ALA    16      61.380  60.380  54.550  1.00  0.00            
ATOM    556  CB  ALA    16      59.460  60.120  55.610  1.00  0.00            
ATOM    557  HB1 ALA    16      58.650  59.390  55.480  1.00  0.00            
ATOM    558  HB2 ALA    16      59.710  60.140  56.670  1.00  0.00            
ATOM    559  HB3 ALA    16      59.000  61.050  55.260  1.00  0.00            
ATOM    560  C   ALA    16      61.410  58.330  55.320  1.00  0.00            
ATOM    561  O   ALA    16      61.190  57.250  54.830  1.00  0.00            
ATOM    562  N   PRO    17      62.180  58.530  56.420  1.00  0.00            
ATOM    563  CD  PRO    17      62.440  59.800  57.090  1.00  0.00            
ATOM    564  HD1 PRO    17      61.820  59.850  57.990  1.00  0.00            
ATOM    565  HD2 PRO    17      62.290  60.720  56.520  1.00  0.00            
ATOM    566  CG  PRO    17      63.920  59.850  57.580  1.00  0.00            
ATOM    567  HG1 PRO    17      64.040  60.480  58.460  1.00  0.00            
ATOM    568  HG2 PRO    17      64.560  60.130  56.750  1.00  0.00            
ATOM    569  CB  PRO    17      64.090  58.370  57.960  1.00  0.00            
ATOM    570  HB1 PRO    17      63.700  58.280  58.980  1.00  0.00            
ATOM    571  HB2 PRO    17      65.130  58.030  57.950  1.00  0.00            
ATOM    572  CA  PRO    17      63.110  57.580  57.030  1.00  0.00            
ATOM    573  HA  PRO    17      63.700  57.120  56.230  1.00  0.00            
ATOM    574  C   PRO    17      62.400  56.390  57.770  1.00  0.00            
ATOM    575  O   PRO    17      61.200  56.480  58.110  1.00  0.00            
ATOM    576  N   HYP    18      63.120  55.300  58.070  1.00  0.00            
ATOM    577  CD2 HYP    18      64.430  54.930  57.570  1.00  0.00            
ATOM    578 1HD2 HYP    18      65.170  55.440  58.170  1.00  0.00            
ATOM    579 2HD2 HYP    18      64.370  55.250  56.530  1.00  0.00            
ATOM    580  CG  HYP    18      64.400  53.380  57.680  1.00  0.00            
ATOM    581  HG  HYP    18      65.430  53.090  57.910  1.00  0.00            
ATOM    582  OD1 HYP    18      63.910  52.760  56.510  1.00  0.00            
ATOM    583  HD1 HYP    18      63.720  51.850  56.750  1.00  0.00            
ATOM    584  CB  HYP    18      63.540  53.110  58.900  1.00  0.00            
ATOM    585  HB1 HYP    18      64.130  53.180  59.810  1.00  0.00            
ATOM    586  HB2 HYP    18      62.980  52.170  58.870  1.00  0.00            
ATOM    587  CA  HYP    18      62.570  54.240  58.920  1.00  0.00            
ATOM    588  HA  HYP    18      61.670  53.860  58.430  1.00  0.00            
ATOM    589  C   HYP    18      62.210  54.710  60.390  1.00  0.00            
ATOM    590  O   HYP    18      62.740  55.740  60.920  1.00  0.00            
ATOM    591  N   GLY    19      61.250  54.040  60.980  1.00  0.00            
ATOM    592  H   GLY    19      60.550  53.550  60.430  1.00  0.00            
ATOM    593  CA  GLY    19      61.000  54.390  62.370  1.00  0.00            
ATOM    594  HA1 GLY    19      60.090  53.830  62.570  1.00  0.00            
ATOM    595  HA2 GLY    19      60.690  55.430  62.390  1.00  0.00            
ATOM    596  C   GLY    19      62.080  53.950  63.330  1.00  0.00            
ATOM    597  O   GLY    19      63.210  53.510  63.020  1.00  0.00            
ATOM    598  N   PRO    20      61.860  54.240  64.650  1.00  0.00            
ATOM    599  CD  PRO    20      60.690  54.970  65.180  1.00  0.00            
ATOM    600  HD1 PRO    20      59.860  54.340  65.470  1.00  0.00            
ATOM    601  HD2 PRO    20      60.150  55.610  64.490  1.00  0.00            
ATOM    602  CG  PRO    20      61.260  55.800  66.420  1.00  0.00            
ATOM    603  HG1 PRO    20      60.440  56.140  67.060  1.00  0.00            
ATOM    604  HG2 PRO    20      61.700  56.710  66.020  1.00  0.00            
ATOM    605  CB  PRO    20      62.220  54.730  66.990  1.00  0.00            
ATOM    606  HB1 PRO    20      61.640  53.990  67.540  1.00  0.00            
ATOM    607  HB2 PRO    20      63.090  55.110  67.540  1.00  0.00            
ATOM    608  CA  PRO    20      62.840  54.050  65.730  1.00  0.00            
ATOM    609  HA  PRO    20      63.730  54.610  65.460  1.00  0.00            
ATOM    610  C   PRO    20      63.160  52.550  66.070  1.00  0.00            
ATOM    611  O   PRO    20      62.340  51.680  65.830  1.00  0.00            
ATOM    612  N   HYP    21      64.270  52.250  66.740  1.00  0.00            
ATOM    613  CD2 HYP    21      65.240  53.170  67.200  1.00  0.00            
ATOM    614 1HD2 HYP    21      64.970  53.450  68.220  1.00  0.00            
ATOM    615 2HD2 HYP    21      65.320  54.090  66.620  1.00  0.00            
ATOM    616  CG  HYP    21      66.570  52.480  67.220  1.00  0.00            
ATOM    617  HG  HYP    21      67.280  52.980  67.880  1.00  0.00            
ATOM    618  OD1 HYP    21      67.130  52.250  65.910  1.00  0.00            
ATOM    619  HD1 HYP    21      67.780  51.570  66.100  1.00  0.00            
ATOM    620  CB  HYP    21      66.090  51.130  67.790  1.00  0.00            
ATOM    621  HB1 HYP    21      65.990  51.240  68.870  1.00  0.00            
ATOM    622  HB2 HYP    21      66.780  50.320  67.590  1.00  0.00            
ATOM    623  CA  HYP    21      64.680  50.850  67.120  1.00  0.00            
ATOM    624  HA  HYP    21      64.820  50.230  66.230  1.00  0.00            
ATOM    625  C   HYP    21      63.780  50.190  68.120  1.00  0.00            
ATOM    626  O   HYP    21      63.130  50.920  68.890  1.00  0.00            
ATOM    627  N   GLY    22      63.660  48.860  68.190  1.00  0.00            
ATOM    628  H   GLY    22      64.090  48.280  67.480  1.00  0.00            
ATOM    629  CA  GLY    22      62.790  48.140  69.120  1.00  0.00            
ATOM    630  HA1 GLY    22      62.580  47.140  68.740  1.00  0.00            
ATOM    631  HA2 GLY    22      61.840  48.660  68.990  1.00  0.00            
ATOM    632  C   GLY    22      63.100  48.110  70.550  1.00  0.00            
ATOM    633  O   GLY    22      64.120  48.580  71.000  1.00  0.00            
ATOM    634  N   PRO    23      62.260  47.410  71.380  1.00  0.00            
ATOM    635  CD  PRO    23      60.940  46.930  71.000  1.00  0.00            
ATOM    636  HD1 PRO    23      60.960  46.120  70.280  1.00  0.00            
ATOM    637  HD2 PRO    23      60.360  47.770  70.620  1.00  0.00            
ATOM    638  CG  PRO    23      60.220  46.500  72.310  1.00  0.00            
ATOM    639  HG1 PRO    23      60.410  45.430  72.470  1.00  0.00            
ATOM    640  HG2 PRO    23      59.160  46.730  72.370  1.00  0.00            
ATOM    641  CB  PRO    23      60.960  47.370  73.350  1.00  0.00            
ATOM    642  HB1 PRO    23      60.820  46.930  74.340  1.00  0.00            
ATOM    643  HB2 PRO    23      60.500  48.360  73.340  1.00  0.00            
ATOM    644  CA  PRO    23      62.440  47.270  72.860  1.00  0.00            
ATOM    645  HA  PRO    23      63.030  48.070  73.280  1.00  0.00            
ATOM    646  C   PRO    23      63.010  45.950  73.220  1.00  0.00            
ATOM    647  O   PRO    23      63.080  45.110  72.390  1.00  0.00            
ATOM    648  N   HYP    24      63.410  45.700  74.420  1.00  0.00            
ATOM    649  CD2 HYP    24      63.220  46.570  75.620  1.00  0.00            
ATOM    650 1HD2 HYP    24      62.380  46.280  76.250  1.00  0.00            
ATOM    651 2HD2 HYP    24      63.380  47.640  75.470  1.00  0.00            
ATOM    652  CG  HYP    24      64.430  46.240  76.460  1.00  0.00            
ATOM    653  HG  HYP    24      64.340  46.430  77.530  1.00  0.00            
ATOM    654  OD1 HYP    24      65.620  46.940  76.110  1.00  0.00            
ATOM    655  HD1 HYP    24      65.620  47.840  76.440  1.00  0.00            
ATOM    656  CB  HYP    24      64.500  44.700  76.260  1.00  0.00            
ATOM    657  HB1 HYP    24      63.690  44.200  76.800  1.00  0.00            
ATOM    658  HB2 HYP    24      65.460  44.280  76.540  1.00  0.00            
ATOM    659  CA  HYP    24      64.260  44.530  74.780  1.00  0.00            
ATOM    660  HA  HYP    24      65.210  44.680  74.280  1.00  0.00            
ATOM    661  C   HYP    24      63.710  43.110  74.570  1.00  0.00            
ATOM    662  O   HYP    24      62.540  42.840  74.650  1.00  0.00            
ATOM    663  N   GLY    25      64.640  42.180  74.210  1.00  0.00            
ATOM    664  H   GLY    25      65.600  42.420  74.040  1.00  0.00            
ATOM    665  CA  GLY    25      64.290  40.710  73.980  1.00  0.00            
ATOM    666  HA1 GLY    25      65.240  40.310  73.640  1.00  0.00            
ATOM    667  HA2 GLY    25      63.550  40.560  73.200  1.00  0.00            
ATOM    668  C   GLY    25      63.830  39.980  75.300  1.00  0.00            
ATOM    669  O   GLY    25      63.770  40.640  76.330  1.00  0.00            
ATOM    670  N   PRO    26      63.480  38.700  75.230  1.00  0.00            
ATOM    671  CD  PRO    26      63.530  37.870  74.030  1.00  0.00            
ATOM    672  HD1 PRO    26      64.410  38.120  73.440  1.00  0.00            
ATOM    673  HD2 PRO    26      62.780  38.140  73.290  1.00  0.00            
ATOM    674  CG  PRO    26      63.510  36.440  74.480  1.00  0.00            
ATOM    675  HG1 PRO    26      64.500  35.990  74.570  1.00  0.00            
ATOM    676  HG2 PRO    26      62.960  35.780  73.810  1.00  0.00            
ATOM    677  CB  PRO    26      62.860  36.550  75.880  1.00  0.00            
ATOM    678  HB1 PRO    26      63.330  35.760  76.450  1.00  0.00            
ATOM    679  HB2 PRO    26      61.800  36.440  75.630  1.00  0.00            
ATOM    680  CA  PRO    26      63.240  37.930  76.470  1.00  0.00            
ATOM    681  HA  PRO    26      62.440  38.350  77.070  1.00  0.00            
ATOM    682  C   PRO    26      64.330  37.660  77.540  1.00  0.00            
ATOM    683  O   PRO    26      65.510  37.840  77.190  1.00  0.00            
ATOM    684  N   HYP    27      64.160  37.130  78.750  1.00  0.00            
ATOM    685  CD2 HYP    27      62.860  37.050  79.370  1.00  0.00            
ATOM    686 1HD2 HYP    27      62.420  36.090  79.100  1.00  0.00            
ATOM    687 2HD2 HYP    27      62.080  37.790  79.160  1.00  0.00            
ATOM    688  CG  HYP    27      63.120  36.980  80.850  1.00  0.00            
ATOM    689  HG  HYP    27      62.450  36.210  81.230  1.00  0.00            
ATOM    690  OD1 HYP    27      62.890  38.250  81.550  1.00  0.00            
ATOM    691  HD1 HYP    27      62.030  38.600  81.300  1.00  0.00            
ATOM    692  CB  HYP    27      64.580  36.510  80.950  1.00  0.00            
ATOM    693  HB1 HYP    27      64.640  35.430  81.130  1.00  0.00            
ATOM    694  HB2 HYP    27      65.070  36.950  81.820  1.00  0.00            
ATOM    695  CA  HYP    27      65.330  37.010  79.700  1.00  0.00            
ATOM    696  HA  HYP    27      65.850  37.930  79.970  1.00  0.00            
ATOM    697  C   HYP    27      66.280  35.920  79.220  1.00  0.00            
ATOM    698  O   HYP    27      65.930  34.990  78.470  1.00  0.00            
ATOM    699  N   GLY    28      67.520  36.100  79.600  1.00  0.00            
ATOM    700  H   GLY    28      67.670  36.870  80.240  1.00  0.00            
ATOM    701  CA  GLY    28      68.610  35.270  79.190  1.00  0.00            
ATOM    702  HA1 GLY    28      69.520  35.840  79.390  1.00  0.00            
ATOM    703  HA2 GLY    28      68.460  35.070  78.130  1.00  0.00            
ATOM    704  C   GLY    28      68.890  33.880  79.780  1.00  0.00            
ATOM    705  O   GLY    28      68.240  33.450  80.750  1.00  0.00            
ATOM    706  N   PRO    29      69.790  33.100  79.170  1.00  0.00            
ATOM    707  CD  PRO    29      70.400  33.310  77.860  1.00  0.00            
ATOM    708  HD1 PRO    29      71.340  33.840  77.970  1.00  0.00            
ATOM    709  HD2 PRO    29      69.790  33.850  77.130  1.00  0.00            
ATOM    710  CG  PRO    29      70.770  31.880  77.390  1.00  0.00            
ATOM    711  HG1 PRO    29      71.620  31.820  76.710  1.00  0.00            
ATOM    712  HG2 PRO    29      69.900  31.400  76.930  1.00  0.00            
ATOM    713  CB  PRO    29      71.150  31.180  78.690  1.00  0.00            
ATOM    714  HB1 PRO    29      72.150  31.420  79.030  1.00  0.00            
ATOM    715  HB2 PRO    29      71.090  30.110  78.480  1.00  0.00            
ATOM    716  CA  PRO    29      70.060  31.740  79.660  1.00  0.00            
ATOM    717  HA  PRO    29      69.120  31.220  79.470  1.00  0.00            
ATOM    718  C   PRO    29      70.440  31.700  81.160  1.00  0.00            
ATOM    719  O   PRO    29      70.980  32.670  81.780  1.00  0.00            
ATOM    720  N   HYP    30      70.420  30.520  81.760  1.00  0.00            
ATOM    721  CD2 HYP    30      69.810  29.330  81.180  1.00  0.00            
ATOM    722 1HD2 HYP    30      70.560  28.750  80.640  1.00  0.00            
ATOM    723 2HD2 HYP    30      68.970  29.580  80.540  1.00  0.00            
ATOM    724  CG  HYP    30      69.280  28.610  82.390  1.00  0.00            
ATOM    725  HG  HYP    30      69.000  27.580  82.150  1.00  0.00            
ATOM    726  OD1 HYP    30      68.200  29.310  82.990  1.00  0.00            
ATOM    727  HD1 HYP    30      67.470  29.360  82.370  1.00  0.00            
ATOM    728  CB  HYP    30      70.510  28.790  83.320  1.00  0.00            
ATOM    729  HB1 HYP    30      71.330  28.140  82.990  1.00  0.00            
ATOM    730  HB2 HYP    30      70.230  28.610  84.360  1.00  0.00            
ATOM    731  CA  HYP    30      70.820  30.250  83.100  1.00  0.00            
ATOM    732  HA  HYP    30      70.250  30.860  83.810  1.00  0.00            
ATOM    733  C   HYP    30      72.320  30.490  83.190  1.00  0.00            
ATOM    734  O   HYP    30      73.020  30.470  82.190  1.00  0.00            
ATOM    735  N   GLY    31      72.810  30.570  84.400  1.00  0.00            
ATOM    736  H   GLY    31      72.160  30.780  85.140  1.00  0.00            
ATOM    737  CA  GLY    31      74.310  30.480  84.590  1.00  0.00            
ATOM    738  HA1 GLY    31      74.860  31.210  84.000  1.00  0.00            
ATOM    739  HA2 GLY    31      74.490  29.500  84.140  1.00  0.00            
ATOM    740  C   GLY    31      74.660  30.390  86.070  1.00  0.00            
ATOM    741  O   GLY    31      74.030  29.790  86.920  1.00  0.00            
ATOM    742  N   NH2    32      75.820  30.980  86.380  1.00  0.00            
ATOM    743  H1  NH2    32      76.290  31.600  85.730  1.00  0.00            
ATOM    744  H2  NH2    32      75.940  31.140  87.370  1.00  0.00            
ATOM    745  CH3 ACE     1      45.970  81.150  23.470  1.00  0.00            
ATOM    746 1HH3 ACE     1      45.100  81.320  24.110  1.00  0.00            
ATOM    747 2HH3 ACE     1      46.260  82.100  23.020  1.00  0.00            
ATOM    748 3HH3 ACE     1      45.660  80.450  22.710  1.00  0.00            
ATOM    749  C   ACE     1      46.950  80.370  24.280  1.00  0.00            
ATOM    750  O   ACE     1      47.160  79.230  23.880  1.00  0.00            
ATOM    751  N   PRO     2      47.630  80.880  25.330  1.00  0.00            
ATOM    752  CD  PRO     2      47.470  82.170  25.930  1.00  0.00            
ATOM    753  HD1 PRO     2      46.470  82.200  26.380  1.00  0.00            
ATOM    754  HD2 PRO     2      47.570  82.910  25.130  1.00  0.00            
ATOM    755  CG  PRO     2      48.490  82.290  26.970  1.00  0.00            
ATOM    756  HG1 PRO     2      47.970  81.940  27.860  1.00  0.00            
ATOM    757  HG2 PRO     2      48.860  83.300  27.140  1.00  0.00            
ATOM    758  CB  PRO     2      49.500  81.280  26.630  1.00  0.00            
ATOM    759  HB1 PRO     2      49.950  80.890  27.540  1.00  0.00            
ATOM    760  HB2 PRO     2      50.280  81.680  25.990  1.00  0.00            
ATOM    761  CA  PRO     2      48.750  80.200  25.930  1.00  0.00            
ATOM    762  HA  PRO     2      49.390  79.840  25.120  1.00  0.00            
ATOM    763  C   PRO     2      48.350  79.020  26.850  1.00  0.00            
ATOM    764  O   PRO     2      47.200  78.920  27.270  1.00  0.00            
ATOM    765  N   HYP     3      49.280  78.100  27.140  1.00  0.00            
ATOM    766  CD2 HYP     3      50.640  78.010  26.590  1.00  0.00            
ATOM    767 1HD2 HYP     3      51.240  78.840  26.950  1.00  0.00            
ATOM    768 2HD2 HYP     3      50.600  78.060  25.500  1.00  0.00            
ATOM    769  CG  HYP     3      51.270  76.720  27.220  1.00  0.00            
ATOM    770  HG  HYP     3      52.360  76.840  27.300  1.00  0.00            
ATOM    771  OD1 HYP     3      50.810  75.630  26.450  1.00  0.00            
ATOM    772  HD1 HYP     3      50.890  74.790  26.900  1.00  0.00            
ATOM    773  CB  HYP     3      50.530  76.690  28.540  1.00  0.00            
ATOM    774  HB1 HYP     3      50.950  77.420  29.230  1.00  0.00            
ATOM    775  HB2 HYP     3      50.480  75.700  28.990  1.00  0.00            
ATOM    776  CA  HYP     3      49.130  77.120  28.210  1.00  0.00            
ATOM    777  HA  HYP     3      48.550  76.240  27.950  1.00  0.00            
ATOM    778  C   HYP     3      48.510  77.790  29.470  1.00  0.00            
ATOM    779  O   HYP     3      48.790  78.950  29.870  1.00  0.00            
ATOM    780  N   GLY     4      47.710  77.050  30.220  1.00  0.00            
ATOM    781  H   GLY     4      47.350  76.210  29.780  1.00  0.00            
ATOM    782  CA  GLY     4      47.010  77.520  31.420  1.00  0.00            
ATOM    783  HA1 GLY     4      46.090  76.950  31.520  1.00  0.00            
ATOM    784  HA2 GLY     4      46.810  78.580  31.240  1.00  0.00            
ATOM    785  C   GLY     4      47.880  77.550  32.680  1.00  0.00            
ATOM    786  O   GLY     4      49.100  77.240  32.590  1.00  0.00            
ATOM    787  N   PRO     5      47.370  77.960  33.850  1.00  0.00            
ATOM    788  CD  PRO     5      45.990  78.520  33.970  1.00  0.00            
ATOM    789  HD1 PRO     5      45.290  77.880  33.430  1.00  0.00            
ATOM    790  HD2 PRO     5      45.930  79.580  33.730  1.00  0.00            
ATOM    791  CG  PRO     5      45.690  78.400  35.480  1.00  0.00            
ATOM    792  HG1 PRO     5      45.270  77.430  35.730  1.00  0.00            
ATOM    793  HG2 PRO     5      45.040  79.210  35.790  1.00  0.00            
ATOM    794  CB  PRO     5      47.020  78.590  36.190  1.00  0.00            
ATOM    795  HB1 PRO     5      46.930  78.180  37.190  1.00  0.00            
ATOM    796  HB2 PRO     5      47.240  79.650  36.190  1.00  0.00            
ATOM    797  CA  PRO     5      48.060  77.900  35.130  1.00  0.00            
ATOM    798  HA  PRO     5      49.010  78.430  35.080  1.00  0.00            
ATOM    799  C   PRO     5      48.430  76.570  35.760  1.00  0.00            
ATOM    800  O   PRO     5      47.960  75.580  35.210  1.00  0.00            
ATOM    801  N   HYP     6      49.370  76.410  36.650  1.00  0.00            
ATOM    802  CD2 HYP     6      50.200  77.510  37.180  1.00  0.00            
ATOM    803 1HD2 HYP     6      49.740  77.970  38.060  1.00  0.00            
ATOM    804 2HD2 HYP     6      50.340  78.360  36.510  1.00  0.00            
ATOM    805  CG  HYP     6      51.520  76.890  37.610  1.00  0.00            
ATOM    806  HG  HYP     6      51.920  77.600  38.340  1.00  0.00            
ATOM    807  OD1 HYP     6      52.440  76.650  36.590  1.00  0.00            
ATOM    808  HD1 HYP     6      53.300  76.630  37.000  1.00  0.00            
ATOM    809  CB  HYP     6      50.990  75.530  38.150  1.00  0.00            
ATOM    810  HB1 HYP     6      50.530  75.650  39.130  1.00  0.00            
ATOM    811  HB2 HYP     6      51.720  74.720  38.190  1.00  0.00            
ATOM    812  CA  HYP     6      49.920  75.170  37.140  1.00  0.00            
ATOM    813  HA  HYP     6      50.400  74.520  36.410  1.00  0.00            
ATOM    814  C   HYP     6      48.740  74.340  37.780  1.00  0.00            
ATOM    815  O   HYP     6      47.810  75.010  38.250  1.00  0.00            
ATOM    816  N   GLY     7      48.860  73.040  37.880  1.00  0.00            
ATOM    817  H   GLY     7      49.650  72.580  37.450  1.00  0.00            
ATOM    818  CA  GLY     7      47.890  72.230  38.620  1.00  0.00            
ATOM    819  HA1 GLY     7      48.000  71.170  38.380  1.00  0.00            
ATOM    820  HA2 GLY     7      46.910  72.570  38.290  1.00  0.00            
ATOM    821  C   GLY     7      47.720  72.230  40.100  1.00  0.00            
ATOM    822  O   GLY     7      48.370  72.970  40.760  1.00  0.00            
ATOM    823  N   PRO     8      46.780  71.350  40.640  1.00  0.00            
ATOM    824  CD  PRO     8      45.890  70.460  39.940  1.00  0.00            
ATOM    825  HD1 PRO     8      46.390  69.550  39.580  1.00  0.00            
ATOM    826  HD2 PRO     8      45.280  70.840  39.120  1.00  0.00            
ATOM    827  CG  PRO     8      44.960  69.820  40.980  1.00  0.00            
ATOM    828  HG1 PRO     8      45.490  68.920  41.290  1.00  0.00            
ATOM    829  HG2 PRO     8      44.020  69.580  40.480  1.00  0.00            
ATOM    830  CB  PRO     8      44.970  70.880  42.090  1.00  0.00            
ATOM    831  HB1 PRO     8      44.840  70.290  43.000  1.00  0.00            
ATOM    832  HB2 PRO     8      44.260  71.700  42.040  1.00  0.00            
ATOM    833  CA  PRO     8      46.490  71.300  42.000  1.00  0.00            
ATOM    834  HA  PRO     8      46.600  72.300  42.410  1.00  0.00            
ATOM    835  C   PRO     8      47.440  70.210  42.650  1.00  0.00            
ATOM    836  O   PRO     8      47.930  69.370  41.950  1.00  0.00            
ATOM    837  N   HYP     9      47.480  70.140  44.000  1.00  0.00            
ATOM    838  CD2 HYP     9      46.970  71.120  44.960  1.00  0.00            
ATOM    839 1HD2 HYP     9      45.910  71.030  45.190  1.00  0.00            
ATOM    840 2HD2 HYP     9      47.170  72.170  44.720  1.00  0.00            
ATOM    841  CG  HYP     9      47.850  70.910  46.220  1.00  0.00            
ATOM    842  HG  HYP     9      47.300  71.060  47.150  1.00  0.00            
ATOM    843  OD1 HYP     9      49.020  71.750  46.200  1.00  0.00            
ATOM    844  HD1 HYP     9      48.760  72.680  46.120  1.00  0.00            
ATOM    845  CB  HYP     9      48.290  69.410  46.120  1.00  0.00            
ATOM    846  HB1 HYP     9      47.530  68.880  46.690  1.00  0.00            
ATOM    847  HB2 HYP     9      49.220  69.160  46.630  1.00  0.00            
ATOM    848  CA  HYP     9      48.330  69.130  44.620  1.00  0.00            
ATOM    849  HA  HYP     9      49.340  69.290  44.260  1.00  0.00            
ATOM    850  C   HYP     9      48.050  67.650  44.350  1.00  0.00            
ATOM    851  O   HYP     9      46.940  67.190  44.120  1.00  0.00            
ATOM    852  N   GLY    10      49.180  66.950  44.310  1.00  0.00            
ATOM    853  H   GLY    10      50.020  67.500  44.380  1.00  0.00            
ATOM    854  CA  GLY    10      49.260  65.490  44.060  1.00  0.00            
ATOM    855  HA1 GLY    10      50.260  65.160  43.790  1.00  0.00            
ATOM    856  HA2 GLY    10      48.520  65.180  43.310  1.00  0.00            
ATOM    857  C   GLY    10      48.820  64.670  45.330  1.00  0.00            
ATOM    858  O   GLY    10      48.660  65.240  46.430  1.00  0.00            
ATOM    859  N   PRO    11      48.770  63.340  45.240  1.00  0.00            
ATOM    860  CD  PRO    11      48.930  62.530  44.000  1.00  0.00            
ATOM    861  HD1 PRO    11      49.880  62.630  43.480  1.00  0.00            
ATOM    862  HD2 PRO    11      48.120  62.680  43.290  1.00  0.00            
ATOM    863  CG  PRO    11      48.760  61.100  44.470  1.00  0.00            
ATOM    864  HG1 PRO    11      49.740  60.860  44.880  1.00  0.00            
ATOM    865  HG2 PRO    11      48.450  60.430  43.670  1.00  0.00            
ATOM    866  CB  PRO    11      47.720  61.140  45.640  1.00  0.00            
ATOM    867  HB1 PRO    11      47.810  60.310  46.340  1.00  0.00            
ATOM    868  HB2 PRO    11      46.700  61.210  45.250  1.00  0.00            
ATOM    869  CA  PRO    11      48.300  62.410  46.350  1.00  0.00            
ATOM    870  HA  PRO    11      47.470  62.930  46.820  1.00  0.00            
ATOM    871  C   PRO    11      49.340  62.080  47.460  1.00  0.00            
ATOM    872  O   PRO    11      50.520  62.340  47.280  1.00  0.00            
ATOM    873  N   HYP    12      48.900  61.600  48.620  1.00  0.00            
ATOM    874  CD2 HYP    12      47.560  61.320  48.970  1.00  0.00            
ATOM    875 1HD2 HYP    12      47.340  60.250  48.980  1.00  0.00            
ATOM    876 2HD2 HYP    12      46.850  61.880  48.370  1.00  0.00            
ATOM    877  CG  HYP    12      47.440  61.780  50.360  1.00  0.00            
ATOM    878  HG  HYP    12      46.630  61.220  50.830  1.00  0.00            
ATOM    879  OD1 HYP    12      47.150  63.200  50.460  1.00  0.00            
ATOM    880  HD1 HYP    12      47.040  63.360  51.400  1.00  0.00            
ATOM    881  CB  HYP    12      48.780  61.390  50.970  1.00  0.00            
ATOM    882  HB1 HYP    12      48.820  60.300  51.040  1.00  0.00            
ATOM    883  HB2 HYP    12      48.970  61.940  51.900  1.00  0.00            
ATOM    884  CA  HYP    12      49.720  61.700  49.830  1.00  0.00            
ATOM    885  HA  HYP    12      50.060  62.720  50.000  1.00  0.00            
ATOM    886  C   HYP    12      50.960  60.830  49.840  1.00  0.00            
ATOM    887  O   HYP    12      51.030  59.940  48.960  1.00  0.00            
ATOM    888  N   GLY    13      51.920  61.030  50.740  1.00  0.00            
ATOM    889  H   GLY    13      51.800  61.830  51.340  1.00  0.00            
ATOM    890  CA  GLY    13      53.180  60.300  50.700  1.00  0.00            
ATOM    891  HA1 GLY    13      53.780  60.850  51.420  1.00  0.00            
ATOM    892  HA2 GLY    13      53.640  60.330  49.720  1.00  0.00            
ATOM    893  C   GLY    13      53.120  58.890  51.310  1.00  0.00            
ATOM    894  O   GLY    13      52.450  58.680  52.350  1.00  0.00            
ATOM    895  N   PRO    14      53.980  58.030  50.780  1.00  0.00            
ATOM    896  CD  PRO    14      54.700  58.150  49.530  1.00  0.00            
ATOM    897  HD1 PRO    14      55.700  58.580  49.570  1.00  0.00            
ATOM    898  HD2 PRO    14      54.070  58.610  48.760  1.00  0.00            
ATOM    899  CG  PRO    14      54.740  56.750  48.940  1.00  0.00            
ATOM    900  HG1 PRO    14      55.550  56.740  48.200  1.00  0.00            
ATOM    901  HG2 PRO    14      53.820  56.510  48.410  1.00  0.00            
ATOM    902  CB  PRO    14      55.080  55.860  50.130  1.00  0.00            
ATOM    903  HB1 PRO    14      56.150  55.940  50.250  1.00  0.00            
ATOM    904  HB2 PRO    14      54.840  54.840  49.820  1.00  0.00            
ATOM    905  CA  PRO    14      54.200  56.590  51.150  1.00  0.00            
ATOM    906  HA  PRO    14      53.250  56.050  51.040  1.00  0.00            
ATOM    907  C   PRO    14      54.670  56.440  52.650  1.00  0.00            
ATOM    908  O   PRO    14      55.690  57.010  52.940  1.00  0.00            
ATOM    909  N   HYP    15      54.000  55.650  53.480  1.00  0.00            
ATOM    910  CD2 HYP    15      52.780  54.950  53.210  1.00  0.00            
ATOM    911 1HD2 HYP    15      52.740  54.540  52.200  1.00  0.00            
ATOM    912 2HD2 HYP    15      52.050  55.750  53.190  1.00  0.00            
ATOM    913  CG  HYP    15      52.500  53.910  54.350  1.00  0.00            
ATOM    914  HG  HYP    15      53.100  53.040  54.090  1.00  0.00            
ATOM    915  OD1 HYP    15      51.070  53.600  54.390  1.00  0.00            
ATOM    916  HD1 HYP    15      51.040  52.650  54.510  1.00  0.00            
ATOM    917  CB  HYP    15      53.060  54.720  55.510  1.00  0.00            
ATOM    918  HB1 HYP    15      53.410  54.070  56.310  1.00  0.00            
ATOM    919  HB2 HYP    15      52.220  55.370  55.740  1.00  0.00            
ATOM    920  CA  HYP    15      54.250  55.510  54.910  1.00  0.00            
ATOM    921  HA  HYP    15      54.300  56.470  55.420  1.00  0.00            
ATOM    922  C   HYP    15      55.580  54.810  55.140  1.00  0.00            
ATOM    923  O   HYP    15      55.960  54.030  54.290  1.00  0.00            
ATOM    924  N   ALA    16      56.420  55.230  56.100  1.00  0.00            
ATOM    925  H   ALA    16      56.160  56.040  56.640  1.00  0.00            
ATOM    926  CA  ALA    16      57.850  54.820  56.100  1.00  0.00            
ATOM    927  HA  ALA    16      58.180  54.640  55.080  1.00  0.00            
ATOM    928  CB  ALA    16      58.700  56.080  56.620  1.00  0.00            
ATOM    929  HB1 ALA    16      58.370  56.200  57.650  1.00  0.00            
ATOM    930  HB2 ALA    16      59.760  55.910  56.480  1.00  0.00            
ATOM    931  HB3 ALA    16      58.530  57.060  56.160  1.00  0.00            
ATOM    932  C   ALA    16      58.090  53.560  56.910  1.00  0.00            
ATOM    933  O   ALA    16      57.300  53.320  57.820  1.00  0.00            
ATOM    934  N   PRO    17      59.160  52.790  56.630  1.00  0.00            
ATOM    935  CD  PRO    17      60.250  53.150  55.820  1.00  0.00            
ATOM    936  HD1 PRO    17      61.000  53.590  56.470  1.00  0.00            
ATOM    937  HD2 PRO    17      60.010  53.850  55.020  1.00  0.00            
ATOM    938  CG  PRO    17      60.820  51.880  55.160  1.00  0.00            
ATOM    939  HG1 PRO    17      61.860  52.090  54.920  1.00  0.00            
ATOM    940  HG2 PRO    17      60.060  51.580  54.430  1.00  0.00            
ATOM    941  CB  PRO    17      60.620  50.910  56.340  1.00  0.00            
ATOM    942  HB1 PRO    17      61.520  50.960  56.950  1.00  0.00            
ATOM    943  HB2 PRO    17      60.600  49.890  55.960  1.00  0.00            
ATOM    944  CA  PRO    17      59.350  51.400  57.050  1.00  0.00            
ATOM    945  HA  PRO    17      58.430  50.900  56.720  1.00  0.00            
ATOM    946  C   PRO    17      59.520  51.270  58.570  1.00  0.00            
ATOM    947  O   PRO    17      59.830  52.290  59.260  1.00  0.00            
ATOM    948  N   HYP    18      59.430  50.020  59.080  1.00  0.00            
ATOM    949  CD2 HYP    18      58.650  48.910  58.540  1.00  0.00            
ATOM    950 1HD2 HYP    18      59.270  48.270  57.910  1.00  0.00            
ATOM    951 2HD2 HYP    18      57.780  49.260  57.970  1.00  0.00            
ATOM    952  CG  HYP    18      58.070  48.140  59.700  1.00  0.00            
ATOM    953  HG  HYP    18      57.830  47.090  59.520  1.00  0.00            
ATOM    954  OD1 HYP    18      57.070  48.760  60.250  1.00  0.00            
ATOM    955  HD1 HYP    18      56.660  48.260  60.950  1.00  0.00            
ATOM    956  CB  HYP    18      59.300  48.350  60.680  1.00  0.00            
ATOM    957  HB1 HYP    18      60.150  47.720  60.410  1.00  0.00            
ATOM    958  HB2 HYP    18      58.930  48.170  61.690  1.00  0.00            
ATOM    959  CA  HYP    18      59.720  49.760  60.510  1.00  0.00            
ATOM    960  HA  HYP    18      59.110  50.380  61.180  1.00  0.00            
ATOM    961  C   HYP    18      61.160  50.070  60.910  1.00  0.00            
ATOM    962  O   HYP    18      62.040  49.970  60.080  1.00  0.00            
ATOM    963  N   GLY    19      61.410  50.470  62.140  1.00  0.00            
ATOM    964  H   GLY    19      60.660  50.820  62.730  1.00  0.00            
ATOM    965  CA  GLY    19      62.750  50.620  62.580  1.00  0.00            
ATOM    966  HA1 GLY    19      62.790  51.150  63.530  1.00  0.00            
ATOM    967  HA2 GLY    19      63.400  51.120  61.870  1.00  0.00            
ATOM    968  C   GLY    19      63.360  49.230  62.910  1.00  0.00            
ATOM    969  O   GLY    19      62.630  48.230  62.840  1.00  0.00            
ATOM    970  N   PRO    20      64.610  49.120  63.370  1.00  0.00            
ATOM    971  CD  PRO    20      65.510  50.290  63.580  1.00  0.00            
ATOM    972  HD1 PRO    20      65.220  50.930  64.420  1.00  0.00            
ATOM    973  HD2 PRO    20      65.600  50.870  62.660  1.00  0.00            
ATOM    974  CG  PRO    20      66.880  49.580  63.930  1.00  0.00            
ATOM    975  HG1 PRO    20      67.080  49.300  64.970  1.00  0.00            
ATOM    976  HG2 PRO    20      67.630  50.250  63.510  1.00  0.00            
ATOM    977  CB  PRO    20      66.730  48.300  63.170  1.00  0.00            
ATOM    978  HB1 PRO    20      67.470  47.530  63.390  1.00  0.00            
ATOM    979  HB2 PRO    20      66.620  48.520  62.110  1.00  0.00            
ATOM    980  CA  PRO    20      65.330  47.840  63.470  1.00  0.00            
ATOM    981  HA  PRO    20      65.080  47.190  62.640  1.00  0.00            
ATOM    982  C   PRO    20      65.080  47.100  64.800  1.00  0.00            
ATOM    983  O   PRO    20      64.430  47.650  65.680  1.00  0.00            
ATOM    984  N   HYP    21      65.620  45.830  64.980  1.00  0.00            
ATOM    985  CD2 HYP    21      66.330  45.020  64.000  1.00  0.00            
ATOM    986 1HD2 HYP    21      67.350  45.360  63.850  1.00  0.00            
ATOM    987 2HD2 HYP    21      65.830  45.050  63.030  1.00  0.00            
ATOM    988  CG  HYP    21      66.170  43.510  64.490  1.00  0.00            
ATOM    989  HG  HYP    21      66.950  42.800  64.210  1.00  0.00            
ATOM    990  OD1 HYP    21      64.980  43.040  64.010  1.00  0.00            
ATOM    991  HD1 HYP    21      64.750  42.210  64.450  1.00  0.00            
ATOM    992  CB  HYP    21      66.210  43.750  66.020  1.00  0.00            
ATOM    993  HB1 HYP    21      67.240  43.910  66.360  1.00  0.00            
ATOM    994  HB2 HYP    21      65.660  42.950  66.510  1.00  0.00            
ATOM    995  CA  HYP    21      65.530  45.090  66.230  1.00  0.00            
ATOM    996  HA  HYP    21      64.460  44.900  66.250  1.00  0.00            
ATOM    997  C   HYP    21      66.060  45.820  67.500  1.00  0.00            
ATOM    998  O   HYP    21      67.050  46.560  67.480  1.00  0.00            
ATOM    999  N   GLY    22      65.430  45.440  68.660  1.00  0.00            
ATOM   1000  H   GLY    22      64.580  44.890  68.610  1.00  0.00            
ATOM   1001  CA  GLY    22      65.670  45.970  69.980  1.00  0.00            
ATOM   1002  HA1 GLY    22      64.840  45.950  70.690  1.00  0.00            
ATOM   1003  HA2 GLY    22      65.920  47.030  69.900  1.00  0.00            
ATOM   1004  C   GLY    22      66.840  45.380  70.730  1.00  0.00            
ATOM   1005  O   GLY    22      67.430  44.420  70.240  1.00  0.00            
ATOM   1006  N   PRO    23      67.250  45.930  71.850  1.00  0.00            
ATOM   1007  CD  PRO    23      66.730  47.170  72.460  1.00  0.00            
ATOM   1008  HD1 PRO    23      66.020  46.890  73.230  1.00  0.00            
ATOM   1009  HD2 PRO    23      66.540  47.960  71.730  1.00  0.00            
ATOM   1010  CG  PRO    23      67.830  47.700  73.270  1.00  0.00            
ATOM   1011  HG1 PRO    23      67.510  48.300  74.120  1.00  0.00            
ATOM   1012  HG2 PRO    23      68.620  48.140  72.660  1.00  0.00            
ATOM   1013  CB  PRO    23      68.470  46.410  73.810  1.00  0.00            
ATOM   1014  HB1 PRO    23      67.780  46.050  74.570  1.00  0.00            
ATOM   1015  HB2 PRO    23      69.480  46.460  74.210  1.00  0.00            
ATOM   1016  CA  PRO    23      68.390  45.490  72.580  1.00  0.00            
ATOM   1017  HA  PRO    23      69.210  45.740  71.900  1.00  0.00            
ATOM   1018  C   PRO    23      68.220  44.050  73.050  1.00  0.00            
ATOM   1019  O   PRO    23      67.110  43.540  73.150  1.00  0.00            
ATOM   1020  N   HYP    24      69.340  43.370  73.400  1.00  0.00            
ATOM   1021  CD2 HYP    24      70.720  43.740  73.090  1.00  0.00            
ATOM   1022 1HD2 HYP    24      71.000  44.590  73.710  1.00  0.00            
ATOM   1023 2HD2 HYP    24      70.860  44.040  72.050  1.00  0.00            
ATOM   1024  CG  HYP    24      71.540  42.500  73.450  1.00  0.00            
ATOM   1025  HG  HYP    24      72.510  42.730  73.880  1.00  0.00            
ATOM   1026  OD1 HYP    24      71.640  41.600  72.360  1.00  0.00            
ATOM   1027  HD1 HYP    24      72.520  41.230  72.310  1.00  0.00            
ATOM   1028  CB  HYP    24      70.790  41.790  74.490  1.00  0.00            
ATOM   1029  HB1 HYP    24      70.990  42.260  75.450  1.00  0.00            
ATOM   1030  HB2 HYP    24      70.940  40.710  74.470  1.00  0.00            
ATOM   1031  CA  HYP    24      69.330  42.100  74.190  1.00  0.00            
ATOM   1032  HA  HYP    24      68.850  41.350  73.570  1.00  0.00            
ATOM   1033  C   HYP    24      68.510  42.190  75.460  1.00  0.00            
ATOM   1034  O   HYP    24      68.560  43.210  76.120  1.00  0.00            
ATOM   1035  N   GLY    25      67.780  41.130  75.780  1.00  0.00            
ATOM   1036  H   GLY    25      67.810  40.340  75.160  1.00  0.00            
ATOM   1037  CA  GLY    25      66.880  41.080  76.940  1.00  0.00            
ATOM   1038  HA1 GLY    25      66.380  40.120  76.860  1.00  0.00            
ATOM   1039  HA2 GLY    25      66.140  41.880  76.900  1.00  0.00            
ATOM   1040  C   GLY    25      67.450  41.180  78.290  1.00  0.00            
ATOM   1041  O   GLY    25      68.670  41.420  78.450  1.00  0.00            
ATOM   1042  N   PRO    26      66.640  41.010  79.330  1.00  0.00            
ATOM   1043  CD  PRO    26      65.210  40.780  79.410  1.00  0.00            
ATOM   1044  HD1 PRO    26      64.980  39.860  78.860  1.00  0.00            
ATOM   1045  HD2 PRO    26      64.510  41.490  78.970  1.00  0.00            
ATOM   1046  CG  PRO    26      64.870  40.620  80.860  1.00  0.00            
ATOM   1047  HG1 PRO    26      64.870  39.570  81.140  1.00  0.00            
ATOM   1048  HG2 PRO    26      63.880  40.980  81.130  1.00  0.00            
ATOM   1049  CB  PRO    26      65.980  41.320  81.600  1.00  0.00            
ATOM   1050  HB1 PRO    26      66.180  41.030  82.630  1.00  0.00            
ATOM   1051  HB2 PRO    26      65.660  42.360  81.530  1.00  0.00            
ATOM   1052  CA  PRO    26      67.200  41.130  80.690  1.00  0.00            
ATOM   1053  HA  PRO    26      67.900  41.970  80.690  1.00  0.00            
ATOM   1054  C   PRO    26      68.030  39.940  81.150  1.00  0.00            
ATOM   1055  O   PRO    26      67.880  38.850  80.580  1.00  0.00            
ATOM   1056  N   HYP    27      68.830  40.060  82.240  1.00  0.00            
ATOM   1057  CD2 HYP    27      69.050  41.260  82.970  1.00  0.00            
ATOM   1058 1HD2 HYP    27      68.440  41.390  83.860  1.00  0.00            
ATOM   1059 2HD2 HYP    27      68.930  42.150  82.350  1.00  0.00            
ATOM   1060  CG  HYP    27      70.470  41.180  83.540  1.00  0.00            
ATOM   1061  HG  HYP    27      70.660  41.840  84.390  1.00  0.00            
ATOM   1062  OD1 HYP    27      71.470  41.360  82.550  1.00  0.00            
ATOM   1063  HD1 HYP    27      72.360  41.240  82.880  1.00  0.00            
ATOM   1064  CB  HYP    27      70.500  39.680  83.880  1.00  0.00            
ATOM   1065  HB1 HYP    27      69.960  39.520  84.810  1.00  0.00            
ATOM   1066  HB2 HYP    27      71.540  39.360  83.820  1.00  0.00            
ATOM   1067  CA  HYP    27      69.750  39.010  82.750  1.00  0.00            
ATOM   1068  HA  HYP    27      70.510  38.750  82.010  1.00  0.00            
ATOM   1069  C   HYP    27      69.090  37.750  83.170  1.00  0.00            
ATOM   1070  O   HYP    27      67.960  37.650  83.670  1.00  0.00            
ATOM   1071  N   GLY    28      69.830  36.700  82.870  1.00  0.00            
ATOM   1072  H   GLY    28      70.730  36.910  82.460  1.00  0.00            
ATOM   1073  CA  GLY    28      69.480  35.310  83.160  1.00  0.00            
ATOM   1074  HA1 GLY    28      70.250  34.730  82.650  1.00  0.00            
ATOM   1075  HA2 GLY    28      68.490  35.140  82.740  1.00  0.00            
ATOM   1076  C   GLY    28      69.380  35.070  84.680  1.00  0.00            
ATOM   1077  O   GLY    28      69.800  35.800  85.560  1.00  0.00            
ATOM   1078  N   PRO    29      68.780  33.880  85.010  1.00  0.00            
ATOM   1079  CD  PRO    29      67.910  33.090  84.160  1.00  0.00            
ATOM   1080  HD1 PRO    29      68.530  32.370  83.620  1.00  0.00            
ATOM   1081  HD2 PRO    29      67.370  33.710  83.450  1.00  0.00            
ATOM   1082  CG  PRO    29      66.890  32.530  85.170  1.00  0.00            
ATOM   1083  HG1 PRO    29      66.580  31.530  84.870  1.00  0.00            
ATOM   1084  HG2 PRO    29      66.150  33.290  85.410  1.00  0.00            
ATOM   1085  CB  PRO    29      67.760  32.250  86.430  1.00  0.00            
ATOM   1086  HB1 PRO    29      68.280  31.310  86.260  1.00  0.00            
ATOM   1087  HB2 PRO    29      67.150  32.190  87.330  1.00  0.00            
ATOM   1088  CA  PRO    29      68.720  33.420  86.390  1.00  0.00            
ATOM   1089  HA  PRO    29      68.180  34.150  87.000  1.00  0.00            
ATOM   1090  C   PRO    29      70.090  33.120  87.060  1.00  0.00            
ATOM   1091  O   PRO    29      70.870  32.320  86.460  1.00  0.00            
ATOM   1092  N   HYP    30      70.240  33.510  88.310  1.00  0.00            
ATOM   1093  CD2 HYP    30      69.710  34.740  88.910  1.00  0.00            
ATOM   1094 1HD2 HYP    30      68.860  34.510  89.560  1.00  0.00            
ATOM   1095 2HD2 HYP    30      69.320  35.470  88.200  1.00  0.00            
ATOM   1096  CG  HYP    30      70.820  35.230  89.820  1.00  0.00            
ATOM   1097  HG  HYP    30      70.530  35.990  90.550  1.00  0.00            
ATOM   1098  OD1 HYP    30      71.800  35.820  89.070  1.00  0.00            
ATOM   1099  HD1 HYP    30      72.290  36.400  89.660  1.00  0.00            
ATOM   1100  CB  HYP    30      71.460  33.970  90.370  1.00  0.00            
ATOM   1101  HB1 HYP    30      70.840  33.680  91.220  1.00  0.00            
ATOM   1102  HB2 HYP    30      72.470  34.210  90.710  1.00  0.00            
ATOM   1103  CA  HYP    30      71.350  32.970  89.160  1.00  0.00            
ATOM   1104  HA  HYP    30      72.270  33.150  88.600  1.00  0.00            
ATOM   1105  C   HYP    30      71.350  31.470  89.620  1.00  0.00            
ATOM   1106  O   HYP    30      70.290  30.820  89.540  1.00  0.00            
ATOM   1107  N   GLY    31      72.520  30.980  89.960  1.00  0.00            
ATOM   1108  H   GLY    31      73.260  31.660  89.910  1.00  0.00            
ATOM   1109  CA  GLY    31      72.910  29.720  90.530  1.00  0.00            
ATOM   1110  HA1 GLY    31      73.870  29.360  90.150  1.00  0.00            
ATOM   1111  HA2 GLY    31      72.200  28.920  90.310  1.00  0.00            
ATOM   1112  C   GLY    31      73.120  29.910  92.030  1.00  0.00            
ATOM   1113  O   GLY    31      73.520  31.010  92.500  1.00  0.00            
ATOM   1114  N   NH2    32      73.030  28.810  92.740  1.00  0.00            
ATOM   1115  H1  NH2    32      72.550  28.030  92.310  1.00  0.00            
ATOM   1116  H2  NH2    32      73.260  28.780  93.730  1.00  0.00            
TER
