# Supplementary material for: A solution structure analysis reveals a bent collagen triple helix in the complement activation recognition molecule mannan-binding lectin
Source: J Biol Chem. 2022 Dec 15;299(2):102799. doi: 10.1016/j.jbc.2022.102799 (PMC9898670; doi:10.1016/j.jbc.2022.102799)
Supplement: top10-GA [file mmc2.zip › 2-GA_609.pdb]

ATOM      1  CH3 ACE     1      12.790  58.900  53.840  1.00  0.00            
ATOM      2 1HH3 ACE     1      13.570  58.150  53.730  1.00  0.00            
ATOM      3 2HH3 ACE     1      12.140  58.920  52.960  1.00  0.00            
ATOM      4 3HH3 ACE     1      13.150  59.930  53.800  1.00  0.00            
ATOM      5  C   ACE     1      11.990  58.490  55.150  1.00  0.00            
ATOM      6  O   ACE     1      10.770  58.170  55.150  1.00  0.00            
ATOM      7  N   PRO     2      12.590  58.810  56.290  1.00  0.00            
ATOM      8  CD  PRO     2      11.900  59.050  57.530  1.00  0.00            
ATOM      9  HD1 PRO     2      11.550  58.130  57.990  1.00  0.00            
ATOM     10  HD2 PRO     2      11.020  59.640  57.280  1.00  0.00            
ATOM     11  CG  PRO     2      12.890  59.740  58.510  1.00  0.00            
ATOM     12  HG1 PRO     2      12.600  59.350  59.490  1.00  0.00            
ATOM     13  HG2 PRO     2      12.860  60.830  58.440  1.00  0.00            
ATOM     14  CB  PRO     2      14.180  59.120  58.060  1.00  0.00            
ATOM     15  HB1 PRO     2      14.270  58.080  58.380  1.00  0.00            
ATOM     16  HB2 PRO     2      15.030  59.770  58.270  1.00  0.00            
ATOM     17  CA  PRO     2      14.010  59.130  56.540  1.00  0.00            
ATOM     18  HA  PRO     2      14.230  60.090  56.070  1.00  0.00            
ATOM     19  C   PRO     2      14.920  57.990  56.000  1.00  0.00            
ATOM     20  O   PRO     2      14.390  56.890  55.720  1.00  0.00            
ATOM     21  N   HYP     3      16.250  58.160  55.980  1.00  0.00            
ATOM     22  CD2 HYP     3      17.010  59.430  55.990  1.00  0.00            
ATOM     23 1HD2 HYP     3      17.340  59.670  57.000  1.00  0.00            
ATOM     24 2HD2 HYP     3      16.490  60.300  55.570  1.00  0.00            
ATOM     25  CG  HYP     3      18.150  59.210  54.980  1.00  0.00            
ATOM     26  HG  HYP     3      18.970  59.900  55.200  1.00  0.00            
ATOM     27  OD1 HYP     3      17.820  59.360  53.660  1.00  0.00            
ATOM     28  HD1 HYP     3      16.950  59.750  53.630  1.00  0.00            
ATOM     29  CB  HYP     3      18.510  57.760  55.280  1.00  0.00            
ATOM     30  HB1 HYP     3      19.170  57.730  56.150  1.00  0.00            
ATOM     31  HB2 HYP     3      18.950  57.180  54.460  1.00  0.00            
ATOM     32  CA  HYP     3      17.200  57.040  55.630  1.00  0.00            
ATOM     33  HA  HYP     3      16.750  56.650  54.720  1.00  0.00            
ATOM     34  C   HYP     3      17.350  56.060  56.780  1.00  0.00            
ATOM     35  O   HYP     3      16.870  56.320  57.910  1.00  0.00            
ATOM     36  N   GLY     4      17.900  54.870  56.420  1.00  0.00            
ATOM     37  H   GLY     4      17.950  54.710  55.430  1.00  0.00            
ATOM     38  CA  GLY     4      18.130  53.820  57.450  1.00  0.00            
ATOM     39  HA1 GLY     4      18.350  52.930  56.870  1.00  0.00            
ATOM     40  HA2 GLY     4      17.220  53.700  58.040  1.00  0.00            
ATOM     41  C   GLY     4      19.350  54.130  58.290  1.00  0.00            
ATOM     42  O   GLY     4      20.070  55.070  58.000  1.00  0.00            
ATOM     43  N   PRO     5      19.630  53.350  59.340  1.00  0.00            
ATOM     44  CD  PRO     5      18.900  52.250  59.900  1.00  0.00            
ATOM     45  HD1 PRO     5      19.190  51.400  59.280  1.00  0.00            
ATOM     46  HD2 PRO     5      17.820  52.380  59.920  1.00  0.00            
ATOM     47  CG  PRO     5      19.490  52.070  61.310  1.00  0.00            
ATOM     48  HG1 PRO     5      19.320  51.040  61.590  1.00  0.00            
ATOM     49  HG2 PRO     5      19.140  52.870  61.970  1.00  0.00            
ATOM     50  CB  PRO     5      20.970  52.340  61.060  1.00  0.00            
ATOM     51  HB1 PRO     5      21.410  51.460  60.600  1.00  0.00            
ATOM     52  HB2 PRO     5      21.420  52.510  62.040  1.00  0.00            
ATOM     53  CA  PRO     5      20.880  53.580  60.170  1.00  0.00            
ATOM     54  HA  PRO     5      20.590  54.400  60.820  1.00  0.00            
ATOM     55  C   PRO     5      22.190  53.790  59.400  1.00  0.00            
ATOM     56  O   PRO     5      22.280  53.090  58.420  1.00  0.00            
ATOM     57  N   HYP     6      23.180  54.570  59.710  1.00  0.00            
ATOM     58  CD2 HYP     6      23.080  55.590  60.770  1.00  0.00            
ATOM     59 1HD2 HYP     6      23.290  55.130  61.730  1.00  0.00            
ATOM     60 2HD2 HYP     6      22.140  56.130  60.760  1.00  0.00            
ATOM     61  CG  HYP     6      24.180  56.620  60.380  1.00  0.00            
ATOM     62  HG  HYP     6      24.530  57.140  61.270  1.00  0.00            
ATOM     63  OD1 HYP     6      23.720  57.470  59.320  1.00  0.00            
ATOM     64  HD1 HYP     6      24.380  58.160  59.240  1.00  0.00            
ATOM     65  CB  HYP     6      25.320  55.730  59.970  1.00  0.00            
ATOM     66  HB1 HYP     6      25.730  55.230  60.840  1.00  0.00            
ATOM     67  HB2 HYP     6      26.080  56.340  59.480  1.00  0.00            
ATOM     68  CA  HYP     6      24.590  54.610  59.180  1.00  0.00            
ATOM     69  HA  HYP     6      24.500  54.960  58.150  1.00  0.00            
ATOM     70  C   HYP     6      25.210  53.230  59.270  1.00  0.00            
ATOM     71  O   HYP     6      24.880  52.420  60.180  1.00  0.00            
ATOM     72  N   GLY     7      26.050  52.900  58.270  1.00  0.00            
ATOM     73  H   GLY     7      26.280  53.440  57.450  1.00  0.00            
ATOM     74  CA  GLY     7      26.680  51.560  58.310  1.00  0.00            
ATOM     75  HA1 GLY     7      27.120  51.300  57.350  1.00  0.00            
ATOM     76  HA2 GLY     7      25.960  50.780  58.550  1.00  0.00            
ATOM     77  C   GLY     7      27.820  51.470  59.430  1.00  0.00            
ATOM     78  O   GLY     7      28.010  52.310  60.310  1.00  0.00            
ATOM     79  N   PRO     8      28.550  50.410  59.350  1.00  0.00            
ATOM     80  CD  PRO     8      28.200  49.210  58.660  1.00  0.00            
ATOM     81  HD1 PRO     8      28.450  49.310  57.600  1.00  0.00            
ATOM     82  HD2 PRO     8      27.170  48.960  58.900  1.00  0.00            
ATOM     83  CG  PRO     8      29.040  48.150  59.300  1.00  0.00            
ATOM     84  HG1 PRO     8      29.260  47.350  58.580  1.00  0.00            
ATOM     85  HG2 PRO     8      28.440  47.770  60.120  1.00  0.00            
ATOM     86  CB  PRO     8      30.310  48.860  59.760  1.00  0.00            
ATOM     87  HB1 PRO     8      30.990  48.810  58.910  1.00  0.00            
ATOM     88  HB2 PRO     8      30.720  48.270  60.580  1.00  0.00            
ATOM     89  CA  PRO     8      29.760  50.190  60.180  1.00  0.00            
ATOM     90  HA  PRO     8      29.480  50.340  61.220  1.00  0.00            
ATOM     91  C   PRO     8      30.850  51.190  59.850  1.00  0.00            
ATOM     92  O   PRO     8      30.930  51.720  58.760  1.00  0.00            
ATOM     93  N   HYP     9      31.860  51.330  60.750  1.00  0.00            
ATOM     94  CD2 HYP     9      31.960  50.680  62.070  1.00  0.00            
ATOM     95 1HD2 HYP     9      32.250  49.630  62.020  1.00  0.00            
ATOM     96 2HD2 HYP     9      31.000  50.740  62.580  1.00  0.00            
ATOM     97  CG  HYP     9      32.940  51.500  62.830  1.00  0.00            
ATOM     98  HG  HYP     9      33.480  50.810  63.480  1.00  0.00            
ATOM     99  OD1 HYP     9      32.150  52.400  63.610  1.00  0.00            
ATOM    100  HD1 HYP     9      32.760  52.820  64.230  1.00  0.00            
ATOM    101  CB  HYP     9      33.810  52.240  61.800  1.00  0.00            
ATOM    102  HB1 HYP     9      34.760  51.710  61.670  1.00  0.00            
ATOM    103  HB2 HYP     9      34.020  53.290  61.970  1.00  0.00            
ATOM    104  CA  HYP     9      33.000  52.190  60.510  1.00  0.00            
ATOM    105  HA  HYP     9      32.530  53.170  60.420  1.00  0.00            
ATOM    106  C   HYP     9      33.770  51.880  59.260  1.00  0.00            
ATOM    107  O   HYP     9      33.930  50.740  58.900  1.00  0.00            
ATOM    108  N   GLY    10      34.420  52.920  58.640  1.00  0.00            
ATOM    109  H   GLY    10      34.350  53.900  58.910  1.00  0.00            
ATOM    110  CA  GLY    10      35.180  52.720  57.450  1.00  0.00            
ATOM    111  HA1 GLY    10      35.210  53.620  56.830  1.00  0.00            
ATOM    112  HA2 GLY    10      34.700  52.090  56.710  1.00  0.00            
ATOM    113  C   GLY    10      36.640  52.170  57.560  1.00  0.00            
ATOM    114  O   GLY    10      37.200  52.010  58.620  1.00  0.00            
ATOM    115  N   PRO    11      37.330  51.960  56.430  1.00  0.00            
ATOM    116  CD  PRO    11      36.750  52.110  55.110  1.00  0.00            
ATOM    117  HD1 PRO    11      36.330  53.120  55.050  1.00  0.00            
ATOM    118  HD2 PRO    11      35.990  51.350  54.960  1.00  0.00            
ATOM    119  CG  PRO    11      37.890  51.900  54.130  1.00  0.00            
ATOM    120  HG1 PRO    11      38.270  52.900  53.950  1.00  0.00            
ATOM    121  HG2 PRO    11      37.580  51.470  53.180  1.00  0.00            
ATOM    122  CB  PRO    11      38.790  50.940  54.890  1.00  0.00            
ATOM    123  HB1 PRO    11      39.800  50.850  54.500  1.00  0.00            
ATOM    124  HB2 PRO    11      38.430  49.910  54.860  1.00  0.00            
ATOM    125  CA  PRO    11      38.630  51.350  56.390  1.00  0.00            
ATOM    126  HA  PRO    11      38.730  50.440  56.980  1.00  0.00            
ATOM    127  C   PRO    11      39.760  52.350  56.710  1.00  0.00            
ATOM    128  O   PRO    11      39.500  53.530  56.900  1.00  0.00            
ATOM    129  N   HYP    12      40.970  51.790  56.940  1.00  0.00            
ATOM    130  CD2 HYP    12      41.200  50.350  57.240  1.00  0.00            
ATOM    131 1HD2 HYP    12      41.040  49.700  56.380  1.00  0.00            
ATOM    132 2HD2 HYP    12      40.490  50.020  58.000  1.00  0.00            
ATOM    133  CG  HYP    12      42.640  50.300  57.740  1.00  0.00            
ATOM    134  HG  HYP    12      43.090  49.330  57.540  1.00  0.00            
ATOM    135  OD1 HYP    12      42.900  50.700  59.080  1.00  0.00            
ATOM    136  HD1 HYP    12      42.490  50.030  59.640  1.00  0.00            
ATOM    137  CB  HYP    12      43.230  51.320  56.810  1.00  0.00            
ATOM    138  HB1 HYP    12      43.250  51.070  55.750  1.00  0.00            
ATOM    139  HB2 HYP    12      44.230  51.640  57.100  1.00  0.00            
ATOM    140  CA  HYP    12      42.230  52.480  56.880  1.00  0.00            
ATOM    141  HA  HYP    12      42.250  53.070  57.800  1.00  0.00            
ATOM    142  C   HYP    12      42.310  53.430  55.680  1.00  0.00            
ATOM    143  O   HYP    12      41.970  53.050  54.570  1.00  0.00            
ATOM    144  N   GLY    13      42.760  54.690  55.920  1.00  0.00            
ATOM    145  H   GLY    13      42.830  54.940  56.890  1.00  0.00            
ATOM    146  CA  GLY    13      43.170  55.650  54.830  1.00  0.00            
ATOM    147  HA1 GLY    13      43.390  56.610  55.290  1.00  0.00            
ATOM    148  HA2 GLY    13      42.280  55.750  54.210  1.00  0.00            
ATOM    149  C   GLY    13      44.360  55.270  53.940  1.00  0.00            
ATOM    150  O   GLY    13      44.990  54.220  54.230  1.00  0.00            
ATOM    151  N   PRO    14      44.690  56.010  52.860  1.00  0.00            
ATOM    152  CD  PRO    14      43.890  56.980  52.130  1.00  0.00            
ATOM    153  HD1 PRO    14      44.090  57.940  52.600  1.00  0.00            
ATOM    154  HD2 PRO    14      42.850  56.680  52.200  1.00  0.00            
ATOM    155  CG  PRO    14      44.430  56.830  50.670  1.00  0.00            
ATOM    156  HG1 PRO    14      44.320  57.840  50.280  1.00  0.00            
ATOM    157  HG2 PRO    14      43.850  56.120  50.080  1.00  0.00            
ATOM    158  CB  PRO    14      45.900  56.600  50.900  1.00  0.00            
ATOM    159  HB1 PRO    14      46.410  57.520  51.190  1.00  0.00            
ATOM    160  HB2 PRO    14      46.460  56.230  50.040  1.00  0.00            
ATOM    161  CA  PRO    14      45.820  55.640  52.040  1.00  0.00            
ATOM    162  HA  PRO    14      45.600  54.720  51.510  1.00  0.00            
ATOM    163  C   PRO    14      47.250  55.560  52.690  1.00  0.00            
ATOM    164  O   PRO    14      47.480  56.170  53.810  1.00  0.00            
ATOM    165  N   HYP    15      48.240  54.900  52.090  1.00  0.00            
ATOM    166  CD2 HYP    15      48.040  53.970  50.980  1.00  0.00            
ATOM    167 1HD2 HYP    15      48.010  54.540  50.050  1.00  0.00            
ATOM    168 2HD2 HYP    15      47.210  53.270  51.090  1.00  0.00            
ATOM    169  CG  HYP    15      49.360  53.170  50.980  1.00  0.00            
ATOM    170  HG  HYP    15      49.630  52.990  49.940  1.00  0.00            
ATOM    171  OD1 HYP    15      49.140  51.930  51.640  1.00  0.00            
ATOM    172  HD1 HYP    15      49.910  51.360  51.570  1.00  0.00            
ATOM    173  CB  HYP    15      50.400  54.000  51.650  1.00  0.00            
ATOM    174  HB1 HYP    15      50.770  54.700  50.910  1.00  0.00            
ATOM    175  HB2 HYP    15      51.210  53.400  52.050  1.00  0.00            
ATOM    176  CA  HYP    15      49.600  54.830  52.660  1.00  0.00            
ATOM    177  HA  HYP    15      49.500  54.350  53.640  1.00  0.00            
ATOM    178  C   HYP    15      50.280  56.210  52.890  1.00  0.00            
ATOM    179  O   HYP    15      50.220  57.180  52.080  1.00  0.00            
ATOM    180  N   ALA    16      50.970  56.370  54.010  1.00  0.00            
ATOM    181  H   ALA    16      50.850  55.510  54.520  1.00  0.00            
ATOM    182  CA  ALA    16      51.900  57.410  54.370  1.00  0.00            
ATOM    183  HA  ALA    16      51.450  58.400  54.380  1.00  0.00            
ATOM    184  CB  ALA    16      52.350  57.120  55.820  1.00  0.00            
ATOM    185  HB1 ALA    16      51.590  57.030  56.600  1.00  0.00            
ATOM    186  HB2 ALA    16      52.860  56.160  55.800  1.00  0.00            
ATOM    187  HB3 ALA    16      53.090  57.830  56.170  1.00  0.00            
ATOM    188  C   ALA    16      53.120  57.390  53.440  1.00  0.00            
ATOM    189  O   ALA    16      53.400  56.390  52.710  1.00  0.00            
ATOM    190  N   PRO    17      53.910  58.460  53.390  1.00  0.00            
ATOM    191  CD  PRO    17      53.720  59.770  54.060  1.00  0.00            
ATOM    192  HD1 PRO    17      53.520  59.820  55.130  1.00  0.00            
ATOM    193  HD2 PRO    17      52.840  60.280  53.670  1.00  0.00            
ATOM    194  CG  PRO    17      54.910  60.560  53.640  1.00  0.00            
ATOM    195  HG1 PRO    17      55.670  60.380  54.390  1.00  0.00            
ATOM    196  HG2 PRO    17      54.780  61.630  53.470  1.00  0.00            
ATOM    197  CB  PRO    17      55.410  60.080  52.340  1.00  0.00            
ATOM    198  HB1 PRO    17      56.470  60.300  52.230  1.00  0.00            
ATOM    199  HB2 PRO    17      54.840  60.570  51.550  1.00  0.00            
ATOM    200  CA  PRO    17      55.060  58.550  52.490  1.00  0.00            
ATOM    201  HA  PRO    17      54.710  58.170  51.530  1.00  0.00            
ATOM    202  C   PRO    17      56.240  57.840  53.170  1.00  0.00            
ATOM    203  O   PRO    17      56.430  57.880  54.410  1.00  0.00            
ATOM    204  N   HYP    18      57.080  57.130  52.410  1.00  0.00            
ATOM    205  CD2 HYP    18      56.860  56.870  50.970  1.00  0.00            
ATOM    206 1HD2 HYP    18      57.130  57.760  50.410  1.00  0.00            
ATOM    207 2HD2 HYP    18      55.910  56.380  50.740  1.00  0.00            
ATOM    208  CG  HYP    18      57.940  55.860  50.650  1.00  0.00            
ATOM    209  HG  HYP    18      58.430  56.020  49.680  1.00  0.00            
ATOM    210  OD1 HYP    18      57.320  54.570  50.750  1.00  0.00            
ATOM    211  HD1 HYP    18      58.000  53.930  50.530  1.00  0.00            
ATOM    212  CB  HYP    18      59.040  56.040  51.670  1.00  0.00            
ATOM    213  HB1 HYP    18      59.830  56.660  51.250  1.00  0.00            
ATOM    214  HB2 HYP    18      59.540  55.120  51.980  1.00  0.00            
ATOM    215  CA  HYP    18      58.370  56.670  52.910  1.00  0.00            
ATOM    216  HA  HYP    18      58.080  55.920  53.640  1.00  0.00            
ATOM    217  C   HYP    18      59.220  57.820  53.460  1.00  0.00            
ATOM    218  O   HYP    18      58.980  59.030  53.180  1.00  0.00            
ATOM    219  N   GLY    19      60.270  57.530  54.200  1.00  0.00            
ATOM    220  H   GLY    19      60.460  56.540  54.360  1.00  0.00            
ATOM    221  CA  GLY    19      61.240  58.540  54.680  1.00  0.00            
ATOM    222  HA1 GLY    19      61.820  58.250  55.550  1.00  0.00            
ATOM    223  HA2 GLY    19      60.690  59.410  55.040  1.00  0.00            
ATOM    224  C   GLY    19      62.170  59.050  53.540  1.00  0.00            
ATOM    225  O   GLY    19      62.420  58.220  52.630  1.00  0.00            
ATOM    226  N   PRO    20      62.730  60.280  53.600  1.00  0.00            
ATOM    227  CD  PRO    20      62.510  61.230  54.660  1.00  0.00            
ATOM    228  HD1 PRO    20      62.650  60.730  55.620  1.00  0.00            
ATOM    229  HD2 PRO    20      61.500  61.640  54.570  1.00  0.00            
ATOM    230  CG  PRO    20      63.590  62.360  54.380  1.00  0.00            
ATOM    231  HG1 PRO    20      64.450  62.040  54.960  1.00  0.00            
ATOM    232  HG2 PRO    20      63.210  63.360  54.610  1.00  0.00            
ATOM    233  CB  PRO    20      63.770  62.250  52.910  1.00  0.00            
ATOM    234  HB1 PRO    20      64.740  62.710  52.750  1.00  0.00            
ATOM    235  HB2 PRO    20      62.920  62.730  52.420  1.00  0.00            
ATOM    236  CA  PRO    20      63.770  60.740  52.720  1.00  0.00            
ATOM    237  HA  PRO    20      63.440  60.500  51.700  1.00  0.00            
ATOM    238  C   PRO    20      65.180  60.180  53.030  1.00  0.00            
ATOM    239  O   PRO    20      65.390  59.550  54.030  1.00  0.00            
ATOM    240  N   HYP    21      66.180  60.340  52.160  1.00  0.00            
ATOM    241  CD2 HYP    21      66.150  60.830  50.800  1.00  0.00            
ATOM    242 1HD2 HYP    21      66.320  61.900  50.730  1.00  0.00            
ATOM    243 2HD2 HYP    21      65.180  60.610  50.350  1.00  0.00            
ATOM    244  CG  HYP    21      67.330  60.070  50.120  1.00  0.00            
ATOM    245  HG  HYP    21      67.770  60.730  49.370  1.00  0.00            
ATOM    246  OD1 HYP    21      66.870  58.910  49.490  1.00  0.00            
ATOM    247  HD1 HYP    21      66.160  59.210  48.930  1.00  0.00            
ATOM    248  CB  HYP    21      68.410  59.740  51.130  1.00  0.00            
ATOM    249  HB1 HYP    21      69.080  60.590  51.150  1.00  0.00            
ATOM    250  HB2 HYP    21      68.800  58.730  50.960  1.00  0.00            
ATOM    251  CA  HYP    21      67.520  59.700  52.370  1.00  0.00            
ATOM    252  HA  HYP    21      67.260  58.660  52.550  1.00  0.00            
ATOM    253  C   HYP    21      68.210  60.170  53.620  1.00  0.00            
ATOM    254  O   HYP    21      68.080  61.310  54.000  1.00  0.00            
ATOM    255  N   GLY    22      68.950  59.300  54.320  1.00  0.00            
ATOM    256  H   GLY    22      69.030  58.330  54.050  1.00  0.00            
ATOM    257  CA  GLY    22      69.730  59.590  55.480  1.00  0.00            
ATOM    258  HA1 GLY    22      70.100  58.670  55.930  1.00  0.00            
ATOM    259  HA2 GLY    22      69.070  60.120  56.170  1.00  0.00            
ATOM    260  C   GLY    22      70.850  60.680  55.320  1.00  0.00            
ATOM    261  O   GLY    22      71.160  61.020  54.220  1.00  0.00            
ATOM    262  N   PRO    23      71.440  61.100  56.420  1.00  0.00            
ATOM    263  CD  PRO    23      70.960  60.820  57.740  1.00  0.00            
ATOM    264  HD1 PRO    23      71.120  59.800  58.090  1.00  0.00            
ATOM    265  HD2 PRO    23      69.910  61.090  57.890  1.00  0.00            
ATOM    266  CG  PRO    23      71.800  61.690  58.690  1.00  0.00            
ATOM    267  HG1 PRO    23      72.630  61.090  59.090  1.00  0.00            
ATOM    268  HG2 PRO    23      71.180  62.020  59.520  1.00  0.00            
ATOM    269  CB  PRO    23      72.390  62.780  57.840  1.00  0.00            
ATOM    270  HB1 PRO    23      73.320  63.230  58.200  1.00  0.00            
ATOM    271  HB2 PRO    23      71.610  63.540  57.830  1.00  0.00            
ATOM    272  CA  PRO    23      72.610  62.010  56.500  1.00  0.00            
ATOM    273  HA  PRO    23      72.480  62.760  55.720  1.00  0.00            
ATOM    274  C   PRO    23      74.000  61.350  56.350  1.00  0.00            
ATOM    275  O   PRO    23      74.060  60.160  56.180  1.00  0.00            
ATOM    276  N   HYP    24      75.140  62.100  56.300  1.00  0.00            
ATOM    277  CD2 HYP    24      75.250  63.550  56.240  1.00  0.00            
ATOM    278 1HD2 HYP    24      75.040  64.010  57.210  1.00  0.00            
ATOM    279 2HD2 HYP    24      74.490  63.940  55.560  1.00  0.00            
ATOM    280  CG  HYP    24      76.670  63.890  55.700  1.00  0.00            
ATOM    281  HG  HYP    24      77.080  64.860  55.980  1.00  0.00            
ATOM    282  OD1 HYP    24      76.890  63.760  54.350  1.00  0.00            
ATOM    283  HD1 HYP    24      76.290  64.280  53.820  1.00  0.00            
ATOM    284  CB  HYP    24      77.430  62.810  56.340  1.00  0.00            
ATOM    285  HB1 HYP    24      77.530  62.930  57.420  1.00  0.00            
ATOM    286  HB2 HYP    24      78.360  62.660  55.780  1.00  0.00            
ATOM    287  CA  HYP    24      76.480  61.590  56.060  1.00  0.00            
ATOM    288  HA  HYP    24      76.630  61.490  54.990  1.00  0.00            
ATOM    289  C   HYP    24      76.900  60.340  56.960  1.00  0.00            
ATOM    290  O   HYP    24      76.430  60.180  58.040  1.00  0.00            
ATOM    291  N   GLY    25      77.960  59.640  56.410  1.00  0.00            
ATOM    292  H   GLY    25      78.180  59.720  55.430  1.00  0.00            
ATOM    293  CA  GLY    25      78.720  58.710  57.200  1.00  0.00            
ATOM    294  HA1 GLY    25      79.100  57.910  56.570  1.00  0.00            
ATOM    295  HA2 GLY    25      77.990  58.230  57.850  1.00  0.00            
ATOM    296  C   GLY    25      79.900  59.340  58.020  1.00  0.00            
ATOM    297  O   GLY    25      80.130  60.540  58.080  1.00  0.00            
ATOM    298  N   PRO    26      80.750  58.480  58.600  1.00  0.00            
ATOM    299  CD  PRO    26      80.670  57.010  58.690  1.00  0.00            
ATOM    300  HD1 PRO    26      80.470  56.500  57.750  1.00  0.00            
ATOM    301  HD2 PRO    26      79.810  56.730  59.310  1.00  0.00            
ATOM    302  CG  PRO    26      81.980  56.510  59.290  1.00  0.00            
ATOM    303  HG1 PRO    26      82.830  56.480  58.610  1.00  0.00            
ATOM    304  HG2 PRO    26      81.960  55.520  59.750  1.00  0.00            
ATOM    305  CB  PRO    26      82.260  57.640  60.290  1.00  0.00            
ATOM    306  HB1 PRO    26      83.280  57.710  60.680  1.00  0.00            
ATOM    307  HB2 PRO    26      81.690  57.630  61.220  1.00  0.00            
ATOM    308  CA  PRO    26      81.890  58.920  59.440  1.00  0.00            
ATOM    309  HA  PRO    26      81.480  59.650  60.140  1.00  0.00            
ATOM    310  C   PRO    26      83.170  59.320  58.620  1.00  0.00            
ATOM    311  O   PRO    26      83.200  58.920  57.490  1.00  0.00            
ATOM    312  N   HYP    27      84.180  59.810  59.350  1.00  0.00            
ATOM    313  CD2 HYP    27      84.150  60.390  60.660  1.00  0.00            
ATOM    314 1HD2 HYP    27      84.210  59.590  61.390  1.00  0.00            
ATOM    315 2HD2 HYP    27      83.240  60.970  60.800  1.00  0.00            
ATOM    316  CG  HYP    27      85.450  61.260  60.810  1.00  0.00            
ATOM    317  HG  HYP    27      85.840  61.270  61.830  1.00  0.00            
ATOM    318  OD1 HYP    27      85.230  62.640  60.300  1.00  0.00            
ATOM    319  HD1 HYP    27      85.900  63.170  60.740  1.00  0.00            
ATOM    320  CB  HYP    27      86.430  60.580  59.930  1.00  0.00            
ATOM    321  HB1 HYP    27      87.030  59.810  60.420  1.00  0.00            
ATOM    322  HB2 HYP    27      87.160  61.230  59.450  1.00  0.00            
ATOM    323  CA  HYP    27      85.560  59.950  58.820  1.00  0.00            
ATOM    324  HA  HYP    27      85.490  60.740  58.080  1.00  0.00            
ATOM    325  C   HYP    27      86.170  58.630  58.320  1.00  0.00            
ATOM    326  O   HYP    27      86.110  57.550  59.020  1.00  0.00            
ATOM    327  N   GLY    28      86.570  58.500  57.050  1.00  0.00            
ATOM    328  H   GLY    28      86.460  59.290  56.430  1.00  0.00            
ATOM    329  CA  GLY    28      87.230  57.310  56.450  1.00  0.00            
ATOM    330  HA1 GLY    28      87.350  57.460  55.380  1.00  0.00            
ATOM    331  HA2 GLY    28      86.640  56.390  56.490  1.00  0.00            
ATOM    332  C   GLY    28      88.610  56.900  57.090  1.00  0.00            
ATOM    333  O   GLY    28      89.010  57.390  58.130  1.00  0.00            
ATOM    334  N   PRO    29      89.310  55.930  56.440  1.00  0.00            
ATOM    335  CD  PRO    29      88.880  55.200  55.240  1.00  0.00            
ATOM    336  HD1 PRO    29      89.140  55.910  54.460  1.00  0.00            
ATOM    337  HD2 PRO    29      87.830  54.920  55.120  1.00  0.00            
ATOM    338  CG  PRO    29      89.650  53.890  55.170  1.00  0.00            
ATOM    339  HG1 PRO    29      89.790  53.620  54.120  1.00  0.00            
ATOM    340  HG2 PRO    29      89.130  53.190  55.830  1.00  0.00            
ATOM    341  CB  PRO    29      90.940  54.250  55.850  1.00  0.00            
ATOM    342  HB1 PRO    29      91.740  54.590  55.190  1.00  0.00            
ATOM    343  HB2 PRO    29      91.320  53.390  56.410  1.00  0.00            
ATOM    344  CA  PRO    29      90.610  55.300  56.920  1.00  0.00            
ATOM    345  HA  PRO    29      90.420  54.940  57.930  1.00  0.00            
ATOM    346  C   PRO    29      91.720  56.320  56.940  1.00  0.00            
ATOM    347  O   PRO    29      91.770  57.120  55.990  1.00  0.00            
ATOM    348  N   HYP    30      92.670  56.290  57.930  1.00  0.00            
ATOM    349  CD2 HYP    30      92.660  55.350  59.060  1.00  0.00            
ATOM    350 1HD2 HYP    30      92.980  54.370  58.710  1.00  0.00            
ATOM    351 2HD2 HYP    30      91.690  55.190  59.540  1.00  0.00            
ATOM    352  CG  HYP    30      93.700  55.920  60.070  1.00  0.00            
ATOM    353  HG  HYP    30      94.220  55.130  60.610  1.00  0.00            
ATOM    354  OD1 HYP    30      92.900  56.780  60.880  1.00  0.00            
ATOM    355  HD1 HYP    30      93.460  57.430  61.310  1.00  0.00            
ATOM    356  CB  HYP    30      94.610  56.680  59.120  1.00  0.00            
ATOM    357  HB1 HYP    30      95.350  55.960  58.780  1.00  0.00            
ATOM    358  HB2 HYP    30      95.190  57.520  59.520  1.00  0.00            
ATOM    359  CA  HYP    30      93.830  57.220  57.950  1.00  0.00            
ATOM    360  HA  HYP    30      93.490  58.210  58.260  1.00  0.00            
ATOM    361  C   HYP    30      94.650  57.250  56.660  1.00  0.00            
ATOM    362  O   HYP    30      94.770  56.270  55.940  1.00  0.00            
ATOM    363  N   GLY    31      95.330  58.360  56.460  1.00  0.00            
ATOM    364  H   GLY    31      95.070  59.060  57.140  1.00  0.00            
ATOM    365  CA  GLY    31      96.420  58.480  55.570  1.00  0.00            
ATOM    366  HA1 GLY    31      96.760  59.510  55.470  1.00  0.00            
ATOM    367  HA2 GLY    31      96.150  57.990  54.640  1.00  0.00            
ATOM    368  C   GLY    31      97.610  57.670  56.070  1.00  0.00            
ATOM    369  O   GLY    31      97.680  57.090  57.160  1.00  0.00            
ATOM    370  N   NH2    32      98.660  57.550  55.260  1.00  0.00            
ATOM    371  H1  NH2    32      98.550  57.900  54.320  1.00  0.00            
ATOM    372  H2  NH2    32      99.540  57.200  55.610  1.00  0.00            
ATOM    373  CH3 ACE     1      13.730  53.880  51.920  1.00  0.00            
ATOM    374 1HH3 ACE     1      14.190  53.470  52.820  1.00  0.00            
ATOM    375 2HH3 ACE     1      12.680  53.590  52.020  1.00  0.00            
ATOM    376 3HH3 ACE     1      14.040  53.440  50.980  1.00  0.00            
ATOM    377  C   ACE     1      13.940  55.340  51.870  1.00  0.00            
ATOM    378  O   ACE     1      12.920  56.050  52.080  1.00  0.00            
ATOM    379  N   PRO     2      15.150  55.880  51.610  1.00  0.00            
ATOM    380  CD  PRO     2      15.370  57.300  51.450  1.00  0.00            
ATOM    381  HD1 PRO     2      15.500  57.740  52.450  1.00  0.00            
ATOM    382  HD2 PRO     2      14.510  57.780  50.980  1.00  0.00            
ATOM    383  CG  PRO     2      16.690  57.440  50.570  1.00  0.00            
ATOM    384  HG1 PRO     2      17.260  58.320  50.870  1.00  0.00            
ATOM    385  HG2 PRO     2      16.550  57.370  49.490  1.00  0.00            
ATOM    386  CB  PRO     2      17.510  56.160  51.040  1.00  0.00            
ATOM    387  HB1 PRO     2      18.040  56.480  51.930  1.00  0.00            
ATOM    388  HB2 PRO     2      18.310  55.790  50.390  1.00  0.00            
ATOM    389  CA  PRO     2      16.370  55.120  51.220  1.00  0.00            
ATOM    390  HA  PRO     2      16.250  54.610  50.270  1.00  0.00            
ATOM    391  C   PRO     2      16.910  54.210  52.280  1.00  0.00            
ATOM    392  O   PRO     2      16.580  54.410  53.480  1.00  0.00            
ATOM    393  N   HYP     3      17.760  53.220  51.930  1.00  0.00            
ATOM    394  CD2 HYP     3      18.130  52.660  50.630  1.00  0.00            
ATOM    395 1HD2 HYP     3      18.300  53.390  49.840  1.00  0.00            
ATOM    396 2HD2 HYP     3      17.360  51.930  50.360  1.00  0.00            
ATOM    397  CG  HYP     3      19.410  51.920  50.850  1.00  0.00            
ATOM    398  HG  HYP     3      20.210  52.660  50.900  1.00  0.00            
ATOM    399  OD1 HYP     3      19.790  50.930  49.870  1.00  0.00            
ATOM    400  HD1 HYP     3      19.290  50.150  50.120  1.00  0.00            
ATOM    401  CB  HYP     3      19.250  51.390  52.240  1.00  0.00            
ATOM    402  HB1 HYP     3      20.200  51.020  52.630  1.00  0.00            
ATOM    403  HB2 HYP     3      18.520  50.590  52.180  1.00  0.00            
ATOM    404  CA  HYP     3      18.600  52.590  52.980  1.00  0.00            
ATOM    405  HA  HYP     3      17.960  52.390  53.840  1.00  0.00            
ATOM    406  C   HYP     3      19.690  53.560  53.560  1.00  0.00            
ATOM    407  O   HYP     3      19.800  54.670  53.040  1.00  0.00            
ATOM    408  N   GLY     4      20.440  53.150  54.590  1.00  0.00            
ATOM    409  H   GLY     4      20.140  52.290  55.040  1.00  0.00            
ATOM    410  CA  GLY     4      21.290  54.020  55.310  1.00  0.00            
ATOM    411  HA1 GLY     4      21.780  53.560  56.170  1.00  0.00            
ATOM    412  HA2 GLY     4      20.720  54.890  55.650  1.00  0.00            
ATOM    413  C   GLY     4      22.420  54.630  54.500  1.00  0.00            
ATOM    414  O   GLY     4      22.800  54.110  53.470  1.00  0.00            
ATOM    415  N   PRO     5      23.070  55.680  55.000  1.00  0.00            
ATOM    416  CD  PRO     5      22.680  56.300  56.230  1.00  0.00            
ATOM    417  HD1 PRO     5      22.710  55.580  57.050  1.00  0.00            
ATOM    418  HD2 PRO     5      21.710  56.750  56.040  1.00  0.00            
ATOM    419  CG  PRO     5      23.660  57.400  56.330  1.00  0.00            
ATOM    420  HG1 PRO     5      24.510  57.160  56.960  1.00  0.00            
ATOM    421  HG2 PRO     5      23.280  58.210  56.950  1.00  0.00            
ATOM    422  CB  PRO     5      24.150  57.720  54.920  1.00  0.00            
ATOM    423  HB1 PRO     5      25.020  58.390  54.920  1.00  0.00            
ATOM    424  HB2 PRO     5      23.360  58.240  54.380  1.00  0.00            
ATOM    425  CA  PRO     5      24.230  56.290  54.400  1.00  0.00            
ATOM    426  HA  PRO     5      24.160  56.250  53.310  1.00  0.00            
ATOM    427  C   PRO     5      25.480  55.510  54.950  1.00  0.00            
ATOM    428  O   PRO     5      25.470  54.690  55.900  1.00  0.00            
ATOM    429  N   HYP     6      26.700  55.820  54.390  1.00  0.00            
ATOM    430  CD2 HYP     6      26.980  56.590  53.190  1.00  0.00            
ATOM    431 1HD2 HYP     6      26.870  57.650  53.420  1.00  0.00            
ATOM    432 2HD2 HYP     6      26.320  56.330  52.360  1.00  0.00            
ATOM    433  CG  HYP     6      28.480  56.380  52.780  1.00  0.00            
ATOM    434  HG  HYP     6      28.980  57.200  52.250  1.00  0.00            
ATOM    435  OD1 HYP     6      28.620  55.120  52.160  1.00  0.00            
ATOM    436  HD1 HYP     6      28.190  55.210  51.310  1.00  0.00            
ATOM    437  CB  HYP     6      28.990  56.280  54.160  1.00  0.00            
ATOM    438  HB1 HYP     6      28.930  57.280  54.600  1.00  0.00            
ATOM    439  HB2 HYP     6      30.050  56.030  54.160  1.00  0.00            
ATOM    440  CA  HYP     6      28.020  55.360  54.920  1.00  0.00            
ATOM    441  HA  HYP     6      28.160  54.300  54.690  1.00  0.00            
ATOM    442  C   HYP     6      28.090  55.570  56.430  1.00  0.00            
ATOM    443  O   HYP     6      27.680  56.610  56.910  1.00  0.00            
ATOM    444  N   GLY     7      28.780  54.680  57.180  1.00  0.00            
ATOM    445  H   GLY     7      29.150  53.840  56.750  1.00  0.00            
ATOM    446  CA  GLY     7      29.090  54.850  58.610  1.00  0.00            
ATOM    447  HA1 GLY     7      29.450  53.950  59.100  1.00  0.00            
ATOM    448  HA2 GLY     7      28.170  55.140  59.120  1.00  0.00            
ATOM    449  C   GLY     7      30.100  56.010  58.880  1.00  0.00            
ATOM    450  O   GLY     7      30.450  56.810  57.990  1.00  0.00            
ATOM    451  N   PRO     8      30.680  56.020  60.110  1.00  0.00            
ATOM    452  CD  PRO     8      30.440  55.070  61.200  1.00  0.00            
ATOM    453  HD1 PRO     8      30.750  54.040  61.030  1.00  0.00            
ATOM    454  HD2 PRO     8      29.360  55.050  61.350  1.00  0.00            
ATOM    455  CG  PRO     8      31.160  55.520  62.460  1.00  0.00            
ATOM    456  HG1 PRO     8      32.150  55.090  62.540  1.00  0.00            
ATOM    457  HG2 PRO     8      30.510  55.350  63.320  1.00  0.00            
ATOM    458  CB  PRO     8      31.310  57.010  62.010  1.00  0.00            
ATOM    459  HB1 PRO     8      32.160  57.360  62.600  1.00  0.00            
ATOM    460  HB2 PRO     8      30.400  57.560  62.240  1.00  0.00            
ATOM    461  CA  PRO     8      31.610  57.010  60.560  1.00  0.00            
ATOM    462  HA  PRO     8      31.490  58.040  60.210  1.00  0.00            
ATOM    463  C   PRO     8      33.020  56.730  60.090  1.00  0.00            
ATOM    464  O   PRO     8      33.280  55.700  59.470  1.00  0.00            
ATOM    465  N   HYP     9      33.980  57.750  60.170  1.00  0.00            
ATOM    466  CD2 HYP     9      33.770  59.030  60.750  1.00  0.00            
ATOM    467 1HD2 HYP     9      33.800  59.050  61.840  1.00  0.00            
ATOM    468 2HD2 HYP     9      32.840  59.420  60.340  1.00  0.00            
ATOM    469  CG  HYP     9      34.940  59.880  60.250  1.00  0.00            
ATOM    470  HG  HYP     9      35.360  60.620  60.930  1.00  0.00            
ATOM    471  OD1 HYP     9      34.720  60.460  59.000  1.00  0.00            
ATOM    472  HD1 HYP     9      34.140  61.210  59.130  1.00  0.00            
ATOM    473  CB  HYP     9      36.010  58.880  60.130  1.00  0.00            
ATOM    474  HB1 HYP     9      36.510  58.650  61.060  1.00  0.00            
ATOM    475  HB2 HYP     9      36.820  59.300  59.520  1.00  0.00            
ATOM    476  CA  HYP     9      35.290  57.640  59.620  1.00  0.00            
ATOM    477  HA  HYP     9      35.180  57.680  58.540  1.00  0.00            
ATOM    478  C   HYP     9      36.050  56.400  60.050  1.00  0.00            
ATOM    479  O   HYP     9      35.960  55.860  61.120  1.00  0.00            
ATOM    480  N   GLY    10      36.740  55.860  59.050  1.00  0.00            
ATOM    481  H   GLY    10      36.800  56.410  58.200  1.00  0.00            
ATOM    482  CA  GLY    10      37.760  54.810  59.140  1.00  0.00            
ATOM    483  HA1 GLY    10      37.860  54.480  58.110  1.00  0.00            
ATOM    484  HA2 GLY    10      37.440  53.950  59.730  1.00  0.00            
ATOM    485  C   GLY    10      39.040  55.290  59.720  1.00  0.00            
ATOM    486  O   GLY    10      39.240  56.530  59.690  1.00  0.00            
ATOM    487  N   PRO    11      40.010  54.440  60.050  1.00  0.00            
ATOM    488  CD  PRO    11      40.000  52.990  60.130  1.00  0.00            
ATOM    489  HD1 PRO    11      40.550  52.620  59.260  1.00  0.00            
ATOM    490  HD2 PRO    11      38.980  52.620  60.150  1.00  0.00            
ATOM    491  CG  PRO    11      40.690  52.610  61.400  1.00  0.00            
ATOM    492  HG1 PRO    11      40.880  51.540  61.340  1.00  0.00            
ATOM    493  HG2 PRO    11      40.050  52.960  62.210  1.00  0.00            
ATOM    494  CB  PRO    11      41.950  53.570  61.260  1.00  0.00            
ATOM    495  HB1 PRO    11      42.620  53.200  60.480  1.00  0.00            
ATOM    496  HB2 PRO    11      42.480  53.810  62.180  1.00  0.00            
ATOM    497  CA  PRO    11      41.240  54.810  60.740  1.00  0.00            
ATOM    498  HA  PRO    11      40.940  55.460  61.560  1.00  0.00            
ATOM    499  C   PRO    11      42.240  55.510  59.890  1.00  0.00            
ATOM    500  O   PRO    11      42.160  55.450  58.660  1.00  0.00            
ATOM    501  N   HYP    12      43.100  56.340  60.500  1.00  0.00            
ATOM    502  CD2 HYP    12      43.180  56.930  61.770  1.00  0.00            
ATOM    503 1HD2 HYP    12      43.530  56.250  62.550  1.00  0.00            
ATOM    504 2HD2 HYP    12      42.200  57.360  61.980  1.00  0.00            
ATOM    505  CG  HYP    12      44.120  58.050  61.610  1.00  0.00            
ATOM    506  HG  HYP    12      44.650  58.450  62.470  1.00  0.00            
ATOM    507  OD1 HYP    12      43.520  59.130  61.010  1.00  0.00            
ATOM    508  HD1 HYP    12      42.810  59.510  61.540  1.00  0.00            
ATOM    509  CB  HYP    12      45.160  57.410  60.620  1.00  0.00            
ATOM    510  HB1 HYP    12      45.890  56.770  61.120  1.00  0.00            
ATOM    511  HB2 HYP    12      45.720  58.240  60.170  1.00  0.00            
ATOM    512  CA  HYP    12      44.270  56.780  59.620  1.00  0.00            
ATOM    513  HA  HYP    12      43.860  57.530  58.940  1.00  0.00            
ATOM    514  C   HYP    12      44.930  55.660  58.850  1.00  0.00            
ATOM    515  O   HYP    12      45.000  54.530  59.340  1.00  0.00            
ATOM    516  N   GLY    13      45.490  56.030  57.730  1.00  0.00            
ATOM    517  H   GLY    13      45.350  56.950  57.330  1.00  0.00            
ATOM    518  CA  GLY    13      46.140  55.080  56.940  1.00  0.00            
ATOM    519  HA1 GLY    13      46.390  55.540  55.990  1.00  0.00            
ATOM    520  HA2 GLY    13      45.470  54.240  56.780  1.00  0.00            
ATOM    521  C   GLY    13      47.390  54.440  57.570  1.00  0.00            
ATOM    522  O   GLY    13      47.840  54.930  58.630  1.00  0.00            
ATOM    523  N   PRO    14      48.010  53.440  56.920  1.00  0.00            
ATOM    524  CD  PRO    14      47.630  52.920  55.620  1.00  0.00            
ATOM    525  HD1 PRO    14      47.670  53.760  54.930  1.00  0.00            
ATOM    526  HD2 PRO    14      46.650  52.440  55.720  1.00  0.00            
ATOM    527  CG  PRO    14      48.750  51.930  55.370  1.00  0.00            
ATOM    528  HG1 PRO    14      49.580  52.520  54.980  1.00  0.00            
ATOM    529  HG2 PRO    14      48.410  51.090  54.760  1.00  0.00            
ATOM    530  CB  PRO    14      49.110  51.450  56.820  1.00  0.00            
ATOM    531  HB1 PRO    14      50.070  50.920  56.850  1.00  0.00            
ATOM    532  HB2 PRO    14      48.280  50.810  57.100  1.00  0.00            
ATOM    533  CA  PRO    14      49.110  52.790  57.540  1.00  0.00            
ATOM    534  HA  PRO    14      48.820  52.650  58.580  1.00  0.00            
ATOM    535  C   PRO    14      50.470  53.510  57.460  1.00  0.00            
ATOM    536  O   PRO    14      50.700  54.270  56.570  1.00  0.00            
ATOM    537  N   HYP    15      51.430  53.170  58.320  1.00  0.00            
ATOM    538  CD2 HYP    15      51.430  52.040  59.260  1.00  0.00            
ATOM    539 1HD2 HYP    15      51.070  51.140  58.760  1.00  0.00            
ATOM    540 2HD2 HYP    15      50.740  52.220  60.080  1.00  0.00            
ATOM    541  CG  HYP    15      52.830  51.780  59.780  1.00  0.00            
ATOM    542  HG  HYP    15      53.350  51.080  59.130  1.00  0.00            
ATOM    543  OD1 HYP    15      52.890  51.350  61.050  1.00  0.00            
ATOM    544  HD1 HYP    15      52.510  52.030  61.620  1.00  0.00            
ATOM    545  CB  HYP    15      53.470  53.170  59.540  1.00  0.00            
ATOM    546  HB1 HYP    15      54.550  53.250  59.510  1.00  0.00            
ATOM    547  HB2 HYP    15      53.230  53.800  60.400  1.00  0.00            
ATOM    548  CA  HYP    15      52.790  53.680  58.250  1.00  0.00            
ATOM    549  HA  HYP    15      52.750  54.770  58.270  1.00  0.00            
ATOM    550  C   HYP    15      53.610  53.110  57.030  1.00  0.00            
ATOM    551  O   HYP    15      53.130  52.170  56.340  1.00  0.00            
ATOM    552  N   ALA    16      54.780  53.640  56.770  1.00  0.00            
ATOM    553  H   ALA    16      55.120  54.330  57.430  1.00  0.00            
ATOM    554  CA  ALA    16      55.600  53.340  55.620  1.00  0.00            
ATOM    555  HA  ALA    16      55.240  52.400  55.200  1.00  0.00            
ATOM    556  CB  ALA    16      55.430  54.560  54.690  1.00  0.00            
ATOM    557  HB1 ALA    16      55.740  55.470  55.200  1.00  0.00            
ATOM    558  HB2 ALA    16      56.010  54.340  53.790  1.00  0.00            
ATOM    559  HB3 ALA    16      54.420  54.610  54.270  1.00  0.00            
ATOM    560  C   ALA    16      57.120  53.060  55.960  1.00  0.00            
ATOM    561  O   ALA    16      57.510  53.280  57.110  1.00  0.00            
ATOM    562  N   PRO    17      58.020  52.640  54.990  1.00  0.00            
ATOM    563  CD  PRO    17      57.710  52.470  53.620  1.00  0.00            
ATOM    564  HD1 PRO    17      58.020  53.340  53.050  1.00  0.00            
ATOM    565  HD2 PRO    17      56.740  52.020  53.390  1.00  0.00            
ATOM    566  CG  PRO    17      58.680  51.390  53.280  1.00  0.00            
ATOM    567  HG1 PRO    17      58.850  51.280  52.210  1.00  0.00            
ATOM    568  HG2 PRO    17      58.350  50.450  53.720  1.00  0.00            
ATOM    569  CB  PRO    17      59.980  51.930  53.910  1.00  0.00            
ATOM    570  HB1 PRO    17      60.240  52.850  53.370  1.00  0.00            
ATOM    571  HB2 PRO    17      60.870  51.300  53.960  1.00  0.00            
ATOM    572  CA  PRO    17      59.410  52.420  55.210  1.00  0.00            
ATOM    573  HA  PRO    17      59.460  51.620  55.950  1.00  0.00            
ATOM    574  C   PRO    17      60.190  53.630  55.770  1.00  0.00            
ATOM    575  O   PRO    17      59.920  54.740  55.410  1.00  0.00            
ATOM    576  N   HYP    18      61.170  53.410  56.690  1.00  0.00            
ATOM    577  CD2 HYP    18      61.400  52.220  57.450  1.00  0.00            
ATOM    578 1HD2 HYP    18      61.820  51.420  56.840  1.00  0.00            
ATOM    579 2HD2 HYP    18      60.460  51.850  57.860  1.00  0.00            
ATOM    580  CG  HYP    18      62.410  52.560  58.540  1.00  0.00            
ATOM    581  HG  HYP    18      63.000  51.660  58.660  1.00  0.00            
ATOM    582  OD1 HYP    18      61.880  53.100  59.750  1.00  0.00            
ATOM    583  HD1 HYP    18      62.550  53.010  60.430  1.00  0.00            
ATOM    584  CB  HYP    18      63.220  53.630  57.910  1.00  0.00            
ATOM    585  HB1 HYP    18      63.960  53.140  57.280  1.00  0.00            
ATOM    586  HB2 HYP    18      63.740  54.330  58.560  1.00  0.00            
ATOM    587  CA  HYP    18      62.260  54.360  56.990  1.00  0.00            
ATOM    588  HA  HYP    18      61.890  55.230  57.530  1.00  0.00            
ATOM    589  C   HYP    18      63.000  54.790  55.700  1.00  0.00            
ATOM    590  O   HYP    18      62.820  54.140  54.620  1.00  0.00            
ATOM    591  N   GLY    19      63.590  55.960  55.600  1.00  0.00            
ATOM    592  H   GLY    19      63.640  56.630  56.350  1.00  0.00            
ATOM    593  CA  GLY    19      64.350  56.380  54.410  1.00  0.00            
ATOM    594  HA1 GLY    19      64.500  57.450  54.500  1.00  0.00            
ATOM    595  HA2 GLY    19      63.710  56.220  53.550  1.00  0.00            
ATOM    596  C   GLY    19      65.630  55.550  54.210  1.00  0.00            
ATOM    597  O   GLY    19      66.070  54.930  55.160  1.00  0.00            
ATOM    598  N   PRO    20      66.200  55.490  52.960  1.00  0.00            
ATOM    599  CD  PRO    20      65.720  56.300  51.850  1.00  0.00            
ATOM    600  HD1 PRO    20      65.770  57.370  52.040  1.00  0.00            
ATOM    601  HD2 PRO    20      64.750  55.940  51.510  1.00  0.00            
ATOM    602  CG  PRO    20      66.700  56.010  50.810  1.00  0.00            
ATOM    603  HG1 PRO    20      67.460  56.780  50.910  1.00  0.00            
ATOM    604  HG2 PRO    20      66.230  55.930  49.830  1.00  0.00            
ATOM    605  CB  PRO    20      67.320  54.620  51.100  1.00  0.00            
ATOM    606  HB1 PRO    20      68.270  54.560  50.560  1.00  0.00            
ATOM    607  HB2 PRO    20      66.800  53.720  50.770  1.00  0.00            
ATOM    608  CA  PRO    20      67.380  54.690  52.620  1.00  0.00            
ATOM    609  HA  PRO    20      67.300  53.670  52.990  1.00  0.00            
ATOM    610  C   PRO    20      68.650  55.310  53.210  1.00  0.00            
ATOM    611  O   PRO    20      68.720  56.430  53.570  1.00  0.00            
ATOM    612  N   HYP    21      69.850  54.560  53.250  1.00  0.00            
ATOM    613  CD2 HYP    21      70.010  53.230  52.810  1.00  0.00            
ATOM    614 1HD2 HYP    21      70.240  53.010  51.770  1.00  0.00            
ATOM    615 2HD2 HYP    21      69.170  52.590  53.080  1.00  0.00            
ATOM    616  CG  HYP    21      71.190  52.700  53.610  1.00  0.00            
ATOM    617  HG  HYP    21      71.700  51.870  53.130  1.00  0.00            
ATOM    618  OD1 HYP    21      70.830  52.320  54.920  1.00  0.00            
ATOM    619  HD1 HYP    21      69.950  51.940  54.920  1.00  0.00            
ATOM    620  CB  HYP    21      72.150  53.880  53.700  1.00  0.00            
ATOM    621  HB1 HYP    21      72.720  54.070  52.790  1.00  0.00            
ATOM    622  HB2 HYP    21      72.700  53.810  54.640  1.00  0.00            
ATOM    623  CA  HYP    21      71.080  55.010  53.850  1.00  0.00            
ATOM    624  HA  HYP    21      70.970  55.240  54.910  1.00  0.00            
ATOM    625  C   HYP    21      71.720  56.240  53.170  1.00  0.00            
ATOM    626  O   HYP    21      71.610  56.430  51.970  1.00  0.00            
ATOM    627  N   GLY    22      72.340  57.120  53.990  1.00  0.00            
ATOM    628  H   GLY    22      72.390  56.870  54.970  1.00  0.00            
ATOM    629  CA  GLY    22      72.960  58.380  53.550  1.00  0.00            
ATOM    630  HA1 GLY    22      73.060  59.060  54.390  1.00  0.00            
ATOM    631  HA2 GLY    22      72.240  58.910  52.930  1.00  0.00            
ATOM    632  C   GLY    22      74.220  58.310  52.690  1.00  0.00            
ATOM    633  O   GLY    22      74.830  57.290  52.310  1.00  0.00            
ATOM    634  N   PRO    23      74.820  59.480  52.460  1.00  0.00            
ATOM    635  CD  PRO    23      74.320  60.860  52.830  1.00  0.00            
ATOM    636  HD1 PRO    23      74.570  61.020  53.870  1.00  0.00            
ATOM    637  HD2 PRO    23      73.270  61.060  52.630  1.00  0.00            
ATOM    638  CG  PRO    23      75.250  61.740  52.020  1.00  0.00            
ATOM    639  HG1 PRO    23      76.120  61.910  52.650  1.00  0.00            
ATOM    640  HG2 PRO    23      74.800  62.710  51.800  1.00  0.00            
ATOM    641  CB  PRO    23      75.740  60.910  50.800  1.00  0.00            
ATOM    642  HB1 PRO    23      76.670  61.230  50.330  1.00  0.00            
ATOM    643  HB2 PRO    23      74.940  60.790  50.070  1.00  0.00            
ATOM    644  CA  PRO    23      75.970  59.580  51.530  1.00  0.00            
ATOM    645  HA  PRO    23      75.880  58.810  50.760  1.00  0.00            
ATOM    646  C   PRO    23      77.310  59.480  52.270  1.00  0.00            
ATOM    647  O   PRO    23      77.450  59.570  53.510  1.00  0.00            
ATOM    648  N   HYP    24      78.380  59.330  51.450  1.00  0.00            
ATOM    649  CD2 HYP    24      78.360  59.060  49.980  1.00  0.00            
ATOM    650 1HD2 HYP    24      78.300  60.070  49.560  1.00  0.00            
ATOM    651 2HD2 HYP    24      77.580  58.380  49.640  1.00  0.00            
ATOM    652  CG  HYP    24      79.700  58.490  49.660  1.00  0.00            
ATOM    653  HG  HYP    24      80.090  58.730  48.670  1.00  0.00            
ATOM    654  OD1 HYP    24      79.760  57.070  49.760  1.00  0.00            
ATOM    655  HD1 HYP    24      80.710  56.970  49.820  1.00  0.00            
ATOM    656  CB  HYP    24      80.660  59.140  50.580  1.00  0.00            
ATOM    657  HB1 HYP    24      80.830  60.190  50.320  1.00  0.00            
ATOM    658  HB2 HYP    24      81.620  58.650  50.750  1.00  0.00            
ATOM    659  CA  HYP    24      79.780  59.150  51.890  1.00  0.00            
ATOM    660  HA  HYP    24      79.780  58.200  52.420  1.00  0.00            
ATOM    661  C   HYP    24      80.230  60.230  52.940  1.00  0.00            
ATOM    662  O   HYP    24      79.950  61.430  52.720  1.00  0.00            
ATOM    663  N   GLY    25      80.730  59.820  54.120  1.00  0.00            
ATOM    664  H   GLY    25      80.770  58.830  54.290  1.00  0.00            
ATOM    665  CA  GLY    25      81.240  60.680  55.210  1.00  0.00            
ATOM    666  HA1 GLY    25      81.620  59.980  55.960  1.00  0.00            
ATOM    667  HA2 GLY    25      80.460  61.220  55.730  1.00  0.00            
ATOM    668  C   GLY    25      82.470  61.470  54.810  1.00  0.00            
ATOM    669  O   GLY    25      82.960  61.310  53.710  1.00  0.00            
ATOM    670  N   PRO    26      83.090  62.190  55.710  1.00  0.00            
ATOM    671  CD  PRO    26      82.530  62.480  57.060  1.00  0.00            
ATOM    672  HD1 PRO    26      83.040  61.850  57.790  1.00  0.00            
ATOM    673  HD2 PRO    26      81.450  62.480  57.240  1.00  0.00            
ATOM    674  CG  PRO    26      82.900  63.910  57.240  1.00  0.00            
ATOM    675  HG1 PRO    26      82.780  64.230  58.280  1.00  0.00            
ATOM    676  HG2 PRO    26      82.380  64.600  56.580  1.00  0.00            
ATOM    677  CB  PRO    26      84.440  63.850  56.750  1.00  0.00            
ATOM    678  HB1 PRO    26      85.010  63.400  57.570  1.00  0.00            
ATOM    679  HB2 PRO    26      84.850  64.840  56.580  1.00  0.00            
ATOM    680  CA  PRO    26      84.290  63.020  55.500  1.00  0.00            
ATOM    681  HA  PRO    26      84.280  63.760  54.700  1.00  0.00            
ATOM    682  C   PRO    26      85.630  62.290  55.280  1.00  0.00            
ATOM    683  O   PRO    26      85.720  61.140  55.760  1.00  0.00            
ATOM    684  N   HYP    27      86.670  62.930  54.750  1.00  0.00            
ATOM    685  CD2 HYP    27      86.680  64.150  54.010  1.00  0.00            
ATOM    686 1HD2 HYP    27      86.680  65.000  54.690  1.00  0.00            
ATOM    687 2HD2 HYP    27      85.870  64.300  53.290  1.00  0.00            
ATOM    688  CG  HYP    27      87.980  64.160  53.170  1.00  0.00            
ATOM    689  HG  HYP    27      88.350  65.150  52.900  1.00  0.00            
ATOM    690  OD1 HYP    27      87.890  63.400  52.010  1.00  0.00            
ATOM    691  HD1 HYP    27      87.210  63.750  51.430  1.00  0.00            
ATOM    692  CB  HYP    27      88.910  63.360  54.080  1.00  0.00            
ATOM    693  HB1 HYP    27      89.160  63.970  54.960  1.00  0.00            
ATOM    694  HB2 HYP    27      89.740  63.000  53.480  1.00  0.00            
ATOM    695  CA  HYP    27      88.000  62.310  54.650  1.00  0.00            
ATOM    696  HA  HYP    27      87.890  61.400  54.050  1.00  0.00            
ATOM    697  C   HYP    27      88.560  61.810  55.950  1.00  0.00            
ATOM    698  O   HYP    27      88.280  62.350  57.020  1.00  0.00            
ATOM    699  N   GLY    28      89.380  60.780  55.910  1.00  0.00            
ATOM    700  H   GLY    28      89.470  60.330  55.010  1.00  0.00            
ATOM    701  CA  GLY    28      89.920  60.180  57.100  1.00  0.00            
ATOM    702  HA1 GLY    28      90.100  59.160  56.780  1.00  0.00            
ATOM    703  HA2 GLY    28      89.190  60.260  57.910  1.00  0.00            
ATOM    704  C   GLY    28      91.240  60.870  57.600  1.00  0.00            
ATOM    705  O   GLY    28      91.760  61.750  56.890  1.00  0.00            
ATOM    706  N   PRO    29      91.750  60.590  58.800  1.00  0.00            
ATOM    707  CD  PRO    29      91.150  59.650  59.810  1.00  0.00            
ATOM    708  HD1 PRO    29      91.710  58.720  59.800  1.00  0.00            
ATOM    709  HD2 PRO    29      90.090  59.420  59.670  1.00  0.00            
ATOM    710  CG  PRO    29      91.340  60.310  61.160  1.00  0.00            
ATOM    711  HG1 PRO    29      91.310  59.680  62.040  1.00  0.00            
ATOM    712  HG2 PRO    29      90.550  61.060  61.220  1.00  0.00            
ATOM    713  CB  PRO    29      92.710  60.960  60.970  1.00  0.00            
ATOM    714  HB1 PRO    29      93.560  60.290  61.090  1.00  0.00            
ATOM    715  HB2 PRO    29      92.940  61.800  61.630  1.00  0.00            
ATOM    716  CA  PRO    29      92.700  61.420  59.490  1.00  0.00            
ATOM    717  HA  PRO    29      92.270  62.420  59.490  1.00  0.00            
ATOM    718  C   PRO    29      94.110  61.370  58.840  1.00  0.00            
ATOM    719  O   PRO    29      94.520  60.490  58.100  1.00  0.00            
ATOM    720  N   HYP    30      95.020  62.310  59.150  1.00  0.00            
ATOM    721  CD2 HYP    30      94.730  63.520  59.790  1.00  0.00            
ATOM    722 1HD2 HYP    30      95.140  63.680  60.790  1.00  0.00            
ATOM    723 2HD2 HYP    30      93.720  63.910  59.720  1.00  0.00            
ATOM    724  CG  HYP    30      95.500  64.550  58.900  1.00  0.00            
ATOM    725  HG  HYP    30      95.780  65.420  59.500  1.00  0.00            
ATOM    726  OD1 HYP    30      94.720  64.990  57.840  1.00  0.00            
ATOM    727  HD1 HYP    30      94.900  65.930  57.780  1.00  0.00            
ATOM    728  CB  HYP    30      96.760  63.840  58.510  1.00  0.00            
ATOM    729  HB1 HYP    30      97.480  64.010  59.300  1.00  0.00            
ATOM    730  HB2 HYP    30      97.130  64.110  57.520  1.00  0.00            
ATOM    731  CA  HYP    30      96.320  62.390  58.390  1.00  0.00            
ATOM    732  HA  HYP    30      96.080  62.250  57.330  1.00  0.00            
ATOM    733  C   HYP    30      97.410  61.330  58.850  1.00  0.00            
ATOM    734  O   HYP    30      97.550  61.070  60.040  1.00  0.00            
ATOM    735  N   GLY    31      98.200  60.810  57.950  1.00  0.00            
ATOM    736  H   GLY    31      98.050  60.920  56.960  1.00  0.00            
ATOM    737  CA  GLY    31      99.380  60.090  58.270  1.00  0.00            
ATOM    738  HA1 GLY    31      99.820  59.660  57.370  1.00  0.00            
ATOM    739  HA2 GLY    31      99.120  59.270  58.930  1.00  0.00            
ATOM    740  C   GLY    31     100.490  60.920  58.960  1.00  0.00            
ATOM    741  O   GLY    31     100.590  62.160  58.930  1.00  0.00            
ATOM    742  N   NH2    32     101.290  60.190  59.730  1.00  0.00            
ATOM    743  H1  NH2    32     101.210  59.180  59.710  1.00  0.00            
ATOM    744  H2  NH2    32     102.120  60.590  60.120  1.00  0.00            
ATOM    745  CH3 ACE     1      14.920  51.540  55.760  1.00  0.00            
ATOM    746 1HH3 ACE     1      15.130  51.960  54.780  1.00  0.00            
ATOM    747 2HH3 ACE     1      14.090  50.890  55.470  1.00  0.00            
ATOM    748 3HH3 ACE     1      14.560  52.350  56.400  1.00  0.00            
ATOM    749  C   ACE     1      16.050  50.910  56.410  1.00  0.00            
ATOM    750  O   ACE     1      16.340  51.280  57.550  1.00  0.00            
ATOM    751  N   PRO     2      16.700  49.910  55.780  1.00  0.00            
ATOM    752  CD  PRO     2      16.180  49.290  54.580  1.00  0.00            
ATOM    753  HD1 PRO     2      16.640  49.760  53.710  1.00  0.00            
ATOM    754  HD2 PRO     2      15.110  49.330  54.390  1.00  0.00            
ATOM    755  CG  PRO     2      16.580  47.770  54.670  1.00  0.00            
ATOM    756  HG1 PRO     2      16.670  47.440  53.630  1.00  0.00            
ATOM    757  HG2 PRO     2      15.900  47.170  55.280  1.00  0.00            
ATOM    758  CB  PRO     2      17.890  47.910  55.400  1.00  0.00            
ATOM    759  HB1 PRO     2      18.680  48.050  54.670  1.00  0.00            
ATOM    760  HB2 PRO     2      17.990  46.970  55.950  1.00  0.00            
ATOM    761  CA  PRO     2      17.830  49.130  56.330  1.00  0.00            
ATOM    762  HA  PRO     2      17.460  48.780  57.300  1.00  0.00            
ATOM    763  C   PRO     2      19.190  49.830  56.640  1.00  0.00            
ATOM    764  O   PRO     2      19.460  50.910  56.110  1.00  0.00            
ATOM    765  N   HYP     3      20.100  49.210  57.470  1.00  0.00            
ATOM    766  CD2 HYP     3      19.890  47.980  58.200  1.00  0.00            
ATOM    767 1HD2 HYP     3      19.930  47.110  57.550  1.00  0.00            
ATOM    768 2HD2 HYP     3      18.980  47.990  58.800  1.00  0.00            
ATOM    769  CG  HYP     3      21.060  48.000  59.160  1.00  0.00            
ATOM    770  HG  HYP     3      21.310  47.050  59.640  1.00  0.00            
ATOM    771  OD1 HYP     3      20.710  48.960  60.230  1.00  0.00            
ATOM    772  HD1 HYP     3      20.130  48.450  60.800  1.00  0.00            
ATOM    773  CB  HYP     3      22.230  48.530  58.370  1.00  0.00            
ATOM    774  HB1 HYP     3      22.580  47.810  57.640  1.00  0.00            
ATOM    775  HB2 HYP     3      23.040  48.870  59.030  1.00  0.00            
ATOM    776  CA  HYP     3      21.460  49.660  57.690  1.00  0.00            
ATOM    777  HA  HYP     3      21.330  50.550  58.300  1.00  0.00            
ATOM    778  C   HYP     3      22.240  50.090  56.450  1.00  0.00            
ATOM    779  O   HYP     3      22.050  49.520  55.410  1.00  0.00            
ATOM    780  N   GLY     4      23.200  50.970  56.610  1.00  0.00            
ATOM    781  H   GLY     4      23.270  51.400  57.530  1.00  0.00            
ATOM    782  CA  GLY     4      24.000  51.540  55.520  1.00  0.00            
ATOM    783  HA1 GLY     4      24.230  52.480  56.000  1.00  0.00            
ATOM    784  HA2 GLY     4      23.350  51.760  54.670  1.00  0.00            
ATOM    785  C   GLY     4      25.280  50.710  55.200  1.00  0.00            
ATOM    786  O   GLY     4      25.560  49.760  55.920  1.00  0.00            
ATOM    787  N   PRO     5      26.020  51.050  54.130  1.00  0.00            
ATOM    788  CD  PRO     5      25.610  51.980  53.070  1.00  0.00            
ATOM    789  HD1 PRO     5      25.420  52.910  53.590  1.00  0.00            
ATOM    790  HD2 PRO     5      24.720  51.710  52.490  1.00  0.00            
ATOM    791  CG  PRO     5      26.860  52.040  52.090  1.00  0.00            
ATOM    792  HG1 PRO     5      27.500  52.910  52.120  1.00  0.00            
ATOM    793  HG2 PRO     5      26.460  52.050  51.080  1.00  0.00            
ATOM    794  CB  PRO     5      27.640  50.760  52.460  1.00  0.00            
ATOM    795  HB1 PRO     5      28.670  50.890  52.110  1.00  0.00            
ATOM    796  HB2 PRO     5      27.070  50.030  51.890  1.00  0.00            
ATOM    797  CA  PRO     5      27.290  50.400  53.860  1.00  0.00            
ATOM    798  HA  PRO     5      27.230  49.320  54.010  1.00  0.00            
ATOM    799  C   PRO     5      28.360  50.970  54.820  1.00  0.00            
ATOM    800  O   PRO     5      28.100  52.050  55.450  1.00  0.00            
ATOM    801  N   HYP     6      29.560  50.430  54.760  1.00  0.00            
ATOM    802  CD2 HYP     6      29.910  49.170  54.190  1.00  0.00            
ATOM    803 1HD2 HYP     6      30.210  49.340  53.160  1.00  0.00            
ATOM    804 2HD2 HYP     6      29.160  48.380  54.250  1.00  0.00            
ATOM    805  CG  HYP     6      31.120  48.730  55.010  1.00  0.00            
ATOM    806  HG  HYP     6      31.630  47.990  54.400  1.00  0.00            
ATOM    807  OD1 HYP     6      30.800  48.060  56.250  1.00  0.00            
ATOM    808  HD1 HYP     6      31.540  48.170  56.860  1.00  0.00            
ATOM    809  CB  HYP     6      31.800  50.010  55.220  1.00  0.00            
ATOM    810  HB1 HYP     6      32.210  50.460  54.320  1.00  0.00            
ATOM    811  HB2 HYP     6      32.490  49.940  56.060  1.00  0.00            
ATOM    812  CA  HYP     6      30.660  50.960  55.620  1.00  0.00            
ATOM    813  HA  HYP     6      30.450  50.740  56.660  1.00  0.00            
ATOM    814  C   HYP     6      31.110  52.400  55.410  1.00  0.00            
ATOM    815  O   HYP     6      30.990  52.870  54.310  1.00  0.00            
ATOM    816  N   GLY     7      31.570  53.060  56.420  1.00  0.00            
ATOM    817  H   GLY     7      31.670  52.530  57.280  1.00  0.00            
ATOM    818  CA  GLY     7      31.930  54.470  56.450  1.00  0.00            
ATOM    819  HA1 GLY     7      32.230  54.900  57.400  1.00  0.00            
ATOM    820  HA2 GLY     7      31.090  55.030  56.030  1.00  0.00            
ATOM    821  C   GLY     7      33.130  54.770  55.560  1.00  0.00            
ATOM    822  O   GLY     7      33.790  53.890  55.070  1.00  0.00            
ATOM    823  N   PRO     8      33.400  56.070  55.220  1.00  0.00            
ATOM    824  CD  PRO     8      32.760  57.280  55.770  1.00  0.00            
ATOM    825  HD1 PRO     8      32.680  57.260  56.860  1.00  0.00            
ATOM    826  HD2 PRO     8      31.790  57.390  55.290  1.00  0.00            
ATOM    827  CG  PRO     8      33.620  58.470  55.350  1.00  0.00            
ATOM    828  HG1 PRO     8      34.370  58.640  56.120  1.00  0.00            
ATOM    829  HG2 PRO     8      33.020  59.370  55.300  1.00  0.00            
ATOM    830  CB  PRO     8      34.390  58.000  54.100  1.00  0.00            
ATOM    831  HB1 PRO     8      35.300  58.580  54.030  1.00  0.00            
ATOM    832  HB2 PRO     8      33.720  58.140  53.250  1.00  0.00            
ATOM    833  CA  PRO     8      34.630  56.500  54.460  1.00  0.00            
ATOM    834  HA  PRO     8      34.610  55.970  53.510  1.00  0.00            
ATOM    835  C   PRO     8      35.980  56.400  55.190  1.00  0.00            
ATOM    836  O   PRO     8      36.110  56.440  56.390  1.00  0.00            
ATOM    837  N   HYP     9      37.070  56.300  54.420  1.00  0.00            
ATOM    838  CD2 HYP     9      37.190  56.540  52.960  1.00  0.00            
ATOM    839 1HD2 HYP     9      37.250  57.620  52.810  1.00  0.00            
ATOM    840 2HD2 HYP     9      36.490  55.980  52.340  1.00  0.00            
ATOM    841  CG  HYP     9      38.500  55.930  52.510  1.00  0.00            
ATOM    842  HG  HYP     9      38.970  56.500  51.720  1.00  0.00            
ATOM    843  OD1 HYP     9      38.370  54.580  52.150  1.00  0.00            
ATOM    844  HD1 HYP     9      38.010  54.560  51.270  1.00  0.00            
ATOM    845  CB  HYP     9      39.410  56.030  53.750  1.00  0.00            
ATOM    846  HB1 HYP     9      39.970  56.970  53.740  1.00  0.00            
ATOM    847  HB2 HYP     9      40.090  55.180  53.830  1.00  0.00            
ATOM    848  CA  HYP     9      38.410  56.130  54.940  1.00  0.00            
ATOM    849  HA  HYP     9      38.570  55.190  55.470  1.00  0.00            
ATOM    850  C   HYP     9      38.820  57.310  55.800  1.00  0.00            
ATOM    851  O   HYP     9      38.220  58.400  55.740  1.00  0.00            
ATOM    852  N   GLY    10      39.880  57.150  56.580  1.00  0.00            
ATOM    853  H   GLY    10      40.260  56.230  56.740  1.00  0.00            
ATOM    854  CA  GLY    10      40.440  58.230  57.300  1.00  0.00            
ATOM    855  HA1 GLY    10      40.940  57.910  58.220  1.00  0.00            
ATOM    856  HA2 GLY    10      39.710  59.010  57.540  1.00  0.00            
ATOM    857  C   GLY    10      41.500  58.990  56.480  1.00  0.00            
ATOM    858  O   GLY    10      41.750  58.790  55.330  1.00  0.00            
ATOM    859  N   PRO    11      42.280  59.920  57.130  1.00  0.00            
ATOM    860  CD  PRO    11      41.920  60.450  58.420  1.00  0.00            
ATOM    861  HD1 PRO    11      42.090  59.680  59.160  1.00  0.00            
ATOM    862  HD2 PRO    11      40.860  60.690  58.500  1.00  0.00            
ATOM    863  CG  PRO    11      42.850  61.690  58.620  1.00  0.00            
ATOM    864  HG1 PRO    11      43.220  61.900  59.620  1.00  0.00            
ATOM    865  HG2 PRO    11      42.290  62.530  58.190  1.00  0.00            
ATOM    866  CB  PRO    11      44.100  61.360  57.770  1.00  0.00            
ATOM    867  HB1 PRO    11      44.610  60.670  58.440  1.00  0.00            
ATOM    868  HB2 PRO    11      44.690  62.250  57.540  1.00  0.00            
ATOM    869  CA  PRO    11      43.510  60.500  56.590  1.00  0.00            
ATOM    870  HA  PRO    11      43.260  61.160  55.750  1.00  0.00            
ATOM    871  C   PRO    11      44.640  59.480  56.180  1.00  0.00            
ATOM    872  O   PRO    11      44.480  58.340  56.620  1.00  0.00            
ATOM    873  N   HYP    12      45.630  59.860  55.410  1.00  0.00            
ATOM    874  CD2 HYP    12      45.550  61.070  54.520  1.00  0.00            
ATOM    875 1HD2 HYP    12      45.680  61.950  55.150  1.00  0.00            
ATOM    876 2HD2 HYP    12      44.620  61.080  53.950  1.00  0.00            
ATOM    877  CG  HYP    12      46.810  61.030  53.700  1.00  0.00            
ATOM    878  HG  HYP    12      47.270  62.020  53.610  1.00  0.00            
ATOM    879  OD1 HYP    12      46.600  60.420  52.370  1.00  0.00            
ATOM    880  HD1 HYP    12      47.410  60.350  51.860  1.00  0.00            
ATOM    881  CB  HYP    12      47.720  60.210  54.600  1.00  0.00            
ATOM    882  HB1 HYP    12      48.170  60.930  55.290  1.00  0.00            
ATOM    883  HB2 HYP    12      48.510  59.710  54.030  1.00  0.00            
ATOM    884  CA  HYP    12      46.890  59.180  55.310  1.00  0.00            
ATOM    885  HA  HYP    12      46.860  58.290  54.670  1.00  0.00            
ATOM    886  C   HYP    12      47.510  58.860  56.670  1.00  0.00            
ATOM    887  O   HYP    12      47.270  59.530  57.710  1.00  0.00            
ATOM    888  N   GLY    13      48.280  57.790  56.710  1.00  0.00            
ATOM    889  H   GLY    13      48.420  57.310  55.840  1.00  0.00            
ATOM    890  CA  GLY    13      49.130  57.400  57.820  1.00  0.00            
ATOM    891  HA1 GLY    13      49.590  56.440  57.550  1.00  0.00            
ATOM    892  HA2 GLY    13      48.470  57.360  58.680  1.00  0.00            
ATOM    893  C   GLY    13      50.190  58.450  58.250  1.00  0.00            
ATOM    894  O   GLY    13      50.410  59.430  57.550  1.00  0.00            
ATOM    895  N   PRO    14      50.920  58.090  59.310  1.00  0.00            
ATOM    896  CD  PRO    14      50.740  56.950  60.280  1.00  0.00            
ATOM    897  HD1 PRO    14      50.670  56.010  59.740  1.00  0.00            
ATOM    898  HD2 PRO    14      49.860  57.100  60.900  1.00  0.00            
ATOM    899  CG  PRO    14      52.000  56.830  61.090  1.00  0.00            
ATOM    900  HG1 PRO    14      52.790  56.220  60.670  1.00  0.00            
ATOM    901  HG2 PRO    14      51.740  56.480  62.080  1.00  0.00            
ATOM    902  CB  PRO    14      52.420  58.330  61.140  1.00  0.00            
ATOM    903  HB1 PRO    14      53.440  58.630  61.370  1.00  0.00            
ATOM    904  HB2 PRO    14      51.760  58.840  61.850  1.00  0.00            
ATOM    905  CA  PRO    14      52.070  58.870  59.730  1.00  0.00            
ATOM    906  HA  PRO    14      51.850  59.930  59.830  1.00  0.00            
ATOM    907  C   PRO    14      53.250  58.730  58.750  1.00  0.00            
ATOM    908  O   PRO    14      53.590  57.610  58.340  1.00  0.00            
ATOM    909  N   HYP    15      53.980  59.850  58.470  1.00  0.00            
ATOM    910  CD2 HYP    15      53.730  61.260  58.850  1.00  0.00            
ATOM    911 1HD2 HYP    15      54.040  61.390  59.890  1.00  0.00            
ATOM    912 2HD2 HYP    15      52.660  61.430  58.700  1.00  0.00            
ATOM    913  CG  HYP    15      54.470  62.180  57.870  1.00  0.00            
ATOM    914  HG  HYP    15      54.810  63.060  58.410  1.00  0.00            
ATOM    915  OD1 HYP    15      53.810  62.520  56.630  1.00  0.00            
ATOM    916  HD1 HYP    15      53.330  63.320  56.830  1.00  0.00            
ATOM    917  CB  HYP    15      55.700  61.280  57.620  1.00  0.00            
ATOM    918  HB1 HYP    15      56.370  61.590  58.410  1.00  0.00            
ATOM    919  HB2 HYP    15      56.130  61.410  56.620  1.00  0.00            
ATOM    920  CA  HYP    15      55.220  59.830  57.750  1.00  0.00            
ATOM    921  HA  HYP    15      55.210  59.350  56.770  1.00  0.00            
ATOM    922  C   HYP    15      56.330  59.070  58.500  1.00  0.00            
ATOM    923  O   HYP    15      56.420  59.210  59.740  1.00  0.00            
ATOM    924  N   ALA    16      57.150  58.450  57.700  1.00  0.00            
ATOM    925  H   ALA    16      56.910  58.430  56.720  1.00  0.00            
ATOM    926  CA  ALA    16      58.450  57.770  58.130  1.00  0.00            
ATOM    927  HA  ALA    16      58.220  57.440  59.140  1.00  0.00            
ATOM    928  CB  ALA    16      58.590  56.570  57.240  1.00  0.00            
ATOM    929  HB1 ALA    16      58.390  56.760  56.190  1.00  0.00            
ATOM    930  HB2 ALA    16      59.570  56.160  57.480  1.00  0.00            
ATOM    931  HB3 ALA    16      57.900  55.810  57.600  1.00  0.00            
ATOM    932  C   ALA    16      59.650  58.740  58.210  1.00  0.00            
ATOM    933  O   ALA    16      59.640  59.760  57.480  1.00  0.00            
ATOM    934  N   PRO    17      60.620  58.490  59.130  1.00  0.00            
ATOM    935  CD  PRO    17      60.810  57.250  59.730  1.00  0.00            
ATOM    936  HD1 PRO    17      61.030  56.490  58.970  1.00  0.00            
ATOM    937  HD2 PRO    17      60.030  56.920  60.420  1.00  0.00            
ATOM    938  CG  PRO    17      62.020  57.300  60.590  1.00  0.00            
ATOM    939  HG1 PRO    17      62.800  56.670  60.170  1.00  0.00            
ATOM    940  HG2 PRO    17      61.750  56.850  61.540  1.00  0.00            
ATOM    941  CB  PRO    17      62.220  58.780  60.700  1.00  0.00            
ATOM    942  HB1 PRO    17      63.250  58.990  61.000  1.00  0.00            
ATOM    943  HB2 PRO    17      61.680  59.120  61.590  1.00  0.00            
ATOM    944  CA  PRO    17      61.730  59.340  59.360  1.00  0.00            
ATOM    945  HA  PRO    17      61.360  60.330  59.630  1.00  0.00            
ATOM    946  C   PRO    17      62.800  59.380  58.290  1.00  0.00            
ATOM    947  O   PRO    17      62.860  58.450  57.470  1.00  0.00            
ATOM    948  N   HYP    18      63.690  60.410  58.300  1.00  0.00            
ATOM    949  CD2 HYP    18      63.640  61.590  59.170  1.00  0.00            
ATOM    950 1HD2 HYP    18      64.060  61.460  60.170  1.00  0.00            
ATOM    951 2HD2 HYP    18      62.680  62.120  59.140  1.00  0.00            
ATOM    952  CG  HYP    18      64.590  62.480  58.450  1.00  0.00            
ATOM    953  HG  HYP    18      64.970  63.220  59.160  1.00  0.00            
ATOM    954  OD1 HYP    18      63.970  63.140  57.390  1.00  0.00            
ATOM    955  HD1 HYP    18      63.300  63.750  57.690  1.00  0.00            
ATOM    956  CB  HYP    18      65.730  61.600  57.940  1.00  0.00            
ATOM    957  HB1 HYP    18      66.430  61.390  58.750  1.00  0.00            
ATOM    958  HB2 HYP    18      66.080  62.140  57.060  1.00  0.00            
ATOM    959  CA  HYP    18      64.940  60.350  57.540  1.00  0.00            
ATOM    960  HA  HYP    18      64.710  60.320  56.470  1.00  0.00            
ATOM    961  C   HYP    18      65.730  59.090  57.870  1.00  0.00            
ATOM    962  O   HYP    18      65.720  58.590  59.010  1.00  0.00            
ATOM    963  N   GLY    19      66.400  58.600  56.880  1.00  0.00            
ATOM    964  H   GLY    19      66.270  59.050  55.990  1.00  0.00            
ATOM    965  CA  GLY    19      67.180  57.330  56.950  1.00  0.00            
ATOM    966  HA1 GLY    19      67.460  57.060  55.930  1.00  0.00            
ATOM    967  HA2 GLY    19      66.490  56.560  57.280  1.00  0.00            
ATOM    968  C   GLY    19      68.500  57.310  57.770  1.00  0.00            
ATOM    969  O   GLY    19      68.750  58.300  58.420  1.00  0.00            
ATOM    970  N   PRO    20      69.200  56.180  57.920  1.00  0.00            
ATOM    971  CD  PRO    20      68.850  54.920  57.320  1.00  0.00            
ATOM    972  HD1 PRO    20      68.920  54.830  56.240  1.00  0.00            
ATOM    973  HD2 PRO    20      67.890  54.550  57.680  1.00  0.00            
ATOM    974  CG  PRO    20      69.990  53.920  57.670  1.00  0.00            
ATOM    975  HG1 PRO    20      70.680  53.840  56.830  1.00  0.00            
ATOM    976  HG2 PRO    20      69.500  52.980  57.930  1.00  0.00            
ATOM    977  CB  PRO    20      70.600  54.550  58.960  1.00  0.00            
ATOM    978  HB1 PRO    20      71.620  54.200  59.130  1.00  0.00            
ATOM    979  HB2 PRO    20      70.060  54.220  59.850  1.00  0.00            
ATOM    980  CA  PRO    20      70.430  56.050  58.740  1.00  0.00            
ATOM    981  HA  PRO    20      70.220  56.510  59.700  1.00  0.00            
ATOM    982  C   PRO    20      71.700  56.630  57.990  1.00  0.00            
ATOM    983  O   PRO    20      71.740  56.830  56.750  1.00  0.00            
ATOM    984  N   HYP    21      72.840  56.810  58.700  1.00  0.00            
ATOM    985  CD2 HYP    21      72.800  56.650  60.220  1.00  0.00            
ATOM    986 1HD2 HYP    21      72.920  55.600  60.480  1.00  0.00            
ATOM    987 2HD2 HYP    21      71.960  57.140  60.720  1.00  0.00            
ATOM    988  CG  HYP    21      74.070  57.300  60.710  1.00  0.00            
ATOM    989  HG  HYP    21      74.330  56.860  61.680  1.00  0.00            
ATOM    990  OD1 HYP    21      73.870  58.690  60.880  1.00  0.00            
ATOM    991  HD1 HYP    21      74.730  59.110  60.770  1.00  0.00            
ATOM    992  CB  HYP    21      75.050  57.020  59.500  1.00  0.00            
ATOM    993  HB1 HYP    21      75.420  56.000  59.380  1.00  0.00            
ATOM    994  HB2 HYP    21      75.910  57.680  59.530  1.00  0.00            
ATOM    995  CA  HYP    21      74.150  57.310  58.290  1.00  0.00            
ATOM    996  HA  HYP    21      74.020  58.380  58.090  1.00  0.00            
ATOM    997  C   HYP    21      74.740  56.580  57.120  1.00  0.00            
ATOM    998  O   HYP    21      74.580  55.360  56.970  1.00  0.00            
ATOM    999  N   GLY    22      75.480  57.370  56.340  1.00  0.00            
ATOM   1000  H   GLY    22      75.660  58.340  56.530  1.00  0.00            
ATOM   1001  CA  GLY    22      76.030  56.890  55.010  1.00  0.00            
ATOM   1002  HA1 GLY    22      76.140  57.720  54.310  1.00  0.00            
ATOM   1003  HA2 GLY    22      75.300  56.280  54.490  1.00  0.00            
ATOM   1004  C   GLY    22      77.270  56.130  55.110  1.00  0.00            
ATOM   1005  O   GLY    22      77.680  55.880  56.240  1.00  0.00            
ATOM   1006  N   PRO    23      77.740  55.530  54.010  1.00  0.00            
ATOM   1007  CD  PRO    23      77.070  55.340  52.740  1.00  0.00            
ATOM   1008  HD1 PRO    23      77.160  56.190  52.060  1.00  0.00            
ATOM   1009  HD2 PRO    23      76.040  55.060  52.930  1.00  0.00            
ATOM   1010  CG  PRO    23      77.820  54.240  51.900  1.00  0.00            
ATOM   1011  HG1 PRO    23      77.910  54.550  50.850  1.00  0.00            
ATOM   1012  HG2 PRO    23      77.420  53.240  52.090  1.00  0.00            
ATOM   1013  CB  PRO    23      79.200  54.450  52.590  1.00  0.00            
ATOM   1014  HB1 PRO    23      79.770  55.220  52.070  1.00  0.00            
ATOM   1015  HB2 PRO    23      79.820  53.560  52.470  1.00  0.00            
ATOM   1016  CA  PRO    23      79.010  54.820  54.030  1.00  0.00            
ATOM   1017  HA  PRO    23      78.890  53.920  54.640  1.00  0.00            
ATOM   1018  C   PRO    23      80.210  55.670  54.650  1.00  0.00            
ATOM   1019  O   PRO    23      80.060  56.910  54.650  1.00  0.00            
ATOM   1020  N   HYP    24      81.320  55.070  55.120  1.00  0.00            
ATOM   1021  CD2 HYP    24      81.610  53.640  55.170  1.00  0.00            
ATOM   1022 1HD2 HYP    24      82.050  53.320  54.230  1.00  0.00            
ATOM   1023 2HD2 HYP    24      80.740  53.010  55.370  1.00  0.00            
ATOM   1024  CG  HYP    24      82.590  53.460  56.350  1.00  0.00            
ATOM   1025  HG  HYP    24      83.130  52.530  56.200  1.00  0.00            
ATOM   1026  OD1 HYP    24      81.880  53.420  57.570  1.00  0.00            
ATOM   1027  HD1 HYP    24      80.940  53.550  57.400  1.00  0.00            
ATOM   1028  CB  HYP    24      83.440  54.700  56.130  1.00  0.00            
ATOM   1029  HB1 HYP    24      84.150  54.450  55.340  1.00  0.00            
ATOM   1030  HB2 HYP    24      84.060  54.870  57.020  1.00  0.00            
ATOM   1031  CA  HYP    24      82.500  55.770  55.570  1.00  0.00            
ATOM   1032  HA  HYP    24      82.200  56.460  56.360  1.00  0.00            
ATOM   1033  C   HYP    24      83.130  56.650  54.440  1.00  0.00            
ATOM   1034  O   HYP    24      82.970  56.320  53.260  1.00  0.00            
ATOM   1035  N   GLY    25      83.720  57.800  54.810  1.00  0.00            
ATOM   1036  H   GLY    25      83.670  58.060  55.780  1.00  0.00            
ATOM   1037  CA  GLY    25      84.460  58.630  53.850  1.00  0.00            
ATOM   1038  HA1 GLY    25      84.840  59.550  54.270  1.00  0.00            
ATOM   1039  HA2 GLY    25      83.790  58.870  53.030  1.00  0.00            
ATOM   1040  C   GLY    25      85.680  58.000  53.070  1.00  0.00            
ATOM   1041  O   GLY    25      86.040  56.840  53.390  1.00  0.00            
ATOM   1042  N   PRO    26      86.400  58.750  52.220  1.00  0.00            
ATOM   1043  CD  PRO    26      86.080  60.120  51.660  1.00  0.00            
ATOM   1044  HD1 PRO    26      85.870  60.850  52.440  1.00  0.00            
ATOM   1045  HD2 PRO    26      85.220  60.110  50.990  1.00  0.00            
ATOM   1046  CG  PRO    26      87.360  60.530  50.880  1.00  0.00            
ATOM   1047  HG1 PRO    26      88.090  61.000  51.540  1.00  0.00            
ATOM   1048  HG2 PRO    26      87.050  61.200  50.080  1.00  0.00            
ATOM   1049  CB  PRO    26      87.730  59.130  50.270  1.00  0.00            
ATOM   1050  HB1 PRO    26      88.760  59.130  49.900  1.00  0.00            
ATOM   1051  HB2 PRO    26      87.080  58.810  49.450  1.00  0.00            
ATOM   1052  CA  PRO    26      87.570  58.260  51.500  1.00  0.00            
ATOM   1053  HA  PRO    26      87.420  57.210  51.230  1.00  0.00            
ATOM   1054  C   PRO    26      88.900  58.230  52.390  1.00  0.00            
ATOM   1055  O   PRO    26      88.890  58.790  53.460  1.00  0.00            
ATOM   1056  N   HYP    27      89.980  57.560  51.880  1.00  0.00            
ATOM   1057  CD2 HYP    27      90.050  56.540  50.830  1.00  0.00            
ATOM   1058 1HD2 HYP    27      90.130  57.080  49.890  1.00  0.00            
ATOM   1059 2HD2 HYP    27      89.130  55.960  50.850  1.00  0.00            
ATOM   1060  CG  HYP    27      91.300  55.650  50.960  1.00  0.00            
ATOM   1061  HG  HYP    27      91.700  55.200  50.050  1.00  0.00            
ATOM   1062  OD1 HYP    27      90.980  54.630  51.880  1.00  0.00            
ATOM   1063  HD1 HYP    27      90.380  53.970  51.530  1.00  0.00            
ATOM   1064  CB  HYP    27      92.180  56.680  51.580  1.00  0.00            
ATOM   1065  HB1 HYP    27      92.660  57.300  50.820  1.00  0.00            
ATOM   1066  HB2 HYP    27      92.930  56.140  52.160  1.00  0.00            
ATOM   1067  CA  HYP    27      91.290  57.430  52.550  1.00  0.00            
ATOM   1068  HA  HYP    27      91.240  56.940  53.520  1.00  0.00            
ATOM   1069  C   HYP    27      91.910  58.790  52.810  1.00  0.00            
ATOM   1070  O   HYP    27      91.930  59.660  51.960  1.00  0.00            
ATOM   1071  N   GLY    28      92.540  58.970  54.000  1.00  0.00            
ATOM   1072  H   GLY    28      92.420  58.230  54.670  1.00  0.00            
ATOM   1073  CA  GLY    28      93.150  60.220  54.420  1.00  0.00            
ATOM   1074  HA1 GLY    28      93.460  60.130  55.460  1.00  0.00            
ATOM   1075  HA2 GLY    28      92.480  61.080  54.380  1.00  0.00            
ATOM   1076  C   GLY    28      94.400  60.650  53.640  1.00  0.00            
ATOM   1077  O   GLY    28      95.030  59.860  52.940  1.00  0.00            
ATOM   1078  N   PRO    29      94.810  61.930  53.800  1.00  0.00            
ATOM   1079  CD  PRO    29      94.140  62.990  54.510  1.00  0.00            
ATOM   1080  HD1 PRO    29      93.770  62.630  55.470  1.00  0.00            
ATOM   1081  HD2 PRO    29      93.250  63.320  53.970  1.00  0.00            
ATOM   1082  CG  PRO    29      95.140  64.120  54.650  1.00  0.00            
ATOM   1083  HG1 PRO    29      95.730  64.000  55.560  1.00  0.00            
ATOM   1084  HG2 PRO    29      94.660  65.080  54.830  1.00  0.00            
ATOM   1085  CB  PRO    29      95.970  63.960  53.370  1.00  0.00            
ATOM   1086  HB1 PRO    29      96.910  64.500  53.470  1.00  0.00            
ATOM   1087  HB2 PRO    29      95.440  64.290  52.470  1.00  0.00            
ATOM   1088  CA  PRO    29      96.120  62.430  53.280  1.00  0.00            
ATOM   1089  HA  PRO    29      96.300  62.220  52.220  1.00  0.00            
ATOM   1090  C   PRO    29      97.310  61.930  54.080  1.00  0.00            
ATOM   1091  O   PRO    29      97.370  62.080  55.290  1.00  0.00            
ATOM   1092  N   HYP    30      98.310  61.470  53.410  1.00  0.00            
ATOM   1093  CD2 HYP    30      98.320  60.910  51.990  1.00  0.00            
ATOM   1094 1HD2 HYP    30      98.580  61.700  51.280  1.00  0.00            
ATOM   1095 2HD2 HYP    30      97.300  60.670  51.690  1.00  0.00            
ATOM   1096  CG  HYP    30      99.200  59.630  51.980  1.00  0.00            
ATOM   1097  HG  HYP    30      99.730  59.430  51.050  1.00  0.00            
ATOM   1098  OD1 HYP    30      98.480  58.490  52.450  1.00  0.00            
ATOM   1099  HD1 HYP    30      98.030  58.080  51.700  1.00  0.00            
ATOM   1100  CB  HYP    30     100.260  60.150  52.960  1.00  0.00            
ATOM   1101  HB1 HYP    30     100.920  60.820  52.400  1.00  0.00            
ATOM   1102  HB2 HYP    30     100.820  59.320  53.390  1.00  0.00            
ATOM   1103  CA  HYP    30      99.480  60.850  54.070  1.00  0.00            
ATOM   1104  HA  HYP    30      99.240  60.050  54.780  1.00  0.00            
ATOM   1105  C   HYP    30     100.370  61.880  54.840  1.00  0.00            
ATOM   1106  O   HYP    30     100.860  61.680  55.940  1.00  0.00            
ATOM   1107  N   GLY    31     100.470  63.090  54.280  1.00  0.00            
ATOM   1108  H   GLY    31      99.920  63.260  53.450  1.00  0.00            
ATOM   1109  CA  GLY    31     101.210  64.200  54.920  1.00  0.00            
ATOM   1110  HA1 GLY    31     101.510  64.930  54.160  1.00  0.00            
ATOM   1111  HA2 GLY    31     102.050  63.800  55.480  1.00  0.00            
ATOM   1112  C   GLY    31     100.540  64.920  56.090  1.00  0.00            
ATOM   1113  O   GLY    31     101.080  65.780  56.820  1.00  0.00            
ATOM   1114  N   NH2    32      99.310  64.570  56.300  1.00  0.00            
ATOM   1115  H1  NH2    32      98.890  63.890  55.680  1.00  0.00            
ATOM   1116  H2  NH2    32      98.760  65.030  57.010  1.00  0.00            
TER
