# Supplementary material for: A solution structure analysis reveals a bent collagen triple helix in the complement activation recognition molecule mannan-binding lectin
Source: J Biol Chem. 2022 Dec 15;299(2):102799. doi: 10.1016/j.jbc.2022.102799 (PMC9898670; doi:10.1016/j.jbc.2022.102799)
Supplement: top10-GA [file mmc2.zip › 3-GA_6902.pdb]

ATOM      1  CH3 ACE     1      58.030  86.950  21.220  1.00  0.00            
ATOM      2 1HH3 ACE     1      58.920  87.050  20.590  1.00  0.00            
ATOM      3 2HH3 ACE     1      58.180  86.120  21.890  1.00  0.00            
ATOM      4 3HH3 ACE     1      57.180  86.630  20.610  1.00  0.00            
ATOM      5  C   ACE     1      57.720  88.290  21.860  1.00  0.00            
ATOM      6  O   ACE     1      56.940  89.020  21.270  1.00  0.00            
ATOM      7  N   PRO     2      58.340  88.740  22.940  1.00  0.00            
ATOM      8  CD  PRO     2      58.020  89.970  23.610  1.00  0.00            
ATOM      9  HD1 PRO     2      56.970  89.940  23.890  1.00  0.00            
ATOM     10  HD2 PRO     2      58.140  90.770  22.880  1.00  0.00            
ATOM     11  CG  PRO     2      59.010  90.060  24.780  1.00  0.00            
ATOM     12  HG1 PRO     2      58.660  89.580  25.700  1.00  0.00            
ATOM     13  HG2 PRO     2      59.280  91.100  24.950  1.00  0.00            
ATOM     14  CB  PRO     2      60.210  89.250  24.230  1.00  0.00            
ATOM     15  HB1 PRO     2      60.770  88.890  25.090  1.00  0.00            
ATOM     16  HB2 PRO     2      60.840  89.880  23.600  1.00  0.00            
ATOM     17  CA  PRO     2      59.500  88.080  23.570  1.00  0.00            
ATOM     18  HA  PRO     2      60.110  87.650  22.770  1.00  0.00            
ATOM     19  C   PRO     2      59.100  86.920  24.550  1.00  0.00            
ATOM     20  O   PRO     2      57.980  86.920  25.020  1.00  0.00            
ATOM     21  N   HYP     3      60.010  86.080  25.050  1.00  0.00            
ATOM     22  CD2 HYP     3      61.440  86.220  24.850  1.00  0.00            
ATOM     23 1HD2 HYP     3      61.750  86.860  25.680  1.00  0.00            
ATOM     24 2HD2 HYP     3      61.700  86.720  23.920  1.00  0.00            
ATOM     25  CG  HYP     3      61.830  84.800  25.020  1.00  0.00            
ATOM     26  HG  HYP     3      62.900  84.680  25.120  1.00  0.00            
ATOM     27  OD1 HYP     3      61.460  84.140  23.890  1.00  0.00            
ATOM     28  HD1 HYP     3      61.790  84.760  23.230  1.00  0.00            
ATOM     29  CB  HYP     3      61.070  84.260  26.170  1.00  0.00            
ATOM     30  HB1 HYP     3      61.580  84.680  27.020  1.00  0.00            
ATOM     31  HB2 HYP     3      61.200  83.180  26.200  1.00  0.00            
ATOM     32  CA  HYP     3      59.710  84.940  25.840  1.00  0.00            
ATOM     33  HA  HYP     3      59.050  84.380  25.180  1.00  0.00            
ATOM     34  C   HYP     3      58.940  85.180  27.090  1.00  0.00            
ATOM     35  O   HYP     3      59.230  86.130  27.850  1.00  0.00            
ATOM     36  N   GLY     4      58.110  84.210  27.420  1.00  0.00            
ATOM     37  H   GLY     4      57.950  83.460  26.760  1.00  0.00            
ATOM     38  CA  GLY     4      57.330  84.180  28.700  1.00  0.00            
ATOM     39  HA1 GLY     4      56.460  83.520  28.640  1.00  0.00            
ATOM     40  HA2 GLY     4      56.900  85.180  28.730  1.00  0.00            
ATOM     41  C   GLY     4      58.140  83.980  30.020  1.00  0.00            
ATOM     42  O   GLY     4      59.280  83.580  30.000  1.00  0.00            
ATOM     43  N   PRO     5      57.530  84.200  31.200  1.00  0.00            
ATOM     44  CD  PRO     5      56.410  85.150  31.400  1.00  0.00            
ATOM     45  HD1 PRO     5      55.460  84.620  31.500  1.00  0.00            
ATOM     46  HD2 PRO     5      56.240  85.810  30.540  1.00  0.00            
ATOM     47  CG  PRO     5      56.780  86.000  32.650  1.00  0.00            
ATOM     48  HG1 PRO     5      55.920  86.400  33.170  1.00  0.00            
ATOM     49  HG2 PRO     5      57.440  86.850  32.450  1.00  0.00            
ATOM     50  CB  PRO     5      57.580  85.020  33.440  1.00  0.00            
ATOM     51  HB1 PRO     5      57.020  84.310  34.060  1.00  0.00            
ATOM     52  HB2 PRO     5      58.100  85.630  34.190  1.00  0.00            
ATOM     53  CA  PRO     5      58.300  84.180  32.450  1.00  0.00            
ATOM     54  HA  PRO     5      59.240  84.630  32.120  1.00  0.00            
ATOM     55  C   PRO     5      58.520  82.790  33.070  1.00  0.00            
ATOM     56  O   PRO     5      57.960  81.810  32.550  1.00  0.00            
ATOM     57  N   HYP     6      59.350  82.610  34.090  1.00  0.00            
ATOM     58  CD2 HYP     6      60.420  83.510  34.590  1.00  0.00            
ATOM     59 1HD2 HYP     6      60.100  84.030  35.500  1.00  0.00            
ATOM     60 2HD2 HYP     6      60.870  84.170  33.870  1.00  0.00            
ATOM     61  CG  HYP     6      61.490  82.590  35.150  1.00  0.00            
ATOM     62  HG  HYP     6      62.020  83.030  35.990  1.00  0.00            
ATOM     63  OD1 HYP     6      62.340  81.990  34.180  1.00  0.00            
ATOM     64  HD1 HYP     6      62.960  81.390  34.610  1.00  0.00            
ATOM     65  CB  HYP     6      60.650  81.550  35.700  1.00  0.00            
ATOM     66  HB1 HYP     6      60.260  81.940  36.640  1.00  0.00            
ATOM     67  HB2 HYP     6      61.120  80.560  35.820  1.00  0.00            
ATOM     68  CA  HYP     6      59.650  81.320  34.650  1.00  0.00            
ATOM     69  HA  HYP     6      59.980  80.730  33.800  1.00  0.00            
ATOM     70  C   HYP     6      58.380  80.800  35.240  1.00  0.00            
ATOM     71  O   HYP     6      57.600  81.520  35.910  1.00  0.00            
ATOM     72  N   GLY     7      58.240  79.490  35.120  1.00  0.00            
ATOM     73  H   GLY     7      59.050  78.980  34.790  1.00  0.00            
ATOM     74  CA  GLY     7      57.170  78.700  35.610  1.00  0.00            
ATOM     75  HA1 GLY     7      57.270  77.680  35.240  1.00  0.00            
ATOM     76  HA2 GLY     7      56.270  79.100  35.150  1.00  0.00            
ATOM     77  C   GLY     7      57.020  78.550  37.090  1.00  0.00            
ATOM     78  O   GLY     7      57.930  78.860  37.860  1.00  0.00            
ATOM     79  N   PRO     8      55.870  78.060  37.570  1.00  0.00            
ATOM     80  CD  PRO     8      54.600  77.920  36.860  1.00  0.00            
ATOM     81  HD1 PRO     8      54.570  76.970  36.320  1.00  0.00            
ATOM     82  HD2 PRO     8      54.520  78.760  36.160  1.00  0.00            
ATOM     83  CG  PRO     8      53.420  77.890  37.800  1.00  0.00            
ATOM     84  HG1 PRO     8      52.680  77.120  37.570  1.00  0.00            
ATOM     85  HG2 PRO     8      52.910  78.850  37.840  1.00  0.00            
ATOM     86  CB  PRO     8      54.110  77.520  39.090  1.00  0.00            
ATOM     87  HB1 PRO     8      54.020  76.440  39.190  1.00  0.00            
ATOM     88  HB2 PRO     8      53.620  77.790  40.020  1.00  0.00            
ATOM     89  CA  PRO     8      55.610  77.920  38.990  1.00  0.00            
ATOM     90  HA  PRO     8      55.880  78.900  39.390  1.00  0.00            
ATOM     91  C   PRO     8      56.600  76.970  39.620  1.00  0.00            
ATOM     92  O   PRO     8      57.110  76.030  38.990  1.00  0.00            
ATOM     93  N   HYP     9      56.980  77.100  40.910  1.00  0.00            
ATOM     94  CD2 HYP     9      56.570  78.090  41.840  1.00  0.00            
ATOM     95 1HD2 HYP     9      55.570  77.810  42.160  1.00  0.00            
ATOM     96 2HD2 HYP     9      56.560  79.080  41.380  1.00  0.00            
ATOM     97  CG  HYP     9      57.530  78.030  42.980  1.00  0.00            
ATOM     98  HG  HYP     9      57.030  78.390  43.870  1.00  0.00            
ATOM     99  OD1 HYP     9      58.820  78.690  42.670  1.00  0.00            
ATOM    100  HD1 HYP     9      58.570  79.490  42.210  1.00  0.00            
ATOM    101  CB  HYP     9      57.740  76.550  43.120  1.00  0.00            
ATOM    102  HB1 HYP     9      56.930  76.110  43.710  1.00  0.00            
ATOM    103  HB2 HYP     9      58.750  76.310  43.470  1.00  0.00            
ATOM    104  CA  HYP     9      57.700  76.070  41.690  1.00  0.00            
ATOM    105  HA  HYP     9      58.710  76.050  41.270  1.00  0.00            
ATOM    106  C   HYP     9      57.050  74.710  41.620  1.00  0.00            
ATOM    107  O   HYP     9      55.820  74.610  41.720  1.00  0.00            
ATOM    108  N   GLY    10      57.770  73.660  41.300  1.00  0.00            
ATOM    109  H   GLY    10      58.740  73.950  41.210  1.00  0.00            
ATOM    110  CA  GLY    10      57.360  72.260  41.200  1.00  0.00            
ATOM    111  HA1 GLY    10      58.270  71.700  40.990  1.00  0.00            
ATOM    112  HA2 GLY    10      56.700  72.150  40.330  1.00  0.00            
ATOM    113  C   GLY    10      56.610  71.590  42.310  1.00  0.00            
ATOM    114  O   GLY    10      56.590  72.220  43.380  1.00  0.00            
ATOM    115  N   PRO    11      55.970  70.390  42.060  1.00  0.00            
ATOM    116  CD  PRO    11      55.940  69.630  40.840  1.00  0.00            
ATOM    117  HD1 PRO    11      56.940  69.240  40.660  1.00  0.00            
ATOM    118  HD2 PRO    11      55.610  70.160  39.950  1.00  0.00            
ATOM    119  CG  PRO    11      55.040  68.380  41.010  1.00  0.00            
ATOM    120  HG1 PRO    11      55.500  67.470  41.390  1.00  0.00            
ATOM    121  HG2 PRO    11      54.370  68.150  40.180  1.00  0.00            
ATOM    122  CB  PRO    11      54.230  68.860  42.260  1.00  0.00            
ATOM    123  HB1 PRO    11      54.040  67.920  42.790  1.00  0.00            
ATOM    124  HB2 PRO    11      53.330  69.420  42.010  1.00  0.00            
ATOM    125  CA  PRO    11      55.210  69.720  43.100  1.00  0.00            
ATOM    126  HA  PRO    11      54.670  70.490  43.650  1.00  0.00            
ATOM    127  C   PRO    11      56.060  69.060  44.200  1.00  0.00            
ATOM    128  O   PRO    11      57.240  68.850  43.980  1.00  0.00            
ATOM    129  N   HYP    12      55.370  68.680  45.310  1.00  0.00            
ATOM    130  CD2 HYP    12      54.030  68.970  45.700  1.00  0.00            
ATOM    131 1HD2 HYP    12      53.360  68.130  45.500  1.00  0.00            
ATOM    132 2HD2 HYP    12      53.740  69.930  45.290  1.00  0.00            
ATOM    133  CG  HYP    12      54.080  69.060  47.210  1.00  0.00            
ATOM    134  HG  HYP    12      53.090  68.760  47.560  1.00  0.00            
ATOM    135  OD1 HYP    12      54.530  70.260  47.750  1.00  0.00            
ATOM    136  HD1 HYP    12      54.470  70.240  48.700  1.00  0.00            
ATOM    137  CB  HYP    12      55.070  67.950  47.540  1.00  0.00            
ATOM    138  HB1 HYP    12      54.540  67.010  47.690  1.00  0.00            
ATOM    139  HB2 HYP    12      55.640  68.170  48.440  1.00  0.00            
ATOM    140  CA  HYP    12      56.040  68.060  46.430  1.00  0.00            
ATOM    141  HA  HYP    12      56.850  68.740  46.720  1.00  0.00            
ATOM    142  C   HYP    12      56.520  66.710  46.000  1.00  0.00            
ATOM    143  O   HYP    12      55.980  66.020  45.120  1.00  0.00            
ATOM    144  N   GLY    13      57.680  66.290  46.540  1.00  0.00            
ATOM    145  H   GLY    13      58.110  66.970  47.140  1.00  0.00            
ATOM    146  CA  GLY    13      58.150  64.910  46.350  1.00  0.00            
ATOM    147  HA1 GLY    13      59.110  64.840  46.850  1.00  0.00            
ATOM    148  HA2 GLY    13      58.210  64.740  45.280  1.00  0.00            
ATOM    149  C   GLY    13      57.240  63.780  46.860  1.00  0.00            
ATOM    150  O   GLY    13      56.140  64.080  47.410  1.00  0.00            
ATOM    151  N   PRO    14      57.710  62.550  46.760  1.00  0.00            
ATOM    152  CD  PRO    14      58.670  61.990  45.780  1.00  0.00            
ATOM    153  HD1 PRO    14      59.700  62.270  45.990  1.00  0.00            
ATOM    154  HD2 PRO    14      58.460  62.340  44.770  1.00  0.00            
ATOM    155  CG  PRO    14      58.450  60.500  45.670  1.00  0.00            
ATOM    156  HG1 PRO    14      59.380  60.000  45.410  1.00  0.00            
ATOM    157  HG2 PRO    14      57.690  60.220  44.930  1.00  0.00            
ATOM    158  CB  PRO    14      57.850  60.180  47.100  1.00  0.00            
ATOM    159  HB1 PRO    14      58.660  60.240  47.820  1.00  0.00            
ATOM    160  HB2 PRO    14      57.370  59.200  47.140  1.00  0.00            
ATOM    161  CA  PRO    14      56.900  61.420  47.270  1.00  0.00            
ATOM    162  HA  PRO    14      56.060  61.350  46.580  1.00  0.00            
ATOM    163  C   PRO    14      56.420  61.480  48.730  1.00  0.00            
ATOM    164  O   PRO    14      57.130  61.890  49.640  1.00  0.00            
ATOM    165  N   HYP    15      55.140  61.110  49.020  1.00  0.00            
ATOM    166  CD2 HYP    15      54.170  60.750  48.000  1.00  0.00            
ATOM    167 1HD2 HYP    15      54.630  59.870  47.550  1.00  0.00            
ATOM    168 2HD2 HYP    15      54.130  61.450  47.180  1.00  0.00            
ATOM    169  CG  HYP    15      52.820  60.660  48.690  1.00  0.00            
ATOM    170  HG  HYP    15      52.070  60.050  48.190  1.00  0.00            
ATOM    171  OD1 HYP    15      52.290  61.970  49.050  1.00  0.00            
ATOM    172  HD1 HYP    15      51.440  62.080  48.630  1.00  0.00            
ATOM    173  CB  HYP    15      53.310  60.010  50.030  1.00  0.00            
ATOM    174  HB1 HYP    15      53.350  58.940  49.840  1.00  0.00            
ATOM    175  HB2 HYP    15      52.600  60.270  50.810  1.00  0.00            
ATOM    176  CA  HYP    15      54.650  60.650  50.310  1.00  0.00            
ATOM    177  HA  HYP    15      54.600  61.580  50.870  1.00  0.00            
ATOM    178  C   HYP    15      55.510  59.680  51.000  1.00  0.00            
ATOM    179  O   HYP    15      55.800  58.610  50.360  1.00  0.00            
ATOM    180  N   ALA    16      55.960  59.890  52.210  1.00  0.00            
ATOM    181  H   ALA    16      55.540  60.660  52.720  1.00  0.00            
ATOM    182  CA  ALA    16      56.810  59.010  53.020  1.00  0.00            
ATOM    183  HA  ALA    16      57.760  58.770  52.530  1.00  0.00            
ATOM    184  CB  ALA    16      57.200  59.830  54.270  1.00  0.00            
ATOM    185  HB1 ALA    16      56.370  60.160  54.890  1.00  0.00            
ATOM    186  HB2 ALA    16      57.890  59.160  54.800  1.00  0.00            
ATOM    187  HB3 ALA    16      57.770  60.670  53.890  1.00  0.00            
ATOM    188  C   ALA    16      56.070  57.710  53.400  1.00  0.00            
ATOM    189  O   ALA    16      54.900  57.760  53.800  1.00  0.00            
ATOM    190  N   PRO    17      56.740  56.570  53.410  1.00  0.00            
ATOM    191  CD  PRO    17      58.120  56.330  53.160  1.00  0.00            
ATOM    192  HD1 PRO    17      58.790  56.840  53.850  1.00  0.00            
ATOM    193  HD2 PRO    17      58.340  56.790  52.190  1.00  0.00            
ATOM    194  CG  PRO    17      58.350  54.760  53.230  1.00  0.00            
ATOM    195  HG1 PRO    17      58.680  54.520  54.240  1.00  0.00            
ATOM    196  HG2 PRO    17      59.020  54.500  52.400  1.00  0.00            
ATOM    197  CB  PRO    17      56.890  54.190  52.940  1.00  0.00            
ATOM    198  HB1 PRO    17      56.680  53.210  53.380  1.00  0.00            
ATOM    199  HB2 PRO    17      56.720  54.180  51.860  1.00  0.00            
ATOM    200  CA  PRO    17      56.070  55.330  53.550  1.00  0.00            
ATOM    201  HA  PRO    17      55.140  55.350  52.990  1.00  0.00            
ATOM    202  C   PRO    17      55.880  55.090  55.060  1.00  0.00            
ATOM    203  O   PRO    17      56.840  55.350  55.790  1.00  0.00            
ATOM    204  N   HYP    18      54.670  54.760  55.570  1.00  0.00            
ATOM    205  CD2 HYP    18      53.500  54.590  54.770  1.00  0.00            
ATOM    206 1HD2 HYP    18      53.500  53.690  54.160  1.00  0.00            
ATOM    207 2HD2 HYP    18      53.360  55.490  54.160  1.00  0.00            
ATOM    208  CG  HYP    18      52.330  54.490  55.730  1.00  0.00            
ATOM    209  HG  HYP    18      51.490  53.940  55.290  1.00  0.00            
ATOM    210  OD1 HYP    18      51.730  55.690  55.980  1.00  0.00            
ATOM    211  HD1 HYP    18      51.100  55.860  55.280  1.00  0.00            
ATOM    212  CB  HYP    18      52.980  53.790  56.950  1.00  0.00            
ATOM    213  HB1 HYP    18      52.930  52.720  56.760  1.00  0.00            
ATOM    214  HB2 HYP    18      52.430  54.080  57.840  1.00  0.00            
ATOM    215  CA  HYP    18      54.370  54.460  56.970  1.00  0.00            
ATOM    216  HA  HYP    18      54.130  55.370  57.510  1.00  0.00            
ATOM    217  C   HYP    18      55.480  53.690  57.640  1.00  0.00            
ATOM    218  O   HYP    18      56.070  52.770  57.100  1.00  0.00            
ATOM    219  N   GLY    19      55.680  54.000  58.950  1.00  0.00            
ATOM    220  H   GLY    19      55.270  54.850  59.310  1.00  0.00            
ATOM    221  CA  GLY    19      56.750  53.360  59.710  1.00  0.00            
ATOM    222  HA1 GLY    19      56.780  53.870  60.670  1.00  0.00            
ATOM    223  HA2 GLY    19      57.710  53.690  59.310  1.00  0.00            
ATOM    224  C   GLY    19      56.690  51.830  59.790  1.00  0.00            
ATOM    225  O   GLY    19      55.680  51.180  59.520  1.00  0.00            
ATOM    226  N   PRO    20      57.820  51.180  60.130  1.00  0.00            
ATOM    227  CD  PRO    20      59.110  51.700  60.310  1.00  0.00            
ATOM    228  HD1 PRO    20      59.140  52.560  60.980  1.00  0.00            
ATOM    229  HD2 PRO    20      59.410  52.040  59.320  1.00  0.00            
ATOM    230  CG  PRO    20      59.960  50.530  60.830  1.00  0.00            
ATOM    231  HG1 PRO    20      59.840  50.390  61.910  1.00  0.00            
ATOM    232  HG2 PRO    20      61.010  50.630  60.570  1.00  0.00            
ATOM    233  CB  PRO    20      59.380  49.390  60.090  1.00  0.00            
ATOM    234  HB1 PRO    20      59.650  48.450  60.580  1.00  0.00            
ATOM    235  HB2 PRO    20      59.760  49.460  59.070  1.00  0.00            
ATOM    236  CA  PRO    20      57.930  49.690  60.180  1.00  0.00            
ATOM    237  HA  PRO    20      57.500  49.390  59.220  1.00  0.00            
ATOM    238  C   PRO    20      57.300  49.040  61.410  1.00  0.00            
ATOM    239  O   PRO    20      57.050  49.710  62.420  1.00  0.00            
ATOM    240  N   HYP    21      56.920  47.770  61.310  1.00  0.00            
ATOM    241  CD2 HYP    21      56.830  47.020  60.140  1.00  0.00            
ATOM    242 1HD2 HYP    21      57.850  46.810  59.800  1.00  0.00            
ATOM    243 2HD2 HYP    21      56.320  47.630  59.400  1.00  0.00            
ATOM    244  CG  HYP    21      56.070  45.750  60.500  1.00  0.00            
ATOM    245  HG  HYP    21      56.730  45.030  60.010  1.00  0.00            
ATOM    246  OD1 HYP    21      54.740  45.770  60.000  1.00  0.00            
ATOM    247  HD1 HYP    21      54.480  44.860  59.840  1.00  0.00            
ATOM    248  CB  HYP    21      56.140  45.590  62.000  1.00  0.00            
ATOM    249  HB1 HYP    21      56.940  45.050  62.500  1.00  0.00            
ATOM    250  HB2 HYP    21      55.240  45.120  62.410  1.00  0.00            
ATOM    251  CA  HYP    21      56.260  47.080  62.440  1.00  0.00            
ATOM    252  HA  HYP    21      55.320  47.600  62.630  1.00  0.00            
ATOM    253  C   HYP    21      57.040  47.210  63.760  1.00  0.00            
ATOM    254  O   HYP    21      58.250  47.390  63.730  1.00  0.00            
ATOM    255  N   GLY    22      56.380  47.190  64.940  1.00  0.00            
ATOM    256  H   GLY    22      55.370  47.190  65.000  1.00  0.00            
ATOM    257  CA  GLY    22      57.080  47.510  66.230  1.00  0.00            
ATOM    258  HA1 GLY    22      56.420  47.890  67.000  1.00  0.00            
ATOM    259  HA2 GLY    22      57.800  48.310  66.050  1.00  0.00            
ATOM    260  C   GLY    22      57.900  46.320  66.850  1.00  0.00            
ATOM    261  O   GLY    22      57.880  45.250  66.300  1.00  0.00            
ATOM    262  N   PRO    23      58.570  46.520  68.020  1.00  0.00            
ATOM    263  CD  PRO    23      58.470  47.660  68.940  1.00  0.00            
ATOM    264  HD1 PRO    23      57.450  47.840  69.270  1.00  0.00            
ATOM    265  HD2 PRO    23      58.900  48.510  68.420  1.00  0.00            
ATOM    266  CG  PRO    23      59.420  47.290  70.160  1.00  0.00            
ATOM    267  HG1 PRO    23      58.880  46.930  71.030  1.00  0.00            
ATOM    268  HG2 PRO    23      60.080  48.040  70.600  1.00  0.00            
ATOM    269  CB  PRO    23      60.330  46.240  69.640  1.00  0.00            
ATOM    270  HB1 PRO    23      60.710  45.580  70.420  1.00  0.00            
ATOM    271  HB2 PRO    23      61.090  46.690  69.010  1.00  0.00            
ATOM    272  CA  PRO    23      59.320  45.400  68.710  1.00  0.00            
ATOM    273  HA  PRO    23      59.890  44.870  67.950  1.00  0.00            
ATOM    274  C   PRO    23      58.470  44.470  69.580  1.00  0.00            
ATOM    275  O   PRO    23      57.270  44.710  69.800  1.00  0.00            
ATOM    276  N   HYP    24      59.090  43.350  70.090  1.00  0.00            
ATOM    277  CD2 HYP    24      60.430  42.940  69.700  1.00  0.00            
ATOM    278 1HD2 HYP    24      61.190  43.410  70.320  1.00  0.00            
ATOM    279 2HD2 HYP    24      60.720  43.260  68.700  1.00  0.00            
ATOM    280  CG  HYP    24      60.430  41.390  69.760  1.00  0.00            
ATOM    281  HG  HYP    24      61.450  41.040  69.930  1.00  0.00            
ATOM    282  OD1 HYP    24      59.900  40.710  68.620  1.00  0.00            
ATOM    283  HD1 HYP    24      59.810  39.790  68.850  1.00  0.00            
ATOM    284  CB  HYP    24      59.510  41.220  70.970  1.00  0.00            
ATOM    285  HB1 HYP    24      59.970  41.440  71.940  1.00  0.00            
ATOM    286  HB2 HYP    24      59.090  40.220  71.000  1.00  0.00            
ATOM    287  CA  HYP    24      58.450  42.230  70.870  1.00  0.00            
ATOM    288  HA  HYP    24      57.590  41.810  70.340  1.00  0.00            
ATOM    289  C   HYP    24      57.790  42.860  72.110  1.00  0.00            
ATOM    290  O   HYP    24      58.420  43.640  72.840  1.00  0.00            
ATOM    291  N   GLY    25      56.570  42.480  72.500  1.00  0.00            
ATOM    292  H   GLY    25      56.130  41.850  71.850  1.00  0.00            
ATOM    293  CA  GLY    25      55.880  42.780  73.760  1.00  0.00            
ATOM    294  HA1 GLY    25      54.800  42.640  73.640  1.00  0.00            
ATOM    295  HA2 GLY    25      55.930  43.860  73.880  1.00  0.00            
ATOM    296  C   GLY    25      56.440  42.180  75.050  1.00  0.00            
ATOM    297  O   GLY    25      57.390  41.420  74.990  1.00  0.00            
ATOM    298  N   PRO    26      55.870  42.370  76.260  1.00  0.00            
ATOM    299  CD  PRO    26      54.830  43.320  76.510  1.00  0.00            
ATOM    300  HD1 PRO    26      53.920  42.850  76.150  1.00  0.00            
ATOM    301  HD2 PRO    26      54.860  44.250  75.930  1.00  0.00            
ATOM    302  CG  PRO    26      54.890  43.610  78.000  1.00  0.00            
ATOM    303  HG1 PRO    26      53.900  43.910  78.350  1.00  0.00            
ATOM    304  HG2 PRO    26      55.660  44.290  78.340  1.00  0.00            
ATOM    305  CB  PRO    26      55.190  42.220  78.530  1.00  0.00            
ATOM    306  HB1 PRO    26      54.280  41.640  78.400  1.00  0.00            
ATOM    307  HB2 PRO    26      55.540  42.370  79.550  1.00  0.00            
ATOM    308  CA  PRO    26      56.180  41.670  77.550  1.00  0.00            
ATOM    309  HA  PRO    26      57.200  41.880  77.870  1.00  0.00            
ATOM    310  C   PRO    26      55.940  40.160  77.560  1.00  0.00            
ATOM    311  O   PRO    26      55.110  39.650  76.850  1.00  0.00            
ATOM    312  N   HYP    27      56.590  39.400  78.450  1.00  0.00            
ATOM    313  CD2 HYP    27      57.800  39.760  79.280  1.00  0.00            
ATOM    314 1HD2 HYP    27      57.620  40.160  80.280  1.00  0.00            
ATOM    315 2HD2 HYP    27      58.330  40.490  78.670  1.00  0.00            
ATOM    316  CG  HYP    27      58.560  38.440  79.430  1.00  0.00            
ATOM    317  HG  HYP    27      59.140  38.410  80.350  1.00  0.00            
ATOM    318  OD1 HYP    27      59.390  38.200  78.280  1.00  0.00            
ATOM    319  HD1 HYP    27      60.130  38.800  78.390  1.00  0.00            
ATOM    320  CB  HYP    27      57.410  37.450  79.460  1.00  0.00            
ATOM    321  HB1 HYP    27      57.030  37.350  80.480  1.00  0.00            
ATOM    322  HB2 HYP    27      57.660  36.420  79.200  1.00  0.00            
ATOM    323  CA  HYP    27      56.300  38.000  78.550  1.00  0.00            
ATOM    324  HA  HYP    27      56.360  37.520  77.570  1.00  0.00            
ATOM    325  C   HYP    27      54.900  37.680  79.170  1.00  0.00            
ATOM    326  O   HYP    27      54.250  38.560  79.770  1.00  0.00            
ATOM    327  N   GLY    28      54.430  36.510  78.840  1.00  0.00            
ATOM    328  H   GLY    28      55.030  35.910  78.300  1.00  0.00            
ATOM    329  CA  GLY    28      53.040  36.260  78.940  1.00  0.00            
ATOM    330  HA1 GLY    28      52.810  35.340  78.400  1.00  0.00            
ATOM    331  HA2 GLY    28      52.530  37.120  78.520  1.00  0.00            
ATOM    332  C   GLY    28      52.470  36.090  80.380  1.00  0.00            
ATOM    333  O   GLY    28      53.190  36.300  81.350  1.00  0.00            
ATOM    334  N   PRO    29      51.130  35.760  80.550  1.00  0.00            
ATOM    335  CD  PRO    29      50.130  35.710  79.440  1.00  0.00            
ATOM    336  HD1 PRO    29      50.140  34.770  78.870  1.00  0.00            
ATOM    337  HD2 PRO    29      50.210  36.620  78.860  1.00  0.00            
ATOM    338  CG  PRO    29      48.770  35.810  80.110  1.00  0.00            
ATOM    339  HG1 PRO    29      48.000  35.290  79.540  1.00  0.00            
ATOM    340  HG2 PRO    29      48.530  36.870  80.130  1.00  0.00            
ATOM    341  CB  PRO    29      49.060  35.250  81.500  1.00  0.00            
ATOM    342  HB1 PRO    29      48.960  34.170  81.450  1.00  0.00            
ATOM    343  HB2 PRO    29      48.250  35.650  82.100  1.00  0.00            
ATOM    344  CA  PRO    29      50.490  35.630  81.840  1.00  0.00            
ATOM    345  HA  PRO    29      50.390  36.570  82.370  1.00  0.00            
ATOM    346  C   PRO    29      50.990  34.420  82.710  1.00  0.00            
ATOM    347  O   PRO    29      51.430  33.410  82.110  1.00  0.00            
ATOM    348  N   HYP    30      50.870  34.470  84.070  1.00  0.00            
ATOM    349  CD2 HYP    30      50.500  35.620  84.950  1.00  0.00            
ATOM    350 1HD2 HYP    30      49.480  35.630  85.340  1.00  0.00            
ATOM    351 2HD2 HYP    30      50.620  36.560  84.420  1.00  0.00            
ATOM    352  CG  HYP    30      51.360  35.420  86.130  1.00  0.00            
ATOM    353  HG  HYP    30      50.860  35.750  87.030  1.00  0.00            
ATOM    354  OD1 HYP    30      52.620  36.170  86.000  1.00  0.00            
ATOM    355  HD1 HYP    30      52.870  36.370  86.900  1.00  0.00            
ATOM    356  CB  HYP    30      51.560  33.920  86.330  1.00  0.00            
ATOM    357  HB1 HYP    30      50.640  33.520  86.760  1.00  0.00            
ATOM    358  HB2 HYP    30      52.450  33.710  86.930  1.00  0.00            
ATOM    359  CA  HYP    30      51.660  33.510  84.890  1.00  0.00            
ATOM    360  HA  HYP    30      52.710  33.580  84.570  1.00  0.00            
ATOM    361  C   HYP    30      51.320  31.990  84.800  1.00  0.00            
ATOM    362  O   HYP    30      50.260  31.560  84.280  1.00  0.00            
ATOM    363  N   GLY    31      52.230  31.100  85.300  1.00  0.00            
ATOM    364  H   GLY    31      53.150  31.430  85.570  1.00  0.00            
ATOM    365  CA  GLY    31      51.980  29.600  85.390  1.00  0.00            
ATOM    366  HA1 GLY    31      52.860  29.160  85.840  1.00  0.00            
ATOM    367  HA2 GLY    31      51.820  29.230  84.380  1.00  0.00            
ATOM    368  C   GLY    31      50.760  29.240  86.290  1.00  0.00            
ATOM    369  O   GLY    31      50.630  29.660  87.410  1.00  0.00            
ATOM    370  N   NH2    32      49.960  28.270  85.770  1.00  0.00            
ATOM    371  H1  NH2    32      50.170  27.860  84.870  1.00  0.00            
ATOM    372  H2  NH2    32      49.080  28.050  86.220  1.00  0.00            
ATOM    373  CH3 ACE     1      54.650  82.840  23.270  1.00  0.00            
ATOM    374 1HH3 ACE     1      53.770  83.410  22.980  1.00  0.00            
ATOM    375 2HH3 ACE     1      54.500  81.880  22.780  1.00  0.00            
ATOM    376 3HH3 ACE     1      54.600  82.720  24.350  1.00  0.00            
ATOM    377  C   ACE     1      55.990  83.450  22.920  1.00  0.00            
ATOM    378  O   ACE     1      56.060  84.560  22.520  1.00  0.00            
ATOM    379  N   PRO     2      57.050  82.610  22.910  1.00  0.00            
ATOM    380  CD  PRO     2      58.310  83.050  22.320  1.00  0.00            
ATOM    381  HD1 PRO     2      58.880  83.720  22.950  1.00  0.00            
ATOM    382  HD2 PRO     2      58.220  83.550  21.370  1.00  0.00            
ATOM    383  CG  PRO     2      59.170  81.800  22.180  1.00  0.00            
ATOM    384  HG1 PRO     2      60.250  81.880  22.290  1.00  0.00            
ATOM    385  HG2 PRO     2      58.900  81.390  21.200  1.00  0.00            
ATOM    386  CB  PRO     2      58.760  80.910  23.300  1.00  0.00            
ATOM    387  HB1 PRO     2      59.190  81.270  24.230  1.00  0.00            
ATOM    388  HB2 PRO     2      59.040  79.870  23.170  1.00  0.00            
ATOM    389  CA  PRO     2      57.250  81.250  23.410  1.00  0.00            
ATOM    390  HA  PRO     2      56.700  80.590  22.750  1.00  0.00            
ATOM    391  C   PRO     2      56.730  81.100  24.820  1.00  0.00            
ATOM    392  O   PRO     2      57.060  82.010  25.580  1.00  0.00            
ATOM    393  N   HYP     3      56.140  79.930  25.210  1.00  0.00            
ATOM    394  CD2 HYP     3      55.540  78.980  24.290  1.00  0.00            
ATOM    395 1HD2 HYP     3      56.300  78.280  23.960  1.00  0.00            
ATOM    396 2HD2 HYP     3      55.080  79.490  23.440  1.00  0.00            
ATOM    397  CG  HYP     3      54.490  78.240  25.200  1.00  0.00            
ATOM    398  HG  HYP     3      54.280  77.220  24.880  1.00  0.00            
ATOM    399  OD1 HYP     3      53.270  78.990  25.310  1.00  0.00            
ATOM    400  HD1 HYP     3      52.660  78.350  25.680  1.00  0.00            
ATOM    401  CB  HYP     3      55.160  78.240  26.530  1.00  0.00            
ATOM    402  HB1 HYP     3      55.910  77.450  26.630  1.00  0.00            
ATOM    403  HB2 HYP     3      54.400  78.010  27.280  1.00  0.00            
ATOM    404  CA  HYP     3      55.870  79.590  26.630  1.00  0.00            
ATOM    405  HA  HYP     3      55.240  80.370  27.050  1.00  0.00            
ATOM    406  C   HYP     3      57.260  79.560  27.390  1.00  0.00            
ATOM    407  O   HYP     3      58.200  78.950  26.890  1.00  0.00            
ATOM    408  N   GLY     4      57.470  80.200  28.540  1.00  0.00            
ATOM    409  H   GLY     4      56.650  80.540  29.020  1.00  0.00            
ATOM    410  CA  GLY     4      58.730  80.520  29.190  1.00  0.00            
ATOM    411  HA1 GLY     4      58.540  81.170  30.050  1.00  0.00            
ATOM    412  HA2 GLY     4      59.490  80.940  28.540  1.00  0.00            
ATOM    413  C   GLY     4      59.440  79.210  29.820  1.00  0.00            
ATOM    414  O   GLY     4      59.040  78.050  29.690  1.00  0.00            
ATOM    415  N   PRO     5      60.550  79.430  30.580  1.00  0.00            
ATOM    416  CD  PRO     5      61.350  80.590  30.630  1.00  0.00            
ATOM    417  HD1 PRO     5      60.880  81.270  31.330  1.00  0.00            
ATOM    418  HD2 PRO     5      61.340  81.050  29.620  1.00  0.00            
ATOM    419  CG  PRO     5      62.790  80.240  30.960  1.00  0.00            
ATOM    420  HG1 PRO     5      63.190  81.120  31.460  1.00  0.00            
ATOM    421  HG2 PRO     5      63.410  80.000  30.100  1.00  0.00            
ATOM    422  CB  PRO     5      62.490  78.980  31.860  1.00  0.00            
ATOM    423  HB1 PRO     5      62.290  79.290  32.880  1.00  0.00            
ATOM    424  HB2 PRO     5      63.290  78.240  31.860  1.00  0.00            
ATOM    425  CA  PRO     5      61.290  78.290  31.160  1.00  0.00            
ATOM    426  HA  PRO     5      61.710  77.700  30.350  1.00  0.00            
ATOM    427  C   PRO     5      60.430  77.480  32.120  1.00  0.00            
ATOM    428  O   PRO     5      59.630  78.120  32.880  1.00  0.00            
ATOM    429  N   HYP     6      60.610  76.170  32.280  1.00  0.00            
ATOM    430  CD2 HYP     6      61.470  75.260  31.590  1.00  0.00            
ATOM    431 1HD2 HYP     6      62.450  75.300  32.070  1.00  0.00            
ATOM    432 2HD2 HYP     6      61.460  75.420  30.510  1.00  0.00            
ATOM    433  CG  HYP     6      60.960  73.850  31.820  1.00  0.00            
ATOM    434  HG  HYP     6      61.790  73.160  31.660  1.00  0.00            
ATOM    435  OD1 HYP     6      59.920  73.550  30.940  1.00  0.00            
ATOM    436  HD1 HYP     6      60.250  73.600  30.050  1.00  0.00            
ATOM    437  CB  HYP     6      60.480  73.950  33.320  1.00  0.00            
ATOM    438  HB1 HYP     6      61.320  73.800  33.990  1.00  0.00            
ATOM    439  HB2 HYP     6      59.580  73.350  33.470  1.00  0.00            
ATOM    440  CA  HYP     6      60.040  75.460  33.440  1.00  0.00            
ATOM    441  HA  HYP     6      58.970  75.640  33.360  1.00  0.00            
ATOM    442  C   HYP     6      60.610  75.960  34.780  1.00  0.00            
ATOM    443  O   HYP     6      61.760  76.490  34.820  1.00  0.00            
ATOM    444  N   GLY     7      59.760  75.810  35.830  1.00  0.00            
ATOM    445  H   GLY     7      58.880  75.330  35.720  1.00  0.00            
ATOM    446  CA  GLY     7      59.940  76.450  37.110  1.00  0.00            
ATOM    447  HA1 GLY     7      58.960  76.490  37.580  1.00  0.00            
ATOM    448  HA2 GLY     7      60.100  77.520  36.960  1.00  0.00            
ATOM    449  C   GLY     7      60.950  75.850  38.130  1.00  0.00            
ATOM    450  O   GLY     7      61.560  74.750  37.970  1.00  0.00            
ATOM    451  N   PRO     8      61.220  76.540  39.290  1.00  0.00            
ATOM    452  CD  PRO     8      60.750  77.850  39.550  1.00  0.00            
ATOM    453  HD1 PRO     8      59.740  77.810  39.960  1.00  0.00            
ATOM    454  HD2 PRO     8      60.770  78.430  38.630  1.00  0.00            
ATOM    455  CG  PRO     8      61.780  78.460  40.500  1.00  0.00            
ATOM    456  HG1 PRO     8      61.430  79.350  41.030  1.00  0.00            
ATOM    457  HG2 PRO     8      62.720  78.620  39.980  1.00  0.00            
ATOM    458  CB  PRO     8      62.010  77.240  41.390  1.00  0.00            
ATOM    459  HB1 PRO     8      61.260  77.100  42.170  1.00  0.00            
ATOM    460  HB2 PRO     8      62.990  77.420  41.840  1.00  0.00            
ATOM    461  CA  PRO     8      62.120  76.160  40.350  1.00  0.00            
ATOM    462  HA  PRO     8      63.150  76.170  40.000  1.00  0.00            
ATOM    463  C   PRO     8      61.750  74.840  41.100  1.00  0.00            
ATOM    464  O   PRO     8      60.620  74.390  40.990  1.00  0.00            
ATOM    465  N   HYP     9      62.650  74.280  41.900  1.00  0.00            
ATOM    466  CD2 HYP     9      64.050  74.660  42.120  1.00  0.00            
ATOM    467 1HD2 HYP     9      64.140  75.370  42.940  1.00  0.00            
ATOM    468 2HD2 HYP     9      64.440  75.110  41.200  1.00  0.00            
ATOM    469  CG  HYP     9      64.790  73.360  42.450  1.00  0.00            
ATOM    470  HG  HYP     9      65.630  73.660  43.080  1.00  0.00            
ATOM    471  OD1 HYP     9      65.150  72.670  41.290  1.00  0.00            
ATOM    472  HD1 HYP     9      65.700  71.940  41.580  1.00  0.00            
ATOM    473  CB  HYP     9      63.770  72.630  43.270  1.00  0.00            
ATOM    474  HB1 HYP     9      63.640  73.120  44.240  1.00  0.00            
ATOM    475  HB2 HYP     9      63.860  71.560  43.340  1.00  0.00            
ATOM    476  CA  HYP     9      62.440  72.980  42.600  1.00  0.00            
ATOM    477  HA  HYP     9      62.370  72.250  41.790  1.00  0.00            
ATOM    478  C   HYP     9      61.210  72.990  43.490  1.00  0.00            
ATOM    479  O   HYP     9      61.080  73.880  44.290  1.00  0.00            
ATOM    480  N   GLY    10      60.460  71.930  43.520  1.00  0.00            
ATOM    481  H   GLY    10      60.820  71.220  42.890  1.00  0.00            
ATOM    482  CA  GLY    10      59.340  71.560  44.390  1.00  0.00            
ATOM    483  HA1 GLY    10      58.900  70.720  43.850  1.00  0.00            
ATOM    484  HA2 GLY    10      58.680  72.430  44.450  1.00  0.00            
ATOM    485  C   GLY    10      59.750  71.260  45.880  1.00  0.00            
ATOM    486  O   GLY    10      60.860  70.720  46.100  1.00  0.00            
ATOM    487  N   PRO    11      58.880  71.470  46.860  1.00  0.00            
ATOM    488  CD  PRO    11      57.590  72.150  46.710  1.00  0.00            
ATOM    489  HD1 PRO    11      56.880  71.450  46.270  1.00  0.00            
ATOM    490  HD2 PRO    11      57.780  72.990  46.040  1.00  0.00            
ATOM    491  CG  PRO    11      57.230  72.550  48.180  1.00  0.00            
ATOM    492  HG1 PRO    11      56.140  72.590  48.120  1.00  0.00            
ATOM    493  HG2 PRO    11      57.650  73.540  48.360  1.00  0.00            
ATOM    494  CB  PRO    11      57.760  71.360  49.040  1.00  0.00            
ATOM    495  HB1 PRO    11      57.050  70.550  48.860  1.00  0.00            
ATOM    496  HB2 PRO    11      57.830  71.540  50.110  1.00  0.00            
ATOM    497  CA  PRO    11      59.090  71.140  48.300  1.00  0.00            
ATOM    498  HA  PRO    11      59.850  71.770  48.760  1.00  0.00            
ATOM    499  C   PRO    11      59.420  69.630  48.510  1.00  0.00            
ATOM    500  O   PRO    11      59.010  68.820  47.690  1.00  0.00            
ATOM    501  N   HYP    12      60.060  69.270  49.650  1.00  0.00            
ATOM    502  CD2 HYP    12      60.700  70.200  50.550  1.00  0.00            
ATOM    503 1HD2 HYP    12      59.990  70.570  51.280  1.00  0.00            
ATOM    504 2HD2 HYP    12      61.190  71.000  50.000  1.00  0.00            
ATOM    505  CG  HYP    12      61.660  69.280  51.290  1.00  0.00            
ATOM    506  HG  HYP    12      61.820  69.710  52.290  1.00  0.00            
ATOM    507  OD1 HYP    12      62.890  69.100  50.610  1.00  0.00            
ATOM    508  HD1 HYP    12      63.390  69.920  50.580  1.00  0.00            
ATOM    509  CB  HYP    12      60.920  67.990  51.390  1.00  0.00            
ATOM    510  HB1 HYP    12      60.110  68.000  52.120  1.00  0.00            
ATOM    511  HB2 HYP    12      61.510  67.080  51.550  1.00  0.00            
ATOM    512  CA  HYP    12      60.170  67.910  50.040  1.00  0.00            
ATOM    513  HA  HYP    12      60.800  67.430  49.300  1.00  0.00            
ATOM    514  C   HYP    12      58.800  67.180  50.160  1.00  0.00            
ATOM    515  O   HYP    12      57.830  67.870  50.540  1.00  0.00            
ATOM    516  N   GLY    13      58.680  65.850  50.010  1.00  0.00            
ATOM    517  H   GLY    13      59.540  65.330  49.870  1.00  0.00            
ATOM    518  CA  GLY    13      57.420  65.090  50.270  1.00  0.00            
ATOM    519  HA1 GLY    13      57.590  64.040  50.030  1.00  0.00            
ATOM    520  HA2 GLY    13      56.650  65.480  49.600  1.00  0.00            
ATOM    521  C   GLY    13      57.000  65.060  51.780  1.00  0.00            
ATOM    522  O   GLY    13      57.860  65.160  52.650  1.00  0.00            
ATOM    523  N   PRO    14      55.710  64.900  52.030  1.00  0.00            
ATOM    524  CD  PRO    14      54.660  65.090  51.100  1.00  0.00            
ATOM    525  HD1 PRO    14      54.440  64.170  50.550  1.00  0.00            
ATOM    526  HD2 PRO    14      54.930  65.860  50.380  1.00  0.00            
ATOM    527  CG  PRO    14      53.430  65.570  51.880  1.00  0.00            
ATOM    528  HG1 PRO    14      52.490  65.230  51.450  1.00  0.00            
ATOM    529  HG2 PRO    14      53.410  66.660  51.960  1.00  0.00            
ATOM    530  CB  PRO    14      53.660  64.900  53.240  1.00  0.00            
ATOM    531  HB1 PRO    14      53.310  63.870  53.230  1.00  0.00            
ATOM    532  HB2 PRO    14      53.130  65.440  54.020  1.00  0.00            
ATOM    533  CA  PRO    14      55.210  64.930  53.400  1.00  0.00            
ATOM    534  HA  PRO    14      55.630  65.860  53.790  1.00  0.00            
ATOM    535  C   PRO    14      55.760  63.790  54.330  1.00  0.00            
ATOM    536  O   PRO    14      55.940  62.620  53.900  1.00  0.00            
ATOM    537  N   HYP    15      55.870  64.040  55.600  1.00  0.00            
ATOM    538  CD2 HYP    15      55.870  65.340  56.240  1.00  0.00            
ATOM    539 1HD2 HYP    15      54.840  65.530  56.570  1.00  0.00            
ATOM    540 2HD2 HYP    15      56.210  66.080  55.500  1.00  0.00            
ATOM    541  CG  HYP    15      56.740  65.230  57.470  1.00  0.00            
ATOM    542  HG  HYP    15      56.620  66.080  58.150  1.00  0.00            
ATOM    543  OD1 HYP    15      58.100  65.270  57.030  1.00  0.00            
ATOM    544  HD1 HYP    15      58.500  66.000  57.500  1.00  0.00            
ATOM    545  CB  HYP    15      56.340  63.840  57.990  1.00  0.00            
ATOM    546  HB1 HYP    15      55.460  63.880  58.640  1.00  0.00            
ATOM    547  HB2 HYP    15      57.110  63.250  58.490  1.00  0.00            
ATOM    548  CA  HYP    15      56.050  63.080  56.660  1.00  0.00            
ATOM    549  HA  HYP    15      56.890  62.400  56.520  1.00  0.00            
ATOM    550  C   HYP    15      54.920  62.020  56.830  1.00  0.00            
ATOM    551  O   HYP    15      53.970  62.110  56.120  1.00  0.00            
ATOM    552  N   ALA    16      55.130  61.040  57.750  1.00  0.00            
ATOM    553  H   ALA    16      55.860  61.000  58.440  1.00  0.00            
ATOM    554  CA  ALA    16      54.130  59.900  57.880  1.00  0.00            
ATOM    555  HA  ALA    16      53.110  60.240  57.700  1.00  0.00            
ATOM    556  CB  ALA    16      54.620  59.000  56.850  1.00  0.00            
ATOM    557  HB1 ALA    16      54.470  59.570  55.930  1.00  0.00            
ATOM    558  HB2 ALA    16      55.600  58.630  57.150  1.00  0.00            
ATOM    559  HB3 ALA    16      53.940  58.160  56.940  1.00  0.00            
ATOM    560  C   ALA    16      54.030  59.330  59.300  1.00  0.00            
ATOM    561  O   ALA    16      54.950  59.570  60.130  1.00  0.00            
ATOM    562  N   PRO    17      52.890  58.650  59.660  1.00  0.00            
ATOM    563  CD  PRO    17      51.880  58.120  58.800  1.00  0.00            
ATOM    564  HD1 PRO    17      52.260  57.590  57.930  1.00  0.00            
ATOM    565  HD2 PRO    17      51.170  58.860  58.430  1.00  0.00            
ATOM    566  CG  PRO    17      51.020  57.180  59.670  1.00  0.00            
ATOM    567  HG1 PRO    17      51.440  56.180  59.610  1.00  0.00            
ATOM    568  HG2 PRO    17      49.970  57.170  59.350  1.00  0.00            
ATOM    569  CB  PRO    17      51.320  57.720  61.080  1.00  0.00            
ATOM    570  HB1 PRO    17      51.160  57.000  61.880  1.00  0.00            
ATOM    571  HB2 PRO    17      50.820  58.690  61.140  1.00  0.00            
ATOM    572  CA  PRO    17      52.840  57.980  60.970  1.00  0.00            
ATOM    573  HA  PRO    17      53.130  58.820  61.600  1.00  0.00            
ATOM    574  C   PRO    17      53.790  56.800  61.160  1.00  0.00            
ATOM    575  O   PRO    17      54.350  56.310  60.170  1.00  0.00            
ATOM    576  N   HYP    18      53.960  56.330  62.400  1.00  0.00            
ATOM    577  CD2 HYP    18      53.460  56.950  63.610  1.00  0.00            
ATOM    578 1HD2 HYP    18      52.430  56.620  63.800  1.00  0.00            
ATOM    579 2HD2 HYP    18      53.530  58.040  63.640  1.00  0.00            
ATOM    580  CG  HYP    18      54.310  56.390  64.760  1.00  0.00            
ATOM    581  HG  HYP    18      53.790  56.470  65.710  1.00  0.00            
ATOM    582  OD1 HYP    18      55.530  57.090  64.860  1.00  0.00            
ATOM    583  HD1 HYP    18      55.370  57.950  65.240  1.00  0.00            
ATOM    584  CB  HYP    18      54.440  54.970  64.240  1.00  0.00            
ATOM    585  HB1 HYP    18      53.630  54.370  64.640  1.00  0.00            
ATOM    586  HB2 HYP    18      55.420  54.600  64.550  1.00  0.00            
ATOM    587  CA  HYP    18      54.470  55.020  62.710  1.00  0.00            
ATOM    588  HA  HYP    18      55.530  55.040  62.460  1.00  0.00            
ATOM    589  C   HYP    18      53.760  53.800  62.170  1.00  0.00            
ATOM    590  O   HYP    18      52.560  53.810  61.870  1.00  0.00            
ATOM    591  N   GLY    19      54.400  52.620  62.310  1.00  0.00            
ATOM    592  H   GLY    19      55.280  52.700  62.790  1.00  0.00            
ATOM    593  CA  GLY    19      53.810  51.320  61.970  1.00  0.00            
ATOM    594  HA1 GLY    19      54.680  50.670  61.940  1.00  0.00            
ATOM    595  HA2 GLY    19      53.380  51.410  60.970  1.00  0.00            
ATOM    596  C   GLY    19      52.810  50.590  62.950  1.00  0.00            
ATOM    597  O   GLY    19      52.630  51.090  64.090  1.00  0.00            
ATOM    598  N   PRO    20      52.170  49.530  62.520  1.00  0.00            
ATOM    599  CD  PRO    20      52.250  48.900  61.160  1.00  0.00            
ATOM    600  HD1 PRO    20      53.290  49.000  60.850  1.00  0.00            
ATOM    601  HD2 PRO    20      51.560  49.410  60.480  1.00  0.00            
ATOM    602  CG  PRO    20      51.790  47.470  61.400  1.00  0.00            
ATOM    603  HG1 PRO    20      52.560  46.940  61.960  1.00  0.00            
ATOM    604  HG2 PRO    20      51.490  46.910  60.510  1.00  0.00            
ATOM    605  CB  PRO    20      50.700  47.710  62.410  1.00  0.00            
ATOM    606  HB1 PRO    20      50.350  46.790  62.880  1.00  0.00            
ATOM    607  HB2 PRO    20      49.830  48.180  61.940  1.00  0.00            
ATOM    608  CA  PRO    20      51.300  48.760  63.390  1.00  0.00            
ATOM    609  HA  PRO    20      50.520  49.340  63.860  1.00  0.00            
ATOM    610  C   PRO    20      52.000  48.080  64.610  1.00  0.00            
ATOM    611  O   PRO    20      53.200  47.900  64.520  1.00  0.00            
ATOM    612  N   HYP    21      51.280  47.530  65.660  1.00  0.00            
ATOM    613  CD2 HYP    21      49.920  47.830  65.960  1.00  0.00            
ATOM    614 1HD2 HYP    21      49.270  47.100  65.460  1.00  0.00            
ATOM    615 2HD2 HYP    21      49.710  48.820  65.560  1.00  0.00            
ATOM    616  CG  HYP    21      49.740  47.760  67.480  1.00  0.00            
ATOM    617  HG  HYP    21      48.750  47.330  67.600  1.00  0.00            
ATOM    618  OD1 HYP    21      50.060  48.970  68.100  1.00  0.00            
ATOM    619  HD1 HYP    21      49.720  48.900  68.990  1.00  0.00            
ATOM    620  CB  HYP    21      50.710  46.660  67.820  1.00  0.00            
ATOM    621  HB1 HYP    21      50.360  45.680  67.490  1.00  0.00            
ATOM    622  HB2 HYP    21      51.040  46.640  68.860  1.00  0.00            
ATOM    623  CA  HYP    21      51.940  46.900  66.870  1.00  0.00            
ATOM    624  HA  HYP    21      52.590  47.660  67.300  1.00  0.00            
ATOM    625  C   HYP    21      52.790  45.670  66.520  1.00  0.00            
ATOM    626  O   HYP    21      52.510  44.910  65.570  1.00  0.00            
ATOM    627  N   GLY    22      53.750  45.430  67.410  1.00  0.00            
ATOM    628  H   GLY    22      53.780  46.060  68.200  1.00  0.00            
ATOM    629  CA  GLY    22      54.780  44.320  67.430  1.00  0.00            
ATOM    630  HA1 GLY    22      55.500  44.490  68.240  1.00  0.00            
ATOM    631  HA2 GLY    22      55.280  44.330  66.470  1.00  0.00            
ATOM    632  C   GLY    22      54.220  42.910  67.610  1.00  0.00            
ATOM    633  O   GLY    22      53.010  42.730  67.810  1.00  0.00            
ATOM    634  N   PRO    23      55.090  41.930  67.530  1.00  0.00            
ATOM    635  CD  PRO    23      56.520  42.040  67.060  1.00  0.00            
ATOM    636  HD1 PRO    23      56.940  42.720  67.800  1.00  0.00            
ATOM    637  HD2 PRO    23      56.730  42.340  66.030  1.00  0.00            
ATOM    638  CG  PRO    23      56.950  40.550  67.210  1.00  0.00            
ATOM    639  HG1 PRO    23      57.240  40.310  68.240  1.00  0.00            
ATOM    640  HG2 PRO    23      57.660  40.230  66.450  1.00  0.00            
ATOM    641  CB  PRO    23      55.660  39.710  66.990  1.00  0.00            
ATOM    642  HB1 PRO    23      55.720  38.700  67.380  1.00  0.00            
ATOM    643  HB2 PRO    23      55.480  39.790  65.920  1.00  0.00            
ATOM    644  CA  PRO    23      54.620  40.540  67.770  1.00  0.00            
ATOM    645  HA  PRO    23      53.620  40.320  67.400  1.00  0.00            
ATOM    646  C   PRO    23      54.620  40.180  69.270  1.00  0.00            
ATOM    647  O   PRO    23      55.190  40.950  70.030  1.00  0.00            
ATOM    648  N   HYP    24      54.110  39.020  69.700  1.00  0.00            
ATOM    649  CD2 HYP    24      53.500  37.980  68.920  1.00  0.00            
ATOM    650 1HD2 HYP    24      54.230  37.190  68.750  1.00  0.00            
ATOM    651 2HD2 HYP    24      53.040  38.200  67.950  1.00  0.00            
ATOM    652  CG  HYP    24      52.440  37.310  69.810  1.00  0.00            
ATOM    653  HG  HYP    24      52.170  36.280  69.580  1.00  0.00            
ATOM    654  OD1 HYP    24      51.260  38.120  69.980  1.00  0.00            
ATOM    655  HD1 HYP    24      50.640  37.940  69.270  1.00  0.00            
ATOM    656  CB  HYP    24      53.200  37.290  71.140  1.00  0.00            
ATOM    657  HB1 HYP    24      53.950  36.500  71.200  1.00  0.00            
ATOM    658  HB2 HYP    24      52.440  37.160  71.900  1.00  0.00            
ATOM    659  CA  HYP    24      53.960  38.600  71.120  1.00  0.00            
ATOM    660  HA  HYP    24      53.310  39.260  71.670  1.00  0.00            
ATOM    661  C   HYP    24      55.300  38.600  71.870  1.00  0.00            
ATOM    662  O   HYP    24      56.390  38.500  71.210  1.00  0.00            
ATOM    663  N   GLY    25      55.260  38.760  73.190  1.00  0.00            
ATOM    664  H   GLY    25      54.320  38.800  73.570  1.00  0.00            
ATOM    665  CA  GLY    25      56.510  38.390  73.960  1.00  0.00            
ATOM    666  HA1 GLY    25      56.440  38.870  74.940  1.00  0.00            
ATOM    667  HA2 GLY    25      57.440  38.770  73.520  1.00  0.00            
ATOM    668  C   GLY    25      56.600  36.850  74.130  1.00  0.00            
ATOM    669  O   GLY    25      55.760  36.100  73.610  1.00  0.00            
ATOM    670  N   PRO    26      57.640  36.360  74.820  1.00  0.00            
ATOM    671  CD  PRO    26      58.920  37.020  74.900  1.00  0.00            
ATOM    672  HD1 PRO    26      58.910  37.650  75.800  1.00  0.00            
ATOM    673  HD2 PRO    26      59.220  37.750  74.140  1.00  0.00            
ATOM    674  CG  PRO    26      60.020  35.970  74.970  1.00  0.00            
ATOM    675  HG1 PRO    26      60.890  36.400  75.450  1.00  0.00            
ATOM    676  HG2 PRO    26      60.220  35.510  74.000  1.00  0.00            
ATOM    677  CB  PRO    26      59.260  34.930  75.900  1.00  0.00            
ATOM    678  HB1 PRO    26      59.310  35.450  76.850  1.00  0.00            
ATOM    679  HB2 PRO    26      59.680  33.930  75.780  1.00  0.00            
ATOM    680  CA  PRO    26      57.820  34.950  75.200  1.00  0.00            
ATOM    681  HA  PRO    26      57.900  34.290  74.330  1.00  0.00            
ATOM    682  C   PRO    26      56.650  34.530  76.090  1.00  0.00            
ATOM    683  O   PRO    26      55.950  35.380  76.600  1.00  0.00            
ATOM    684  N   HYP    27      56.460  33.200  76.350  1.00  0.00            
ATOM    685  CD2 HYP    27      56.920  32.020  75.650  1.00  0.00            
ATOM    686 1HD2 HYP    27      57.890  31.710  76.030  1.00  0.00            
ATOM    687 2HD2 HYP    27      57.030  32.150  74.570  1.00  0.00            
ATOM    688  CG  HYP    27      55.960  30.840  76.020  1.00  0.00            
ATOM    689  HG  HYP    27      56.500  29.910  75.910  1.00  0.00            
ATOM    690  OD1 HYP    27      54.850  30.900  75.190  1.00  0.00            
ATOM    691  HD1 HYP    27      54.280  30.160  75.410  1.00  0.00            
ATOM    692  CB  HYP    27      55.580  31.160  77.440  1.00  0.00            
ATOM    693  HB1 HYP    27      56.380  30.910  78.140  1.00  0.00            
ATOM    694  HB2 HYP    27      54.660  30.650  77.740  1.00  0.00            
ATOM    695  CA  HYP    27      55.560  32.720  77.390  1.00  0.00            
ATOM    696  HA  HYP    27      54.560  33.080  77.150  1.00  0.00            
ATOM    697  C   HYP    27      55.870  33.210  78.780  1.00  0.00            
ATOM    698  O   HYP    27      56.980  33.410  79.150  1.00  0.00            
ATOM    699  N   GLY    28      54.860  33.320  79.640  1.00  0.00            
ATOM    700  H   GLY    28      53.940  33.080  79.290  1.00  0.00            
ATOM    701  CA  GLY    28      54.980  33.800  81.040  1.00  0.00            
ATOM    702  HA1 GLY    28      53.960  33.930  81.410  1.00  0.00            
ATOM    703  HA2 GLY    28      55.280  34.850  80.940  1.00  0.00            
ATOM    704  C   GLY    28      56.010  33.020  81.910  1.00  0.00            
ATOM    705  O   GLY    28      56.500  31.950  81.530  1.00  0.00            
ATOM    706  N   PRO    29      56.290  33.630  83.100  1.00  0.00            
ATOM    707  CD  PRO    29      55.860  34.990  83.550  1.00  0.00            
ATOM    708  HD1 PRO    29      54.770  35.020  83.470  1.00  0.00            
ATOM    709  HD2 PRO    29      56.340  35.720  82.900  1.00  0.00            
ATOM    710  CG  PRO    29      56.270  35.030  85.050  1.00  0.00            
ATOM    711  HG1 PRO    29      55.430  34.720  85.660  1.00  0.00            
ATOM    712  HG2 PRO    29      56.640  36.040  85.230  1.00  0.00            
ATOM    713  CB  PRO    29      57.410  33.970  85.070  1.00  0.00            
ATOM    714  HB1 PRO    29      57.560  33.540  86.060  1.00  0.00            
ATOM    715  HB2 PRO    29      58.320  34.400  84.680  1.00  0.00            
ATOM    716  CA  PRO    29      57.040  32.890  84.120  1.00  0.00            
ATOM    717  HA  PRO    29      57.930  32.410  83.730  1.00  0.00            
ATOM    718  C   PRO    29      56.320  31.820  84.920  1.00  0.00            
ATOM    719  O   PRO    29      55.090  31.740  84.900  1.00  0.00            
ATOM    720  N   HYP    30      56.970  30.910  85.660  1.00  0.00            
ATOM    721  CD2 HYP    30      58.410  30.830  85.660  1.00  0.00            
ATOM    722 1HD2 HYP    30      58.890  31.690  86.120  1.00  0.00            
ATOM    723 2HD2 HYP    30      58.780  30.590  84.660  1.00  0.00            
ATOM    724  CG  HYP    30      58.800  29.560  86.380  1.00  0.00            
ATOM    725  HG  HYP    30      59.780  29.590  86.840  1.00  0.00            
ATOM    726  OD1 HYP    30      58.800  28.470  85.530  1.00  0.00            
ATOM    727  HD1 HYP    30      59.490  28.600  84.870  1.00  0.00            
ATOM    728  CB  HYP    30      57.640  29.460  87.480  1.00  0.00            
ATOM    729  HB1 HYP    30      57.890  30.090  88.350  1.00  0.00            
ATOM    730  HB2 HYP    30      57.450  28.410  87.600  1.00  0.00            
ATOM    731  CA  HYP    30      56.450  30.050  86.740  1.00  0.00            
ATOM    732  HA  HYP    30      55.860  29.260  86.280  1.00  0.00            
ATOM    733  C   HYP    30      55.450  30.770  87.680  1.00  0.00            
ATOM    734  O   HYP    30      55.590  31.890  88.010  1.00  0.00            
ATOM    735  N   GLY    31      54.560  29.920  88.320  1.00  0.00            
ATOM    736  H   GLY    31      54.620  28.940  88.130  1.00  0.00            
ATOM    737  CA  GLY    31      53.390  30.430  89.090  1.00  0.00            
ATOM    738  HA1 GLY    31      52.640  29.660  89.270  1.00  0.00            
ATOM    739  HA2 GLY    31      53.000  31.270  88.510  1.00  0.00            
ATOM    740  C   GLY    31      53.840  30.910  90.510  1.00  0.00            
ATOM    741  O   GLY    31      54.950  30.850  90.930  1.00  0.00            
ATOM    742  N   NH2    32      52.820  31.240  91.340  1.00  0.00            
ATOM    743  H1  NH2    32      51.900  31.350  90.940  1.00  0.00            
ATOM    744  H2  NH2    32      53.050  31.490  92.290  1.00  0.00            
ATOM    745  CH3 ACE     1      54.950  84.960  26.470  1.00  0.00            
ATOM    746 1HH3 ACE     1      54.250  85.410  25.770  1.00  0.00            
ATOM    747 2HH3 ACE     1      55.590  85.800  26.790  1.00  0.00            
ATOM    748 3HH3 ACE     1      55.510  84.210  25.910  1.00  0.00            
ATOM    749  C   ACE     1      54.210  84.430  27.720  1.00  0.00            
ATOM    750  O   ACE     1      54.270  85.160  28.760  1.00  0.00            
ATOM    751  N   PRO     2      53.510  83.260  27.720  1.00  0.00            
ATOM    752  CD  PRO     2      53.150  82.530  26.560  1.00  0.00            
ATOM    753  HD1 PRO     2      53.920  81.810  26.270  1.00  0.00            
ATOM    754  HD2 PRO     2      53.080  83.180  25.680  1.00  0.00            
ATOM    755  CG  PRO     2      51.830  81.880  26.860  1.00  0.00            
ATOM    756  HG1 PRO     2      51.710  80.980  26.240  1.00  0.00            
ATOM    757  HG2 PRO     2      51.000  82.570  26.720  1.00  0.00            
ATOM    758  CB  PRO     2      52.140  81.530  28.300  1.00  0.00            
ATOM    759  HB1 PRO     2      52.570  80.560  28.500  1.00  0.00            
ATOM    760  HB2 PRO     2      51.260  81.480  28.930  1.00  0.00            
ATOM    761  CA  PRO     2      52.910  82.650  28.920  1.00  0.00            
ATOM    762  HA  PRO     2      52.280  83.450  29.290  1.00  0.00            
ATOM    763  C   PRO     2      54.020  82.230  29.880  1.00  0.00            
ATOM    764  O   PRO     2      55.020  81.620  29.450  1.00  0.00            
ATOM    765  N   HYP     3      53.850  82.300  31.220  1.00  0.00            
ATOM    766  CD2 HYP     3      52.820  83.080  31.920  1.00  0.00            
ATOM    767 1HD2 HYP     3      51.880  82.540  31.890  1.00  0.00            
ATOM    768 2HD2 HYP     3      52.640  84.070  31.490  1.00  0.00            
ATOM    769  CG  HYP     3      53.300  83.130  33.390  1.00  0.00            
ATOM    770  HG  HYP     3      52.490  83.130  34.120  1.00  0.00            
ATOM    771  OD1 HYP     3      54.160  84.210  33.590  1.00  0.00            
ATOM    772  HD1 HYP     3      54.240  84.480  34.510  1.00  0.00            
ATOM    773  CB  HYP     3      53.990  81.780  33.550  1.00  0.00            
ATOM    774  HB1 HYP     3      53.210  81.030  33.670  1.00  0.00            
ATOM    775  HB2 HYP     3      54.720  81.860  34.360  1.00  0.00            
ATOM    776  CA  HYP     3      54.690  81.620  32.220  1.00  0.00            
ATOM    777  HA  HYP     3      55.660  82.110  32.190  1.00  0.00            
ATOM    778  C   HYP     3      54.800  80.100  31.860  1.00  0.00            
ATOM    779  O   HYP     3      53.840  79.370  31.430  1.00  0.00            
ATOM    780  N   GLY     4      56.060  79.580  31.920  1.00  0.00            
ATOM    781  H   GLY     4      56.830  80.240  31.950  1.00  0.00            
ATOM    782  CA  GLY     4      56.370  78.220  31.530  1.00  0.00            
ATOM    783  HA1 GLY     4      57.460  78.130  31.630  1.00  0.00            
ATOM    784  HA2 GLY     4      56.170  78.030  30.480  1.00  0.00            
ATOM    785  C   GLY     4      55.740  77.170  32.420  1.00  0.00            
ATOM    786  O   GLY     4      54.950  77.480  33.270  1.00  0.00            
ATOM    787  N   PRO     5      56.050  75.880  32.240  1.00  0.00            
ATOM    788  CD  PRO     5      57.000  75.250  31.330  1.00  0.00            
ATOM    789  HD1 PRO     5      57.890  75.860  31.290  1.00  0.00            
ATOM    790  HD2 PRO     5      56.620  75.380  30.310  1.00  0.00            
ATOM    791  CG  PRO     5      57.040  73.750  31.720  1.00  0.00            
ATOM    792  HG1 PRO     5      57.720  73.610  32.550  1.00  0.00            
ATOM    793  HG2 PRO     5      57.300  73.160  30.840  1.00  0.00            
ATOM    794  CB  PRO     5      55.630  73.540  32.160  1.00  0.00            
ATOM    795  HB1 PRO     5      55.590  72.650  32.780  1.00  0.00            
ATOM    796  HB2 PRO     5      54.980  73.470  31.270  1.00  0.00            
ATOM    797  CA  PRO     5      55.370  74.820  32.970  1.00  0.00            
ATOM    798  HA  PRO     5      54.300  74.990  32.910  1.00  0.00            
ATOM    799  C   PRO     5      55.880  74.540  34.450  1.00  0.00            
ATOM    800  O   PRO     5      57.030  74.870  34.820  1.00  0.00            
ATOM    801  N   HYP     6      55.070  73.990  35.340  1.00  0.00            
ATOM    802  CD2 HYP     6      53.680  73.690  35.080  1.00  0.00            
ATOM    803 1HD2 HYP     6      53.660  72.810  34.460  1.00  0.00            
ATOM    804 2HD2 HYP     6      53.230  74.570  34.620  1.00  0.00            
ATOM    805  CG  HYP     6      53.000  73.420  36.460  1.00  0.00            
ATOM    806  HG  HYP     6      52.280  72.600  36.500  1.00  0.00            
ATOM    807  OD1 HYP     6      52.410  74.560  37.140  1.00  0.00            
ATOM    808  HD1 HYP     6      51.470  74.600  36.920  1.00  0.00            
ATOM    809  CB  HYP     6      54.130  72.980  37.290  1.00  0.00            
ATOM    810  HB1 HYP     6      54.360  71.920  37.200  1.00  0.00            
ATOM    811  HB2 HYP     6      54.140  73.290  38.340  1.00  0.00            
ATOM    812  CA  HYP     6      55.400  73.680  36.690  1.00  0.00            
ATOM    813  HA  HYP     6      55.540  74.560  37.330  1.00  0.00            
ATOM    814  C   HYP     6      56.750  73.000  36.890  1.00  0.00            
ATOM    815  O   HYP     6      57.170  72.160  36.120  1.00  0.00            
ATOM    816  N   GLY     7      57.540  73.380  37.890  1.00  0.00            
ATOM    817  H   GLY     7      57.280  74.200  38.420  1.00  0.00            
ATOM    818  CA  GLY     7      58.940  72.890  38.010  1.00  0.00            
ATOM    819  HA1 GLY     7      59.550  73.480  38.680  1.00  0.00            
ATOM    820  HA2 GLY     7      59.460  72.930  37.050  1.00  0.00            
ATOM    821  C   GLY     7      59.070  71.450  38.500  1.00  0.00            
ATOM    822  O   GLY     7      58.070  70.760  38.700  1.00  0.00            
ATOM    823  N   PRO     8      60.250  70.890  38.800  1.00  0.00            
ATOM    824  CD  PRO     8      61.630  71.490  38.780  1.00  0.00            
ATOM    825  HD1 PRO     8      61.500  72.440  39.310  1.00  0.00            
ATOM    826  HD2 PRO     8      61.980  71.680  37.770  1.00  0.00            
ATOM    827  CG  PRO     8      62.620  70.590  39.460  1.00  0.00            
ATOM    828  HG1 PRO     8      62.610  70.690  40.540  1.00  0.00            
ATOM    829  HG2 PRO     8      63.590  70.740  38.980  1.00  0.00            
ATOM    830  CB  PRO     8      61.970  69.230  39.110  1.00  0.00            
ATOM    831  HB1 PRO     8      62.270  68.540  39.890  1.00  0.00            
ATOM    832  HB2 PRO     8      62.280  68.760  38.170  1.00  0.00            
ATOM    833  CA  PRO     8      60.480  69.490  39.160  1.00  0.00            
ATOM    834  HA  PRO     8      59.930  68.950  38.390  1.00  0.00            
ATOM    835  C   PRO     8      59.890  69.020  40.540  1.00  0.00            
ATOM    836  O   PRO     8      59.830  69.820  41.500  1.00  0.00            
ATOM    837  N   HYP     9      59.590  67.690  40.760  1.00  0.00            
ATOM    838  CD2 HYP     9      59.390  66.690  39.710  1.00  0.00            
ATOM    839 1HD2 HYP     9      60.240  66.520  39.050  1.00  0.00            
ATOM    840 2HD2 HYP     9      58.560  66.870  39.030  1.00  0.00            
ATOM    841  CG  HYP     9      59.090  65.450  40.540  1.00  0.00            
ATOM    842  HG  HYP     9      59.980  64.910  40.880  1.00  0.00            
ATOM    843  OD1 HYP     9      58.280  64.500  39.830  1.00  0.00            
ATOM    844  HD1 HYP     9      58.490  64.630  38.900  1.00  0.00            
ATOM    845  CB  HYP     9      58.420  65.880  41.890  1.00  0.00            
ATOM    846  HB1 HYP     9      58.500  65.190  42.730  1.00  0.00            
ATOM    847  HB2 HYP     9      57.440  66.240  41.570  1.00  0.00            
ATOM    848  CA  HYP     9      59.250  67.180  42.110  1.00  0.00            
ATOM    849  HA  HYP     9      58.550  67.870  42.590  1.00  0.00            
ATOM    850  C   HYP     9      60.450  66.940  42.980  1.00  0.00            
ATOM    851  O   HYP     9      61.490  66.490  42.520  1.00  0.00            
ATOM    852  N   GLY    10      60.270  67.320  44.210  1.00  0.00            
ATOM    853  H   GLY    10      59.360  67.700  44.440  1.00  0.00            
ATOM    854  CA  GLY    10      61.300  67.400  45.220  1.00  0.00            
ATOM    855  HA1 GLY    10      61.040  68.070  46.040  1.00  0.00            
ATOM    856  HA2 GLY    10      62.150  67.820  44.680  1.00  0.00            
ATOM    857  C   GLY    10      61.620  66.020  45.880  1.00  0.00            
ATOM    858  O   GLY    10      61.180  64.940  45.400  1.00  0.00            
ATOM    859  N   PRO    11      62.490  66.010  46.920  1.00  0.00            
ATOM    860  CD  PRO    11      63.200  67.110  47.560  1.00  0.00            
ATOM    861  HD1 PRO    11      62.410  67.810  47.860  1.00  0.00            
ATOM    862  HD2 PRO    11      63.960  67.580  46.930  1.00  0.00            
ATOM    863  CG  PRO    11      63.930  66.480  48.760  1.00  0.00            
ATOM    864  HG1 PRO    11      63.310  66.580  49.650  1.00  0.00            
ATOM    865  HG2 PRO    11      64.880  66.970  48.980  1.00  0.00            
ATOM    866  CB  PRO    11      64.190  65.010  48.310  1.00  0.00            
ATOM    867  HB1 PRO    11      64.380  64.340  49.160  1.00  0.00            
ATOM    868  HB2 PRO    11      65.090  64.870  47.730  1.00  0.00            
ATOM    869  CA  PRO    11      62.940  64.730  47.440  1.00  0.00            
ATOM    870  HA  PRO    11      63.130  64.050  46.610  1.00  0.00            
ATOM    871  C   PRO    11      61.890  64.090  48.330  1.00  0.00            
ATOM    872  O   PRO    11      60.930  64.790  48.790  1.00  0.00            
ATOM    873  N   HYP    12      61.910  62.750  48.370  1.00  0.00            
ATOM    874  CD2 HYP    12      62.910  61.890  47.680  1.00  0.00            
ATOM    875 1HD2 HYP    12      63.960  62.020  47.940  1.00  0.00            
ATOM    876 2HD2 HYP    12      62.820  62.020  46.600  1.00  0.00            
ATOM    877  CG  HYP    12      62.500  60.430  47.970  1.00  0.00            
ATOM    878  HG  HYP    12      63.360  59.750  47.950  1.00  0.00            
ATOM    879  OD1 HYP    12      61.330  60.050  47.270  1.00  0.00            
ATOM    880  HD1 HYP    12      61.100  59.150  47.500  1.00  0.00            
ATOM    881  CB  HYP    12      62.140  60.650  49.470  1.00  0.00            
ATOM    882  HB1 HYP    12      63.120  60.860  49.910  1.00  0.00            
ATOM    883  HB2 HYP    12      61.760  59.750  49.940  1.00  0.00            
ATOM    884  CA  HYP    12      61.270  61.960  49.440  1.00  0.00            
ATOM    885  HA  HYP    12      60.230  61.780  49.150  1.00  0.00            
ATOM    886  C   HYP    12      61.220  62.500  50.900  1.00  0.00            
ATOM    887  O   HYP    12      62.260  62.770  51.500  1.00  0.00            
ATOM    888  N   GLY    13      60.040  62.650  51.450  1.00  0.00            
ATOM    889  H   GLY    13      59.200  62.300  51.010  1.00  0.00            
ATOM    890  CA  GLY    13      59.950  62.840  52.900  1.00  0.00            
ATOM    891  HA1 GLY    13      58.940  62.820  53.320  1.00  0.00            
ATOM    892  HA2 GLY    13      60.460  63.800  53.030  1.00  0.00            
ATOM    893  C   GLY    13      60.660  61.780  53.760  1.00  0.00            
ATOM    894  O   GLY    13      61.100  60.720  53.330  1.00  0.00            
ATOM    895  N   PRO    14      60.880  62.060  55.060  1.00  0.00            
ATOM    896  CD  PRO    14      60.360  63.280  55.740  1.00  0.00            
ATOM    897  HD1 PRO    14      59.290  63.480  55.730  1.00  0.00            
ATOM    898  HD2 PRO    14      60.920  64.130  55.340  1.00  0.00            
ATOM    899  CG  PRO    14      60.720  63.080  57.190  1.00  0.00            
ATOM    900  HG1 PRO    14      59.780  62.940  57.710  1.00  0.00            
ATOM    901  HG2 PRO    14      61.100  63.990  57.670  1.00  0.00            
ATOM    902  CB  PRO    14      61.730  61.940  57.150  1.00  0.00            
ATOM    903  HB1 PRO    14      61.620  61.320  58.040  1.00  0.00            
ATOM    904  HB2 PRO    14      62.750  62.320  57.200  1.00  0.00            
ATOM    905  CA  PRO    14      61.510  61.120  55.930  1.00  0.00            
ATOM    906  HA  PRO    14      62.450  60.860  55.450  1.00  0.00            
ATOM    907  C   PRO    14      60.600  59.840  56.130  1.00  0.00            
ATOM    908  O   PRO    14      59.450  60.070  56.580  1.00  0.00            
ATOM    909  N   HYP    15      61.120  58.630  55.850  1.00  0.00            
ATOM    910  CD2 HYP    15      62.480  58.350  55.380  1.00  0.00            
ATOM    911 1HD2 HYP    15      63.250  58.550  56.120  1.00  0.00            
ATOM    912 2HD2 HYP    15      62.710  58.810  54.420  1.00  0.00            
ATOM    913  CG  HYP    15      62.460  56.850  55.130  1.00  0.00            
ATOM    914  HG  HYP    15      63.420  56.390  54.880  1.00  0.00            
ATOM    915  OD1 HYP    15      61.700  56.570  53.940  1.00  0.00            
ATOM    916  HD1 HYP    15      61.930  55.690  53.650  1.00  0.00            
ATOM    917  CB  HYP    15      61.720  56.330  56.320  1.00  0.00            
ATOM    918  HB1 HYP    15      62.340  56.350  57.220  1.00  0.00            
ATOM    919  HB2 HYP    15      61.350  55.330  56.100  1.00  0.00            
ATOM    920  CA  HYP    15      60.620  57.390  56.490  1.00  0.00            
ATOM    921  HA  HYP    15      59.670  57.160  56.010  1.00  0.00            
ATOM    922  C   HYP    15      60.220  57.590  57.900  1.00  0.00            
ATOM    923  O   HYP    15      60.970  58.150  58.680  1.00  0.00            
ATOM    924  N   ALA    16      59.130  57.000  58.380  1.00  0.00            
ATOM    925  H   ALA    16      58.530  56.470  57.760  1.00  0.00            
ATOM    926  CA  ALA    16      58.600  57.170  59.750  1.00  0.00            
ATOM    927  HA  ALA    16      59.030  58.120  60.080  1.00  0.00            
ATOM    928  CB  ALA    16      57.090  57.470  59.660  1.00  0.00            
ATOM    929  HB1 ALA    16      56.900  58.270  58.940  1.00  0.00            
ATOM    930  HB2 ALA    16      56.560  56.640  59.180  1.00  0.00            
ATOM    931  HB3 ALA    16      56.550  57.720  60.570  1.00  0.00            
ATOM    932  C   ALA    16      59.140  56.140  60.800  1.00  0.00            
ATOM    933  O   ALA    16      59.770  55.180  60.390  1.00  0.00            
ATOM    934  N   PRO    17      58.960  56.420  62.080  1.00  0.00            
ATOM    935  CD  PRO    17      58.710  57.760  62.600  1.00  0.00            
ATOM    936  HD1 PRO    17      57.660  58.030  62.680  1.00  0.00            
ATOM    937  HD2 PRO    17      59.320  58.480  62.050  1.00  0.00            
ATOM    938  CG  PRO    17      59.260  57.870  63.990  1.00  0.00            
ATOM    939  HG1 PRO    17      58.690  58.510  64.670  1.00  0.00            
ATOM    940  HG2 PRO    17      60.340  58.030  64.010  1.00  0.00            
ATOM    941  CB  PRO    17      59.070  56.420  64.440  1.00  0.00            
ATOM    942  HB1 PRO    17      58.050  56.210  64.760  1.00  0.00            
ATOM    943  HB2 PRO    17      59.820  56.140  65.190  1.00  0.00            
ATOM    944  CA  PRO    17      59.300  55.600  63.180  1.00  0.00            
ATOM    945  HA  PRO    17      60.360  55.470  62.990  1.00  0.00            
ATOM    946  C   PRO    17      58.700  54.160  63.220  1.00  0.00            
ATOM    947  O   PRO    17      57.600  53.910  62.650  1.00  0.00            
ATOM    948  N   HYP    18      59.390  53.270  64.050  1.00  0.00            
ATOM    949  CD2 HYP    18      60.810  53.390  64.520  1.00  0.00            
ATOM    950 1HD2 HYP    18      60.810  54.020  65.410  1.00  0.00            
ATOM    951 2HD2 HYP    18      61.460  53.780  63.740  1.00  0.00            
ATOM    952  CG  HYP    18      61.170  51.920  64.900  1.00  0.00            
ATOM    953  HG  HYP    18      61.790  51.860  65.800  1.00  0.00            
ATOM    954  OD1 HYP    18      61.700  51.210  63.870  1.00  0.00            
ATOM    955  HD1 HYP    18      61.850  50.320  64.190  1.00  0.00            
ATOM    956  CB  HYP    18      59.870  51.310  65.340  1.00  0.00            
ATOM    957  HB1 HYP    18      59.680  51.510  66.390  1.00  0.00            
ATOM    958  HB2 HYP    18      59.830  50.230  65.160  1.00  0.00            
ATOM    959  CA  HYP    18      58.830  52.000  64.410  1.00  0.00            
ATOM    960  HA  HYP    18      58.750  51.420  63.490  1.00  0.00            
ATOM    961  C   HYP    18      57.460  52.110  64.990  1.00  0.00            
ATOM    962  O   HYP    18      57.160  53.070  65.750  1.00  0.00            
ATOM    963  N   GLY    19      56.700  51.010  64.830  1.00  0.00            
ATOM    964  H   GLY    19      56.920  50.400  64.050  1.00  0.00            
ATOM    965  CA  GLY    19      55.480  50.740  65.520  1.00  0.00            
ATOM    966  HA1 GLY    19      55.250  49.730  65.160  1.00  0.00            
ATOM    967  HA2 GLY    19      54.690  51.430  65.210  1.00  0.00            
ATOM    968  C   GLY    19      55.700  50.670  67.040  1.00  0.00            
ATOM    969  O   GLY    19      56.850  50.700  67.520  1.00  0.00            
ATOM    970  N   PRO    20      54.620  50.510  67.850  1.00  0.00            
ATOM    971  CD  PRO    20      53.320  51.070  67.440  1.00  0.00            
ATOM    972  HD1 PRO    20      52.670  50.300  67.020  1.00  0.00            
ATOM    973  HD2 PRO    20      53.370  51.960  66.820  1.00  0.00            
ATOM    974  CG  PRO    20      52.630  51.520  68.710  1.00  0.00            
ATOM    975  HG1 PRO    20      51.550  51.430  68.580  1.00  0.00            
ATOM    976  HG2 PRO    20      53.000  52.500  69.020  1.00  0.00            
ATOM    977  CB  PRO    20      53.080  50.440  69.670  1.00  0.00            
ATOM    978  HB1 PRO    20      52.540  49.490  69.590  1.00  0.00            
ATOM    979  HB2 PRO    20      53.050  50.810  70.700  1.00  0.00            
ATOM    980  CA  PRO    20      54.500  50.210  69.240  1.00  0.00            
ATOM    981  HA  PRO    20      55.180  50.870  69.770  1.00  0.00            
ATOM    982  C   PRO    20      54.920  48.780  69.670  1.00  0.00            
ATOM    983  O   PRO    20      54.790  47.910  68.810  1.00  0.00            
ATOM    984  N   HYP    21      55.340  48.550  70.890  1.00  0.00            
ATOM    985  CD2 HYP    21      55.700  49.460  71.970  1.00  0.00            
ATOM    986 1HD2 HYP    21      54.870  49.960  72.460  1.00  0.00            
ATOM    987 2HD2 HYP    21      56.280  50.240  71.470  1.00  0.00            
ATOM    988  CG  HYP    21      56.520  48.640  73.110  1.00  0.00            
ATOM    989  HG  HYP    21      56.450  48.980  74.140  1.00  0.00            
ATOM    990  OD1 HYP    21      57.870  48.380  72.730  1.00  0.00            
ATOM    991  HD1 HYP    21      58.420  49.150  72.890  1.00  0.00            
ATOM    992  CB  HYP    21      55.830  47.320  72.850  1.00  0.00            
ATOM    993  HB1 HYP    21      54.930  47.320  73.460  1.00  0.00            
ATOM    994  HB2 HYP    21      56.480  46.490  73.130  1.00  0.00            
ATOM    995  CA  HYP    21      55.560  47.230  71.370  1.00  0.00            
ATOM    996  HA  HYP    21      56.500  46.910  70.940  1.00  0.00            
ATOM    997  C   HYP    21      54.370  46.270  71.170  1.00  0.00            
ATOM    998  O   HYP    21      53.220  46.640  71.320  1.00  0.00            
ATOM    999  N   GLY    22      54.590  45.040  70.750  1.00  0.00            
ATOM   1000  H   GLY    22      55.520  44.770  70.470  1.00  0.00            
ATOM   1001  CA  GLY    22      53.460  44.020  70.750  1.00  0.00            
ATOM   1002  HA1 GLY    22      53.880  43.090  70.350  1.00  0.00            
ATOM   1003  HA2 GLY    22      52.690  44.420  70.090  1.00  0.00            
ATOM   1004  C   GLY    22      52.870  43.630  72.110  1.00  0.00            
ATOM   1005  O   GLY    22      53.180  44.230  73.140  1.00  0.00            
ATOM   1006  N   PRO    23      51.940  42.650  72.030  1.00  0.00            
ATOM   1007  CD  PRO    23      51.700  41.860  70.830  1.00  0.00            
ATOM   1008  HD1 PRO    23      52.270  40.940  70.760  1.00  0.00            
ATOM   1009  HD2 PRO    23      51.610  42.480  69.930  1.00  0.00            
ATOM   1010  CG  PRO    23      50.280  41.430  71.020  1.00  0.00            
ATOM   1011  HG1 PRO    23      50.000  40.600  70.360  1.00  0.00            
ATOM   1012  HG2 PRO    23      49.620  42.280  70.860  1.00  0.00            
ATOM   1013  CB  PRO    23      50.290  41.010  72.480  1.00  0.00            
ATOM   1014  HB1 PRO    23      50.770  40.030  72.560  1.00  0.00            
ATOM   1015  HB2 PRO    23      49.340  40.930  73.000  1.00  0.00            
ATOM   1016  CA  PRO    23      51.190  42.120  73.180  1.00  0.00            
ATOM   1017  HA  PRO    23      50.550  42.880  73.630  1.00  0.00            
ATOM   1018  C   PRO    23      51.980  41.280  74.250  1.00  0.00            
ATOM   1019  O   PRO    23      53.040  40.710  73.980  1.00  0.00            
ATOM   1020  N   HYP    24      51.450  41.060  75.450  1.00  0.00            
ATOM   1021  CD2 HYP    24      50.240  41.820  75.970  1.00  0.00            
ATOM   1022 1HD2 HYP    24      49.330  41.490  75.470  1.00  0.00            
ATOM   1023 2HD2 HYP    24      50.460  42.840  75.660  1.00  0.00            
ATOM   1024  CG  HYP    24      50.240  41.670  77.490  1.00  0.00            
ATOM   1025  HG  HYP    24      49.220  41.710  77.870  1.00  0.00            
ATOM   1026  OD1 HYP    24      51.120  42.680  78.140  1.00  0.00            
ATOM   1027  HD1 HYP    24      51.290  43.470  77.640  1.00  0.00            
ATOM   1028  CB  HYP    24      50.820  40.240  77.610  1.00  0.00            
ATOM   1029  HB1 HYP    24      50.010  39.510  77.490  1.00  0.00            
ATOM   1030  HB2 HYP    24      51.150  39.980  78.620  1.00  0.00            
ATOM   1031  CA  HYP    24      51.820  40.020  76.450  1.00  0.00            
ATOM   1032  HA  HYP    24      52.870  40.250  76.660  1.00  0.00            
ATOM   1033  C   HYP    24      51.720  38.650  75.790  1.00  0.00            
ATOM   1034  O   HYP    24      50.680  38.390  75.240  1.00  0.00            
ATOM   1035  N   GLY    25      52.760  37.800  75.920  1.00  0.00            
ATOM   1036  H   GLY    25      53.590  38.080  76.410  1.00  0.00            
ATOM   1037  CA  GLY    25      52.790  36.440  75.290  1.00  0.00            
ATOM   1038  HA1 GLY    25      53.780  36.010  75.440  1.00  0.00            
ATOM   1039  HA2 GLY    25      52.790  36.570  74.200  1.00  0.00            
ATOM   1040  C   GLY    25      51.740  35.430  75.740  1.00  0.00            
ATOM   1041  O   GLY    25      50.730  35.810  76.430  1.00  0.00            
ATOM   1042  N   PRO    26      51.930  34.160  75.400  1.00  0.00            
ATOM   1043  CD  PRO    26      52.740  33.720  74.260  1.00  0.00            
ATOM   1044  HD1 PRO    26      53.750  33.580  74.660  1.00  0.00            
ATOM   1045  HD2 PRO    26      52.790  34.510  73.510  1.00  0.00            
ATOM   1046  CG  PRO    26      52.130  32.410  73.770  1.00  0.00            
ATOM   1047  HG1 PRO    26      52.870  31.750  73.320  1.00  0.00            
ATOM   1048  HG2 PRO    26      51.330  32.630  73.060  1.00  0.00            
ATOM   1049  CB  PRO    26      51.550  31.810  75.050  1.00  0.00            
ATOM   1050  HB1 PRO    26      52.340  31.290  75.580  1.00  0.00            
ATOM   1051  HB2 PRO    26      50.700  31.170  74.810  1.00  0.00            
ATOM   1052  CA  PRO    26      51.070  33.010  75.820  1.00  0.00            
ATOM   1053  HA  PRO    26      50.040  33.270  75.560  1.00  0.00            
ATOM   1054  C   PRO    26      51.260  32.810  77.350  1.00  0.00            
ATOM   1055  O   PRO    26      52.330  33.150  77.860  1.00  0.00            
ATOM   1056  N   HYP    27      50.280  32.200  78.070  1.00  0.00            
ATOM   1057  CD2 HYP    27      49.000  31.860  77.630  1.00  0.00            
ATOM   1058 1HD2 HYP    27      48.890  30.940  77.070  1.00  0.00            
ATOM   1059 2HD2 HYP    27      48.540  32.680  77.080  1.00  0.00            
ATOM   1060  CG  HYP    27      48.210  31.640  78.950  1.00  0.00            
ATOM   1061  HG  HYP    27      47.320  31.100  78.620  1.00  0.00            
ATOM   1062  OD1 HYP    27      47.880  32.800  79.590  1.00  0.00            
ATOM   1063  HD1 HYP    27      47.190  32.670  80.240  1.00  0.00            
ATOM   1064  CB  HYP    27      49.220  30.840  79.730  1.00  0.00            
ATOM   1065  HB1 HYP    27      49.360  29.800  79.400  1.00  0.00            
ATOM   1066  HB2 HYP    27      48.980  30.810  80.790  1.00  0.00            
ATOM   1067  CA  HYP    27      50.470  31.660  79.430  1.00  0.00            
ATOM   1068  HA  HYP    27      50.480  32.530  80.090  1.00  0.00            
ATOM   1069  C   HYP    27      51.700  30.780  79.690  1.00  0.00            
ATOM   1070  O   HYP    27      52.010  29.960  78.860  1.00  0.00            
ATOM   1071  N   GLY    28      52.360  30.840  80.800  1.00  0.00            
ATOM   1072  H   GLY    28      52.180  31.640  81.410  1.00  0.00            
ATOM   1073  CA  GLY    28      53.460  29.970  81.240  1.00  0.00            
ATOM   1074  HA1 GLY    28      54.180  30.460  81.890  1.00  0.00            
ATOM   1075  HA2 GLY    28      53.930  29.630  80.320  1.00  0.00            
ATOM   1076  C   GLY    28      53.110  28.600  81.860  1.00  0.00            
ATOM   1077  O   GLY    28      51.990  28.120  81.520  1.00  0.00            
ATOM   1078  N   PRO    29      54.000  27.960  82.680  1.00  0.00            
ATOM   1079  CD  PRO    29      55.210  28.540  83.170  1.00  0.00            
ATOM   1080  HD1 PRO    29      55.000  29.390  83.820  1.00  0.00            
ATOM   1081  HD2 PRO    29      55.810  28.800  82.300  1.00  0.00            
ATOM   1082  CG  PRO    29      55.940  27.460  83.980  1.00  0.00            
ATOM   1083  HG1 PRO    29      55.670  27.490  85.030  1.00  0.00            
ATOM   1084  HG2 PRO    29      57.020  27.560  83.850  1.00  0.00            
ATOM   1085  CB  PRO    29      55.400  26.180  83.270  1.00  0.00            
ATOM   1086  HB1 PRO    29      55.420  25.240  83.800  1.00  0.00            
ATOM   1087  HB2 PRO    29      55.960  26.010  82.350  1.00  0.00            
ATOM   1088  CA  PRO    29      53.980  26.510  82.950  1.00  0.00            
ATOM   1089  HA  PRO    29      53.810  25.900  82.070  1.00  0.00            
ATOM   1090  C   PRO    29      52.940  26.110  84.050  1.00  0.00            
ATOM   1091  O   PRO    29      52.350  26.900  84.750  1.00  0.00            
ATOM   1092  N   HYP    30      52.630  24.790  84.290  1.00  0.00            
ATOM   1093  CD2 HYP    30      52.910  23.730  83.350  1.00  0.00            
ATOM   1094 1HD2 HYP    30      53.820  23.180  83.620  1.00  0.00            
ATOM   1095 2HD2 HYP    30      52.940  24.140  82.350  1.00  0.00            
ATOM   1096  CG  HYP    30      51.760  22.790  83.440  1.00  0.00            
ATOM   1097  HG  HYP    30      52.070  21.780  83.150  1.00  0.00            
ATOM   1098  OD1 HYP    30      50.680  23.250  82.730  1.00  0.00            
ATOM   1099  HD1 HYP    30      51.030  23.410  81.840  1.00  0.00            
ATOM   1100  CB  HYP    30      51.490  22.850  84.950  1.00  0.00            
ATOM   1101  HB1 HYP    30      52.220  22.290  85.530  1.00  0.00            
ATOM   1102  HB2 HYP    30      50.420  22.810  85.170  1.00  0.00            
ATOM   1103  CA  HYP    30      51.650  24.310  85.250  1.00  0.00            
ATOM   1104  HA  HYP    30      50.760  24.900  85.040  1.00  0.00            
ATOM   1105  C   HYP    30      51.890  24.590  86.730  1.00  0.00            
ATOM   1106  O   HYP    30      53.030  24.670  87.120  1.00  0.00            
ATOM   1107  N   GLY    31      50.840  24.580  87.530  1.00  0.00            
ATOM   1108  H   GLY    31      49.970  24.320  87.090  1.00  0.00            
ATOM   1109  CA  GLY    31      50.890  25.180  88.900  1.00  0.00            
ATOM   1110  HA1 GLY    31      50.060  25.830  89.170  1.00  0.00            
ATOM   1111  HA2 GLY    31      51.810  25.750  89.030  1.00  0.00            
ATOM   1112  C   GLY    31      50.940  24.120  89.990  1.00  0.00            
ATOM   1113  O   GLY    31      50.330  23.070  89.890  1.00  0.00            
ATOM   1114  N   NH2    32      51.550  24.380  91.110  1.00  0.00            
ATOM   1115  H1  NH2    32      51.920  25.310  91.180  1.00  0.00            
ATOM   1116  H2  NH2    32      51.630  23.600  91.750  1.00  0.00            
TER
