# Supplementary material for: A solution structure analysis reveals a bent collagen triple helix in the complement activation recognition molecule mannan-binding lectin
Source: J Biol Chem. 2022 Dec 15;299(2):102799. doi: 10.1016/j.jbc.2022.102799 (PMC9898670; doi:10.1016/j.jbc.2022.102799)
Supplement: top10-GA [file mmc2.zip › 4-GA_3546.pdb]

ATOM      1  CH3 ACE     1      42.570  71.580  16.100  1.00  0.00            
ATOM      2 1HH3 ACE     1      41.800  70.950  16.550  1.00  0.00            
ATOM      3 2HH3 ACE     1      43.180  72.010  16.890  1.00  0.00            
ATOM      4 3HH3 ACE     1      42.120  72.400  15.540  1.00  0.00            
ATOM      5  C   ACE     1      43.400  70.770  15.180  1.00  0.00            
ATOM      6  O   ACE     1      43.710  71.220  14.080  1.00  0.00            
ATOM      7  N   PRO     2      43.790  69.540  15.610  1.00  0.00            
ATOM      8  CD  PRO     2      44.510  68.600  14.740  1.00  0.00            
ATOM      9  HD1 PRO     2      45.370  69.110  14.300  1.00  0.00            
ATOM     10  HD2 PRO     2      43.760  68.140  14.110  1.00  0.00            
ATOM     11  CG  PRO     2      45.120  67.530  15.640  1.00  0.00            
ATOM     12  HG1 PRO     2      45.920  68.030  16.200  1.00  0.00            
ATOM     13  HG2 PRO     2      45.460  66.680  15.050  1.00  0.00            
ATOM     14  CB  PRO     2      43.850  67.320  16.440  1.00  0.00            
ATOM     15  HB1 PRO     2      43.920  66.810  17.390  1.00  0.00            
ATOM     16  HB2 PRO     2      43.030  66.840  15.890  1.00  0.00            
ATOM     17  CA  PRO     2      43.350  68.700  16.750  1.00  0.00            
ATOM     18  HA  PRO     2      42.260  68.800  16.820  1.00  0.00            
ATOM     19  C   PRO     2      44.090  69.230  18.020  1.00  0.00            
ATOM     20  O   PRO     2      44.990  70.030  17.940  1.00  0.00            
ATOM     21  N   HYP     3      43.580  68.850  19.160  1.00  0.00            
ATOM     22  CD2 HYP     3      42.460  67.910  19.370  1.00  0.00            
ATOM     23 1HD2 HYP     3      42.770  66.870  19.260  1.00  0.00            
ATOM     24 2HD2 HYP     3      41.670  68.070  18.630  1.00  0.00            
ATOM     25  CG  HYP     3      42.010  68.210  20.810  1.00  0.00            
ATOM     26  HG  HYP     3      41.410  67.450  21.300  1.00  0.00            
ATOM     27  OD1 HYP     3      41.320  69.500  20.820  1.00  0.00            
ATOM     28  HD1 HYP     3      41.120  69.780  21.720  1.00  0.00            
ATOM     29  CB  HYP     3      43.360  68.500  21.460  1.00  0.00            
ATOM     30  HB1 HYP     3      43.790  67.550  21.780  1.00  0.00            
ATOM     31  HB2 HYP     3      43.250  69.090  22.360  1.00  0.00            
ATOM     32  CA  HYP     3      44.260  69.180  20.440  1.00  0.00            
ATOM     33  HA  HYP     3      44.130  70.240  20.620  1.00  0.00            
ATOM     34  C   HYP     3      45.670  68.620  20.650  1.00  0.00            
ATOM     35  O   HYP     3      46.140  67.700  19.980  1.00  0.00            
ATOM     36  N   GLY     4      46.270  69.160  21.670  1.00  0.00            
ATOM     37  H   GLY     4      45.870  70.000  22.070  1.00  0.00            
ATOM     38  CA  GLY     4      47.680  68.970  21.990  1.00  0.00            
ATOM     39  HA1 GLY     4      47.880  69.750  22.730  1.00  0.00            
ATOM     40  HA2 GLY     4      48.350  69.090  21.140  1.00  0.00            
ATOM     41  C   GLY     4      48.020  67.680  22.800  1.00  0.00            
ATOM     42  O   GLY     4      47.120  66.890  23.210  1.00  0.00            
ATOM     43  N   PRO     5      49.320  67.460  23.090  1.00  0.00            
ATOM     44  CD  PRO     5      50.470  68.290  22.860  1.00  0.00            
ATOM     45  HD1 PRO     5      50.240  69.310  23.170  1.00  0.00            
ATOM     46  HD2 PRO     5      50.610  68.250  21.780  1.00  0.00            
ATOM     47  CG  PRO     5      51.690  67.530  23.500  1.00  0.00            
ATOM     48  HG1 PRO     5      51.900  68.040  24.440  1.00  0.00            
ATOM     49  HG2 PRO     5      52.640  67.490  22.960  1.00  0.00            
ATOM     50  CB  PRO     5      51.230  66.110  23.600  1.00  0.00            
ATOM     51  HB1 PRO     5      51.790  65.580  24.370  1.00  0.00            
ATOM     52  HB2 PRO     5      51.420  65.680  22.620  1.00  0.00            
ATOM     53  CA  PRO     5      49.690  66.290  23.890  1.00  0.00            
ATOM     54  HA  PRO     5      49.120  65.400  23.610  1.00  0.00            
ATOM     55  C   PRO     5      49.470  66.430  25.380  1.00  0.00            
ATOM     56  O   PRO     5      49.170  67.500  25.880  1.00  0.00            
ATOM     57  N   HYP     6      49.540  65.380  26.200  1.00  0.00            
ATOM     58  CD2 HYP     6      49.920  63.980  25.880  1.00  0.00            
ATOM     59 1HD2 HYP     6      51.010  63.900  25.960  1.00  0.00            
ATOM     60 2HD2 HYP     6      49.640  63.780  24.850  1.00  0.00            
ATOM     61  CG  HYP     6      49.190  63.110  26.810  1.00  0.00            
ATOM     62  HG  HYP     6      49.670  62.130  26.870  1.00  0.00            
ATOM     63  OD1 HYP     6      47.840  62.890  26.460  1.00  0.00            
ATOM     64  HD1 HYP     6      47.420  62.290  27.090  1.00  0.00            
ATOM     65  CB  HYP     6      49.350  63.900  28.060  1.00  0.00            
ATOM     66  HB1 HYP     6      50.330  63.570  28.430  1.00  0.00            
ATOM     67  HB2 HYP     6      48.570  63.670  28.780  1.00  0.00            
ATOM     68  CA  HYP     6      49.260  65.350  27.620  1.00  0.00            
ATOM     69  HA  HYP     6      48.250  65.730  27.780  1.00  0.00            
ATOM     70  C   HYP     6      50.180  66.300  28.430  1.00  0.00            
ATOM     71  O   HYP     6      51.290  66.590  27.970  1.00  0.00            
ATOM     72  N   GLY     7      49.730  66.820  29.560  1.00  0.00            
ATOM     73  H   GLY     7      48.800  66.620  29.900  1.00  0.00            
ATOM     74  CA  GLY     7      50.490  67.690  30.510  1.00  0.00            
ATOM     75  HA1 GLY     7      49.840  67.940  31.350  1.00  0.00            
ATOM     76  HA2 GLY     7      50.760  68.610  29.990  1.00  0.00            
ATOM     77  C   GLY     7      51.810  67.000  31.100  1.00  0.00            
ATOM     78  O   GLY     7      51.860  65.750  31.170  1.00  0.00            
ATOM     79  N   PRO     8      52.740  67.740  31.680  1.00  0.00            
ATOM     80  CD  PRO     8      52.760  69.230  31.520  1.00  0.00            
ATOM     81  HD1 PRO     8      51.770  69.690  31.580  1.00  0.00            
ATOM     82  HD2 PRO     8      53.190  69.520  30.560  1.00  0.00            
ATOM     83  CG  PRO     8      53.560  69.750  32.710  1.00  0.00            
ATOM     84  HG1 PRO     8      52.910  69.710  33.580  1.00  0.00            
ATOM     85  HG2 PRO     8      54.080  70.680  32.470  1.00  0.00            
ATOM     86  CB  PRO     8      54.630  68.570  32.820  1.00  0.00            
ATOM     87  HB1 PRO     8      55.010  68.600  33.850  1.00  0.00            
ATOM     88  HB2 PRO     8      55.460  68.650  32.130  1.00  0.00            
ATOM     89  CA  PRO     8      53.830  67.310  32.610  1.00  0.00            
ATOM     90  HA  PRO     8      54.550  66.660  32.110  1.00  0.00            
ATOM     91  C   PRO     8      53.320  66.740  33.960  1.00  0.00            
ATOM     92  O   PRO     8      52.150  66.880  34.330  1.00  0.00            
ATOM     93  N   HYP     9      54.200  66.110  34.760  1.00  0.00            
ATOM     94  CD2 HYP     9      55.570  65.800  34.440  1.00  0.00            
ATOM     95 1HD2 HYP     9      56.240  66.660  34.420  1.00  0.00            
ATOM     96 2HD2 HYP     9      55.550  65.360  33.440  1.00  0.00            
ATOM     97  CG  HYP     9      55.970  64.770  35.500  1.00  0.00            
ATOM     98  HG  HYP     9      57.050  64.770  35.650  1.00  0.00            
ATOM     99  OD1 HYP     9      55.630  63.450  35.040  1.00  0.00            
ATOM    100  HD1 HYP     9      56.210  63.110  34.360  1.00  0.00            
ATOM    101  CB  HYP     9      55.210  65.230  36.720  1.00  0.00            
ATOM    102  HB1 HYP     9      55.610  66.150  37.150  1.00  0.00            
ATOM    103  HB2 HYP     9      55.170  64.540  37.560  1.00  0.00            
ATOM    104  CA  HYP     9      53.870  65.530  36.050  1.00  0.00            
ATOM    105  HA  HYP     9      53.350  64.590  35.890  1.00  0.00            
ATOM    106  C   HYP     9      53.050  66.470  36.970  1.00  0.00            
ATOM    107  O   HYP     9      53.070  67.730  36.890  1.00  0.00            
ATOM    108  N   GLY    10      52.290  65.910  37.910  1.00  0.00            
ATOM    109  H   GLY    10      52.350  64.910  38.040  1.00  0.00            
ATOM    110  CA  GLY    10      51.710  66.640  38.990  1.00  0.00            
ATOM    111  HA1 GLY    10      50.920  65.990  39.370  1.00  0.00            
ATOM    112  HA2 GLY    10      51.180  67.560  38.740  1.00  0.00            
ATOM    113  C   GLY    10      52.700  67.000  40.090  1.00  0.00            
ATOM    114  O   GLY    10      53.880  66.620  39.970  1.00  0.00            
ATOM    115  N   PRO    11      52.230  67.610  41.170  1.00  0.00            
ATOM    116  CD  PRO    11      50.860  68.090  41.220  1.00  0.00            
ATOM    117  HD1 PRO    11      50.040  67.370  41.160  1.00  0.00            
ATOM    118  HD2 PRO    11      50.690  68.920  40.540  1.00  0.00            
ATOM    119  CG  PRO    11      50.770  68.690  42.660  1.00  0.00            
ATOM    120  HG1 PRO    11      50.440  67.920  43.360  1.00  0.00            
ATOM    121  HG2 PRO    11      50.190  69.620  42.650  1.00  0.00            
ATOM    122  CB  PRO    11      52.210  69.020  42.980  1.00  0.00            
ATOM    123  HB1 PRO    11      52.270  68.970  44.070  1.00  0.00            
ATOM    124  HB2 PRO    11      52.490  69.980  42.550  1.00  0.00            
ATOM    125  CA  PRO    11      53.020  67.830  42.380  1.00  0.00            
ATOM    126  HA  PRO    11      54.050  68.110  42.210  1.00  0.00            
ATOM    127  C   PRO    11      53.060  66.560  43.220  1.00  0.00            
ATOM    128  O   PRO    11      52.260  65.560  43.040  1.00  0.00            
ATOM    129  N   HYP    12      53.740  66.640  44.360  1.00  0.00            
ATOM    130  CD2 HYP    12      54.540  67.830  44.800  1.00  0.00            
ATOM    131 1HD2 HYP    12      53.890  68.570  45.250  1.00  0.00            
ATOM    132 2HD2 HYP    12      55.170  68.210  43.990  1.00  0.00            
ATOM    133  CG  HYP    12      55.520  67.230  45.790  1.00  0.00            
ATOM    134  HG  HYP    12      55.740  68.070  46.450  1.00  0.00            
ATOM    135  OD1 HYP    12      56.720  66.770  45.190  1.00  0.00            
ATOM    136  HD1 HYP    12      56.960  67.310  44.440  1.00  0.00            
ATOM    137  CB  HYP    12      54.770  66.140  46.520  1.00  0.00            
ATOM    138  HB1 HYP    12      54.310  66.650  47.370  1.00  0.00            
ATOM    139  HB2 HYP    12      55.460  65.410  46.950  1.00  0.00            
ATOM    140  CA  HYP    12      53.820  65.660  45.440  1.00  0.00            
ATOM    141  HA  HYP    12      54.320  64.750  45.080  1.00  0.00            
ATOM    142  C   HYP    12      52.460  65.320  45.990  1.00  0.00            
ATOM    143  O   HYP    12      51.560  66.160  46.140  1.00  0.00            
ATOM    144  N   GLY    13      52.240  64.050  46.460  1.00  0.00            
ATOM    145  H   GLY    13      52.940  63.350  46.250  1.00  0.00            
ATOM    146  CA  GLY    13      51.220  63.740  47.380  1.00  0.00            
ATOM    147  HA1 GLY    13      50.980  62.670  47.380  1.00  0.00            
ATOM    148  HA2 GLY    13      50.300  64.230  47.060  1.00  0.00            
ATOM    149  C   GLY    13      51.450  64.230  48.830  1.00  0.00            
ATOM    150  O   GLY    13      52.310  65.040  49.200  1.00  0.00            
ATOM    151  N   PRO    14      50.670  63.710  49.800  1.00  0.00            
ATOM    152  CD  PRO    14      49.280  63.130  49.560  1.00  0.00            
ATOM    153  HD1 PRO    14      49.320  62.050  49.430  1.00  0.00            
ATOM    154  HD2 PRO    14      48.840  63.490  48.620  1.00  0.00            
ATOM    155  CG  PRO    14      48.470  63.650  50.690  1.00  0.00            
ATOM    156  HG1 PRO    14      47.690  62.940  50.930  1.00  0.00            
ATOM    157  HG2 PRO    14      48.170  64.690  50.530  1.00  0.00            
ATOM    158  CB  PRO    14      49.480  63.580  51.760  1.00  0.00            
ATOM    159  HB1 PRO    14      49.650  62.570  52.120  1.00  0.00            
ATOM    160  HB2 PRO    14      49.130  64.080  52.660  1.00  0.00            
ATOM    161  CA  PRO    14      50.760  64.170  51.200  1.00  0.00            
ATOM    162  HA  PRO    14      50.610  65.250  51.220  1.00  0.00            
ATOM    163  C   PRO    14      51.960  63.810  52.100  1.00  0.00            
ATOM    164  O   PRO    14      52.660  62.840  51.800  1.00  0.00            
ATOM    165  N   HYP    15      52.170  64.600  53.180  1.00  0.00            
ATOM    166  CD2 HYP    15      51.600  65.990  53.440  1.00  0.00            
ATOM    167 1HD2 HYP    15      50.700  65.840  54.040  1.00  0.00            
ATOM    168 2HD2 HYP    15      51.410  66.490  52.490  1.00  0.00            
ATOM    169  CG  HYP    15      52.670  66.720  54.260  1.00  0.00            
ATOM    170  HG  HYP    15      52.210  67.470  54.920  1.00  0.00            
ATOM    171  OD1 HYP    15      53.590  67.370  53.360  1.00  0.00            
ATOM    172  HD1 HYP    15      53.220  68.190  53.030  1.00  0.00            
ATOM    173  CB  HYP    15      53.360  65.570  55.050  1.00  0.00            
ATOM    174  HB1 HYP    15      52.880  65.320  55.990  1.00  0.00            
ATOM    175  HB2 HYP    15      54.400  65.900  55.180  1.00  0.00            
ATOM    176  CA  HYP    15      53.300  64.300  54.100  1.00  0.00            
ATOM    177  HA  HYP    15      54.250  64.310  53.570  1.00  0.00            
ATOM    178  C   HYP    15      53.150  63.060  55.010  1.00  0.00            
ATOM    179  O   HYP    15      52.080  62.740  55.500  1.00  0.00            
ATOM    180  N   ALA    16      54.230  62.390  55.160  1.00  0.00            
ATOM    181  H   ALA    16      55.020  62.760  54.660  1.00  0.00            
ATOM    182  CA  ALA    16      54.320  61.210  55.940  1.00  0.00            
ATOM    183  HA  ALA    16      53.690  60.440  55.490  1.00  0.00            
ATOM    184  CB  ALA    16      55.750  60.590  55.800  1.00  0.00            
ATOM    185  HB1 ALA    16      55.870  59.730  56.450  1.00  0.00            
ATOM    186  HB2 ALA    16      55.930  60.350  54.760  1.00  0.00            
ATOM    187  HB3 ALA    16      56.480  61.310  56.170  1.00  0.00            
ATOM    188  C   ALA    16      54.040  61.540  57.450  1.00  0.00            
ATOM    189  O   ALA    16      54.520  62.560  57.980  1.00  0.00            
ATOM    190  N   PRO    17      53.390  60.680  58.250  1.00  0.00            
ATOM    191  CD  PRO    17      52.690  59.470  57.880  1.00  0.00            
ATOM    192  HD1 PRO    17      53.390  58.930  57.240  1.00  0.00            
ATOM    193  HD2 PRO    17      51.740  59.680  57.380  1.00  0.00            
ATOM    194  CG  PRO    17      52.360  58.710  59.160  1.00  0.00            
ATOM    195  HG1 PRO    17      53.070  57.910  59.360  1.00  0.00            
ATOM    196  HG2 PRO    17      51.370  58.280  59.080  1.00  0.00            
ATOM    197  CB  PRO    17      52.380  59.750  60.240  1.00  0.00            
ATOM    198  HB1 PRO    17      52.650  59.430  61.250  1.00  0.00            
ATOM    199  HB2 PRO    17      51.430  60.230  60.040  1.00  0.00            
ATOM    200  CA  PRO    17      53.600  60.600  59.740  1.00  0.00            
ATOM    201  HA  PRO    17      53.350  61.600  60.100  1.00  0.00            
ATOM    202  C   PRO    17      55.020  60.180  60.160  1.00  0.00            
ATOM    203  O   PRO    17      55.610  59.270  59.560  1.00  0.00            
ATOM    204  N   HYP    18      55.520  60.800  61.310  1.00  0.00            
ATOM    205  CD2 HYP    18      55.080  62.050  61.910  1.00  0.00            
ATOM    206 1HD2 HYP    18      54.250  61.860  62.590  1.00  0.00            
ATOM    207 2HD2 HYP    18      54.770  62.790  61.170  1.00  0.00            
ATOM    208  CG  HYP    18      56.170  62.480  62.900  1.00  0.00            
ATOM    209  HG  HYP    18      55.760  62.940  63.800  1.00  0.00            
ATOM    210  OD1 HYP    18      57.150  63.390  62.320  1.00  0.00            
ATOM    211  HD1 HYP    18      57.630  63.680  63.090  1.00  0.00            
ATOM    212  CB  HYP    18      56.860  61.210  63.270  1.00  0.00            
ATOM    213  HB1 HYP    18      56.500  60.620  64.110  1.00  0.00            
ATOM    214  HB2 HYP    18      57.920  61.440  63.400  1.00  0.00            
ATOM    215  CA  HYP    18      56.710  60.290  62.080  1.00  0.00            
ATOM    216  HA  HYP    18      57.560  60.400  61.400  1.00  0.00            
ATOM    217  C   HYP    18      56.580  58.740  62.420  1.00  0.00            
ATOM    218  O   HYP    18      55.480  58.270  62.400  1.00  0.00            
ATOM    219  N   GLY    19      57.710  58.100  62.840  1.00  0.00            
ATOM    220  H   GLY    19      58.560  58.610  63.030  1.00  0.00            
ATOM    221  CA  GLY    19      57.700  56.650  63.130  1.00  0.00            
ATOM    222  HA1 GLY    19      58.700  56.380  63.450  1.00  0.00            
ATOM    223  HA2 GLY    19      57.270  55.980  62.390  1.00  0.00            
ATOM    224  C   GLY    19      56.980  56.300  64.440  1.00  0.00            
ATOM    225  O   GLY    19      56.740  57.220  65.250  1.00  0.00            
ATOM    226  N   PRO    20      56.750  54.990  64.730  1.00  0.00            
ATOM    227  CD  PRO    20      56.810  53.890  63.810  1.00  0.00            
ATOM    228  HD1 PRO    20      57.790  53.810  63.340  1.00  0.00            
ATOM    229  HD2 PRO    20      56.010  53.990  63.080  1.00  0.00            
ATOM    230  CG  PRO    20      56.550  52.630  64.620  1.00  0.00            
ATOM    231  HG1 PRO    20      57.480  52.300  65.070  1.00  0.00            
ATOM    232  HG2 PRO    20      56.110  51.840  64.000  1.00  0.00            
ATOM    233  CB  PRO    20      55.640  53.140  65.750  1.00  0.00            
ATOM    234  HB1 PRO    20      55.700  52.510  66.640  1.00  0.00            
ATOM    235  HB2 PRO    20      54.610  53.330  65.460  1.00  0.00            
ATOM    236  CA  PRO    20      56.330  54.540  66.040  1.00  0.00            
ATOM    237  HA  PRO    20      55.550  55.240  66.330  1.00  0.00            
ATOM    238  C   PRO    20      57.450  54.530  67.060  1.00  0.00            
ATOM    239  O   PRO    20      58.580  54.760  66.710  1.00  0.00            
ATOM    240  N   HYP    21      57.240  54.260  68.370  1.00  0.00            
ATOM    241  CD2 HYP    21      55.910  54.170  68.960  1.00  0.00            
ATOM    242 1HD2 HYP    21      55.340  53.300  68.650  1.00  0.00            
ATOM    243 2HD2 HYP    21      55.300  55.050  68.730  1.00  0.00            
ATOM    244  CG  HYP    21      56.110  54.250  70.470  1.00  0.00            
ATOM    245  HG  HYP    21      55.360  53.700  71.030  1.00  0.00            
ATOM    246  OD1 HYP    21      56.110  55.540  70.880  1.00  0.00            
ATOM    247  HD1 HYP    21      55.210  55.870  70.830  1.00  0.00            
ATOM    248  CB  HYP    21      57.510  53.630  70.630  1.00  0.00            
ATOM    249  HB1 HYP    21      57.370  52.550  70.550  1.00  0.00            
ATOM    250  HB2 HYP    21      58.120  53.940  71.470  1.00  0.00            
ATOM    251  CA  HYP    21      58.300  54.090  69.370  1.00  0.00            
ATOM    252  HA  HYP    21      58.610  55.110  69.590  1.00  0.00            
ATOM    253  C   HYP    21      59.430  53.120  69.050  1.00  0.00            
ATOM    254  O   HYP    21      59.250  52.100  68.380  1.00  0.00            
ATOM    255  N   GLY    22      60.550  53.360  69.660  1.00  0.00            
ATOM    256  H   GLY    22      60.790  54.340  69.730  1.00  0.00            
ATOM    257  CA  GLY    22      61.620  52.410  69.590  1.00  0.00            
ATOM    258  HA1 GLY    22      62.530  52.690  70.130  1.00  0.00            
ATOM    259  HA2 GLY    22      61.910  52.190  68.560  1.00  0.00            
ATOM    260  C   GLY    22      61.230  51.060  70.260  1.00  0.00            
ATOM    261  O   GLY    22      60.240  50.900  70.950  1.00  0.00            
ATOM    262  N   PRO    23      62.080  49.970  70.080  1.00  0.00            
ATOM    263  CD  PRO    23      63.230  49.990  69.260  1.00  0.00            
ATOM    264  HD1 PRO    23      63.880  50.840  69.450  1.00  0.00            
ATOM    265  HD2 PRO    23      63.020  49.890  68.200  1.00  0.00            
ATOM    266  CG  PRO    23      63.970  48.740  69.710  1.00  0.00            
ATOM    267  HG1 PRO    23      64.780  49.040  70.370  1.00  0.00            
ATOM    268  HG2 PRO    23      64.360  48.180  68.860  1.00  0.00            
ATOM    269  CB  PRO    23      62.970  47.790  70.300  1.00  0.00            
ATOM    270  HB1 PRO    23      63.470  47.170  71.040  1.00  0.00            
ATOM    271  HB2 PRO    23      62.470  47.240  69.510  1.00  0.00            
ATOM    272  CA  PRO    23      62.020  48.830  70.950  1.00  0.00            
ATOM    273  HA  PRO    23      60.990  48.470  70.830  1.00  0.00            
ATOM    274  C   PRO    23      62.220  49.140  72.490  1.00  0.00            
ATOM    275  O   PRO    23      62.760  50.220  72.780  1.00  0.00            
ATOM    276  N   HYP    24      62.050  48.160  73.370  1.00  0.00            
ATOM    277  CD2 HYP    24      61.340  46.930  73.150  1.00  0.00            
ATOM    278 1HD2 HYP    24      62.070  46.180  72.860  1.00  0.00            
ATOM    279 2HD2 HYP    24      60.730  47.060  72.260  1.00  0.00            
ATOM    280  CG  HYP    24      60.670  46.640  74.510  1.00  0.00            
ATOM    281  HG  HYP    24      60.510  45.560  74.600  1.00  0.00            
ATOM    282  OD1 HYP    24      59.510  47.380  74.840  1.00  0.00            
ATOM    283  HD1 HYP    24      59.120  46.920  75.580  1.00  0.00            
ATOM    284  CB  HYP    24      61.820  47.000  75.470  1.00  0.00            
ATOM    285  HB1 HYP    24      62.560  46.210  75.350  1.00  0.00            
ATOM    286  HB2 HYP    24      61.580  47.200  76.510  1.00  0.00            
ATOM    287  CA  HYP    24      62.390  48.260  74.770  1.00  0.00            
ATOM    288  HA  HYP    24      61.840  49.090  75.200  1.00  0.00            
ATOM    289  C   HYP    24      63.890  48.470  75.070  1.00  0.00            
ATOM    290  O   HYP    24      64.770  48.170  74.240  1.00  0.00            
ATOM    291  N   GLY    25      64.140  49.020  76.300  1.00  0.00            
ATOM    292  H   GLY    25      63.380  49.300  76.900  1.00  0.00            
ATOM    293  CA  GLY    25      65.510  49.350  76.800  1.00  0.00            
ATOM    294  HA1 GLY    25      65.500  50.230  77.430  1.00  0.00            
ATOM    295  HA2 GLY    25      66.170  49.630  75.970  1.00  0.00            
ATOM    296  C   GLY    25      66.300  48.180  77.480  1.00  0.00            
ATOM    297  O   GLY    25      65.840  47.060  77.560  1.00  0.00            
ATOM    298  N   PRO    26      67.490  48.470  77.940  1.00  0.00            
ATOM    299  CD  PRO    26      68.120  49.780  77.940  1.00  0.00            
ATOM    300  HD1 PRO    26      67.410  50.510  78.330  1.00  0.00            
ATOM    301  HD2 PRO    26      68.460  50.060  76.940  1.00  0.00            
ATOM    302  CG  PRO    26      69.280  49.640  78.880  1.00  0.00            
ATOM    303  HG1 PRO    26      68.910  49.750  79.900  1.00  0.00            
ATOM    304  HG2 PRO    26      70.100  50.370  78.890  1.00  0.00            
ATOM    305  CB  PRO    26      69.720  48.180  78.800  1.00  0.00            
ATOM    306  HB1 PRO    26      70.450  47.840  79.540  1.00  0.00            
ATOM    307  HB2 PRO    26      70.120  48.140  77.790  1.00  0.00            
ATOM    308  CA  PRO    26      68.340  47.520  78.720  1.00  0.00            
ATOM    309  HA  PRO    26      68.470  46.560  78.210  1.00  0.00            
ATOM    310  C   PRO    26      67.710  47.170  80.140  1.00  0.00            
ATOM    311  O   PRO    26      66.840  47.910  80.580  1.00  0.00            
ATOM    312  N   HYP    27      68.080  46.040  80.750  1.00  0.00            
ATOM    313  CD2 HYP    27      69.120  45.170  80.290  1.00  0.00            
ATOM    314 1HD2 HYP    27      70.120  45.600  80.300  1.00  0.00            
ATOM    315 2HD2 HYP    27      68.920  44.760  79.300  1.00  0.00            
ATOM    316  CG  HYP    27      69.090  44.030  81.310  1.00  0.00            
ATOM    317  HG  HYP    27      69.880  44.120  82.060  1.00  0.00            
ATOM    318  OD1 HYP    27      69.300  42.800  80.640  1.00  0.00            
ATOM    319  HD1 HYP    27      68.890  43.030  79.810  1.00  0.00            
ATOM    320  CB  HYP    27      67.710  44.060  81.990  1.00  0.00            
ATOM    321  HB1 HYP    27      67.800  43.630  82.980  1.00  0.00            
ATOM    322  HB2 HYP    27      67.040  43.420  81.420  1.00  0.00            
ATOM    323  CA  HYP    27      67.340  45.530  81.920  1.00  0.00            
ATOM    324  HA  HYP    27      66.280  45.650  81.700  1.00  0.00            
ATOM    325  C   HYP    27      67.780  46.280  83.230  1.00  0.00            
ATOM    326  O   HYP    27      68.930  46.700  83.390  1.00  0.00            
ATOM    327  N   GLY    28      66.860  46.360  84.200  1.00  0.00            
ATOM    328  H   GLY    28      66.050  45.780  84.030  1.00  0.00            
ATOM    329  CA  GLY    28      67.030  47.130  85.400  1.00  0.00            
ATOM    330  HA1 GLY    28      66.090  47.400  85.870  1.00  0.00            
ATOM    331  HA2 GLY    28      67.270  48.150  85.090  1.00  0.00            
ATOM    332  C   GLY    28      68.110  46.700  86.390  1.00  0.00            
ATOM    333  O   GLY    28      68.880  45.770  86.170  1.00  0.00            
ATOM    334  N   PRO    29      68.110  47.290  87.580  1.00  0.00            
ATOM    335  CD  PRO    29      67.480  48.600  87.860  1.00  0.00            
ATOM    336  HD1 PRO    29      66.390  48.520  87.960  1.00  0.00            
ATOM    337  HD2 PRO    29      67.710  49.350  87.110  1.00  0.00            
ATOM    338  CG  PRO    29      68.040  49.110  89.260  1.00  0.00            
ATOM    339  HG1 PRO    29      67.390  48.760  90.050  1.00  0.00            
ATOM    340  HG2 PRO    29      68.130  50.200  89.280  1.00  0.00            
ATOM    341  CB  PRO    29      69.400  48.350  89.230  1.00  0.00            
ATOM    342  HB1 PRO    29      69.780  48.330  90.250  1.00  0.00            
ATOM    343  HB2 PRO    29      70.090  48.800  88.520  1.00  0.00            
ATOM    344  CA  PRO    29      69.090  46.960  88.600  1.00  0.00            
ATOM    345  HA  PRO    29      69.970  46.440  88.220  1.00  0.00            
ATOM    346  C   PRO    29      68.460  46.100  89.690  1.00  0.00            
ATOM    347  O   PRO    29      67.200  45.840  89.680  1.00  0.00            
ATOM    348  N   HYP    30      69.210  45.690  90.710  1.00  0.00            
ATOM    349  CD2 HYP    30      70.620  45.890  90.830  1.00  0.00            
ATOM    350 1HD2 HYP    30      70.760  46.840  91.340  1.00  0.00            
ATOM    351 2HD2 HYP    30      71.270  45.970  89.950  1.00  0.00            
ATOM    352  CG  HYP    30      71.120  44.750  91.730  1.00  0.00            
ATOM    353  HG  HYP    30      72.000  45.070  92.300  1.00  0.00            
ATOM    354  OD1 HYP    30      71.490  43.550  91.020  1.00  0.00            
ATOM    355  HD1 HYP    30      72.260  43.730  90.480  1.00  0.00            
ATOM    356  CB  HYP    30      69.970  44.640  92.670  1.00  0.00            
ATOM    357  HB1 HYP    30      70.160  45.410  93.420  1.00  0.00            
ATOM    358  HB2 HYP    30      69.950  43.700  93.210  1.00  0.00            
ATOM    359  CA  HYP    30      68.790  44.770  91.760  1.00  0.00            
ATOM    360  HA  HYP    30      68.440  43.810  91.360  1.00  0.00            
ATOM    361  C   HYP    30      67.530  45.370  92.540  1.00  0.00            
ATOM    362  O   HYP    30      67.510  46.570  92.730  1.00  0.00            
ATOM    363  N   GLY    31      66.650  44.520  93.040  1.00  0.00            
ATOM    364  H   GLY    31      66.710  43.550  92.780  1.00  0.00            
ATOM    365  CA  GLY    31      65.650  44.880  94.050  1.00  0.00            
ATOM    366  HA1 GLY    31      64.960  44.050  94.190  1.00  0.00            
ATOM    367  HA2 GLY    31      65.090  45.740  93.680  1.00  0.00            
ATOM    368  C   GLY    31      66.250  45.100  95.450  1.00  0.00            
ATOM    369  O   GLY    31      67.260  44.480  95.860  1.00  0.00            
ATOM    370  N   NH2    32      65.730  45.970  96.240  1.00  0.00            
ATOM    371  H1  NH2    32      64.890  46.500  96.020  1.00  0.00            
ATOM    372  H2  NH2    32      66.090  46.100  97.170  1.00  0.00            
ATOM    373  CH3 ACE     1      45.350  75.700  20.170  1.00  0.00            
ATOM    374 1HH3 ACE     1      45.750  76.260  19.310  1.00  0.00            
ATOM    375 2HH3 ACE     1      44.800  76.470  20.690  1.00  0.00            
ATOM    376 3HH3 ACE     1      46.160  75.260  20.750  1.00  0.00            
ATOM    377  C   ACE     1      44.460  74.600  19.580  1.00  0.00            
ATOM    378  O   ACE     1      44.410  74.480  18.330  1.00  0.00            
ATOM    379  N   PRO     2      43.630  73.890  20.310  1.00  0.00            
ATOM    380  CD  PRO     2      42.310  73.360  19.760  1.00  0.00            
ATOM    381  HD1 PRO     2      42.500  72.380  19.330  1.00  0.00            
ATOM    382  HD2 PRO     2      41.940  74.110  19.060  1.00  0.00            
ATOM    383  CG  PRO     2      41.280  73.220  20.910  1.00  0.00            
ATOM    384  HG1 PRO     2      40.700  72.320  20.720  1.00  0.00            
ATOM    385  HG2 PRO     2      40.680  74.110  21.080  1.00  0.00            
ATOM    386  CB  PRO     2      42.230  72.990  22.100  1.00  0.00            
ATOM    387  HB1 PRO     2      42.480  71.930  22.090  1.00  0.00            
ATOM    388  HB2 PRO     2      41.820  73.380  23.030  1.00  0.00            
ATOM    389  CA  PRO     2      43.490  73.800  21.730  1.00  0.00            
ATOM    390  HA  PRO     2      43.450  74.850  22.010  1.00  0.00            
ATOM    391  C   PRO     2      44.670  73.040  22.360  1.00  0.00            
ATOM    392  O   PRO     2      45.280  72.170  21.720  1.00  0.00            
ATOM    393  N   HYP     3      44.900  73.340  23.640  1.00  0.00            
ATOM    394  CD2 HYP     3      44.430  74.410  24.460  1.00  0.00            
ATOM    395 1HD2 HYP     3      43.610  74.100  25.100  1.00  0.00            
ATOM    396 2HD2 HYP     3      44.220  75.400  24.050  1.00  0.00            
ATOM    397  CG  HYP     3      45.530  74.610  25.550  1.00  0.00            
ATOM    398  HG  HYP     3      45.100  75.100  26.430  1.00  0.00            
ATOM    399  OD1 HYP     3      46.610  75.410  25.010  1.00  0.00            
ATOM    400  HD1 HYP     3      46.310  75.990  24.310  1.00  0.00            
ATOM    401  CB  HYP     3      45.870  73.160  25.890  1.00  0.00            
ATOM    402  HB1 HYP     3      45.160  72.810  26.640  1.00  0.00            
ATOM    403  HB2 HYP     3      46.850  73.100  26.370  1.00  0.00            
ATOM    404  CA  HYP     3      45.760  72.490  24.510  1.00  0.00            
ATOM    405  HA  HYP     3      46.720  72.430  24.000  1.00  0.00            
ATOM    406  C   HYP     3      45.290  71.040  24.840  1.00  0.00            
ATOM    407  O   HYP     3      44.130  70.760  24.800  1.00  0.00            
ATOM    408  N   GLY     4      46.230  70.190  25.130  1.00  0.00            
ATOM    409  H   GLY     4      47.190  70.470  24.980  1.00  0.00            
ATOM    410  CA  GLY     4      46.080  68.800  25.420  1.00  0.00            
ATOM    411  HA1 GLY     4      46.980  68.200  25.240  1.00  0.00            
ATOM    412  HA2 GLY     4      45.430  68.390  24.640  1.00  0.00            
ATOM    413  C   GLY     4      45.530  68.480  26.860  1.00  0.00            
ATOM    414  O   GLY     4      45.260  69.460  27.520  1.00  0.00            
ATOM    415  N   PRO     5      45.230  67.190  27.220  1.00  0.00            
ATOM    416  CD  PRO     5      45.640  66.040  26.400  1.00  0.00            
ATOM    417  HD1 PRO     5      46.700  66.050  26.130  1.00  0.00            
ATOM    418  HD2 PRO     5      45.060  66.140  25.480  1.00  0.00            
ATOM    419  CG  PRO     5      45.300  64.780  27.140  1.00  0.00            
ATOM    420  HG1 PRO     5      46.140  64.450  27.750  1.00  0.00            
ATOM    421  HG2 PRO     5      45.000  64.030  26.400  1.00  0.00            
ATOM    422  CB  PRO     5      44.160  65.250  28.090  1.00  0.00            
ATOM    423  HB1 PRO     5      43.950  64.620  28.950  1.00  0.00            
ATOM    424  HB2 PRO     5      43.220  65.300  27.550  1.00  0.00            
ATOM    425  CA  PRO     5      44.580  66.660  28.470  1.00  0.00            
ATOM    426  HA  PRO     5      43.640  67.180  28.630  1.00  0.00            
ATOM    427  C   PRO     5      45.550  66.630  29.670  1.00  0.00            
ATOM    428  O   PRO     5      46.740  66.710  29.440  1.00  0.00            
ATOM    429  N   HYP     6      45.100  66.380  30.930  1.00  0.00            
ATOM    430  CD2 HYP     6      43.710  66.210  31.330  1.00  0.00            
ATOM    431 1HD2 HYP     6      43.550  65.160  31.560  1.00  0.00            
ATOM    432 2HD2 HYP     6      42.990  66.570  30.590  1.00  0.00            
ATOM    433  CG  HYP     6      43.650  67.070  32.590  1.00  0.00            
ATOM    434  HG  HYP     6      42.750  66.870  33.160  1.00  0.00            
ATOM    435  OD1 HYP     6      43.750  68.440  32.280  1.00  0.00            
ATOM    436  HD1 HYP     6      43.000  68.630  31.710  1.00  0.00            
ATOM    437  CB  HYP     6      44.940  66.490  33.230  1.00  0.00            
ATOM    438  HB1 HYP     6      44.830  65.460  33.590  1.00  0.00            
ATOM    439  HB2 HYP     6      45.140  67.140  34.090  1.00  0.00            
ATOM    440  CA  HYP     6      45.930  66.590  32.070  1.00  0.00            
ATOM    441  HA  HYP     6      46.410  67.560  32.050  1.00  0.00            
ATOM    442  C   HYP     6      47.150  65.600  32.290  1.00  0.00            
ATOM    443  O   HYP     6      46.990  64.410  31.900  1.00  0.00            
ATOM    444  N   GLY     7      48.270  66.010  32.900  1.00  0.00            
ATOM    445  H   GLY     7      48.390  67.000  33.060  1.00  0.00            
ATOM    446  CA  GLY     7      49.420  65.140  32.950  1.00  0.00            
ATOM    447  HA1 GLY     7      50.330  65.690  33.150  1.00  0.00            
ATOM    448  HA2 GLY     7      49.490  64.720  31.940  1.00  0.00            
ATOM    449  C   GLY     7      49.380  63.990  33.980  1.00  0.00            
ATOM    450  O   GLY     7      48.380  63.660  34.590  1.00  0.00            
ATOM    451  N   PRO     8      50.450  63.170  33.970  1.00  0.00            
ATOM    452  CD  PRO     8      51.680  63.320  33.210  1.00  0.00            
ATOM    453  HD1 PRO     8      52.080  64.310  33.390  1.00  0.00            
ATOM    454  HD2 PRO     8      51.520  63.010  32.180  1.00  0.00            
ATOM    455  CG  PRO     8      52.600  62.250  33.830  1.00  0.00            
ATOM    456  HG1 PRO     8      53.280  62.710  34.550  1.00  0.00            
ATOM    457  HG2 PRO     8      53.360  61.820  33.180  1.00  0.00            
ATOM    458  CB  PRO     8      51.700  61.130  34.380  1.00  0.00            
ATOM    459  HB1 PRO     8      52.180  60.450  35.080  1.00  0.00            
ATOM    460  HB2 PRO     8      51.370  60.530  33.530  1.00  0.00            
ATOM    461  CA  PRO     8      50.500  61.920  34.850  1.00  0.00            
ATOM    462  HA  PRO     8      49.580  61.370  34.710  1.00  0.00            
ATOM    463  C   PRO     8      50.640  62.290  36.330  1.00  0.00            
ATOM    464  O   PRO     8      51.070  63.410  36.730  1.00  0.00            
ATOM    465  N   HYP     9      50.220  61.340  37.280  1.00  0.00            
ATOM    466  CD2 HYP     9      49.750  60.010  37.010  1.00  0.00            
ATOM    467 1HD2 HYP     9      50.600  59.380  36.760  1.00  0.00            
ATOM    468 2HD2 HYP     9      49.120  59.960  36.130  1.00  0.00            
ATOM    469  CG  HYP     9      48.940  59.600  38.220  1.00  0.00            
ATOM    470  HG  HYP     9      48.890  58.530  38.400  1.00  0.00            
ATOM    471  OD1 HYP     9      47.620  60.090  37.990  1.00  0.00            
ATOM    472  HD1 HYP     9      47.150  59.970  38.820  1.00  0.00            
ATOM    473  CB  HYP     9      49.640  60.340  39.380  1.00  0.00            
ATOM    474  HB1 HYP     9      50.440  59.690  39.740  1.00  0.00            
ATOM    475  HB2 HYP     9      48.970  60.560  40.210  1.00  0.00            
ATOM    476  CA  HYP     9      50.230  61.650  38.690  1.00  0.00            
ATOM    477  HA  HYP     9      49.530  62.460  38.880  1.00  0.00            
ATOM    478  C   HYP     9      51.630  62.000  39.190  1.00  0.00            
ATOM    479  O   HYP     9      52.580  61.410  38.760  1.00  0.00            
ATOM    480  N   GLY    10      51.690  62.960  40.140  1.00  0.00            
ATOM    481  H   GLY    10      50.840  63.500  40.270  1.00  0.00            
ATOM    482  CA  GLY    10      53.000  63.410  40.550  1.00  0.00            
ATOM    483  HA1 GLY    10      52.850  64.340  41.080  1.00  0.00            
ATOM    484  HA2 GLY    10      53.750  63.580  39.770  1.00  0.00            
ATOM    485  C   GLY    10      53.770  62.390  41.460  1.00  0.00            
ATOM    486  O   GLY    10      53.480  61.220  41.650  1.00  0.00            
ATOM    487  N   PRO    11      54.770  62.930  42.180  1.00  0.00            
ATOM    488  CD  PRO    11      55.210  64.300  42.100  1.00  0.00            
ATOM    489  HD1 PRO    11      54.690  64.840  42.880  1.00  0.00            
ATOM    490  HD2 PRO    11      55.150  64.730  41.110  1.00  0.00            
ATOM    491  CG  PRO    11      56.720  64.210  42.370  1.00  0.00            
ATOM    492  HG1 PRO    11      57.150  65.090  42.850  1.00  0.00            
ATOM    493  HG2 PRO    11      57.290  63.890  41.500  1.00  0.00            
ATOM    494  CB  PRO    11      56.770  63.160  43.430  1.00  0.00            
ATOM    495  HB1 PRO    11      56.560  63.720  44.340  1.00  0.00            
ATOM    496  HB2 PRO    11      57.710  62.610  43.550  1.00  0.00            
ATOM    497  CA  PRO    11      55.640  62.150  43.040  1.00  0.00            
ATOM    498  HA  PRO    11      56.040  61.340  42.440  1.00  0.00            
ATOM    499  C   PRO    11      55.090  61.570  44.380  1.00  0.00            
ATOM    500  O   PRO    11      54.210  62.220  44.980  1.00  0.00            
ATOM    501  N   HYP    12      55.740  60.570  44.940  1.00  0.00            
ATOM    502  CD2 HYP    12      56.770  59.710  44.340  1.00  0.00            
ATOM    503 1HD2 HYP    12      57.710  60.250  44.310  1.00  0.00            
ATOM    504 2HD2 HYP    12      56.470  59.510  43.310  1.00  0.00            
ATOM    505  CG  HYP    12      56.770  58.420  45.120  1.00  0.00            
ATOM    506  HG  HYP    12      57.750  57.960  45.050  1.00  0.00            
ATOM    507  OD1 HYP    12      55.650  57.530  44.850  1.00  0.00            
ATOM    508  HD1 HYP    12      55.690  56.700  45.330  1.00  0.00            
ATOM    509  CB  HYP    12      56.590  58.940  46.580  1.00  0.00            
ATOM    510  HB1 HYP    12      57.500  59.370  46.990  1.00  0.00            
ATOM    511  HB2 HYP    12      56.270  58.160  47.260  1.00  0.00            
ATOM    512  CA  HYP    12      55.600  60.140  46.330  1.00  0.00            
ATOM    513  HA  HYP    12      54.580  59.770  46.440  1.00  0.00            
ATOM    514  C   HYP    12      55.770  61.320  47.260  1.00  0.00            
ATOM    515  O   HYP    12      56.690  62.140  47.060  1.00  0.00            
ATOM    516  N   GLY    13      54.940  61.390  48.320  1.00  0.00            
ATOM    517  H   GLY    13      54.340  60.600  48.500  1.00  0.00            
ATOM    518  CA  GLY    13      54.890  62.540  49.130  1.00  0.00            
ATOM    519  HA1 GLY    13      54.020  62.520  49.780  1.00  0.00            
ATOM    520  HA2 GLY    13      54.630  63.330  48.440  1.00  0.00            
ATOM    521  C   GLY    13      56.140  62.790  50.040  1.00  0.00            
ATOM    522  O   GLY    13      57.060  61.980  50.140  1.00  0.00            
ATOM    523  N   PRO    14      56.120  63.910  50.730  1.00  0.00            
ATOM    524  CD  PRO    14      55.130  65.040  50.510  1.00  0.00            
ATOM    525  HD1 PRO    14      54.250  64.860  51.130  1.00  0.00            
ATOM    526  HD2 PRO    14      54.860  65.170  49.460  1.00  0.00            
ATOM    527  CG  PRO    14      55.960  66.260  50.900  1.00  0.00            
ATOM    528  HG1 PRO    14      55.220  66.990  51.240  1.00  0.00            
ATOM    529  HG2 PRO    14      56.510  66.750  50.090  1.00  0.00            
ATOM    530  CB  PRO    14      56.860  65.750  52.060  1.00  0.00            
ATOM    531  HB1 PRO    14      56.390  65.800  53.040  1.00  0.00            
ATOM    532  HB2 PRO    14      57.860  66.190  52.040  1.00  0.00            
ATOM    533  CA  PRO    14      57.160  64.340  51.650  1.00  0.00            
ATOM    534  HA  PRO    14      58.010  64.390  50.980  1.00  0.00            
ATOM    535  C   PRO    14      57.390  63.360  52.920  1.00  0.00            
ATOM    536  O   PRO    14      56.510  63.100  53.740  1.00  0.00            
ATOM    537  N   HYP    15      58.650  62.920  53.150  1.00  0.00            
ATOM    538  CD2 HYP    15      59.680  63.010  52.150  1.00  0.00            
ATOM    539 1HD2 HYP    15      60.200  63.950  52.280  1.00  0.00            
ATOM    540 2HD2 HYP    15      59.300  62.690  51.170  1.00  0.00            
ATOM    541  CG  HYP    15      60.700  61.920  52.520  1.00  0.00            
ATOM    542  HG  HYP    15      61.670  62.300  52.190  1.00  0.00            
ATOM    543  OD1 HYP    15      60.390  60.590  51.930  1.00  0.00            
ATOM    544  HD1 HYP    15      60.670  59.880  52.510  1.00  0.00            
ATOM    545  CB  HYP    15      60.680  62.010  54.030  1.00  0.00            
ATOM    546  HB1 HYP    15      61.300  62.820  54.380  1.00  0.00            
ATOM    547  HB2 HYP    15      61.140  61.110  54.450  1.00  0.00            
ATOM    548  CA  HYP    15      59.170  62.270  54.340  1.00  0.00            
ATOM    549  HA  HYP    15      58.620  61.330  54.430  1.00  0.00            
ATOM    550  C   HYP    15      59.130  62.940  55.650  1.00  0.00            
ATOM    551  O   HYP    15      59.150  64.180  55.780  1.00  0.00            
ATOM    552  N   ALA    16      59.170  62.100  56.710  1.00  0.00            
ATOM    553  H   ALA    16      59.320  61.120  56.480  1.00  0.00            
ATOM    554  CA  ALA    16      59.160  62.470  58.090  1.00  0.00            
ATOM    555  HA  ALA    16      59.170  63.560  58.150  1.00  0.00            
ATOM    556  CB  ALA    16      57.880  61.890  58.710  1.00  0.00            
ATOM    557  HB1 ALA    16      57.780  60.850  58.400  1.00  0.00            
ATOM    558  HB2 ALA    16      57.860  61.840  59.790  1.00  0.00            
ATOM    559  HB3 ALA    16      57.020  62.420  58.270  1.00  0.00            
ATOM    560  C   ALA    16      60.420  61.910  58.790  1.00  0.00            
ATOM    561  O   ALA    16      61.040  60.940  58.300  1.00  0.00            
ATOM    562  N   PRO    17      60.820  62.450  60.000  1.00  0.00            
ATOM    563  CD  PRO    17      60.180  63.580  60.670  1.00  0.00            
ATOM    564  HD1 PRO    17      59.100  63.580  60.560  1.00  0.00            
ATOM    565  HD2 PRO    17      60.610  64.450  60.160  1.00  0.00            
ATOM    566  CG  PRO    17      60.640  63.480  62.110  1.00  0.00            
ATOM    567  HG1 PRO    17      60.060  62.770  62.690  1.00  0.00            
ATOM    568  HG2 PRO    17      60.560  64.440  62.620  1.00  0.00            
ATOM    569  CB  PRO    17      62.080  62.960  61.920  1.00  0.00            
ATOM    570  HB1 PRO    17      62.450  62.580  62.880  1.00  0.00            
ATOM    571  HB2 PRO    17      62.760  63.670  61.450  1.00  0.00            
ATOM    572  CA  PRO    17      61.820  61.830  60.870  1.00  0.00            
ATOM    573  HA  PRO    17      62.690  61.660  60.220  1.00  0.00            
ATOM    574  C   PRO    17      61.430  60.540  61.600  1.00  0.00            
ATOM    575  O   PRO    17      60.270  60.290  61.750  1.00  0.00            
ATOM    576  N   HYP    18      62.340  59.850  62.310  1.00  0.00            
ATOM    577  CD2 HYP    18      63.750  60.020  62.040  1.00  0.00            
ATOM    578 1HD2 HYP    18      64.080  60.910  62.570  1.00  0.00            
ATOM    579 2HD2 HYP    18      64.070  60.150  61.000  1.00  0.00            
ATOM    580  CG  HYP    18      64.380  58.680  62.590  1.00  0.00            
ATOM    581  HG  HYP    18      65.440  58.750  62.820  1.00  0.00            
ATOM    582  OD1 HYP    18      64.320  57.630  61.630  1.00  0.00            
ATOM    583  HD1 HYP    18      64.780  57.860  60.810  1.00  0.00            
ATOM    584  CB  HYP    18      63.490  58.270  63.760  1.00  0.00            
ATOM    585  HB1 HYP    18      63.820  58.900  64.580  1.00  0.00            
ATOM    586  HB2 HYP    18      63.560  57.200  63.940  1.00  0.00            
ATOM    587  CA  HYP    18      62.110  58.680  63.170  1.00  0.00            
ATOM    588  HA  HYP    18      61.740  57.910  62.490  1.00  0.00            
ATOM    589  C   HYP    18      61.150  58.970  64.350  1.00  0.00            
ATOM    590  O   HYP    18      60.960  60.090  64.750  1.00  0.00            
ATOM    591  N   GLY    19      60.660  57.870  65.000  1.00  0.00            
ATOM    592  H   GLY    19      60.740  56.930  64.640  1.00  0.00            
ATOM    593  CA  GLY    19      59.570  58.010  65.920  1.00  0.00            
ATOM    594  HA1 GLY    19      59.020  57.070  65.920  1.00  0.00            
ATOM    595  HA2 GLY    19      58.960  58.830  65.540  1.00  0.00            
ATOM    596  C   GLY    19      59.970  58.370  67.410  1.00  0.00            
ATOM    597  O   GLY    19      61.120  58.560  67.740  1.00  0.00            
ATOM    598  N   PRO    20      59.080  58.180  68.370  1.00  0.00            
ATOM    599  CD  PRO    20      57.650  58.210  68.140  1.00  0.00            
ATOM    600  HD1 PRO    20      57.360  57.210  67.850  1.00  0.00            
ATOM    601  HD2 PRO    20      57.430  58.940  67.360  1.00  0.00            
ATOM    602  CG  PRO    20      56.960  58.490  69.480  1.00  0.00            
ATOM    603  HG1 PRO    20      56.100  57.870  69.720  1.00  0.00            
ATOM    604  HG2 PRO    20      56.760  59.560  69.570  1.00  0.00            
ATOM    605  CB  PRO    20      58.070  58.120  70.470  1.00  0.00            
ATOM    606  HB1 PRO    20      58.050  57.050  70.670  1.00  0.00            
ATOM    607  HB2 PRO    20      57.890  58.600  71.430  1.00  0.00            
ATOM    608  CA  PRO    20      59.410  58.280  69.780  1.00  0.00            
ATOM    609  HA  PRO    20      59.750  59.290  70.000  1.00  0.00            
ATOM    610  C   PRO    20      60.520  57.260  70.300  1.00  0.00            
ATOM    611  O   PRO    20      60.700  56.190  69.680  1.00  0.00            
ATOM    612  N   HYP    21      61.260  57.660  71.330  1.00  0.00            
ATOM    613  CD2 HYP    21      61.280  58.920  72.100  1.00  0.00            
ATOM    614 1HD2 HYP    21      60.370  59.070  72.690  1.00  0.00            
ATOM    615 2HD2 HYP    21      61.410  59.780  71.450  1.00  0.00            
ATOM    616  CG  HYP    21      62.500  58.860  73.040  1.00  0.00            
ATOM    617  HG  HYP    21      62.310  59.480  73.920  1.00  0.00            
ATOM    618  OD1 HYP    21      63.680  59.230  72.310  1.00  0.00            
ATOM    619  HD1 HYP    21      64.300  59.620  72.930  1.00  0.00            
ATOM    620  CB  HYP    21      62.510  57.370  73.420  1.00  0.00            
ATOM    621  HB1 HYP    21      61.880  57.140  74.280  1.00  0.00            
ATOM    622  HB2 HYP    21      63.520  57.110  73.740  1.00  0.00            
ATOM    623  CA  HYP    21      62.010  56.670  72.160  1.00  0.00            
ATOM    624  HA  HYP    21      62.840  56.260  71.590  1.00  0.00            
ATOM    625  C   HYP    21      61.110  55.550  72.610  1.00  0.00            
ATOM    626  O   HYP    21      59.870  55.720  72.800  1.00  0.00            
ATOM    627  N   GLY    22      61.680  54.370  72.580  1.00  0.00            
ATOM    628  H   GLY    22      62.640  54.330  72.290  1.00  0.00            
ATOM    629  CA  GLY    22      60.980  53.140  72.950  1.00  0.00            
ATOM    630  HA1 GLY    22      61.600  52.270  72.720  1.00  0.00            
ATOM    631  HA2 GLY    22      60.060  53.010  72.390  1.00  0.00            
ATOM    632  C   GLY    22      60.690  53.020  74.470  1.00  0.00            
ATOM    633  O   GLY    22      61.030  53.950  75.220  1.00  0.00            
ATOM    634  N   PRO    23      60.030  51.900  74.890  1.00  0.00            
ATOM    635  CD  PRO    23      59.520  50.810  74.040  1.00  0.00            
ATOM    636  HD1 PRO    23      60.000  49.870  74.340  1.00  0.00            
ATOM    637  HD2 PRO    23      59.530  51.130  73.000  1.00  0.00            
ATOM    638  CG  PRO    23      58.080  50.750  74.500  1.00  0.00            
ATOM    639  HG1 PRO    23      57.420  49.950  74.150  1.00  0.00            
ATOM    640  HG2 PRO    23      57.480  51.650  74.350  1.00  0.00            
ATOM    641  CB  PRO    23      58.290  50.790  76.030  1.00  0.00            
ATOM    642  HB1 PRO    23      58.540  49.790  76.380  1.00  0.00            
ATOM    643  HB2 PRO    23      57.420  51.160  76.580  1.00  0.00            
ATOM    644  CA  PRO    23      59.520  51.690  76.230  1.00  0.00            
ATOM    645  HA  PRO    23      59.160  52.650  76.600  1.00  0.00            
ATOM    646  C   PRO    23      60.490  51.190  77.360  1.00  0.00            
ATOM    647  O   PRO    23      61.670  50.890  77.050  1.00  0.00            
ATOM    648  N   HYP    24      60.160  51.260  78.680  1.00  0.00            
ATOM    649  CD2 HYP    24      58.970  51.760  79.340  1.00  0.00            
ATOM    650 1HD2 HYP    24      58.310  50.920  79.550  1.00  0.00            
ATOM    651 2HD2 HYP    24      58.460  52.550  78.790  1.00  0.00            
ATOM    652  CG  HYP    24      59.430  52.240  80.740  1.00  0.00            
ATOM    653  HG  HYP    24      58.640  52.150  81.480  1.00  0.00            
ATOM    654  OD1 HYP    24      60.010  53.590  80.810  1.00  0.00            
ATOM    655  HD1 HYP    24      60.560  53.750  81.580  1.00  0.00            
ATOM    656  CB  HYP    24      60.590  51.310  81.060  1.00  0.00            
ATOM    657  HB1 HYP    24      60.160  50.410  81.490  1.00  0.00            
ATOM    658  HB2 HYP    24      61.410  51.710  81.670  1.00  0.00            
ATOM    659  CA  HYP    24      61.140  50.930  79.700  1.00  0.00            
ATOM    660  HA  HYP    24      62.000  51.590  79.560  1.00  0.00            
ATOM    661  C   HYP    24      61.520  49.450  79.450  1.00  0.00            
ATOM    662  O   HYP    24      60.740  48.590  78.930  1.00  0.00            
ATOM    663  N   GLY    25      62.780  49.120  79.830  1.00  0.00            
ATOM    664  H   GLY    25      63.450  49.850  80.040  1.00  0.00            
ATOM    665  CA  GLY    25      63.380  47.670  79.720  1.00  0.00            
ATOM    666  HA1 GLY    25      64.460  47.590  79.850  1.00  0.00            
ATOM    667  HA2 GLY    25      63.210  47.360  78.690  1.00  0.00            
ATOM    668  C   GLY    25      62.790  46.620  80.670  1.00  0.00            
ATOM    669  O   GLY    25      61.890  46.950  81.420  1.00  0.00            
ATOM    670  N   PRO    26      63.360  45.400  80.700  1.00  0.00            
ATOM    671  CD  PRO    26      64.130  44.820  79.580  1.00  0.00            
ATOM    672  HD1 PRO    26      65.200  44.920  79.730  1.00  0.00            
ATOM    673  HD2 PRO    26      63.840  45.230  78.610  1.00  0.00            
ATOM    674  CG  PRO    26      63.740  43.380  79.600  1.00  0.00            
ATOM    675  HG1 PRO    26      64.480  42.720  79.160  1.00  0.00            
ATOM    676  HG2 PRO    26      62.800  43.300  79.040  1.00  0.00            
ATOM    677  CB  PRO    26      63.610  43.030  81.090  1.00  0.00            
ATOM    678  HB1 PRO    26      64.610  42.890  81.510  1.00  0.00            
ATOM    679  HB2 PRO    26      62.990  42.180  81.390  1.00  0.00            
ATOM    680  CA  PRO    26      62.950  44.350  81.610  1.00  0.00            
ATOM    681  HA  PRO    26      61.870  44.250  81.490  1.00  0.00            
ATOM    682  C   PRO    26      63.310  44.510  83.070  1.00  0.00            
ATOM    683  O   PRO    26      64.250  45.300  83.300  1.00  0.00            
ATOM    684  N   HYP    27      62.740  43.710  83.990  1.00  0.00            
ATOM    685  CD2 HYP    27      61.660  42.780  83.900  1.00  0.00            
ATOM    686 1HD2 HYP    27      61.930  41.730  83.780  1.00  0.00            
ATOM    687 2HD2 HYP    27      61.010  43.070  83.080  1.00  0.00            
ATOM    688  CG  HYP    27      60.910  42.930  85.230  1.00  0.00            
ATOM    689  HG  HYP    27      60.380  41.990  85.370  1.00  0.00            
ATOM    690  OD1 HYP    27      60.170  44.110  85.270  1.00  0.00            
ATOM    691  HD1 HYP    27      60.040  44.240  86.210  1.00  0.00            
ATOM    692  CB  HYP    27      62.150  43.050  86.210  1.00  0.00            
ATOM    693  HB1 HYP    27      62.640  42.090  86.330  1.00  0.00            
ATOM    694  HB2 HYP    27      61.790  43.580  87.100  1.00  0.00            
ATOM    695  CA  HYP    27      63.130  43.940  85.450  1.00  0.00            
ATOM    696  HA  HYP    27      62.940  44.970  85.750  1.00  0.00            
ATOM    697  C   HYP    27      64.520  43.480  85.770  1.00  0.00            
ATOM    698  O   HYP    27      65.040  42.490  85.220  1.00  0.00            
ATOM    699  N   GLY    28      65.160  44.130  86.720  1.00  0.00            
ATOM    700  H   GLY    28      64.680  44.870  87.210  1.00  0.00            
ATOM    701  CA  GLY    28      66.530  43.740  87.100  1.00  0.00            
ATOM    702  HA1 GLY    28      67.090  44.580  87.520  1.00  0.00            
ATOM    703  HA2 GLY    28      67.020  43.430  86.180  1.00  0.00            
ATOM    704  C   GLY    28      66.700  42.530  88.010  1.00  0.00            
ATOM    705  O   GLY    28      65.640  41.880  88.290  1.00  0.00            
ATOM    706  N   PRO    29      67.880  42.270  88.590  1.00  0.00            
ATOM    707  CD  PRO    29      69.240  42.850  88.280  1.00  0.00            
ATOM    708  HD1 PRO    29      69.510  43.720  88.880  1.00  0.00            
ATOM    709  HD2 PRO    29      69.350  43.170  87.240  1.00  0.00            
ATOM    710  CG  PRO    29      70.140  41.710  88.580  1.00  0.00            
ATOM    711  HG1 PRO    29      71.180  41.990  88.750  1.00  0.00            
ATOM    712  HG2 PRO    29      70.180  40.990  87.760  1.00  0.00            
ATOM    713  CB  PRO    29      69.490  41.040  89.780  1.00  0.00            
ATOM    714  HB1 PRO    29      69.710  41.520  90.730  1.00  0.00            
ATOM    715  HB2 PRO    29      69.750  39.990  89.910  1.00  0.00            
ATOM    716  CA  PRO    29      68.010  41.020  89.420  1.00  0.00            
ATOM    717  HA  PRO    29      67.820  40.180  88.750  1.00  0.00            
ATOM    718  C   PRO    29      67.160  41.010  90.690  1.00  0.00            
ATOM    719  O   PRO    29      66.860  42.050  91.260  1.00  0.00            
ATOM    720  N   HYP    30      66.920  39.780  91.190  1.00  0.00            
ATOM    721  CD2 HYP    30      67.310  38.430  90.590  1.00  0.00            
ATOM    722 1HD2 HYP    30      68.400  38.330  90.660  1.00  0.00            
ATOM    723 2HD2 HYP    30      66.910  38.360  89.580  1.00  0.00            
ATOM    724  CG  HYP    30      66.490  37.450  91.430  1.00  0.00            
ATOM    725  HG  HYP    30      66.940  36.470  91.600  1.00  0.00            
ATOM    726  OD1 HYP    30      65.240  37.370  90.810  1.00  0.00            
ATOM    727  HD1 HYP    30      64.730  36.810  91.410  1.00  0.00            
ATOM    728  CB  HYP    30      66.470  38.110  92.790  1.00  0.00            
ATOM    729  HB1 HYP    30      67.270  37.850  93.480  1.00  0.00            
ATOM    730  HB2 HYP    30      65.530  37.900  93.300  1.00  0.00            
ATOM    731  CA  HYP    30      66.530  39.630  92.610  1.00  0.00            
ATOM    732  HA  HYP    30      65.600  40.160  92.800  1.00  0.00            
ATOM    733  C   HYP    30      67.530  40.280  93.560  1.00  0.00            
ATOM    734  O   HYP    30      68.730  40.370  93.290  1.00  0.00            
ATOM    735  N   GLY    31      67.050  40.700  94.730  1.00  0.00            
ATOM    736  H   GLY    31      66.100  40.520  95.000  1.00  0.00            
ATOM    737  CA  GLY    31      67.730  41.640  95.630  1.00  0.00            
ATOM    738  HA1 GLY    31      66.960  42.240  96.130  1.00  0.00            
ATOM    739  HA2 GLY    31      68.320  42.430  95.170  1.00  0.00            
ATOM    740  C   GLY    31      68.560  40.970  96.700  1.00  0.00            
ATOM    741  O   GLY    31      69.150  39.910  96.530  1.00  0.00            
ATOM    742  N   NH2    32      68.580  41.620  97.870  1.00  0.00            
ATOM    743  H1  NH2    32      67.910  42.370  98.040  1.00  0.00            
ATOM    744  H2  NH2    32      69.280  41.310  98.530  1.00  0.00            
ATOM    745  CH3 ACE     1      48.430  72.020  20.170  1.00  0.00            
ATOM    746 1HH3 ACE     1      48.070  70.990  20.080  1.00  0.00            
ATOM    747 2HH3 ACE     1      47.630  72.730  20.370  1.00  0.00            
ATOM    748 3HH3 ACE     1      49.010  72.210  19.250  1.00  0.00            
ATOM    749  C   ACE     1      49.430  72.000  21.400  1.00  0.00            
ATOM    750  O   ACE     1      50.320  71.140  21.410  1.00  0.00            
ATOM    751  N   PRO     2      49.300  72.920  22.300  1.00  0.00            
ATOM    752  CD  PRO     2      48.610  74.220  22.130  1.00  0.00            
ATOM    753  HD1 PRO     2      47.610  74.170  22.570  1.00  0.00            
ATOM    754  HD2 PRO     2      48.510  74.570  21.100  1.00  0.00            
ATOM    755  CG  PRO     2      49.490  75.230  22.950  1.00  0.00            
ATOM    756  HG1 PRO     2      48.870  76.060  23.270  1.00  0.00            
ATOM    757  HG2 PRO     2      50.350  75.560  22.370  1.00  0.00            
ATOM    758  CB  PRO     2      49.850  74.400  24.160  1.00  0.00            
ATOM    759  HB1 PRO     2      48.960  74.280  24.780  1.00  0.00            
ATOM    760  HB2 PRO     2      50.640  74.920  24.710  1.00  0.00            
ATOM    761  CA  PRO     2      50.130  73.030  23.480  1.00  0.00            
ATOM    762  HA  PRO     2      51.160  73.090  23.110  1.00  0.00            
ATOM    763  C   PRO     2      49.940  71.830  24.530  1.00  0.00            
ATOM    764  O   PRO     2      48.810  71.370  24.650  1.00  0.00            
ATOM    765  N   HYP     3      50.940  71.590  25.440  1.00  0.00            
ATOM    766  CD2 HYP     3      52.230  72.180  25.640  1.00  0.00            
ATOM    767 1HD2 HYP     3      52.260  73.120  26.190  1.00  0.00            
ATOM    768 2HD2 HYP     3      52.730  72.330  24.670  1.00  0.00            
ATOM    769  CG  HYP     3      53.010  71.080  26.360  1.00  0.00            
ATOM    770  HG  HYP     3      53.850  71.570  26.850  1.00  0.00            
ATOM    771  OD1 HYP     3      53.460  69.980  25.580  1.00  0.00            
ATOM    772  HD1 HYP     3      54.260  70.170  25.070  1.00  0.00            
ATOM    773  CB  HYP     3      52.010  70.530  27.310  1.00  0.00            
ATOM    774  HB1 HYP     3      51.990  71.100  28.240  1.00  0.00            
ATOM    775  HB2 HYP     3      52.160  69.470  27.510  1.00  0.00            
ATOM    776  CA  HYP     3      50.670  70.590  26.520  1.00  0.00            
ATOM    777  HA  HYP     3      50.500  69.650  25.990  1.00  0.00            
ATOM    778  C   HYP     3      49.400  70.970  27.330  1.00  0.00            
ATOM    779  O   HYP     3      49.160  72.110  27.630  1.00  0.00            
ATOM    780  N   GLY     4      48.780  69.980  27.950  1.00  0.00            
ATOM    781  H   GLY     4      49.100  69.020  27.880  1.00  0.00            
ATOM    782  CA  GLY     4      47.850  70.220  28.980  1.00  0.00            
ATOM    783  HA1 GLY     4      47.430  69.260  29.270  1.00  0.00            
ATOM    784  HA2 GLY     4      47.070  70.820  28.510  1.00  0.00            
ATOM    785  C   GLY     4      48.450  70.890  30.290  1.00  0.00            
ATOM    786  O   GLY     4      49.660  71.110  30.290  1.00  0.00            
ATOM    787  N   PRO     5      47.620  71.170  31.350  1.00  0.00            
ATOM    788  CD  PRO     5      46.180  71.060  31.350  1.00  0.00            
ATOM    789  HD1 PRO     5      45.770  70.100  31.050  1.00  0.00            
ATOM    790  HD2 PRO     5      45.710  71.840  30.740  1.00  0.00            
ATOM    791  CG  PRO     5      45.750  71.090  32.890  1.00  0.00            
ATOM    792  HG1 PRO     5      46.020  70.140  33.350  1.00  0.00            
ATOM    793  HG2 PRO     5      44.720  71.400  33.010  1.00  0.00            
ATOM    794  CB  PRO     5      46.780  72.110  33.360  1.00  0.00            
ATOM    795  HB1 PRO     5      46.940  72.130  34.430  1.00  0.00            
ATOM    796  HB2 PRO     5      46.450  73.050  32.910  1.00  0.00            
ATOM    797  CA  PRO     5      48.090  71.540  32.620  1.00  0.00            
ATOM    798  HA  PRO     5      48.800  72.360  32.540  1.00  0.00            
ATOM    799  C   PRO     5      48.760  70.430  33.440  1.00  0.00            
ATOM    800  O   PRO     5      48.470  69.270  33.270  1.00  0.00            
ATOM    801  N   HYP     6      49.630  70.750  34.420  1.00  0.00            
ATOM    802  CD2 HYP     6      50.030  72.110  34.730  1.00  0.00            
ATOM    803 1HD2 HYP     6      49.270  72.650  35.290  1.00  0.00            
ATOM    804 2HD2 HYP     6      50.380  72.610  33.820  1.00  0.00            
ATOM    805  CG  HYP     6      51.230  71.910  35.650  1.00  0.00            
ATOM    806  HG  HYP     6      51.340  72.820  36.250  1.00  0.00            
ATOM    807  OD1 HYP     6      52.470  71.730  35.030  1.00  0.00            
ATOM    808  HD1 HYP     6      52.630  72.470  34.440  1.00  0.00            
ATOM    809  CB  HYP     6      50.820  70.680  36.490  1.00  0.00            
ATOM    810  HB1 HYP     6      50.010  70.900  37.180  1.00  0.00            
ATOM    811  HB2 HYP     6      51.660  70.200  36.990  1.00  0.00            
ATOM    812  CA  HYP     6      50.190  69.800  35.400  1.00  0.00            
ATOM    813  HA  HYP     6      51.000  69.180  35.010  1.00  0.00            
ATOM    814  C   HYP     6      49.190  68.760  36.050  1.00  0.00            
ATOM    815  O   HYP     6      48.100  69.160  36.360  1.00  0.00            
ATOM    816  N   GLY     7      49.710  67.510  36.140  1.00  0.00            
ATOM    817  H   GLY     7      50.630  67.320  35.780  1.00  0.00            
ATOM    818  CA  GLY     7      48.950  66.380  36.620  1.00  0.00            
ATOM    819  HA1 GLY     7      49.680  65.580  36.440  1.00  0.00            
ATOM    820  HA2 GLY     7      48.150  66.370  35.880  1.00  0.00            
ATOM    821  C   GLY     7      48.480  66.330  38.090  1.00  0.00            
ATOM    822  O   GLY     7      48.730  67.210  38.880  1.00  0.00            
ATOM    823  N   PRO     8      47.680  65.360  38.480  1.00  0.00            
ATOM    824  CD  PRO     8      47.200  64.260  37.790  1.00  0.00            
ATOM    825  HD1 PRO     8      47.990  63.810  37.180  1.00  0.00            
ATOM    826  HD2 PRO     8      46.370  64.540  37.140  1.00  0.00            
ATOM    827  CG  PRO     8      46.610  63.300  38.820  1.00  0.00            
ATOM    828  HG1 PRO     8      47.430  62.770  39.300  1.00  0.00            
ATOM    829  HG2 PRO     8      45.870  62.610  38.420  1.00  0.00            
ATOM    830  CB  PRO     8      45.970  64.370  39.710  1.00  0.00            
ATOM    831  HB1 PRO     8      45.650  64.100  40.720  1.00  0.00            
ATOM    832  HB2 PRO     8      45.090  64.870  39.290  1.00  0.00            
ATOM    833  CA  PRO     8      47.130  65.320  39.860  1.00  0.00            
ATOM    834  HA  PRO     8      46.760  66.300  40.180  1.00  0.00            
ATOM    835  C   PRO     8      48.190  64.870  40.930  1.00  0.00            
ATOM    836  O   PRO     8      49.290  64.340  40.680  1.00  0.00            
ATOM    837  N   HYP     9      47.900  65.130  42.240  1.00  0.00            
ATOM    838  CD2 HYP     9      46.720  65.810  42.760  1.00  0.00            
ATOM    839 1HD2 HYP     9      45.930  65.080  42.940  1.00  0.00            
ATOM    840 2HD2 HYP     9      46.380  66.670  42.180  1.00  0.00            
ATOM    841  CG  HYP     9      47.130  66.410  44.140  1.00  0.00            
ATOM    842  HG  HYP     9      46.250  66.520  44.770  1.00  0.00            
ATOM    843  OD1 HYP     9      47.740  67.710  43.840  1.00  0.00            
ATOM    844  HD1 HYP     9      47.760  68.210  44.650  1.00  0.00            
ATOM    845  CB  HYP     9      48.190  65.420  44.650  1.00  0.00            
ATOM    846  HB1 HYP     9      47.610  64.640  45.130  1.00  0.00            
ATOM    847  HB2 HYP     9      48.870  65.830  45.400  1.00  0.00            
ATOM    848  CA  HYP     9      48.820  64.850  43.380  1.00  0.00            
ATOM    849  HA  HYP     9      49.690  65.450  43.110  1.00  0.00            
ATOM    850  C   HYP     9      49.180  63.360  43.490  1.00  0.00            
ATOM    851  O   HYP     9      48.310  62.440  43.350  1.00  0.00            
ATOM    852  N   GLY    10      50.470  63.050  43.700  1.00  0.00            
ATOM    853  H   GLY    10      51.110  63.830  43.780  1.00  0.00            
ATOM    854  CA  GLY    10      50.970  61.660  43.620  1.00  0.00            
ATOM    855  HA1 GLY    10      52.050  61.800  43.510  1.00  0.00            
ATOM    856  HA2 GLY    10      50.500  61.130  42.790  1.00  0.00            
ATOM    857  C   GLY    10      50.570  60.850  44.910  1.00  0.00            
ATOM    858  O   GLY    10      49.760  61.260  45.770  1.00  0.00            
ATOM    859  N   PRO    11      51.220  59.690  45.160  1.00  0.00            
ATOM    860  CD  PRO    11      52.150  59.010  44.240  1.00  0.00            
ATOM    861  HD1 PRO    11      53.130  59.470  44.390  1.00  0.00            
ATOM    862  HD2 PRO    11      51.710  59.260  43.270  1.00  0.00            
ATOM    863  CG  PRO    11      52.000  57.490  44.550  1.00  0.00            
ATOM    864  HG1 PRO    11      52.830  56.820  44.330  1.00  0.00            
ATOM    865  HG2 PRO    11      51.000  57.170  44.270  1.00  0.00            
ATOM    866  CB  PRO    11      52.000  57.660  46.110  1.00  0.00            
ATOM    867  HB1 PRO    11      53.010  57.880  46.480  1.00  0.00            
ATOM    868  HB2 PRO    11      51.620  56.740  46.530  1.00  0.00            
ATOM    869  CA  PRO    11      51.040  58.840  46.410  1.00  0.00            
ATOM    870  HA  PRO    11      50.030  58.430  46.380  1.00  0.00            
ATOM    871  C   PRO    11      51.420  59.520  47.750  1.00  0.00            
ATOM    872  O   PRO    11      52.120  60.520  47.730  1.00  0.00            
ATOM    873  N   HYP    12      51.130  58.980  48.960  1.00  0.00            
ATOM    874  CD2 HYP    12      50.080  58.050  49.300  1.00  0.00            
ATOM    875 1HD2 HYP    12      50.560  57.090  49.520  1.00  0.00            
ATOM    876 2HD2 HYP    12      49.290  58.030  48.550  1.00  0.00            
ATOM    877  CG  HYP    12      49.530  58.640  50.610  1.00  0.00            
ATOM    878  HG  HYP    12      49.040  57.820  51.140  1.00  0.00            
ATOM    879  OD1 HYP    12      48.670  59.740  50.420  1.00  0.00            
ATOM    880  HD1 HYP    12      48.500  60.210  51.240  1.00  0.00            
ATOM    881  CB  HYP    12      50.770  59.250  51.320  1.00  0.00            
ATOM    882  HB1 HYP    12      51.260  58.460  51.890  1.00  0.00            
ATOM    883  HB2 HYP    12      50.600  60.040  52.050  1.00  0.00            
ATOM    884  CA  HYP    12      51.640  59.690  50.160  1.00  0.00            
ATOM    885  HA  HYP    12      51.560  60.770  50.010  1.00  0.00            
ATOM    886  C   HYP    12      53.090  59.490  50.490  1.00  0.00            
ATOM    887  O   HYP    12      53.670  58.480  50.090  1.00  0.00            
ATOM    888  N   GLY    13      53.720  60.290  51.350  1.00  0.00            
ATOM    889  H   GLY    13      53.150  60.950  51.860  1.00  0.00            
ATOM    890  CA  GLY    13      55.010  59.920  51.920  1.00  0.00            
ATOM    891  HA1 GLY    13      55.300  60.710  52.620  1.00  0.00            
ATOM    892  HA2 GLY    13      55.730  59.960  51.110  1.00  0.00            
ATOM    893  C   GLY    13      55.050  58.530  52.680  1.00  0.00            
ATOM    894  O   GLY    13      54.110  58.320  53.400  1.00  0.00            
ATOM    895  N   PRO    14      56.140  57.690  52.600  1.00  0.00            
ATOM    896  CD  PRO    14      57.360  57.930  51.960  1.00  0.00            
ATOM    897  HD1 PRO    14      57.720  58.960  52.050  1.00  0.00            
ATOM    898  HD2 PRO    14      57.320  57.670  50.900  1.00  0.00            
ATOM    899  CG  PRO    14      58.420  57.040  52.560  1.00  0.00            
ATOM    900  HG1 PRO    14      58.830  57.470  53.480  1.00  0.00            
ATOM    901  HG2 PRO    14      59.130  56.730  51.800  1.00  0.00            
ATOM    902  CB  PRO    14      57.530  55.840  53.060  1.00  0.00            
ATOM    903  HB1 PRO    14      57.970  55.440  53.970  1.00  0.00            
ATOM    904  HB2 PRO    14      57.430  55.140  52.230  1.00  0.00            
ATOM    905  CA  PRO    14      56.200  56.480  53.430  1.00  0.00            
ATOM    906  HA  PRO    14      55.350  55.810  53.290  1.00  0.00            
ATOM    907  C   PRO    14      56.210  56.880  54.930  1.00  0.00            
ATOM    908  O   PRO    14      57.030  57.750  55.250  1.00  0.00            
ATOM    909  N   HYP    15      55.440  56.210  55.800  1.00  0.00            
ATOM    910  CD2 HYP    15      54.490  55.210  55.510  1.00  0.00            
ATOM    911 1HD2 HYP    15      54.880  54.200  55.350  1.00  0.00            
ATOM    912 2HD2 HYP    15      53.910  55.540  54.650  1.00  0.00            
ATOM    913  CG  HYP    15      53.600  55.250  56.740  1.00  0.00            
ATOM    914  HG  HYP    15      53.090  54.320  56.960  1.00  0.00            
ATOM    915  OD1 HYP    15      52.810  56.430  56.670  1.00  0.00            
ATOM    916  HD1 HYP    15      53.460  57.090  56.410  1.00  0.00            
ATOM    917  CB  HYP    15      54.630  55.460  57.900  1.00  0.00            
ATOM    918  HB1 HYP    15      55.020  54.470  58.150  1.00  0.00            
ATOM    919  HB2 HYP    15      54.110  55.920  58.740  1.00  0.00            
ATOM    920  CA  HYP    15      55.700  56.360  57.230  1.00  0.00            
ATOM    921  HA  HYP    15      55.560  57.420  57.470  1.00  0.00            
ATOM    922  C   HYP    15      57.200  56.010  57.570  1.00  0.00            
ATOM    923  O   HYP    15      57.780  55.050  57.050  1.00  0.00            
ATOM    924  N   ALA    16      57.740  56.930  58.400  1.00  0.00            
ATOM    925  H   ALA    16      57.220  57.770  58.620  1.00  0.00            
ATOM    926  CA  ALA    16      59.110  56.860  58.740  1.00  0.00            
ATOM    927  HA  ALA    16      59.730  56.730  57.860  1.00  0.00            
ATOM    928  CB  ALA    16      59.370  58.190  59.400  1.00  0.00            
ATOM    929  HB1 ALA    16      60.430  58.320  59.620  1.00  0.00            
ATOM    930  HB2 ALA    16      58.940  59.000  58.800  1.00  0.00            
ATOM    931  HB3 ALA    16      58.830  58.080  60.340  1.00  0.00            
ATOM    932  C   ALA    16      59.500  55.760  59.790  1.00  0.00            
ATOM    933  O   ALA    16      58.590  55.130  60.310  1.00  0.00            
ATOM    934  N   PRO    17      60.780  55.520  60.030  1.00  0.00            
ATOM    935  CD  PRO    17      61.910  56.100  59.320  1.00  0.00            
ATOM    936  HD1 PRO    17      62.210  57.030  59.810  1.00  0.00            
ATOM    937  HD2 PRO    17      61.600  56.320  58.300  1.00  0.00            
ATOM    938  CG  PRO    17      63.020  55.060  59.280  1.00  0.00            
ATOM    939  HG1 PRO    17      63.990  55.570  59.270  1.00  0.00            
ATOM    940  HG2 PRO    17      62.890  54.360  58.460  1.00  0.00            
ATOM    941  CB  PRO    17      62.800  54.320  60.600  1.00  0.00            
ATOM    942  HB1 PRO    17      63.320  54.860  61.390  1.00  0.00            
ATOM    943  HB2 PRO    17      63.170  53.300  60.480  1.00  0.00            
ATOM    944  CA  PRO    17      61.250  54.430  60.940  1.00  0.00            
ATOM    945  HA  PRO    17      60.720  53.520  60.650  1.00  0.00            
ATOM    946  C   PRO    17      61.050  54.620  62.440  1.00  0.00            
ATOM    947  O   PRO    17      60.890  55.700  62.940  1.00  0.00            
ATOM    948  N   HYP    18      61.020  53.520  63.240  1.00  0.00            
ATOM    949  CD2 HYP    18      61.040  52.120  62.840  1.00  0.00            
ATOM    950 1HD2 HYP    18      62.030  51.900  62.430  1.00  0.00            
ATOM    951 2HD2 HYP    18      60.340  51.850  62.050  1.00  0.00            
ATOM    952  CG  HYP    18      60.800  51.220  64.090  1.00  0.00            
ATOM    953  HG  HYP    18      61.360  50.290  64.070  1.00  0.00            
ATOM    954  OD1 HYP    18      59.450  50.870  64.220  1.00  0.00            
ATOM    955  HD1 HYP    18      59.440  49.920  64.330  1.00  0.00            
ATOM    956  CB  HYP    18      61.210  52.100  65.200  1.00  0.00            
ATOM    957  HB1 HYP    18      62.280  51.910  65.150  1.00  0.00            
ATOM    958  HB2 HYP    18      60.620  51.820  66.070  1.00  0.00            
ATOM    959  CA  HYP    18      60.960  53.540  64.740  1.00  0.00            
ATOM    960  HA  HYP    18      59.980  53.810  65.140  1.00  0.00            
ATOM    961  C   HYP    18      62.120  54.430  65.340  1.00  0.00            
ATOM    962  O   HYP    18      63.230  54.480  64.850  1.00  0.00            
ATOM    963  N   GLY    19      61.840  55.130  66.400  1.00  0.00            
ATOM    964  H   GLY    19      60.880  55.140  66.720  1.00  0.00            
ATOM    965  CA  GLY    19      62.850  55.820  67.190  1.00  0.00            
ATOM    966  HA1 GLY    19      62.400  56.420  67.990  1.00  0.00            
ATOM    967  HA2 GLY    19      63.340  56.500  66.500  1.00  0.00            
ATOM    968  C   GLY    19      63.950  54.950  67.890  1.00  0.00            
ATOM    969  O   GLY    19      64.010  53.730  67.760  1.00  0.00            
ATOM    970  N   PRO    20      64.870  55.580  68.630  1.00  0.00            
ATOM    971  CD  PRO    20      64.720  56.950  69.200  1.00  0.00            
ATOM    972  HD1 PRO    20      63.660  57.200  69.310  1.00  0.00            
ATOM    973  HD2 PRO    20      65.130  57.500  68.360  1.00  0.00            
ATOM    974  CG  PRO    20      65.630  57.100  70.460  1.00  0.00            
ATOM    975  HG1 PRO    20      65.100  56.850  71.380  1.00  0.00            
ATOM    976  HG2 PRO    20      66.010  58.120  70.450  1.00  0.00            
ATOM    977  CB  PRO    20      66.760  56.050  70.140  1.00  0.00            
ATOM    978  HB1 PRO    20      67.270  55.700  71.040  1.00  0.00            
ATOM    979  HB2 PRO    20      67.470  56.440  69.410  1.00  0.00            
ATOM    980  CA  PRO    20      65.920  54.910  69.410  1.00  0.00            
ATOM    981  HA  PRO    20      66.570  54.410  68.700  1.00  0.00            
ATOM    982  C   PRO    20      65.380  53.930  70.490  1.00  0.00            
ATOM    983  O   PRO    20      64.260  54.090  71.070  1.00  0.00            
ATOM    984  N   HYP    21      66.190  52.990  70.940  1.00  0.00            
ATOM    985  CD2 HYP    21      67.420  52.500  70.390  1.00  0.00            
ATOM    986 1HD2 HYP    21      68.280  53.070  70.740  1.00  0.00            
ATOM    987 2HD2 HYP    21      67.560  52.540  69.310  1.00  0.00            
ATOM    988  CG  HYP    21      67.650  51.040  70.810  1.00  0.00            
ATOM    989  HG  HYP    21      68.700  50.770  70.960  1.00  0.00            
ATOM    990  OD1 HYP    21      67.120  50.080  69.880  1.00  0.00            
ATOM    991  HD1 HYP    21      67.320  50.320  68.970  1.00  0.00            
ATOM    992  CB  HYP    21      66.920  50.990  72.130  1.00  0.00            
ATOM    993  HB1 HYP    21      67.610  51.390  72.860  1.00  0.00            
ATOM    994  HB2 HYP    21      66.590  49.970  72.330  1.00  0.00            
ATOM    995  CA  HYP    21      65.770  52.050  71.970  1.00  0.00            
ATOM    996  HA  HYP    21      64.860  51.490  71.720  1.00  0.00            
ATOM    997  C   HYP    21      65.590  52.660  73.320  1.00  0.00            
ATOM    998  O   HYP    21      66.120  53.760  73.640  1.00  0.00            
ATOM    999  N   GLY    22      64.640  52.060  74.080  1.00  0.00            
ATOM   1000  H   GLY    22      64.200  51.230  73.710  1.00  0.00            
ATOM   1001  CA  GLY    22      63.950  52.610  75.250  1.00  0.00            
ATOM   1002  HA1 GLY    22      63.080  51.990  75.490  1.00  0.00            
ATOM   1003  HA2 GLY    22      63.640  53.620  75.000  1.00  0.00            
ATOM   1004  C   GLY    22      64.760  52.740  76.550  1.00  0.00            
ATOM   1005  O   GLY    22      65.890  52.320  76.480  1.00  0.00            
ATOM   1006  N   PRO    23      64.250  53.360  77.660  1.00  0.00            
ATOM   1007  CD  PRO    23      62.980  54.150  77.690  1.00  0.00            
ATOM   1008  HD1 PRO    23      62.100  53.570  77.400  1.00  0.00            
ATOM   1009  HD2 PRO    23      63.110  55.110  77.200  1.00  0.00            
ATOM   1010  CG  PRO    23      62.800  54.470  79.150  1.00  0.00            
ATOM   1011  HG1 PRO    23      62.500  53.600  79.740  1.00  0.00            
ATOM   1012  HG2 PRO    23      62.120  55.320  79.260  1.00  0.00            
ATOM   1013  CB  PRO    23      64.200  54.710  79.590  1.00  0.00            
ATOM   1014  HB1 PRO    23      64.370  54.670  80.670  1.00  0.00            
ATOM   1015  HB2 PRO    23      64.530  55.640  79.140  1.00  0.00            
ATOM   1016  CA  PRO    23      65.020  53.570  78.850  1.00  0.00            
ATOM   1017  HA  PRO    23      66.030  53.850  78.550  1.00  0.00            
ATOM   1018  C   PRO    23      65.160  52.210  79.640  1.00  0.00            
ATOM   1019  O   PRO    23      64.530  51.190  79.290  1.00  0.00            
ATOM   1020  N   HYP    24      65.910  52.290  80.770  1.00  0.00            
ATOM   1021  CD2 HYP    24      66.860  53.340  81.150  1.00  0.00            
ATOM   1022 1HD2 HYP    24      66.340  53.920  81.920  1.00  0.00            
ATOM   1023 2HD2 HYP    24      67.200  54.060  80.410  1.00  0.00            
ATOM   1024  CG  HYP    24      68.060  52.580  81.800  1.00  0.00            
ATOM   1025  HG  HYP    24      68.580  53.200  82.530  1.00  0.00            
ATOM   1026  OD1 HYP    24      69.010  52.250  80.800  1.00  0.00            
ATOM   1027  HD1 HYP    24      69.150  52.980  80.200  1.00  0.00            
ATOM   1028  CB  HYP    24      67.390  51.410  82.530  1.00  0.00            
ATOM   1029  HB1 HYP    24      67.010  51.720  83.500  1.00  0.00            
ATOM   1030  HB2 HYP    24      68.110  50.610  82.670  1.00  0.00            
ATOM   1031  CA  HYP    24      66.260  51.090  81.610  1.00  0.00            
ATOM   1032  HA  HYP    24      66.630  50.320  80.930  1.00  0.00            
ATOM   1033  C   HYP    24      64.990  50.570  82.380  1.00  0.00            
ATOM   1034  O   HYP    24      64.190  51.410  82.820  1.00  0.00            
ATOM   1035  N   GLY    25      64.810  49.270  82.530  1.00  0.00            
ATOM   1036  H   GLY    25      65.640  48.720  82.380  1.00  0.00            
ATOM   1037  CA  GLY    25      63.710  48.710  83.320  1.00  0.00            
ATOM   1038  HA1 GLY    25      63.720  47.630  83.170  1.00  0.00            
ATOM   1039  HA2 GLY    25      62.720  48.970  82.930  1.00  0.00            
ATOM   1040  C   GLY    25      63.760  48.980  84.890  1.00  0.00            
ATOM   1041  O   GLY    25      64.740  49.530  85.380  1.00  0.00            
ATOM   1042  N   PRO    26      62.770  48.490  85.610  1.00  0.00            
ATOM   1043  CD  PRO    26      61.610  47.800  85.040  1.00  0.00            
ATOM   1044  HD1 PRO    26      61.820  46.820  84.610  1.00  0.00            
ATOM   1045  HD2 PRO    26      61.080  48.410  84.310  1.00  0.00            
ATOM   1046  CG  PRO    26      60.640  47.560  86.260  1.00  0.00            
ATOM   1047  HG1 PRO    26      60.760  46.580  86.740  1.00  0.00            
ATOM   1048  HG2 PRO    26      59.600  47.740  85.990  1.00  0.00            
ATOM   1049  CB  PRO    26      61.080  48.610  87.230  1.00  0.00            
ATOM   1050  HB1 PRO    26      60.840  48.210  88.220  1.00  0.00            
ATOM   1051  HB2 PRO    26      60.770  49.610  86.960  1.00  0.00            
ATOM   1052  CA  PRO    26      62.580  48.730  87.040  1.00  0.00            
ATOM   1053  HA  PRO    26      62.800  49.740  87.380  1.00  0.00            
ATOM   1054  C   PRO    26      63.420  47.830  87.950  1.00  0.00            
ATOM   1055  O   PRO    26      64.050  46.870  87.480  1.00  0.00            
ATOM   1056  N   HYP    27      63.460  48.100  89.210  1.00  0.00            
ATOM   1057  CD2 HYP    27      63.240  49.370  89.970  1.00  0.00            
ATOM   1058 1HD2 HYP    27      62.210  49.470  90.310  1.00  0.00            
ATOM   1059 2HD2 HYP    27      63.400  50.230  89.310  1.00  0.00            
ATOM   1060  CG  HYP    27      64.140  49.340  91.140  1.00  0.00            
ATOM   1061  HG  HYP    27      63.630  49.870  91.950  1.00  0.00            
ATOM   1062  OD1 HYP    27      65.420  49.800  90.840  1.00  0.00            
ATOM   1063  HD1 HYP    27      65.470  50.760  90.910  1.00  0.00            
ATOM   1064  CB  HYP    27      64.190  47.830  91.450  1.00  0.00            
ATOM   1065  HB1 HYP    27      63.270  47.450  91.900  1.00  0.00            
ATOM   1066  HB2 HYP    27      64.980  47.540  92.150  1.00  0.00            
ATOM   1067  CA  HYP    27      64.250  47.180  90.050  1.00  0.00            
ATOM   1068  HA  HYP    27      65.260  47.240  89.630  1.00  0.00            
ATOM   1069  C   HYP    27      63.660  45.770  90.110  1.00  0.00            
ATOM   1070  O   HYP    27      62.440  45.640  89.870  1.00  0.00            
ATOM   1071  N   GLY    28      64.490  44.770  90.420  1.00  0.00            
ATOM   1072  H   GLY    28      65.470  44.890  90.670  1.00  0.00            
ATOM   1073  CA  GLY    28      64.020  43.400  90.530  1.00  0.00            
ATOM   1074  HA1 GLY    28      64.740  42.640  90.240  1.00  0.00            
ATOM   1075  HA2 GLY    28      63.340  43.150  89.720  1.00  0.00            
ATOM   1076  C   GLY    28      63.320  43.050  91.850  1.00  0.00            
ATOM   1077  O   GLY    28      63.140  43.890  92.750  1.00  0.00            
ATOM   1078  N   PRO    29      63.010  41.760  92.080  1.00  0.00            
ATOM   1079  CD  PRO    29      63.140  40.750  91.080  1.00  0.00            
ATOM   1080  HD1 PRO    29      64.220  40.690  90.960  1.00  0.00            
ATOM   1081  HD2 PRO    29      62.700  40.990  90.110  1.00  0.00            
ATOM   1082  CG  PRO    29      62.580  39.490  91.700  1.00  0.00            
ATOM   1083  HG1 PRO    29      63.080  38.590  91.340  1.00  0.00            
ATOM   1084  HG2 PRO    29      61.550  39.530  91.350  1.00  0.00            
ATOM   1085  CB  PRO    29      62.490  39.720  93.210  1.00  0.00            
ATOM   1086  HB1 PRO    29      63.360  39.350  93.750  1.00  0.00            
ATOM   1087  HB2 PRO    29      61.620  39.190  93.580  1.00  0.00            
ATOM   1088  CA  PRO    29      62.420  41.260  93.300  1.00  0.00            
ATOM   1089  HA  PRO    29      61.390  41.630  93.350  1.00  0.00            
ATOM   1090  C   PRO    29      63.110  41.730  94.610  1.00  0.00            
ATOM   1091  O   PRO    29      64.340  41.730  94.730  1.00  0.00            
ATOM   1092  N   HYP    30      62.490  42.000  95.760  1.00  0.00            
ATOM   1093  CD2 HYP    30      61.050  42.150  95.930  1.00  0.00            
ATOM   1094 1HD2 HYP    30      60.610  41.300  96.440  1.00  0.00            
ATOM   1095 2HD2 HYP    30      60.520  42.270  94.980  1.00  0.00            
ATOM   1096  CG  HYP    30      60.870  43.360  96.810  1.00  0.00            
ATOM   1097  HG  HYP    30      59.860  43.390  97.210  1.00  0.00            
ATOM   1098  OD1 HYP    30      61.100  44.580  96.210  1.00  0.00            
ATOM   1099  HD1 HYP    30      60.300  44.900  95.790  1.00  0.00            
ATOM   1100  CB  HYP    30      61.840  43.000  97.860  1.00  0.00            
ATOM   1101  HB1 HYP    30      61.560  42.090  98.410  1.00  0.00            
ATOM   1102  HB2 HYP    30      62.120  43.840  98.490  1.00  0.00            
ATOM   1103  CA  HYP    30      63.030  42.590  96.970  1.00  0.00            
ATOM   1104  HA  HYP    30      63.620  43.430  96.610  1.00  0.00            
ATOM   1105  C   HYP    30      64.030  41.720  97.750  1.00  0.00            
ATOM   1106  O   HYP    30      64.490  42.060  98.830  1.00  0.00            
ATOM   1107  N   GLY    31      64.450  40.510  97.290  1.00  0.00            
ATOM   1108  H   GLY    31      64.130  40.170  96.390  1.00  0.00            
ATOM   1109  CA  GLY    31      65.210  39.530  98.040  1.00  0.00            
ATOM   1110  HA1 GLY    31      64.600  39.160  98.870  1.00  0.00            
ATOM   1111  HA2 GLY    31      66.120  39.950  98.480  1.00  0.00            
ATOM   1112  C   GLY    31      65.670  38.460  97.080  1.00  0.00            
ATOM   1113  O   GLY    31      65.130  38.210  95.980  1.00  0.00            
ATOM   1114  N   NH2    32      66.770  37.800  97.540  1.00  0.00            
ATOM   1115  H1  NH2    32      67.250  38.110  98.380  1.00  0.00            
ATOM   1116  H2  NH2    32      67.130  37.120  96.890  1.00  0.00            
TER
