# Supplementary material for: A solution structure analysis reveals a bent collagen triple helix in the complement activation recognition molecule mannan-binding lectin
Source: J Biol Chem. 2022 Dec 15;299(2):102799. doi: 10.1016/j.jbc.2022.102799 (PMC9898670; doi:10.1016/j.jbc.2022.102799)
Supplement: top10-GA [file mmc2.zip › 5-GA_3885.pdb]

ATOM      1  CH3 ACE     1      43.040  80.670  21.250  1.00  0.00            
ATOM      2 1HH3 ACE     1      42.100  80.190  20.940  1.00  0.00            
ATOM      3 2HH3 ACE     1      43.360  80.290  22.220  1.00  0.00            
ATOM      4 3HH3 ACE     1      42.830  81.730  21.340  1.00  0.00            
ATOM      5  C   ACE     1      44.170  80.620  20.200  1.00  0.00            
ATOM      6  O   ACE     1      44.400  81.660  19.560  1.00  0.00            
ATOM      7  N   PRO     2      44.740  79.460  19.920  1.00  0.00            
ATOM      8  CD  PRO     2      45.560  79.270  18.780  1.00  0.00            
ATOM      9  HD1 PRO     2      46.300  80.070  18.750  1.00  0.00            
ATOM     10  HD2 PRO     2      45.030  79.490  17.860  1.00  0.00            
ATOM     11  CG  PRO     2      46.120  77.890  18.820  1.00  0.00            
ATOM     12  HG1 PRO     2      47.050  77.890  19.380  1.00  0.00            
ATOM     13  HG2 PRO     2      46.210  77.500  17.800  1.00  0.00            
ATOM     14  CB  PRO     2      44.970  77.220  19.650  1.00  0.00            
ATOM     15  HB1 PRO     2      45.440  76.360  20.130  1.00  0.00            
ATOM     16  HB2 PRO     2      44.120  76.880  19.060  1.00  0.00            
ATOM     17  CA  PRO     2      44.570  78.250  20.650  1.00  0.00            
ATOM     18  HA  PRO     2      43.520  78.190  20.920  1.00  0.00            
ATOM     19  C   PRO     2      45.270  78.250  21.990  1.00  0.00            
ATOM     20  O   PRO     2      46.230  78.970  22.170  1.00  0.00            
ATOM     21  N   HYP     3      44.860  77.470  23.040  1.00  0.00            
ATOM     22  CD2 HYP     3      43.690  76.570  22.970  1.00  0.00            
ATOM     23 1HD2 HYP     3      43.820  75.620  22.440  1.00  0.00            
ATOM     24 2HD2 HYP     3      42.810  76.960  22.460  1.00  0.00            
ATOM     25  CG  HYP     3      43.370  76.320  24.450  1.00  0.00            
ATOM     26  HG  HYP     3      42.720  75.450  24.590  1.00  0.00            
ATOM     27  OD1 HYP     3      42.710  77.460  24.910  1.00  0.00            
ATOM     28  HD1 HYP     3      42.630  77.400  25.870  1.00  0.00            
ATOM     29  CB  HYP     3      44.790  76.210  25.000  1.00  0.00            
ATOM     30  HB1 HYP     3      45.240  75.240  24.790  1.00  0.00            
ATOM     31  HB2 HYP     3      44.700  76.260  26.080  1.00  0.00            
ATOM     32  CA  HYP     3      45.590  77.300  24.310  1.00  0.00            
ATOM     33  HA  HYP     3      45.680  78.260  24.810  1.00  0.00            
ATOM     34  C   HYP     3      47.100  76.820  24.110  1.00  0.00            
ATOM     35  O   HYP     3      47.400  76.060  23.180  1.00  0.00            
ATOM     36  N   GLY     4      47.980  77.170  25.020  1.00  0.00            
ATOM     37  H   GLY     4      47.760  78.030  25.510  1.00  0.00            
ATOM     38  CA  GLY     4      49.310  76.530  25.080  1.00  0.00            
ATOM     39  HA1 GLY     4      49.970  77.200  25.630  1.00  0.00            
ATOM     40  HA2 GLY     4      49.690  76.470  24.070  1.00  0.00            
ATOM     41  C   GLY     4      49.440  75.080  25.590  1.00  0.00            
ATOM     42  O   GLY     4      48.400  74.500  25.740  1.00  0.00            
ATOM     43  N   PRO     5      50.620  74.580  26.000  1.00  0.00            
ATOM     44  CD  PRO     5      51.960  75.090  25.690  1.00  0.00            
ATOM     45  HD1 PRO     5      52.520  75.560  26.510  1.00  0.00            
ATOM     46  HD2 PRO     5      51.890  75.850  24.910  1.00  0.00            
ATOM     47  CG  PRO     5      52.810  73.940  25.250  1.00  0.00            
ATOM     48  HG1 PRO     5      53.870  74.150  25.210  1.00  0.00            
ATOM     49  HG2 PRO     5      52.440  73.600  24.280  1.00  0.00            
ATOM     50  CB  PRO     5      52.390  72.930  26.310  1.00  0.00            
ATOM     51  HB1 PRO     5      52.980  73.070  27.220  1.00  0.00            
ATOM     52  HB2 PRO     5      52.560  71.970  25.830  1.00  0.00            
ATOM     53  CA  PRO     5      50.870  73.190  26.450  1.00  0.00            
ATOM     54  HA  PRO     5      50.330  72.590  25.710  1.00  0.00            
ATOM     55  C   PRO     5      50.280  72.860  27.810  1.00  0.00            
ATOM     56  O   PRO     5      50.110  73.700  28.720  1.00  0.00            
ATOM     57  N   HYP     6      49.940  71.540  28.080  1.00  0.00            
ATOM     58  CD2 HYP     6      50.030  70.430  27.190  1.00  0.00            
ATOM     59 1HD2 HYP     6      51.040  70.040  27.380  1.00  0.00            
ATOM     60 2HD2 HYP     6      49.930  70.670  26.130  1.00  0.00            
ATOM     61  CG  HYP     6      48.920  69.490  27.630  1.00  0.00            
ATOM     62  HG  HYP     6      49.260  68.470  27.470  1.00  0.00            
ATOM     63  OD1 HYP     6      47.710  69.810  26.930  1.00  0.00            
ATOM     64  HD1 HYP     6      48.010  70.150  26.080  1.00  0.00            
ATOM     65  CB  HYP     6      48.980  69.610  29.140  1.00  0.00            
ATOM     66  HB1 HYP     6      49.820  69.060  29.570  1.00  0.00            
ATOM     67  HB2 HYP     6      48.130  69.220  29.710  1.00  0.00            
ATOM     68  CA  HYP     6      49.270  71.030  29.320  1.00  0.00            
ATOM     69  HA  HYP     6      48.340  71.590  29.370  1.00  0.00            
ATOM     70  C   HYP     6      50.100  71.410  30.580  1.00  0.00            
ATOM     71  O   HYP     6      51.320  71.180  30.630  1.00  0.00            
ATOM     72  N   GLY     7      49.420  71.860  31.680  1.00  0.00            
ATOM     73  H   GLY     7      48.420  71.990  31.630  1.00  0.00            
ATOM     74  CA  GLY     7      50.090  72.370  32.910  1.00  0.00            
ATOM     75  HA1 GLY     7      49.310  72.660  33.620  1.00  0.00            
ATOM     76  HA2 GLY     7      50.650  73.230  32.560  1.00  0.00            
ATOM     77  C   GLY     7      50.950  71.400  33.670  1.00  0.00            
ATOM     78  O   GLY     7      50.690  70.160  33.540  1.00  0.00            
ATOM     79  N   PRO     8      51.970  71.900  34.430  1.00  0.00            
ATOM     80  CD  PRO     8      52.550  73.260  34.300  1.00  0.00            
ATOM     81  HD1 PRO     8      51.830  73.900  34.800  1.00  0.00            
ATOM     82  HD2 PRO     8      52.680  73.470  33.240  1.00  0.00            
ATOM     83  CG  PRO     8      53.890  73.160  34.920  1.00  0.00            
ATOM     84  HG1 PRO     8      54.130  74.150  35.310  1.00  0.00            
ATOM     85  HG2 PRO     8      54.600  72.810  34.180  1.00  0.00            
ATOM     86  CB  PRO     8      53.650  72.090  36.070  1.00  0.00            
ATOM     87  HB1 PRO     8      53.130  72.680  36.820  1.00  0.00            
ATOM     88  HB2 PRO     8      54.560  71.700  36.530  1.00  0.00            
ATOM     89  CA  PRO     8      52.740  71.080  35.360  1.00  0.00            
ATOM     90  HA  PRO     8      53.320  70.330  34.830  1.00  0.00            
ATOM     91  C   PRO     8      51.850  70.470  36.390  1.00  0.00            
ATOM     92  O   PRO     8      50.650  70.740  36.680  1.00  0.00            
ATOM     93  N   HYP     9      52.430  69.470  37.030  1.00  0.00            
ATOM     94  CD2 HYP     9      53.760  68.850  36.890  1.00  0.00            
ATOM     95 1HD2 HYP     9      54.530  69.600  36.700  1.00  0.00            
ATOM     96 2HD2 HYP     9      53.730  68.140  36.070  1.00  0.00            
ATOM     97  CG  HYP     9      54.010  68.090  38.200  1.00  0.00            
ATOM     98  HG  HYP     9      54.260  68.820  38.960  1.00  0.00            
ATOM     99  OD1 HYP     9      54.990  67.030  38.200  1.00  0.00            
ATOM    100  HD1 HYP     9      55.320  66.870  39.090  1.00  0.00            
ATOM    101  CB  HYP     9      52.670  67.600  38.450  1.00  0.00            
ATOM    102  HB1 HYP     9      52.550  67.230  39.470  1.00  0.00            
ATOM    103  HB2 HYP     9      52.500  66.890  37.650  1.00  0.00            
ATOM    104  CA  HYP     9      51.790  68.830  38.210  1.00  0.00            
ATOM    105  HA  HYP     9      50.790  68.460  38.000  1.00  0.00            
ATOM    106  C   HYP     9      51.670  69.790  39.380  1.00  0.00            
ATOM    107  O   HYP     9      52.400  70.810  39.470  1.00  0.00            
ATOM    108  N   GLY    10      50.690  69.500  40.300  1.00  0.00            
ATOM    109  H   GLY    10      50.200  68.640  40.130  1.00  0.00            
ATOM    110  CA  GLY    10      50.580  70.270  41.540  1.00  0.00            
ATOM    111  HA1 GLY    10      49.730  69.850  42.070  1.00  0.00            
ATOM    112  HA2 GLY    10      50.400  71.330  41.360  1.00  0.00            
ATOM    113  C   GLY    10      51.750  70.100  42.530  1.00  0.00            
ATOM    114  O   GLY    10      52.650  69.270  42.320  1.00  0.00            
ATOM    115  N   PRO    11      51.710  70.950  43.560  1.00  0.00            
ATOM    116  CD  PRO    11      50.710  72.030  43.800  1.00  0.00            
ATOM    117  HD1 PRO    11      49.650  71.840  43.610  1.00  0.00            
ATOM    118  HD2 PRO    11      51.000  72.880  43.190  1.00  0.00            
ATOM    119  CG  PRO    11      50.880  72.290  45.310  1.00  0.00            
ATOM    120  HG1 PRO    11      50.400  71.490  45.870  1.00  0.00            
ATOM    121  HG2 PRO    11      50.570  73.280  45.630  1.00  0.00            
ATOM    122  CB  PRO    11      52.330  72.110  45.560  1.00  0.00            
ATOM    123  HB1 PRO    11      52.580  72.130  46.630  1.00  0.00            
ATOM    124  HB2 PRO    11      52.880  72.930  45.110  1.00  0.00            
ATOM    125  CA  PRO    11      52.610  70.840  44.700  1.00  0.00            
ATOM    126  HA  PRO    11      53.650  70.790  44.370  1.00  0.00            
ATOM    127  C   PRO    11      52.380  69.580  45.530  1.00  0.00            
ATOM    128  O   PRO    11      51.310  68.980  45.480  1.00  0.00            
ATOM    129  N   HYP    12      53.430  69.110  46.240  1.00  0.00            
ATOM    130  CD2 HYP    12      54.800  69.550  46.160  1.00  0.00            
ATOM    131 1HD2 HYP    12      54.900  70.630  46.060  1.00  0.00            
ATOM    132 2HD2 HYP    12      55.400  68.980  45.450  1.00  0.00            
ATOM    133  CG  HYP    12      55.390  69.120  47.530  1.00  0.00            
ATOM    134  HG  HYP    12      55.010  69.880  48.220  1.00  0.00            
ATOM    135  OD1 HYP    12      56.820  69.060  47.530  1.00  0.00            
ATOM    136  HD1 HYP    12      57.160  69.840  47.960  1.00  0.00            
ATOM    137  CB  HYP    12      54.740  67.750  47.730  1.00  0.00            
ATOM    138  HB1 HYP    12      54.690  67.430  48.770  1.00  0.00            
ATOM    139  HB2 HYP    12      55.140  67.040  47.010  1.00  0.00            
ATOM    140  CA  HYP    12      53.320  67.960  47.150  1.00  0.00            
ATOM    141  HA  HYP    12      53.060  67.080  46.560  1.00  0.00            
ATOM    142  C   HYP    12      52.250  68.100  48.250  1.00  0.00            
ATOM    143  O   HYP    12      52.010  69.240  48.610  1.00  0.00            
ATOM    144  N   GLY    13      51.680  67.000  48.860  1.00  0.00            
ATOM    145  H   GLY    13      51.730  66.140  48.330  1.00  0.00            
ATOM    146  CA  GLY    13      50.670  67.120  49.870  1.00  0.00            
ATOM    147  HA1 GLY    13      50.060  66.220  49.860  1.00  0.00            
ATOM    148  HA2 GLY    13      50.000  67.950  49.630  1.00  0.00            
ATOM    149  C   GLY    13      51.090  67.350  51.330  1.00  0.00            
ATOM    150  O   GLY    13      52.230  67.700  51.600  1.00  0.00            
ATOM    151  N   PRO    14      50.270  66.990  52.290  1.00  0.00            
ATOM    152  CD  PRO    14      48.840  66.720  52.030  1.00  0.00            
ATOM    153  HD1 PRO    14      48.750  65.640  51.920  1.00  0.00            
ATOM    154  HD2 PRO    14      48.420  67.230  51.160  1.00  0.00            
ATOM    155  CG  PRO    14      48.140  67.110  53.280  1.00  0.00            
ATOM    156  HG1 PRO    14      47.210  66.540  53.300  1.00  0.00            
ATOM    157  HG2 PRO    14      47.950  68.180  53.240  1.00  0.00            
ATOM    158  CB  PRO    14      49.130  66.780  54.380  1.00  0.00            
ATOM    159  HB1 PRO    14      49.110  65.710  54.580  1.00  0.00            
ATOM    160  HB2 PRO    14      48.890  67.390  55.250  1.00  0.00            
ATOM    161  CA  PRO    14      50.450  67.200  53.780  1.00  0.00            
ATOM    162  HA  PRO    14      50.640  68.260  53.960  1.00  0.00            
ATOM    163  C   PRO    14      51.600  66.340  54.360  1.00  0.00            
ATOM    164  O   PRO    14      51.840  65.230  53.880  1.00  0.00            
ATOM    165  N   HYP    15      52.300  66.840  55.360  1.00  0.00            
ATOM    166  CD2 HYP    15      52.390  68.230  55.850  1.00  0.00            
ATOM    167 1HD2 HYP    15      51.430  68.570  56.250  1.00  0.00            
ATOM    168 2HD2 HYP    15      52.680  68.850  55.000  1.00  0.00            
ATOM    169  CG  HYP    15      53.470  68.250  56.890  1.00  0.00            
ATOM    170  HG  HYP    15      53.280  68.990  57.670  1.00  0.00            
ATOM    171  OD1 HYP    15      54.820  68.470  56.460  1.00  0.00            
ATOM    172  HD1 HYP    15      54.870  69.250  55.900  1.00  0.00            
ATOM    173  CB  HYP    15      53.370  66.850  57.500  1.00  0.00            
ATOM    174  HB1 HYP    15      52.590  66.710  58.260  1.00  0.00            
ATOM    175  HB2 HYP    15      54.360  66.600  57.860  1.00  0.00            
ATOM    176  CA  HYP    15      53.030  65.980  56.270  1.00  0.00            
ATOM    177  HA  HYP    15      54.000  65.740  55.830  1.00  0.00            
ATOM    178  C   HYP    15      52.530  64.590  56.590  1.00  0.00            
ATOM    179  O   HYP    15      51.340  64.460  56.800  1.00  0.00            
ATOM    180  N   ALA    16      53.440  63.620  56.780  1.00  0.00            
ATOM    181  H   ALA    16      54.420  63.870  56.740  1.00  0.00            
ATOM    182  CA  ALA    16      53.030  62.300  57.200  1.00  0.00            
ATOM    183  HA  ALA    16      52.130  62.000  56.660  1.00  0.00            
ATOM    184  CB  ALA    16      54.200  61.360  56.870  1.00  0.00            
ATOM    185  HB1 ALA    16      54.200  60.620  57.660  1.00  0.00            
ATOM    186  HB2 ALA    16      54.040  60.920  55.880  1.00  0.00            
ATOM    187  HB3 ALA    16      55.130  61.920  56.990  1.00  0.00            
ATOM    188  C   ALA    16      52.620  62.300  58.700  1.00  0.00            
ATOM    189  O   ALA    16      53.220  63.130  59.450  1.00  0.00            
ATOM    190  N   PRO    17      51.650  61.450  59.090  1.00  0.00            
ATOM    191  CD  PRO    17      50.730  60.650  58.210  1.00  0.00            
ATOM    192  HD1 PRO    17      51.300  60.100  57.460  1.00  0.00            
ATOM    193  HD2 PRO    17      50.000  61.290  57.730  1.00  0.00            
ATOM    194  CG  PRO    17      49.970  59.730  59.270  1.00  0.00            
ATOM    195  HG1 PRO    17      50.500  58.800  59.480  1.00  0.00            
ATOM    196  HG2 PRO    17      48.990  59.440  58.900  1.00  0.00            
ATOM    197  CB  PRO    17      49.920  60.530  60.570  1.00  0.00            
ATOM    198  HB1 PRO    17      49.860  59.960  61.500  1.00  0.00            
ATOM    199  HB2 PRO    17      49.230  61.370  60.660  1.00  0.00            
ATOM    200  CA  PRO    17      51.260  61.260  60.500  1.00  0.00            
ATOM    201  HA  PRO    17      51.130  62.180  61.080  1.00  0.00            
ATOM    202  C   PRO    17      52.300  60.380  61.300  1.00  0.00            
ATOM    203  O   PRO    17      52.830  59.380  60.780  1.00  0.00            
ATOM    204  N   HYP    18      52.580  60.740  62.560  1.00  0.00            
ATOM    205  CD2 HYP    18      52.010  61.940  63.270  1.00  0.00            
ATOM    206 1HD2 HYP    18      51.050  61.630  63.680  1.00  0.00            
ATOM    207 2HD2 HYP    18      51.970  62.850  62.670  1.00  0.00            
ATOM    208  CG  HYP    18      52.970  62.210  64.470  1.00  0.00            
ATOM    209  HG  HYP    18      52.420  62.630  65.310  1.00  0.00            
ATOM    210  OD1 HYP    18      53.900  63.100  64.000  1.00  0.00            
ATOM    211  HD1 HYP    18      53.720  63.970  64.350  1.00  0.00            
ATOM    212  CB  HYP    18      53.450  60.730  64.810  1.00  0.00            
ATOM    213  HB1 HYP    18      52.710  60.270  65.460  1.00  0.00            
ATOM    214  HB2 HYP    18      54.450  60.770  65.230  1.00  0.00            
ATOM    215  CA  HYP    18      53.490  60.000  63.440  1.00  0.00            
ATOM    216  HA  HYP    18      54.470  60.060  62.970  1.00  0.00            
ATOM    217  C   HYP    18      53.210  58.500  63.650  1.00  0.00            
ATOM    218  O   HYP    18      52.120  58.020  63.770  1.00  0.00            
ATOM    219  N   GLY    19      54.300  57.680  63.730  1.00  0.00            
ATOM    220  H   GLY    19      55.160  58.210  63.700  1.00  0.00            
ATOM    221  CA  GLY    19      54.350  56.260  64.010  1.00  0.00            
ATOM    222  HA1 GLY    19      55.240  55.840  63.550  1.00  0.00            
ATOM    223  HA2 GLY    19      53.450  55.840  63.570  1.00  0.00            
ATOM    224  C   GLY    19      54.500  55.950  65.490  1.00  0.00            
ATOM    225  O   GLY    19      55.040  56.890  66.190  1.00  0.00            
ATOM    226  N   PRO    20      54.030  54.810  66.000  1.00  0.00            
ATOM    227  CD  PRO    20      53.430  53.720  65.180  1.00  0.00            
ATOM    228  HD1 PRO    20      54.070  53.320  64.400  1.00  0.00            
ATOM    229  HD2 PRO    20      52.490  54.050  64.740  1.00  0.00            
ATOM    230  CG  PRO    20      53.190  52.630  66.120  1.00  0.00            
ATOM    231  HG1 PRO    20      54.120  52.070  66.050  1.00  0.00            
ATOM    232  HG2 PRO    20      52.360  51.960  65.890  1.00  0.00            
ATOM    233  CB  PRO    20      53.000  53.270  67.460  1.00  0.00            
ATOM    234  HB1 PRO    20      53.400  52.700  68.300  1.00  0.00            
ATOM    235  HB2 PRO    20      51.950  53.430  67.710  1.00  0.00            
ATOM    236  CA  PRO    20      53.830  54.580  67.370  1.00  0.00            
ATOM    237  HA  PRO    20      53.320  55.410  67.860  1.00  0.00            
ATOM    238  C   PRO    20      55.210  54.490  68.080  1.00  0.00            
ATOM    239  O   PRO    20      56.230  54.320  67.450  1.00  0.00            
ATOM    240  N   HYP    21      55.200  54.420  69.420  1.00  0.00            
ATOM    241  CD2 HYP    21      54.040  54.820  70.250  1.00  0.00            
ATOM    242 1HD2 HYP    21      53.190  54.150  70.180  1.00  0.00            
ATOM    243 2HD2 HYP    21      53.700  55.810  69.970  1.00  0.00            
ATOM    244  CG  HYP    21      54.620  54.910  71.720  1.00  0.00            
ATOM    245  HG  HYP    21      53.810  54.800  72.440  1.00  0.00            
ATOM    246  OD1 HYP    21      55.110  56.290  71.910  1.00  0.00            
ATOM    247  HD1 HYP    21      54.420  56.850  71.540  1.00  0.00            
ATOM    248  CB  HYP    21      55.640  53.780  71.680  1.00  0.00            
ATOM    249  HB1 HYP    21      55.150  52.820  71.810  1.00  0.00            
ATOM    250  HB2 HYP    21      56.340  53.880  72.510  1.00  0.00            
ATOM    251  CA  HYP    21      56.280  53.960  70.230  1.00  0.00            
ATOM    252  HA  HYP    21      57.080  54.700  70.230  1.00  0.00            
ATOM    253  C   HYP    21      56.810  52.530  69.920  1.00  0.00            
ATOM    254  O   HYP    21      56.000  51.660  69.560  1.00  0.00            
ATOM    255  N   GLY    22      58.140  52.210  70.000  1.00  0.00            
ATOM    256  H   GLY    22      58.710  52.930  70.420  1.00  0.00            
ATOM    257  CA  GLY    22      58.800  51.010  69.520  1.00  0.00            
ATOM    258  HA1 GLY    22      59.880  51.180  69.530  1.00  0.00            
ATOM    259  HA2 GLY    22      58.380  50.780  68.540  1.00  0.00            
ATOM    260  C   GLY    22      58.520  49.910  70.420  1.00  0.00            
ATOM    261  O   GLY    22      57.920  49.950  71.480  1.00  0.00            
ATOM    262  N   PRO    23      58.990  48.740  70.000  1.00  0.00            
ATOM    263  CD  PRO    23      59.750  48.410  68.840  1.00  0.00            
ATOM    264  HD1 PRO    23      60.560  49.130  68.680  1.00  0.00            
ATOM    265  HD2 PRO    23      59.100  48.440  67.970  1.00  0.00            
ATOM    266  CG  PRO    23      60.230  47.010  69.000  1.00  0.00            
ATOM    267  HG1 PRO    23      61.130  46.880  69.610  1.00  0.00            
ATOM    268  HG2 PRO    23      60.400  46.590  68.010  1.00  0.00            
ATOM    269  CB  PRO    23      59.020  46.310  69.610  1.00  0.00            
ATOM    270  HB1 PRO    23      59.340  45.400  70.110  1.00  0.00            
ATOM    271  HB2 PRO    23      58.260  46.090  68.860  1.00  0.00            
ATOM    272  CA  PRO    23      58.680  47.430  70.640  1.00  0.00            
ATOM    273  HA  PRO    23      57.620  47.330  70.890  1.00  0.00            
ATOM    274  C   PRO    23      59.420  47.290  72.030  1.00  0.00            
ATOM    275  O   PRO    23      60.390  47.980  72.290  1.00  0.00            
ATOM    276  N   HYP    24      59.060  46.290  72.840  1.00  0.00            
ATOM    277  CD2 HYP    24      57.940  45.430  72.550  1.00  0.00            
ATOM    278 1HD2 HYP    24      58.180  44.600  71.890  1.00  0.00            
ATOM    279 2HD2 HYP    24      57.000  45.910  72.290  1.00  0.00            
ATOM    280  CG  HYP    24      57.570  44.850  73.880  1.00  0.00            
ATOM    281  HG  HYP    24      56.930  43.960  73.820  1.00  0.00            
ATOM    282  OD1 HYP    24      57.030  45.870  74.740  1.00  0.00            
ATOM    283  HD1 HYP    24      56.240  46.200  74.320  1.00  0.00            
ATOM    284  CB  HYP    24      58.940  44.560  74.500  1.00  0.00            
ATOM    285  HB1 HYP    24      59.350  43.660  74.040  1.00  0.00            
ATOM    286  HB2 HYP    24      58.820  44.470  75.580  1.00  0.00            
ATOM    287  CA  HYP    24      59.750  45.830  74.120  1.00  0.00            
ATOM    288  HA  HYP    24      59.640  46.600  74.880  1.00  0.00            
ATOM    289  C   HYP    24      61.170  45.480  73.900  1.00  0.00            
ATOM    290  O   HYP    24      61.540  44.970  72.840  1.00  0.00            
ATOM    291  N   GLY    25      62.050  45.550  74.930  1.00  0.00            
ATOM    292  H   GLY    25      61.740  45.930  75.810  1.00  0.00            
ATOM    293  CA  GLY    25      63.450  44.940  74.780  1.00  0.00            
ATOM    294  HA1 GLY    25      64.060  45.360  75.580  1.00  0.00            
ATOM    295  HA2 GLY    25      63.870  45.240  73.830  1.00  0.00            
ATOM    296  C   GLY    25      63.580  43.390  74.780  1.00  0.00            
ATOM    297  O   GLY    25      62.630  42.630  74.950  1.00  0.00            
ATOM    298  N   PRO    26      64.790  42.850  74.650  1.00  0.00            
ATOM    299  CD  PRO    26      65.950  43.650  74.320  1.00  0.00            
ATOM    300  HD1 PRO    26      65.880  44.620  74.810  1.00  0.00            
ATOM    301  HD2 PRO    26      66.100  43.740  73.240  1.00  0.00            
ATOM    302  CG  PRO    26      67.090  42.780  74.880  1.00  0.00            
ATOM    303  HG1 PRO    26      67.210  42.970  75.950  1.00  0.00            
ATOM    304  HG2 PRO    26      68.080  42.850  74.440  1.00  0.00            
ATOM    305  CB  PRO    26      66.620  41.390  74.530  1.00  0.00            
ATOM    306  HB1 PRO    26      67.240  40.700  75.100  1.00  0.00            
ATOM    307  HB2 PRO    26      66.690  41.120  73.480  1.00  0.00            
ATOM    308  CA  PRO    26      65.150  41.490  74.910  1.00  0.00            
ATOM    309  HA  PRO    26      64.640  40.850  74.190  1.00  0.00            
ATOM    310  C   PRO    26      64.920  41.090  76.390  1.00  0.00            
ATOM    311  O   PRO    26      65.180  41.900  77.280  1.00  0.00            
ATOM    312  N   HYP    27      64.350  39.900  76.770  1.00  0.00            
ATOM    313  CD2 HYP    27      63.760  38.970  75.760  1.00  0.00            
ATOM    314 1HD2 HYP    27      64.480  38.230  75.440  1.00  0.00            
ATOM    315 2HD2 HYP    27      63.360  39.520  74.900  1.00  0.00            
ATOM    316  CG  HYP    27      62.770  38.160  76.510  1.00  0.00            
ATOM    317  HG  HYP    27      62.690  37.130  76.140  1.00  0.00            
ATOM    318  OD1 HYP    27      61.560  38.770  76.440  1.00  0.00            
ATOM    319  HD1 HYP    27      60.860  38.110  76.370  1.00  0.00            
ATOM    320  CB  HYP    27      63.320  38.210  77.930  1.00  0.00            
ATOM    321  HB1 HYP    27      64.090  37.460  78.130  1.00  0.00            
ATOM    322  HB2 HYP    27      62.530  38.070  78.670  1.00  0.00            
ATOM    323  CA  HYP    27      64.030  39.490  78.110  1.00  0.00            
ATOM    324  HA  HYP    27      63.310  40.220  78.490  1.00  0.00            
ATOM    325  C   HYP    27      65.280  39.350  78.990  1.00  0.00            
ATOM    326  O   HYP    27      66.350  38.910  78.560  1.00  0.00            
ATOM    327  N   GLY    28      65.080  39.700  80.290  1.00  0.00            
ATOM    328  H   GLY    28      64.110  39.940  80.440  1.00  0.00            
ATOM    329  CA  GLY    28      66.100  39.820  81.340  1.00  0.00            
ATOM    330  HA1 GLY    28      65.620  40.050  82.290  1.00  0.00            
ATOM    331  HA2 GLY    28      66.770  40.620  81.020  1.00  0.00            
ATOM    332  C   GLY    28      66.880  38.570  81.730  1.00  0.00            
ATOM    333  O   GLY    28      66.800  37.480  81.140  1.00  0.00            
ATOM    334  N   PRO    29      67.580  38.650  82.880  1.00  0.00            
ATOM    335  CD  PRO    29      68.010  39.930  83.480  1.00  0.00            
ATOM    336  HD1 PRO    29      67.160  40.280  84.080  1.00  0.00            
ATOM    337  HD2 PRO    29      68.320  40.630  82.710  1.00  0.00            
ATOM    338  CG  PRO    29      69.140  39.590  84.500  1.00  0.00            
ATOM    339  HG1 PRO    29      68.740  39.270  85.470  1.00  0.00            
ATOM    340  HG2 PRO    29      69.880  40.380  84.590  1.00  0.00            
ATOM    341  CB  PRO    29      69.760  38.410  83.780  1.00  0.00            
ATOM    342  HB1 PRO    29      70.470  37.780  84.320  1.00  0.00            
ATOM    343  HB2 PRO    29      70.150  38.820  82.850  1.00  0.00            
ATOM    344  CA  PRO    29      68.470  37.610  83.420  1.00  0.00            
ATOM    345  HA  PRO    29      68.800  36.940  82.630  1.00  0.00            
ATOM    346  C   PRO    29      67.830  36.850  84.600  1.00  0.00            
ATOM    347  O   PRO    29      66.650  37.010  85.000  1.00  0.00            
ATOM    348  N   HYP    30      68.520  35.850  85.190  1.00  0.00            
ATOM    349  CD2 HYP    30      69.910  35.370  85.020  1.00  0.00            
ATOM    350 1HD2 HYP    30      70.640  35.860  85.660  1.00  0.00            
ATOM    351 2HD2 HYP    30      70.010  35.450  83.940  1.00  0.00            
ATOM    352  CG  HYP    30      69.890  33.910  85.510  1.00  0.00            
ATOM    353  HG  HYP    30      70.870  33.500  85.730  1.00  0.00            
ATOM    354  OD1 HYP    30      69.360  33.050  84.560  1.00  0.00            
ATOM    355  HD1 HYP    30      69.880  33.260  83.780  1.00  0.00            
ATOM    356  CB  HYP    30      69.000  34.040  86.800  1.00  0.00            
ATOM    357  HB1 HYP    30      69.460  34.550  87.640  1.00  0.00            
ATOM    358  HB2 HYP    30      68.610  33.060  87.090  1.00  0.00            
ATOM    359  CA  HYP    30      67.900  35.020  86.270  1.00  0.00            
ATOM    360  HA  HYP    30      67.170  34.330  85.840  1.00  0.00            
ATOM    361  C   HYP    30      67.400  35.830  87.510  1.00  0.00            
ATOM    362  O   HYP    30      67.920  36.910  87.870  1.00  0.00            
ATOM    363  N   GLY    31      66.460  35.250  88.230  1.00  0.00            
ATOM    364  H   GLY    31      66.050  34.360  87.960  1.00  0.00            
ATOM    365  CA  GLY    31      65.900  35.930  89.440  1.00  0.00            
ATOM    366  HA1 GLY    31      64.920  35.490  89.620  1.00  0.00            
ATOM    367  HA2 GLY    31      65.780  37.010  89.340  1.00  0.00            
ATOM    368  C   GLY    31      66.780  35.610  90.610  1.00  0.00            
ATOM    369  O   GLY    31      67.600  34.690  90.730  1.00  0.00            
ATOM    370  N   NH2    32      66.780  36.480  91.600  1.00  0.00            
ATOM    371  H1  NH2    32      66.060  37.160  91.800  1.00  0.00            
ATOM    372  H2  NH2    32      67.500  36.400  92.300  1.00  0.00            
ATOM    373  CH3 ACE     1      47.810  83.800  25.280  1.00  0.00            
ATOM    374 1HH3 ACE     1      48.320  83.060  25.900  1.00  0.00            
ATOM    375 2HH3 ACE     1      48.640  84.300  24.780  1.00  0.00            
ATOM    376 3HH3 ACE     1      47.200  84.460  25.900  1.00  0.00            
ATOM    377  C   ACE     1      46.960  83.050  24.310  1.00  0.00            
ATOM    378  O   ACE     1      47.200  83.030  23.100  1.00  0.00            
ATOM    379  N   PRO     2      46.010  82.260  24.800  1.00  0.00            
ATOM    380  CD  PRO     2      45.010  81.590  23.990  1.00  0.00            
ATOM    381  HD1 PRO     2      45.480  80.880  23.310  1.00  0.00            
ATOM    382  HD2 PRO     2      44.430  82.340  23.460  1.00  0.00            
ATOM    383  CG  PRO     2      44.100  80.760  24.910  1.00  0.00            
ATOM    384  HG1 PRO     2      44.550  79.800  25.140  1.00  0.00            
ATOM    385  HG2 PRO     2      43.040  80.780  24.640  1.00  0.00            
ATOM    386  CB  PRO     2      44.280  81.560  26.190  1.00  0.00            
ATOM    387  HB1 PRO     2      44.010  80.990  27.080  1.00  0.00            
ATOM    388  HB2 PRO     2      43.720  82.500  26.200  1.00  0.00            
ATOM    389  CA  PRO     2      45.740  81.980  26.230  1.00  0.00            
ATOM    390  HA  PRO     2      45.860  82.850  26.870  1.00  0.00            
ATOM    391  C   PRO     2      46.720  80.880  26.850  1.00  0.00            
ATOM    392  O   PRO     2      47.220  80.010  26.140  1.00  0.00            
ATOM    393  N   HYP     3      46.980  80.900  28.110  1.00  0.00            
ATOM    394  CD2 HYP     3      46.540  81.870  29.120  1.00  0.00            
ATOM    395 1HD2 HYP     3      45.520  81.600  29.400  1.00  0.00            
ATOM    396 2HD2 HYP     3      46.670  82.910  28.830  1.00  0.00            
ATOM    397  CG  HYP     3      47.490  81.630  30.290  1.00  0.00            
ATOM    398  HG  HYP     3      47.090  82.010  31.230  1.00  0.00            
ATOM    399  OD1 HYP     3      48.820  82.160  30.140  1.00  0.00            
ATOM    400  HD1 HYP     3      49.340  81.700  30.800  1.00  0.00            
ATOM    401  CB  HYP     3      47.540  80.120  30.330  1.00  0.00            
ATOM    402  HB1 HYP     3      46.590  79.710  30.670  1.00  0.00            
ATOM    403  HB2 HYP     3      48.360  79.660  30.880  1.00  0.00            
ATOM    404  CA  HYP     3      47.600  79.810  28.860  1.00  0.00            
ATOM    405  HA  HYP     3      48.650  79.780  28.580  1.00  0.00            
ATOM    406  C   HYP     3      46.910  78.440  28.700  1.00  0.00            
ATOM    407  O   HYP     3      45.690  78.350  28.570  1.00  0.00            
ATOM    408  N   GLY     4      47.650  77.380  28.690  1.00  0.00            
ATOM    409  H   GLY     4      48.640  77.540  28.580  1.00  0.00            
ATOM    410  CA  GLY     4      47.200  75.980  28.450  1.00  0.00            
ATOM    411  HA1 GLY     4      48.060  75.330  28.310  1.00  0.00            
ATOM    412  HA2 GLY     4      46.710  75.960  27.460  1.00  0.00            
ATOM    413  C   GLY     4      46.290  75.270  29.540  1.00  0.00            
ATOM    414  O   GLY     4      45.970  75.880  30.590  1.00  0.00            
ATOM    415  N   PRO     5      45.700  74.100  29.190  1.00  0.00            
ATOM    416  CD  PRO     5      46.210  73.270  28.200  1.00  0.00            
ATOM    417  HD1 PRO     5      47.300  73.330  28.110  1.00  0.00            
ATOM    418  HD2 PRO     5      45.960  73.540  27.160  1.00  0.00            
ATOM    419  CG  PRO     5      45.670  71.900  28.580  1.00  0.00            
ATOM    420  HG1 PRO     5      46.280  71.350  29.300  1.00  0.00            
ATOM    421  HG2 PRO     5      45.370  71.260  27.740  1.00  0.00            
ATOM    422  CB  PRO     5      44.360  72.180  29.330  1.00  0.00            
ATOM    423  HB1 PRO     5      44.110  71.330  29.960  1.00  0.00            
ATOM    424  HB2 PRO     5      43.540  72.420  28.650  1.00  0.00            
ATOM    425  CA  PRO     5      44.800  73.350  30.100  1.00  0.00            
ATOM    426  HA  PRO     5      43.970  74.000  30.380  1.00  0.00            
ATOM    427  C   PRO     5      45.540  72.910  31.440  1.00  0.00            
ATOM    428  O   PRO     5      46.740  72.710  31.360  1.00  0.00            
ATOM    429  N   HYP     6      44.840  72.620  32.520  1.00  0.00            
ATOM    430  CD2 HYP     6      43.420  72.780  32.660  1.00  0.00            
ATOM    431 1HD2 HYP     6      42.920  71.850  32.390  1.00  0.00            
ATOM    432 2HD2 HYP     6      43.100  73.650  32.100  1.00  0.00            
ATOM    433  CG  HYP     6      43.240  73.060  34.160  1.00  0.00            
ATOM    434  HG  HYP     6      42.320  72.650  34.590  1.00  0.00            
ATOM    435  OD1 HYP     6      43.200  74.410  34.500  1.00  0.00            
ATOM    436  HD1 HYP     6      43.640  74.860  33.770  1.00  0.00            
ATOM    437  CB  HYP     6      44.390  72.310  34.920  1.00  0.00            
ATOM    438  HB1 HYP     6      44.110  71.270  35.060  1.00  0.00            
ATOM    439  HB2 HYP     6      44.670  72.920  35.770  1.00  0.00            
ATOM    440  CA  HYP     6      45.420  72.310  33.810  1.00  0.00            
ATOM    441  HA  HYP     6      46.110  73.120  34.020  1.00  0.00            
ATOM    442  C   HYP     6      46.170  71.030  33.820  1.00  0.00            
ATOM    443  O   HYP     6      45.880  70.150  33.020  1.00  0.00            
ATOM    444  N   GLY     7      47.130  70.920  34.710  1.00  0.00            
ATOM    445  H   GLY     7      47.600  71.740  35.060  1.00  0.00            
ATOM    446  CA  GLY     7      47.890  69.670  34.940  1.00  0.00            
ATOM    447  HA1 GLY     7      48.850  70.110  35.180  1.00  0.00            
ATOM    448  HA2 GLY     7      47.920  69.070  34.030  1.00  0.00            
ATOM    449  C   GLY     7      47.310  68.860  36.120  1.00  0.00            
ATOM    450  O   GLY     7      46.230  69.210  36.650  1.00  0.00            
ATOM    451  N   PRO     8      47.900  67.670  36.320  1.00  0.00            
ATOM    452  CD  PRO     8      49.030  67.080  35.560  1.00  0.00            
ATOM    453  HD1 PRO     8      49.790  67.850  35.440  1.00  0.00            
ATOM    454  HD2 PRO     8      48.610  66.670  34.640  1.00  0.00            
ATOM    455  CG  PRO     8      49.440  65.880  36.410  1.00  0.00            
ATOM    456  HG1 PRO     8      49.990  66.260  37.270  1.00  0.00            
ATOM    457  HG2 PRO     8      49.990  65.060  35.950  1.00  0.00            
ATOM    458  CB  PRO     8      48.120  65.340  36.950  1.00  0.00            
ATOM    459  HB1 PRO     8      48.340  64.850  37.890  1.00  0.00            
ATOM    460  HB2 PRO     8      47.750  64.710  36.140  1.00  0.00            
ATOM    461  CA  PRO     8      47.380  66.660  37.310  1.00  0.00            
ATOM    462  HA  PRO     8      46.300  66.560  37.190  1.00  0.00            
ATOM    463  C   PRO     8      47.580  66.970  38.810  1.00  0.00            
ATOM    464  O   PRO     8      48.530  67.710  39.160  1.00  0.00            
ATOM    465  N   HYP     9      46.870  66.350  39.780  1.00  0.00            
ATOM    466  CD2 HYP     9      45.740  65.500  39.530  1.00  0.00            
ATOM    467 1HD2 HYP     9      46.140  64.530  39.250  1.00  0.00            
ATOM    468 2HD2 HYP     9      45.090  65.920  38.760  1.00  0.00            
ATOM    469  CG  HYP     9      45.050  65.290  40.780  1.00  0.00            
ATOM    470  HG  HYP     9      44.860  64.220  40.820  1.00  0.00            
ATOM    471  OD1 HYP     9      43.910  66.030  40.970  1.00  0.00            
ATOM    472  HD1 HYP     9      43.630  65.930  41.880  1.00  0.00            
ATOM    473  CB  HYP     9      46.090  65.560  41.840  1.00  0.00            
ATOM    474  HB1 HYP     9      46.670  64.650  42.000  1.00  0.00            
ATOM    475  HB2 HYP     9      45.710  65.920  42.800  1.00  0.00            
ATOM    476  CA  HYP     9      47.080  66.480  41.220  1.00  0.00            
ATOM    477  HA  HYP     9      46.880  67.520  41.470  1.00  0.00            
ATOM    478  C   HYP     9      48.550  66.080  41.610  1.00  0.00            
ATOM    479  O   HYP     9      49.150  65.240  40.870  1.00  0.00            
ATOM    480  N   GLY    10      49.110  66.780  42.600  1.00  0.00            
ATOM    481  H   GLY    10      48.700  67.660  42.880  1.00  0.00            
ATOM    482  CA  GLY    10      50.510  66.580  42.960  1.00  0.00            
ATOM    483  HA1 GLY    10      50.740  67.360  43.690  1.00  0.00            
ATOM    484  HA2 GLY    10      51.050  66.820  42.050  1.00  0.00            
ATOM    485  C   GLY    10      50.990  65.240  43.580  1.00  0.00            
ATOM    486  O   GLY    10      50.140  64.390  43.790  1.00  0.00            
ATOM    487  N   PRO    11      52.320  65.000  43.690  1.00  0.00            
ATOM    488  CD  PRO    11      53.340  65.970  43.430  1.00  0.00            
ATOM    489  HD1 PRO    11      53.060  66.840  44.020  1.00  0.00            
ATOM    490  HD2 PRO    11      53.320  66.300  42.390  1.00  0.00            
ATOM    491  CG  PRO    11      54.690  65.430  43.910  1.00  0.00            
ATOM    492  HG1 PRO    11      54.870  65.810  44.920  1.00  0.00            
ATOM    493  HG2 PRO    11      55.500  65.760  43.260  1.00  0.00            
ATOM    494  CB  PRO    11      54.440  63.960  43.890  1.00  0.00            
ATOM    495  HB1 PRO    11      55.050  63.410  44.600  1.00  0.00            
ATOM    496  HB2 PRO    11      54.570  63.450  42.930  1.00  0.00            
ATOM    497  CA  PRO    11      52.960  63.820  44.250  1.00  0.00            
ATOM    498  HA  PRO    11      52.580  62.970  43.680  1.00  0.00            
ATOM    499  C   PRO    11      52.730  63.730  45.780  1.00  0.00            
ATOM    500  O   PRO    11      52.230  64.670  46.380  1.00  0.00            
ATOM    501  N   HYP    12      53.170  62.630  46.470  1.00  0.00            
ATOM    502  CD2 HYP    12      53.590  61.400  45.870  1.00  0.00            
ATOM    503 1HD2 HYP    12      54.620  61.340  45.500  1.00  0.00            
ATOM    504 2HD2 HYP    12      52.890  61.190  45.060  1.00  0.00            
ATOM    505  CG  HYP    12      53.380  60.350  46.980  1.00  0.00            
ATOM    506  HG  HYP    12      54.110  59.540  46.940  1.00  0.00            
ATOM    507  OD1 HYP    12      52.050  59.790  46.880  1.00  0.00            
ATOM    508  HD1 HYP    12      51.960  59.160  47.600  1.00  0.00            
ATOM    509  CB  HYP    12      53.550  61.120  48.290  1.00  0.00            
ATOM    510  HB1 HYP    12      54.610  61.190  48.510  1.00  0.00            
ATOM    511  HB2 HYP    12      53.020  60.600  49.090  1.00  0.00            
ATOM    512  CA  HYP    12      52.930  62.520  47.930  1.00  0.00            
ATOM    513  HA  HYP    12      51.850  62.460  48.080  1.00  0.00            
ATOM    514  C   HYP    12      53.630  63.580  48.730  1.00  0.00            
ATOM    515  O   HYP    12      54.630  64.160  48.320  1.00  0.00            
ATOM    516  N   GLY    13      53.070  63.920  49.840  1.00  0.00            
ATOM    517  H   GLY    13      52.100  63.650  49.900  1.00  0.00            
ATOM    518  CA  GLY    13      53.610  64.900  50.880  1.00  0.00            
ATOM    519  HA1 GLY    13      52.800  65.130  51.560  1.00  0.00            
ATOM    520  HA2 GLY    13      53.870  65.790  50.300  1.00  0.00            
ATOM    521  C   GLY    13      54.850  64.500  51.680  1.00  0.00            
ATOM    522  O   GLY    13      55.160  63.290  51.680  1.00  0.00            
ATOM    523  N   PRO    14      55.580  65.410  52.360  1.00  0.00            
ATOM    524  CD  PRO    14      55.330  66.830  52.460  1.00  0.00            
ATOM    525  HD1 PRO    14      54.640  66.910  53.300  1.00  0.00            
ATOM    526  HD2 PRO    14      55.050  67.280  51.510  1.00  0.00            
ATOM    527  CG  PRO    14      56.610  67.480  52.900  1.00  0.00            
ATOM    528  HG1 PRO    14      56.480  68.460  53.350  1.00  0.00            
ATOM    529  HG2 PRO    14      57.300  67.600  52.060  1.00  0.00            
ATOM    530  CB  PRO    14      57.320  66.430  53.720  1.00  0.00            
ATOM    531  HB1 PRO    14      57.010  66.470  54.760  1.00  0.00            
ATOM    532  HB2 PRO    14      58.390  66.600  53.640  1.00  0.00            
ATOM    533  CA  PRO    14      56.900  65.130  53.020  1.00  0.00            
ATOM    534  HA  PRO    14      57.540  64.870  52.180  1.00  0.00            
ATOM    535  C   PRO    14      56.840  63.950  54.060  1.00  0.00            
ATOM    536  O   PRO    14      55.910  63.900  54.870  1.00  0.00            
ATOM    537  N   HYP    15      57.880  63.100  54.200  1.00  0.00            
ATOM    538  CD2 HYP    15      59.110  63.060  53.430  1.00  0.00            
ATOM    539 1HD2 HYP    15      59.610  64.030  53.400  1.00  0.00            
ATOM    540 2HD2 HYP    15      58.920  62.760  52.400  1.00  0.00            
ATOM    541  CG  HYP    15      60.020  62.010  54.120  1.00  0.00            
ATOM    542  HG  HYP    15      60.620  62.460  54.900  1.00  0.00            
ATOM    543  OD1 HYP    15      60.960  61.330  53.200  1.00  0.00            
ATOM    544  HD1 HYP    15      61.520  60.670  53.630  1.00  0.00            
ATOM    545  CB  HYP    15      58.970  61.040  54.630  1.00  0.00            
ATOM    546  HB1 HYP    15      59.280  60.380  55.440  1.00  0.00            
ATOM    547  HB2 HYP    15      58.610  60.490  53.760  1.00  0.00            
ATOM    548  CA  HYP    15      57.830  61.910  55.070  1.00  0.00            
ATOM    549  HA  HYP    15      56.880  61.410  54.920  1.00  0.00            
ATOM    550  C   HYP    15      57.920  62.240  56.540  1.00  0.00            
ATOM    551  O   HYP    15      58.170  63.400  57.000  1.00  0.00            
ATOM    552  N   ALA    16      57.620  61.250  57.390  1.00  0.00            
ATOM    553  H   ALA    16      57.390  60.310  57.110  1.00  0.00            
ATOM    554  CA  ALA    16      57.930  61.450  58.790  1.00  0.00            
ATOM    555  HA  ALA    16      58.550  62.330  58.920  1.00  0.00            
ATOM    556  CB  ALA    16      56.560  61.650  59.520  1.00  0.00            
ATOM    557  HB1 ALA    16      55.700  61.150  59.070  1.00  0.00            
ATOM    558  HB2 ALA    16      56.720  61.250  60.530  1.00  0.00            
ATOM    559  HB3 ALA    16      56.360  62.720  59.630  1.00  0.00            
ATOM    560  C   ALA    16      58.760  60.260  59.430  1.00  0.00            
ATOM    561  O   ALA    16      58.610  59.080  59.060  1.00  0.00            
ATOM    562  N   PRO    17      59.640  60.590  60.440  1.00  0.00            
ATOM    563  CD  PRO    17      59.800  61.930  61.030  1.00  0.00            
ATOM    564  HD1 PRO    17      58.860  62.190  61.520  1.00  0.00            
ATOM    565  HD2 PRO    17      59.990  62.680  60.260  1.00  0.00            
ATOM    566  CG  PRO    17      61.020  61.800  61.930  1.00  0.00            
ATOM    567  HG1 PRO    17      60.700  61.590  62.950  1.00  0.00            
ATOM    568  HG2 PRO    17      61.660  62.680  61.810  1.00  0.00            
ATOM    569  CB  PRO    17      61.830  60.530  61.480  1.00  0.00            
ATOM    570  HB1 PRO    17      62.370  60.080  62.310  1.00  0.00            
ATOM    571  HB2 PRO    17      62.500  60.860  60.690  1.00  0.00            
ATOM    572  CA  PRO    17      60.720  59.630  60.870  1.00  0.00            
ATOM    573  HA  PRO    17      61.180  59.060  60.060  1.00  0.00            
ATOM    574  C   PRO    17      60.200  58.530  61.830  1.00  0.00            
ATOM    575  O   PRO    17      58.980  58.590  62.210  1.00  0.00            
ATOM    576  N   HYP    18      60.990  57.610  62.330  1.00  0.00            
ATOM    577  CD2 HYP    18      62.260  57.230  61.730  1.00  0.00            
ATOM    578 1HD2 HYP    18      62.970  58.050  61.810  1.00  0.00            
ATOM    579 2HD2 HYP    18      62.200  57.140  60.640  1.00  0.00            
ATOM    580  CG  HYP    18      62.810  55.980  62.500  1.00  0.00            
ATOM    581  HG  HYP    18      63.890  55.910  62.470  1.00  0.00            
ATOM    582  OD1 HYP    18      62.110  54.920  61.750  1.00  0.00            
ATOM    583  HD1 HYP    18      62.100  54.170  62.350  1.00  0.00            
ATOM    584  CB  HYP    18      62.090  56.200  63.810  1.00  0.00            
ATOM    585  HB1 HYP    18      62.590  57.010  64.350  1.00  0.00            
ATOM    586  HB2 HYP    18      62.030  55.320  64.450  1.00  0.00            
ATOM    587  CA  HYP    18      60.650  56.730  63.420  1.00  0.00            
ATOM    588  HA  HYP    18      59.940  55.960  63.090  1.00  0.00            
ATOM    589  C   HYP    18      59.930  57.330  64.620  1.00  0.00            
ATOM    590  O   HYP    18      60.180  58.460  64.950  1.00  0.00            
ATOM    591  N   GLY    19      59.040  56.610  65.300  1.00  0.00            
ATOM    592  H   GLY    19      58.820  55.700  64.930  1.00  0.00            
ATOM    593  CA  GLY    19      58.340  57.090  66.500  1.00  0.00            
ATOM    594  HA1 GLY    19      57.470  56.530  66.850  1.00  0.00            
ATOM    595  HA2 GLY    19      58.000  58.120  66.360  1.00  0.00            
ATOM    596  C   GLY    19      59.230  56.970  67.760  1.00  0.00            
ATOM    597  O   GLY    19      60.430  56.710  67.730  1.00  0.00            
ATOM    598  N   PRO    20      58.610  57.080  68.980  1.00  0.00            
ATOM    599  CD  PRO    20      57.260  57.550  69.150  1.00  0.00            
ATOM    600  HD1 PRO    20      56.580  56.710  69.200  1.00  0.00            
ATOM    601  HD2 PRO    20      57.010  58.220  68.320  1.00  0.00            
ATOM    602  CG  PRO    20      57.310  58.410  70.350  1.00  0.00            
ATOM    603  HG1 PRO    20      56.380  58.620  70.890  1.00  0.00            
ATOM    604  HG2 PRO    20      57.680  59.340  69.940  1.00  0.00            
ATOM    605  CB  PRO    20      58.380  57.720  71.190  1.00  0.00            
ATOM    606  HB1 PRO    20      57.860  56.900  71.680  1.00  0.00            
ATOM    607  HB2 PRO    20      58.860  58.350  71.940  1.00  0.00            
ATOM    608  CA  PRO    20      59.390  57.180  70.200  1.00  0.00            
ATOM    609  HA  PRO    20      60.160  57.950  70.080  1.00  0.00            
ATOM    610  C   PRO    20      60.020  55.820  70.600  1.00  0.00            
ATOM    611  O   PRO    20      59.460  54.790  70.320  1.00  0.00            
ATOM    612  N   HYP    21      61.140  55.850  71.380  1.00  0.00            
ATOM    613  CD2 HYP    21      61.780  56.980  72.060  1.00  0.00            
ATOM    614 1HD2 HYP    21      61.040  57.590  72.580  1.00  0.00            
ATOM    615 2HD2 HYP    21      62.400  57.450  71.300  1.00  0.00            
ATOM    616  CG  HYP    21      62.680  56.440  73.040  1.00  0.00            
ATOM    617  HG  HYP    21      62.210  56.070  73.950  1.00  0.00            
ATOM    618  OD1 HYP    21      63.720  57.300  73.290  1.00  0.00            
ATOM    619  HD1 HYP    21      63.620  58.100  72.770  1.00  0.00            
ATOM    620  CB  HYP    21      63.090  55.100  72.370  1.00  0.00            
ATOM    621  HB1 HYP    21      63.470  54.330  73.040  1.00  0.00            
ATOM    622  HB2 HYP    21      63.820  55.230  71.570  1.00  0.00            
ATOM    623  CA  HYP    21      61.800  54.600  71.660  1.00  0.00            
ATOM    624  HA  HYP    21      62.070  54.030  70.770  1.00  0.00            
ATOM    625  C   HYP    21      60.820  53.720  72.500  1.00  0.00            
ATOM    626  O   HYP    21      59.980  54.190  73.290  1.00  0.00            
ATOM    627  N   GLY    22      60.960  52.400  72.390  1.00  0.00            
ATOM    628  H   GLY    22      61.630  52.080  71.700  1.00  0.00            
ATOM    629  CA  GLY    22      60.120  51.350  73.070  1.00  0.00            
ATOM    630  HA1 GLY    22      60.370  50.410  72.590  1.00  0.00            
ATOM    631  HA2 GLY    22      59.090  51.620  72.840  1.00  0.00            
ATOM    632  C   GLY    22      60.300  51.160  74.550  1.00  0.00            
ATOM    633  O   GLY    22      61.150  51.730  75.200  1.00  0.00            
ATOM    634  N   PRO    23      59.420  50.440  75.310  1.00  0.00            
ATOM    635  CD  PRO    23      58.110  49.980  74.850  1.00  0.00            
ATOM    636  HD1 PRO    23      58.210  49.280  74.020  1.00  0.00            
ATOM    637  HD2 PRO    23      57.490  50.760  74.400  1.00  0.00            
ATOM    638  CG  PRO    23      57.430  49.320  76.010  1.00  0.00            
ATOM    639  HG1 PRO    23      57.590  48.240  76.040  1.00  0.00            
ATOM    640  HG2 PRO    23      56.380  49.590  75.930  1.00  0.00            
ATOM    641  CB  PRO    23      58.030  50.130  77.180  1.00  0.00            
ATOM    642  HB1 PRO    23      57.890  49.620  78.140  1.00  0.00            
ATOM    643  HB2 PRO    23      57.630  51.140  77.110  1.00  0.00            
ATOM    644  CA  PRO    23      59.500  50.310  76.790  1.00  0.00            
ATOM    645  HA  PRO    23      59.830  51.220  77.300  1.00  0.00            
ATOM    646  C   PRO    23      60.360  49.050  77.200  1.00  0.00            
ATOM    647  O   PRO    23      60.730  48.300  76.350  1.00  0.00            
ATOM    648  N   HYP    24      60.690  48.850  78.490  1.00  0.00            
ATOM    649  CD2 HYP    24      60.390  49.690  79.680  1.00  0.00            
ATOM    650 1HD2 HYP    24      59.390  49.560  80.100  1.00  0.00            
ATOM    651 2HD2 HYP    24      60.500  50.750  79.450  1.00  0.00            
ATOM    652  CG  HYP    24      61.410  49.190  80.680  1.00  0.00            
ATOM    653  HG  HYP    24      61.130  49.360  81.720  1.00  0.00            
ATOM    654  OD1 HYP    24      62.660  49.810  80.440  1.00  0.00            
ATOM    655  HD1 HYP    24      62.570  50.770  80.420  1.00  0.00            
ATOM    656  CB  HYP    24      61.370  47.700  80.510  1.00  0.00            
ATOM    657  HB1 HYP    24      60.460  47.270  80.930  1.00  0.00            
ATOM    658  HB2 HYP    24      62.270  47.240  80.900  1.00  0.00            
ATOM    659  CA  HYP    24      61.390  47.660  79.030  1.00  0.00            
ATOM    660  HA  HYP    24      62.430  47.660  78.700  1.00  0.00            
ATOM    661  C   HYP    24      60.890  46.300  78.470  1.00  0.00            
ATOM    662  O   HYP    24      59.730  46.050  78.330  1.00  0.00            
ATOM    663  N   GLY    25      61.830  45.450  78.210  1.00  0.00            
ATOM    664  H   GLY    25      62.790  45.730  78.090  1.00  0.00            
ATOM    665  CA  GLY    25      61.550  44.020  77.910  1.00  0.00            
ATOM    666  HA1 GLY    25      62.490  43.560  77.640  1.00  0.00            
ATOM    667  HA2 GLY    25      60.910  43.970  77.030  1.00  0.00            
ATOM    668  C   GLY    25      60.900  43.100  79.050  1.00  0.00            
ATOM    669  O   GLY    25      60.990  43.560  80.180  1.00  0.00            
ATOM    670  N   PRO    26      60.250  41.950  78.820  1.00  0.00            
ATOM    671  CD  PRO    26      59.860  41.450  77.520  1.00  0.00            
ATOM    672  HD1 PRO    26      60.680  41.080  76.910  1.00  0.00            
ATOM    673  HD2 PRO    26      59.350  42.270  77.020  1.00  0.00            
ATOM    674  CG  PRO    26      58.850  40.310  77.810  1.00  0.00            
ATOM    675  HG1 PRO    26      58.860  39.500  77.090  1.00  0.00            
ATOM    676  HG2 PRO    26      57.810  40.610  77.970  1.00  0.00            
ATOM    677  CB  PRO    26      59.320  39.750  79.140  1.00  0.00            
ATOM    678  HB1 PRO    26      60.250  39.200  78.990  1.00  0.00            
ATOM    679  HB2 PRO    26      58.540  39.190  79.660  1.00  0.00            
ATOM    680  CA  PRO    26      59.790  41.010  79.850  1.00  0.00            
ATOM    681  HA  PRO    26      58.840  41.260  80.340  1.00  0.00            
ATOM    682  C   PRO    26      60.800  40.710  80.970  1.00  0.00            
ATOM    683  O   PRO    26      61.990  40.630  80.660  1.00  0.00            
ATOM    684  N   HYP    27      60.330  40.160  82.070  1.00  0.00            
ATOM    685  CD2 HYP    27      58.980  40.150  82.540  1.00  0.00            
ATOM    686 1HD2 HYP    27      58.290  39.390  82.150  1.00  0.00            
ATOM    687 2HD2 HYP    27      58.580  41.150  82.380  1.00  0.00            
ATOM    688  CG  HYP    27      59.110  39.850  84.000  1.00  0.00            
ATOM    689  HG  HYP    27      58.270  39.220  84.300  1.00  0.00            
ATOM    690  OD1 HYP    27      59.170  41.110  84.720  1.00  0.00            
ATOM    691  HD1 HYP    27      59.570  41.030  85.590  1.00  0.00            
ATOM    692  CB  HYP    27      60.350  38.980  84.090  1.00  0.00            
ATOM    693  HB1 HYP    27      60.050  37.980  83.790  1.00  0.00            
ATOM    694  HB2 HYP    27      60.730  38.900  85.110  1.00  0.00            
ATOM    695  CA  HYP    27      61.260  39.490  83.010  1.00  0.00            
ATOM    696  HA  HYP    27      61.950  40.220  83.440  1.00  0.00            
ATOM    697  C   HYP    27      62.050  38.290  82.390  1.00  0.00            
ATOM    698  O   HYP    27      61.570  37.660  81.480  1.00  0.00            
ATOM    699  N   GLY    28      63.240  38.030  82.930  1.00  0.00            
ATOM    700  H   GLY    28      63.690  38.680  83.570  1.00  0.00            
ATOM    701  CA  GLY    28      63.990  36.820  82.740  1.00  0.00            
ATOM    702  HA1 GLY    28      64.970  36.950  83.200  1.00  0.00            
ATOM    703  HA2 GLY    28      64.110  36.440  81.730  1.00  0.00            
ATOM    704  C   GLY    28      63.420  35.580  83.550  1.00  0.00            
ATOM    705  O   GLY    28      62.280  35.680  84.040  1.00  0.00            
ATOM    706  N   PRO    29      64.090  34.440  83.440  1.00  0.00            
ATOM    707  CD  PRO    29      65.450  34.310  82.960  1.00  0.00            
ATOM    708  HD1 PRO    29      66.100  34.870  83.630  1.00  0.00            
ATOM    709  HD2 PRO    29      65.490  34.540  81.900  1.00  0.00            
ATOM    710  CG  PRO    29      65.870  32.890  83.190  1.00  0.00            
ATOM    711  HG1 PRO    29      66.350  32.910  84.170  1.00  0.00            
ATOM    712  HG2 PRO    29      66.550  32.530  82.430  1.00  0.00            
ATOM    713  CB  PRO    29      64.550  32.070  83.250  1.00  0.00            
ATOM    714  HB1 PRO    29      64.590  31.130  83.790  1.00  0.00            
ATOM    715  HB2 PRO    29      64.180  31.910  82.240  1.00  0.00            
ATOM    716  CA  PRO    29      63.620  33.100  83.950  1.00  0.00            
ATOM    717  HA  PRO    29      62.600  32.920  83.640  1.00  0.00            
ATOM    718  C   PRO    29      63.810  33.060  85.480  1.00  0.00            
ATOM    719  O   PRO    29      64.460  33.960  86.070  1.00  0.00            
ATOM    720  N   HYP    30      63.310  31.970  86.120  1.00  0.00            
ATOM    721  CD2 HYP    30      62.280  31.060  85.650  1.00  0.00            
ATOM    722 1HD2 HYP    30      62.810  30.220  85.200  1.00  0.00            
ATOM    723 2HD2 HYP    30      61.580  31.440  84.910  1.00  0.00            
ATOM    724  CG  HYP    30      61.350  30.710  86.830  1.00  0.00            
ATOM    725  HG  HYP    30      60.860  29.740  86.770  1.00  0.00            
ATOM    726  OD1 HYP    30      60.480  31.700  87.290  1.00  0.00            
ATOM    727  HD1 HYP    30      59.820  32.000  86.670  1.00  0.00            
ATOM    728  CB  HYP    30      62.440  30.630  87.820  1.00  0.00            
ATOM    729  HB1 HYP    30      62.970  29.700  87.610  1.00  0.00            
ATOM    730  HB2 HYP    30      61.990  30.670  88.820  1.00  0.00            
ATOM    731  CA  HYP    30      63.360  31.850  87.560  1.00  0.00            
ATOM    732  HA  HYP    30      62.840  32.730  87.930  1.00  0.00            
ATOM    733  C   HYP    30      64.750  31.620  88.180  1.00  0.00            
ATOM    734  O   HYP    30      65.760  31.310  87.530  1.00  0.00            
ATOM    735  N   GLY    31      64.770  31.790  89.450  1.00  0.00            
ATOM    736  H   GLY    31      63.940  32.100  89.940  1.00  0.00            
ATOM    737  CA  GLY    31      65.990  31.650  90.210  1.00  0.00            
ATOM    738  HA1 GLY    31      65.980  32.440  90.960  1.00  0.00            
ATOM    739  HA2 GLY    31      66.800  31.840  89.510  1.00  0.00            
ATOM    740  C   GLY    31      66.040  30.280  90.940  1.00  0.00            
ATOM    741  O   GLY    31      65.080  29.500  90.920  1.00  0.00            
ATOM    742  N   NH2    32      67.110  29.900  91.590  1.00  0.00            
ATOM    743  H1  NH2    32      67.940  30.480  91.510  1.00  0.00            
ATOM    744  H2  NH2    32      67.110  29.030  92.100  1.00  0.00            
ATOM    745  CH3 ACE     1      50.500  80.800  24.190  1.00  0.00            
ATOM    746 1HH3 ACE     1      51.010  81.760  24.210  1.00  0.00            
ATOM    747 2HH3 ACE     1      50.590  80.210  23.270  1.00  0.00            
ATOM    748 3HH3 ACE     1      49.460  80.960  24.460  1.00  0.00            
ATOM    749  C   ACE     1      51.100  79.880  25.250  1.00  0.00            
ATOM    750  O   ACE     1      51.620  78.810  24.980  1.00  0.00            
ATOM    751  N   PRO     2      51.190  80.380  26.530  1.00  0.00            
ATOM    752  CD  PRO     2      50.590  81.550  27.030  1.00  0.00            
ATOM    753  HD1 PRO     2      49.630  81.350  27.510  1.00  0.00            
ATOM    754  HD2 PRO     2      50.450  82.290  26.240  1.00  0.00            
ATOM    755  CG  PRO     2      51.610  82.060  28.080  1.00  0.00            
ATOM    756  HG1 PRO     2      51.200  82.870  28.700  1.00  0.00            
ATOM    757  HG2 PRO     2      52.510  82.470  27.600  1.00  0.00            
ATOM    758  CB  PRO     2      52.030  80.690  28.750  1.00  0.00            
ATOM    759  HB1 PRO     2      51.220  80.440  29.440  1.00  0.00            
ATOM    760  HB2 PRO     2      53.040  80.830  29.130  1.00  0.00            
ATOM    761  CA  PRO     2      51.920  79.720  27.570  1.00  0.00            
ATOM    762  HA  PRO     2      52.950  79.690  27.230  1.00  0.00            
ATOM    763  C   PRO     2      51.520  78.340  28.090  1.00  0.00            
ATOM    764  O   PRO     2      50.360  78.100  28.010  1.00  0.00            
ATOM    765  N   HYP     3      52.380  77.420  28.570  1.00  0.00            
ATOM    766  CD2 HYP     3      53.790  77.460  28.450  1.00  0.00            
ATOM    767 1HD2 HYP     3      54.080  78.100  29.280  1.00  0.00            
ATOM    768 2HD2 HYP     3      54.080  77.840  27.460  1.00  0.00            
ATOM    769  CG  HYP     3      54.260  76.090  28.910  1.00  0.00            
ATOM    770  HG  HYP     3      55.160  76.230  29.510  1.00  0.00            
ATOM    771  OD1 HYP     3      54.450  75.170  27.830  1.00  0.00            
ATOM    772  HD1 HYP     3      55.330  75.270  27.460  1.00  0.00            
ATOM    773  CB  HYP     3      53.190  75.590  29.860  1.00  0.00            
ATOM    774  HB1 HYP     3      53.290  75.800  30.920  1.00  0.00            
ATOM    775  HB2 HYP     3      53.120  74.500  29.770  1.00  0.00            
ATOM    776  CA  HYP     3      51.960  76.270  29.350  1.00  0.00            
ATOM    777  HA  HYP     3      51.420  75.600  28.670  1.00  0.00            
ATOM    778  C   HYP     3      51.020  76.700  30.460  1.00  0.00            
ATOM    779  O   HYP     3      51.350  77.670  31.160  1.00  0.00            
ATOM    780  N   GLY     4      50.070  75.770  30.780  1.00  0.00            
ATOM    781  H   GLY     4      50.000  74.950  30.190  1.00  0.00            
ATOM    782  CA  GLY     4      48.990  76.000  31.830  1.00  0.00            
ATOM    783  HA1 GLY     4      48.120  75.390  31.590  1.00  0.00            
ATOM    784  HA2 GLY     4      48.630  77.010  31.610  1.00  0.00            
ATOM    785  C   GLY     4      49.370  75.920  33.280  1.00  0.00            
ATOM    786  O   GLY     4      50.550  75.910  33.690  1.00  0.00            
ATOM    787  N   PRO     5      48.320  76.070  34.210  1.00  0.00            
ATOM    788  CD  PRO     5      46.890  75.910  33.940  1.00  0.00            
ATOM    789  HD1 PRO     5      46.700  75.110  33.220  1.00  0.00            
ATOM    790  HD2 PRO     5      46.440  76.740  33.400  1.00  0.00            
ATOM    791  CG  PRO     5      46.250  75.700  35.280  1.00  0.00            
ATOM    792  HG1 PRO     5      46.280  74.650  35.540  1.00  0.00            
ATOM    793  HG2 PRO     5      45.230  76.070  35.440  1.00  0.00            
ATOM    794  CB  PRO     5      47.230  76.510  36.120  1.00  0.00            
ATOM    795  HB1 PRO     5      47.260  76.200  37.160  1.00  0.00            
ATOM    796  HB2 PRO     5      46.990  77.560  36.020  1.00  0.00            
ATOM    797  CA  PRO     5      48.560  76.080  35.650  1.00  0.00            
ATOM    798  HA  PRO     5      49.250  76.900  35.880  1.00  0.00            
ATOM    799  C   PRO     5      49.050  74.790  36.250  1.00  0.00            
ATOM    800  O   PRO     5      48.550  73.720  35.840  1.00  0.00            
ATOM    801  N   HYP     6      49.900  74.810  37.320  1.00  0.00            
ATOM    802  CD2 HYP     6      50.590  75.960  37.890  1.00  0.00            
ATOM    803 1HD2 HYP     6      49.850  76.640  38.310  1.00  0.00            
ATOM    804 2HD2 HYP     6      51.040  76.610  37.140  1.00  0.00            
ATOM    805  CG  HYP     6      51.690  75.420  38.750  1.00  0.00            
ATOM    806  HG  HYP     6      51.960  76.100  39.560  1.00  0.00            
ATOM    807  OD1 HYP     6      52.830  74.820  38.120  1.00  0.00            
ATOM    808  HD1 HYP     6      53.160  74.160  38.730  1.00  0.00            
ATOM    809  CB  HYP     6      51.050  74.200  39.330  1.00  0.00            
ATOM    810  HB1 HYP     6      50.440  74.600  40.140  1.00  0.00            
ATOM    811  HB2 HYP     6      51.740  73.400  39.590  1.00  0.00            
ATOM    812  CA  HYP     6      50.050  73.700  38.210  1.00  0.00            
ATOM    813  HA  HYP     6      50.430  72.980  37.480  1.00  0.00            
ATOM    814  C   HYP     6      48.740  73.220  38.820  1.00  0.00            
ATOM    815  O   HYP     6      47.850  73.960  39.150  1.00  0.00            
ATOM    816  N   GLY     7      48.580  71.900  38.840  1.00  0.00            
ATOM    817  H   GLY     7      49.370  71.380  38.510  1.00  0.00            
ATOM    818  CA  GLY     7      47.360  71.110  39.250  1.00  0.00            
ATOM    819  HA1 GLY     7      47.580  70.060  39.060  1.00  0.00            
ATOM    820  HA2 GLY     7      46.560  71.320  38.540  1.00  0.00            
ATOM    821  C   GLY     7      47.030  71.290  40.690  1.00  0.00            
ATOM    822  O   GLY     7      47.720  71.910  41.440  1.00  0.00            
ATOM    823  N   PRO     8      45.960  70.630  41.070  1.00  0.00            
ATOM    824  CD  PRO     8      44.990  70.060  40.170  1.00  0.00            
ATOM    825  HD1 PRO     8      45.460  69.220  39.650  1.00  0.00            
ATOM    826  HD2 PRO     8      44.670  70.740  39.380  1.00  0.00            
ATOM    827  CG  PRO     8      43.740  69.670  40.960  1.00  0.00            
ATOM    828  HG1 PRO     8      43.150  68.880  40.510  1.00  0.00            
ATOM    829  HG2 PRO     8      43.220  70.610  41.140  1.00  0.00            
ATOM    830  CB  PRO     8      44.380  69.260  42.280  1.00  0.00            
ATOM    831  HB1 PRO     8      44.710  68.220  42.220  1.00  0.00            
ATOM    832  HB2 PRO     8      43.700  69.470  43.100  1.00  0.00            
ATOM    833  CA  PRO     8      45.540  70.260  42.430  1.00  0.00            
ATOM    834  HA  PRO     8      45.150  71.210  42.800  1.00  0.00            
ATOM    835  C   PRO     8      46.680  69.780  43.350  1.00  0.00            
ATOM    836  O   PRO     8      47.680  69.170  42.940  1.00  0.00            
ATOM    837  N   HYP     9      46.550  70.060  44.650  1.00  0.00            
ATOM    838  CD2 HYP     9      45.610  70.990  45.260  1.00  0.00            
ATOM    839 1HD2 HYP     9      44.640  70.530  45.400  1.00  0.00            
ATOM    840 2HD2 HYP     9      45.540  71.950  44.750  1.00  0.00            
ATOM    841  CG  HYP     9      46.260  71.240  46.660  1.00  0.00            
ATOM    842  HG  HYP     9      45.460  71.460  47.360  1.00  0.00            
ATOM    843  OD1 HYP     9      47.200  72.320  46.450  1.00  0.00            
ATOM    844  HD1 HYP     9      47.870  72.270  47.130  1.00  0.00            
ATOM    845  CB  HYP     9      46.930  69.940  47.050  1.00  0.00            
ATOM    846  HB1 HYP     9      46.200  69.220  47.420  1.00  0.00            
ATOM    847  HB2 HYP     9      47.680  70.160  47.820  1.00  0.00            
ATOM    848  CA  HYP     9      47.510  69.530  45.680  1.00  0.00            
ATOM    849  HA  HYP     9      48.500  69.940  45.500  1.00  0.00            
ATOM    850  C   HYP     9      47.570  68.020  45.600  1.00  0.00            
ATOM    851  O   HYP     9      46.630  67.280  45.190  1.00  0.00            
ATOM    852  N   GLY    10      48.670  67.410  46.020  1.00  0.00            
ATOM    853  H   GLY    10      49.470  68.020  45.930  1.00  0.00            
ATOM    854  CA  GLY    10      48.860  65.960  46.110  1.00  0.00            
ATOM    855  HA1 GLY    10      49.950  65.910  46.150  1.00  0.00            
ATOM    856  HA2 GLY    10      48.550  65.510  45.170  1.00  0.00            
ATOM    857  C   GLY    10      48.320  65.320  47.370  1.00  0.00            
ATOM    858  O   GLY    10      47.690  66.090  48.160  1.00  0.00            
ATOM    859  N   PRO    11      48.480  64.030  47.640  1.00  0.00            
ATOM    860  CD  PRO    11      49.090  63.080  46.700  1.00  0.00            
ATOM    861  HD1 PRO    11      50.170  63.100  46.610  1.00  0.00            
ATOM    862  HD2 PRO    11      48.540  63.080  45.750  1.00  0.00            
ATOM    863  CG  PRO    11      49.040  61.730  47.320  1.00  0.00            
ATOM    864  HG1 PRO    11      49.900  61.520  47.950  1.00  0.00            
ATOM    865  HG2 PRO    11      48.850  60.890  46.650  1.00  0.00            
ATOM    866  CB  PRO    11      47.910  61.840  48.350  1.00  0.00            
ATOM    867  HB1 PRO    11      47.940  61.040  49.090  1.00  0.00            
ATOM    868  HB2 PRO    11      46.930  61.750  47.860  1.00  0.00            
ATOM    869  CA  PRO    11      48.060  63.320  48.830  1.00  0.00            
ATOM    870  HA  PRO    11      47.120  63.750  49.180  1.00  0.00            
ATOM    871  C   PRO    11      49.140  63.470  49.870  1.00  0.00            
ATOM    872  O   PRO    11      50.280  63.910  49.600  1.00  0.00            
ATOM    873  N   HYP    12      48.870  63.060  51.120  1.00  0.00            
ATOM    874  CD2 HYP    12      47.500  62.610  51.550  1.00  0.00            
ATOM    875 1HD2 HYP    12      47.330  61.590  51.180  1.00  0.00            
ATOM    876 2HD2 HYP    12      46.720  63.240  51.130  1.00  0.00            
ATOM    877  CG  HYP    12      47.540  62.660  53.080  1.00  0.00            
ATOM    878  HG  HYP    12      46.950  61.820  53.460  1.00  0.00            
ATOM    879  OD1 HYP    12      47.090  63.960  53.490  1.00  0.00            
ATOM    880  HD1 HYP    12      46.770  63.980  54.390  1.00  0.00            
ATOM    881  CB  HYP    12      49.030  62.310  53.310  1.00  0.00            
ATOM    882  HB1 HYP    12      49.120  61.230  53.180  1.00  0.00            
ATOM    883  HB2 HYP    12      49.310  62.640  54.310  1.00  0.00            
ATOM    884  CA  HYP    12      49.770  63.020  52.210  1.00  0.00            
ATOM    885  HA  HYP    12      50.080  64.040  52.460  1.00  0.00            
ATOM    886  C   HYP    12      51.090  62.330  52.030  1.00  0.00            
ATOM    887  O   HYP    12      51.240  61.450  51.220  1.00  0.00            
ATOM    888  N   GLY    13      51.880  62.470  53.040  1.00  0.00            
ATOM    889  H   GLY    13      51.660  63.210  53.690  1.00  0.00            
ATOM    890  CA  GLY    13      52.960  61.550  53.390  1.00  0.00            
ATOM    891  HA1 GLY    13      53.730  62.050  53.970  1.00  0.00            
ATOM    892  HA2 GLY    13      53.380  61.360  52.400  1.00  0.00            
ATOM    893  C   GLY    13      52.400  60.290  53.990  1.00  0.00            
ATOM    894  O   GLY    13      51.500  60.420  54.900  1.00  0.00            
ATOM    895  N   PRO    14      52.760  59.070  53.560  1.00  0.00            
ATOM    896  CD  PRO    14      53.710  58.800  52.490  1.00  0.00            
ATOM    897  HD1 PRO    14      54.720  58.780  52.890  1.00  0.00            
ATOM    898  HD2 PRO    14      53.560  59.480  51.650  1.00  0.00            
ATOM    899  CG  PRO    14      53.310  57.450  51.950  1.00  0.00            
ATOM    900  HG1 PRO    14      54.170  56.970  51.480  1.00  0.00            
ATOM    901  HG2 PRO    14      52.500  57.520  51.220  1.00  0.00            
ATOM    902  CB  PRO    14      52.930  56.690  53.250  1.00  0.00            
ATOM    903  HB1 PRO    14      53.860  56.390  53.730  1.00  0.00            
ATOM    904  HB2 PRO    14      52.380  55.770  53.020  1.00  0.00            
ATOM    905  CA  PRO    14      52.290  57.820  54.070  1.00  0.00            
ATOM    906  HA  PRO    14      51.220  57.700  53.900  1.00  0.00            
ATOM    907  C   PRO    14      52.630  57.570  55.550  1.00  0.00            
ATOM    908  O   PRO    14      53.680  58.100  55.900  1.00  0.00            
ATOM    909  N   HYP    15      51.740  56.950  56.370  1.00  0.00            
ATOM    910  CD2 HYP    15      50.560  56.250  56.050  1.00  0.00            
ATOM    911 1HD2 HYP    15      50.840  55.270  55.680  1.00  0.00            
ATOM    912 2HD2 HYP    15      49.910  56.670  55.280  1.00  0.00            
ATOM    913  CG  HYP    15      49.860  55.900  57.350  1.00  0.00            
ATOM    914  HG  HYP    15      49.250  55.040  57.070  1.00  0.00            
ATOM    915  OD1 HYP    15      49.010  57.030  57.700  1.00  0.00            
ATOM    916  HD1 HYP    15      48.420  56.700  58.390  1.00  0.00            
ATOM    917  CB  HYP    15      51.040  55.680  58.330  1.00  0.00            
ATOM    918  HB1 HYP    15      51.510  54.700  58.240  1.00  0.00            
ATOM    919  HB2 HYP    15      50.670  55.860  59.340  1.00  0.00            
ATOM    920  CA  HYP    15      52.020  56.740  57.790  1.00  0.00            
ATOM    921  HA  HYP    15      51.870  57.710  58.280  1.00  0.00            
ATOM    922  C   HYP    15      53.410  56.280  58.060  1.00  0.00            
ATOM    923  O   HYP    15      53.980  55.470  57.390  1.00  0.00            
ATOM    924  N   ALA    16      54.010  56.890  59.070  1.00  0.00            
ATOM    925  H   ALA    16      53.430  57.540  59.580  1.00  0.00            
ATOM    926  CA  ALA    16      55.430  56.800  59.510  1.00  0.00            
ATOM    927  HA  ALA    16      55.940  56.740  58.540  1.00  0.00            
ATOM    928  CB  ALA    16      55.850  58.070  60.260  1.00  0.00            
ATOM    929  HB1 ALA    16      55.810  58.850  59.500  1.00  0.00            
ATOM    930  HB2 ALA    16      55.200  58.300  61.100  1.00  0.00            
ATOM    931  HB3 ALA    16      56.830  58.040  60.740  1.00  0.00            
ATOM    932  C   ALA    16      55.590  55.610  60.440  1.00  0.00            
ATOM    933  O   ALA    16      54.630  55.080  60.960  1.00  0.00            
ATOM    934  N   PRO    17      56.840  55.040  60.560  1.00  0.00            
ATOM    935  CD  PRO    17      58.050  55.440  59.890  1.00  0.00            
ATOM    936  HD1 PRO    17      58.310  56.490  59.980  1.00  0.00            
ATOM    937  HD2 PRO    17      57.880  55.130  58.860  1.00  0.00            
ATOM    938  CG  PRO    17      59.120  54.520  60.450  1.00  0.00            
ATOM    939  HG1 PRO    17      59.530  54.790  61.430  1.00  0.00            
ATOM    940  HG2 PRO    17      59.960  54.450  59.760  1.00  0.00            
ATOM    941  CB  PRO    17      58.410  53.200  60.500  1.00  0.00            
ATOM    942  HB1 PRO    17      58.880  52.490  61.180  1.00  0.00            
ATOM    943  HB2 PRO    17      58.280  52.720  59.530  1.00  0.00            
ATOM    944  CA  PRO    17      57.070  53.670  61.120  1.00  0.00            
ATOM    945  HA  PRO    17      56.220  53.080  60.760  1.00  0.00            
ATOM    946  C   PRO    17      57.100  53.680  62.640  1.00  0.00            
ATOM    947  O   PRO    17      57.260  54.770  63.200  1.00  0.00            
ATOM    948  N   HYP    18      57.050  52.530  63.330  1.00  0.00            
ATOM    949  CD2 HYP    18      56.710  51.230  62.780  1.00  0.00            
ATOM    950 1HD2 HYP    18      57.520  50.790  62.200  1.00  0.00            
ATOM    951 2HD2 HYP    18      55.830  51.220  62.130  1.00  0.00            
ATOM    952  CG  HYP    18      56.400  50.320  63.950  1.00  0.00            
ATOM    953  HG  HYP    18      56.600  49.270  63.740  1.00  0.00            
ATOM    954  OD1 HYP    18      55.020  50.440  64.280  1.00  0.00            
ATOM    955  HD1 HYP    18      54.820  50.180  65.180  1.00  0.00            
ATOM    956  CB  HYP    18      57.370  50.920  65.010  1.00  0.00            
ATOM    957  HB1 HYP    18      58.360  50.470  64.860  1.00  0.00            
ATOM    958  HB2 HYP    18      56.980  50.770  66.010  1.00  0.00            
ATOM    959  CA  HYP    18      57.380  52.420  64.800  1.00  0.00            
ATOM    960  HA  HYP    18      56.710  52.930  65.480  1.00  0.00            
ATOM    961  C   HYP    18      58.770  52.880  65.170  1.00  0.00            
ATOM    962  O   HYP    18      59.620  53.020  64.240  1.00  0.00            
ATOM    963  N   GLY    19      59.000  53.060  66.460  1.00  0.00            
ATOM    964  H   GLY    19      58.320  52.780  67.160  1.00  0.00            
ATOM    965  CA  GLY    19      60.250  53.630  66.950  1.00  0.00            
ATOM    966  HA1 GLY    19      60.040  54.010  67.950  1.00  0.00            
ATOM    967  HA2 GLY    19      60.680  54.490  66.430  1.00  0.00            
ATOM    968  C   GLY    19      61.380  52.610  67.140  1.00  0.00            
ATOM    969  O   GLY    19      61.110  51.450  67.080  1.00  0.00            
ATOM    970  N   PRO    20      62.640  53.050  67.390  1.00  0.00            
ATOM    971  CD  PRO    20      63.160  54.410  67.320  1.00  0.00            
ATOM    972  HD1 PRO    20      62.480  55.120  67.790  1.00  0.00            
ATOM    973  HD2 PRO    20      63.390  54.700  66.290  1.00  0.00            
ATOM    974  CG  PRO    20      64.420  54.350  68.110  1.00  0.00            
ATOM    975  HG1 PRO    20      64.150  54.620  69.130  1.00  0.00            
ATOM    976  HG2 PRO    20      65.140  55.000  67.620  1.00  0.00            
ATOM    977  CB  PRO    20      64.950  52.870  68.080  1.00  0.00            
ATOM    978  HB1 PRO    20      65.520  52.720  69.000  1.00  0.00            
ATOM    979  HB2 PRO    20      65.440  52.690  67.120  1.00  0.00            
ATOM    980  CA  PRO    20      63.670  52.080  67.940  1.00  0.00            
ATOM    981  HA  PRO    20      63.930  51.340  67.180  1.00  0.00            
ATOM    982  C   PRO    20      63.190  51.350  69.220  1.00  0.00            
ATOM    983  O   PRO    20      62.320  51.820  69.930  1.00  0.00            
ATOM    984  N   HYP    21      63.630  50.120  69.490  1.00  0.00            
ATOM    985  CD2 HYP    21      64.610  49.470  68.610  1.00  0.00            
ATOM    986 1HD2 HYP    21      65.480  50.070  68.340  1.00  0.00            
ATOM    987 2HD2 HYP    21      64.050  49.150  67.740  1.00  0.00            
ATOM    988  CG  HYP    21      65.080  48.220  69.400  1.00  0.00            
ATOM    989  HG  HYP    21      65.830  48.470  70.140  1.00  0.00            
ATOM    990  OD1 HYP    21      65.520  47.140  68.500  1.00  0.00            
ATOM    991  HD1 HYP    21      65.800  46.450  69.110  1.00  0.00            
ATOM    992  CB  HYP    21      63.800  47.830  70.140  1.00  0.00            
ATOM    993  HB1 HYP    21      63.970  47.160  70.990  1.00  0.00            
ATOM    994  HB2 HYP    21      63.150  47.450  69.360  1.00  0.00            
ATOM    995  CA  HYP    21      63.200  49.180  70.520  1.00  0.00            
ATOM    996  HA  HYP    21      62.110  49.110  70.440  1.00  0.00            
ATOM    997  C   HYP    21      63.720  49.670  71.900  1.00  0.00            
ATOM    998  O   HYP    21      64.630  50.410  72.100  1.00  0.00            
ATOM    999  N   GLY    22      63.060  49.070  72.900  1.00  0.00            
ATOM   1000  H   GLY    22      62.370  48.380  72.630  1.00  0.00            
ATOM   1001  CA  GLY    22      63.160  49.440  74.290  1.00  0.00            
ATOM   1002  HA1 GLY    22      62.240  49.150  74.800  1.00  0.00            
ATOM   1003  HA2 GLY    22      63.410  50.500  74.360  1.00  0.00            
ATOM   1004  C   GLY    22      64.250  48.770  75.050  1.00  0.00            
ATOM   1005  O   GLY    22      64.960  47.920  74.440  1.00  0.00            
ATOM   1006  N   PRO    23      64.440  49.160  76.330  1.00  0.00            
ATOM   1007  CD  PRO    23      63.820  50.250  76.970  1.00  0.00            
ATOM   1008  HD1 PRO    23      63.080  49.840  77.650  1.00  0.00            
ATOM   1009  HD2 PRO    23      63.500  51.010  76.260  1.00  0.00            
ATOM   1010  CG  PRO    23      64.910  50.890  77.820  1.00  0.00            
ATOM   1011  HG1 PRO    23      64.440  51.500  78.590  1.00  0.00            
ATOM   1012  HG2 PRO    23      65.630  51.520  77.300  1.00  0.00            
ATOM   1013  CB  PRO    23      65.560  49.670  78.420  1.00  0.00            
ATOM   1014  HB1 PRO    23      64.900  49.080  79.050  1.00  0.00            
ATOM   1015  HB2 PRO    23      66.550  49.880  78.830  1.00  0.00            
ATOM   1016  CA  PRO    23      65.610  48.770  77.190  1.00  0.00            
ATOM   1017  HA  PRO    23      66.520  48.930  76.610  1.00  0.00            
ATOM   1018  C   PRO    23      65.510  47.310  77.590  1.00  0.00            
ATOM   1019  O   PRO    23      64.430  46.760  77.490  1.00  0.00            
ATOM   1020  N   HYP    24      66.570  46.590  78.040  1.00  0.00            
ATOM   1021  CD2 HYP    24      68.010  46.990  78.040  1.00  0.00            
ATOM   1022 1HD2 HYP    24      68.310  47.580  78.910  1.00  0.00            
ATOM   1023 2HD2 HYP    24      68.210  47.600  77.160  1.00  0.00            
ATOM   1024  CG  HYP    24      68.780  45.680  77.950  1.00  0.00            
ATOM   1025  HG  HYP    24      69.680  45.890  78.530  1.00  0.00            
ATOM   1026  OD1 HYP    24      69.080  45.200  76.600  1.00  0.00            
ATOM   1027  HD1 HYP    24      69.970  44.850  76.740  1.00  0.00            
ATOM   1028  CB  HYP    24      67.900  44.720  78.730  1.00  0.00            
ATOM   1029  HB1 HYP    24      68.110  44.910  79.780  1.00  0.00            
ATOM   1030  HB2 HYP    24      68.050  43.660  78.520  1.00  0.00            
ATOM   1031  CA  HYP    24      66.460  45.180  78.490  1.00  0.00            
ATOM   1032  HA  HYP    24      66.110  44.710  77.570  1.00  0.00            
ATOM   1033  C   HYP    24      65.450  44.850  79.630  1.00  0.00            
ATOM   1034  O   HYP    24      65.140  45.760  80.430  1.00  0.00            
ATOM   1035  N   GLY    25      65.070  43.520  79.720  1.00  0.00            
ATOM   1036  H   GLY    25      65.430  42.890  79.020  1.00  0.00            
ATOM   1037  CA  GLY    25      64.190  43.110  80.790  1.00  0.00            
ATOM   1038  HA1 GLY    25      63.760  42.170  80.450  1.00  0.00            
ATOM   1039  HA2 GLY    25      63.380  43.830  80.940  1.00  0.00            
ATOM   1040  C   GLY    25      64.730  42.960  82.180  1.00  0.00            
ATOM   1041  O   GLY    25      65.990  42.910  82.340  1.00  0.00            
ATOM   1042  N   PRO    26      63.860  42.960  83.270  1.00  0.00            
ATOM   1043  CD  PRO    26      62.430  43.460  83.290  1.00  0.00            
ATOM   1044  HD1 PRO    26      61.840  42.910  82.550  1.00  0.00            
ATOM   1045  HD2 PRO    26      62.260  44.510  83.070  1.00  0.00            
ATOM   1046  CG  PRO    26      62.040  43.170  84.730  1.00  0.00            
ATOM   1047  HG1 PRO    26      61.580  42.210  84.960  1.00  0.00            
ATOM   1048  HG2 PRO    26      61.280  43.920  84.960  1.00  0.00            
ATOM   1049  CB  PRO    26      63.240  43.390  85.570  1.00  0.00            
ATOM   1050  HB1 PRO    26      63.120  42.920  86.550  1.00  0.00            
ATOM   1051  HB2 PRO    26      63.450  44.450  85.710  1.00  0.00            
ATOM   1052  CA  PRO    26      64.370  42.820  84.640  1.00  0.00            
ATOM   1053  HA  PRO    26      65.150  43.570  84.780  1.00  0.00            
ATOM   1054  C   PRO    26      64.670  41.320  85.070  1.00  0.00            
ATOM   1055  O   PRO    26      64.310  40.340  84.380  1.00  0.00            
ATOM   1056  N   HYP    27      65.250  41.140  86.250  1.00  0.00            
ATOM   1057  CD2 HYP    27      65.900  42.230  87.120  1.00  0.00            
ATOM   1058 1HD2 HYP    27      65.230  42.660  87.860  1.00  0.00            
ATOM   1059 2HD2 HYP    27      66.380  42.910  86.420  1.00  0.00            
ATOM   1060  CG  HYP    27      66.930  41.420  87.890  1.00  0.00            
ATOM   1061  HG  HYP    27      67.240  41.940  88.790  1.00  0.00            
ATOM   1062  OD1 HYP    27      68.070  41.100  87.150  1.00  0.00            
ATOM   1063  HD1 HYP    27      68.600  40.380  87.500  1.00  0.00            
ATOM   1064  CB  HYP    27      66.140  40.150  88.190  1.00  0.00            
ATOM   1065  HB1 HYP    27      65.370  40.300  88.950  1.00  0.00            
ATOM   1066  HB2 HYP    27      66.720  39.260  88.460  1.00  0.00            
ATOM   1067  CA  HYP    27      65.470  39.850  86.840  1.00  0.00            
ATOM   1068  HA  HYP    27      66.180  39.230  86.280  1.00  0.00            
ATOM   1069  C   HYP    27      64.150  39.140  87.120  1.00  0.00            
ATOM   1070  O   HYP    27      63.180  39.760  87.560  1.00  0.00            
ATOM   1071  N   GLY    28      64.070  37.870  86.800  1.00  0.00            
ATOM   1072  H   GLY    28      64.810  37.430  86.270  1.00  0.00            
ATOM   1073  CA  GLY    28      62.830  37.090  86.910  1.00  0.00            
ATOM   1074  HA1 GLY    28      63.100  36.160  86.410  1.00  0.00            
ATOM   1075  HA2 GLY    28      61.990  37.570  86.410  1.00  0.00            
ATOM   1076  C   GLY    28      62.430  36.780  88.420  1.00  0.00            
ATOM   1077  O   GLY    28      62.880  37.380  89.370  1.00  0.00            
ATOM   1078  N   PRO    29      61.560  35.760  88.650  1.00  0.00            
ATOM   1079  CD  PRO    29      60.830  35.070  87.610  1.00  0.00            
ATOM   1080  HD1 PRO    29      61.390  34.160  87.440  1.00  0.00            
ATOM   1081  HD2 PRO    29      60.760  35.730  86.740  1.00  0.00            
ATOM   1082  CG  PRO    29      59.560  34.810  88.280  1.00  0.00            
ATOM   1083  HG1 PRO    29      58.870  34.110  87.800  1.00  0.00            
ATOM   1084  HG2 PRO    29      59.040  35.760  88.220  1.00  0.00            
ATOM   1085  CB  PRO    29      59.790  34.600  89.760  1.00  0.00            
ATOM   1086  HB1 PRO    29      60.080  33.560  89.900  1.00  0.00            
ATOM   1087  HB2 PRO    29      58.970  34.890  90.410  1.00  0.00            
ATOM   1088  CA  PRO    29      61.050  35.520  89.960  1.00  0.00            
ATOM   1089  HA  PRO    29      60.750  36.430  90.480  1.00  0.00            
ATOM   1090  C   PRO    29      62.210  34.840  90.780  1.00  0.00            
ATOM   1091  O   PRO    29      62.950  34.060  90.170  1.00  0.00            
ATOM   1092  N   HYP    30      62.470  35.260  92.050  1.00  0.00            
ATOM   1093  CD2 HYP    30      61.870  36.450  92.650  1.00  0.00            
ATOM   1094 1HD2 HYP    30      60.870  36.260  93.040  1.00  0.00            
ATOM   1095 2HD2 HYP    30      61.810  37.300  91.970  1.00  0.00            
ATOM   1096  CG  HYP    30      62.720  36.830  93.840  1.00  0.00            
ATOM   1097  HG  HYP    30      62.060  37.230  94.620  1.00  0.00            
ATOM   1098  OD1 HYP    30      63.750  37.690  93.450  1.00  0.00            
ATOM   1099  HD1 HYP    30      64.120  38.010  94.280  1.00  0.00            
ATOM   1100  CB  HYP    30      63.290  35.470  94.230  1.00  0.00            
ATOM   1101  HB1 HYP    30      62.540  34.900  94.770  1.00  0.00            
ATOM   1102  HB2 HYP    30      64.160  35.600  94.880  1.00  0.00            
ATOM   1103  CA  HYP    30      63.580  34.700  92.890  1.00  0.00            
ATOM   1104  HA  HYP    30      64.560  35.000  92.520  1.00  0.00            
ATOM   1105  C   HYP    30      63.560  33.190  93.110  1.00  0.00            
ATOM   1106  O   HYP    30      64.580  32.590  93.480  1.00  0.00            
ATOM   1107  N   GLY    31      62.480  32.450  92.780  1.00  0.00            
ATOM   1108  H   GLY    31      61.660  32.990  92.550  1.00  0.00            
ATOM   1109  CA  GLY    31      62.380  31.020  92.780  1.00  0.00            
ATOM   1110  HA1 GLY    31      63.090  30.760  92.000  1.00  0.00            
ATOM   1111  HA2 GLY    31      61.370  30.690  92.530  1.00  0.00            
ATOM   1112  C   GLY    31      62.740  30.340  94.130  1.00  0.00            
ATOM   1113  O   GLY    31      62.700  30.850  95.180  1.00  0.00            
ATOM   1114  N   NH2    32      62.980  29.040  94.130  1.00  0.00            
ATOM   1115  H1  NH2    32      62.840  28.510  93.280  1.00  0.00            
ATOM   1116  H2  NH2    32      63.180  28.670  95.050  1.00  0.00            
TER
