# Supplementary material for: A solution structure analysis reveals a bent collagen triple helix in the complement activation recognition molecule mannan-binding lectin
Source: J Biol Chem. 2022 Dec 15;299(2):102799. doi: 10.1016/j.jbc.2022.102799 (PMC9898670; doi:10.1016/j.jbc.2022.102799)
Supplement: top10-GA [file mmc2.zip › 6-GA_6723.pdb]

ATOM      1  CH3 ACE     1      61.540  85.620  20.430  1.00  0.00            
ATOM      2 1HH3 ACE     1      61.440  84.720  21.040  1.00  0.00            
ATOM      3 2HH3 ACE     1      61.270  85.420  19.390  1.00  0.00            
ATOM      4 3HH3 ACE     1      62.580  85.920  20.540  1.00  0.00            
ATOM      5  C   ACE     1      60.650  86.690  21.100  1.00  0.00            
ATOM      6  O   ACE     1      59.840  87.160  20.320  1.00  0.00            
ATOM      7  N   PRO     2      60.830  87.030  22.370  1.00  0.00            
ATOM      8  CD  PRO     2      60.060  88.040  23.120  1.00  0.00            
ATOM      9  HD1 PRO     2      58.990  87.830  23.010  1.00  0.00            
ATOM     10  HD2 PRO     2      60.410  89.010  22.780  1.00  0.00            
ATOM     11  CG  PRO     2      60.400  87.910  24.640  1.00  0.00            
ATOM     12  HG1 PRO     2      59.830  87.110  25.110  1.00  0.00            
ATOM     13  HG2 PRO     2      60.220  88.840  25.190  1.00  0.00            
ATOM     14  CB  PRO     2      61.850  87.510  24.430  1.00  0.00            
ATOM     15  HB1 PRO     2      62.390  87.100  25.280  1.00  0.00            
ATOM     16  HB2 PRO     2      62.470  88.350  24.110  1.00  0.00            
ATOM     17  CA  PRO     2      61.700  86.480  23.350  1.00  0.00            
ATOM     18  HA  PRO     2      62.690  86.300  22.930  1.00  0.00            
ATOM     19  C   PRO     2      61.320  85.070  23.960  1.00  0.00            
ATOM     20  O   PRO     2      60.120  84.830  24.060  1.00  0.00            
ATOM     21  N   HYP     3      62.270  84.140  24.180  1.00  0.00            
ATOM     22  CD2 HYP     3      63.600  84.080  23.590  1.00  0.00            
ATOM     23 1HD2 HYP     3      64.350  84.620  24.170  1.00  0.00            
ATOM     24 2HD2 HYP     3      63.620  84.460  22.570  1.00  0.00            
ATOM     25  CG  HYP     3      63.840  82.560  23.450  1.00  0.00            
ATOM     26  HG  HYP     3      64.910  82.450  23.670  1.00  0.00            
ATOM     27  OD1 HYP     3      63.280  82.090  22.310  1.00  0.00            
ATOM     28  HD1 HYP     3      63.530  81.180  22.150  1.00  0.00            
ATOM     29  CB  HYP     3      63.100  82.010  24.670  1.00  0.00            
ATOM     30  HB1 HYP     3      63.760  82.180  25.520  1.00  0.00            
ATOM     31  HB2 HYP     3      62.830  80.960  24.560  1.00  0.00            
ATOM     32  CA  HYP     3      61.870  82.890  24.760  1.00  0.00            
ATOM     33  HA  HYP     3      60.970  82.590  24.220  1.00  0.00            
ATOM     34  C   HYP     3      61.360  82.960  26.190  1.00  0.00            
ATOM     35  O   HYP     3      61.660  83.860  26.920  1.00  0.00            
ATOM     36  N   GLY     4      60.480  82.070  26.610  1.00  0.00            
ATOM     37  H   GLY     4      60.220  81.460  25.850  1.00  0.00            
ATOM     38  CA  GLY     4      59.930  81.780  27.890  1.00  0.00            
ATOM     39  HA1 GLY     4      59.180  80.990  27.840  1.00  0.00            
ATOM     40  HA2 GLY     4      59.520  82.750  28.180  1.00  0.00            
ATOM     41  C   GLY     4      60.940  81.390  29.040  1.00  0.00            
ATOM     42  O   GLY     4      62.030  80.930  28.750  1.00  0.00            
ATOM     43  N   PRO     5      60.600  81.640  30.320  1.00  0.00            
ATOM     44  CD  PRO     5      59.470  82.430  30.750  1.00  0.00            
ATOM     45  HD1 PRO     5      58.560  82.160  30.220  1.00  0.00            
ATOM     46  HD2 PRO     5      59.620  83.510  30.690  1.00  0.00            
ATOM     47  CG  PRO     5      59.300  82.000  32.180  1.00  0.00            
ATOM     48  HG1 PRO     5      58.880  81.000  32.120  1.00  0.00            
ATOM     49  HG2 PRO     5      58.680  82.810  32.570  1.00  0.00            
ATOM     50  CB  PRO     5      60.710  81.860  32.720  1.00  0.00            
ATOM     51  HB1 PRO     5      60.680  81.270  33.640  1.00  0.00            
ATOM     52  HB2 PRO     5      61.040  82.850  33.040  1.00  0.00            
ATOM     53  CA  PRO     5      61.490  81.240  31.500  1.00  0.00            
ATOM     54  HA  PRO     5      62.450  81.750  31.560  1.00  0.00            
ATOM     55  C   PRO     5      61.560  79.710  31.670  1.00  0.00            
ATOM     56  O   PRO     5      60.600  79.010  31.290  1.00  0.00            
ATOM     57  N   HYP     6      62.680  79.180  32.250  1.00  0.00            
ATOM     58  CD2 HYP     6      63.970  79.830  32.610  1.00  0.00            
ATOM     59 1HD2 HYP     6      63.940  80.590  33.390  1.00  0.00            
ATOM     60 2HD2 HYP     6      64.340  80.340  31.720  1.00  0.00            
ATOM     61  CG  HYP     6      64.880  78.680  33.020  1.00  0.00            
ATOM     62  HG  HYP     6      65.510  79.070  33.810  1.00  0.00            
ATOM     63  OD1 HYP     6      65.540  78.200  31.890  1.00  0.00            
ATOM     64  HD1 HYP     6      66.260  77.600  32.080  1.00  0.00            
ATOM     65  CB  HYP     6      64.020  77.540  33.560  1.00  0.00            
ATOM     66  HB1 HYP     6      63.800  77.760  34.600  1.00  0.00            
ATOM     67  HB2 HYP     6      64.600  76.640  33.370  1.00  0.00            
ATOM     68  CA  HYP     6      62.770  77.750  32.670  1.00  0.00            
ATOM     69  HA  HYP     6      62.730  77.100  31.790  1.00  0.00            
ATOM     70  C   HYP     6      61.620  77.380  33.650  1.00  0.00            
ATOM     71  O   HYP     6      61.240  78.250  34.490  1.00  0.00            
ATOM     72  N   GLY     7      60.990  76.200  33.560  1.00  0.00            
ATOM     73  H   GLY     7      61.230  75.510  32.860  1.00  0.00            
ATOM     74  CA  GLY     7      59.730  75.980  34.270  1.00  0.00            
ATOM     75  HA1 GLY     7      59.340  75.040  33.880  1.00  0.00            
ATOM     76  HA2 GLY     7      59.140  76.870  34.080  1.00  0.00            
ATOM     77  C   GLY     7      59.780  75.910  35.760  1.00  0.00            
ATOM     78  O   GLY     7      60.850  75.950  36.390  1.00  0.00            
ATOM     79  N   PRO     8      58.600  75.800  36.420  1.00  0.00            
ATOM     80  CD  PRO     8      57.280  75.790  35.770  1.00  0.00            
ATOM     81  HD1 PRO     8      57.340  75.200  34.850  1.00  0.00            
ATOM     82  HD2 PRO     8      57.000  76.830  35.600  1.00  0.00            
ATOM     83  CG  PRO     8      56.350  75.170  36.780  1.00  0.00            
ATOM     84  HG1 PRO     8      56.350  74.080  36.720  1.00  0.00            
ATOM     85  HG2 PRO     8      55.340  75.540  36.560  1.00  0.00            
ATOM     86  CB  PRO     8      56.930  75.650  38.140  1.00  0.00            
ATOM     87  HB1 PRO     8      56.560  75.110  39.010  1.00  0.00            
ATOM     88  HB2 PRO     8      56.760  76.710  38.330  1.00  0.00            
ATOM     89  CA  PRO     8      58.440  75.590  37.900  1.00  0.00            
ATOM     90  HA  PRO     8      59.000  76.390  38.380  1.00  0.00            
ATOM     91  C   PRO     8      58.950  74.170  38.360  1.00  0.00            
ATOM     92  O   PRO     8      59.360  73.290  37.530  1.00  0.00            
ATOM     93  N   HYP     9      59.060  73.980  39.700  1.00  0.00            
ATOM     94  CD2 HYP     9      59.030  75.000  40.730  1.00  0.00            
ATOM     95 1HD2 HYP     9      58.020  75.350  40.940  1.00  0.00            
ATOM     96 2HD2 HYP     9      59.660  75.850  40.450  1.00  0.00            
ATOM     97  CG  HYP     9      59.630  74.400  42.010  1.00  0.00            
ATOM     98  HG  HYP     9      59.040  74.810  42.830  1.00  0.00            
ATOM     99  OD1 HYP     9      60.960  74.750  42.080  1.00  0.00            
ATOM    100  HD1 HYP     9      60.960  75.680  41.850  1.00  0.00            
ATOM    101  CB  HYP     9      59.430  72.890  41.760  1.00  0.00            
ATOM    102  HB1 HYP     9      58.450  72.620  42.150  1.00  0.00            
ATOM    103  HB2 HYP     9      60.180  72.230  42.190  1.00  0.00            
ATOM    104  CA  HYP     9      59.370  72.690  40.260  1.00  0.00            
ATOM    105  HA  HYP     9      60.390  72.520  39.910  1.00  0.00            
ATOM    106  C   HYP     9      58.470  71.600  39.680  1.00  0.00            
ATOM    107  O   HYP     9      57.340  71.850  39.230  1.00  0.00            
ATOM    108  N   GLY    10      59.070  70.450  39.660  1.00  0.00            
ATOM    109  H   GLY    10      60.070  70.360  39.760  1.00  0.00            
ATOM    110  CA  GLY    10      58.350  69.150  39.430  1.00  0.00            
ATOM    111  HA1 GLY    10      59.080  68.340  39.410  1.00  0.00            
ATOM    112  HA2 GLY    10      57.820  69.230  38.480  1.00  0.00            
ATOM    113  C   GLY    10      57.380  68.890  40.590  1.00  0.00            
ATOM    114  O   GLY    10      57.490  69.500  41.650  1.00  0.00            
ATOM    115  N   PRO    11      56.400  68.000  40.360  1.00  0.00            
ATOM    116  CD  PRO    11      56.030  67.510  39.050  1.00  0.00            
ATOM    117  HD1 PRO    11      56.530  66.570  38.820  1.00  0.00            
ATOM    118  HD2 PRO    11      56.170  68.250  38.260  1.00  0.00            
ATOM    119  CG  PRO    11      54.520  67.100  39.210  1.00  0.00            
ATOM    120  HG1 PRO    11      54.310  66.400  38.400  1.00  0.00            
ATOM    121  HG2 PRO    11      53.880  67.980  39.120  1.00  0.00            
ATOM    122  CB  PRO    11      54.530  66.530  40.660  1.00  0.00            
ATOM    123  HB1 PRO    11      54.830  65.480  40.710  1.00  0.00            
ATOM    124  HB2 PRO    11      53.530  66.730  41.040  1.00  0.00            
ATOM    125  CA  PRO    11      55.490  67.510  41.380  1.00  0.00            
ATOM    126  HA  PRO    11      54.900  68.370  41.690  1.00  0.00            
ATOM    127  C   PRO    11      56.130  66.900  42.650  1.00  0.00            
ATOM    128  O   PRO    11      57.180  66.230  42.580  1.00  0.00            
ATOM    129  N   HYP    12      55.460  66.820  43.800  1.00  0.00            
ATOM    130  CD2 HYP    12      54.080  67.410  44.110  1.00  0.00            
ATOM    131 1HD2 HYP    12      53.370  66.790  43.560  1.00  0.00            
ATOM    132 2HD2 HYP    12      54.020  68.430  43.730  1.00  0.00            
ATOM    133  CG  HYP    12      53.880  67.310  45.640  1.00  0.00            
ATOM    134  HG  HYP    12      52.840  67.230  45.960  1.00  0.00            
ATOM    135  OD1 HYP    12      54.430  68.500  46.240  1.00  0.00            
ATOM    136  HD1 HYP    12      53.750  69.170  46.330  1.00  0.00            
ATOM    137  CB  HYP    12      54.680  66.070  45.980  1.00  0.00            
ATOM    138  HB1 HYP    12      53.900  65.320  45.810  1.00  0.00            
ATOM    139  HB2 HYP    12      55.040  66.030  47.010  1.00  0.00            
ATOM    140  CA  HYP    12      55.870  66.030  44.970  1.00  0.00            
ATOM    141  HA  HYP    12      56.760  66.510  45.360  1.00  0.00            
ATOM    142  C   HYP    12      56.240  64.580  44.760  1.00  0.00            
ATOM    143  O   HYP    12      55.570  63.900  43.950  1.00  0.00            
ATOM    144  N   GLY    13      57.290  64.110  45.360  1.00  0.00            
ATOM    145  H   GLY    13      57.800  64.840  45.830  1.00  0.00            
ATOM    146  CA  GLY    13      57.710  62.760  45.120  1.00  0.00            
ATOM    147  HA1 GLY    13      58.660  62.520  45.600  1.00  0.00            
ATOM    148  HA2 GLY    13      57.920  62.760  44.050  1.00  0.00            
ATOM    149  C   GLY    13      56.760  61.540  45.400  1.00  0.00            
ATOM    150  O   GLY    13      55.700  61.750  46.000  1.00  0.00            
ATOM    151  N   PRO    14      57.200  60.310  45.250  1.00  0.00            
ATOM    152  CD  PRO    14      58.380  59.880  44.510  1.00  0.00            
ATOM    153  HD1 PRO    14      59.210  59.630  45.170  1.00  0.00            
ATOM    154  HD2 PRO    14      58.650  60.580  43.720  1.00  0.00            
ATOM    155  CG  PRO    14      57.990  58.620  43.860  1.00  0.00            
ATOM    156  HG1 PRO    14      58.870  58.150  43.410  1.00  0.00            
ATOM    157  HG2 PRO    14      57.340  58.820  43.000  1.00  0.00            
ATOM    158  CB  PRO    14      57.290  57.850  45.030  1.00  0.00            
ATOM    159  HB1 PRO    14      58.080  57.490  45.680  1.00  0.00            
ATOM    160  HB2 PRO    14      56.770  56.940  44.730  1.00  0.00            
ATOM    161  CA  PRO    14      56.460  59.060  45.670  1.00  0.00            
ATOM    162  HA  PRO    14      55.490  59.210  45.190  1.00  0.00            
ATOM    163  C   PRO    14      56.370  58.890  47.250  1.00  0.00            
ATOM    164  O   PRO    14      57.380  59.130  47.900  1.00  0.00            
ATOM    165  N   HYP    15      55.270  58.510  47.870  1.00  0.00            
ATOM    166  CD2 HYP    15      54.070  58.060  47.220  1.00  0.00            
ATOM    167 1HD2 HYP    15      54.150  57.010  46.920  1.00  0.00            
ATOM    168 2HD2 HYP    15      53.960  58.620  46.300  1.00  0.00            
ATOM    169  CG  HYP    15      52.960  58.290  48.290  1.00  0.00            
ATOM    170  HG  HYP    15      52.030  57.730  48.170  1.00  0.00            
ATOM    171  OD1 HYP    15      52.530  59.600  48.180  1.00  0.00            
ATOM    172  HD1 HYP    15      51.930  59.620  47.430  1.00  0.00            
ATOM    173  CB  HYP    15      53.670  57.980  49.610  1.00  0.00            
ATOM    174  HB1 HYP    15      53.550  56.930  49.900  1.00  0.00            
ATOM    175  HB2 HYP    15      53.330  58.650  50.400  1.00  0.00            
ATOM    176  CA  HYP    15      55.160  58.250  49.310  1.00  0.00            
ATOM    177  HA  HYP    15      55.340  59.140  49.910  1.00  0.00            
ATOM    178  C   HYP    15      56.080  57.150  49.720  1.00  0.00            
ATOM    179  O   HYP    15      56.160  56.190  48.940  1.00  0.00            
ATOM    180  N   ALA    16      56.710  57.200  50.850  1.00  0.00            
ATOM    181  H   ALA    16      56.530  58.030  51.400  1.00  0.00            
ATOM    182  CA  ALA    16      57.410  56.090  51.460  1.00  0.00            
ATOM    183  HA  ALA    16      58.170  55.970  50.700  1.00  0.00            
ATOM    184  CB  ALA    16      58.140  56.500  52.730  1.00  0.00            
ATOM    185  HB1 ALA    16      59.160  56.140  52.640  1.00  0.00            
ATOM    186  HB2 ALA    16      58.100  57.570  52.920  1.00  0.00            
ATOM    187  HB3 ALA    16      57.630  56.000  53.550  1.00  0.00            
ATOM    188  C   ALA    16      56.520  54.860  51.560  1.00  0.00            
ATOM    189  O   ALA    16      55.300  54.890  51.450  1.00  0.00            
ATOM    190  N   PRO    17      57.140  53.670  51.770  1.00  0.00            
ATOM    191  CD  PRO    17      58.420  53.270  51.220  1.00  0.00            
ATOM    192  HD1 PRO    17      59.250  53.750  51.730  1.00  0.00            
ATOM    193  HD2 PRO    17      58.500  53.480  50.150  1.00  0.00            
ATOM    194  CG  PRO    17      58.610  51.800  51.630  1.00  0.00            
ATOM    195  HG1 PRO    17      59.100  51.710  52.600  1.00  0.00            
ATOM    196  HG2 PRO    17      59.170  51.210  50.910  1.00  0.00            
ATOM    197  CB  PRO    17      57.200  51.320  51.650  1.00  0.00            
ATOM    198  HB1 PRO    17      57.090  50.490  52.350  1.00  0.00            
ATOM    199  HB2 PRO    17      56.820  51.010  50.680  1.00  0.00            
ATOM    200  CA  PRO    17      56.350  52.530  52.060  1.00  0.00            
ATOM    201  HA  PRO    17      55.490  52.560  51.400  1.00  0.00            
ATOM    202  C   PRO    17      56.040  52.440  53.580  1.00  0.00            
ATOM    203  O   PRO    17      56.940  52.800  54.390  1.00  0.00            
ATOM    204  N   HYP    18      54.930  51.910  54.130  1.00  0.00            
ATOM    205  CD2 HYP    18      53.820  51.320  53.340  1.00  0.00            
ATOM    206 1HD2 HYP    18      54.080  50.430  52.770  1.00  0.00            
ATOM    207 2HD2 HYP    18      53.530  52.040  52.570  1.00  0.00            
ATOM    208  CG  HYP    18      52.710  51.160  54.370  1.00  0.00            
ATOM    209  HG  HYP    18      52.110  50.280  54.140  1.00  0.00            
ATOM    210  OD1 HYP    18      51.910  52.280  54.600  1.00  0.00            
ATOM    211  HD1 HYP    18      51.260  52.090  55.280  1.00  0.00            
ATOM    212  CB  HYP    18      53.500  50.830  55.650  1.00  0.00            
ATOM    213  HB1 HYP    18      53.800  49.780  55.660  1.00  0.00            
ATOM    214  HB2 HYP    18      52.990  51.070  56.590  1.00  0.00            
ATOM    215  CA  HYP    18      54.730  51.760  55.570  1.00  0.00            
ATOM    216  HA  HYP    18      54.440  52.750  55.920  1.00  0.00            
ATOM    217  C   HYP    18      55.930  51.170  56.460  1.00  0.00            
ATOM    218  O   HYP    18      56.830  50.520  55.940  1.00  0.00            
ATOM    219  N   GLY    19      55.950  51.450  57.740  1.00  0.00            
ATOM    220  H   GLY    19      55.140  51.950  58.090  1.00  0.00            
ATOM    221  CA  GLY    19      57.050  51.220  58.580  1.00  0.00            
ATOM    222  HA1 GLY    19      56.970  51.880  59.440  1.00  0.00            
ATOM    223  HA2 GLY    19      57.950  51.590  58.090  1.00  0.00            
ATOM    224  C   GLY    19      57.240  49.750  58.990  1.00  0.00            
ATOM    225  O   GLY    19      56.430  48.860  58.720  1.00  0.00            
ATOM    226  N   PRO    20      58.270  49.480  59.730  1.00  0.00            
ATOM    227  CD  PRO    20      59.340  50.410  60.100  1.00  0.00            
ATOM    228  HD1 PRO    20      58.990  51.250  60.710  1.00  0.00            
ATOM    229  HD2 PRO    20      59.850  50.740  59.200  1.00  0.00            
ATOM    230  CG  PRO    20      60.430  49.680  60.900  1.00  0.00            
ATOM    231  HG1 PRO    20      60.420  49.850  61.970  1.00  0.00            
ATOM    232  HG2 PRO    20      61.410  49.930  60.490  1.00  0.00            
ATOM    233  CB  PRO    20      60.170  48.230  60.400  1.00  0.00            
ATOM    234  HB1 PRO    20      60.540  47.410  61.020  1.00  0.00            
ATOM    235  HB2 PRO    20      60.590  48.180  59.390  1.00  0.00            
ATOM    236  CA  PRO    20      58.660  48.180  60.340  1.00  0.00            
ATOM    237  HA  PRO    20      58.410  47.370  59.650  1.00  0.00            
ATOM    238  C   PRO    20      58.010  47.910  61.710  1.00  0.00            
ATOM    239  O   PRO    20      57.460  48.800  62.360  1.00  0.00            
ATOM    240  N   HYP    21      58.020  46.640  62.180  1.00  0.00            
ATOM    241  CD2 HYP    21      58.560  45.480  61.480  1.00  0.00            
ATOM    242 1HD2 HYP    21      59.650  45.390  61.500  1.00  0.00            
ATOM    243 2HD2 HYP    21      58.260  45.520  60.430  1.00  0.00            
ATOM    244  CG  HYP    21      57.890  44.290  62.170  1.00  0.00            
ATOM    245  HG  HYP    21      58.450  43.350  62.100  1.00  0.00            
ATOM    246  OD1 HYP    21      56.600  43.990  61.700  1.00  0.00            
ATOM    247  HD1 HYP    21      56.210  43.290  62.230  1.00  0.00            
ATOM    248  CB  HYP    21      57.780  44.790  63.640  1.00  0.00            
ATOM    249  HB1 HYP    21      58.720  44.680  64.170  1.00  0.00            
ATOM    250  HB2 HYP    21      56.980  44.230  64.120  1.00  0.00            
ATOM    251  CA  HYP    21      57.390  46.250  63.440  1.00  0.00            
ATOM    252  HA  HYP    21      56.310  46.290  63.370  1.00  0.00            
ATOM    253  C   HYP    21      57.670  47.100  64.700  1.00  0.00            
ATOM    254  O   HYP    21      58.660  47.890  64.780  1.00  0.00            
ATOM    255  N   GLY    22      56.940  46.900  65.770  1.00  0.00            
ATOM    256  H   GLY    22      56.090  46.360  65.650  1.00  0.00            
ATOM    257  CA  GLY    22      57.220  47.540  67.020  1.00  0.00            
ATOM    258  HA1 GLY    22      56.260  47.880  67.420  1.00  0.00            
ATOM    259  HA2 GLY    22      57.850  48.420  66.840  1.00  0.00            
ATOM    260  C   GLY    22      58.020  46.700  68.030  1.00  0.00            
ATOM    261  O   GLY    22      58.350  45.540  67.820  1.00  0.00            
ATOM    262  N   PRO    23      58.360  47.340  69.180  1.00  0.00            
ATOM    263  CD  PRO    23      58.010  48.730  69.580  1.00  0.00            
ATOM    264  HD1 PRO    23      56.950  48.950  69.480  1.00  0.00            
ATOM    265  HD2 PRO    23      58.660  49.430  69.060  1.00  0.00            
ATOM    266  CG  PRO    23      58.380  48.850  71.060  1.00  0.00            
ATOM    267  HG1 PRO    23      57.540  48.520  71.670  1.00  0.00            
ATOM    268  HG2 PRO    23      58.730  49.850  71.310  1.00  0.00            
ATOM    269  CB  PRO    23      59.480  47.850  71.160  1.00  0.00            
ATOM    270  HB1 PRO    23      59.670  47.630  72.210  1.00  0.00            
ATOM    271  HB2 PRO    23      60.370  48.330  70.740  1.00  0.00            
ATOM    272  CA  PRO    23      59.090  46.710  70.280  1.00  0.00            
ATOM    273  HA  PRO    23      60.010  46.230  69.960  1.00  0.00            
ATOM    274  C   PRO    23      58.150  45.710  71.010  1.00  0.00            
ATOM    275  O   PRO    23      56.930  45.800  70.890  1.00  0.00            
ATOM    276  N   HYP    24      58.710  44.670  71.710  1.00  0.00            
ATOM    277  CD2 HYP    24      60.140  44.270  71.780  1.00  0.00            
ATOM    278 1HD2 HYP    24      60.710  44.890  72.480  1.00  0.00            
ATOM    279 2HD2 HYP    24      60.590  44.310  70.790  1.00  0.00            
ATOM    280  CG  HYP    24      60.280  42.810  72.270  1.00  0.00            
ATOM    281  HG  HYP    24      61.140  42.780  72.940  1.00  0.00            
ATOM    282  OD1 HYP    24      60.240  41.830  71.280  1.00  0.00            
ATOM    283  HD1 HYP    24      60.480  41.050  71.780  1.00  0.00            
ATOM    284  CB  HYP    24      59.070  42.870  73.200  1.00  0.00            
ATOM    285  HB1 HYP    24      59.300  43.330  74.160  1.00  0.00            
ATOM    286  HB2 HYP    24      58.700  41.860  73.410  1.00  0.00            
ATOM    287  CA  HYP    24      57.970  43.650  72.490  1.00  0.00            
ATOM    288  HA  HYP    24      57.460  43.040  71.740  1.00  0.00            
ATOM    289  C   HYP    24      56.940  44.230  73.490  1.00  0.00            
ATOM    290  O   HYP    24      57.190  45.250  74.160  1.00  0.00            
ATOM    291  N   GLY    25      55.860  43.480  73.750  1.00  0.00            
ATOM    292  H   GLY    25      55.810  42.650  73.170  1.00  0.00            
ATOM    293  CA  GLY    25      54.830  43.650  74.740  1.00  0.00            
ATOM    294  HA1 GLY    25      54.030  42.940  74.540  1.00  0.00            
ATOM    295  HA2 GLY    25      54.430  44.640  74.520  1.00  0.00            
ATOM    296  C   GLY    25      55.220  43.520  76.220  1.00  0.00            
ATOM    297  O   GLY    25      56.220  42.880  76.500  1.00  0.00            
ATOM    298  N   PRO    26      54.370  43.910  77.220  1.00  0.00            
ATOM    299  CD  PRO    26      53.230  44.780  77.070  1.00  0.00            
ATOM    300  HD1 PRO    26      52.480  44.300  76.430  1.00  0.00            
ATOM    301  HD2 PRO    26      53.570  45.750  76.700  1.00  0.00            
ATOM    302  CG  PRO    26      52.730  44.900  78.530  1.00  0.00            
ATOM    303  HG1 PRO    26      52.000  44.110  78.680  1.00  0.00            
ATOM    304  HG2 PRO    26      52.230  45.840  78.720  1.00  0.00            
ATOM    305  CB  PRO    26      53.950  44.660  79.450  1.00  0.00            
ATOM    306  HB1 PRO    26      53.570  44.320  80.420  1.00  0.00            
ATOM    307  HB2 PRO    26      54.500  45.580  79.630  1.00  0.00            
ATOM    308  CA  PRO    26      54.760  43.630  78.610  1.00  0.00            
ATOM    309  HA  PRO    26      55.810  43.780  78.860  1.00  0.00            
ATOM    310  C   PRO    26      54.380  42.260  79.090  1.00  0.00            
ATOM    311  O   PRO    26      53.640  41.640  78.360  1.00  0.00            
ATOM    312  N   HYP    27      54.970  41.720  80.180  1.00  0.00            
ATOM    313  CD2 HYP    27      55.810  42.340  81.220  1.00  0.00            
ATOM    314 1HD2 HYP    27      55.200  43.100  81.710  1.00  0.00            
ATOM    315 2HD2 HYP    27      56.700  42.750  80.730  1.00  0.00            
ATOM    316  CG  HYP    27      56.220  41.160  82.060  1.00  0.00            
ATOM    317  HG  HYP    27      56.350  41.570  83.070  1.00  0.00            
ATOM    318  OD1 HYP    27      57.490  40.610  81.720  1.00  0.00            
ATOM    319  HD1 HYP    27      58.190  41.210  82.000  1.00  0.00            
ATOM    320  CB  HYP    27      55.070  40.280  82.000  1.00  0.00            
ATOM    321  HB1 HYP    27      54.270  40.630  82.650  1.00  0.00            
ATOM    322  HB2 HYP    27      55.300  39.280  82.380  1.00  0.00            
ATOM    323  CA  HYP    27      54.550  40.340  80.610  1.00  0.00            
ATOM    324  HA  HYP    27      55.040  39.580  80.000  1.00  0.00            
ATOM    325  C   HYP    27      53.020  39.980  80.690  1.00  0.00            
ATOM    326  O   HYP    27      52.270  40.850  80.960  1.00  0.00            
ATOM    327  N   GLY    28      52.760  38.730  80.660  1.00  0.00            
ATOM    328  H   GLY    28      53.510  38.120  80.350  1.00  0.00            
ATOM    329  CA  GLY    28      51.370  38.170  80.930  1.00  0.00            
ATOM    330  HA1 GLY    28      51.200  37.190  80.480  1.00  0.00            
ATOM    331  HA2 GLY    28      50.570  38.730  80.450  1.00  0.00            
ATOM    332  C   GLY    28      51.050  38.040  82.420  1.00  0.00            
ATOM    333  O   GLY    28      51.790  38.280  83.360  1.00  0.00            
ATOM    334  N   PRO    29      49.820  37.530  82.650  1.00  0.00            
ATOM    335  CD  PRO    29      48.920  36.920  81.680  1.00  0.00            
ATOM    336  HD1 PRO    29      49.300  36.030  81.170  1.00  0.00            
ATOM    337  HD2 PRO    29      48.680  37.630  80.890  1.00  0.00            
ATOM    338  CG  PRO    29      47.700  36.510  82.420  1.00  0.00            
ATOM    339  HG1 PRO    29      47.860  35.480  82.730  1.00  0.00            
ATOM    340  HG2 PRO    29      46.790  36.500  81.830  1.00  0.00            
ATOM    341  CB  PRO    29      47.740  37.410  83.690  1.00  0.00            
ATOM    342  HB1 PRO    29      47.140  36.990  84.500  1.00  0.00            
ATOM    343  HB2 PRO    29      47.410  38.410  83.400  1.00  0.00            
ATOM    344  CA  PRO    29      49.230  37.450  83.950  1.00  0.00            
ATOM    345  HA  PRO    29      49.430  38.410  84.430  1.00  0.00            
ATOM    346  C   PRO    29      49.740  36.210  84.760  1.00  0.00            
ATOM    347  O   PRO    29      50.340  35.340  84.090  1.00  0.00            
ATOM    348  N   HYP    30      49.610  36.080  86.070  1.00  0.00            
ATOM    349  CD2 HYP    30      48.910  36.970  87.020  1.00  0.00            
ATOM    350 1HD2 HYP    30      47.850  36.780  86.850  1.00  0.00            
ATOM    351 2HD2 HYP    30      48.990  38.030  86.770  1.00  0.00            
ATOM    352  CG  HYP    30      49.470  36.710  88.380  1.00  0.00            
ATOM    353  HG  HYP    30      48.650  36.960  89.050  1.00  0.00            
ATOM    354  OD1 HYP    30      50.590  37.430  88.660  1.00  0.00            
ATOM    355  HD1 HYP    30      50.550  38.390  88.580  1.00  0.00            
ATOM    356  CB  HYP    30      49.740  35.180  88.230  1.00  0.00            
ATOM    357  HB1 HYP    30      48.800  34.730  88.550  1.00  0.00            
ATOM    358  HB2 HYP    30      50.510  34.960  88.980  1.00  0.00            
ATOM    359  CA  HYP    30      50.140  34.940  86.790  1.00  0.00            
ATOM    360  HA  HYP    30      51.210  35.100  86.640  1.00  0.00            
ATOM    361  C   HYP    30      49.480  33.540  86.290  1.00  0.00            
ATOM    362  O   HYP    30      48.300  33.430  85.870  1.00  0.00            
ATOM    363  N   GLY    31      50.230  32.470  86.460  1.00  0.00            
ATOM    364  H   GLY    31      51.130  32.550  86.910  1.00  0.00            
ATOM    365  CA  GLY    31      49.790  31.100  86.320  1.00  0.00            
ATOM    366  HA1 GLY    31      50.550  30.370  86.610  1.00  0.00            
ATOM    367  HA2 GLY    31      49.630  31.000  85.250  1.00  0.00            
ATOM    368  C   GLY    31      48.500  30.730  87.160  1.00  0.00            
ATOM    369  O   GLY    31      48.520  30.940  88.350  1.00  0.00            
ATOM    370  N   NH2    32      47.450  30.200  86.550  1.00  0.00            
ATOM    371  H1  NH2    32      47.410  30.100  85.540  1.00  0.00            
ATOM    372  H2  NH2    32      46.620  30.000  87.090  1.00  0.00            
ATOM    373  CH3 ACE     1      56.390  81.470  22.270  1.00  0.00            
ATOM    374 1HH3 ACE     1      55.730  82.260  21.920  1.00  0.00            
ATOM    375 2HH3 ACE     1      56.090  80.450  22.000  1.00  0.00            
ATOM    376 3HH3 ACE     1      56.290  81.560  23.350  1.00  0.00            
ATOM    377  C   ACE     1      57.780  81.690  21.660  1.00  0.00            
ATOM    378  O   ACE     1      57.930  82.770  21.000  1.00  0.00            
ATOM    379  N   PRO     2      58.800  80.800  21.870  1.00  0.00            
ATOM    380  CD  PRO     2      60.140  80.940  21.270  1.00  0.00            
ATOM    381  HD1 PRO     2      60.810  81.210  22.090  1.00  0.00            
ATOM    382  HD2 PRO     2      60.170  81.630  20.430  1.00  0.00            
ATOM    383  CG  PRO     2      60.450  79.620  20.740  1.00  0.00            
ATOM    384  HG1 PRO     2      61.540  79.580  20.630  1.00  0.00            
ATOM    385  HG2 PRO     2      60.050  79.360  19.760  1.00  0.00            
ATOM    386  CB  PRO     2      59.820  78.680  21.840  1.00  0.00            
ATOM    387  HB1 PRO     2      60.650  78.390  22.500  1.00  0.00            
ATOM    388  HB2 PRO     2      59.350  77.810  21.390  1.00  0.00            
ATOM    389  CA  PRO     2      58.600  79.450  22.330  1.00  0.00            
ATOM    390  HA  PRO     2      57.740  79.080  21.780  1.00  0.00            
ATOM    391  C   PRO     2      58.450  79.320  23.840  1.00  0.00            
ATOM    392  O   PRO     2      59.060  80.190  24.500  1.00  0.00            
ATOM    393  N   HYP     3      57.770  78.300  24.360  1.00  0.00            
ATOM    394  CD2 HYP     3      56.960  77.380  23.630  1.00  0.00            
ATOM    395 1HD2 HYP     3      57.670  76.700  23.170  1.00  0.00            
ATOM    396 2HD2 HYP     3      56.280  77.830  22.900  1.00  0.00            
ATOM    397  CG  HYP     3      56.140  76.710  24.670  1.00  0.00            
ATOM    398  HG  HYP     3      55.900  75.670  24.460  1.00  0.00            
ATOM    399  OD1 HYP     3      54.920  77.500  24.870  1.00  0.00            
ATOM    400  HD1 HYP     3      54.220  77.200  24.280  1.00  0.00            
ATOM    401  CB  HYP     3      56.880  76.730  25.980  1.00  0.00            
ATOM    402  HB1 HYP     3      57.500  75.850  26.130  1.00  0.00            
ATOM    403  HB2 HYP     3      56.200  76.870  26.820  1.00  0.00            
ATOM    404  CA  HYP     3      57.760  77.960  25.800  1.00  0.00            
ATOM    405  HA  HYP     3      57.270  78.740  26.380  1.00  0.00            
ATOM    406  C   HYP     3      59.170  77.770  26.290  1.00  0.00            
ATOM    407  O   HYP     3      59.970  77.210  25.560  1.00  0.00            
ATOM    408  N   GLY     4      59.600  78.270  27.460  1.00  0.00            
ATOM    409  H   GLY     4      58.940  78.620  28.140  1.00  0.00            
ATOM    410  CA  GLY     4      60.900  77.870  28.020  1.00  0.00            
ATOM    411  HA1 GLY     4      60.930  78.400  28.970  1.00  0.00            
ATOM    412  HA2 GLY     4      61.670  78.310  27.390  1.00  0.00            
ATOM    413  C   GLY     4      61.070  76.370  28.350  1.00  0.00            
ATOM    414  O   GLY     4      60.130  75.550  28.120  1.00  0.00            
ATOM    415  N   PRO     5      62.250  76.030  28.870  1.00  0.00            
ATOM    416  CD  PRO     5      63.430  76.920  28.930  1.00  0.00            
ATOM    417  HD1 PRO     5      63.260  77.800  29.550  1.00  0.00            
ATOM    418  HD2 PRO     5      63.550  77.290  27.910  1.00  0.00            
ATOM    419  CG  PRO     5      64.580  75.990  29.460  1.00  0.00            
ATOM    420  HG1 PRO     5      64.720  76.120  30.530  1.00  0.00            
ATOM    421  HG2 PRO     5      65.510  76.360  29.010  1.00  0.00            
ATOM    422  CB  PRO     5      64.190  74.570  29.200  1.00  0.00            
ATOM    423  HB1 PRO     5      64.550  73.810  29.900  1.00  0.00            
ATOM    424  HB2 PRO     5      64.590  74.190  28.260  1.00  0.00            
ATOM    425  CA  PRO     5      62.660  74.610  29.090  1.00  0.00            
ATOM    426  HA  PRO     5      62.350  74.060  28.210  1.00  0.00            
ATOM    427  C   PRO     5      61.960  73.930  30.290  1.00  0.00            
ATOM    428  O   PRO     5      61.400  74.690  31.110  1.00  0.00            
ATOM    429  N   HYP     6      62.110  72.600  30.570  1.00  0.00            
ATOM    430  CD2 HYP     6      62.800  71.630  29.780  1.00  0.00            
ATOM    431 1HD2 HYP     6      63.790  71.370  30.150  1.00  0.00            
ATOM    432 2HD2 HYP     6      62.930  71.980  28.750  1.00  0.00            
ATOM    433  CG  HYP     6      61.970  70.360  29.970  1.00  0.00            
ATOM    434  HG  HYP     6      62.540  69.440  29.810  1.00  0.00            
ATOM    435  OD1 HYP     6      60.770  70.340  29.210  1.00  0.00            
ATOM    436  HD1 HYP     6      60.120  69.910  29.770  1.00  0.00            
ATOM    437  CB  HYP     6      61.630  70.480  31.520  1.00  0.00            
ATOM    438  HB1 HYP     6      62.520  70.100  32.020  1.00  0.00            
ATOM    439  HB2 HYP     6      60.760  69.930  31.890  1.00  0.00            
ATOM    440  CA  HYP     6      61.530  71.930  31.730  1.00  0.00            
ATOM    441  HA  HYP     6      60.470  72.140  31.820  1.00  0.00            
ATOM    442  C   HYP     6      62.180  72.360  33.050  1.00  0.00            
ATOM    443  O   HYP     6      63.330  72.710  33.070  1.00  0.00            
ATOM    444  N   GLY     7      61.430  72.470  34.100  1.00  0.00            
ATOM    445  H   GLY     7      60.440  72.620  33.990  1.00  0.00            
ATOM    446  CA  GLY     7      61.940  72.970  35.390  1.00  0.00            
ATOM    447  HA1 GLY     7      61.090  73.310  35.990  1.00  0.00            
ATOM    448  HA2 GLY     7      62.670  73.750  35.150  1.00  0.00            
ATOM    449  C   GLY     7      62.690  71.930  36.280  1.00  0.00            
ATOM    450  O   GLY     7      63.050  70.790  35.970  1.00  0.00            
ATOM    451  N   PRO     8      63.080  72.390  37.520  1.00  0.00            
ATOM    452  CD  PRO     8      63.110  73.840  37.770  1.00  0.00            
ATOM    453  HD1 PRO     8      62.150  74.170  38.180  1.00  0.00            
ATOM    454  HD2 PRO     8      63.280  74.450  36.890  1.00  0.00            
ATOM    455  CG  PRO     8      64.190  74.110  38.760  1.00  0.00            
ATOM    456  HG1 PRO     8      64.050  75.030  39.330  1.00  0.00            
ATOM    457  HG2 PRO     8      65.210  73.970  38.410  1.00  0.00            
ATOM    458  CB  PRO     8      63.880  72.920  39.680  1.00  0.00            
ATOM    459  HB1 PRO     8      62.900  73.110  40.120  1.00  0.00            
ATOM    460  HB2 PRO     8      64.590  72.750  40.490  1.00  0.00            
ATOM    461  CA  PRO     8      63.800  71.740  38.640  1.00  0.00            
ATOM    462  HA  PRO     8      64.770  71.400  38.260  1.00  0.00            
ATOM    463  C   PRO     8      63.040  70.500  39.150  1.00  0.00            
ATOM    464  O   PRO     8      61.810  70.540  39.290  1.00  0.00            
ATOM    465  N   HYP     9      63.670  69.400  39.510  1.00  0.00            
ATOM    466  CD2 HYP     9      65.050  69.020  39.210  1.00  0.00            
ATOM    467 1HD2 HYP     9      65.760  69.520  39.870  1.00  0.00            
ATOM    468 2HD2 HYP     9      65.120  69.260  38.140  1.00  0.00            
ATOM    469  CG  HYP     9      65.240  67.530  39.520  1.00  0.00            
ATOM    470  HG  HYP     9      66.280  67.330  39.790  1.00  0.00            
ATOM    471  OD1 HYP     9      64.850  66.750  38.410  1.00  0.00            
ATOM    472  HD1 HYP     9      65.540  66.810  37.750  1.00  0.00            
ATOM    473  CB  HYP     9      64.230  67.340  40.660  1.00  0.00            
ATOM    474  HB1 HYP     9      64.690  67.710  41.580  1.00  0.00            
ATOM    475  HB2 HYP     9      63.980  66.300  40.840  1.00  0.00            
ATOM    476  CA  HYP     9      63.060  68.230  40.180  1.00  0.00            
ATOM    477  HA  HYP     9      62.380  67.670  39.540  1.00  0.00            
ATOM    478  C   HYP     9      62.230  68.560  41.430  1.00  0.00            
ATOM    479  O   HYP     9      62.640  69.400  42.250  1.00  0.00            
ATOM    480  N   GLY    10      61.130  67.840  41.580  1.00  0.00            
ATOM    481  H   GLY    10      60.860  67.100  40.940  1.00  0.00            
ATOM    482  CA  GLY    10      60.150  68.160  42.590  1.00  0.00            
ATOM    483  HA1 GLY    10      59.290  67.510  42.440  1.00  0.00            
ATOM    484  HA2 GLY    10      59.780  69.160  42.340  1.00  0.00            
ATOM    485  C   GLY    10      60.570  68.130  44.080  1.00  0.00            
ATOM    486  O   GLY    10      61.630  67.600  44.430  1.00  0.00            
ATOM    487  N   PRO    11      59.710  68.530  45.000  1.00  0.00            
ATOM    488  CD  PRO    11      58.430  69.210  44.780  1.00  0.00            
ATOM    489  HD1 PRO    11      57.790  68.670  44.080  1.00  0.00            
ATOM    490  HD2 PRO    11      58.690  70.180  44.370  1.00  0.00            
ATOM    491  CG  PRO    11      57.740  69.410  46.170  1.00  0.00            
ATOM    492  HG1 PRO    11      57.120  68.510  46.220  1.00  0.00            
ATOM    493  HG2 PRO    11      57.140  70.310  46.300  1.00  0.00            
ATOM    494  CB  PRO    11      59.050  69.440  46.980  1.00  0.00            
ATOM    495  HB1 PRO    11      58.830  69.190  48.020  1.00  0.00            
ATOM    496  HB2 PRO    11      59.520  70.430  47.010  1.00  0.00            
ATOM    497  CA  PRO    11      59.880  68.400  46.410  1.00  0.00            
ATOM    498  HA  PRO    11      60.890  68.720  46.640  1.00  0.00            
ATOM    499  C   PRO    11      59.610  66.950  46.870  1.00  0.00            
ATOM    500  O   PRO    11      59.150  66.140  46.040  1.00  0.00            
ATOM    501  N   HYP    12      60.060  66.670  48.100  1.00  0.00            
ATOM    502  CD2 HYP    12      60.830  67.480  49.080  1.00  0.00            
ATOM    503 1HD2 HYP    12      60.200  67.960  49.820  1.00  0.00            
ATOM    504 2HD2 HYP    12      61.350  68.300  48.580  1.00  0.00            
ATOM    505  CG  HYP    12      61.800  66.540  49.760  1.00  0.00            
ATOM    506  HG  HYP    12      62.080  67.020  50.700  1.00  0.00            
ATOM    507  OD1 HYP    12      62.900  66.180  48.930  1.00  0.00            
ATOM    508  HD1 HYP    12      63.270  65.340  49.220  1.00  0.00            
ATOM    509  CB  HYP    12      60.900  65.300  49.950  1.00  0.00            
ATOM    510  HB1 HYP    12      60.140  65.500  50.700  1.00  0.00            
ATOM    511  HB2 HYP    12      61.430  64.370  50.160  1.00  0.00            
ATOM    512  CA  HYP    12      60.150  65.290  48.630  1.00  0.00            
ATOM    513  HA  HYP    12      60.770  64.770  47.900  1.00  0.00            
ATOM    514  C   HYP    12      58.810  64.590  48.680  1.00  0.00            
ATOM    515  O   HYP    12      57.790  65.180  48.870  1.00  0.00            
ATOM    516  N   GLY    13      58.850  63.270  48.470  1.00  0.00            
ATOM    517  H   GLY    13      59.700  62.800  48.200  1.00  0.00            
ATOM    518  CA  GLY    13      57.620  62.500  48.550  1.00  0.00            
ATOM    519  HA1 GLY    13      57.780  61.510  48.140  1.00  0.00            
ATOM    520  HA2 GLY    13      56.940  63.110  47.940  1.00  0.00            
ATOM    521  C   GLY    13      57.090  62.460  49.940  1.00  0.00            
ATOM    522  O   GLY    13      57.770  62.830  50.890  1.00  0.00            
ATOM    523  N   PRO    14      55.770  62.080  50.130  1.00  0.00            
ATOM    524  CD  PRO    14      54.740  62.020  49.070  1.00  0.00            
ATOM    525  HD1 PRO    14      54.660  61.000  48.700  1.00  0.00            
ATOM    526  HD2 PRO    14      55.020  62.690  48.260  1.00  0.00            
ATOM    527  CG  PRO    14      53.500  62.660  49.710  1.00  0.00            
ATOM    528  HG1 PRO    14      52.600  62.390  49.150  1.00  0.00            
ATOM    529  HG2 PRO    14      53.580  63.750  49.690  1.00  0.00            
ATOM    530  CB  PRO    14      53.590  62.170  51.130  1.00  0.00            
ATOM    531  HB1 PRO    14      53.180  61.160  51.230  1.00  0.00            
ATOM    532  HB2 PRO    14      53.060  62.830  51.820  1.00  0.00            
ATOM    533  CA  PRO    14      55.100  62.190  51.420  1.00  0.00            
ATOM    534  HA  PRO    14      55.470  63.120  51.840  1.00  0.00            
ATOM    535  C   PRO    14      55.540  61.090  52.360  1.00  0.00            
ATOM    536  O   PRO    14      55.980  60.020  51.950  1.00  0.00            
ATOM    537  N   HYP    15      55.350  61.250  53.660  1.00  0.00            
ATOM    538  CD2 HYP    15      54.690  62.400  54.350  1.00  0.00            
ATOM    539 1HD2 HYP    15      53.800  62.640  53.770  1.00  0.00            
ATOM    540 2HD2 HYP    15      55.210  63.300  54.670  1.00  0.00            
ATOM    541  CG  HYP    15      54.170  61.900  55.690  1.00  0.00            
ATOM    542  HG  HYP    15      53.190  61.450  55.490  1.00  0.00            
ATOM    543  OD1 HYP    15      53.960  62.970  56.630  1.00  0.00            
ATOM    544  HD1 HYP    15      53.100  63.370  56.500  1.00  0.00            
ATOM    545  CB  HYP    15      55.190  60.750  56.000  1.00  0.00            
ATOM    546  HB1 HYP    15      54.860  60.000  56.720  1.00  0.00            
ATOM    547  HB2 HYP    15      56.060  61.170  56.500  1.00  0.00            
ATOM    548  CA  HYP    15      55.400  60.160  54.620  1.00  0.00            
ATOM    549  HA  HYP    15      56.330  59.590  54.590  1.00  0.00            
ATOM    550  C   HYP    15      54.370  59.080  54.280  1.00  0.00            
ATOM    551  O   HYP    15      53.570  59.220  53.380  1.00  0.00            
ATOM    552  N   ALA    16      54.420  58.020  55.090  1.00  0.00            
ATOM    553  H   ALA    16      55.120  57.960  55.820  1.00  0.00            
ATOM    554  CA  ALA    16      53.600  56.880  55.150  1.00  0.00            
ATOM    555  HA  ALA    16      52.700  57.140  54.600  1.00  0.00            
ATOM    556  CB  ALA    16      54.250  55.790  54.390  1.00  0.00            
ATOM    557  HB1 ALA    16      53.460  55.140  54.030  1.00  0.00            
ATOM    558  HB2 ALA    16      54.720  56.260  53.520  1.00  0.00            
ATOM    559  HB3 ALA    16      55.040  55.230  54.900  1.00  0.00            
ATOM    560  C   ALA    16      53.360  56.520  56.660  1.00  0.00            
ATOM    561  O   ALA    16      54.190  56.850  57.500  1.00  0.00            
ATOM    562  N   PRO    17      52.360  55.710  56.980  1.00  0.00            
ATOM    563  CD  PRO    17      51.280  55.330  56.110  1.00  0.00            
ATOM    564  HD1 PRO    17      51.460  54.310  55.780  1.00  0.00            
ATOM    565  HD2 PRO    17      51.090  55.960  55.240  1.00  0.00            
ATOM    566  CG  PRO    17      50.010  55.250  57.050  1.00  0.00            
ATOM    567  HG1 PRO    17      49.330  54.530  56.600  1.00  0.00            
ATOM    568  HG2 PRO    17      49.580  56.210  57.330  1.00  0.00            
ATOM    569  CB  PRO    17      50.650  54.650  58.290  1.00  0.00            
ATOM    570  HB1 PRO    17      50.710  53.570  58.180  1.00  0.00            
ATOM    571  HB2 PRO    17      50.030  54.930  59.140  1.00  0.00            
ATOM    572  CA  PRO    17      52.010  55.420  58.340  1.00  0.00            
ATOM    573  HA  PRO    17      51.870  56.380  58.830  1.00  0.00            
ATOM    574  C   PRO    17      52.970  54.510  59.110  1.00  0.00            
ATOM    575  O   PRO    17      53.810  53.800  58.520  1.00  0.00            
ATOM    576  N   HYP    18      52.880  54.470  60.440  1.00  0.00            
ATOM    577  CD2 HYP    18      51.920  55.120  61.290  1.00  0.00            
ATOM    578 1HD2 HYP    18      51.070  54.470  61.500  1.00  0.00            
ATOM    579 2HD2 HYP    18      51.590  56.090  60.930  1.00  0.00            
ATOM    580  CG  HYP    18      52.750  55.420  62.510  1.00  0.00            
ATOM    581  HG  HYP    18      52.130  55.650  63.370  1.00  0.00            
ATOM    582  OD1 HYP    18      53.590  56.600  62.310  1.00  0.00            
ATOM    583  HD1 HYP    18      54.270  56.550  62.980  1.00  0.00            
ATOM    584  CB  HYP    18      53.500  54.070  62.700  1.00  0.00            
ATOM    585  HB1 HYP    18      52.800  53.420  63.230  1.00  0.00            
ATOM    586  HB2 HYP    18      54.420  54.240  63.250  1.00  0.00            
ATOM    587  CA  HYP    18      53.780  53.600  61.270  1.00  0.00            
ATOM    588  HA  HYP    18      54.830  53.810  61.070  1.00  0.00            
ATOM    589  C   HYP    18      53.500  52.110  60.990  1.00  0.00            
ATOM    590  O   HYP    18      52.460  51.700  60.440  1.00  0.00            
ATOM    591  N   GLY    19      54.480  51.290  61.300  1.00  0.00            
ATOM    592  H   GLY    19      55.330  51.740  61.590  1.00  0.00            
ATOM    593  CA  GLY    19      54.470  49.860  61.150  1.00  0.00            
ATOM    594  HA1 GLY    19      55.450  49.430  61.340  1.00  0.00            
ATOM    595  HA2 GLY    19      54.160  49.480  60.170  1.00  0.00            
ATOM    596  C   GLY    19      53.430  49.110  62.040  1.00  0.00            
ATOM    597  O   GLY    19      52.440  49.700  62.480  1.00  0.00            
ATOM    598  N   PRO    20      53.500  47.740  61.990  1.00  0.00            
ATOM    599  CD  PRO    20      54.310  46.780  61.240  1.00  0.00            
ATOM    600  HD1 PRO    20      55.390  46.870  61.380  1.00  0.00            
ATOM    601  HD2 PRO    20      54.380  46.940  60.170  1.00  0.00            
ATOM    602  CG  PRO    20      53.840  45.380  61.630  1.00  0.00            
ATOM    603  HG1 PRO    20      54.510  45.040  62.410  1.00  0.00            
ATOM    604  HG2 PRO    20      53.890  44.760  60.740  1.00  0.00            
ATOM    605  CB  PRO    20      52.390  45.580  62.080  1.00  0.00            
ATOM    606  HB1 PRO    20      52.150  44.800  62.790  1.00  0.00            
ATOM    607  HB2 PRO    20      51.630  45.660  61.300  1.00  0.00            
ATOM    608  CA  PRO    20      52.480  46.960  62.760  1.00  0.00            
ATOM    609  HA  PRO    20      51.490  47.400  62.620  1.00  0.00            
ATOM    610  C   PRO    20      52.890  46.840  64.290  1.00  0.00            
ATOM    611  O   PRO    20      54.060  46.990  64.590  1.00  0.00            
ATOM    612  N   HYP    21      51.900  46.560  65.140  1.00  0.00            
ATOM    613  CD2 HYP    21      50.560  46.280  64.750  1.00  0.00            
ATOM    614 1HD2 HYP    21      50.420  45.320  64.260  1.00  0.00            
ATOM    615 2HD2 HYP    21      50.170  47.060  64.100  1.00  0.00            
ATOM    616  CG  HYP    21      49.780  46.270  66.060  1.00  0.00            
ATOM    617  HG  HYP    21      48.860  45.700  65.890  1.00  0.00            
ATOM    618  OD1 HYP    21      49.360  47.560  66.510  1.00  0.00            
ATOM    619  HD1 HYP    21      48.790  47.800  65.780  1.00  0.00            
ATOM    620  CB  HYP    21      50.710  45.640  67.000  1.00  0.00            
ATOM    621  HB1 HYP    21      50.670  44.560  66.860  1.00  0.00            
ATOM    622  HB2 HYP    21      50.540  45.950  68.030  1.00  0.00            
ATOM    623  CA  HYP    21      52.090  46.140  66.570  1.00  0.00            
ATOM    624  HA  HYP    21      52.330  47.060  67.090  1.00  0.00            
ATOM    625  C   HYP    21      53.160  45.110  66.790  1.00  0.00            
ATOM    626  O   HYP    21      53.300  44.050  66.130  1.00  0.00            
ATOM    627  N   GLY    22      53.980  45.370  67.790  1.00  0.00            
ATOM    628  H   GLY    22      53.820  46.240  68.280  1.00  0.00            
ATOM    629  CA  GLY    22      55.080  44.540  68.210  1.00  0.00            
ATOM    630  HA1 GLY    22      55.490  45.040  69.090  1.00  0.00            
ATOM    631  HA2 GLY    22      55.810  44.450  67.400  1.00  0.00            
ATOM    632  C   GLY    22      54.750  43.040  68.620  1.00  0.00            
ATOM    633  O   GLY    22      53.580  42.760  68.900  1.00  0.00            
ATOM    634  N   PRO    23      55.690  42.100  68.740  1.00  0.00            
ATOM    635  CD  PRO    23      57.130  42.280  68.590  1.00  0.00            
ATOM    636  HD1 PRO    23      57.370  43.250  69.030  1.00  0.00            
ATOM    637  HD2 PRO    23      57.440  42.320  67.550  1.00  0.00            
ATOM    638  CG  PRO    23      57.690  41.130  69.330  1.00  0.00            
ATOM    639  HG1 PRO    23      57.770  41.390  70.390  1.00  0.00            
ATOM    640  HG2 PRO    23      58.700  40.850  69.040  1.00  0.00            
ATOM    641  CB  PRO    23      56.730  39.930  69.130  1.00  0.00            
ATOM    642  HB1 PRO    23      56.800  39.180  69.920  1.00  0.00            
ATOM    643  HB2 PRO    23      56.930  39.550  68.120  1.00  0.00            
ATOM    644  CA  PRO    23      55.360  40.670  69.190  1.00  0.00            
ATOM    645  HA  PRO    23      54.720  40.150  68.480  1.00  0.00            
ATOM    646  C   PRO    23      54.850  40.740  70.620  1.00  0.00            
ATOM    647  O   PRO    23      55.100  41.630  71.380  1.00  0.00            
ATOM    648  N   HYP    24      54.250  39.650  71.120  1.00  0.00            
ATOM    649  CD2 HYP    24      53.630  38.640  70.290  1.00  0.00            
ATOM    650 1HD2 HYP    24      54.360  37.920  69.930  1.00  0.00            
ATOM    651 2HD2 HYP    24      53.210  39.170  69.430  1.00  0.00            
ATOM    652  CG  HYP    24      52.520  38.100  71.150  1.00  0.00            
ATOM    653  HG  HYP    24      52.490  37.020  71.010  1.00  0.00            
ATOM    654  OD1 HYP    24      51.250  38.770  70.860  1.00  0.00            
ATOM    655  HD1 HYP    24      50.870  38.830  71.740  1.00  0.00            
ATOM    656  CB  HYP    24      52.860  38.380  72.640  1.00  0.00            
ATOM    657  HB1 HYP    24      53.550  37.630  73.020  1.00  0.00            
ATOM    658  HB2 HYP    24      51.990  38.560  73.270  1.00  0.00            
ATOM    659  CA  HYP    24      53.720  39.590  72.500  1.00  0.00            
ATOM    660  HA  HYP    24      53.170  40.500  72.730  1.00  0.00            
ATOM    661  C   HYP    24      54.810  39.620  73.540  1.00  0.00            
ATOM    662  O   HYP    24      55.950  39.250  73.240  1.00  0.00            
ATOM    663  N   GLY    25      54.500  39.930  74.810  1.00  0.00            
ATOM    664  H   GLY    25      53.550  40.220  74.970  1.00  0.00            
ATOM    665  CA  GLY    25      55.390  40.050  75.930  1.00  0.00            
ATOM    666  HA1 GLY    25      54.930  40.740  76.640  1.00  0.00            
ATOM    667  HA2 GLY    25      56.310  40.530  75.590  1.00  0.00            
ATOM    668  C   GLY    25      55.760  38.720  76.630  1.00  0.00            
ATOM    669  O   GLY    25      55.420  37.640  76.130  1.00  0.00            
ATOM    670  N   PRO    26      56.600  38.790  77.700  1.00  0.00            
ATOM    671  CD  PRO    26      57.360  40.010  78.110  1.00  0.00            
ATOM    672  HD1 PRO    26      56.770  40.510  78.880  1.00  0.00            
ATOM    673  HD2 PRO    26      57.580  40.680  77.280  1.00  0.00            
ATOM    674  CG  PRO    26      58.660  39.460  78.680  1.00  0.00            
ATOM    675  HG1 PRO    26      58.910  40.080  79.530  1.00  0.00            
ATOM    676  HG2 PRO    26      59.490  39.380  77.980  1.00  0.00            
ATOM    677  CB  PRO    26      58.270  38.090  79.240  1.00  0.00            
ATOM    678  HB1 PRO    26      57.790  38.090  80.220  1.00  0.00            
ATOM    679  HB2 PRO    26      59.150  37.450  79.180  1.00  0.00            
ATOM    680  CA  PRO    26      57.250  37.590  78.250  1.00  0.00            
ATOM    681  HA  PRO    26      57.770  36.950  77.540  1.00  0.00            
ATOM    682  C   PRO    26      56.310  36.820  79.090  1.00  0.00            
ATOM    683  O   PRO    26      55.230  37.360  79.450  1.00  0.00            
ATOM    684  N   HYP    27      56.670  35.630  79.610  1.00  0.00            
ATOM    685  CD2 HYP    27      57.800  34.790  79.160  1.00  0.00            
ATOM    686 1HD2 HYP    27      58.700  34.920  79.760  1.00  0.00            
ATOM    687 2HD2 HYP    27      57.960  35.000  78.100  1.00  0.00            
ATOM    688  CG  HYP    27      57.320  33.420  79.430  1.00  0.00            
ATOM    689  HG  HYP    27      58.190  32.770  79.510  1.00  0.00            
ATOM    690  OD1 HYP    27      56.520  33.050  78.310  1.00  0.00            
ATOM    691  HD1 HYP    27      57.080  32.910  77.540  1.00  0.00            
ATOM    692  CB  HYP    27      56.470  33.520  80.710  1.00  0.00            
ATOM    693  HB1 HYP    27      57.090  33.480  81.610  1.00  0.00            
ATOM    694  HB2 HYP    27      55.740  32.730  80.900  1.00  0.00            
ATOM    695  CA  HYP    27      55.780  34.890  80.470  1.00  0.00            
ATOM    696  HA  HYP    27      54.830  34.750  79.950  1.00  0.00            
ATOM    697  C   HYP    27      55.480  35.570  81.790  1.00  0.00            
ATOM    698  O   HYP    27      56.200  36.420  82.310  1.00  0.00            
ATOM    699  N   GLY    28      54.270  35.360  82.300  1.00  0.00            
ATOM    700  H   GLY    28      53.660  34.700  81.840  1.00  0.00            
ATOM    701  CA  GLY    28      53.840  35.890  83.570  1.00  0.00            
ATOM    702  HA1 GLY    28      52.780  35.660  83.690  1.00  0.00            
ATOM    703  HA2 GLY    28      53.830  36.980  83.510  1.00  0.00            
ATOM    704  C   GLY    28      54.640  35.480  84.870  1.00  0.00            
ATOM    705  O   GLY    28      55.410  34.510  84.880  1.00  0.00            
ATOM    706  N   PRO    29      54.390  36.150  85.980  1.00  0.00            
ATOM    707  CD  PRO    29      53.560  37.300  86.160  1.00  0.00            
ATOM    708  HD1 PRO    29      52.500  37.030  86.110  1.00  0.00            
ATOM    709  HD2 PRO    29      53.850  38.010  85.400  1.00  0.00            
ATOM    710  CG  PRO    29      53.880  37.800  87.620  1.00  0.00            
ATOM    711  HG1 PRO    29      52.980  38.300  87.970  1.00  0.00            
ATOM    712  HG2 PRO    29      54.770  38.430  87.690  1.00  0.00            
ATOM    713  CB  PRO    29      54.180  36.430  88.320  1.00  0.00            
ATOM    714  HB1 PRO    29      53.240  35.940  88.570  1.00  0.00            
ATOM    715  HB2 PRO    29      54.890  36.550  89.130  1.00  0.00            
ATOM    716  CA  PRO    29      54.830  35.540  87.260  1.00  0.00            
ATOM    717  HA  PRO    29      55.920  35.660  87.230  1.00  0.00            
ATOM    718  C   PRO    29      54.430  34.090  87.420  1.00  0.00            
ATOM    719  O   PRO    29      53.280  33.780  87.070  1.00  0.00            
ATOM    720  N   HYP    30      55.220  33.170  88.040  1.00  0.00            
ATOM    721  CD2 HYP    30      56.570  33.420  88.460  1.00  0.00            
ATOM    722 1HD2 HYP    30      56.600  34.350  89.020  1.00  0.00            
ATOM    723 2HD2 HYP    30      57.340  33.260  87.710  1.00  0.00            
ATOM    724  CG  HYP    30      56.720  32.350  89.520  1.00  0.00            
ATOM    725  HG  HYP    30      56.100  32.610  90.370  1.00  0.00            
ATOM    726  OD1 HYP    30      58.110  32.250  89.940  1.00  0.00            
ATOM    727  HD1 HYP    30      58.140  31.720  90.740  1.00  0.00            
ATOM    728  CB  HYP    30      56.120  31.130  88.810  1.00  0.00            
ATOM    729  HB1 HYP    30      55.840  30.370  89.540  1.00  0.00            
ATOM    730  HB2 HYP    30      56.710  30.850  87.950  1.00  0.00            
ATOM    731  CA  HYP    30      54.830  31.770  88.230  1.00  0.00            
ATOM    732  HA  HYP    30      54.440  31.210  87.370  1.00  0.00            
ATOM    733  C   HYP    30      53.700  31.750  89.330  1.00  0.00            
ATOM    734  O   HYP    30      53.760  32.470  90.340  1.00  0.00            
ATOM    735  N   GLY    31      52.810  30.820  89.180  1.00  0.00            
ATOM    736  H   GLY    31      52.790  30.410  88.260  1.00  0.00            
ATOM    737  CA  GLY    31      51.580  30.770  89.930  1.00  0.00            
ATOM    738  HA1 GLY    31      50.810  30.160  89.460  1.00  0.00            
ATOM    739  HA2 GLY    31      51.250  31.790  90.100  1.00  0.00            
ATOM    740  C   GLY    31      51.700  30.080  91.300  1.00  0.00            
ATOM    741  O   GLY    31      52.690  29.560  91.700  1.00  0.00            
ATOM    742  N   NH2    32      50.580  29.960  92.020  1.00  0.00            
ATOM    743  H1  NH2    32      49.670  30.140  91.630  1.00  0.00            
ATOM    744  H2  NH2    32      50.650  29.850  93.030  1.00  0.00            
ATOM    745  CH3 ACE     1      57.650  83.180  25.730  1.00  0.00            
ATOM    746 1HH3 ACE     1      56.980  83.730  25.060  1.00  0.00            
ATOM    747 2HH3 ACE     1      58.440  83.880  26.000  1.00  0.00            
ATOM    748 3HH3 ACE     1      58.060  82.320  25.210  1.00  0.00            
ATOM    749  C   ACE     1      56.980  82.800  27.040  1.00  0.00            
ATOM    750  O   ACE     1      57.370  83.370  28.080  1.00  0.00            
ATOM    751  N   PRO     2      55.990  81.900  27.030  1.00  0.00            
ATOM    752  CD  PRO     2      55.230  81.480  25.880  1.00  0.00            
ATOM    753  HD1 PRO     2      55.560  80.540  25.430  1.00  0.00            
ATOM    754  HD2 PRO     2      55.120  82.260  25.130  1.00  0.00            
ATOM    755  CG  PRO     2      53.780  81.160  26.390  1.00  0.00            
ATOM    756  HG1 PRO     2      53.240  80.430  25.790  1.00  0.00            
ATOM    757  HG2 PRO     2      53.200  82.080  26.340  1.00  0.00            
ATOM    758  CB  PRO     2      54.130  80.600  27.780  1.00  0.00            
ATOM    759  HB1 PRO     2      54.450  79.570  27.610  1.00  0.00            
ATOM    760  HB2 PRO     2      53.320  80.610  28.510  1.00  0.00            
ATOM    761  CA  PRO     2      55.350  81.410  28.230  1.00  0.00            
ATOM    762  HA  PRO     2      55.100  82.340  28.750  1.00  0.00            
ATOM    763  C   PRO     2      56.300  80.560  29.090  1.00  0.00            
ATOM    764  O   PRO     2      57.290  80.040  28.620  1.00  0.00            
ATOM    765  N   HYP     3      55.910  80.290  30.340  1.00  0.00            
ATOM    766  CD2 HYP     3      54.850  80.980  31.120  1.00  0.00            
ATOM    767 1HD2 HYP     3      53.860  80.700  30.770  1.00  0.00            
ATOM    768 2HD2 HYP     3      54.940  82.060  31.040  1.00  0.00            
ATOM    769  CG  HYP     3      55.130  80.670  32.640  1.00  0.00            
ATOM    770  HG  HYP     3      54.170  80.720  33.160  1.00  0.00            
ATOM    771  OD1 HYP     3      56.190  81.480  33.170  1.00  0.00            
ATOM    772  HD1 HYP     3      55.840  82.350  33.400  1.00  0.00            
ATOM    773  CB  HYP     3      55.630  79.170  32.440  1.00  0.00            
ATOM    774  HB1 HYP     3      54.810  78.470  32.300  1.00  0.00            
ATOM    775  HB2 HYP     3      56.190  78.840  33.310  1.00  0.00            
ATOM    776  CA  HYP     3      56.550  79.300  31.260  1.00  0.00            
ATOM    777  HA  HYP     3      57.520  79.760  31.480  1.00  0.00            
ATOM    778  C   HYP     3      56.820  77.940  30.690  1.00  0.00            
ATOM    779  O   HYP     3      55.880  77.310  30.030  1.00  0.00            
ATOM    780  N   GLY     4      58.040  77.520  30.850  1.00  0.00            
ATOM    781  H   GLY     4      58.610  78.060  31.480  1.00  0.00            
ATOM    782  CA  GLY     4      58.550  76.220  30.680  1.00  0.00            
ATOM    783  HA1 GLY     4      59.590  76.350  30.950  1.00  0.00            
ATOM    784  HA2 GLY     4      58.490  75.820  29.670  1.00  0.00            
ATOM    785  C   GLY     4      57.870  75.160  31.520  1.00  0.00            
ATOM    786  O   GLY     4      57.320  75.510  32.530  1.00  0.00            
ATOM    787  N   PRO     5      57.850  73.860  31.110  1.00  0.00            
ATOM    788  CD  PRO     5      58.280  73.320  29.780  1.00  0.00            
ATOM    789  HD1 PRO     5      59.280  72.920  29.960  1.00  0.00            
ATOM    790  HD2 PRO     5      58.210  74.080  28.990  1.00  0.00            
ATOM    791  CG  PRO     5      57.370  72.190  29.450  1.00  0.00            
ATOM    792  HG1 PRO     5      57.870  71.460  28.810  1.00  0.00            
ATOM    793  HG2 PRO     5      56.460  72.570  29.000  1.00  0.00            
ATOM    794  CB  PRO     5      57.120  71.620  30.850  1.00  0.00            
ATOM    795  HB1 PRO     5      57.910  70.960  31.180  1.00  0.00            
ATOM    796  HB2 PRO     5      56.150  71.110  30.830  1.00  0.00            
ATOM    797  CA  PRO     5      57.050  72.880  31.760  1.00  0.00            
ATOM    798  HA  PRO     5      56.050  73.320  31.760  1.00  0.00            
ATOM    799  C   PRO     5      57.520  72.570  33.210  1.00  0.00            
ATOM    800  O   PRO     5      58.700  72.830  33.480  1.00  0.00            
ATOM    801  N   HYP     6      56.810  71.940  34.160  1.00  0.00            
ATOM    802  CD2 HYP     6      55.480  71.490  33.910  1.00  0.00            
ATOM    803 1HD2 HYP     6      55.300  71.260  32.860  1.00  0.00            
ATOM    804 2HD2 HYP     6      54.730  72.210  34.250  1.00  0.00            
ATOM    805  CG  HYP     6      55.250  70.220  34.770  1.00  0.00            
ATOM    806  HG  HYP     6      55.680  69.330  34.310  1.00  0.00            
ATOM    807  OD1 HYP     6      53.900  70.050  35.210  1.00  0.00            
ATOM    808  HD1 HYP     6      53.540  70.800  35.680  1.00  0.00            
ATOM    809  CB  HYP     6      56.100  70.630  36.010  1.00  0.00            
ATOM    810  HB1 HYP     6      56.550  69.800  36.560  1.00  0.00            
ATOM    811  HB2 HYP     6      55.560  71.360  36.610  1.00  0.00            
ATOM    812  CA  HYP     6      57.270  71.390  35.440  1.00  0.00            
ATOM    813  HA  HYP     6      57.490  72.230  36.090  1.00  0.00            
ATOM    814  C   HYP     6      58.460  70.430  35.200  1.00  0.00            
ATOM    815  O   HYP     6      58.590  69.820  34.110  1.00  0.00            
ATOM    816  N   GLY     7      59.290  70.230  36.240  1.00  0.00            
ATOM    817  H   GLY     7      59.390  70.980  36.920  1.00  0.00            
ATOM    818  CA  GLY     7      60.300  69.140  36.280  1.00  0.00            
ATOM    819  HA1 GLY     7      61.010  69.280  37.090  1.00  0.00            
ATOM    820  HA2 GLY     7      60.840  69.150  35.330  1.00  0.00            
ATOM    821  C   GLY     7      59.720  67.760  36.490  1.00  0.00            
ATOM    822  O   GLY     7      58.500  67.670  36.460  1.00  0.00            
ATOM    823  N   PRO     8      60.560  66.740  36.710  1.00  0.00            
ATOM    824  CD  PRO     8      62.010  66.740  36.540  1.00  0.00            
ATOM    825  HD1 PRO     8      62.410  67.600  37.070  1.00  0.00            
ATOM    826  HD2 PRO     8      62.230  66.680  35.470  1.00  0.00            
ATOM    827  CG  PRO     8      62.580  65.430  37.060  1.00  0.00            
ATOM    828  HG1 PRO     8      62.670  65.460  38.140  1.00  0.00            
ATOM    829  HG2 PRO     8      63.530  65.090  36.630  1.00  0.00            
ATOM    830  CB  PRO     8      61.380  64.530  36.690  1.00  0.00            
ATOM    831  HB1 PRO     8      61.420  63.610  37.270  1.00  0.00            
ATOM    832  HB2 PRO     8      61.310  64.210  35.650  1.00  0.00            
ATOM    833  CA  PRO     8      60.160  65.400  37.010  1.00  0.00            
ATOM    834  HA  PRO     8      59.280  65.200  36.400  1.00  0.00            
ATOM    835  C   PRO     8      59.770  65.410  38.510  1.00  0.00            
ATOM    836  O   PRO     8      60.190  66.270  39.270  1.00  0.00            
ATOM    837  N   HYP     9      59.050  64.430  39.040  1.00  0.00            
ATOM    838  CD2 HYP     9      58.360  63.440  38.240  1.00  0.00            
ATOM    839 1HD2 HYP     9      58.980  62.570  38.010  1.00  0.00            
ATOM    840 2HD2 HYP     9      57.870  63.920  37.400  1.00  0.00            
ATOM    841  CG  HYP     9      57.420  62.810  39.200  1.00  0.00            
ATOM    842  HG  HYP     9      57.450  61.750  38.940  1.00  0.00            
ATOM    843  OD1 HYP     9      56.150  63.350  39.230  1.00  0.00            
ATOM    844  HD1 HYP     9      55.670  62.710  39.750  1.00  0.00            
ATOM    845  CB  HYP     9      58.110  62.990  40.570  1.00  0.00            
ATOM    846  HB1 HYP     9      58.820  62.180  40.750  1.00  0.00            
ATOM    847  HB2 HYP     9      57.380  62.930  41.380  1.00  0.00            
ATOM    848  CA  HYP     9      58.750  64.320  40.480  1.00  0.00            
ATOM    849  HA  HYP     9      58.130  65.170  40.780  1.00  0.00            
ATOM    850  C   HYP     9      60.030  64.310  41.410  1.00  0.00            
ATOM    851  O   HYP     9      61.120  63.970  41.000  1.00  0.00            
ATOM    852  N   GLY    10      59.880  64.660  42.640  1.00  0.00            
ATOM    853  H   GLY    10      58.990  65.010  42.960  1.00  0.00            
ATOM    854  CA  GLY    10      60.940  64.680  43.700  1.00  0.00            
ATOM    855  HA1 GLY    10      60.530  65.110  44.610  1.00  0.00            
ATOM    856  HA2 GLY    10      61.850  65.200  43.410  1.00  0.00            
ATOM    857  C   GLY    10      61.350  63.160  44.100  1.00  0.00            
ATOM    858  O   GLY    10      60.760  62.200  43.570  1.00  0.00            
ATOM    859  N   PRO    11      62.200  63.010  45.070  1.00  0.00            
ATOM    860  CD  PRO    11      62.810  64.150  45.820  1.00  0.00            
ATOM    861  HD1 PRO    11      61.980  64.730  46.210  1.00  0.00            
ATOM    862  HD2 PRO    11      63.530  64.690  45.200  1.00  0.00            
ATOM    863  CG  PRO    11      63.570  63.500  46.990  1.00  0.00            
ATOM    864  HG1 PRO    11      63.000  63.480  47.920  1.00  0.00            
ATOM    865  HG2 PRO    11      64.540  63.990  47.070  1.00  0.00            
ATOM    866  CB  PRO    11      63.720  61.980  46.550  1.00  0.00            
ATOM    867  HB1 PRO    11      63.670  61.430  47.490  1.00  0.00            
ATOM    868  HB2 PRO    11      64.670  61.850  46.050  1.00  0.00            
ATOM    869  CA  PRO    11      62.600  61.700  45.600  1.00  0.00            
ATOM    870  HA  PRO    11      63.000  61.040  44.820  1.00  0.00            
ATOM    871  C   PRO    11      61.420  60.940  46.240  1.00  0.00            
ATOM    872  O   PRO    11      60.590  61.670  46.760  1.00  0.00            
ATOM    873  N   HYP    12      61.580  59.650  46.600  1.00  0.00            
ATOM    874  CD2 HYP    12      62.630  58.780  46.220  1.00  0.00            
ATOM    875 1HD2 HYP    12      63.480  59.050  46.850  1.00  0.00            
ATOM    876 2HD2 HYP    12      62.860  58.760  45.160  1.00  0.00            
ATOM    877  CG  HYP    12      62.020  57.420  46.370  1.00  0.00            
ATOM    878  HG  HYP    12      62.740  56.610  46.480  1.00  0.00            
ATOM    879  OD1 HYP    12      61.080  57.100  45.420  1.00  0.00            
ATOM    880  HD1 HYP    12      61.300  56.190  45.190  1.00  0.00            
ATOM    881  CB  HYP    12      61.180  57.540  47.630  1.00  0.00            
ATOM    882  HB1 HYP    12      61.820  57.490  48.510  1.00  0.00            
ATOM    883  HB2 HYP    12      60.350  56.830  47.650  1.00  0.00            
ATOM    884  CA  HYP    12      60.680  58.990  47.520  1.00  0.00            
ATOM    885  HA  HYP    12      59.690  59.130  47.080  1.00  0.00            
ATOM    886  C   HYP    12      60.700  59.600  48.950  1.00  0.00            
ATOM    887  O   HYP    12      61.820  59.950  49.410  1.00  0.00            
ATOM    888  N   GLY    13      59.660  59.590  49.710  1.00  0.00            
ATOM    889  H   GLY    13      58.840  59.180  49.290  1.00  0.00            
ATOM    890  CA  GLY    13      59.540  60.190  51.070  1.00  0.00            
ATOM    891  HA1 GLY    13      58.520  60.160  51.450  1.00  0.00            
ATOM    892  HA2 GLY    13      59.820  61.230  50.930  1.00  0.00            
ATOM    893  C   GLY    13      60.390  59.690  52.180  1.00  0.00            
ATOM    894  O   GLY    13      61.050  58.620  52.060  1.00  0.00            
ATOM    895  N   PRO    14      60.370  60.320  53.380  1.00  0.00            
ATOM    896  CD  PRO    14      59.430  61.470  53.730  1.00  0.00            
ATOM    897  HD1 PRO    14      58.400  61.250  53.480  1.00  0.00            
ATOM    898  HD2 PRO    14      59.790  62.360  53.210  1.00  0.00            
ATOM    899  CG  PRO    14      59.450  61.620  55.270  1.00  0.00            
ATOM    900  HG1 PRO    14      58.820  60.900  55.790  1.00  0.00            
ATOM    901  HG2 PRO    14      59.120  62.570  55.680  1.00  0.00            
ATOM    902  CB  PRO    14      60.850  61.170  55.590  1.00  0.00            
ATOM    903  HB1 PRO    14      60.960  60.850  56.620  1.00  0.00            
ATOM    904  HB2 PRO    14      61.620  61.930  55.440  1.00  0.00            
ATOM    905  CA  PRO    14      61.180  60.030  54.600  1.00  0.00            
ATOM    906  HA  PRO    14      62.250  60.020  54.410  1.00  0.00            
ATOM    907  C   PRO    14      60.780  58.650  55.170  1.00  0.00            
ATOM    908  O   PRO    14      59.560  58.510  55.260  1.00  0.00            
ATOM    909  N   HYP    15      61.670  57.730  55.710  1.00  0.00            
ATOM    910  CD2 HYP    15      63.120  57.760  55.750  1.00  0.00            
ATOM    911 1HD2 HYP    15      63.530  57.980  56.740  1.00  0.00            
ATOM    912 2HD2 HYP    15      63.570  58.420  55.010  1.00  0.00            
ATOM    913  CG  HYP    15      63.520  56.280  55.390  1.00  0.00            
ATOM    914  HG  HYP    15      64.530  56.050  55.720  1.00  0.00            
ATOM    915  OD1 HYP    15      63.330  56.150  54.020  1.00  0.00            
ATOM    916  HD1 HYP    15      64.020  56.640  53.580  1.00  0.00            
ATOM    917  CB  HYP    15      62.410  55.490  56.220  1.00  0.00            
ATOM    918  HB1 HYP    15      62.890  55.410  57.190  1.00  0.00            
ATOM    919  HB2 HYP    15      62.190  54.540  55.730  1.00  0.00            
ATOM    920  CA  HYP    15      61.190  56.380  55.990  1.00  0.00            
ATOM    921  HA  HYP    15      60.640  56.100  55.090  1.00  0.00            
ATOM    922  C   HYP    15      60.200  56.340  57.210  1.00  0.00            
ATOM    923  O   HYP    15      60.330  57.020  58.240  1.00  0.00            
ATOM    924  N   ALA    16      59.210  55.470  57.080  1.00  0.00            
ATOM    925  H   ALA    16      59.190  54.880  56.250  1.00  0.00            
ATOM    926  CA  ALA    16      58.160  55.260  58.000  1.00  0.00            
ATOM    927  HA  ALA    16      57.730  56.220  58.300  1.00  0.00            
ATOM    928  CB  ALA    16      56.990  54.560  57.300  1.00  0.00            
ATOM    929  HB1 ALA    16      56.660  55.160  56.450  1.00  0.00            
ATOM    930  HB2 ALA    16      57.340  53.570  57.020  1.00  0.00            
ATOM    931  HB3 ALA    16      56.130  54.440  57.960  1.00  0.00            
ATOM    932  C   ALA    16      58.630  54.680  59.300  1.00  0.00            
ATOM    933  O   ALA    16      59.580  53.860  59.270  1.00  0.00            
ATOM    934  N   PRO    17      58.090  55.080  60.500  1.00  0.00            
ATOM    935  CD  PRO    17      57.030  56.050  60.660  1.00  0.00            
ATOM    936  HD1 PRO    17      56.150  55.790  60.070  1.00  0.00            
ATOM    937  HD2 PRO    17      57.460  57.010  60.360  1.00  0.00            
ATOM    938  CG  PRO    17      56.710  56.220  62.140  1.00  0.00            
ATOM    939  HG1 PRO    17      55.910  55.520  62.370  1.00  0.00            
ATOM    940  HG2 PRO    17      56.380  57.200  62.480  1.00  0.00            
ATOM    941  CB  PRO    17      58.010  55.810  62.820  1.00  0.00            
ATOM    942  HB1 PRO    17      57.850  55.480  63.850  1.00  0.00            
ATOM    943  HB2 PRO    17      58.750  56.610  62.830  1.00  0.00            
ATOM    944  CA  PRO    17      58.600  54.770  61.860  1.00  0.00            
ATOM    945  HA  PRO    17      59.690  54.830  61.880  1.00  0.00            
ATOM    946  C   PRO    17      58.220  53.350  62.230  1.00  0.00            
ATOM    947  O   PRO    17      57.240  52.780  61.700  1.00  0.00            
ATOM    948  N   HYP    18      58.860  52.840  63.310  1.00  0.00            
ATOM    949  CD2 HYP    18      60.100  53.310  63.920  1.00  0.00            
ATOM    950 1HD2 HYP    18      59.910  54.210  64.510  1.00  0.00            
ATOM    951 2HD2 HYP    18      60.780  53.420  63.080  1.00  0.00            
ATOM    952  CG  HYP    18      60.660  52.070  64.680  1.00  0.00            
ATOM    953  HG  HYP    18      61.320  52.510  65.420  1.00  0.00            
ATOM    954  OD1 HYP    18      61.360  51.100  63.940  1.00  0.00            
ATOM    955  HD1 HYP    18      61.410  50.300  64.480  1.00  0.00            
ATOM    956  CB  HYP    18      59.380  51.460  65.220  1.00  0.00            
ATOM    957  HB1 HYP    18      58.980  51.930  66.120  1.00  0.00            
ATOM    958  HB2 HYP    18      59.500  50.400  65.430  1.00  0.00            
ATOM    959  CA  HYP    18      58.500  51.620  63.950  1.00  0.00            
ATOM    960  HA  HYP    18      58.600  50.730  63.320  1.00  0.00            
ATOM    961  C   HYP    18      57.030  51.620  64.400  1.00  0.00            
ATOM    962  O   HYP    18      56.610  52.690  64.790  1.00  0.00            
ATOM    963  N   GLY    19      56.340  50.490  64.370  1.00  0.00            
ATOM    964  H   GLY    19      56.830  49.620  64.190  1.00  0.00            
ATOM    965  CA  GLY    19      55.000  50.320  64.810  1.00  0.00            
ATOM    966  HA1 GLY    19      54.690  49.320  64.510  1.00  0.00            
ATOM    967  HA2 GLY    19      54.480  51.170  64.370  1.00  0.00            
ATOM    968  C   GLY    19      54.750  50.400  66.290  1.00  0.00            
ATOM    969  O   GLY    19      55.730  50.600  67.130  1.00  0.00            
ATOM    970  N   PRO    20      53.460  50.270  66.730  1.00  0.00            
ATOM    971  CD  PRO    20      52.190  50.280  65.980  1.00  0.00            
ATOM    972  HD1 PRO    20      51.820  49.260  66.020  1.00  0.00            
ATOM    973  HD2 PRO    20      52.400  50.740  65.010  1.00  0.00            
ATOM    974  CG  PRO    20      51.260  51.070  66.900  1.00  0.00            
ATOM    975  HG1 PRO    20      50.230  50.840  66.640  1.00  0.00            
ATOM    976  HG2 PRO    20      51.510  52.130  66.890  1.00  0.00            
ATOM    977  CB  PRO    20      51.630  50.540  68.220  1.00  0.00            
ATOM    978  HB1 PRO    20      51.180  49.560  68.280  1.00  0.00            
ATOM    979  HB2 PRO    20      51.330  51.200  69.040  1.00  0.00            
ATOM    980  CA  PRO    20      53.180  50.360  68.110  1.00  0.00            
ATOM    981  HA  PRO    20      53.630  51.270  68.490  1.00  0.00            
ATOM    982  C   PRO    20      53.720  49.150  68.910  1.00  0.00            
ATOM    983  O   PRO    20      54.060  48.120  68.350  1.00  0.00            
ATOM    984  N   HYP    21      53.850  49.340  70.270  1.00  0.00            
ATOM    985  CD2 HYP    21      53.580  50.520  71.050  1.00  0.00            
ATOM    986 1HD2 HYP    21      52.520  50.460  71.290  1.00  0.00            
ATOM    987 2HD2 HYP    21      53.840  51.440  70.530  1.00  0.00            
ATOM    988  CG  HYP    21      54.390  50.460  72.330  1.00  0.00            
ATOM    989  HG  HYP    21      53.850  50.950  73.140  1.00  0.00            
ATOM    990  OD1 HYP    21      55.750  50.880  72.230  1.00  0.00            
ATOM    991  HD1 HYP    21      56.060  51.240  73.060  1.00  0.00            
ATOM    992  CB  HYP    21      54.340  48.900  72.490  1.00  0.00            
ATOM    993  HB1 HYP    21      53.390  48.640  72.950  1.00  0.00            
ATOM    994  HB2 HYP    21      55.080  48.540  73.200  1.00  0.00            
ATOM    995  CA  HYP    21      54.340  48.270  71.100  1.00  0.00            
ATOM    996  HA  HYP    21      55.360  48.070  70.780  1.00  0.00            
ATOM    997  C   HYP    21      53.460  47.040  71.160  1.00  0.00            
ATOM    998  O   HYP    21      52.270  47.100  71.030  1.00  0.00            
ATOM    999  N   GLY    22      54.060  45.860  71.400  1.00  0.00            
ATOM   1000  H   GLY    22      55.070  45.800  71.390  1.00  0.00            
ATOM   1001  CA  GLY    22      53.320  44.580  71.360  1.00  0.00            
ATOM   1002  HA1 GLY    22      54.020  43.780  71.580  1.00  0.00            
ATOM   1003  HA2 GLY    22      52.840  44.320  70.410  1.00  0.00            
ATOM   1004  C   GLY    22      52.330  44.440  72.460  1.00  0.00            
ATOM   1005  O   GLY    22      52.360  45.140  73.490  1.00  0.00            
ATOM   1006  N   PRO    23      51.400  43.480  72.340  1.00  0.00            
ATOM   1007  CD  PRO    23      51.250  42.530  71.190  1.00  0.00            
ATOM   1008  HD1 PRO    23      52.200  42.000  71.110  1.00  0.00            
ATOM   1009  HD2 PRO    23      50.930  43.130  70.340  1.00  0.00            
ATOM   1010  CG  PRO    23      50.160  41.620  71.650  1.00  0.00            
ATOM   1011  HG1 PRO    23      50.550  40.810  72.270  1.00  0.00            
ATOM   1012  HG2 PRO    23      49.600  41.240  70.800  1.00  0.00            
ATOM   1013  CB  PRO    23      49.230  42.540  72.540  1.00  0.00            
ATOM   1014  HB1 PRO    23      48.730  41.890  73.250  1.00  0.00            
ATOM   1015  HB2 PRO    23      48.650  43.310  72.020  1.00  0.00            
ATOM   1016  CA  PRO    23      50.350  43.220  73.310  1.00  0.00            
ATOM   1017  HA  PRO    23      49.960  44.160  73.690  1.00  0.00            
ATOM   1018  C   PRO    23      50.870  42.370  74.530  1.00  0.00            
ATOM   1019  O   PRO    23      52.020  41.960  74.490  1.00  0.00            
ATOM   1020  N   HYP    24      50.200  42.360  75.670  1.00  0.00            
ATOM   1021  CD2 HYP    24      48.880  43.010  75.970  1.00  0.00            
ATOM   1022 1HD2 HYP    24      48.030  42.350  75.780  1.00  0.00            
ATOM   1023 2HD2 HYP    24      48.610  43.950  75.500  1.00  0.00            
ATOM   1024  CG  HYP    24      48.940  43.170  77.520  1.00  0.00            
ATOM   1025  HG  HYP    24      47.880  43.170  77.780  1.00  0.00            
ATOM   1026  OD1 HYP    24      49.720  44.330  77.910  1.00  0.00            
ATOM   1027  HD1 HYP    24      49.640  44.300  78.870  1.00  0.00            
ATOM   1028  CB  HYP    24      49.670  41.900  77.970  1.00  0.00            
ATOM   1029  HB1 HYP    24      48.890  41.130  77.920  1.00  0.00            
ATOM   1030  HB2 HYP    24      50.220  41.970  78.910  1.00  0.00            
ATOM   1031  CA  HYP    24      50.650  41.640  76.840  1.00  0.00            
ATOM   1032  HA  HYP    24      51.640  42.030  77.080  1.00  0.00            
ATOM   1033  C   HYP    24      50.950  40.150  76.680  1.00  0.00            
ATOM   1034  O   HYP    24      50.250  39.520  75.930  1.00  0.00            
ATOM   1035  N   GLY    25      51.870  39.560  77.470  1.00  0.00            
ATOM   1036  H   GLY    25      52.470  40.190  77.980  1.00  0.00            
ATOM   1037  CA  GLY    25      52.320  38.200  77.340  1.00  0.00            
ATOM   1038  HA1 GLY    25      53.250  38.120  77.910  1.00  0.00            
ATOM   1039  HA2 GLY    25      52.660  37.960  76.330  1.00  0.00            
ATOM   1040  C   GLY    25      51.310  37.070  77.640  1.00  0.00            
ATOM   1041  O   GLY    25      50.190  37.320  78.110  1.00  0.00            
ATOM   1042  N   PRO    26      51.800  35.830  77.460  1.00  0.00            
ATOM   1043  CD  PRO    26      53.080  35.430  76.870  1.00  0.00            
ATOM   1044  HD1 PRO    26      53.890  35.960  77.380  1.00  0.00            
ATOM   1045  HD2 PRO    26      53.050  35.700  75.820  1.00  0.00            
ATOM   1046  CG  PRO    26      53.220  33.910  76.950  1.00  0.00            
ATOM   1047  HG1 PRO    26      53.720  33.610  77.870  1.00  0.00            
ATOM   1048  HG2 PRO    26      53.590  33.390  76.070  1.00  0.00            
ATOM   1049  CB  PRO    26      51.750  33.500  77.110  1.00  0.00            
ATOM   1050  HB1 PRO    26      51.570  32.530  77.580  1.00  0.00            
ATOM   1051  HB2 PRO    26      51.240  33.420  76.150  1.00  0.00            
ATOM   1052  CA  PRO    26      51.090  34.670  77.910  1.00  0.00            
ATOM   1053  HA  PRO    26      50.020  34.770  77.730  1.00  0.00            
ATOM   1054  C   PRO    26      51.300  34.400  79.420  1.00  0.00            
ATOM   1055  O   PRO    26      52.310  34.870  79.960  1.00  0.00            
ATOM   1056  N   HYP    27      50.420  33.600  80.060  1.00  0.00            
ATOM   1057  CD2 HYP    27      49.390  32.730  79.490  1.00  0.00            
ATOM   1058 1HD2 HYP    27      49.750  31.710  79.590  1.00  0.00            
ATOM   1059 2HD2 HYP    27      49.170  32.890  78.440  1.00  0.00            
ATOM   1060  CG  HYP    27      48.250  32.770  80.450  1.00  0.00            
ATOM   1061  HG  HYP    27      47.630  31.880  80.320  1.00  0.00            
ATOM   1062  OD1 HYP    27      47.550  33.960  80.330  1.00  0.00            
ATOM   1063  HD1 HYP    27      46.670  33.940  80.710  1.00  0.00            
ATOM   1064  CB  HYP    27      48.940  32.560  81.730  1.00  0.00            
ATOM   1065  HB1 HYP    27      49.110  31.520  82.000  1.00  0.00            
ATOM   1066  HB2 HYP    27      48.400  33.010  82.560  1.00  0.00            
ATOM   1067  CA  HYP    27      50.300  33.380  81.450  1.00  0.00            
ATOM   1068  HA  HYP    27      50.150  34.270  82.070  1.00  0.00            
ATOM   1069  C   HYP    27      51.580  32.640  82.000  1.00  0.00            
ATOM   1070  O   HYP    27      52.290  31.930  81.270  1.00  0.00            
ATOM   1071  N   GLY    28      51.780  32.780  83.280  1.00  0.00            
ATOM   1072  H   GLY    28      51.150  33.420  83.750  1.00  0.00            
ATOM   1073  CA  GLY    28      52.910  32.190  83.980  1.00  0.00            
ATOM   1074  HA1 GLY    28      52.870  32.580  85.000  1.00  0.00            
ATOM   1075  HA2 GLY    28      53.820  32.540  83.500  1.00  0.00            
ATOM   1076  C   GLY    28      52.820  30.690  84.150  1.00  0.00            
ATOM   1077  O   GLY    28      51.740  30.160  84.160  1.00  0.00            
ATOM   1078  N   PRO    29      53.930  29.950  84.290  1.00  0.00            
ATOM   1079  CD  PRO    29      55.320  30.380  84.410  1.00  0.00            
ATOM   1080  HD1 PRO    29      55.400  31.230  85.080  1.00  0.00            
ATOM   1081  HD2 PRO    29      55.670  30.610  83.400  1.00  0.00            
ATOM   1082  CG  PRO    29      56.170  29.140  84.850  1.00  0.00            
ATOM   1083  HG1 PRO    29      56.190  29.210  85.940  1.00  0.00            
ATOM   1084  HG2 PRO    29      57.210  29.160  84.520  1.00  0.00            
ATOM   1085  CB  PRO    29      55.240  27.980  84.330  1.00  0.00            
ATOM   1086  HB1 PRO    29      55.480  27.010  84.770  1.00  0.00            
ATOM   1087  HB2 PRO    29      55.380  27.940  83.250  1.00  0.00            
ATOM   1088  CA  PRO    29      53.850  28.490  84.620  1.00  0.00            
ATOM   1089  HA  PRO    29      53.140  27.970  83.980  1.00  0.00            
ATOM   1090  C   PRO    29      53.390  28.310  86.110  1.00  0.00            
ATOM   1091  O   PRO    29      53.280  29.360  86.840  1.00  0.00            
ATOM   1092  N   HYP    30      53.230  27.050  86.660  1.00  0.00            
ATOM   1093  CD2 HYP    30      53.130  25.870  85.820  1.00  0.00            
ATOM   1094 1HD2 HYP    30      54.060  25.310  85.880  1.00  0.00            
ATOM   1095 2HD2 HYP    30      52.750  26.040  84.810  1.00  0.00            
ATOM   1096  CG  HYP    30      52.190  24.960  86.610  1.00  0.00            
ATOM   1097  HG  HYP    30      52.340  23.890  86.440  1.00  0.00            
ATOM   1098  OD1 HYP    30      50.840  25.230  86.430  1.00  0.00            
ATOM   1099  HD1 HYP    30      50.260  24.620  86.890  1.00  0.00            
ATOM   1100  CB  HYP    30      52.570  25.340  88.100  1.00  0.00            
ATOM   1101  HB1 HYP    30      53.400  24.720  88.440  1.00  0.00            
ATOM   1102  HB2 HYP    30      51.750  25.280  88.810  1.00  0.00            
ATOM   1103  CA  HYP    30      53.090  26.810  88.110  1.00  0.00            
ATOM   1104  HA  HYP    30      52.370  27.450  88.630  1.00  0.00            
ATOM   1105  C   HYP    30      54.460  27.070  88.820  1.00  0.00            
ATOM   1106  O   HYP    30      55.550  26.960  88.290  1.00  0.00            
ATOM   1107  N   GLY    31      54.490  27.210  90.210  1.00  0.00            
ATOM   1108  H   GLY    31      53.640  27.050  90.730  1.00  0.00            
ATOM   1109  CA  GLY    31      55.610  27.680  91.070  1.00  0.00            
ATOM   1110  HA1 GLY    31      55.440  28.740  91.260  1.00  0.00            
ATOM   1111  HA2 GLY    31      56.500  27.390  90.520  1.00  0.00            
ATOM   1112  C   GLY    31      55.760  27.010  92.440  1.00  0.00            
ATOM   1113  O   GLY    31      55.920  27.580  93.500  1.00  0.00            
ATOM   1114  N   NH2    32      55.740  25.690  92.440  1.00  0.00            
ATOM   1115  H1  NH2    32      55.820  25.160  91.580  1.00  0.00            
ATOM   1116  H2  NH2    32      55.860  25.250  93.350  1.00  0.00            
TER
