# Supplementary material for: A solution structure analysis reveals a bent collagen triple helix in the complement activation recognition molecule mannan-binding lectin
Source: J Biol Chem. 2022 Dec 15;299(2):102799. doi: 10.1016/j.jbc.2022.102799 (PMC9898670; doi:10.1016/j.jbc.2022.102799)
Supplement: top10-mbl12 [file mmc3.zip]

Archive with 11 entries (11 files):
- 6-MBL12-3644.pdb
- 7-MBL12-1885.pdb
- 8-MBL12-4814.pdb
- 9-MBL12-11684.pdb
- 10-MBL12-3316.pdb
- top10-mbl12-x.pse
- 1-MBL12-2027.pdb
- 2-MBL12-2006.pdb
- 3-MBL12-3795.pdb
- 4-MBL12-6129.pdb
- 5-MBL12-2097.pdb
