# Supplementary material for: A solution structure analysis reveals a bent collagen triple helix in the complement activation recognition molecule mannan-binding lectin
Source: J Biol Chem. 2022 Dec 15;299(2):102799. doi: 10.1016/j.jbc.2022.102799 (PMC9898670; doi:10.1016/j.jbc.2022.102799)
Supplement: top10-mbl12 [file mmc3.zip › 6-MBL12-3644.pdb]

ATOM      1  CH3 ACE A   1       3.280   8.037   0.918  1.00  0.00            
ATOM      2 1HH3 ACE A   1       2.985   7.005   0.738  1.00  0.00            
ATOM      3 2HH3 ACE A   1       3.304   8.396   1.947  1.00  0.00            
ATOM      4 3HH3 ACE A   1       2.593   8.616   0.318  1.00  0.00            
ATOM      5  C   ACE A   1       4.705   8.134   0.401  1.00  0.00            
ATOM      6  O   ACE A   1       5.229   7.133  -0.034  1.00  0.00            
ATOM      7  N   PRO A   2       5.325   9.298   0.375  1.00  0.00            
ATOM      8  CD  PRO A   2       4.697  10.454   0.934  1.00  0.00            
ATOM      9  HD1 PRO A   2       4.737  10.424   2.017  1.00  0.00            
ATOM     10  HD2 PRO A   2       3.664  10.527   0.583  1.00  0.00            
ATOM     11  CG  PRO A   2       5.491  11.645   0.407  1.00  0.00            
ATOM     12  HG1 PRO A   2       5.520  12.276   1.299  1.00  0.00            
ATOM     13  HG2 PRO A   2       5.015  12.129  -0.446  1.00  0.00            
ATOM     14  CB  PRO A   2       6.894  11.150   0.111  1.00  0.00            
ATOM     15  HB1 PRO A   2       7.504  11.339   0.997  1.00  0.00            
ATOM     16  HB2 PRO A   2       7.363  11.612  -0.753  1.00  0.00            
ATOM     17  CA  PRO A   2       6.658   9.630  -0.123  1.00  0.00            
ATOM     18  HA  PRO A   2       6.682   9.600  -1.206  1.00  0.00            
ATOM     19  C   PRO A   2       7.717   8.696   0.457  1.00  0.00            
ATOM     20  O   PRO A   2       7.875   8.612   1.620  1.00  0.00            
ATOM     21  N   HYP A   3       8.316   7.879  -0.416  1.00  0.00            
ATOM     22  CD2 HYP A   3       8.239   7.790  -1.861  1.00  0.00            
ATOM     23 1HD2 HYP A   3       8.234   8.795  -2.292  1.00  0.00            
ATOM     24 2HD2 HYP A   3       7.324   7.262  -2.150  1.00  0.00            
ATOM     25  CG  HYP A   3       9.535   7.021  -2.246  1.00  0.00            
ATOM     26  HG  HYP A   3      10.322   7.767  -2.324  1.00  0.00            
ATOM     27  OD1 HYP A   3       9.322   6.383  -3.480  1.00  0.00            
ATOM     28  HD1 HYP A   3       9.793   6.856  -4.165  1.00  0.00            
ATOM     29  CB  HYP A   3       9.694   6.077  -1.111  1.00  0.00            
ATOM     30  HB1 HYP A   3      10.655   5.579  -1.041  1.00  0.00            
ATOM     31  HB2 HYP A   3       8.939   5.288  -1.191  1.00  0.00            
ATOM     32  CA  HYP A   3       9.349   6.983   0.095  1.00  0.00            
ATOM     33  HA  HYP A   3       8.842   6.263   0.728  1.00  0.00            
ATOM     34  C   HYP A   3      10.542   7.599   0.789  1.00  0.00            
ATOM     35  O   HYP A   3      10.873   8.773   0.701  1.00  0.00            
ATOM     36  N   GLY A   4      11.273   6.911   1.620  1.00  0.00            
ATOM     37  H   GLY A   4      11.088   5.921   1.595  1.00  0.00            
ATOM     38  CA  GLY A   4      12.356   7.356   2.495  1.00  0.00            
ATOM     39  HA1 GLY A   4      12.719   6.512   3.085  1.00  0.00            
ATOM     40  HA2 GLY A   4      11.983   8.003   3.289  1.00  0.00            
ATOM     41  C   GLY A   4      13.595   7.890   1.813  1.00  0.00            
ATOM     42  O   GLY A   4      13.849   7.737   0.589  1.00  0.00            
ATOM     43  N   PRO A   5      14.468   8.594   2.498  1.00  0.00            
ATOM     44  CD  PRO A   5      14.314   9.081   3.883  1.00  0.00            
ATOM     45  HD1 PRO A   5      14.714   8.362   4.599  1.00  0.00            
ATOM     46  HD2 PRO A   5      13.250   9.210   4.055  1.00  0.00            
ATOM     47  CG  PRO A   5      15.145  10.337   3.949  1.00  0.00            
ATOM     48  HG1 PRO A   5      15.384  10.592   4.979  1.00  0.00            
ATOM     49  HG2 PRO A   5      14.592  11.108   3.425  1.00  0.00            
ATOM     50  CB  PRO A   5      16.349   9.915   3.036  1.00  0.00            
ATOM     51  HB1 PRO A   5      17.139   9.408   3.598  1.00  0.00            
ATOM     52  HB2 PRO A   5      16.836  10.805   2.614  1.00  0.00            
ATOM     53  CA  PRO A   5      15.753   9.012   1.990  1.00  0.00            
ATOM     54  HA  PRO A   5      15.537   9.594   1.086  1.00  0.00            
ATOM     55  C   PRO A   5      16.802   7.893   1.642  1.00  0.00            
ATOM     56  O   PRO A   5      16.607   6.806   2.163  1.00  0.00            
ATOM     57  N   HYP A   6      17.838   8.159   0.841  1.00  0.00            
ATOM     58  CD2 HYP A   6      18.010   9.244  -0.122  1.00  0.00            
ATOM     59 1HD2 HYP A   6      18.165  10.223   0.342  1.00  0.00            
ATOM     60 2HD2 HYP A   6      17.114   9.363  -0.728  1.00  0.00            
ATOM     61  CG  HYP A   6      19.248   8.907  -1.010  1.00  0.00            
ATOM     62  HG  HYP A   6      19.878   9.763  -1.255  1.00  0.00            
ATOM     63  OD1 HYP A   6      18.806   8.290  -2.189  1.00  0.00            
ATOM     64  HD1 HYP A   6      17.897   8.453  -2.445  1.00  0.00            
ATOM     65  CB  HYP A   6      20.012   7.880  -0.111  1.00  0.00            
ATOM     66  HB1 HYP A   6      20.618   8.509   0.535  1.00  0.00            
ATOM     67  HB2 HYP A   6      20.544   7.146  -0.715  1.00  0.00            
ATOM     68  CA  HYP A   6      18.929   7.191   0.739  1.00  0.00            
ATOM     69  HA  HYP A   6      18.538   6.315   0.217  1.00  0.00            
ATOM     70  C   HYP A   6      19.567   6.766   2.091  1.00  0.00            
ATOM     71  O   HYP A   6      19.657   7.574   3.000  1.00  0.00            
ATOM     72  N   GLY A   7      20.150   5.559   2.086  1.00  0.00            
ATOM     73  H   GLY A   7      20.244   5.104   1.188  1.00  0.00            
ATOM     74  CA  GLY A   7      20.879   4.938   3.160  1.00  0.00            
ATOM     75  HA1 GLY A   7      20.859   3.870   2.940  1.00  0.00            
ATOM     76  HA2 GLY A   7      20.260   5.213   4.015  1.00  0.00            
ATOM     77  C   GLY A   7      22.348   5.301   3.254  1.00  0.00            
ATOM     78  O   GLY A   7      22.840   5.911   2.286  1.00  0.00            
ATOM     79  N   PRO A   8      23.091   4.827   4.220  1.00  0.00            
ATOM     80  CD  PRO A   8      22.677   4.083   5.387  1.00  0.00            
ATOM     81  HD1 PRO A   8      22.139   3.182   5.091  1.00  0.00            
ATOM     82  HD2 PRO A   8      22.100   4.804   5.968  1.00  0.00            
ATOM     83  CG  PRO A   8      23.950   3.775   6.123  1.00  0.00            
ATOM     84  HG1 PRO A   8      24.389   2.863   5.712  1.00  0.00            
ATOM     85  HG2 PRO A   8      23.673   3.573   7.156  1.00  0.00            
ATOM     86  CB  PRO A   8      24.894   4.940   5.833  1.00  0.00            
ATOM     87  HB1 PRO A   8      25.953   4.671   5.855  1.00  0.00            
ATOM     88  HB2 PRO A   8      24.673   5.826   6.422  1.00  0.00            
ATOM     89  CA  PRO A   8      24.466   5.192   4.411  1.00  0.00            
ATOM     90  HA  PRO A   8      24.553   6.256   4.204  1.00  0.00            
ATOM     91  C   PRO A   8      25.285   4.448   3.373  1.00  0.00            
ATOM     92  O   PRO A   8      24.781   3.375   2.911  1.00  0.00            
ATOM     93  N   HYP A   9      26.390   5.027   2.833  1.00  0.00            
ATOM     94  CD2 HYP A   9      27.050   6.306   3.186  1.00  0.00            
ATOM     95 1HD2 HYP A   9      26.961   6.512   4.248  1.00  0.00            
ATOM     96 2HD2 HYP A   9      26.748   7.124   2.549  1.00  0.00            
ATOM     97  CG  HYP A   9      28.534   5.947   2.879  1.00  0.00            
ATOM     98  HG  HYP A   9      28.989   5.248   3.568  1.00  0.00            
ATOM     99  OD1 HYP A   9      29.442   7.129   2.810  1.00  0.00            
ATOM    100  HD1 HYP A   9      28.927   7.927   2.692  1.00  0.00            
ATOM    101  CB  HYP A   9      28.275   5.184   1.491  1.00  0.00            
ATOM    102  HB1 HYP A   9      29.221   4.759   1.178  1.00  0.00            
ATOM    103  HB2 HYP A   9      27.850   5.803   0.702  1.00  0.00            
ATOM    104  CA  HYP A   9      27.227   4.205   2.011  1.00  0.00            
ATOM    105  HA  HYP A   9      26.541   3.900   1.225  1.00  0.00            
ATOM    106  C   HYP A   9      27.821   2.964   2.661  1.00  0.00            
ATOM    107  O   HYP A   9      27.799   2.807   3.917  1.00  0.00            
ATOM    108  N   GLY A  10      28.420   2.082   1.864  1.00  0.00            
ATOM    109  H   GLY A  10      28.366   2.205   0.868  1.00  0.00            
ATOM    110  CA  GLY A  10      29.041   0.795   2.368  1.00  0.00            
ATOM    111  HA1 GLY A  10      29.070   0.093   1.541  1.00  0.00            
ATOM    112  HA2 GLY A  10      28.379   0.217   3.013  1.00  0.00            
ATOM    113  C   GLY A  10      30.360   0.823   3.131  1.00  0.00            
ATOM    114  O   GLY A  10      31.079   1.853   3.200  1.00  0.00            
ATOM    115  N   PRO A  11      30.794  -0.346   3.698  1.00  0.00            
ATOM    116  CD  PRO A  11      30.105  -1.639   3.600  1.00  0.00            
ATOM    117  HD1 PRO A  11      29.607  -1.829   2.650  1.00  0.00            
ATOM    118  HD2 PRO A  11      29.377  -1.725   4.419  1.00  0.00            
ATOM    119  CG  PRO A  11      31.115  -2.717   3.742  1.00  0.00            
ATOM    120  HG1 PRO A  11      31.598  -2.916   2.774  1.00  0.00            
ATOM    121  HG2 PRO A  11      30.658  -3.613   4.142  1.00  0.00            
ATOM    122  CB  PRO A  11      32.141  -2.132   4.708  1.00  0.00            
ATOM    123  HB1 PRO A  11      33.116  -2.613   4.637  1.00  0.00            
ATOM    124  HB2 PRO A  11      31.855  -2.298   5.740  1.00  0.00            
ATOM    125  CA  PRO A  11      32.082  -0.583   4.423  1.00  0.00            
ATOM    126  HA  PRO A  11      32.118   0.060   5.299  1.00  0.00            
ATOM    127  C   PRO A  11      33.303  -0.299   3.489  1.00  0.00            
ATOM    128  O   PRO A  11      33.154  -0.529   2.320  1.00  0.00            
ATOM    129  N   HYP A  12      34.552  -0.058   4.035  1.00  0.00            
ATOM    130  CD2 HYP A  12      34.849   0.158   5.420  1.00  0.00            
ATOM    131 1HD2 HYP A  12      34.860  -0.791   5.943  1.00  0.00            
ATOM    132 2HD2 HYP A  12      34.169   0.835   5.937  1.00  0.00            
ATOM    133  CG  HYP A  12      36.286   0.679   5.518  1.00  0.00            
ATOM    134  HG  HYP A  12      36.754   0.445   6.476  1.00  0.00            
ATOM    135  OD1 HYP A  12      36.447   2.069   5.219  1.00  0.00            
ATOM    136  HD1 HYP A  12      35.986   2.545   5.908  1.00  0.00            
ATOM    137  CB  HYP A  12      36.913  -0.031   4.395  1.00  0.00            
ATOM    138  HB1 HYP A  12      37.084  -1.048   4.764  1.00  0.00            
ATOM    139  HB2 HYP A  12      37.801   0.497   4.068  1.00  0.00            
ATOM    140  CA  HYP A  12      35.820  -0.085   3.319  1.00  0.00            
ATOM    141  HA  HYP A  12      35.981   0.769   2.663  1.00  0.00            
ATOM    142  C   HYP A  12      35.936  -1.319   2.451  1.00  0.00            
ATOM    143  O   HYP A  12      35.418  -2.409   2.758  1.00  0.00            
ATOM    144  N   GLY A  13      36.651  -1.231   1.294  1.00  0.00            
ATOM    145  H   GLY A  13      36.993  -0.298   1.120  1.00  0.00            
ATOM    146  CA  GLY A  13      36.757  -2.386   0.374  1.00  0.00            
ATOM    147  HA1 GLY A  13      36.901  -1.964  -0.622  1.00  0.00            
ATOM    148  HA2 GLY A  13      35.848  -2.987   0.304  1.00  0.00            
ATOM    149  C   GLY A  13      37.905  -3.406   0.734  1.00  0.00            
ATOM    150  O   GLY A  13      38.473  -3.342   1.826  1.00  0.00            
ATOM    151  N   PRO A  14      38.273  -4.328  -0.108  1.00  0.00            
ATOM    152  CD  PRO A  14      37.564  -4.772  -1.288  1.00  0.00            
ATOM    153  HD1 PRO A  14      38.037  -4.277  -2.133  1.00  0.00            
ATOM    154  HD2 PRO A  14      36.511  -4.491  -1.217  1.00  0.00            
ATOM    155  CG  PRO A  14      37.706  -6.262  -1.413  1.00  0.00            
ATOM    156  HG1 PRO A  14      37.459  -6.573  -2.424  1.00  0.00            
ATOM    157  HG2 PRO A  14      37.069  -6.724  -0.666  1.00  0.00            
ATOM    158  CB  PRO A  14      39.160  -6.373  -0.955  1.00  0.00            
ATOM    159  HB1 PRO A  14      39.752  -6.093  -1.833  1.00  0.00            
ATOM    160  HB2 PRO A  14      39.255  -7.368  -0.531  1.00  0.00            
ATOM    161  CA  PRO A  14      39.334  -5.358   0.149  1.00  0.00            
ATOM    162  HA  PRO A  14      39.174  -5.785   1.129  1.00  0.00            
ATOM    163  C   PRO A  14      40.832  -4.886   0.201  1.00  0.00            
ATOM    164  O   PRO A  14      41.154  -3.878  -0.420  1.00  0.00            
ATOM    165  N   HYP A  15      41.728  -5.587   0.922  1.00  0.00            
ATOM    166  CD2 HYP A  15      41.522  -6.870   1.569  1.00  0.00            
ATOM    167 1HD2 HYP A  15      41.780  -7.641   0.840  1.00  0.00            
ATOM    168 2HD2 HYP A  15      40.523  -7.053   1.966  1.00  0.00            
ATOM    169  CG  HYP A  15      42.406  -6.749   2.866  1.00  0.00            
ATOM    170  HG  HYP A  15      42.679  -7.693   3.332  1.00  0.00            
ATOM    171  OD1 HYP A  15      41.730  -5.954   3.820  1.00  0.00            
ATOM    172  HD1 HYP A  15      42.281  -5.812   4.587  1.00  0.00            
ATOM    173  CB  HYP A  15      43.598  -6.089   2.300  1.00  0.00            
ATOM    174  HB1 HYP A  15      44.280  -6.879   1.988  1.00  0.00            
ATOM    175  HB2 HYP A  15      44.114  -5.463   3.035  1.00  0.00            
ATOM    176  CA  HYP A  15      43.096  -5.155   1.130  1.00  0.00            
ATOM    177  HA  HYP A  15      43.105  -4.094   1.375  1.00  0.00            
ATOM    178  C   HYP A  15      43.968  -5.306  -0.203  1.00  0.00            
ATOM    179  O   HYP A  15      43.820  -6.196  -1.050  1.00  0.00            
ATOM    180  N   GLY A  16      44.908  -4.370  -0.383  1.00  0.00            
ATOM    181  H   GLY A  16      44.893  -3.543   0.202  1.00  0.00            
ATOM    182  CA  GLY A  16      45.990  -4.413  -1.411  1.00  0.00            
ATOM    183  HA1 GLY A  16      46.662  -3.585  -1.179  1.00  0.00            
ATOM    184  HA2 GLY A  16      45.629  -4.229  -2.420  1.00  0.00            
ATOM    185  C   GLY A  16      46.759  -5.687  -1.423  1.00  0.00            
ATOM    186  O   GLY A  16      47.049  -6.240  -0.383  1.00  0.00            
ATOM    187  N   GLU A  17      47.165  -6.153  -2.633  1.00  0.00            
ATOM    188  H   GLU A  17      46.874  -5.760  -3.517  1.00  0.00            
ATOM    189  CA  GLU A  17      48.101  -7.255  -2.730  1.00  0.00            
ATOM    190  HA  GLU A  17      47.748  -8.150  -2.214  1.00  0.00            
ATOM    191  CB  GLU A  17      48.348  -7.446  -4.255  1.00  0.00            
ATOM    192  HB1 GLU A  17      49.015  -8.268  -4.480  1.00  0.00            
ATOM    193  HB2 GLU A  17      48.809  -6.502  -4.560  1.00  0.00            
ATOM    194  CG  GLU A  17      47.058  -7.743  -5.019  1.00  0.00            
ATOM    195  HG1 GLU A  17      46.321  -6.960  -4.836  1.00  0.00            
ATOM    196  HG2 GLU A  17      46.627  -8.648  -4.603  1.00  0.00            
ATOM    197  CD  GLU A  17      47.443  -7.862  -6.457  1.00  0.00            
ATOM    198  OE1 GLU A  17      47.403  -6.748  -7.140  1.00  0.00            
ATOM    199  OE2 GLU A  17      47.635  -8.982  -6.955  1.00  0.00            
ATOM    200  C   GLU A  17      49.463  -6.932  -2.064  1.00  0.00            
ATOM    201  O   GLU A  17      49.823  -5.778  -2.090  1.00  0.00            
ATOM    202  N   PRO A  18      50.309  -7.856  -1.624  1.00  0.00            
ATOM    203  CD  PRO A  18      49.995  -9.297  -1.716  1.00  0.00            
ATOM    204  HD1 PRO A  18      49.710  -9.514  -2.738  1.00  0.00            
ATOM    205  HD2 PRO A  18      49.150  -9.666  -1.146  1.00  0.00            
ATOM    206  CG  PRO A  18      51.200 -10.026  -1.433  1.00  0.00            
ATOM    207  HG1 PRO A  18      51.712 -10.341  -2.345  1.00  0.00            
ATOM    208  HG2 PRO A  18      50.941 -10.936  -0.883  1.00  0.00            
ATOM    209  CB  PRO A  18      51.979  -9.013  -0.564  1.00  0.00            
ATOM    210  HB1 PRO A  18      53.064  -9.096  -0.681  1.00  0.00            
ATOM    211  HB2 PRO A  18      51.806  -9.069   0.509  1.00  0.00            
ATOM    212  CA  PRO A  18      51.555  -7.647  -1.097  1.00  0.00            
ATOM    213  HA  PRO A  18      51.504  -6.875  -0.322  1.00  0.00            
ATOM    214  C   PRO A  18      52.601  -7.120  -2.124  1.00  0.00            
ATOM    215  O   PRO A  18      52.369  -7.130  -3.347  1.00  0.00            
ATOM    216  N   GLY A  19      53.620  -6.487  -1.560  1.00  0.00            
ATOM    217  H   GLY A  19      53.601  -6.330  -0.564  1.00  0.00            
ATOM    218  CA  GLY A  19      54.592  -5.782  -2.403  1.00  0.00            
ATOM    219  HA1 GLY A  19      55.320  -5.104  -1.946  1.00  0.00            
ATOM    220  HA2 GLY A  19      53.953  -5.114  -2.987  1.00  0.00            
ATOM    221  C   GLY A  19      55.445  -6.729  -3.243  1.00  0.00            
ATOM    222  O   GLY A  19      56.137  -7.575  -2.715  1.00  0.00            
ATOM    223  N   GLN A  20      55.537  -6.541  -4.564  1.00  0.00            
ATOM    224  H   GLN A  20      55.075  -5.728  -4.942  1.00  0.00            
ATOM    225  CA  GLN A  20      56.050  -7.622  -5.498  1.00  0.00            
ATOM    226  HA  GLN A  20      56.869  -8.137  -5.007  1.00  0.00            
ATOM    227  CB  GLN A  20      54.949  -8.658  -5.743  1.00  0.00            
ATOM    228  HB1 GLN A  20      54.580  -9.072  -4.806  1.00  0.00            
ATOM    229  HB2 GLN A  20      55.373  -9.461  -6.350  1.00  0.00            
ATOM    230  CG  GLN A  20      53.792  -8.087  -6.541  1.00  0.00            
ATOM    231  HG1 GLN A  20      54.050  -7.885  -7.582  1.00  0.00            
ATOM    232  HG2 GLN A  20      53.472  -7.162  -6.053  1.00  0.00            
ATOM    233  CD  GLN A  20      52.574  -8.956  -6.576  1.00  0.00            
ATOM    234  OE1 GLN A  20      52.560  -9.915  -7.253  1.00  0.00            
ATOM    235  NE2 GLN A  20      51.563  -8.634  -5.821  1.00  0.00            
ATOM    236 1HE2 GLN A  20      51.679  -7.931  -5.109  1.00  0.00            
ATOM    237 2HE2 GLN A  20      50.831  -9.323  -5.717  1.00  0.00            
ATOM    238  C   GLN A  20      56.673  -7.015  -6.732  1.00  0.00            
ATOM    239  O   GLN A  20      56.170  -6.076  -7.374  1.00  0.00            
ATOM    240  N   GLY A  21      57.704  -7.706  -7.258  1.00  0.00            
ATOM    241  H   GLY A  21      58.061  -8.386  -6.596  1.00  0.00            
ATOM    242  CA  GLY A  21      58.387  -7.332  -8.563  1.00  0.00            
ATOM    243  HA1 GLY A  21      58.313  -6.243  -8.591  1.00  0.00            
ATOM    244  HA2 GLY A  21      57.774  -7.734  -9.373  1.00  0.00            
ATOM    245  C   GLY A  21      59.822  -7.813  -8.570  1.00  0.00            
ATOM    246  O   GLY A  21      60.223  -8.544  -7.674  1.00  0.00            
ATOM    247  N   LEU A  22      60.647  -7.244  -9.453  1.00  0.00            
ATOM    248  H   LEU A  22      60.336  -6.506 -10.070  1.00  0.00            
ATOM    249  CA  LEU A  22      62.090  -7.374  -9.259  1.00  0.00            
ATOM    250  HA  LEU A  22      62.331  -8.412  -9.059  1.00  0.00            
ATOM    251  CB  LEU A  22      62.958  -7.097 -10.518  1.00  0.00            
ATOM    252  HB1 LEU A  22      64.000  -7.355 -10.324  1.00  0.00            
ATOM    253  HB2 LEU A  22      62.958  -6.019 -10.669  1.00  0.00            
ATOM    254  CG  LEU A  22      62.632  -7.896 -11.849  1.00  0.00            
ATOM    255  HG  LEU A  22      61.576  -7.752 -12.091  1.00  0.00            
ATOM    256  CD1 LEU A  22      63.514  -7.278 -12.923  1.00  0.00            
ATOM    257 1HD1 LEU A  22      64.540  -7.167 -12.574  1.00  0.00            
ATOM    258 2HD1 LEU A  22      63.527  -7.970 -13.762  1.00  0.00            
ATOM    259 3HD1 LEU A  22      63.030  -6.364 -13.271  1.00  0.00            
ATOM    260  CD2 LEU A  22      62.880  -9.364 -11.524  1.00  0.00            
ATOM    261 1HD2 LEU A  22      63.765  -9.374 -10.888  1.00  0.00            
ATOM    262 2HD2 LEU A  22      62.090  -9.874 -10.959  1.00  0.00            
ATOM    263 3HD2 LEU A  22      63.056  -9.837 -12.489  1.00  0.00            
ATOM    264  C   LEU A  22      62.660  -6.643  -8.048  1.00  0.00            
ATOM    265  O   LEU A  22      62.358  -5.472  -7.674  1.00  0.00            
ATOM    266  N   ARG A  23      63.689  -7.271  -7.440  1.00  0.00            
ATOM    267  H   ARG A  23      63.969  -8.189  -7.752  1.00  0.00            
ATOM    268  CA  ARG A  23      64.594  -6.554  -6.491  1.00  0.00            
ATOM    269  HA  ARG A  23      64.032  -6.068  -5.690  1.00  0.00            
ATOM    270  CB  ARG A  23      65.635  -7.576  -6.001  1.00  0.00            
ATOM    271  HB1 ARG A  23      66.574  -7.075  -5.798  1.00  0.00            
ATOM    272  HB2 ARG A  23      65.802  -8.432  -6.668  1.00  0.00            
ATOM    273  CG  ARG A  23      65.232  -8.267  -4.702  1.00  0.00            
ATOM    274  HG1 ARG A  23      64.319  -8.837  -4.916  1.00  0.00            
ATOM    275  HG2 ARG A  23      65.051  -7.523  -3.926  1.00  0.00            
ATOM    276  CD  ARG A  23      66.270  -9.298  -4.232  1.00  0.00            
ATOM    277  HD1 ARG A  23      67.235  -8.843  -4.041  1.00  0.00            
ATOM    278  HD2 ARG A  23      66.316  -9.966  -5.098  1.00  0.00            
ATOM    279  NE  ARG A  23      65.769 -10.001  -3.089  1.00  0.00            
ATOM    280  HE  ARG A  23      65.215 -10.826  -3.289  1.00  0.00            
ATOM    281  CZ  ARG A  23      65.911  -9.717  -1.796  1.00  0.00            
ATOM    282  NH1 ARG A  23      65.557 -10.616  -0.883  1.00  0.00            
ATOM    283 1HH1 ARG A  23      65.297 -11.542  -1.199  1.00  0.00            
ATOM    284 2HH1 ARG A  23      65.709 -10.392   0.093  1.00  0.00            
ATOM    285  NH2 ARG A  23      66.604  -8.695  -1.350  1.00  0.00            
ATOM    286 1HH2 ARG A  23      67.003  -8.044  -2.010  1.00  0.00            
ATOM    287 2HH2 ARG A  23      66.670  -8.589  -0.350  1.00  0.00            
ATOM    288  C   ARG A  23      65.347  -5.404  -7.184  1.00  0.00            
ATOM    289  O   ARG A  23      65.577  -5.546  -8.375  1.00  0.00            
ATOM    290  N   GLY A  24      65.762  -4.404  -6.455  1.00  0.00            
ATOM    291  H   GLY A  24      65.460  -4.451  -5.487  1.00  0.00            
ATOM    292  CA  GLY A  24      66.461  -3.175  -6.882  1.00  0.00            
ATOM    293  HA1 GLY A  24      66.584  -2.617  -5.957  1.00  0.00            
ATOM    294  HA2 GLY A  24      65.797  -2.571  -7.512  1.00  0.00            
ATOM    295  C   GLY A  24      67.844  -3.396  -7.411  1.00  0.00            
ATOM    296  O   GLY A  24      68.236  -4.542  -7.739  1.00  0.00            
ATOM    297  N   PRO A  25      68.550  -2.249  -7.726  1.00  0.00            
ATOM    298  CD  PRO A  25      68.017  -0.947  -7.759  1.00  0.00            
ATOM    299  HD1 PRO A  25      67.634  -0.793  -6.747  1.00  0.00            
ATOM    300  HD2 PRO A  25      67.144  -0.825  -8.395  1.00  0.00            
ATOM    301  CG  PRO A  25      69.149   0.064  -8.090  1.00  0.00            
ATOM    302  HG1 PRO A  25      69.616   0.260  -7.118  1.00  0.00            
ATOM    303  HG2 PRO A  25      68.810   0.860  -8.741  1.00  0.00            
ATOM    304  CB  PRO A  25      70.082  -0.909  -8.808  1.00  0.00            
ATOM    305  HB1 PRO A  25      71.096  -0.533  -8.685  1.00  0.00            
ATOM    306  HB2 PRO A  25      69.970  -0.891  -9.901  1.00  0.00            
ATOM    307  CA  PRO A  25      69.886  -2.265  -8.187  1.00  0.00            
ATOM    308  HA  PRO A  25      69.968  -2.976  -9.011  1.00  0.00            
ATOM    309  C   PRO A  25      70.938  -2.601  -7.154  1.00  0.00            
ATOM    310  O   PRO A  25      70.765  -2.458  -5.915  1.00  0.00            
ATOM    311  N   HYP A  26      72.138  -3.021  -7.637  1.00  0.00            
ATOM    312  CD2 HYP A  26      72.399  -3.302  -9.066  1.00  0.00            
ATOM    313 1HD2 HYP A  26      72.315  -2.419  -9.703  1.00  0.00            
ATOM    314 2HD2 HYP A  26      71.627  -3.954  -9.469  1.00  0.00            
ATOM    315  CG  HYP A  26      73.794  -3.933  -9.136  1.00  0.00            
ATOM    316  HG  HYP A  26      74.468  -3.662  -9.951  1.00  0.00            
ATOM    317  OD1 HYP A  26      73.760  -5.307  -9.042  1.00  0.00            
ATOM    318  HD1 HYP A  26      73.565  -5.752  -9.867  1.00  0.00            
ATOM    319  CB  HYP A  26      74.461  -3.301  -7.874  1.00  0.00            
ATOM    320  HB1 HYP A  26      74.806  -2.308  -8.132  1.00  0.00            
ATOM    321  HB2 HYP A  26      75.235  -3.924  -7.435  1.00  0.00            
ATOM    322  CA  HYP A  26      73.330  -3.201  -6.887  1.00  0.00            
ATOM    323  HA  HYP A  26      73.228  -4.113  -6.297  1.00  0.00            
ATOM    324  C   HYP A  26      73.631  -1.937  -6.004  1.00  0.00            
ATOM    325  O   HYP A  26      73.634  -0.816  -6.452  1.00  0.00            
ATOM    326  N   GLY A  27      74.142  -2.185  -4.785  1.00  0.00            
ATOM    327  H   GLY A  27      74.280  -3.111  -4.410  1.00  0.00            
ATOM    328  CA  GLY A  27      74.374  -1.084  -3.846  1.00  0.00            
ATOM    329  HA1 GLY A  27      74.615  -1.507  -2.866  1.00  0.00            
ATOM    330  HA2 GLY A  27      73.435  -0.546  -3.782  1.00  0.00            
ATOM    331  C   GLY A  27      75.574  -0.145  -4.131  1.00  0.00            
ATOM    332  O   GLY A  27      76.223  -0.275  -5.160  1.00  0.00            
ATOM    333  N   PRO A  28      75.856   0.827  -3.266  1.00  0.00            
ATOM    334  CD  PRO A  28      74.883   1.449  -2.355  1.00  0.00            
ATOM    335  HD1 PRO A  28      74.903   0.987  -1.367  1.00  0.00            
ATOM    336  HD2 PRO A  28      73.868   1.566  -2.724  1.00  0.00            
ATOM    337  CG  PRO A  28      75.412   2.875  -2.155  1.00  0.00            
ATOM    338  HG1 PRO A  28      75.160   3.252  -1.163  1.00  0.00            
ATOM    339  HG2 PRO A  28      75.011   3.497  -2.949  1.00  0.00            
ATOM    340  CB  PRO A  28      76.912   2.740  -2.306  1.00  0.00            
ATOM    341  HB1 PRO A  28      77.320   2.446  -1.336  1.00  0.00            
ATOM    342  HB2 PRO A  28      77.405   3.681  -2.559  1.00  0.00            
ATOM    343  CA  PRO A  28      77.011   1.659  -3.445  1.00  0.00            
ATOM    344  HA  PRO A  28      76.878   2.166  -4.394  1.00  0.00            
ATOM    345  C   PRO A  28      78.425   0.986  -3.432  1.00  0.00            
ATOM    346  O   PRO A  28      78.501  -0.169  -2.994  1.00  0.00            
ATOM    347  N   HYP A  29      79.491   1.689  -3.767  1.00  0.00            
ATOM    348  CD2 HYP A  29      79.472   2.928  -4.553  1.00  0.00            
ATOM    349 1HD2 HYP A  29      79.135   3.769  -3.947  1.00  0.00            
ATOM    350 2HD2 HYP A  29      78.871   2.841  -5.460  1.00  0.00            
ATOM    351  CG  HYP A  29      80.945   3.142  -4.998  1.00  0.00            
ATOM    352  HG  HYP A  29      81.144   4.206  -5.135  1.00  0.00            
ATOM    353  OD1 HYP A  29      81.198   2.332  -6.187  1.00  0.00            
ATOM    354  HD1 HYP A  29      82.105   2.431  -6.521  1.00  0.00            
ATOM    355  CB  HYP A  29      81.755   2.614  -3.750  1.00  0.00            
ATOM    356  HB1 HYP A  29      81.790   3.380  -2.972  1.00  0.00            
ATOM    357  HB2 HYP A  29      82.776   2.328  -4.004  1.00  0.00            
ATOM    358  CA  HYP A  29      80.897   1.386  -3.436  1.00  0.00            
ATOM    359  HA  HYP A  29      81.190   0.576  -4.091  1.00  0.00            
ATOM    360  C   HYP A  29      80.976   1.010  -1.983  1.00  0.00            
ATOM    361  O   HYP A  29      80.426   1.617  -1.051  1.00  0.00            
ATOM    362  N   GLY A  30      81.760  -0.045  -1.737  1.00  0.00            
ATOM    363  H   GLY A  30      82.151  -0.597  -2.494  1.00  0.00            
ATOM    364  CA  GLY A  30      82.384  -0.197  -0.394  1.00  0.00            
ATOM    365  HA1 GLY A  30      83.215  -0.892  -0.542  1.00  0.00            
ATOM    366  HA2 GLY A  30      81.684  -0.591   0.348  1.00  0.00            
ATOM    367  C   GLY A  30      83.128   1.018   0.093  1.00  0.00            
ATOM    368  O   GLY A  30      83.356   2.032  -0.669  1.00  0.00            
ATOM    369  N   PRO A  31      83.633   0.971   1.411  1.00  0.00            
ATOM    370  CD  PRO A  31      83.401  -0.118   2.363  1.00  0.00            
ATOM    371  HD1 PRO A  31      83.624  -1.067   1.875  1.00  0.00            
ATOM    372  HD2 PRO A  31      82.338  -0.054   2.610  1.00  0.00            
ATOM    373  CG  PRO A  31      84.240   0.194   3.565  1.00  0.00            
ATOM    374  HG1 PRO A  31      85.237  -0.155   3.314  1.00  0.00            
ATOM    375  HG2 PRO A  31      83.834  -0.219   4.487  1.00  0.00            
ATOM    376  CB  PRO A  31      84.308   1.684   3.602  1.00  0.00            
ATOM    377  HB1 PRO A  31      85.161   1.912   4.242  1.00  0.00            
ATOM    378  HB2 PRO A  31      83.379   2.137   3.953  1.00  0.00            
ATOM    379  CA  PRO A  31      84.482   1.962   2.111  1.00  0.00            
ATOM    380  HA  PRO A  31      84.106   2.969   1.949  1.00  0.00            
ATOM    381  C   PRO A  31      85.967   1.959   1.629  1.00  0.00            
ATOM    382  O   PRO A  31      86.352   0.988   1.033  1.00  0.00            
ATOM    383  N   HYP A  32      86.804   2.981   1.911  1.00  0.00            
ATOM    384  CD2 HYP A  32      86.526   4.291   2.520  1.00  0.00            
ATOM    385 1HD2 HYP A  32      85.993   4.182   3.467  1.00  0.00            
ATOM    386 2HD2 HYP A  32      85.955   4.959   1.876  1.00  0.00            
ATOM    387  CG  HYP A  32      87.935   4.866   2.869  1.00  0.00            
ATOM    388  HG  HYP A  32      88.230   4.308   3.767  1.00  0.00            
ATOM    389  OD1 HYP A  32      87.961   6.236   2.899  1.00  0.00            
ATOM    390  HD1 HYP A  32      88.848   6.608   2.961  1.00  0.00            
ATOM    391  CB  HYP A  32      88.739   4.313   1.662  1.00  0.00            
ATOM    392  HB1 HYP A  32      89.792   4.291   1.942  1.00  0.00            
ATOM    393  HB2 HYP A  32      88.577   5.018   0.842  1.00  0.00            
ATOM    394  CA  HYP A  32      88.110   2.984   1.315  1.00  0.00            
ATOM    395  HA  HYP A  32      88.001   2.859   0.236  1.00  0.00            
ATOM    396  C   HYP A  32      88.937   1.842   1.926  1.00  0.00            
ATOM    397  O   HYP A  32      88.677   1.428   3.044  1.00  0.00            
ATOM    398  N   GLY A  33      89.980   1.407   1.165  1.00  0.00            
ATOM    399  H   GLY A  33      90.268   1.838   0.296  1.00  0.00            
ATOM    400  CA  GLY A  33      90.631   0.156   1.598  1.00  0.00            
ATOM    401  HA1 GLY A  33      91.182  -0.194   0.722  1.00  0.00            
ATOM    402  HA2 GLY A  33      89.963  -0.649   1.883  1.00  0.00            
ATOM    403  C   GLY A  33      91.730   0.178   2.658  1.00  0.00            
ATOM    404  O   GLY A  33      91.801   1.138   3.408  1.00  0.00            
ATOM    405  N   PRO A  34      92.662  -0.780   2.733  1.00  0.00            
ATOM    406  CD  PRO A  34      92.518  -2.180   2.254  1.00  0.00            
ATOM    407  HD1 PRO A  34      93.358  -2.392   1.598  1.00  0.00            
ATOM    408  HD2 PRO A  34      91.494  -2.427   1.975  1.00  0.00            
ATOM    409  CG  PRO A  34      92.846  -2.985   3.535  1.00  0.00            
ATOM    410  HG1 PRO A  34      93.039  -4.021   3.246  1.00  0.00            
ATOM    411  HG2 PRO A  34      92.065  -2.960   4.302  1.00  0.00            
ATOM    412  CB  PRO A  34      94.029  -2.175   4.047  1.00  0.00            
ATOM    413  HB1 PRO A  34      94.888  -2.408   3.424  1.00  0.00            
ATOM    414  HB2 PRO A  34      94.130  -2.413   5.107  1.00  0.00            
ATOM    415  CA  PRO A  34      93.587  -0.760   3.848  1.00  0.00            
ATOM    416  HA  PRO A  34      93.111  -0.366   4.752  1.00  0.00            
ATOM    417  C   PRO A  34      94.811   0.185   3.766  1.00  0.00            
ATOM    418  O   PRO A  34      95.295   0.459   2.650  1.00  0.00            
ATOM    419  N   HYP A  35      95.423   0.591   4.942  1.00  0.00            
ATOM    420  CD2 HYP A  35      94.886   0.417   6.322  1.00  0.00            
ATOM    421 1HD2 HYP A  35      94.909  -0.590   6.736  1.00  0.00            
ATOM    422 2HD2 HYP A  35      93.833   0.705   6.340  1.00  0.00            
ATOM    423  CG  HYP A  35      95.767   1.297   7.176  1.00  0.00            
ATOM    424  HG  HYP A  35      96.025   1.004   8.196  1.00  0.00            
ATOM    425  OD1 HYP A  35      95.244   2.659   7.198  1.00  0.00            
ATOM    426  HD1 HYP A  35      94.290   2.689   7.336  1.00  0.00            
ATOM    427  CB  HYP A  35      97.098   1.347   6.438  1.00  0.00            
ATOM    428  HB1 HYP A  35      97.737   0.470   6.543  1.00  0.00            
ATOM    429  HB2 HYP A  35      97.596   2.303   6.623  1.00  0.00            
ATOM    430  CA  HYP A  35      96.642   1.417   5.028  1.00  0.00            
ATOM    431  HA  HYP A  35      96.428   2.468   4.843  1.00  0.00            
ATOM    432  C   HYP A  35      97.786   1.174   4.082  1.00  0.00            
ATOM    433  O   HYP A  35      98.312   0.004   4.057  1.00  0.00            
ATOM    434  N   GLY A  36      98.131   2.124   3.245  1.00  0.00            
ATOM    435  H   GLY A  36      97.548   2.943   3.161  1.00  0.00            
ATOM    436  CA  GLY A  36      99.231   2.095   2.228  1.00  0.00            
ATOM    437  HA1 GLY A  36      99.259   3.120   1.873  1.00  0.00            
ATOM    438  HA2 GLY A  36      98.882   1.444   1.427  1.00  0.00            
ATOM    439  C   GLY A  36     100.646   1.721   2.851  1.00  0.00            
ATOM    440  O   GLY A  36     100.706   1.643   4.095  1.00  0.00            
ATOM    441  N   PRO A  37     101.693   1.595   2.092  1.00  0.00            
ATOM    442  CD  PRO A  37     101.622   1.612   0.610  1.00  0.00            
ATOM    443  HD1 PRO A  37     101.187   2.541   0.248  1.00  0.00            
ATOM    444  HD2 PRO A  37     100.972   0.785   0.299  1.00  0.00            
ATOM    445  CG  PRO A  37     103.039   1.192   0.177  1.00  0.00            
ATOM    446  HG1 PRO A  37     103.518   2.082  -0.224  1.00  0.00            
ATOM    447  HG2 PRO A  37     102.998   0.465  -0.639  1.00  0.00            
ATOM    448  CB  PRO A  37     103.696   0.575   1.453  1.00  0.00            
ATOM    449  HB1 PRO A  37     104.778   0.673   1.376  1.00  0.00            
ATOM    450  HB2 PRO A  37     103.434  -0.474   1.481  1.00  0.00            
ATOM    451  CA  PRO A  37     103.011   1.291   2.585  1.00  0.00            
ATOM    452  HA  PRO A  37     102.952   0.620   3.444  1.00  0.00            
ATOM    453  C   PRO A  37     103.745   2.577   2.915  1.00  0.00            
ATOM    454  O   PRO A  37     103.132   3.634   2.725  1.00  0.00            
ATOM    455  N   HYP A  38     104.848   2.606   3.677  1.00  0.00            
ATOM    456  CD2 HYP A  38     105.551   1.396   4.168  1.00  0.00            
ATOM    457 1HD2 HYP A  38     106.351   1.394   3.432  1.00  0.00            
ATOM    458 2HD2 HYP A  38     104.915   0.518   4.164  1.00  0.00            
ATOM    459  CG  HYP A  38     106.132   1.750   5.498  1.00  0.00            
ATOM    460  HG  HYP A  38     107.033   1.180   5.736  1.00  0.00            
ATOM    461  OD1 HYP A  38     105.283   1.566   6.610  1.00  0.00            
ATOM    462  HD1 HYP A  38     105.846   1.236   7.307  1.00  0.00            
ATOM    463  CB  HYP A  38     106.497   3.227   5.232  1.00  0.00            
ATOM    464  HB1 HYP A  38     107.431   3.168   4.670  1.00  0.00            
ATOM    465  HB2 HYP A  38     106.616   3.846   6.118  1.00  0.00            
ATOM    466  CA  HYP A  38     105.435   3.767   4.281  1.00  0.00            
ATOM    467  HA  HYP A  38     104.753   4.284   4.954  1.00  0.00            
ATOM    468  C   HYP A  38     105.882   4.801   3.226  1.00  0.00            
ATOM    469  O   HYP A  38     105.911   4.613   1.993  1.00  0.00            
ATOM    470  N   GLY A  39     106.333   5.929   3.819  1.00  0.00            
ATOM    471  H   GLY A  39     106.190   6.151   4.800  1.00  0.00            
ATOM    472  CA  GLY A  39     107.254   6.838   3.105  1.00  0.00            
ATOM    473  HA1 GLY A  39     107.423   7.677   3.794  1.00  0.00            
ATOM    474  HA2 GLY A  39     106.715   7.251   2.245  1.00  0.00            
ATOM    475  C   GLY A  39     108.593   6.314   2.727  1.00  0.00            
ATOM    476  O   GLY A  39     109.085   5.306   3.184  1.00  0.00            
ATOM    477  N   NH2 A  40     109.238   7.022   1.837  1.00  0.00            
ATOM    478  H1  NH2 A  40     108.715   7.788   1.450  1.00  0.00            
ATOM    479  H2  NH2 A  40     108.775   6.232   1.399  1.00  0.00            
TER
ATOM    480  CH3 ACE B   1       5.976   5.742   3.469  1.00  0.00            
ATOM    481 1HH3 ACE B   1       6.102   6.494   2.688  1.00  0.00            
ATOM    482 2HH3 ACE B   1       4.982   5.309   3.376  1.00  0.00            
ATOM    483 3HH3 ACE B   1       6.195   6.112   4.472  1.00  0.00            
ATOM    484  C   ACE B   1       7.055   4.639   3.209  1.00  0.00            
ATOM    485  O   ACE B   1       7.686   4.240   4.160  1.00  0.00            
ATOM    486  N   PRO B   2       7.114   4.124   1.999  1.00  0.00            
ATOM    487  CD  PRO B   2       6.243   4.373   0.918  1.00  0.00            
ATOM    488  HD1 PRO B   2       6.597   5.202   0.318  1.00  0.00            
ATOM    489  HD2 PRO B   2       5.266   4.550   1.379  1.00  0.00            
ATOM    490  CG  PRO B   2       6.314   3.127   0.027  1.00  0.00            
ATOM    491  HG1 PRO B   2       6.030   3.290  -1.012  1.00  0.00            
ATOM    492  HG2 PRO B   2       5.691   2.344   0.465  1.00  0.00            
ATOM    493  CB  PRO B   2       7.698   2.644   0.197  1.00  0.00            
ATOM    494  HB1 PRO B   2       8.322   3.272  -0.432  1.00  0.00            
ATOM    495  HB2 PRO B   2       7.911   1.616  -0.113  1.00  0.00            
ATOM    496  CA  PRO B   2       8.008   2.965   1.660  1.00  0.00            
ATOM    497  HA  PRO B   2       7.769   2.116   2.294  1.00  0.00            
ATOM    498  C   PRO B   2       9.549   3.217   1.837  1.00  0.00            
ATOM    499  O   PRO B   2       9.959   4.380   1.875  1.00  0.00            
ATOM    500  N   HYP B   3      10.443   2.179   1.895  1.00  0.00            
ATOM    501  CD2 HYP B   3      10.212   0.767   1.919  1.00  0.00            
ATOM    502 1HD2 HYP B   3      10.500   0.424   0.920  1.00  0.00            
ATOM    503 2HD2 HYP B   3       9.185   0.517   2.171  1.00  0.00            
ATOM    504  CG  HYP B   3      11.252   0.152   2.893  1.00  0.00            
ATOM    505  HG  HYP B   3      11.493  -0.876   2.619  1.00  0.00            
ATOM    506  OD1 HYP B   3      10.799   0.283   4.235  1.00  0.00            
ATOM    507  HD1 HYP B   3       9.953  -0.149   4.410  1.00  0.00            
ATOM    508  CB  HYP B   3      12.487   1.075   2.705  1.00  0.00            
ATOM    509  HB1 HYP B   3      13.043   0.765   1.820  1.00  0.00            
ATOM    510  HB2 HYP B   3      13.141   1.196   3.563  1.00  0.00            
ATOM    511  CA  HYP B   3      11.828   2.459   2.350  1.00  0.00            
ATOM    512  HA  HYP B   3      11.777   3.078   3.254  1.00  0.00            
ATOM    513  C   HYP B   3      12.701   3.130   1.352  1.00  0.00            
ATOM    514  O   HYP B   3      12.459   2.995   0.150  1.00  0.00            
ATOM    515  N   GLY B   4      13.698   3.890   1.683  1.00  0.00            
ATOM    516  H   GLY B   4      13.884   4.080   2.656  1.00  0.00            
ATOM    517  CA  GLY B   4      14.441   4.745   0.744  1.00  0.00            
ATOM    518  HA1 GLY B   4      15.011   5.548   1.197  1.00  0.00            
ATOM    519  HA2 GLY B   4      13.692   5.379   0.271  1.00  0.00            
ATOM    520  C   GLY B   4      15.370   3.957  -0.222  1.00  0.00            
ATOM    521  O   GLY B   4      15.532   2.720  -0.020  1.00  0.00            
ATOM    522  N   PRO B   5      16.068   4.624  -1.214  1.00  0.00            
ATOM    523  CD  PRO B   5      15.708   5.887  -1.721  1.00  0.00            
ATOM    524  HD1 PRO B   5      16.182   6.661  -1.117  1.00  0.00            
ATOM    525  HD2 PRO B   5      14.638   6.053  -1.612  1.00  0.00            
ATOM    526  CG  PRO B   5      16.045   6.014  -3.191  1.00  0.00            
ATOM    527  HG1 PRO B   5      16.208   7.072  -3.400  1.00  0.00            
ATOM    528  HG2 PRO B   5      15.299   5.642  -3.886  1.00  0.00            
ATOM    529  CB  PRO B   5      17.422   5.167  -3.199  1.00  0.00            
ATOM    530  HB1 PRO B   5      18.178   5.850  -2.809  1.00  0.00            
ATOM    531  HB2 PRO B   5      17.579   4.650  -4.147  1.00  0.00            
ATOM    532  CA  PRO B   5      17.057   4.093  -2.186  1.00  0.00            
ATOM    533  HA  PRO B   5      16.465   3.359  -2.740  1.00  0.00            
ATOM    534  C   PRO B   5      18.302   3.509  -1.444  1.00  0.00            
ATOM    535  O   PRO B   5      18.791   4.007  -0.410  1.00  0.00            
ATOM    536  N   HYP B   6      18.862   2.411  -1.942  1.00  0.00            
ATOM    537  CD2 HYP B   6      18.293   1.449  -2.979  1.00  0.00            
ATOM    538 1HD2 HYP B   6      18.754   1.707  -3.933  1.00  0.00            
ATOM    539 2HD2 HYP B   6      17.207   1.383  -2.996  1.00  0.00            
ATOM    540  CG  HYP B   6      18.879   0.126  -2.628  1.00  0.00            
ATOM    541  HG  HYP B   6      18.952  -0.586  -3.455  1.00  0.00            
ATOM    542  OD1 HYP B   6      18.087  -0.636  -1.592  1.00  0.00            
ATOM    543  HD1 HYP B   6      18.400  -1.531  -1.485  1.00  0.00            
ATOM    544  CB  HYP B   6      20.288   0.468  -2.151  1.00  0.00            
ATOM    545  HB1 HYP B   6      20.943   0.680  -3.000  1.00  0.00            
ATOM    546  HB2 HYP B   6      20.689  -0.354  -1.547  1.00  0.00            
ATOM    547  CA  HYP B   6      20.077   1.816  -1.391  1.00  0.00            
ATOM    548  HA  HYP B   6      20.003   1.574  -0.326  1.00  0.00            
ATOM    549  C   HYP B   6      21.189   2.872  -1.461  1.00  0.00            
ATOM    550  O   HYP B   6      21.284   3.687  -2.404  1.00  0.00            
ATOM    551  N   GLY B   7      22.063   2.741  -0.462  1.00  0.00            
ATOM    552  H   GLY B   7      22.011   1.978   0.196  1.00  0.00            
ATOM    553  CA  GLY B   7      23.218   3.688  -0.166  1.00  0.00            
ATOM    554  HA1 GLY B   7      23.749   3.356   0.716  1.00  0.00            
ATOM    555  HA2 GLY B   7      22.781   4.673   0.005  1.00  0.00            
ATOM    556  C   GLY B   7      24.315   3.670  -1.253  1.00  0.00            
ATOM    557  O   GLY B   7      24.412   2.686  -2.044  1.00  0.00            
ATOM    558  N   PRO B   8      25.240   4.647  -1.291  1.00  0.00            
ATOM    559  CD  PRO B   8      25.034   6.041  -0.753  1.00  0.00            
ATOM    560  HD1 PRO B   8      25.507   6.103   0.228  1.00  0.00            
ATOM    561  HD2 PRO B   8      23.975   6.252  -0.642  1.00  0.00            
ATOM    562  CG  PRO B   8      25.603   6.935  -1.872  1.00  0.00            
ATOM    563  HG1 PRO B   8      25.803   7.904  -1.409  1.00  0.00            
ATOM    564  HG2 PRO B   8      24.838   7.094  -2.635  1.00  0.00            
ATOM    565  CB  PRO B   8      26.834   6.094  -2.338  1.00  0.00            
ATOM    566  HB1 PRO B   8      27.667   6.248  -1.650  1.00  0.00            
ATOM    567  HB2 PRO B   8      27.114   6.269  -3.379  1.00  0.00            
ATOM    568  CA  PRO B   8      26.310   4.661  -2.236  1.00  0.00            
ATOM    569  HA  PRO B   8      25.943   4.483  -3.240  1.00  0.00            
ATOM    570  C   PRO B   8      27.471   3.657  -1.905  1.00  0.00            
ATOM    571  O   PRO B   8      27.690   3.168  -0.771  1.00  0.00            
ATOM    572  N   HYP B   9      28.300   3.214  -2.933  1.00  0.00            
ATOM    573  CD2 HYP B   9      28.033   3.481  -4.299  1.00  0.00            
ATOM    574 1HD2 HYP B   9      28.236   4.488  -4.659  1.00  0.00            
ATOM    575 2HD2 HYP B   9      26.989   3.285  -4.555  1.00  0.00            
ATOM    576  CG  HYP B   9      28.768   2.371  -5.015  1.00  0.00            
ATOM    577  HG  HYP B   9      28.985   2.709  -6.030  1.00  0.00            
ATOM    578  OD1 HYP B   9      27.927   1.179  -5.160  1.00  0.00            
ATOM    579  HD1 HYP B   9      27.073   1.486  -5.468  1.00  0.00            
ATOM    580  CB  HYP B   9      30.053   2.147  -4.176  1.00  0.00            
ATOM    581  HB1 HYP B   9      30.833   2.901  -4.287  1.00  0.00            
ATOM    582  HB2 HYP B   9      30.338   1.096  -4.320  1.00  0.00            
ATOM    583  CA  HYP B   9      29.397   2.312  -2.788  1.00  0.00            
ATOM    584  HA  HYP B   9      29.069   1.295  -2.571  1.00  0.00            
ATOM    585  C   HYP B   9      30.318   2.723  -1.625  1.00  0.00            
ATOM    586  O   HYP B   9      30.561   3.942  -1.417  1.00  0.00            
ATOM    587  N   GLY B  10      30.928   1.727  -0.980  1.00  0.00            
ATOM    588  H   GLY B  10      30.507   0.824  -1.140  1.00  0.00            
ATOM    589  CA  GLY B  10      31.941   1.959   0.007  1.00  0.00            
ATOM    590  HA1 GLY B  10      32.225   1.091   0.605  1.00  0.00            
ATOM    591  HA2 GLY B  10      31.631   2.662   0.781  1.00  0.00            
ATOM    592  C   GLY B  10      33.211   2.613  -0.537  1.00  0.00            
ATOM    593  O   GLY B  10      33.373   2.718  -1.767  1.00  0.00            
ATOM    594  N   PRO B  11      34.089   3.119   0.367  1.00  0.00            
ATOM    595  CD  PRO B  11      33.987   3.078   1.794  1.00  0.00            
ATOM    596  HD1 PRO B  11      33.903   2.084   2.231  1.00  0.00            
ATOM    597  HD2 PRO B  11      33.073   3.579   2.111  1.00  0.00            
ATOM    598  CG  PRO B  11      35.191   3.752   2.383  1.00  0.00            
ATOM    599  HG1 PRO B  11      36.028   3.088   2.589  1.00  0.00            
ATOM    600  HG2 PRO B  11      34.972   4.301   3.299  1.00  0.00            
ATOM    601  CB  PRO B  11      35.632   4.694   1.234  1.00  0.00            
ATOM    602  HB1 PRO B  11      36.685   4.932   1.283  1.00  0.00            
ATOM    603  HB2 PRO B  11      34.989   5.583   1.219  1.00  0.00            
ATOM    604  CA  PRO B  11      35.321   3.725   0.071  1.00  0.00            
ATOM    605  HA  PRO B  11      35.218   4.300  -0.844  1.00  0.00            
ATOM    606  C   PRO B  11      36.501   2.839  -0.167  1.00  0.00            
ATOM    607  O   PRO B  11      36.387   1.638   0.074  1.00  0.00            
ATOM    608  N   HYP B  12      37.632   3.203  -0.803  1.00  0.00            
ATOM    609  CD2 HYP B  12      37.853   4.439  -1.514  1.00  0.00            
ATOM    610 1HD2 HYP B  12      38.084   5.137  -0.716  1.00  0.00            
ATOM    611 2HD2 HYP B  12      36.988   4.800  -2.081  1.00  0.00            
ATOM    612  CG  HYP B  12      39.160   4.149  -2.280  1.00  0.00            
ATOM    613  HG  HYP B  12      39.745   5.043  -2.492  1.00  0.00            
ATOM    614  OD1 HYP B  12      38.822   3.647  -3.548  1.00  0.00            
ATOM    615  HD1 HYP B  12      38.399   4.329  -4.077  1.00  0.00            
ATOM    616  CB  HYP B  12      39.896   3.159  -1.365  1.00  0.00            
ATOM    617  HB1 HYP B  12      40.331   3.723  -0.539  1.00  0.00            
ATOM    618  HB2 HYP B  12      40.719   2.593  -1.804  1.00  0.00            
ATOM    619  CA  HYP B  12      38.744   2.273  -0.956  1.00  0.00            
ATOM    620  HA  HYP B  12      38.446   1.625  -1.774  1.00  0.00            
ATOM    621  C   HYP B  12      39.096   1.332   0.157  1.00  0.00            
ATOM    622  O   HYP B  12      38.968   1.749   1.348  1.00  0.00            
ATOM    623  N   GLY B  13      39.575   0.143  -0.172  1.00  0.00            
ATOM    624  H   GLY B  13      39.350  -0.179  -1.106  1.00  0.00            
ATOM    625  CA  GLY B  13      40.245  -0.869   0.693  1.00  0.00            
ATOM    626  HA1 GLY B  13      40.441  -1.810   0.188  1.00  0.00            
ATOM    627  HA2 GLY B  13      39.525  -1.059   1.490  1.00  0.00            
ATOM    628  C   GLY B  13      41.595  -0.330   1.238  1.00  0.00            
ATOM    629  O   GLY B  13      42.143   0.634   0.697  1.00  0.00            
ATOM    630  N   PRO B  14      42.064  -0.868   2.342  1.00  0.00            
ATOM    631  CD  PRO B  14      41.429  -1.992   3.091  1.00  0.00            
ATOM    632  HD1 PRO B  14      41.127  -2.766   2.383  1.00  0.00            
ATOM    633  HD2 PRO B  14      40.504  -1.651   3.561  1.00  0.00            
ATOM    634  CG  PRO B  14      42.489  -2.410   4.103  1.00  0.00            
ATOM    635  HG1 PRO B  14      43.010  -3.217   3.575  1.00  0.00            
ATOM    636  HG2 PRO B  14      41.960  -2.677   5.011  1.00  0.00            
ATOM    637  CB  PRO B  14      43.356  -1.089   4.267  1.00  0.00            
ATOM    638  HB1 PRO B  14      44.337  -1.333   4.663  1.00  0.00            
ATOM    639  HB2 PRO B  14      42.822  -0.428   4.951  1.00  0.00            
ATOM    640  CA  PRO B  14      43.357  -0.461   2.917  1.00  0.00            
ATOM    641  HA  PRO B  14      43.394   0.620   2.989  1.00  0.00            
ATOM    642  C   PRO B  14      44.565  -0.930   2.071  1.00  0.00            
ATOM    643  O   PRO B  14      44.429  -2.033   1.529  1.00  0.00            
ATOM    644  N   HYP B  15      45.701  -0.258   1.931  1.00  0.00            
ATOM    645  CD2 HYP B  15      45.998   1.042   2.458  1.00  0.00            
ATOM    646 1HD2 HYP B  15      46.380   0.947   3.471  1.00  0.00            
ATOM    647 2HD2 HYP B  15      45.061   1.611   2.516  1.00  0.00            
ATOM    648  CG  HYP B  15      47.159   1.580   1.570  1.00  0.00            
ATOM    649  HG  HYP B  15      47.841   2.222   2.140  1.00  0.00            
ATOM    650  OD1 HYP B  15      46.612   2.423   0.560  1.00  0.00            
ATOM    651  HD1 HYP B  15      45.978   3.039   0.934  1.00  0.00            
ATOM    652  CB  HYP B  15      47.789   0.331   1.030  1.00  0.00            
ATOM    653  HB1 HYP B  15      48.673   0.145   1.634  1.00  0.00            
ATOM    654  HB2 HYP B  15      48.165   0.486   0.016  1.00  0.00            
ATOM    655  CA  HYP B  15      46.769  -0.799   1.108  1.00  0.00            
ATOM    656  HA  HYP B  15      46.243  -0.837   0.153  1.00  0.00            
ATOM    657  C   HYP B  15      47.426  -2.045   1.552  1.00  0.00            
ATOM    658  O   HYP B  15      47.276  -2.506   2.693  1.00  0.00            
ATOM    659  N   GLY B  16      48.331  -2.595   0.730  1.00  0.00            
ATOM    660  H   GLY B  16      48.350  -2.130  -0.169  1.00  0.00            
ATOM    661  CA  GLY B  16      48.936  -3.915   0.827  1.00  0.00            
ATOM    662  HA1 GLY B  16      49.125  -4.247  -0.193  1.00  0.00            
ATOM    663  HA2 GLY B  16      48.162  -4.589   1.189  1.00  0.00            
ATOM    664  C   GLY B  16      50.211  -4.015   1.589  1.00  0.00            
ATOM    665  O   GLY B  16      50.957  -3.036   1.748  1.00  0.00            
ATOM    666  N   GLU B  17      50.574  -5.255   1.984  1.00  0.00            
ATOM    667  H   GLU B  17      50.013  -6.064   1.747  1.00  0.00            
ATOM    668  CA  GLU B  17      51.771  -5.386   2.855  1.00  0.00            
ATOM    669  HA  GLU B  17      51.579  -4.651   3.633  1.00  0.00            
ATOM    670  CB  GLU B  17      51.774  -6.799   3.542  1.00  0.00            
ATOM    671  HB1 GLU B  17      51.902  -7.468   2.686  1.00  0.00            
ATOM    672  HB2 GLU B  17      50.811  -6.939   4.038  1.00  0.00            
ATOM    673  CG  GLU B  17      52.948  -7.056   4.492  1.00  0.00            
ATOM    674  HG1 GLU B  17      52.734  -6.402   5.346  1.00  0.00            
ATOM    675  HG2 GLU B  17      53.885  -6.775   4.012  1.00  0.00            
ATOM    676  CD  GLU B  17      52.977  -8.584   4.850  1.00  0.00            
ATOM    677  OE1 GLU B  17      54.004  -9.017   5.390  1.00  0.00            
ATOM    678  OE2 GLU B  17      51.970  -9.269   4.729  1.00  0.00            
ATOM    679  C   GLU B  17      53.096  -4.997   2.196  1.00  0.00            
ATOM    680  O   GLU B  17      53.238  -5.258   1.004  1.00  0.00            
ATOM    681  N   PRO B  18      54.081  -4.440   2.866  1.00  0.00            
ATOM    682  CD  PRO B  18      54.100  -4.016   4.224  1.00  0.00            
ATOM    683  HD1 PRO B  18      53.668  -4.737   4.912  1.00  0.00            
ATOM    684  HD2 PRO B  18      53.573  -3.079   4.375  1.00  0.00            
ATOM    685  CG  PRO B  18      55.537  -3.777   4.577  1.00  0.00            
ATOM    686  HG1 PRO B  18      55.963  -4.737   4.854  1.00  0.00            
ATOM    687  HG2 PRO B  18      55.724  -2.939   5.249  1.00  0.00            
ATOM    688  CB  PRO B  18      56.009  -3.253   3.183  1.00  0.00            
ATOM    689  HB1 PRO B  18      57.089  -3.426   3.156  1.00  0.00            
ATOM    690  HB2 PRO B  18      55.773  -2.212   2.946  1.00  0.00            
ATOM    691  CA  PRO B  18      55.306  -4.186   2.211  1.00  0.00            
ATOM    692  HA  PRO B  18      55.145  -3.701   1.251  1.00  0.00            
ATOM    693  C   PRO B  18      56.122  -5.414   1.771  1.00  0.00            
ATOM    694  O   PRO B  18      56.194  -6.474   2.484  1.00  0.00            
ATOM    695  N   GLY B  19      56.727  -5.404   0.616  1.00  0.00            
ATOM    696  H   GLY B  19      56.734  -4.589   0.019  1.00  0.00            
ATOM    697  CA  GLY B  19      57.505  -6.408   0.039  1.00  0.00            
ATOM    698  HA1 GLY B  19      57.548  -6.255  -1.035  1.00  0.00            
ATOM    699  HA2 GLY B  19      57.055  -7.388   0.209  1.00  0.00            
ATOM    700  C   GLY B  19      58.951  -6.481   0.569  1.00  0.00            
ATOM    701  O   GLY B  19      59.761  -5.700   0.096  1.00  0.00            
ATOM    702  N   GLN B  20      59.150  -7.360   1.558  1.00  0.00            
ATOM    703  H   GLN B  20      58.429  -8.016   1.819  1.00  0.00            
ATOM    704  CA  GLN B  20      60.308  -7.346   2.450  1.00  0.00            
ATOM    705  HA  GLN B  20      60.600  -6.336   2.741  1.00  0.00            
ATOM    706  CB  GLN B  20      60.054  -8.089   3.779  1.00  0.00            
ATOM    707  HB1 GLN B  20      60.955  -8.006   4.378  1.00  0.00            
ATOM    708  HB2 GLN B  20      59.944  -9.154   3.570  1.00  0.00            
ATOM    709  CG  GLN B  20      58.885  -7.698   4.712  1.00  0.00            
ATOM    710  HG1 GLN B  20      58.834  -8.245   5.661  1.00  0.00            
ATOM    711  HG2 GLN B  20      57.901  -7.755   4.262  1.00  0.00            
ATOM    712  CD  GLN B  20      59.155  -6.316   5.253  1.00  0.00            
ATOM    713  OE1 GLN B  20      60.110  -5.654   4.947  1.00  0.00            
ATOM    714  NE2 GLN B  20      58.287  -5.781   6.062  1.00  0.00            
ATOM    715 1HE2 GLN B  20      57.473  -6.290   6.370  1.00  0.00            
ATOM    716 2HE2 GLN B  20      58.371  -4.815   6.332  1.00  0.00            
ATOM    717  C   GLN B  20      61.535  -7.938   1.685  1.00  0.00            
ATOM    718  O   GLN B  20      62.636  -7.817   2.244  1.00  0.00            
ATOM    719  N   GLY B  21      61.403  -8.484   0.465  1.00  0.00            
ATOM    720  H   GLY B  21      60.485  -8.461   0.043  1.00  0.00            
ATOM    721  CA  GLY B  21      62.423  -9.106  -0.427  1.00  0.00            
ATOM    722  HA1 GLY B  21      62.170 -10.122  -0.736  1.00  0.00            
ATOM    723  HA2 GLY B  21      63.343  -9.038   0.151  1.00  0.00            
ATOM    724  C   GLY B  21      62.638  -8.372  -1.767  1.00  0.00            
ATOM    725  O   GLY B  21      62.781  -8.973  -2.842  1.00  0.00            
ATOM    726  N   LEU B  22      62.604  -7.018  -1.751  1.00  0.00            
ATOM    727  H   LEU B  22      62.290  -6.639  -0.872  1.00  0.00            
ATOM    728  CA  LEU B  22      62.632  -6.097  -2.896  1.00  0.00            
ATOM    729  HA  LEU B  22      62.622  -6.684  -3.807  1.00  0.00            
ATOM    730  CB  LEU B  22      61.386  -5.156  -2.915  1.00  0.00            
ATOM    731  HB1 LEU B  22      61.569  -4.396  -3.678  1.00  0.00            
ATOM    732  HB2 LEU B  22      61.230  -4.697  -1.945  1.00  0.00            
ATOM    733  CG  LEU B  22      60.038  -5.880  -3.261  1.00  0.00            
ATOM    734  HG  LEU B  22      59.816  -6.575  -2.454  1.00  0.00            
ATOM    735  CD1 LEU B  22      58.808  -4.998  -3.164  1.00  0.00            
ATOM    736 1HD1 LEU B  22      58.885  -4.062  -3.718  1.00  0.00            
ATOM    737 2HD1 LEU B  22      57.910  -5.506  -3.520  1.00  0.00            
ATOM    738 3HD1 LEU B  22      58.613  -4.853  -2.109  1.00  0.00            
ATOM    739  CD2 LEU B  22      60.059  -6.500  -4.695  1.00  0.00            
ATOM    740 1HD2 LEU B  22      60.821  -7.284  -4.757  1.00  0.00            
ATOM    741 2HD2 LEU B  22      59.072  -6.865  -4.988  1.00  0.00            
ATOM    742 3HD2 LEU B  22      60.392  -5.770  -5.430  1.00  0.00            
ATOM    743  C   LEU B  22      63.954  -5.275  -3.087  1.00  0.00            
ATOM    744  O   LEU B  22      64.130  -4.449  -4.016  1.00  0.00            
ATOM    745  N   ARG B  23      64.874  -5.363  -2.095  1.00  0.00            
ATOM    746  H   ARG B  23      64.725  -6.105  -1.439  1.00  0.00            
ATOM    747  CA  ARG B  23      66.071  -4.489  -2.060  1.00  0.00            
ATOM    748  HA  ARG B  23      65.883  -3.530  -2.549  1.00  0.00            
ATOM    749  CB  ARG B  23      66.477  -4.150  -0.543  1.00  0.00            
ATOM    750  HB1 ARG B  23      66.841  -5.061  -0.061  1.00  0.00            
ATOM    751  HB2 ARG B  23      65.540  -3.863  -0.071  1.00  0.00            
ATOM    752  CG  ARG B  23      67.522  -3.043  -0.474  1.00  0.00            
ATOM    753  HG1 ARG B  23      67.047  -2.130  -0.843  1.00  0.00            
ATOM    754  HG2 ARG B  23      68.365  -3.268  -1.134  1.00  0.00            
ATOM    755  CD  ARG B  23      67.963  -2.752   0.986  1.00  0.00            
ATOM    756  HD1 ARG B  23      67.048  -2.614   1.556  1.00  0.00            
ATOM    757  HD2 ARG B  23      68.612  -1.878   1.009  1.00  0.00            
ATOM    758  NE  ARG B  23      68.669  -3.980   1.599  1.00  0.00            
ATOM    759  HE  ARG B  23      68.748  -4.829   1.066  1.00  0.00            
ATOM    760  CZ  ARG B  23      69.106  -4.095   2.844  1.00  0.00            
ATOM    761  NH1 ARG B  23      69.832  -5.078   3.208  1.00  0.00            
ATOM    762 1HH1 ARG B  23      69.973  -5.851   2.581  1.00  0.00            
ATOM    763 2HH1 ARG B  23      69.957  -5.306   4.185  1.00  0.00            
ATOM    764  NH2 ARG B  23      68.907  -3.160   3.697  1.00  0.00            
ATOM    765 1HH2 ARG B  23      68.580  -2.248   3.414  1.00  0.00            
ATOM    766 2HH2 ARG B  23      69.501  -3.232   4.511  1.00  0.00            
ATOM    767  C   ARG B  23      67.150  -5.218  -2.889  1.00  0.00            
ATOM    768  O   ARG B  23      67.113  -6.424  -3.071  1.00  0.00            
ATOM    769  N   GLY B  24      68.012  -4.450  -3.542  1.00  0.00            
ATOM    770  H   GLY B  24      67.901  -3.448  -3.533  1.00  0.00            
ATOM    771  CA  GLY B  24      68.965  -5.031  -4.585  1.00  0.00            
ATOM    772  HA1 GLY B  24      69.504  -4.159  -4.951  1.00  0.00            
ATOM    773  HA2 GLY B  24      68.432  -5.525  -5.406  1.00  0.00            
ATOM    774  C   GLY B  24      70.101  -5.985  -4.011  1.00  0.00            
ATOM    775  O   GLY B  24      70.201  -6.246  -2.816  1.00  0.00            
ATOM    776  N   PRO B  25      71.013  -6.560  -4.877  1.00  0.00            
ATOM    777  CD  PRO B  25      70.928  -6.387  -6.372  1.00  0.00            
ATOM    778  HD1 PRO B  25      70.855  -5.307  -6.530  1.00  0.00            
ATOM    779  HD2 PRO B  25      70.066  -6.962  -6.710  1.00  0.00            
ATOM    780  CG  PRO B  25      72.254  -7.060  -6.827  1.00  0.00            
ATOM    781  HG1 PRO B  25      72.984  -6.264  -6.922  1.00  0.00            
ATOM    782  HG2 PRO B  25      72.208  -7.581  -7.780  1.00  0.00            
ATOM    783  CB  PRO B  25      72.703  -8.015  -5.765  1.00  0.00            
ATOM    784  HB1 PRO B  25      73.772  -8.161  -5.924  1.00  0.00            
ATOM    785  HB2 PRO B  25      72.132  -8.932  -5.928  1.00  0.00            
ATOM    786  CA  PRO B  25      72.284  -7.215  -4.489  1.00  0.00            
ATOM    787  HA  PRO B  25      72.054  -7.998  -3.768  1.00  0.00            
ATOM    788  C   PRO B  25      73.271  -6.270  -3.865  1.00  0.00            
ATOM    789  O   PRO B  25      73.170  -5.058  -3.977  1.00  0.00            
ATOM    790  N   HYP B  26      74.389  -6.735  -3.258  1.00  0.00            
ATOM    791  CD2 HYP B  26      74.701  -8.141  -3.031  1.00  0.00            
ATOM    792 1HD2 HYP B  26      75.198  -8.605  -3.884  1.00  0.00            
ATOM    793 2HD2 HYP B  26      73.746  -8.628  -2.854  1.00  0.00            
ATOM    794  CG  HYP B  26      75.665  -8.178  -1.853  1.00  0.00            
ATOM    795  HG  HYP B  26      76.215  -9.117  -1.772  1.00  0.00            
ATOM    796  OD1 HYP B  26      75.093  -7.892  -0.640  1.00  0.00            
ATOM    797  HD1 HYP B  26      75.821  -7.884  -0.017  1.00  0.00            
ATOM    798  CB  HYP B  26      76.552  -6.979  -2.212  1.00  0.00            
ATOM    799  HB1 HYP B  26      77.301  -7.298  -2.939  1.00  0.00            
ATOM    800  HB2 HYP B  26      76.996  -6.618  -1.286  1.00  0.00            
ATOM    801  CA  HYP B  26      75.563  -5.962  -2.801  1.00  0.00            
ATOM    802  HA  HYP B  26      75.282  -5.316  -1.969  1.00  0.00            
ATOM    803  C   HYP B  26      76.213  -5.151  -3.936  1.00  0.00            
ATOM    804  O   HYP B  26      76.063  -5.440  -5.132  1.00  0.00            
ATOM    805  N   GLY B  27      76.901  -4.046  -3.579  1.00  0.00            
ATOM    806  H   GLY B  27      77.046  -3.872  -2.588  1.00  0.00            
ATOM    807  CA  GLY B  27      77.597  -3.191  -4.562  1.00  0.00            
ATOM    808  HA1 GLY B  27      77.701  -2.165  -4.208  1.00  0.00            
ATOM    809  HA2 GLY B  27      76.996  -3.023  -5.460  1.00  0.00            
ATOM    810  C   GLY B  27      79.088  -3.582  -4.884  1.00  0.00            
ATOM    811  O   GLY B  27      79.572  -4.603  -4.410  1.00  0.00            
ATOM    812  N   PRO B  28      79.790  -2.771  -5.726  1.00  0.00            
ATOM    813  CD  PRO B  28      79.300  -1.641  -6.552  1.00  0.00            
ATOM    814  HD1 PRO B  28      78.764  -0.968  -5.888  1.00  0.00            
ATOM    815  HD2 PRO B  28      78.733  -2.124  -7.343  1.00  0.00            
ATOM    816  CG  PRO B  28      80.549  -1.011  -7.151  1.00  0.00            
ATOM    817  HG1 PRO B  28      80.949  -0.336  -6.394  1.00  0.00            
ATOM    818  HG2 PRO B  28      80.318  -0.419  -8.043  1.00  0.00            
ATOM    819  CB  PRO B  28      81.420  -2.260  -7.384  1.00  0.00            
ATOM    820  HB1 PRO B  28      82.437  -1.868  -7.453  1.00  0.00            
ATOM    821  HB2 PRO B  28      81.123  -2.798  -8.280  1.00  0.00            
ATOM    822  CA  PRO B  28      81.209  -3.072  -6.082  1.00  0.00            
ATOM    823  HA  PRO B  28      81.212  -4.117  -6.381  1.00  0.00            
ATOM    824  C   PRO B  28      82.237  -2.784  -5.024  1.00  0.00            
ATOM    825  O   PRO B  28      81.973  -2.058  -4.073  1.00  0.00            
ATOM    826  N   HYP B  29      83.534  -3.214  -5.192  1.00  0.00            
ATOM    827  CD2 HYP B  29      84.022  -4.140  -6.192  1.00  0.00            
ATOM    828 1HD2 HYP B  29      84.284  -3.597  -7.102  1.00  0.00            
ATOM    829 2HD2 HYP B  29      83.383  -4.958  -6.529  1.00  0.00            
ATOM    830  CG  HYP B  29      85.201  -4.804  -5.478  1.00  0.00            
ATOM    831  HG  HYP B  29      85.914  -5.100  -6.246  1.00  0.00            
ATOM    832  OD1 HYP B  29      84.700  -5.964  -4.740  1.00  0.00            
ATOM    833  HD1 HYP B  29      85.420  -6.387  -4.269  1.00  0.00            
ATOM    834  CB  HYP B  29      85.821  -3.783  -4.641  1.00  0.00            
ATOM    835  HB1 HYP B  29      86.483  -3.131  -5.207  1.00  0.00            
ATOM    836  HB2 HYP B  29      86.377  -4.103  -3.769  1.00  0.00            
ATOM    837  CA  HYP B  29      84.584  -2.918  -4.266  1.00  0.00            
ATOM    838  HA  HYP B  29      84.263  -3.191  -3.257  1.00  0.00            
ATOM    839  C   HYP B  29      84.854  -1.395  -4.167  1.00  0.00            
ATOM    840  O   HYP B  29      84.613  -0.621  -5.111  1.00  0.00            
ATOM    841  N   GLY B  30      85.370  -0.983  -3.021  1.00  0.00            
ATOM    842  H   GLY B  30      85.428  -1.726  -2.343  1.00  0.00            
ATOM    843  CA  GLY B  30      85.660   0.405  -2.661  1.00  0.00            
ATOM    844  HA1 GLY B  30      85.916   0.315  -1.603  1.00  0.00            
ATOM    845  HA2 GLY B  30      84.671   0.858  -2.740  1.00  0.00            
ATOM    846  C   GLY B  30      86.833   1.129  -3.335  1.00  0.00            
ATOM    847  O   GLY B  30      87.462   0.599  -4.194  1.00  0.00            
ATOM    848  N   PRO B  31      86.990   2.407  -3.049  1.00  0.00            
ATOM    849  CD  PRO B  31      86.125   3.286  -2.235  1.00  0.00            
ATOM    850  HD1 PRO B  31      85.943   2.843  -1.254  1.00  0.00            
ATOM    851  HD2 PRO B  31      85.124   3.369  -2.665  1.00  0.00            
ATOM    852  CG  PRO B  31      86.847   4.699  -2.135  1.00  0.00            
ATOM    853  HG1 PRO B  31      87.454   4.733  -1.219  1.00  0.00            
ATOM    854  HG2 PRO B  31      86.084   5.473  -2.204  1.00  0.00            
ATOM    855  CB  PRO B  31      87.770   4.714  -3.300  1.00  0.00            
ATOM    856  HB1 PRO B  31      88.552   5.458  -3.182  1.00  0.00            
ATOM    857  HB2 PRO B  31      87.121   4.983  -4.131  1.00  0.00            
ATOM    858  CA  PRO B  31      88.206   3.246  -3.454  1.00  0.00            
ATOM    859  HA  PRO B  31      88.343   2.911  -4.481  1.00  0.00            
ATOM    860  C   PRO B  31      89.518   3.043  -2.653  1.00  0.00            
ATOM    861  O   PRO B  31      89.476   2.277  -1.682  1.00  0.00            
ATOM    862  N   HYP B  32      90.705   3.526  -3.054  1.00  0.00            
ATOM    863  CD2 HYP B  32      90.855   4.006  -4.428  1.00  0.00            
ATOM    864 1HD2 HYP B  32      90.681   5.082  -4.501  1.00  0.00            
ATOM    865 2HD2 HYP B  32      90.209   3.361  -5.031  1.00  0.00            
ATOM    866  CG  HYP B  32      92.365   3.893  -4.711  1.00  0.00            
ATOM    867  HG  HYP B  32      92.596   4.661  -5.460  1.00  0.00            
ATOM    868  OD1 HYP B  32      92.757   2.592  -5.254  1.00  0.00            
ATOM    869  HD1 HYP B  32      92.445   2.443  -6.155  1.00  0.00            
ATOM    870  CB  HYP B  32      92.971   4.055  -3.342  1.00  0.00            
ATOM    871  HB1 HYP B  32      92.994   5.112  -3.052  1.00  0.00            
ATOM    872  HB2 HYP B  32      94.011   3.728  -3.330  1.00  0.00            
ATOM    873  CA  HYP B  32      91.997   3.313  -2.416  1.00  0.00            
ATOM    874  HA  HYP B  32      92.221   2.245  -2.439  1.00  0.00            
ATOM    875  C   HYP B  32      91.986   3.773  -0.931  1.00  0.00            
ATOM    876  O   HYP B  32      91.251   4.705  -0.565  1.00  0.00            
ATOM    877  N   GLY B  33      92.627   2.956  -0.122  1.00  0.00            
ATOM    878  H   GLY B  33      93.122   2.181  -0.531  1.00  0.00            
ATOM    879  CA  GLY B  33      92.822   3.298   1.332  1.00  0.00            
ATOM    880  HA1 GLY B  33      93.256   2.398   1.775  1.00  0.00            
ATOM    881  HA2 GLY B  33      91.873   3.599   1.779  1.00  0.00            
ATOM    882  C   GLY B  33      93.779   4.507   1.538  1.00  0.00            
ATOM    883  O   GLY B  33      94.305   5.048   0.539  1.00  0.00            
ATOM    884  N   PRO B  34      93.900   4.965   2.806  1.00  0.00            
ATOM    885  CD  PRO B  34      93.327   4.375   4.050  1.00  0.00            
ATOM    886  HD1 PRO B  34      93.763   3.378   4.169  1.00  0.00            
ATOM    887  HD2 PRO B  34      92.267   4.175   3.913  1.00  0.00            
ATOM    888  CG  PRO B  34      93.672   5.232   5.232  1.00  0.00            
ATOM    889  HG1 PRO B  34      94.594   4.773   5.608  1.00  0.00            
ATOM    890  HG2 PRO B  34      92.831   5.341   5.911  1.00  0.00            
ATOM    891  CB  PRO B  34      94.029   6.557   4.508  1.00  0.00            
ATOM    892  HB1 PRO B  34      94.783   7.182   5.007  1.00  0.00            
ATOM    893  HB2 PRO B  34      93.134   7.180   4.600  1.00  0.00            
ATOM    894  CA  PRO B  34      94.568   6.163   3.137  1.00  0.00            
ATOM    895  HA  PRO B  34      94.335   6.968   2.437  1.00  0.00            
ATOM    896  C   PRO B  34      96.144   5.914   3.085  1.00  0.00            
ATOM    897  O   PRO B  34      96.517   4.778   3.039  1.00  0.00            
ATOM    898  N   HYP B  35      96.946   6.986   3.138  1.00  0.00            
ATOM    899  CD2 HYP B  35      96.553   8.352   2.975  1.00  0.00            
ATOM    900 1HD2 HYP B  35      96.580   8.785   3.973  1.00  0.00            
ATOM    901 2HD2 HYP B  35      95.636   8.608   2.451  1.00  0.00            
ATOM    902  CG  HYP B  35      97.710   8.966   2.101  1.00  0.00            
ATOM    903  HG  HYP B  35      97.689  10.046   2.236  1.00  0.00            
ATOM    904  OD1 HYP B  35      97.701   8.630   0.695  1.00  0.00            
ATOM    905  HD1 HYP B  35      98.279   9.262   0.255  1.00  0.00            
ATOM    906  CB  HYP B  35      98.910   8.216   2.790  1.00  0.00            
ATOM    907  HB1 HYP B  35      99.128   8.810   3.670  1.00  0.00            
ATOM    908  HB2 HYP B  35      99.734   8.254   2.077  1.00  0.00            
ATOM    909  CA  HYP B  35      98.423   6.835   3.012  1.00  0.00            
ATOM    910  HA  HYP B  35      98.550   6.266   2.084  1.00  0.00            
ATOM    911  C   HYP B  35      99.037   6.236   4.236  1.00  0.00            
ATOM    912  O   HYP B  35      98.668   6.591   5.379  1.00  0.00            
ATOM    913  N   GLY B  36     100.104   5.388   4.089  1.00  0.00            
ATOM    914  H   GLY B  36     100.606   5.321   3.210  1.00  0.00            
ATOM    915  CA  GLY B  36     100.891   4.950   5.213  1.00  0.00            
ATOM    916  HA1 GLY B  36     101.438   4.106   4.780  1.00  0.00            
ATOM    917  HA2 GLY B  36     100.306   4.493   6.015  1.00  0.00            
ATOM    918  C   GLY B  36     101.762   6.024   5.860  1.00  0.00            
ATOM    919  O   GLY B  36     101.829   7.217   5.469  1.00  0.00            
ATOM    920  N   PRO B  37     102.443   5.629   6.952  1.00  0.00            
ATOM    921  CD  PRO B  37     102.492   4.204   7.343  1.00  0.00            
ATOM    922  HD1 PRO B  37     102.624   3.552   6.479  1.00  0.00            
ATOM    923  HD2 PRO B  37     101.682   3.840   7.961  1.00  0.00            
ATOM    924  CG  PRO B  37     103.687   4.153   8.302  1.00  0.00            
ATOM    925  HG1 PRO B  37     104.589   4.224   7.687  1.00  0.00            
ATOM    926  HG2 PRO B  37     103.823   3.347   9.024  1.00  0.00            
ATOM    927  CB  PRO B  37     103.628   5.546   9.036  1.00  0.00            
ATOM    928  HB1 PRO B  37     104.613   5.815   9.409  1.00  0.00            
ATOM    929  HB2 PRO B  37     102.846   5.585   9.806  1.00  0.00            
ATOM    930  CA  PRO B  37     103.176   6.535   7.928  1.00  0.00            
ATOM    931  HA  PRO B  37     102.446   7.201   8.381  1.00  0.00            
ATOM    932  C   PRO B  37     104.321   7.214   7.244  1.00  0.00            
ATOM    933  O   PRO B  37     104.640   6.741   6.139  1.00  0.00            
ATOM    934  N   HYP B  38     104.934   8.272   7.859  1.00  0.00            
ATOM    935  CD2 HYP B  38     104.615   8.842   9.177  1.00  0.00            
ATOM    936 1HD2 HYP B  38     105.357   8.417   9.856  1.00  0.00            
ATOM    937 2HD2 HYP B  38     103.612   8.758   9.587  1.00  0.00            
ATOM    938  CG  HYP B  38     104.871  10.315   8.992  1.00  0.00            
ATOM    939  HG  HYP B  38     105.137  10.837   9.910  1.00  0.00            
ATOM    940  OD1 HYP B  38     103.674  10.902   8.501  1.00  0.00            
ATOM    941  HD1 HYP B  38     103.177  10.343   7.906  1.00  0.00            
ATOM    942  CB  HYP B  38     106.046  10.344   8.056  1.00  0.00            
ATOM    943  HB1 HYP B  38     106.871  10.267   8.757  1.00  0.00            
ATOM    944  HB2 HYP B  38     106.110  11.234   7.426  1.00  0.00            
ATOM    945  CA  HYP B  38     105.993   9.033   7.253  1.00  0.00            
ATOM    946  HA  HYP B  38     105.750   9.307   6.225  1.00  0.00            
ATOM    947  C   HYP B  38     107.325   8.331   7.151  1.00  0.00            
ATOM    948  O   HYP B  38     107.544   7.384   7.880  1.00  0.00            
ATOM    949  N   GLY B  39     108.223   8.796   6.298  1.00  0.00            
ATOM    950  H   GLY B  39     107.953   9.353   5.498  1.00  0.00            
ATOM    951  CA  GLY B  39     109.519   8.060   6.202  1.00  0.00            
ATOM    952  HA1 GLY B  39     109.324   7.067   5.805  1.00  0.00            
ATOM    953  HA2 GLY B  39     110.018   8.077   7.171  1.00  0.00            
ATOM    954  C   GLY B  39     110.439   8.687   5.114  1.00  0.00            
ATOM    955  O   GLY B  39     109.977   9.554   4.371  1.00  0.00            
ATOM    956  N   NH2 B  40     111.699   8.273   4.984  1.00  0.00            
ATOM    957  H1  NH2 B  40     112.019   7.622   5.687  1.00  0.00            
ATOM    958  H2  NH2 B  40     111.236   7.482   4.546  1.00  0.00            
TER
ATOM    959  CH3 ACE C   1       9.565   6.992   4.902  1.00  0.00            
ATOM    960 1HH3 ACE C   1       9.780   7.873   4.301  1.00  0.00            
ATOM    961 2HH3 ACE C   1       9.435   6.233   4.119  1.00  0.00            
ATOM    962 3HH3 ACE C   1       8.705   7.158   5.552  1.00  0.00            
ATOM    963  C   ACE C   1      10.899   6.630   5.671  1.00  0.00            
ATOM    964  O   ACE C   1      11.742   7.495   5.827  1.00  0.00            
ATOM    965  N   PRO C   2      11.236   5.375   5.892  1.00  0.00            
ATOM    966  CD  PRO C   2      10.480   4.196   5.515  1.00  0.00            
ATOM    967  HD1 PRO C   2      10.287   4.042   4.455  1.00  0.00            
ATOM    968  HD2 PRO C   2       9.463   4.187   5.910  1.00  0.00            
ATOM    969  CG  PRO C   2      11.210   2.978   6.045  1.00  0.00            
ATOM    970  HG1 PRO C   2      11.709   2.522   5.188  1.00  0.00            
ATOM    971  HG2 PRO C   2      10.442   2.308   6.419  1.00  0.00            
ATOM    972  CB  PRO C   2      12.146   3.560   7.149  1.00  0.00            
ATOM    973  HB1 PRO C   2      13.053   2.963   7.269  1.00  0.00            
ATOM    974  HB2 PRO C   2      11.569   3.474   8.077  1.00  0.00            
ATOM    975  CA  PRO C   2      12.408   5.042   6.714  1.00  0.00            
ATOM    976  HA  PRO C   2      12.387   5.635   7.621  1.00  0.00            
ATOM    977  C   PRO C   2      13.591   5.158   5.815  1.00  0.00            
ATOM    978  O   PRO C   2      13.557   4.812   4.627  1.00  0.00            
ATOM    979  N   HYP C   3      14.795   5.568   6.291  1.00  0.00            
ATOM    980  CD2 HYP C   3      15.174   6.146   7.592  1.00  0.00            
ATOM    981 1HD2 HYP C   3      15.377   5.384   8.340  1.00  0.00            
ATOM    982 2HD2 HYP C   3      14.408   6.842   7.951  1.00  0.00            
ATOM    983  CG  HYP C   3      16.432   6.963   7.452  1.00  0.00            
ATOM    984  HG  HYP C   3      17.142   6.915   8.274  1.00  0.00            
ATOM    985  OD1 HYP C   3      16.321   8.310   6.971  1.00  0.00            
ATOM    986  HD1 HYP C   3      17.222   8.633   6.920  1.00  0.00            
ATOM    987  CB  HYP C   3      17.102   6.119   6.377  1.00  0.00            
ATOM    988  HB1 HYP C   3      17.590   5.320   6.930  1.00  0.00            
ATOM    989  HB2 HYP C   3      17.756   6.793   5.807  1.00  0.00            
ATOM    990  CA  HYP C   3      16.010   5.579   5.469  1.00  0.00            
ATOM    991  HA  HYP C   3      15.746   6.131   4.575  1.00  0.00            
ATOM    992  C   HYP C   3      16.430   4.255   4.803  1.00  0.00            
ATOM    993  O   HYP C   3      16.269   3.173   5.348  1.00  0.00            
ATOM    994  N   GLY C   4      16.948   4.371   3.549  1.00  0.00            
ATOM    995  H   GLY C   4      17.010   5.237   3.031  1.00  0.00            
ATOM    996  CA  GLY C   4      17.116   3.126   2.660  1.00  0.00            
ATOM    997  HA1 GLY C   4      17.533   3.453   1.708  1.00  0.00            
ATOM    998  HA2 GLY C   4      16.108   2.718   2.521  1.00  0.00            
ATOM    999  C   GLY C   4      18.074   2.099   3.193  1.00  0.00            
ATOM   1000  O   GLY C   4      18.804   2.404   4.133  1.00  0.00            
ATOM   1001  N   PRO C   5      18.154   0.950   2.544  1.00  0.00            
ATOM   1002  CD  PRO C   5      17.071   0.477   1.772  1.00  0.00            
ATOM   1003  HD1 PRO C   5      17.206   0.818   0.747  1.00  0.00            
ATOM   1004  HD2 PRO C   5      16.138   0.717   2.287  1.00  0.00            
ATOM   1005  CG  PRO C   5      17.262  -1.054   1.791  1.00  0.00            
ATOM   1006  HG1 PRO C   5      16.788  -1.466   0.908  1.00  0.00            
ATOM   1007  HG2 PRO C   5      16.841  -1.507   2.694  1.00  0.00            
ATOM   1008  CB  PRO C   5      18.812  -1.125   1.831  1.00  0.00            
ATOM   1009  HB1 PRO C   5      19.230  -0.915   0.851  1.00  0.00            
ATOM   1010  HB2 PRO C   5      19.019  -2.128   2.220  1.00  0.00            
ATOM   1011  CA  PRO C   5      19.126  -0.053   2.860  1.00  0.00            
ATOM   1012  HA  PRO C   5      18.892  -0.465   3.837  1.00  0.00            
ATOM   1013  C   PRO C   5      20.602   0.413   2.598  1.00  0.00            
ATOM   1014  O   PRO C   5      20.819   1.213   1.701  1.00  0.00            
ATOM   1015  N   HYP C   6      21.575  -0.156   3.319  1.00  0.00            
ATOM   1016  CD2 HYP C   6      21.373  -0.977   4.494  1.00  0.00            
ATOM   1017 1HD2 HYP C   6      21.268  -2.010   4.194  1.00  0.00            
ATOM   1018 2HD2 HYP C   6      20.481  -0.762   5.090  1.00  0.00            
ATOM   1019  CG  HYP C   6      22.605  -0.782   5.369  1.00  0.00            
ATOM   1020  HG  HYP C   6      22.687  -1.690   5.958  1.00  0.00            
ATOM   1021  OD1 HYP C   6      22.556   0.429   6.155  1.00  0.00            
ATOM   1022  HD1 HYP C   6      21.900   0.346   6.852  1.00  0.00            
ATOM   1023  CB  HYP C   6      23.630  -0.615   4.278  1.00  0.00            
ATOM   1024  HB1 HYP C   6      23.987  -1.590   3.933  1.00  0.00            
ATOM   1025  HB2 HYP C   6      24.577  -0.164   4.564  1.00  0.00            
ATOM   1026  CA  HYP C   6      22.969   0.198   3.228  1.00  0.00            
ATOM   1027  HA  HYP C   6      22.956   1.235   3.552  1.00  0.00            
ATOM   1028  C   HYP C   6      23.635  -0.039   1.838  1.00  0.00            
ATOM   1029  O   HYP C   6      23.357  -0.919   1.044  1.00  0.00            
ATOM   1030  N   GLY C   7      24.671   0.830   1.503  1.00  0.00            
ATOM   1031  H   GLY C   7      24.770   1.629   2.126  1.00  0.00            
ATOM   1032  CA  GLY C   7      25.476   0.753   0.308  1.00  0.00            
ATOM   1033  HA1 GLY C   7      26.156   1.600   0.335  1.00  0.00            
ATOM   1034  HA2 GLY C   7      24.895   0.754  -0.618  1.00  0.00            
ATOM   1035  C   GLY C   7      26.339  -0.500   0.198  1.00  0.00            
ATOM   1036  O   GLY C   7      26.652  -1.144   1.204  1.00  0.00            
ATOM   1037  N   PRO C   8      26.736  -0.958  -1.069  1.00  0.00            
ATOM   1038  CD  PRO C   8      26.463  -0.315  -2.305  1.00  0.00            
ATOM   1039  HD1 PRO C   8      26.805   0.716  -2.265  1.00  0.00            
ATOM   1040  HD2 PRO C   8      25.412  -0.465  -2.541  1.00  0.00            
ATOM   1041  CG  PRO C   8      27.241  -1.177  -3.325  1.00  0.00            
ATOM   1042  HG1 PRO C   8      28.238  -0.735  -3.370  1.00  0.00            
ATOM   1043  HG2 PRO C   8      26.725  -1.148  -4.278  1.00  0.00            
ATOM   1044  CB  PRO C   8      27.331  -2.573  -2.613  1.00  0.00            
ATOM   1045  HB1 PRO C   8      28.143  -3.105  -3.101  1.00  0.00            
ATOM   1046  HB2 PRO C   8      26.372  -3.073  -2.529  1.00  0.00            
ATOM   1047  CA  PRO C   8      27.629  -2.124  -1.195  1.00  0.00            
ATOM   1048  HA  PRO C   8      27.193  -2.839  -0.499  1.00  0.00            
ATOM   1049  C   PRO C   8      29.145  -1.912  -0.905  1.00  0.00            
ATOM   1050  O   PRO C   8      29.545  -0.749  -0.896  1.00  0.00            
ATOM   1051  N   HYP C   9      30.038  -2.964  -0.741  1.00  0.00            
ATOM   1052  CD2 HYP C   9      29.607  -4.360  -0.548  1.00  0.00            
ATOM   1053 1HD2 HYP C   9      29.318  -4.719  -1.537  1.00  0.00            
ATOM   1054 2HD2 HYP C   9      28.835  -4.357   0.223  1.00  0.00            
ATOM   1055  CG  HYP C   9      30.840  -5.094   0.007  1.00  0.00            
ATOM   1056  HG  HYP C   9      30.817  -6.151  -0.282  1.00  0.00            
ATOM   1057  OD1 HYP C   9      30.733  -5.059   1.423  1.00  0.00            
ATOM   1058  HD1 HYP C   9      31.600  -5.202   1.811  1.00  0.00            
ATOM   1059  CB  HYP C   9      32.010  -4.320  -0.525  1.00  0.00            
ATOM   1060  HB1 HYP C   9      32.178  -4.683  -1.548  1.00  0.00            
ATOM   1061  HB2 HYP C   9      32.906  -4.474   0.078  1.00  0.00            
ATOM   1062  CA  HYP C   9      31.424  -2.882  -0.426  1.00  0.00            
ATOM   1063  HA  HYP C   9      31.563  -2.500   0.586  1.00  0.00            
ATOM   1064  C   HYP C   9      32.236  -1.907  -1.372  1.00  0.00            
ATOM   1065  O   HYP C   9      31.883  -1.696  -2.505  1.00  0.00            
ATOM   1066  N   GLY C  10      33.248  -1.206  -0.790  1.00  0.00            
ATOM   1067  H   GLY C  10      33.363  -1.281   0.215  1.00  0.00            
ATOM   1068  CA  GLY C  10      34.267  -0.464  -1.562  1.00  0.00            
ATOM   1069  HA1 GLY C  10      34.953  -0.035  -0.825  1.00  0.00            
ATOM   1070  HA2 GLY C  10      33.628   0.218  -2.117  1.00  0.00            
ATOM   1071  C   GLY C  10      35.183  -1.298  -2.443  1.00  0.00            
ATOM   1072  O   GLY C  10      35.245  -2.504  -2.314  1.00  0.00            
ATOM   1073  N   PRO C  11      35.927  -0.645  -3.286  1.00  0.00            
ATOM   1074  CD  PRO C  11      35.919   0.775  -3.645  1.00  0.00            
ATOM   1075  HD1 PRO C  11      36.175   1.376  -2.779  1.00  0.00            
ATOM   1076  HD2 PRO C  11      34.964   1.076  -4.076  1.00  0.00            
ATOM   1077  CG  PRO C  11      36.960   0.927  -4.647  1.00  0.00            
ATOM   1078  HG1 PRO C  11      37.930   1.141  -4.185  1.00  0.00            
ATOM   1079  HG2 PRO C  11      36.688   1.701  -5.356  1.00  0.00            
ATOM   1080  CB  PRO C  11      37.035  -0.366  -5.311  1.00  0.00            
ATOM   1081  HB1 PRO C  11      37.987  -0.489  -5.814  1.00  0.00            
ATOM   1082  HB2 PRO C  11      36.276  -0.450  -6.099  1.00  0.00            
ATOM   1083  CA  PRO C  11      36.827  -1.367  -4.179  1.00  0.00            
ATOM   1084  HA  PRO C  11      36.459  -2.320  -4.548  1.00  0.00            
ATOM   1085  C   PRO C  11      38.189  -1.643  -3.476  1.00  0.00            
ATOM   1086  O   PRO C  11      38.373  -1.014  -2.408  1.00  0.00            
ATOM   1087  N   HYP C  12      39.129  -2.382  -4.047  1.00  0.00            
ATOM   1088  CD2 HYP C  12      39.054  -3.030  -5.354  1.00  0.00            
ATOM   1089 1HD2 HYP C  12      39.616  -2.458  -6.098  1.00  0.00            
ATOM   1090 2HD2 HYP C  12      38.037  -3.243  -5.676  1.00  0.00            
ATOM   1091  CG  HYP C  12      39.782  -4.320  -5.189  1.00  0.00            
ATOM   1092  HG  HYP C  12      40.165  -4.858  -6.057  1.00  0.00            
ATOM   1093  OD1 HYP C  12      38.874  -5.292  -4.641  1.00  0.00            
ATOM   1094  HD1 HYP C  12      39.362  -6.035  -4.271  1.00  0.00            
ATOM   1095  CB  HYP C  12      40.899  -3.876  -4.213  1.00  0.00            
ATOM   1096  HB1 HYP C  12      41.708  -3.498  -4.827  1.00  0.00            
ATOM   1097  HB2 HYP C  12      41.083  -4.764  -3.607  1.00  0.00            
ATOM   1098  CA  HYP C  12      40.332  -2.787  -3.354  1.00  0.00            
ATOM   1099  HA  HYP C  12      40.030  -3.229  -2.398  1.00  0.00            
ATOM   1100  C   HYP C  12      41.300  -1.649  -3.101  1.00  0.00            
ATOM   1101  O   HYP C  12      41.281  -0.621  -3.785  1.00  0.00            
ATOM   1102  N   GLY C  13      42.189  -1.864  -2.193  1.00  0.00            
ATOM   1103  H   GLY C  13      42.108  -2.650  -1.570  1.00  0.00            
ATOM   1104  CA  GLY C  13      43.226  -0.877  -1.846  1.00  0.00            
ATOM   1105  HA1 GLY C  13      43.477  -1.066  -0.805  1.00  0.00            
ATOM   1106  HA2 GLY C  13      42.794   0.116  -1.949  1.00  0.00            
ATOM   1107  C   GLY C  13      44.501  -1.055  -2.765  1.00  0.00            
ATOM   1108  O   GLY C  13      44.638  -2.058  -3.417  1.00  0.00            
ATOM   1109  N   PRO C  14      45.448  -0.061  -2.804  1.00  0.00            
ATOM   1110  CD  PRO C  14      45.204   1.211  -2.097  1.00  0.00            
ATOM   1111  HD1 PRO C  14      45.401   1.046  -1.031  1.00  0.00            
ATOM   1112  HD2 PRO C  14      44.229   1.607  -2.371  1.00  0.00            
ATOM   1113  CG  PRO C  14      46.278   2.070  -2.683  1.00  0.00            
ATOM   1114  HG1 PRO C  14      46.528   2.927  -2.058  1.00  0.00            
ATOM   1115  HG2 PRO C  14      45.936   2.452  -3.654  1.00  0.00            
ATOM   1116  CB  PRO C  14      47.462   1.215  -3.061  1.00  0.00            
ATOM   1117  HB1 PRO C  14      48.063   1.128  -2.161  1.00  0.00            
ATOM   1118  HB2 PRO C  14      48.181   1.669  -3.745  1.00  0.00            
ATOM   1119  CA  PRO C  14      46.813  -0.130  -3.469  1.00  0.00            
ATOM   1120  HA  PRO C  14      46.751   0.022  -4.547  1.00  0.00            
ATOM   1121  C   PRO C  14      47.825  -1.276  -2.966  1.00  0.00            
ATOM   1122  O   PRO C  14      47.979  -1.399  -1.793  1.00  0.00            
ATOM   1123  N   HYP C  15      48.350  -2.026  -3.920  1.00  0.00            
ATOM   1124  CD2 HYP C  15      47.935  -2.114  -5.331  1.00  0.00            
ATOM   1125 1HD2 HYP C  15      48.432  -1.291  -5.857  1.00  0.00            
ATOM   1126 2HD2 HYP C  15      46.856  -2.146  -5.391  1.00  0.00            
ATOM   1127  CG  HYP C  15      48.372  -3.432  -5.932  1.00  0.00            
ATOM   1128  HG  HYP C  15      48.452  -3.397  -7.019  1.00  0.00            
ATOM   1129  OD1 HYP C  15      47.528  -4.496  -5.514  1.00  0.00            
ATOM   1130  HD1 HYP C  15      47.734  -5.117  -6.218  1.00  0.00            
ATOM   1131  CB  HYP C  15      49.761  -3.518  -5.158  1.00  0.00            
ATOM   1132  HB1 HYP C  15      50.470  -2.851  -5.653  1.00  0.00            
ATOM   1133  HB2 HYP C  15      50.207  -4.508  -5.113  1.00  0.00            
ATOM   1134  CA  HYP C  15      49.483  -2.937  -3.756  1.00  0.00            
ATOM   1135  HA  HYP C  15      49.134  -3.798  -3.196  1.00  0.00            
ATOM   1136  C   HYP C  15      50.746  -2.326  -3.129  1.00  0.00            
ATOM   1137  O   HYP C  15      51.036  -1.156  -3.379  1.00  0.00            
ATOM   1138  N   GLY C  16      51.486  -3.147  -2.375  1.00  0.00            
ATOM   1139  H   GLY C  16      51.109  -4.070  -2.197  1.00  0.00            
ATOM   1140  CA  GLY C  16      52.603  -2.668  -1.556  1.00  0.00            
ATOM   1141  HA1 GLY C  16      52.808  -3.384  -0.760  1.00  0.00            
ATOM   1142  HA2 GLY C  16      52.249  -1.819  -0.986  1.00  0.00            
ATOM   1143  C   GLY C  16      53.903  -2.445  -2.236  1.00  0.00            
ATOM   1144  O   GLY C  16      54.055  -2.720  -3.454  1.00  0.00            
ATOM   1145  N   GLU C  17      54.855  -1.941  -1.462  1.00  0.00            
ATOM   1146  H   GLU C  17      54.664  -1.910  -0.472  1.00  0.00            
ATOM   1147  CA  GLU C  17      56.110  -1.253  -1.810  1.00  0.00            
ATOM   1148  HA  GLU C  17      56.200  -1.217  -2.893  1.00  0.00            
ATOM   1149  CB  GLU C  17      56.031   0.151  -1.288  1.00  0.00            
ATOM   1150  HB1 GLU C  17      55.142   0.686  -1.635  1.00  0.00            
ATOM   1151  HB2 GLU C  17      56.872   0.636  -1.768  1.00  0.00            
ATOM   1152  CG  GLU C  17      56.114   0.443   0.199  1.00  0.00            
ATOM   1153  HG1 GLU C  17      56.949  -0.059   0.677  1.00  0.00            
ATOM   1154  HG2 GLU C  17      55.272  -0.063   0.680  1.00  0.00            
ATOM   1155  CD  GLU C  17      56.037   1.941   0.456  1.00  0.00            
ATOM   1156  OE1 GLU C  17      54.968   2.610   0.339  1.00  0.00            
ATOM   1157  OE2 GLU C  17      57.143   2.536   0.782  1.00  0.00            
ATOM   1158  C   GLU C  17      57.409  -1.965  -1.228  1.00  0.00            
ATOM   1159  O   GLU C  17      57.227  -2.929  -0.527  1.00  0.00            
ATOM   1160  N   PRO C  18      58.635  -1.459  -1.565  1.00  0.00            
ATOM   1161  CD  PRO C  18      58.892  -0.439  -2.528  1.00  0.00            
ATOM   1162  HD1 PRO C  18      58.895   0.532  -2.035  1.00  0.00            
ATOM   1163  HD2 PRO C  18      58.174  -0.404  -3.357  1.00  0.00            
ATOM   1164  CG  PRO C  18      60.315  -0.731  -3.023  1.00  0.00            
ATOM   1165  HG1 PRO C  18      60.786   0.116  -3.512  1.00  0.00            
ATOM   1166  HG2 PRO C  18      60.252  -1.611  -3.657  1.00  0.00            
ATOM   1167  CB  PRO C  18      61.065  -1.043  -1.781  1.00  0.00            
ATOM   1168  HB1 PRO C  18      61.245  -0.081  -1.296  1.00  0.00            
ATOM   1169  HB2 PRO C  18      62.022  -1.530  -1.940  1.00  0.00            
ATOM   1170  CA  PRO C  18      59.991  -1.879  -1.036  1.00  0.00            
ATOM   1171  HA  PRO C  18      60.126  -2.937  -1.237  1.00  0.00            
ATOM   1172  C   PRO C  18      60.088  -1.692   0.519  1.00  0.00            
ATOM   1173  O   PRO C  18      60.085  -0.507   0.981  1.00  0.00            
ATOM   1174  N   GLY C  19      60.082  -2.797   1.289  1.00  0.00            
ATOM   1175  H   GLY C  19      60.104  -3.704   0.842  1.00  0.00            
ATOM   1176  CA  GLY C  19      60.092  -2.715   2.713  1.00  0.00            
ATOM   1177  HA1 GLY C  19      59.760  -3.728   2.938  1.00  0.00            
ATOM   1178  HA2 GLY C  19      59.299  -2.026   3.003  1.00  0.00            
ATOM   1179  C   GLY C  19      61.362  -2.346   3.474  1.00  0.00            
ATOM   1180  O   GLY C  19      61.137  -1.938   4.583  1.00  0.00            
ATOM   1181  N   GLN C  20      62.524  -2.483   2.880  1.00  0.00            
ATOM   1182  H   GLN C  20      62.503  -2.816   1.923  1.00  0.00            
ATOM   1183  CA  GLN C  20      63.884  -2.135   3.345  1.00  0.00            
ATOM   1184  HA  GLN C  20      63.851  -1.886   4.404  1.00  0.00            
ATOM   1185  CB  GLN C  20      64.883  -3.365   3.116  1.00  0.00            
ATOM   1186  HB1 GLN C  20      65.875  -3.040   3.422  1.00  0.00            
ATOM   1187  HB2 GLN C  20      64.927  -3.503   2.032  1.00  0.00            
ATOM   1188  CG  GLN C  20      64.612  -4.771   3.786  1.00  0.00            
ATOM   1189  HG1 GLN C  20      63.730  -5.260   3.364  1.00  0.00            
ATOM   1190  HG2 GLN C  20      64.410  -4.572   4.831  1.00  0.00            
ATOM   1191  CD  GLN C  20      65.818  -5.680   3.535  1.00  0.00            
ATOM   1192  OE1 GLN C  20      66.420  -5.650   2.441  1.00  0.00            
ATOM   1193  NE2 GLN C  20      66.293  -6.412   4.462  1.00  0.00            
ATOM   1194 1HE2 GLN C  20      65.804  -6.328   5.336  1.00  0.00            
ATOM   1195 2HE2 GLN C  20      67.220  -6.805   4.431  1.00  0.00            
ATOM   1196  C   GLN C  20      64.404  -0.938   2.642  1.00  0.00            
ATOM   1197  O   GLN C  20      65.613  -0.630   2.786  1.00  0.00            
ATOM   1198  N   GLY C  21      63.597  -0.368   1.703  1.00  0.00            
ATOM   1199  H   GLY C  21      62.671  -0.770   1.680  1.00  0.00            
ATOM   1200  CA  GLY C  21      63.987   0.542   0.650  1.00  0.00            
ATOM   1201  HA1 GLY C  21      64.772   1.167   1.074  1.00  0.00            
ATOM   1202  HA2 GLY C  21      63.239   1.281   0.361  1.00  0.00            
ATOM   1203  C   GLY C  21      64.564  -0.107  -0.690  1.00  0.00            
ATOM   1204  O   GLY C  21      64.646  -1.357  -0.637  1.00  0.00            
ATOM   1205  N   LEU C  22      64.795   0.584  -1.837  1.00  0.00            
ATOM   1206  H   LEU C  22      64.564   1.565  -1.876  1.00  0.00            
ATOM   1207  CA  LEU C  22      65.134  -0.124  -3.126  1.00  0.00            
ATOM   1208  HA  LEU C  22      64.567  -1.058  -3.142  1.00  0.00            
ATOM   1209  CB  LEU C  22      64.593   0.833  -4.201  1.00  0.00            
ATOM   1210  HB1 LEU C  22      65.163   1.748  -4.087  1.00  0.00            
ATOM   1211  HB2 LEU C  22      63.547   1.026  -3.939  1.00  0.00            
ATOM   1212  CG  LEU C  22      64.822   0.337  -5.638  1.00  0.00            
ATOM   1213  HG  LEU C  22      65.831  -0.024  -5.840  1.00  0.00            
ATOM   1214  CD1 LEU C  22      63.936  -0.904  -5.833  1.00  0.00            
ATOM   1215 1HD1 LEU C  22      64.364  -1.795  -5.374  1.00  0.00            
ATOM   1216 2HD1 LEU C  22      62.969  -0.742  -5.372  1.00  0.00            
ATOM   1217 3HD1 LEU C  22      63.746  -1.165  -6.877  1.00  0.00            
ATOM   1218  CD2 LEU C  22      64.479   1.410  -6.690  1.00  0.00            
ATOM   1219 1HD2 LEU C  22      64.886   2.356  -6.339  1.00  0.00            
ATOM   1220 2HD2 LEU C  22      64.966   1.229  -7.643  1.00  0.00            
ATOM   1221 3HD2 LEU C  22      63.415   1.644  -6.805  1.00  0.00            
ATOM   1222  C   LEU C  22      66.644  -0.549  -3.260  1.00  0.00            
ATOM   1223  O   LEU C  22      66.941  -1.566  -3.826  1.00  0.00            
ATOM   1224  N   ARG C  23      67.624   0.378  -3.011  1.00  0.00            
ATOM   1225  H   ARG C  23      67.338   1.193  -2.479  1.00  0.00            
ATOM   1226  CA  ARG C  23      69.046   0.087  -3.347  1.00  0.00            
ATOM   1227  HA  ARG C  23      69.044  -0.523  -4.254  1.00  0.00            
ATOM   1228  CB  ARG C  23      69.729   1.391  -3.814  1.00  0.00            
ATOM   1229  HB1 ARG C  23      69.880   2.209  -3.107  1.00  0.00            
ATOM   1230  HB2 ARG C  23      69.101   1.882  -4.559  1.00  0.00            
ATOM   1231  CG  ARG C  23      71.161   1.031  -4.438  1.00  0.00            
ATOM   1232  HG1 ARG C  23      71.169   0.140  -5.061  1.00  0.00            
ATOM   1233  HG2 ARG C  23      71.890   0.852  -3.640  1.00  0.00            
ATOM   1234  CD  ARG C  23      71.611   2.201  -5.313  1.00  0.00            
ATOM   1235  HD1 ARG C  23      71.790   2.975  -4.569  1.00  0.00            
ATOM   1236  HD2 ARG C  23      70.849   2.509  -6.028  1.00  0.00            
ATOM   1237  NE  ARG C  23      72.902   1.893  -5.963  1.00  0.00            
ATOM   1238  HE  ARG C  23      73.098   0.946  -6.255  1.00  0.00            
ATOM   1239  CZ  ARG C  23      73.913   2.701  -6.161  1.00  0.00            
ATOM   1240  NH1 ARG C  23      75.056   2.287  -6.611  1.00  0.00            
ATOM   1241 1HH1 ARG C  23      75.187   1.314  -6.827  1.00  0.00            
ATOM   1242 2HH1 ARG C  23      75.847   2.883  -6.783  1.00  0.00            
ATOM   1243  NH2 ARG C  23      73.771   3.978  -6.095  1.00  0.00            
ATOM   1244 1HH2 ARG C  23      72.849   4.341  -5.895  1.00  0.00            
ATOM   1245 2HH2 ARG C  23      74.582   4.583  -6.104  1.00  0.00            
ATOM   1246  C   ARG C  23      69.713  -0.832  -2.367  1.00  0.00            
ATOM   1247  O   ARG C  23      69.492  -0.850  -1.175  1.00  0.00            
ATOM   1248  N   GLY C  24      70.553  -1.727  -2.885  1.00  0.00            
ATOM   1249  H   GLY C  24      70.588  -1.697  -3.888  1.00  0.00            
ATOM   1250  CA  GLY C  24      71.211  -2.765  -2.121  1.00  0.00            
ATOM   1251  HA1 GLY C  24      71.742  -3.348  -2.877  1.00  0.00            
ATOM   1252  HA2 GLY C  24      70.415  -3.435  -1.783  1.00  0.00            
ATOM   1253  C   GLY C  24      72.207  -2.232  -1.112  1.00  0.00            
ATOM   1254  O   GLY C  24      72.531  -1.019  -1.127  1.00  0.00            
ATOM   1255  N   PRO C  25      72.693  -3.131  -0.217  1.00  0.00            
ATOM   1256  CD  PRO C  25      72.409  -4.560  -0.093  1.00  0.00            
ATOM   1257  HD1 PRO C  25      72.507  -4.948  -1.104  1.00  0.00            
ATOM   1258  HD2 PRO C  25      71.388  -4.718   0.254  1.00  0.00            
ATOM   1259  CG  PRO C  25      73.412  -5.124   0.922  1.00  0.00            
ATOM   1260  HG1 PRO C  25      74.390  -5.197   0.461  1.00  0.00            
ATOM   1261  HG2 PRO C  25      73.007  -6.038   1.354  1.00  0.00            
ATOM   1262  CB  PRO C  25      73.613  -3.893   1.809  1.00  0.00            
ATOM   1263  HB1 PRO C  25      74.539  -3.974   2.368  1.00  0.00            
ATOM   1264  HB2 PRO C  25      72.654  -3.782   2.329  1.00  0.00            
ATOM   1265  CA  PRO C  25      73.594  -2.730   0.784  1.00  0.00            
ATOM   1266  HA  PRO C  25      73.286  -1.817   1.297  1.00  0.00            
ATOM   1267  C   PRO C  25      75.033  -2.434   0.215  1.00  0.00            
ATOM   1268  O   PRO C  25      75.380  -2.944  -0.906  1.00  0.00            
ATOM   1269  N   HYP C  26      75.832  -1.532   0.874  1.00  0.00            
ATOM   1270  CD2 HYP C  26      75.466  -0.649   2.024  1.00  0.00            
ATOM   1271 1HD2 HYP C  26      75.583  -1.242   2.932  1.00  0.00            
ATOM   1272 2HD2 HYP C  26      74.499  -0.173   1.865  1.00  0.00            
ATOM   1273  CG  HYP C  26      76.530   0.434   1.941  1.00  0.00            
ATOM   1274  HG  HYP C  26      76.842   0.832   2.903  1.00  0.00            
ATOM   1275  OD1 HYP C  26      76.178   1.400   1.011  1.00  0.00            
ATOM   1276  HD1 HYP C  26      76.996   1.894   1.035  1.00  0.00            
ATOM   1277  CB  HYP C  26      77.790  -0.377   1.457  1.00  0.00            
ATOM   1278  HB1 HYP C  26      78.125  -1.066   2.227  1.00  0.00            
ATOM   1279  HB2 HYP C  26      78.599   0.318   1.220  1.00  0.00            
ATOM   1280  CA  HYP C  26      77.145  -1.246   0.346  1.00  0.00            
ATOM   1281  HA  HYP C  26      77.045  -0.662  -0.574  1.00  0.00            
ATOM   1282  C   HYP C  26      78.009  -2.485   0.130  1.00  0.00            
ATOM   1283  O   HYP C  26      77.918  -3.437   0.848  1.00  0.00            
ATOM   1284  N   GLY C  27      79.010  -2.394  -0.852  1.00  0.00            
ATOM   1285  H   GLY C  27      79.134  -1.500  -1.312  1.00  0.00            
ATOM   1286  CA  GLY C  27      79.805  -3.535  -1.266  1.00  0.00            
ATOM   1287  HA1 GLY C  27      80.045  -3.427  -2.319  1.00  0.00            
ATOM   1288  HA2 GLY C  27      79.180  -4.418  -1.114  1.00  0.00            
ATOM   1289  C   GLY C  27      81.062  -3.721  -0.387  1.00  0.00            
ATOM   1290  O   GLY C  27      81.308  -3.082   0.638  1.00  0.00            
ATOM   1291  N   PRO C  28      82.043  -4.422  -0.977  1.00  0.00            
ATOM   1292  CD  PRO C  28      82.043  -5.274  -2.181  1.00  0.00            
ATOM   1293  HD1 PRO C  28      82.607  -4.803  -2.987  1.00  0.00            
ATOM   1294  HD2 PRO C  28      81.035  -5.618  -2.396  1.00  0.00            
ATOM   1295  CG  PRO C  28      82.813  -6.543  -1.777  1.00  0.00            
ATOM   1296  HG1 PRO C  28      83.091  -7.053  -2.704  1.00  0.00            
ATOM   1297  HG2 PRO C  28      82.097  -7.200  -1.266  1.00  0.00            
ATOM   1298  CB  PRO C  28      83.950  -6.026  -0.873  1.00  0.00            
ATOM   1299  HB1 PRO C  28      84.771  -5.713  -1.518  1.00  0.00            
ATOM   1300  HB2 PRO C  28      84.239  -6.736  -0.097  1.00  0.00            
ATOM   1301  CA  PRO C  28      83.268  -4.780  -0.205  1.00  0.00            
ATOM   1302  HA  PRO C  28      82.955  -5.018   0.810  1.00  0.00            
ATOM   1303  C   PRO C  28      84.244  -3.622  -0.022  1.00  0.00            
ATOM   1304  O   PRO C  28      84.350  -2.785  -0.937  1.00  0.00            
ATOM   1305  N   HYP C  29      84.994  -3.622   1.047  1.00  0.00            
ATOM   1306  CD2 HYP C  29      84.890  -4.448   2.301  1.00  0.00            
ATOM   1307 1HD2 HYP C  29      85.225  -5.419   1.932  1.00  0.00            
ATOM   1308 2HD2 HYP C  29      83.852  -4.575   2.610  1.00  0.00            
ATOM   1309  CG  HYP C  29      85.748  -3.787   3.388  1.00  0.00            
ATOM   1310  HG  HYP C  29      86.052  -4.470   4.178  1.00  0.00            
ATOM   1311  OD1 HYP C  29      84.894  -2.785   3.861  1.00  0.00            
ATOM   1312  HD1 HYP C  29      85.443  -2.131   4.308  1.00  0.00            
ATOM   1313  CB  HYP C  29      86.861  -3.258   2.485  1.00  0.00            
ATOM   1314  HB1 HYP C  29      87.534  -4.104   2.351  1.00  0.00            
ATOM   1315  HB2 HYP C  29      87.405  -2.424   2.922  1.00  0.00            
ATOM   1316  CA  HYP C  29      86.188  -2.713   1.195  1.00  0.00            
ATOM   1317  HA  HYP C  29      85.886  -1.710   1.484  1.00  0.00            
ATOM   1318  C   HYP C  29      87.136  -2.723  -0.031  1.00  0.00            
ATOM   1319  O   HYP C  29      87.304  -3.710  -0.729  1.00  0.00            
ATOM   1320  N   GLY C  30      87.787  -1.588  -0.213  1.00  0.00            
ATOM   1321  H   GLY C  30      87.669  -0.810   0.410  1.00  0.00            
ATOM   1322  CA  GLY C  30      88.656  -1.241  -1.289  1.00  0.00            
ATOM   1323  HA1 GLY C  30      88.803  -0.157  -1.274  1.00  0.00            
ATOM   1324  HA2 GLY C  30      88.121  -1.519  -2.203  1.00  0.00            
ATOM   1325  C   GLY C  30      90.021  -1.902  -1.341  1.00  0.00            
ATOM   1326  O   GLY C  30      90.318  -2.684  -0.456  1.00  0.00            
ATOM   1327  N   PRO C  31      90.848  -1.551  -2.314  1.00  0.00            
ATOM   1328  CD  PRO C  31      90.626  -0.589  -3.375  1.00  0.00            
ATOM   1329  HD1 PRO C  31      90.431   0.382  -2.900  1.00  0.00            
ATOM   1330  HD2 PRO C  31      89.829  -0.949  -4.024  1.00  0.00            
ATOM   1331  CG  PRO C  31      91.878  -0.344  -4.124  1.00  0.00            
ATOM   1332  HG1 PRO C  31      92.462   0.462  -3.680  1.00  0.00            
ATOM   1333  HG2 PRO C  31      91.702  -0.054  -5.159  1.00  0.00            
ATOM   1334  CB  PRO C  31      92.641  -1.590  -3.859  1.00  0.00            
ATOM   1335  HB1 PRO C  31      93.727  -1.518  -3.920  1.00  0.00            
ATOM   1336  HB2 PRO C  31      92.301  -2.422  -4.474  1.00  0.00            
ATOM   1337  CA  PRO C  31      92.240  -2.010  -2.476  1.00  0.00            
ATOM   1338  HA  PRO C  31      92.336  -3.071  -2.295  1.00  0.00            
ATOM   1339  C   PRO C  31      93.100  -1.232  -1.495  1.00  0.00            
ATOM   1340  O   PRO C  31      92.848  -0.065  -1.086  1.00  0.00            
ATOM   1341  N   HYP C  32      94.355  -1.608  -1.193  1.00  0.00            
ATOM   1342  CD2 HYP C  32      94.937  -2.957  -1.410  1.00  0.00            
ATOM   1343 1HD2 HYP C  32      95.282  -3.029  -2.435  1.00  0.00            
ATOM   1344 2HD2 HYP C  32      94.200  -3.735  -1.193  1.00  0.00            
ATOM   1345  CG  HYP C  32      96.106  -3.041  -0.392  1.00  0.00            
ATOM   1346  HG  HYP C  32      96.976  -3.591  -0.735  1.00  0.00            
ATOM   1347  OD1 HYP C  32      95.612  -3.453   0.876  1.00  0.00            
ATOM   1348  HD1 HYP C  32      94.759  -3.865   0.728  1.00  0.00            
ATOM   1349  CB  HYP C  32      96.546  -1.620  -0.263  1.00  0.00            
ATOM   1350  HB1 HYP C  32      97.198  -1.381  -1.104  1.00  0.00            
ATOM   1351  HB2 HYP C  32      97.192  -1.512   0.613  1.00  0.00            
ATOM   1352  CA  HYP C  32      95.231  -0.834  -0.278  1.00  0.00            
ATOM   1353  HA  HYP C  32      94.780  -0.778   0.714  1.00  0.00            
ATOM   1354  C   HYP C  32      95.574   0.585  -0.779  1.00  0.00            
ATOM   1355  O   HYP C  32      95.392   0.804  -1.934  1.00  0.00            
ATOM   1356  N   GLY C  33      96.080   1.490   0.118  1.00  0.00            
ATOM   1357  H   GLY C  33      96.162   1.236   1.093  1.00  0.00            
ATOM   1358  CA  GLY C  33      96.238   2.966  -0.171  1.00  0.00            
ATOM   1359  HA1 GLY C  33      96.305   3.539   0.759  1.00  0.00            
ATOM   1360  HA2 GLY C  33      95.365   3.315  -0.721  1.00  0.00            
ATOM   1361  C   GLY C  33      97.532   3.192  -0.917  1.00  0.00            
ATOM   1362  O   GLY C  33      98.399   2.315  -0.893  1.00  0.00            
ATOM   1363  N   PRO C  34      97.749   4.441  -1.380  1.00  0.00            
ATOM   1364  CD  PRO C  34      96.669   5.444  -1.566  1.00  0.00            
ATOM   1365  HD1 PRO C  34      96.434   5.922  -0.615  1.00  0.00            
ATOM   1366  HD2 PRO C  34      95.758   4.977  -1.914  1.00  0.00            
ATOM   1367  CG  PRO C  34      97.066   6.455  -2.553  1.00  0.00            
ATOM   1368  HG1 PRO C  34      96.706   7.449  -2.307  1.00  0.00            
ATOM   1369  HG2 PRO C  34      96.772   6.056  -3.531  1.00  0.00            
ATOM   1370  CB  PRO C  34      98.584   6.404  -2.328  1.00  0.00            
ATOM   1371  HB1 PRO C  34      98.812   7.042  -1.470  1.00  0.00            
ATOM   1372  HB2 PRO C  34      99.150   6.730  -3.194  1.00  0.00            
ATOM   1373  CA  PRO C  34      98.909   4.988  -2.003  1.00  0.00            
ATOM   1374  HA  PRO C  34      99.183   4.286  -2.792  1.00  0.00            
ATOM   1375  C   PRO C  34     100.061   4.942  -0.941  1.00  0.00            
ATOM   1376  O   PRO C  34      99.846   4.928   0.263  1.00  0.00            
ATOM   1377  N   HYP C  35     101.335   5.155  -1.429  1.00  0.00            
ATOM   1378  CD2 HYP C  35     101.775   5.064  -2.788  1.00  0.00            
ATOM   1379 1HD2 HYP C  35     101.667   6.078  -3.179  1.00  0.00            
ATOM   1380 2HD2 HYP C  35     101.142   4.328  -3.295  1.00  0.00            
ATOM   1381  CG  HYP C  35     103.292   4.733  -2.778  1.00  0.00            
ATOM   1382  HG  HYP C  35     103.857   5.131  -3.614  1.00  0.00            
ATOM   1383  OD1 HYP C  35     103.431   3.309  -2.684  1.00  0.00            
ATOM   1384  HD1 HYP C  35     104.353   3.112  -2.513  1.00  0.00            
ATOM   1385  CB  HYP C  35     103.652   5.383  -1.479  1.00  0.00            
ATOM   1386  HB1 HYP C  35     103.766   6.432  -1.727  1.00  0.00            
ATOM   1387  HB2 HYP C  35     104.600   4.930  -1.169  1.00  0.00            
ATOM   1388  CA  HYP C  35     102.508   5.247  -0.491  1.00  0.00            
ATOM   1389  HA  HYP C  35     102.602   4.266  -0.039  1.00  0.00            
ATOM   1390  C   HYP C  35     102.491   6.412   0.556  1.00  0.00            
ATOM   1391  O   HYP C  35     101.828   7.446   0.434  1.00  0.00            
ATOM   1392  N   GLY C  36     103.319   6.181   1.585  1.00  0.00            
ATOM   1393  H   GLY C  36     103.828   5.312   1.583  1.00  0.00            
ATOM   1394  CA  GLY C  36     103.462   7.179   2.711  1.00  0.00            
ATOM   1395  HA1 GLY C  36     103.799   6.779   3.667  1.00  0.00            
ATOM   1396  HA2 GLY C  36     102.424   7.460   2.900  1.00  0.00            
ATOM   1397  C   GLY C  36     104.197   8.486   2.251  1.00  0.00            
ATOM   1398  O   GLY C  36     104.763   8.562   1.140  1.00  0.00            
ATOM   1399  N   PRO C  37     104.093   9.582   3.033  1.00  0.00            
ATOM   1400  CD  PRO C  37     103.251   9.595   4.264  1.00  0.00            
ATOM   1401  HD1 PRO C  37     103.718   8.927   4.976  1.00  0.00            
ATOM   1402  HD2 PRO C  37     102.210   9.350   4.027  1.00  0.00            
ATOM   1403  CG  PRO C  37     103.360  11.035   4.828  1.00  0.00            
ATOM   1404  HG1 PRO C  37     104.107  11.088   5.617  1.00  0.00            
ATOM   1405  HG2 PRO C  37     102.402  11.400   5.196  1.00  0.00            
ATOM   1406  CB  PRO C  37     103.742  11.813   3.555  1.00  0.00            
ATOM   1407  HB1 PRO C  37     104.216  12.730   3.901  1.00  0.00            
ATOM   1408  HB2 PRO C  37     102.851  12.008   2.967  1.00  0.00            
ATOM   1409  CA  PRO C  37     104.715  10.878   2.794  1.00  0.00            
ATOM   1410  HA  PRO C  37     104.693  11.082   1.725  1.00  0.00            
ATOM   1411  C   PRO C  37     106.112  10.884   3.368  1.00  0.00            
ATOM   1412  O   PRO C  37     106.507   9.926   4.063  1.00  0.00            
ATOM   1413  N   HYP C  38     106.809  12.032   3.074  1.00  0.00            
ATOM   1414  CD2 HYP C  38     106.376  13.066   2.107  1.00  0.00            
ATOM   1415 1HD2 HYP C  38     105.788  13.778   2.689  1.00  0.00            
ATOM   1416 2HD2 HYP C  38     105.834  12.695   1.233  1.00  0.00            
ATOM   1417  CG  HYP C  38     107.592  13.833   1.671  1.00  0.00            
ATOM   1418  HG  HYP C  38     107.318  14.836   1.343  1.00  0.00            
ATOM   1419  OD1 HYP C  38     108.257  13.138   0.641  1.00  0.00            
ATOM   1420  HD1 HYP C  38     109.033  13.685   0.480  1.00  0.00            
ATOM   1421  CB  HYP C  38     108.291  13.884   2.997  1.00  0.00            
ATOM   1422  HB1 HYP C  38     107.718  14.579   3.620  1.00  0.00            
ATOM   1423  HB2 HYP C  38     109.301  14.299   2.972  1.00  0.00            
ATOM   1424  CA  HYP C  38     108.181  12.418   3.484  1.00  0.00            
ATOM   1425  HA  HYP C  38     108.916  11.755   3.019  1.00  0.00            
ATOM   1426  C   HYP C  38     108.276  12.566   4.964  1.00  0.00            
ATOM   1427  O   HYP C  38     107.313  12.975   5.686  1.00  0.00            
ATOM   1428  N   GLY C  39     109.393  12.202   5.498  1.00  0.00            
ATOM   1429  H   GLY C  39     109.982  11.615   4.916  1.00  0.00            
ATOM   1430  CA  GLY C  39     109.604  12.118   6.954  1.00  0.00            
ATOM   1431  HA1 GLY C  39     108.956  11.382   7.428  1.00  0.00            
ATOM   1432  HA2 GLY C  39     109.380  13.089   7.393  1.00  0.00            
ATOM   1433  C   GLY C  39     111.041  11.810   7.288  1.00  0.00            
ATOM   1434  O   GLY C  39     111.893  12.072   6.489  1.00  0.00            
ATOM   1435  N   NH2 C  40     111.203  11.226   8.481  1.00  0.00            
ATOM   1436  H1  NH2 C  40     110.372  10.961   8.993  1.00  0.00            
ATOM   1437  H2  NH2 C  40     110.740  10.435   8.043  1.00  0.00            
END
