# Supplementary material for: A solution structure analysis reveals a bent collagen triple helix in the complement activation recognition molecule mannan-binding lectin
Source: J Biol Chem. 2022 Dec 15;299(2):102799. doi: 10.1016/j.jbc.2022.102799 (PMC9898670; doi:10.1016/j.jbc.2022.102799)
Supplement: top10-mbl12 [file mmc3.zip › 7-MBL12-1885.pdb]

ATOM      1  CH3 ACE A   1       3.765   3.972   5.698  1.00  0.00            
ATOM      2 1HH3 ACE A   1       2.993   4.410   5.065  1.00  0.00            
ATOM      3 2HH3 ACE A   1       3.585   2.918   5.883  1.00  0.00            
ATOM      4 3HH3 ACE A   1       3.722   4.427   6.693  1.00  0.00            
ATOM      5  C   ACE A   1       5.128   4.108   5.130  1.00  0.00            
ATOM      6  O   ACE A   1       5.488   3.182   4.431  1.00  0.00            
ATOM      7  N   PRO A   2       5.790   5.289   5.190  1.00  0.00            
ATOM      8  CD  PRO A   2       5.272   6.521   5.818  1.00  0.00            
ATOM      9  HD1 PRO A   2       5.427   6.468   6.890  1.00  0.00            
ATOM     10  HD2 PRO A   2       4.219   6.730   5.600  1.00  0.00            
ATOM     11  CG  PRO A   2       6.130   7.637   5.325  1.00  0.00            
ATOM     12  HG1 PRO A   2       6.156   8.426   6.074  1.00  0.00            
ATOM     13  HG2 PRO A   2       5.882   8.110   4.377  1.00  0.00            
ATOM     14  CB  PRO A   2       7.501   7.000   5.023  1.00  0.00            
ATOM     15  HB1 PRO A   2       8.198   7.000   5.863  1.00  0.00            
ATOM     16  HB2 PRO A   2       8.066   7.427   4.194  1.00  0.00            
ATOM     17  CA  PRO A   2       7.063   5.604   4.623  1.00  0.00            
ATOM     18  HA  PRO A   2       7.028   5.497   3.538  1.00  0.00            
ATOM     19  C   PRO A   2       8.157   4.572   5.119  1.00  0.00            
ATOM     20  O   PRO A   2       8.304   4.327   6.325  1.00  0.00            
ATOM     21  N   HYP A   3       8.981   3.942   4.264  1.00  0.00            
ATOM     22  CD2 HYP A   3       8.629   3.779   2.931  1.00  0.00            
ATOM     23 1HD2 HYP A   3       8.826   4.690   2.361  1.00  0.00            
ATOM     24 2HD2 HYP A   3       7.616   3.400   2.807  1.00  0.00            
ATOM     25  CG  HYP A   3       9.633   2.774   2.281  1.00  0.00            
ATOM     26  HG  HYP A   3       9.918   2.904   1.240  1.00  0.00            
ATOM     27  OD1 HYP A   3       9.127   1.452   2.467  1.00  0.00            
ATOM     28  HD1 HYP A   3       9.846   0.856   2.247  1.00  0.00            
ATOM     29  CB  HYP A   3      10.858   2.976   3.201  1.00  0.00            
ATOM     30  HB1 HYP A   3      11.426   3.807   2.776  1.00  0.00            
ATOM     31  HB2 HYP A   3      11.495   2.084   3.249  1.00  0.00            
ATOM     32  CA  HYP A   3      10.209   3.279   4.596  1.00  0.00            
ATOM     33  HA  HYP A   3       9.978   2.360   5.128  1.00  0.00            
ATOM     34  C   HYP A   3      11.252   4.116   5.469  1.00  0.00            
ATOM     35  O   HYP A   3      11.294   5.354   5.499  1.00  0.00            
ATOM     36  N   GLY A   4      12.161   3.374   6.098  1.00  0.00            
ATOM     37  H   GLY A   4      12.094   2.363   5.980  1.00  0.00            
ATOM     38  CA  GLY A   4      13.255   3.864   6.943  1.00  0.00            
ATOM     39  HA1 GLY A   4      13.602   3.047   7.579  1.00  0.00            
ATOM     40  HA2 GLY A   4      12.925   4.530   7.729  1.00  0.00            
ATOM     41  C   GLY A   4      14.558   4.460   6.208  1.00  0.00            
ATOM     42  O   GLY A   4      14.430   4.753   4.998  1.00  0.00            
ATOM     43  N   PRO A   5      15.737   4.635   6.885  1.00  0.00            
ATOM     44  CD  PRO A   5      15.915   4.752   8.329  1.00  0.00            
ATOM     45  HD1 PRO A   5      16.247   3.797   8.727  1.00  0.00            
ATOM     46  HD2 PRO A   5      14.990   4.920   8.894  1.00  0.00            
ATOM     47  CG  PRO A   5      16.936   5.841   8.571  1.00  0.00            
ATOM     48  HG1 PRO A   5      17.471   5.801   9.519  1.00  0.00            
ATOM     49  HG2 PRO A   5      16.504   6.823   8.414  1.00  0.00            
ATOM     50  CB  PRO A   5      17.909   5.587   7.401  1.00  0.00            
ATOM     51  HB1 PRO A   5      18.623   4.793   7.643  1.00  0.00            
ATOM     52  HB2 PRO A   5      18.522   6.468   7.204  1.00  0.00            
ATOM     53  CA  PRO A   5      16.972   5.049   6.264  1.00  0.00            
ATOM     54  HA  PRO A   5      16.614   5.957   5.778  1.00  0.00            
ATOM     55  C   PRO A   5      17.688   4.096   5.282  1.00  0.00            
ATOM     56  O   PRO A   5      17.639   2.889   5.452  1.00  0.00            
ATOM     57  N   HYP A   6      18.433   4.577   4.297  1.00  0.00            
ATOM     58  CD2 HYP A   6      18.501   6.029   3.847  1.00  0.00            
ATOM     59 1HD2 HYP A   6      19.208   6.634   4.429  1.00  0.00            
ATOM     60 2HD2 HYP A   6      17.510   6.468   3.787  1.00  0.00            
ATOM     61  CG  HYP A   6      19.058   5.989   2.416  1.00  0.00            
ATOM     62  HG  HYP A   6      19.505   6.936   2.133  1.00  0.00            
ATOM     63  OD1 HYP A   6      17.925   5.579   1.595  1.00  0.00            
ATOM     64  HD1 HYP A   6      17.796   6.209   0.870  1.00  0.00            
ATOM     65  CB  HYP A   6      20.094   4.850   2.522  1.00  0.00            
ATOM     66  HB1 HYP A   6      21.073   5.168   2.887  1.00  0.00            
ATOM     67  HB2 HYP A   6      20.268   4.382   1.552  1.00  0.00            
ATOM     68  CA  HYP A   6      19.359   3.857   3.452  1.00  0.00            
ATOM     69  HA  HYP A   6      18.807   3.202   2.779  1.00  0.00            
ATOM     70  C   HYP A   6      20.358   3.017   4.256  1.00  0.00            
ATOM     71  O   HYP A   6      21.112   3.532   5.040  1.00  0.00            
ATOM     72  N   GLY A   7      20.483   1.700   3.977  1.00  0.00            
ATOM     73  H   GLY A   7      20.012   1.344   3.164  1.00  0.00            
ATOM     74  CA  GLY A   7      21.329   0.804   4.710  1.00  0.00            
ATOM     75  HA1 GLY A   7      21.243  -0.214   4.324  1.00  0.00            
ATOM     76  HA2 GLY A   7      20.928   0.862   5.727  1.00  0.00            
ATOM     77  C   GLY A   7      22.891   1.179   4.794  1.00  0.00            
ATOM     78  O   GLY A   7      23.346   2.064   4.069  1.00  0.00            
ATOM     79  N   PRO A   8      23.639   0.462   5.637  1.00  0.00            
ATOM     80  CD  PRO A   8      23.186  -0.619   6.488  1.00  0.00            
ATOM     81  HD1 PRO A   8      23.307  -1.594   6.023  1.00  0.00            
ATOM     82  HD2 PRO A   8      22.165  -0.534   6.840  1.00  0.00            
ATOM     83  CG  PRO A   8      24.088  -0.548   7.690  1.00  0.00            
ATOM     84  HG1 PRO A   8      24.096  -1.536   8.162  1.00  0.00            
ATOM     85  HG2 PRO A   8      23.561   0.194   8.288  1.00  0.00            
ATOM     86  CB  PRO A   8      25.424  -0.050   7.146  1.00  0.00            
ATOM     87  HB1 PRO A   8      25.991  -0.913   6.796  1.00  0.00            
ATOM     88  HB2 PRO A   8      26.018   0.547   7.843  1.00  0.00            
ATOM     89  CA  PRO A   8      25.044   0.763   5.880  1.00  0.00            
ATOM     90  HA  PRO A   8      24.951   1.831   6.089  1.00  0.00            
ATOM     91  C   PRO A   8      25.927   0.561   4.679  1.00  0.00            
ATOM     92  O   PRO A   8      25.660  -0.054   3.644  1.00  0.00            
ATOM     93  N   HYP A   9      27.200   1.020   4.837  1.00  0.00            
ATOM     94  CD2 HYP A   9      27.715   1.749   6.027  1.00  0.00            
ATOM     95 1HD2 HYP A   9      28.165   0.976   6.633  1.00  0.00            
ATOM     96 2HD2 HYP A   9      26.904   2.319   6.482  1.00  0.00            
ATOM     97  CG  HYP A   9      28.801   2.621   5.487  1.00  0.00            
ATOM     98  HG  HYP A   9      29.555   2.914   6.219  1.00  0.00            
ATOM     99  OD1 HYP A   9      28.345   3.857   5.028  1.00  0.00            
ATOM    100  HD1 HYP A   9      29.043   4.420   4.698  1.00  0.00            
ATOM    101  CB  HYP A   9      29.366   1.721   4.410  1.00  0.00            
ATOM    102  HB1 HYP A   9      30.134   1.068   4.826  1.00  0.00            
ATOM    103  HB2 HYP A   9      29.928   2.339   3.704  1.00  0.00            
ATOM    104  CA  HYP A   9      28.216   0.941   3.800  1.00  0.00            
ATOM    105  HA  HYP A   9      27.950   1.494   2.902  1.00  0.00            
ATOM    106  C   HYP A   9      28.502  -0.559   3.524  1.00  0.00            
ATOM    107  O   HYP A   9      28.440  -1.414   4.381  1.00  0.00            
ATOM    108  N   GLY A  10      28.884  -0.791   2.249  1.00  0.00            
ATOM    109  H   GLY A  10      28.992  -0.038   1.589  1.00  0.00            
ATOM    110  CA  GLY A  10      29.306  -2.102   1.880  1.00  0.00            
ATOM    111  HA1 GLY A  10      29.296  -2.146   0.790  1.00  0.00            
ATOM    112  HA2 GLY A  10      28.660  -2.874   2.271  1.00  0.00            
ATOM    113  C   GLY A  10      30.779  -2.516   2.252  1.00  0.00            
ATOM    114  O   GLY A  10      31.426  -1.808   3.046  1.00  0.00            
ATOM    115  N   PRO A  11      31.331  -3.637   1.709  1.00  0.00            
ATOM    116  CD  PRO A  11      30.630  -4.617   0.907  1.00  0.00            
ATOM    117  HD1 PRO A  11      30.703  -4.430  -0.164  1.00  0.00            
ATOM    118  HD2 PRO A  11      29.591  -4.812   1.182  1.00  0.00            
ATOM    119  CG  PRO A  11      31.420  -5.876   1.171  1.00  0.00            
ATOM    120  HG1 PRO A  11      31.220  -6.658   0.431  1.00  0.00            
ATOM    121  HG2 PRO A  11      31.127  -6.199   2.168  1.00  0.00            
ATOM    122  CB  PRO A  11      32.846  -5.415   1.172  1.00  0.00            
ATOM    123  HB1 PRO A  11      33.244  -5.322   0.159  1.00  0.00            
ATOM    124  HB2 PRO A  11      33.435  -6.134   1.751  1.00  0.00            
ATOM    125  CA  PRO A  11      32.720  -4.072   1.944  1.00  0.00            
ATOM    126  HA  PRO A  11      32.722  -4.188   3.031  1.00  0.00            
ATOM    127  C   PRO A  11      33.797  -3.125   1.446  1.00  0.00            
ATOM    128  O   PRO A  11      33.728  -2.799   0.313  1.00  0.00            
ATOM    129  N   HYP A  12      34.869  -2.805   2.148  1.00  0.00            
ATOM    130  CD2 HYP A  12      35.284  -3.440   3.391  1.00  0.00            
ATOM    131 1HD2 HYP A  12      35.640  -4.416   3.073  1.00  0.00            
ATOM    132 2HD2 HYP A  12      34.490  -3.484   4.129  1.00  0.00            
ATOM    133  CG  HYP A  12      36.441  -2.581   3.941  1.00  0.00            
ATOM    134  HG  HYP A  12      37.124  -3.125   4.596  1.00  0.00            
ATOM    135  OD1 HYP A  12      36.081  -1.454   4.657  1.00  0.00            
ATOM    136  HD1 HYP A  12      36.920  -1.004   4.717  1.00  0.00            
ATOM    137  CB  HYP A  12      37.158  -2.160   2.684  1.00  0.00            
ATOM    138  HB1 HYP A  12      37.891  -2.921   2.408  1.00  0.00            
ATOM    139  HB2 HYP A  12      37.624  -1.173   2.697  1.00  0.00            
ATOM    140  CA  HYP A  12      36.033  -2.145   1.610  1.00  0.00            
ATOM    141  HA  HYP A  12      35.682  -1.109   1.605  1.00  0.00            
ATOM    142  C   HYP A  12      36.517  -2.762   0.308  1.00  0.00            
ATOM    143  O   HYP A  12      36.416  -4.005   0.151  1.00  0.00            
ATOM    144  N   GLY A  13      36.894  -1.969  -0.697  1.00  0.00            
ATOM    145  H   GLY A  13      36.909  -0.965  -0.615  1.00  0.00            
ATOM    146  CA  GLY A  13      37.230  -2.584  -2.014  1.00  0.00            
ATOM    147  HA1 GLY A  13      37.372  -1.748  -2.702  1.00  0.00            
ATOM    148  HA2 GLY A  13      36.369  -3.136  -2.375  1.00  0.00            
ATOM    149  C   GLY A  13      38.472  -3.526  -2.005  1.00  0.00            
ATOM    150  O   GLY A  13      39.041  -3.859  -0.968  1.00  0.00            
ATOM    151  N   PRO A  14      38.905  -3.943  -3.232  1.00  0.00            
ATOM    152  CD  PRO A  14      38.098  -3.835  -4.445  1.00  0.00            
ATOM    153  HD1 PRO A  14      38.162  -2.849  -4.898  1.00  0.00            
ATOM    154  HD2 PRO A  14      37.014  -3.835  -4.311  1.00  0.00            
ATOM    155  CG  PRO A  14      38.771  -4.839  -5.427  1.00  0.00            
ATOM    156  HG1 PRO A  14      38.629  -4.379  -6.404  1.00  0.00            
ATOM    157  HG2 PRO A  14      38.418  -5.858  -5.284  1.00  0.00            
ATOM    158  CB  PRO A  14      40.258  -4.961  -5.000  1.00  0.00            
ATOM    159  HB1 PRO A  14      40.729  -4.042  -5.357  1.00  0.00            
ATOM    160  HB2 PRO A  14      40.723  -5.877  -5.349  1.00  0.00            
ATOM    161  CA  PRO A  14      40.133  -4.760  -3.453  1.00  0.00            
ATOM    162  HA  PRO A  14      40.000  -5.721  -2.955  1.00  0.00            
ATOM    163  C   PRO A  14      41.410  -4.046  -2.959  1.00  0.00            
ATOM    164  O   PRO A  14      41.519  -2.845  -2.816  1.00  0.00            
ATOM    165  N   HYP A  15      42.515  -4.783  -2.700  1.00  0.00            
ATOM    166  CD2 HYP A  15      42.471  -6.224  -2.546  1.00  0.00            
ATOM    167 1HD2 HYP A  15      42.450  -6.733  -3.517  1.00  0.00            
ATOM    168 2HD2 HYP A  15      41.632  -6.481  -1.897  1.00  0.00            
ATOM    169  CG  HYP A  15      43.748  -6.621  -1.770  1.00  0.00            
ATOM    170  HG  HYP A  15      44.070  -7.623  -2.033  1.00  0.00            
ATOM    171  OD1 HYP A  15      43.678  -6.435  -0.372  1.00  0.00            
ATOM    172  HD1 HYP A  15      44.358  -6.966   0.047  1.00  0.00            
ATOM    173  CB  HYP A  15      44.684  -5.602  -2.385  1.00  0.00            
ATOM    174  HB1 HYP A  15      45.028  -6.036  -3.322  1.00  0.00            
ATOM    175  HB2 HYP A  15      45.535  -5.361  -1.743  1.00  0.00            
ATOM    176  CA  HYP A  15      43.906  -4.293  -2.581  1.00  0.00            
ATOM    177  HA  HYP A  15      44.144  -3.660  -1.721  1.00  0.00            
ATOM    178  C   HYP A  15      44.456  -3.590  -3.786  1.00  0.00            
ATOM    179  O   HYP A  15      44.251  -3.991  -4.948  1.00  0.00            
ATOM    180  N   GLY A  16      45.166  -2.448  -3.574  1.00  0.00            
ATOM    181  H   GLY A  16      45.359  -2.171  -2.629  1.00  0.00            
ATOM    182  CA  GLY A  16      45.841  -1.591  -4.643  1.00  0.00            
ATOM    183  HA1 GLY A  16      46.173  -0.659  -4.182  1.00  0.00            
ATOM    184  HA2 GLY A  16      45.046  -1.469  -5.386  1.00  0.00            
ATOM    185  C   GLY A  16      47.033  -2.272  -5.304  1.00  0.00            
ATOM    186  O   GLY A  16      47.564  -3.306  -4.832  1.00  0.00            
ATOM    187  N   GLU A  17      47.504  -1.685  -6.410  1.00  0.00            
ATOM    188  H   GLU A  17      47.139  -0.783  -6.688  1.00  0.00            
ATOM    189  CA  GLU A  17      48.569  -2.305  -7.248  1.00  0.00            
ATOM    190  HA  GLU A  17      48.352  -3.374  -7.208  1.00  0.00            
ATOM    191  CB  GLU A  17      48.660  -1.856  -8.706  1.00  0.00            
ATOM    192  HB1 GLU A  17      49.569  -2.306  -9.120  1.00  0.00            
ATOM    193  HB2 GLU A  17      48.734  -0.775  -8.691  1.00  0.00            
ATOM    194  CG  GLU A  17      47.384  -2.267  -9.464  1.00  0.00            
ATOM    195  HG1 GLU A  17      47.370  -1.854 -10.472  1.00  0.00            
ATOM    196  HG2 GLU A  17      46.503  -1.762  -9.070  1.00  0.00            
ATOM    197  CD  GLU A  17      47.189  -3.762  -9.417  1.00  0.00            
ATOM    198  OE1 GLU A  17      46.114  -4.207  -8.938  1.00  0.00            
ATOM    199  OE2 GLU A  17      48.084  -4.500  -9.922  1.00  0.00            
ATOM    200  C   GLU A  17      49.986  -2.119  -6.583  1.00  0.00            
ATOM    201  O   GLU A  17      50.432  -1.063  -6.183  1.00  0.00            
ATOM    202  N   PRO A  18      50.741  -3.207  -6.375  1.00  0.00            
ATOM    203  CD  PRO A  18      50.529  -4.531  -6.944  1.00  0.00            
ATOM    204  HD1 PRO A  18      50.181  -4.485  -7.975  1.00  0.00            
ATOM    205  HD2 PRO A  18      49.758  -5.038  -6.355  1.00  0.00            
ATOM    206  CG  PRO A  18      51.898  -5.315  -6.820  1.00  0.00            
ATOM    207  HG1 PRO A  18      52.602  -4.994  -7.588  1.00  0.00            
ATOM    208  HG2 PRO A  18      51.818  -6.386  -6.670  1.00  0.00            
ATOM    209  CB  PRO A  18      52.362  -4.845  -5.453  1.00  0.00            
ATOM    210  HB1 PRO A  18      53.427  -4.951  -5.218  1.00  0.00            
ATOM    211  HB2 PRO A  18      51.833  -5.377  -4.661  1.00  0.00            
ATOM    212  CA  PRO A  18      52.040  -3.362  -5.650  1.00  0.00            
ATOM    213  HA  PRO A  18      51.914  -2.935  -4.658  1.00  0.00            
ATOM    214  C   PRO A  18      53.126  -2.591  -6.452  1.00  0.00            
ATOM    215  O   PRO A  18      53.151  -2.555  -7.698  1.00  0.00            
ATOM    216  N   GLY A  19      54.127  -2.007  -5.760  1.00  0.00            
ATOM    217  H   GLY A  19      54.054  -1.988  -4.758  1.00  0.00            
ATOM    218  CA  GLY A  19      55.266  -1.406  -6.380  1.00  0.00            
ATOM    219  HA1 GLY A  19      55.717  -0.849  -5.562  1.00  0.00            
ATOM    220  HA2 GLY A  19      54.948  -0.658  -7.117  1.00  0.00            
ATOM    221  C   GLY A  19      56.275  -2.336  -7.017  1.00  0.00            
ATOM    222  O   GLY A  19      57.289  -2.630  -6.407  1.00  0.00            
ATOM    223  N   GLN A  20      55.986  -2.997  -8.112  1.00  0.00            
ATOM    224  H   GLN A  20      55.176  -2.755  -8.656  1.00  0.00            
ATOM    225  CA  GLN A  20      56.665  -4.151  -8.742  1.00  0.00            
ATOM    226  HA  GLN A  20      57.602  -4.471  -8.306  1.00  0.00            
ATOM    227  CB  GLN A  20      55.830  -5.457  -8.576  1.00  0.00            
ATOM    228  HB1 GLN A  20      56.230  -6.153  -9.307  1.00  0.00            
ATOM    229  HB2 GLN A  20      54.823  -5.246  -8.928  1.00  0.00            
ATOM    230  CG  GLN A  20      55.918  -5.982  -7.105  1.00  0.00            
ATOM    231  HG1 GLN A  20      55.481  -5.234  -6.449  1.00  0.00            
ATOM    232  HG2 GLN A  20      56.925  -6.227  -6.780  1.00  0.00            
ATOM    233  CD  GLN A  20      55.153  -7.297  -6.848  1.00  0.00            
ATOM    234  OE1 GLN A  20      54.468  -7.858  -7.713  1.00  0.00            
ATOM    235  NE2 GLN A  20      55.208  -7.770  -5.603  1.00  0.00            
ATOM    236 1HE2 GLN A  20      55.766  -7.303  -4.912  1.00  0.00            
ATOM    237 2HE2 GLN A  20      54.567  -8.526  -5.390  1.00  0.00            
ATOM    238  C   GLN A  20      57.003  -3.815 -10.224  1.00  0.00            
ATOM    239  O   GLN A  20      56.517  -2.867 -10.772  1.00  0.00            
ATOM    240  N   GLY A  21      57.783  -4.713 -10.888  1.00  0.00            
ATOM    241  H   GLY A  21      58.034  -5.580 -10.424  1.00  0.00            
ATOM    242  CA  GLY A  21      58.206  -4.508 -12.264  1.00  0.00            
ATOM    243  HA1 GLY A  21      57.798  -3.548 -12.580  1.00  0.00            
ATOM    244  HA2 GLY A  21      57.783  -5.170 -13.012  1.00  0.00            
ATOM    245  C   GLY A  21      59.782  -4.518 -12.337  1.00  0.00            
ATOM    246  O   GLY A  21      60.429  -5.292 -11.608  1.00  0.00            
ATOM    247  N   LEU A  22      60.366  -3.732 -13.192  1.00  0.00            
ATOM    248  H   LEU A  22      59.755  -3.028 -13.588  1.00  0.00            
ATOM    249  CA  LEU A  22      61.773  -3.571 -13.531  1.00  0.00            
ATOM    250  HA  LEU A  22      62.088  -4.592 -13.757  1.00  0.00            
ATOM    251  CB  LEU A  22      62.017  -2.568 -14.687  1.00  0.00            
ATOM    252  HB1 LEU A  22      63.103  -2.555 -14.814  1.00  0.00            
ATOM    253  HB2 LEU A  22      61.770  -1.559 -14.348  1.00  0.00            
ATOM    254  CG  LEU A  22      61.385  -2.768 -16.009  1.00  0.00            
ATOM    255  HG  LEU A  22      60.312  -2.613 -15.973  1.00  0.00            
ATOM    256  CD1 LEU A  22      62.056  -2.003 -17.161  1.00  0.00            
ATOM    257 1HD1 LEU A  22      61.460  -2.233 -18.045  1.00  0.00            
ATOM    258 2HD1 LEU A  22      61.940  -0.938 -16.956  1.00  0.00            
ATOM    259 3HD1 LEU A  22      63.087  -2.335 -17.280  1.00  0.00            
ATOM    260  CD2 LEU A  22      61.678  -4.246 -16.372  1.00  0.00            
ATOM    261 1HD2 LEU A  22      61.135  -4.450 -17.299  1.00  0.00            
ATOM    262 2HD2 LEU A  22      62.757  -4.406 -16.444  1.00  0.00            
ATOM    263 3HD2 LEU A  22      61.188  -4.891 -15.647  1.00  0.00            
ATOM    264  C   LEU A  22      62.570  -3.123 -12.194  1.00  0.00            
ATOM    265  O   LEU A  22      62.274  -2.038 -11.686  1.00  0.00            
ATOM    266  N   ARG A  23      63.602  -3.850 -11.697  1.00  0.00            
ATOM    267  H   ARG A  23      63.859  -4.728 -12.133  1.00  0.00            
ATOM    268  CA  ARG A  23      64.417  -3.620 -10.500  1.00  0.00            
ATOM    269  HA  ARG A  23      63.779  -3.430  -9.632  1.00  0.00            
ATOM    270  CB  ARG A  23      65.316  -4.806 -10.096  1.00  0.00            
ATOM    271  HB1 ARG A  23      66.209  -4.849 -10.724  1.00  0.00            
ATOM    272  HB2 ARG A  23      64.686  -5.694 -10.153  1.00  0.00            
ATOM    273  CG  ARG A  23      65.782  -4.673  -8.642  1.00  0.00            
ATOM    274  HG1 ARG A  23      64.935  -4.521  -7.973  1.00  0.00            
ATOM    275  HG2 ARG A  23      66.473  -3.824  -8.692  1.00  0.00            
ATOM    276  CD  ARG A  23      66.647  -5.909  -8.182  1.00  0.00            
ATOM    277  HD1 ARG A  23      67.505  -6.102  -8.838  1.00  0.00            
ATOM    278  HD2 ARG A  23      66.113  -6.851  -8.280  1.00  0.00            
ATOM    279  NE  ARG A  23      67.187  -5.712  -6.805  1.00  0.00            
ATOM    280  HE  ARG A  23      66.651  -5.017  -6.298  1.00  0.00            
ATOM    281  CZ  ARG A  23      68.223  -6.301  -6.190  1.00  0.00            
ATOM    282  NH1 ARG A  23      68.678  -5.918  -5.033  1.00  0.00            
ATOM    283 1HH1 ARG A  23      68.069  -5.333  -4.471  1.00  0.00            
ATOM    284 2HH1 ARG A  23      69.486  -6.298  -4.578  1.00  0.00            
ATOM    285  NH2 ARG A  23      68.895  -7.300  -6.716  1.00  0.00            
ATOM    286 1HH2 ARG A  23      68.535  -7.750  -7.541  1.00  0.00            
ATOM    287 2HH2 ARG A  23      69.756  -7.609  -6.284  1.00  0.00            
ATOM    288  C   ARG A  23      65.250  -2.331 -10.801  1.00  0.00            
ATOM    289  O   ARG A  23      66.028  -2.269 -11.795  1.00  0.00            
ATOM    290  N   GLY A  24      65.344  -1.404  -9.858  1.00  0.00            
ATOM    291  H   GLY A  24      64.915  -1.593  -8.959  1.00  0.00            
ATOM    292  CA  GLY A  24      66.079  -0.108  -9.939  1.00  0.00            
ATOM    293  HA1 GLY A  24      65.826   0.371  -9.001  1.00  0.00            
ATOM    294  HA2 GLY A  24      65.616   0.410 -10.772  1.00  0.00            
ATOM    295  C   GLY A  24      67.608  -0.227 -10.066  1.00  0.00            
ATOM    296  O   GLY A  24      68.196  -1.356  -9.957  1.00  0.00            
ATOM    297  N   PRO A  25      68.368   0.898 -10.211  1.00  0.00            
ATOM    298  CD  PRO A  25      67.854   2.218 -10.528  1.00  0.00            
ATOM    299  HD1 PRO A  25      67.458   2.766  -9.673  1.00  0.00            
ATOM    300  HD2 PRO A  25      67.053   1.989 -11.234  1.00  0.00            
ATOM    301  CG  PRO A  25      68.986   2.919 -11.270  1.00  0.00            
ATOM    302  HG1 PRO A  25      68.885   4.004 -11.210  1.00  0.00            
ATOM    303  HG2 PRO A  25      69.029   2.658 -12.327  1.00  0.00            
ATOM    304  CB  PRO A  25      70.222   2.384 -10.621  1.00  0.00            
ATOM    305  HB1 PRO A  25      70.351   2.869  -9.657  1.00  0.00            
ATOM    306  HB2 PRO A  25      71.093   2.543 -11.257  1.00  0.00            
ATOM    307  CA  PRO A  25      69.811   0.888 -10.494  1.00  0.00            
ATOM    308  HA  PRO A  25      69.999   0.367 -11.428  1.00  0.00            
ATOM    309  C   PRO A  25      70.664   0.360  -9.320  1.00  0.00            
ATOM    310  O   PRO A  25      70.270   0.520  -8.149  1.00  0.00            
ATOM    311  N   HYP A  26      71.817  -0.334  -9.619  1.00  0.00            
ATOM    312  CD2 HYP A  26      72.049  -0.948 -10.886  1.00  0.00            
ATOM    313 1HD2 HYP A  26      72.337  -0.205 -11.628  1.00  0.00            
ATOM    314 2HD2 HYP A  26      71.198  -1.556 -11.191  1.00  0.00            
ATOM    315  CG  HYP A  26      73.147  -1.989 -10.569  1.00  0.00            
ATOM    316  HG  HYP A  26      73.723  -2.133 -11.480  1.00  0.00            
ATOM    317  OD1 HYP A  26      72.442  -3.222 -10.073  1.00  0.00            
ATOM    318  HD1 HYP A  26      73.139  -3.858  -9.882  1.00  0.00            
ATOM    319  CB  HYP A  26      73.961  -1.440  -9.352  1.00  0.00            
ATOM    320  HB1 HYP A  26      74.620  -0.737  -9.843  1.00  0.00            
ATOM    321  HB2 HYP A  26      74.541  -2.163  -8.793  1.00  0.00            
ATOM    322  CA  HYP A  26      72.880  -0.661  -8.551  1.00  0.00            
ATOM    323  HA  HYP A  26      72.407  -1.320  -7.821  1.00  0.00            
ATOM    324  C   HYP A  26      73.400   0.507  -7.685  1.00  0.00            
ATOM    325  O   HYP A  26      73.632   1.615  -8.192  1.00  0.00            
ATOM    326  N   GLY A  27      73.827   0.166  -6.451  1.00  0.00            
ATOM    327  H   GLY A  27      73.730  -0.773  -6.123  1.00  0.00            
ATOM    328  CA  GLY A  27      74.087   1.194  -5.432  1.00  0.00            
ATOM    329  HA1 GLY A  27      74.054   0.915  -4.379  1.00  0.00            
ATOM    330  HA2 GLY A  27      73.301   1.928  -5.620  1.00  0.00            
ATOM    331  C   GLY A  27      75.504   1.677  -5.680  1.00  0.00            
ATOM    332  O   GLY A  27      76.285   1.066  -6.337  1.00  0.00            
ATOM    333  N   PRO A  28      75.867   2.874  -5.165  1.00  0.00            
ATOM    334  CD  PRO A  28      75.024   3.797  -4.414  1.00  0.00            
ATOM    335  HD1 PRO A  28      74.598   3.358  -3.503  1.00  0.00            
ATOM    336  HD2 PRO A  28      74.243   4.308  -4.969  1.00  0.00            
ATOM    337  CG  PRO A  28      76.012   4.795  -3.830  1.00  0.00            
ATOM    338  HG1 PRO A  28      76.408   4.302  -2.938  1.00  0.00            
ATOM    339  HG2 PRO A  28      75.564   5.753  -3.577  1.00  0.00            
ATOM    340  CB  PRO A  28      77.080   4.966  -4.909  1.00  0.00            
ATOM    341  HB1 PRO A  28      77.931   5.507  -4.495  1.00  0.00            
ATOM    342  HB2 PRO A  28      76.836   5.601  -5.754  1.00  0.00            
ATOM    343  CA  PRO A  28      77.202   3.498  -5.462  1.00  0.00            
ATOM    344  HA  PRO A  28      77.323   3.527  -6.550  1.00  0.00            
ATOM    345  C   PRO A  28      78.411   2.838  -4.799  1.00  0.00            
ATOM    346  O   PRO A  28      78.241   2.230  -3.705  1.00  0.00            
ATOM    347  N   HYP A  29      79.649   2.924  -5.291  1.00  0.00            
ATOM    348  CD2 HYP A  29      79.973   3.612  -6.479  1.00  0.00            
ATOM    349 1HD2 HYP A  29      79.907   4.672  -6.245  1.00  0.00            
ATOM    350 2HD2 HYP A  29      79.240   3.407  -7.260  1.00  0.00            
ATOM    351  CG  HYP A  29      81.467   3.195  -6.767  1.00  0.00            
ATOM    352  HG  HYP A  29      82.127   3.932  -7.217  1.00  0.00            
ATOM    353  OD1 HYP A  29      81.517   1.954  -7.488  1.00  0.00            
ATOM    354  HD1 HYP A  29      82.429   1.892  -7.796  1.00  0.00            
ATOM    355  CB  HYP A  29      82.037   2.925  -5.397  1.00  0.00            
ATOM    356  HB1 HYP A  29      82.387   3.844  -4.931  1.00  0.00            
ATOM    357  HB2 HYP A  29      82.876   2.231  -5.474  1.00  0.00            
ATOM    358  CA  HYP A  29      80.817   2.441  -4.647  1.00  0.00            
ATOM    359  HA  HYP A  29      80.906   1.364  -4.749  1.00  0.00            
ATOM    360  C   HYP A  29      80.831   2.804  -3.116  1.00  0.00            
ATOM    361  O   HYP A  29      80.485   3.937  -2.731  1.00  0.00            
ATOM    362  N   GLY A  30      81.393   1.924  -2.337  1.00  0.00            
ATOM    363  H   GLY A  30      81.623   1.013  -2.704  1.00  0.00            
ATOM    364  CA  GLY A  30      81.446   2.015  -0.819  1.00  0.00            
ATOM    365  HA1 GLY A  30      81.715   1.064  -0.369  1.00  0.00            
ATOM    366  HA2 GLY A  30      80.416   2.280  -0.591  1.00  0.00            
ATOM    367  C   GLY A  30      82.445   3.060  -0.294  1.00  0.00            
ATOM    368  O   GLY A  30      83.232   3.636  -1.044  1.00  0.00            
ATOM    369  N   PRO A  31      82.393   3.382   1.026  1.00  0.00            
ATOM    370  CD  PRO A  31      81.375   2.907   1.969  1.00  0.00            
ATOM    371  HD1 PRO A  31      81.473   1.832   2.102  1.00  0.00            
ATOM    372  HD2 PRO A  31      80.352   3.153   1.660  1.00  0.00            
ATOM    373  CG  PRO A  31      81.722   3.590   3.312  1.00  0.00            
ATOM    374  HG1 PRO A  31      81.509   2.857   4.093  1.00  0.00            
ATOM    375  HG2 PRO A  31      81.185   4.535   3.428  1.00  0.00            
ATOM    376  CB  PRO A  31      83.200   3.735   3.199  1.00  0.00            
ATOM    377  HB1 PRO A  31      83.639   2.803   3.560  1.00  0.00            
ATOM    378  HB2 PRO A  31      83.630   4.516   3.829  1.00  0.00            
ATOM    379  CA  PRO A  31      83.502   3.987   1.731  1.00  0.00            
ATOM    380  HA  PRO A  31      83.385   5.062   1.587  1.00  0.00            
ATOM    381  C   PRO A  31      84.874   3.477   1.312  1.00  0.00            
ATOM    382  O   PRO A  31      85.187   2.226   1.320  1.00  0.00            
ATOM    383  N   HYP A  32      85.853   4.428   1.249  1.00  0.00            
ATOM    384  CD2 HYP A  32      85.724   5.841   1.291  1.00  0.00            
ATOM    385 1HD2 HYP A  32      85.535   6.164   2.323  1.00  0.00            
ATOM    386 2HD2 HYP A  32      84.994   6.239   0.589  1.00  0.00            
ATOM    387  CG  HYP A  32      87.035   6.469   0.854  1.00  0.00            
ATOM    388  HG  HYP A  32      87.285   7.406   1.355  1.00  0.00            
ATOM    389  OD1 HYP A  32      87.211   6.529  -0.527  1.00  0.00            
ATOM    390  HD1 HYP A  32      86.548   7.049  -0.991  1.00  0.00            
ATOM    391  CB  HYP A  32      88.011   5.365   1.496  1.00  0.00            
ATOM    392  HB1 HYP A  32      88.191   5.507   2.560  1.00  0.00            
ATOM    393  HB2 HYP A  32      88.979   5.278   1.009  1.00  0.00            
ATOM    394  CA  HYP A  32      87.278   4.094   1.198  1.00  0.00            
ATOM    395  HA  HYP A  32      87.446   3.853   0.152  1.00  0.00            
ATOM    396  C   HYP A  32      87.687   3.065   2.229  1.00  0.00            
ATOM    397  O   HYP A  32      87.116   3.022   3.322  1.00  0.00            
ATOM    398  N   GLY A  33      88.658   2.283   1.865  1.00  0.00            
ATOM    399  H   GLY A  33      89.004   2.328   0.924  1.00  0.00            
ATOM    400  CA  GLY A  33      89.133   1.167   2.682  1.00  0.00            
ATOM    401  HA1 GLY A  33      89.649   0.469   2.035  1.00  0.00            
ATOM    402  HA2 GLY A  33      88.280   0.731   3.202  1.00  0.00            
ATOM    403  C   GLY A  33      90.164   1.587   3.824  1.00  0.00            
ATOM    404  O   GLY A  33      90.495   2.823   3.792  1.00  0.00            
ATOM    405  N   PRO A  34      90.686   0.712   4.693  1.00  0.00            
ATOM    406  CD  PRO A  34      90.362  -0.682   4.656  1.00  0.00            
ATOM    407  HD1 PRO A  34      90.757  -1.218   3.793  1.00  0.00            
ATOM    408  HD2 PRO A  34      89.280  -0.817   4.679  1.00  0.00            
ATOM    409  CG  PRO A  34      91.058  -1.301   5.867  1.00  0.00            
ATOM    410  HG1 PRO A  34      92.053  -1.581   5.509  1.00  0.00            
ATOM    411  HG2 PRO A  34      90.482  -2.124   6.279  1.00  0.00            
ATOM    412  CB  PRO A  34      91.120  -0.123   6.831  1.00  0.00            
ATOM    413  HB1 PRO A  34      91.815  -0.324   7.640  1.00  0.00            
ATOM    414  HB2 PRO A  34      90.109  -0.034   7.217  1.00  0.00            
ATOM    415  CA  PRO A  34      91.457   1.082   5.864  1.00  0.00            
ATOM    416  HA  PRO A  34      91.013   1.983   6.297  1.00  0.00            
ATOM    417  C   PRO A  34      92.899   1.348   5.532  1.00  0.00            
ATOM    418  O   PRO A  34      93.431   1.119   4.415  1.00  0.00            
ATOM    419  N   HYP A  35      93.731   1.796   6.486  1.00  0.00            
ATOM    420  CD2 HYP A  35      93.426   2.534   7.688  1.00  0.00            
ATOM    421 1HD2 HYP A  35      93.314   1.759   8.450  1.00  0.00            
ATOM    422 2HD2 HYP A  35      92.614   3.237   7.533  1.00  0.00            
ATOM    423  CG  HYP A  35      94.698   3.332   8.117  1.00  0.00            
ATOM    424  HG  HYP A  35      94.720   3.419   9.197  1.00  0.00            
ATOM    425  OD1 HYP A  35      94.688   4.602   7.496  1.00  0.00            
ATOM    426  HD1 HYP A  35      95.552   4.976   7.676  1.00  0.00            
ATOM    427  CB  HYP A  35      95.863   2.426   7.550  1.00  0.00            
ATOM    428  HB1 HYP A  35      96.069   1.620   8.255  1.00  0.00            
ATOM    429  HB2 HYP A  35      96.841   2.909   7.548  1.00  0.00            
ATOM    430  CA  HYP A  35      95.195   1.901   6.283  1.00  0.00            
ATOM    431  HA  HYP A  35      95.454   2.583   5.468  1.00  0.00            
ATOM    432  C   HYP A  35      95.757   0.511   5.939  1.00  0.00            
ATOM    433  O   HYP A  35      95.282  -0.511   6.384  1.00  0.00            
ATOM    434  N   GLY A  36      96.943   0.478   5.320  1.00  0.00            
ATOM    435  H   GLY A  36      97.364   1.286   4.894  1.00  0.00            
ATOM    436  CA  GLY A  36      97.602  -0.777   5.138  1.00  0.00            
ATOM    437  HA1 GLY A  36      98.396  -0.720   4.392  1.00  0.00            
ATOM    438  HA2 GLY A  36      96.919  -1.521   4.734  1.00  0.00            
ATOM    439  C   GLY A  36      98.298  -1.350   6.369  1.00  0.00            
ATOM    440  O   GLY A  36      98.667  -0.715   7.375  1.00  0.00            
ATOM    441  N   PRO A  37      98.712  -2.625   6.278  1.00  0.00            
ATOM    442  CD  PRO A  37      98.396  -3.645   5.317  1.00  0.00            
ATOM    443  HD1 PRO A  37      99.232  -3.552   4.615  1.00  0.00            
ATOM    444  HD2 PRO A  37      97.404  -3.423   4.941  1.00  0.00            
ATOM    445  CG  PRO A  37      98.439  -4.995   6.035  1.00  0.00            
ATOM    446  HG1 PRO A  37      98.518  -5.840   5.351  1.00  0.00            
ATOM    447  HG2 PRO A  37      97.616  -5.080   6.749  1.00  0.00            
ATOM    448  CB  PRO A  37      99.693  -4.782   6.865  1.00  0.00            
ATOM    449  HB1 PRO A  37     100.596  -4.938   6.267  1.00  0.00            
ATOM    450  HB2 PRO A  37      99.638  -5.387   7.779  1.00  0.00            
ATOM    451  CA  PRO A  37      99.585  -3.310   7.303  1.00  0.00            
ATOM    452  HA  PRO A  37      98.991  -3.308   8.212  1.00  0.00            
ATOM    453  C   PRO A  37     100.987  -2.732   7.647  1.00  0.00            
ATOM    454  O   PRO A  37     101.586  -1.953   6.861  1.00  0.00            
ATOM    455  N   HYP A  38     101.610  -3.084   8.783  1.00  0.00            
ATOM    456  CD2 HYP A  38     101.077  -3.959   9.869  1.00  0.00            
ATOM    457 1HD2 HYP A  38     101.419  -4.978   9.724  1.00  0.00            
ATOM    458 2HD2 HYP A  38     100.011  -3.808  10.047  1.00  0.00            
ATOM    459  CG  HYP A  38     101.822  -3.373  11.124  1.00  0.00            
ATOM    460  HG  HYP A  38     101.998  -4.051  11.958  1.00  0.00            
ATOM    461  OD1 HYP A  38     101.204  -2.093  11.522  1.00  0.00            
ATOM    462  HD1 HYP A  38     101.678  -1.828  12.307  1.00  0.00            
ATOM    463  CB  HYP A  38     103.195  -2.989  10.499  1.00  0.00            
ATOM    464  HB1 HYP A  38     103.793  -3.898  10.438  1.00  0.00            
ATOM    465  HB2 HYP A  38     103.773  -2.276  11.089  1.00  0.00            
ATOM    466  CA  HYP A  38     102.930  -2.520   9.082  1.00  0.00            
ATOM    467  HA  HYP A  38     102.784  -1.439   9.113  1.00  0.00            
ATOM    468  C   HYP A  38     103.999  -2.910   8.024  1.00  0.00            
ATOM    469  O   HYP A  38     103.877  -3.906   7.322  1.00  0.00            
ATOM    470  N   GLY A  39     104.964  -2.012   7.914  1.00  0.00            
ATOM    471  H   GLY A  39     105.015  -1.184   8.495  1.00  0.00            
ATOM    472  CA  GLY A  39     106.238  -2.293   7.211  1.00  0.00            
ATOM    473  HA1 GLY A  39     106.764  -1.338   7.209  1.00  0.00            
ATOM    474  HA2 GLY A  39     106.118  -2.564   6.163  1.00  0.00            
ATOM    475  C   GLY A  39     107.077  -3.450   7.844  1.00  0.00            
ATOM    476  O   GLY A  39     106.538  -4.125   8.740  1.00  0.00            
ATOM    477  N   NH2 A  40     108.328  -3.497   7.538  1.00  0.00            
ATOM    478  H1  NH2 A  40     108.646  -2.756   6.928  1.00  0.00            
ATOM    479  H2  NH2 A  40     108.755  -3.971   8.327  1.00  0.00            
TER
ATOM    480  CH3 ACE B   1       8.181   1.723   8.815  1.00  0.00            
ATOM    481 1HH3 ACE B   1       7.158   1.352   8.828  1.00  0.00            
ATOM    482 2HH3 ACE B   1       8.397   2.191   9.774  1.00  0.00            
ATOM    483 3HH3 ACE B   1       8.165   2.498   8.050  1.00  0.00            
ATOM    484  C   ACE B   1       9.091   0.626   8.659  1.00  0.00            
ATOM    485  O   ACE B   1       9.697   0.286   9.626  1.00  0.00            
ATOM    486  N   PRO B   2       9.114   0.006   7.449  1.00  0.00            
ATOM    487  CD  PRO B   2       8.204   0.232   6.341  1.00  0.00            
ATOM    488  HD1 PRO B   2       8.195   1.229   5.898  1.00  0.00            
ATOM    489  HD2 PRO B   2       7.161   0.070   6.616  1.00  0.00            
ATOM    490  CG  PRO B   2       8.624  -0.652   5.219  1.00  0.00            
ATOM    491  HG1 PRO B   2       9.319  -0.164   4.548  1.00  0.00            
ATOM    492  HG2 PRO B   2       7.788  -1.091   4.658  1.00  0.00            
ATOM    493  CB  PRO B   2       9.397  -1.765   5.996  1.00  0.00            
ATOM    494  HB1 PRO B   2      10.147  -2.206   5.346  1.00  0.00            
ATOM    495  HB2 PRO B   2       8.797  -2.631   6.283  1.00  0.00            
ATOM    496  CA  PRO B   2       9.962  -1.142   7.282  1.00  0.00            
ATOM    497  HA  PRO B   2       9.890  -1.880   8.072  1.00  0.00            
ATOM    498  C   PRO B   2      11.478  -0.779   7.116  1.00  0.00            
ATOM    499  O   PRO B   2      11.764   0.417   6.899  1.00  0.00            
ATOM    500  N   HYP B   3      12.478  -1.674   7.135  1.00  0.00            
ATOM    501  CD2 HYP B   3      12.446  -3.134   7.338  1.00  0.00            
ATOM    502 1HD2 HYP B   3      11.595  -3.624   6.859  1.00  0.00            
ATOM    503 2HD2 HYP B   3      12.531  -3.385   8.389  1.00  0.00            
ATOM    504  CG  HYP B   3      13.742  -3.580   6.635  1.00  0.00            
ATOM    505  HG  HYP B   3      13.537  -3.798   5.583  1.00  0.00            
ATOM    506  OD1 HYP B   3      14.106  -4.818   7.150  1.00  0.00            
ATOM    507  HD1 HYP B   3      14.822  -5.258   6.684  1.00  0.00            
ATOM    508  CB  HYP B   3      14.743  -2.456   6.893  1.00  0.00            
ATOM    509  HB1 HYP B   3      15.550  -2.499   6.149  1.00  0.00            
ATOM    510  HB2 HYP B   3      15.132  -2.451   7.911  1.00  0.00            
ATOM    511  CA  HYP B   3      13.776  -1.245   6.712  1.00  0.00            
ATOM    512  HA  HYP B   3      14.082  -0.476   7.423  1.00  0.00            
ATOM    513  C   HYP B   3      13.803  -0.613   5.287  1.00  0.00            
ATOM    514  O   HYP B   3      13.152  -0.978   4.307  1.00  0.00            
ATOM    515  N   GLY B   4      14.705   0.338   5.213  1.00  0.00            
ATOM    516  H   GLY B   4      15.127   0.660   6.069  1.00  0.00            
ATOM    517  CA  GLY B   4      15.014   1.182   4.038  1.00  0.00            
ATOM    518  HA1 GLY B   4      15.804   1.870   4.342  1.00  0.00            
ATOM    519  HA2 GLY B   4      14.152   1.790   3.756  1.00  0.00            
ATOM    520  C   GLY B   4      15.660   0.483   2.838  1.00  0.00            
ATOM    521  O   GLY B   4      15.936  -0.709   2.863  1.00  0.00            
ATOM    522  N   PRO B   5      16.000   1.314   1.801  1.00  0.00            
ATOM    523  CD  PRO B   5      15.552   2.665   1.666  1.00  0.00            
ATOM    524  HD1 PRO B   5      16.140   3.322   2.299  1.00  0.00            
ATOM    525  HD2 PRO B   5      14.510   2.717   1.965  1.00  0.00            
ATOM    526  CG  PRO B   5      15.703   3.046   0.202  1.00  0.00            
ATOM    527  HG1 PRO B   5      15.873   4.077  -0.088  1.00  0.00            
ATOM    528  HG2 PRO B   5      14.988   2.598  -0.489  1.00  0.00            
ATOM    529  CB  PRO B   5      16.993   2.298  -0.100  1.00  0.00            
ATOM    530  HB1 PRO B   5      17.821   2.885   0.309  1.00  0.00            
ATOM    531  HB2 PRO B   5      17.242   2.204  -1.153  1.00  0.00            
ATOM    532  CA  PRO B   5      16.788   0.957   0.595  1.00  0.00            
ATOM    533  HA  PRO B   5      16.226   0.358  -0.121  1.00  0.00            
ATOM    534  C   PRO B   5      18.189   0.317   0.818  1.00  0.00            
ATOM    535  O   PRO B   5      18.852   0.654   1.804  1.00  0.00            
ATOM    536  N   HYP B   6      18.789  -0.374  -0.205  1.00  0.00            
ATOM    537  CD2 HYP B   6      18.113  -0.921  -1.399  1.00  0.00            
ATOM    538 1HD2 HYP B   6      17.891  -0.038  -1.989  1.00  0.00            
ATOM    539 2HD2 HYP B   6      17.272  -1.505  -1.042  1.00  0.00            
ATOM    540  CG  HYP B   6      19.147  -1.733  -2.143  1.00  0.00            
ATOM    541  HG  HYP B   6      19.007  -1.528  -3.199  1.00  0.00            
ATOM    542  OD1 HYP B   6      19.027  -3.094  -1.759  1.00  0.00            
ATOM    543  HD1 HYP B   6      18.208  -3.379  -2.162  1.00  0.00            
ATOM    544  CB  HYP B   6      20.499  -1.134  -1.706  1.00  0.00            
ATOM    545  HB1 HYP B   6      20.608  -0.240  -2.313  1.00  0.00            
ATOM    546  HB2 HYP B   6      21.329  -1.833  -1.804  1.00  0.00            
ATOM    547  CA  HYP B   6      20.244  -0.628  -0.277  1.00  0.00            
ATOM    548  HA  HYP B   6      20.526  -1.421   0.431  1.00  0.00            
ATOM    549  C   HYP B   6      21.029   0.637   0.065  1.00  0.00            
ATOM    550  O   HYP B   6      20.790   1.722  -0.506  1.00  0.00            
ATOM    551  N   GLY B   7      22.094   0.494   0.865  1.00  0.00            
ATOM    552  H   GLY B   7      22.294  -0.473   1.074  1.00  0.00            
ATOM    553  CA  GLY B   7      22.998   1.562   1.201  1.00  0.00            
ATOM    554  HA1 GLY B   7      23.584   1.182   2.037  1.00  0.00            
ATOM    555  HA2 GLY B   7      22.430   2.440   1.494  1.00  0.00            
ATOM    556  C   GLY B   7      24.043   2.024   0.155  1.00  0.00            
ATOM    557  O   GLY B   7      23.880   1.672  -0.971  1.00  0.00            
ATOM    558  N   PRO B   8      25.043   2.902   0.526  1.00  0.00            
ATOM    559  CD  PRO B   8      25.127   3.513   1.850  1.00  0.00            
ATOM    560  HD1 PRO B   8      25.219   2.771   2.640  1.00  0.00            
ATOM    561  HD2 PRO B   8      24.199   4.047   2.050  1.00  0.00            
ATOM    562  CG  PRO B   8      26.462   4.278   1.935  1.00  0.00            
ATOM    563  HG1 PRO B   8      27.247   3.525   2.038  1.00  0.00            
ATOM    564  HG2 PRO B   8      26.338   5.104   2.632  1.00  0.00            
ATOM    565  CB  PRO B   8      26.603   4.792   0.526  1.00  0.00            
ATOM    566  HB1 PRO B   8      27.645   5.054   0.334  1.00  0.00            
ATOM    567  HB2 PRO B   8      26.015   5.689   0.321  1.00  0.00            
ATOM    568  CA  PRO B   8      26.157   3.509  -0.233  1.00  0.00            
ATOM    569  HA  PRO B   8      25.792   3.872  -1.191  1.00  0.00            
ATOM    570  C   PRO B   8      27.315   2.503  -0.432  1.00  0.00            
ATOM    571  O   PRO B   8      27.394   1.498   0.266  1.00  0.00            
ATOM    572  N   HYP B   9      28.321   2.690  -1.288  1.00  0.00            
ATOM    573  CD2 HYP B   9      28.358   3.774  -2.232  1.00  0.00            
ATOM    574 1HD2 HYP B   9      28.799   4.698  -1.871  1.00  0.00            
ATOM    575 2HD2 HYP B   9      27.429   4.009  -2.753  1.00  0.00            
ATOM    576  CG  HYP B   9      29.226   3.129  -3.357  1.00  0.00            
ATOM    577  HG  HYP B   9      29.672   3.928  -3.950  1.00  0.00            
ATOM    578  OD1 HYP B   9      28.484   2.272  -4.242  1.00  0.00            
ATOM    579  HD1 HYP B   9      29.121   2.261  -4.964  1.00  0.00            
ATOM    580  CB  HYP B   9      30.248   2.281  -2.556  1.00  0.00            
ATOM    581  HB1 HYP B   9      31.022   2.888  -2.083  1.00  0.00            
ATOM    582  HB2 HYP B   9      30.660   1.466  -3.157  1.00  0.00            
ATOM    583  CA  HYP B   9      29.417   1.737  -1.452  1.00  0.00            
ATOM    584  HA  HYP B   9      29.059   0.722  -1.600  1.00  0.00            
ATOM    585  C   HYP B   9      30.276   1.645  -0.161  1.00  0.00            
ATOM    586  O   HYP B   9      30.158   2.504   0.657  1.00  0.00            
ATOM    587  N   GLY B  10      31.160   0.666   0.012  1.00  0.00            
ATOM    588  H   GLY B  10      31.110  -0.095  -0.663  1.00  0.00            
ATOM    589  CA  GLY B  10      32.138   0.568   1.109  1.00  0.00            
ATOM    590  HA1 GLY B  10      32.624  -0.399   1.179  1.00  0.00            
ATOM    591  HA2 GLY B  10      31.664   0.774   2.061  1.00  0.00            
ATOM    592  C   GLY B  10      33.228   1.618   0.971  1.00  0.00            
ATOM    593  O   GLY B  10      33.386   2.423   0.024  1.00  0.00            
ATOM    594  N   PRO B  11      34.102   1.661   1.978  1.00  0.00            
ATOM    595  CD  PRO B  11      34.037   0.874   3.219  1.00  0.00            
ATOM    596  HD1 PRO B  11      34.524  -0.085   3.003  1.00  0.00            
ATOM    597  HD2 PRO B  11      32.992   0.699   3.487  1.00  0.00            
ATOM    598  CG  PRO B  11      34.774   1.741   4.283  1.00  0.00            
ATOM    599  HG1 PRO B  11      35.121   1.158   5.141  1.00  0.00            
ATOM    600  HG2 PRO B  11      34.056   2.540   4.484  1.00  0.00            
ATOM    601  CB  PRO B  11      35.922   2.337   3.477  1.00  0.00            
ATOM    602  HB1 PRO B  11      36.716   1.594   3.514  1.00  0.00            
ATOM    603  HB2 PRO B  11      36.151   3.327   3.851  1.00  0.00            
ATOM    604  CA  PRO B  11      35.334   2.479   2.062  1.00  0.00            
ATOM    605  HA  PRO B  11      35.185   3.538   1.865  1.00  0.00            
ATOM    606  C   PRO B  11      36.319   1.978   0.975  1.00  0.00            
ATOM    607  O   PRO B  11      36.117   0.929   0.313  1.00  0.00            
ATOM    608  N   HYP B  12      37.478   2.700   0.728  1.00  0.00            
ATOM    609  CD2 HYP B  12      37.785   4.052   1.254  1.00  0.00            
ATOM    610 1HD2 HYP B  12      38.199   3.896   2.251  1.00  0.00            
ATOM    611 2HD2 HYP B  12      36.868   4.621   1.402  1.00  0.00            
ATOM    612  CG  HYP B  12      38.776   4.690   0.269  1.00  0.00            
ATOM    613  HG  HYP B  12      39.367   5.465   0.755  1.00  0.00            
ATOM    614  OD1 HYP B  12      38.198   5.109  -0.911  1.00  0.00            
ATOM    615  HD1 HYP B  12      37.799   5.975  -0.784  1.00  0.00            
ATOM    616  CB  HYP B  12      39.573   3.465  -0.119  1.00  0.00            
ATOM    617  HB1 HYP B  12      40.409   3.373   0.575  1.00  0.00            
ATOM    618  HB2 HYP B  12      40.066   3.593  -1.082  1.00  0.00            
ATOM    619  CA  HYP B  12      38.674   2.263   0.018  1.00  0.00            
ATOM    620  HA  HYP B  12      38.253   2.117  -0.971  1.00  0.00            
ATOM    621  C   HYP B  12      39.235   0.999   0.656  1.00  0.00            
ATOM    622  O   HYP B  12      39.212   0.811   1.884  1.00  0.00            
ATOM    623  N   GLY B  13      39.694   0.122  -0.186  1.00  0.00            
ATOM    624  H   GLY B  13      39.668   0.324  -1.173  1.00  0.00            
ATOM    625  CA  GLY B  13      40.344  -1.103   0.196  1.00  0.00            
ATOM    626  HA1 GLY B  13      40.423  -1.745  -0.685  1.00  0.00            
ATOM    627  HA2 GLY B  13      39.646  -1.536   0.915  1.00  0.00            
ATOM    628  C   GLY B  13      41.793  -0.950   0.765  1.00  0.00            
ATOM    629  O   GLY B  13      42.247   0.200   0.897  1.00  0.00            
ATOM    630  N   PRO B  14      42.506  -2.055   1.014  1.00  0.00            
ATOM    631  CD  PRO B  14      41.911  -3.387   1.027  1.00  0.00            
ATOM    632  HD1 PRO B  14      42.013  -3.805   0.023  1.00  0.00            
ATOM    633  HD2 PRO B  14      40.893  -3.421   1.402  1.00  0.00            
ATOM    634  CG  PRO B  14      42.846  -4.156   1.937  1.00  0.00            
ATOM    635  HG1 PRO B  14      42.810  -5.241   1.818  1.00  0.00            
ATOM    636  HG2 PRO B  14      42.631  -3.836   2.952  1.00  0.00            
ATOM    637  CB  PRO B  14      44.186  -3.640   1.328  1.00  0.00            
ATOM    638  HB1 PRO B  14      44.418  -3.948   0.304  1.00  0.00            
ATOM    639  HB2 PRO B  14      44.991  -3.964   1.996  1.00  0.00            
ATOM    640  CA  PRO B  14      43.901  -2.141   1.439  1.00  0.00            
ATOM    641  HA  PRO B  14      44.025  -1.952   2.503  1.00  0.00            
ATOM    642  C   PRO B  14      44.869  -1.341   0.489  1.00  0.00            
ATOM    643  O   PRO B  14      44.825  -1.588  -0.742  1.00  0.00            
ATOM    644  N   HYP B  15      45.784  -0.420   0.992  1.00  0.00            
ATOM    645  CD2 HYP B  15      45.971   0.150   2.309  1.00  0.00            
ATOM    646 1HD2 HYP B  15      46.655  -0.483   2.873  1.00  0.00            
ATOM    647 2HD2 HYP B  15      44.984   0.215   2.750  1.00  0.00            
ATOM    648  CG  HYP B  15      46.602   1.537   1.991  1.00  0.00            
ATOM    649  HG  HYP B  15      47.057   1.985   2.875  1.00  0.00            
ATOM    650  OD1 HYP B  15      45.758   2.517   1.462  1.00  0.00            
ATOM    651  HD1 HYP B  15      44.849   2.253   1.343  1.00  0.00            
ATOM    652  CB  HYP B  15      47.591   1.156   0.936  1.00  0.00            
ATOM    653  HB1 HYP B  15      48.519   0.703   1.305  1.00  0.00            
ATOM    654  HB2 HYP B  15      47.788   2.089   0.402  1.00  0.00            
ATOM    655  CA  HYP B  15      46.764   0.120   0.131  1.00  0.00            
ATOM    656  HA  HYP B  15      46.180   0.570  -0.670  1.00  0.00            
ATOM    657  C   HYP B  15      47.705  -0.948  -0.537  1.00  0.00            
ATOM    658  O   HYP B  15      47.886  -2.040  -0.044  1.00  0.00            
ATOM    659  N   GLY B  16      48.254  -0.567  -1.727  1.00  0.00            
ATOM    660  H   GLY B  16      48.055   0.381  -2.008  1.00  0.00            
ATOM    661  CA  GLY B  16      49.385  -1.314  -2.343  1.00  0.00            
ATOM    662  HA1 GLY B  16      49.626  -0.632  -3.156  1.00  0.00            
ATOM    663  HA2 GLY B  16      48.994  -2.280  -2.667  1.00  0.00            
ATOM    664  C   GLY B  16      50.741  -1.470  -1.583  1.00  0.00            
ATOM    665  O   GLY B  16      51.137  -0.701  -0.727  1.00  0.00            
ATOM    666  N   GLU B  17      51.335  -2.570  -1.874  1.00  0.00            
ATOM    667  H   GLU B  17      50.790  -3.202  -2.456  1.00  0.00            
ATOM    668  CA  GLU B  17      52.662  -2.883  -1.356  1.00  0.00            
ATOM    669  HA  GLU B  17      52.535  -3.080  -0.299  1.00  0.00            
ATOM    670  CB  GLU B  17      53.063  -4.253  -1.943  1.00  0.00            
ATOM    671  HB1 GLU B  17      53.257  -4.251  -3.012  1.00  0.00            
ATOM    672  HB2 GLU B  17      52.143  -4.837  -1.825  1.00  0.00            
ATOM    673  CG  GLU B  17      54.188  -5.034  -1.350  1.00  0.00            
ATOM    674  HG1 GLU B  17      55.114  -4.477  -1.540  1.00  0.00            
ATOM    675  HG2 GLU B  17      54.242  -6.045  -1.734  1.00  0.00            
ATOM    676  CD  GLU B  17      54.027  -5.221   0.146  1.00  0.00            
ATOM    677  OE1 GLU B  17      52.850  -5.437   0.655  1.00  0.00            
ATOM    678  OE2 GLU B  17      55.002  -5.167   0.868  1.00  0.00            
ATOM    679  C   GLU B  17      53.648  -1.777  -1.723  1.00  0.00            
ATOM    680  O   GLU B  17      53.749  -1.469  -2.922  1.00  0.00            
ATOM    681  N   PRO B  18      54.303  -1.059  -0.830  1.00  0.00            
ATOM    682  CD  PRO B  18      53.997  -1.025   0.603  1.00  0.00            
ATOM    683  HD1 PRO B  18      54.538  -1.830   1.111  1.00  0.00            
ATOM    684  HD2 PRO B  18      52.938  -0.992   0.818  1.00  0.00            
ATOM    685  CG  PRO B  18      54.525   0.367   1.019  1.00  0.00            
ATOM    686  HG1 PRO B  18      54.913   0.348   2.037  1.00  0.00            
ATOM    687  HG2 PRO B  18      53.812   1.172   0.834  1.00  0.00            
ATOM    688  CB  PRO B  18      55.730   0.535   0.051  1.00  0.00            
ATOM    689  HB1 PRO B  18      56.649   0.054   0.400  1.00  0.00            
ATOM    690  HB2 PRO B  18      55.929   1.595  -0.044  1.00  0.00            
ATOM    691  CA  PRO B  18      55.239  -0.054  -1.225  1.00  0.00            
ATOM    692  HA  PRO B  18      54.688   0.611  -1.893  1.00  0.00            
ATOM    693  C   PRO B  18      56.431  -0.669  -1.994  1.00  0.00            
ATOM    694  O   PRO B  18      56.661  -1.876  -2.005  1.00  0.00            
ATOM    695  N   GLY B  19      57.225   0.148  -2.729  1.00  0.00            
ATOM    696  H   GLY B  19      57.084   1.125  -2.504  1.00  0.00            
ATOM    697  CA  GLY B  19      58.302  -0.425  -3.627  1.00  0.00            
ATOM    698  HA1 GLY B  19      58.603   0.480  -4.160  1.00  0.00            
ATOM    699  HA2 GLY B  19      57.981  -1.192  -4.322  1.00  0.00            
ATOM    700  C   GLY B  19      59.608  -0.774  -2.962  1.00  0.00            
ATOM    701  O   GLY B  19      60.701  -0.457  -3.476  1.00  0.00            
ATOM    702  N   GLN B  20      59.702  -1.397  -1.761  1.00  0.00            
ATOM    703  H   GLN B  20      58.820  -1.655  -1.342  1.00  0.00            
ATOM    704  CA  GLN B  20      60.873  -1.851  -0.976  1.00  0.00            
ATOM    705  HA  GLN B  20      61.536  -0.981  -0.894  1.00  0.00            
ATOM    706  CB  GLN B  20      60.525  -2.332   0.446  1.00  0.00            
ATOM    707  HB1 GLN B  20      61.445  -2.666   0.928  1.00  0.00            
ATOM    708  HB2 GLN B  20      59.810  -3.154   0.392  1.00  0.00            
ATOM    709  CG  GLN B  20      59.959  -1.183   1.347  1.00  0.00            
ATOM    710  HG1 GLN B  20      59.087  -0.815   0.822  1.00  0.00            
ATOM    711  HG2 GLN B  20      60.646  -0.343   1.405  1.00  0.00            
ATOM    712  CD  GLN B  20      59.480  -1.708   2.717  1.00  0.00            
ATOM    713  OE1 GLN B  20      60.103  -1.425   3.781  1.00  0.00            
ATOM    714  NE2 GLN B  20      58.335  -2.353   2.831  1.00  0.00            
ATOM    715 1HE2 GLN B  20      57.717  -2.400   2.032  1.00  0.00            
ATOM    716 2HE2 GLN B  20      57.857  -2.418   3.719  1.00  0.00            
ATOM    717  C   GLN B  20      61.657  -2.928  -1.758  1.00  0.00            
ATOM    718  O   GLN B  20      62.880  -2.808  -1.814  1.00  0.00            
ATOM    719  N   GLY B  21      61.001  -3.916  -2.359  1.00  0.00            
ATOM    720  H   GLY B  21      59.991  -3.907  -2.364  1.00  0.00            
ATOM    721  CA  GLY B  21      61.589  -4.997  -3.164  1.00  0.00            
ATOM    722  HA1 GLY B  21      60.844  -5.773  -3.329  1.00  0.00            
ATOM    723  HA2 GLY B  21      62.412  -5.490  -2.651  1.00  0.00            
ATOM    724  C   GLY B  21      62.141  -4.508  -4.543  1.00  0.00            
ATOM    725  O   GLY B  21      62.862  -5.294  -5.116  1.00  0.00            
ATOM    726  N   LEU B  22      61.644  -3.311  -4.995  1.00  0.00            
ATOM    727  H   LEU B  22      61.198  -2.801  -4.239  1.00  0.00            
ATOM    728  CA  LEU B  22      61.946  -2.782  -6.334  1.00  0.00            
ATOM    729  HA  LEU B  22      61.692  -3.552  -7.052  1.00  0.00            
ATOM    730  CB  LEU B  22      60.900  -1.654  -6.552  1.00  0.00            
ATOM    731  HB1 LEU B  22      61.229  -0.831  -5.903  1.00  0.00            
ATOM    732  HB2 LEU B  22      59.959  -2.020  -6.144  1.00  0.00            
ATOM    733  CG  LEU B  22      60.637  -1.221  -7.947  1.00  0.00            
ATOM    734  HG  LEU B  22      61.602  -0.992  -8.391  1.00  0.00            
ATOM    735  CD1 LEU B  22      59.923  -2.227  -8.833  1.00  0.00            
ATOM    736 1HD1 LEU B  22      59.879  -1.834  -9.842  1.00  0.00            
ATOM    737 2HD1 LEU B  22      60.520  -3.131  -8.993  1.00  0.00            
ATOM    738 3HD1 LEU B  22      58.910  -2.433  -8.496  1.00  0.00            
ATOM    739  CD2 LEU B  22      59.938   0.130  -7.997  1.00  0.00            
ATOM    740 1HD2 LEU B  22      59.025  -0.016  -7.419  1.00  0.00            
ATOM    741 2HD2 LEU B  22      60.499   0.856  -7.413  1.00  0.00            
ATOM    742 3HD2 LEU B  22      59.691   0.360  -9.032  1.00  0.00            
ATOM    743  C   LEU B  22      63.402  -2.190  -6.418  1.00  0.00            
ATOM    744  O   LEU B  22      63.816  -1.937  -7.537  1.00  0.00            
ATOM    745  N   ARG B  23      64.166  -1.818  -5.339  1.00  0.00            
ATOM    746  H   ARG B  23      63.761  -1.922  -4.425  1.00  0.00            
ATOM    747  CA  ARG B  23      65.364  -1.070  -5.614  1.00  0.00            
ATOM    748  HA  ARG B  23      65.136  -0.447  -6.468  1.00  0.00            
ATOM    749  CB  ARG B  23      65.671  -0.229  -4.362  1.00  0.00            
ATOM    750  HB1 ARG B  23      64.881   0.518  -4.242  1.00  0.00            
ATOM    751  HB2 ARG B  23      66.562   0.345  -4.604  1.00  0.00            
ATOM    752  CG  ARG B  23      65.860  -0.866  -2.931  1.00  0.00            
ATOM    753  HG1 ARG B  23      66.668  -1.589  -3.053  1.00  0.00            
ATOM    754  HG2 ARG B  23      64.986  -1.498  -2.718  1.00  0.00            
ATOM    755  CD  ARG B  23      66.120   0.169  -1.834  1.00  0.00            
ATOM    756  HD1 ARG B  23      65.444   1.022  -1.847  1.00  0.00            
ATOM    757  HD2 ARG B  23      67.059   0.646  -2.116  1.00  0.00            
ATOM    758  NE  ARG B  23      66.263  -0.502  -0.510  1.00  0.00            
ATOM    759  HE  ARG B  23      67.117  -1.020  -0.408  1.00  0.00            
ATOM    760  CZ  ARG B  23      65.323  -0.911   0.385  1.00  0.00            
ATOM    761  NH1 ARG B  23      65.645  -1.718   1.352  1.00  0.00            
ATOM    762 1HH1 ARG B  23      66.533  -2.199   1.392  1.00  0.00            
ATOM    763 2HH1 ARG B  23      64.897  -1.918   2.009  1.00  0.00            
ATOM    764  NH2 ARG B  23      64.107  -0.474   0.349  1.00  0.00            
ATOM    765 1HH2 ARG B  23      63.852   0.283  -0.270  1.00  0.00            
ATOM    766 2HH2 ARG B  23      63.523  -0.767   1.128  1.00  0.00            
ATOM    767  C   ARG B  23      66.592  -1.973  -5.975  1.00  0.00            
ATOM    768  O   ARG B  23      66.611  -3.152  -5.750  1.00  0.00            
ATOM    769  N   GLY B  24      67.655  -1.365  -6.513  1.00  0.00            
ATOM    770  H   GLY B  24      67.653  -0.397  -6.799  1.00  0.00            
ATOM    771  CA  GLY B  24      68.803  -2.136  -6.952  1.00  0.00            
ATOM    772  HA1 GLY B  24      69.455  -1.615  -7.646  1.00  0.00            
ATOM    773  HA2 GLY B  24      68.443  -3.062  -7.402  1.00  0.00            
ATOM    774  C   GLY B  24      69.719  -2.681  -5.822  1.00  0.00            
ATOM    775  O   GLY B  24      69.475  -2.473  -4.637  1.00  0.00            
ATOM    776  N   PRO B  25      70.565  -3.628  -6.152  1.00  0.00            
ATOM    777  CD  PRO B  25      70.846  -4.097  -7.536  1.00  0.00            
ATOM    778  HD1 PRO B  25      70.865  -3.289  -8.264  1.00  0.00            
ATOM    779  HD2 PRO B  25      70.046  -4.797  -7.738  1.00  0.00            
ATOM    780  CG  PRO B  25      72.216  -4.823  -7.385  1.00  0.00            
ATOM    781  HG1 PRO B  25      73.029  -4.113  -7.563  1.00  0.00            
ATOM    782  HG2 PRO B  25      72.313  -5.708  -8.013  1.00  0.00            
ATOM    783  CB  PRO B  25      72.184  -5.362  -5.983  1.00  0.00            
ATOM    784  HB1 PRO B  25      73.184  -5.625  -5.621  1.00  0.00            
ATOM    785  HB2 PRO B  25      71.572  -6.261  -5.857  1.00  0.00            
ATOM    786  CA  PRO B  25      71.505  -4.195  -5.182  1.00  0.00            
ATOM    787  HA  PRO B  25      70.872  -4.637  -4.414  1.00  0.00            
ATOM    788  C   PRO B  25      72.589  -3.244  -4.560  1.00  0.00            
ATOM    789  O   PRO B  25      72.931  -2.235  -5.209  1.00  0.00            
ATOM    790  N   HYP B  26      73.104  -3.596  -3.402  1.00  0.00            
ATOM    791  CD2 HYP B  26      72.731  -4.779  -2.574  1.00  0.00            
ATOM    792 1HD2 HYP B  26      73.141  -5.703  -2.987  1.00  0.00            
ATOM    793 2HD2 HYP B  26      71.640  -4.759  -2.460  1.00  0.00            
ATOM    794  CG  HYP B  26      73.421  -4.555  -1.217  1.00  0.00            
ATOM    795  HG  HYP B  26      73.578  -5.521  -0.730  1.00  0.00            
ATOM    796  OD1 HYP B  26      72.616  -3.695  -0.434  1.00  0.00            
ATOM    797  HD1 HYP B  26      71.736  -4.079  -0.426  1.00  0.00            
ATOM    798  CB  HYP B  26      74.724  -3.895  -1.682  1.00  0.00            
ATOM    799  HB1 HYP B  26      75.483  -4.643  -1.897  1.00  0.00            
ATOM    800  HB2 HYP B  26      75.015  -3.225  -0.873  1.00  0.00            
ATOM    801  CA  HYP B  26      74.305  -2.937  -2.803  1.00  0.00            
ATOM    802  HA  HYP B  26      74.049  -2.004  -2.290  1.00  0.00            
ATOM    803  C   HYP B  26      75.535  -2.599  -3.779  1.00  0.00            
ATOM    804  O   HYP B  26      75.793  -3.381  -4.753  1.00  0.00            
ATOM    805  N   GLY B  27      76.180  -1.501  -3.514  1.00  0.00            
ATOM    806  H   GLY B  27      75.839  -0.799  -2.870  1.00  0.00            
ATOM    807  CA  GLY B  27      77.255  -1.159  -4.433  1.00  0.00            
ATOM    808  HA1 GLY B  27      77.568  -0.140  -4.221  1.00  0.00            
ATOM    809  HA2 GLY B  27      76.876  -1.181  -5.452  1.00  0.00            
ATOM    810  C   GLY B  27      78.454  -2.100  -4.311  1.00  0.00            
ATOM    811  O   GLY B  27      78.568  -2.874  -3.345  1.00  0.00            
ATOM    812  N   PRO B  28      79.440  -2.040  -5.226  1.00  0.00            
ATOM    813  CD  PRO B  28      79.539  -1.108  -6.353  1.00  0.00            
ATOM    814  HD1 PRO B  28      79.286  -0.088  -6.064  1.00  0.00            
ATOM    815  HD2 PRO B  28      78.911  -1.409  -7.188  1.00  0.00            
ATOM    816  CG  PRO B  28      81.018  -1.096  -6.806  1.00  0.00            
ATOM    817  HG1 PRO B  28      81.623  -0.413  -6.226  1.00  0.00            
ATOM    818  HG2 PRO B  28      81.180  -0.900  -7.868  1.00  0.00            
ATOM    819  CB  PRO B  28      81.400  -2.564  -6.424  1.00  0.00            
ATOM    820  HB1 PRO B  28      82.455  -2.783  -6.578  1.00  0.00            
ATOM    821  HB2 PRO B  28      80.824  -3.261  -7.043  1.00  0.00            
ATOM    822  CA  PRO B  28      80.793  -2.625  -5.033  1.00  0.00            
ATOM    823  HA  PRO B  28      80.720  -3.668  -4.714  1.00  0.00            
ATOM    824  C   PRO B  28      81.573  -1.841  -3.930  1.00  0.00            
ATOM    825  O   PRO B  28      81.335  -0.669  -3.625  1.00  0.00            
ATOM    826  N   HYP B  29      82.717  -2.389  -3.446  1.00  0.00            
ATOM    827  CD2 HYP B  29      83.155  -3.743  -3.724  1.00  0.00            
ATOM    828 1HD2 HYP B  29      83.666  -3.878  -4.683  1.00  0.00            
ATOM    829 2HD2 HYP B  29      82.324  -4.453  -3.723  1.00  0.00            
ATOM    830  CG  HYP B  29      84.161  -4.136  -2.582  1.00  0.00            
ATOM    831  HG  HYP B  29      84.894  -4.725  -3.133  1.00  0.00            
ATOM    832  OD1 HYP B  29      83.611  -4.821  -1.470  1.00  0.00            
ATOM    833  HD1 HYP B  29      84.223  -4.882  -0.724  1.00  0.00            
ATOM    834  CB  HYP B  29      84.756  -2.744  -2.225  1.00  0.00            
ATOM    835  HB1 HYP B  29      85.427  -2.640  -3.076  1.00  0.00            
ATOM    836  HB2 HYP B  29      85.266  -2.847  -1.271  1.00  0.00            
ATOM    837  CA  HYP B  29      83.601  -1.758  -2.425  1.00  0.00            
ATOM    838  HA  HYP B  29      82.968  -1.768  -1.546  1.00  0.00            
ATOM    839  C   HYP B  29      84.119  -0.343  -2.814  1.00  0.00            
ATOM    840  O   HYP B  29      84.233  -0.076  -4.000  1.00  0.00            
ATOM    841  N   GLY B  30      84.515   0.417  -1.823  1.00  0.00            
ATOM    842  H   GLY B  30      84.352   0.005  -0.913  1.00  0.00            
ATOM    843  CA  GLY B  30      85.327   1.650  -2.012  1.00  0.00            
ATOM    844  HA1 GLY B  30      85.336   2.276  -1.121  1.00  0.00            
ATOM    845  HA2 GLY B  30      84.800   2.263  -2.740  1.00  0.00            
ATOM    846  C   GLY B  30      86.721   1.431  -2.498  1.00  0.00            
ATOM    847  O   GLY B  30      87.175   0.264  -2.376  1.00  0.00            
ATOM    848  N   PRO B  31      87.448   2.448  -2.928  1.00  0.00            
ATOM    849  CD  PRO B  31      87.036   3.840  -3.161  1.00  0.00            
ATOM    850  HD1 PRO B  31      86.319   4.225  -2.429  1.00  0.00            
ATOM    851  HD2 PRO B  31      86.677   3.984  -4.179  1.00  0.00            
ATOM    852  CG  PRO B  31      88.350   4.652  -2.903  1.00  0.00            
ATOM    853  HG1 PRO B  31      88.647   4.751  -1.861  1.00  0.00            
ATOM    854  HG2 PRO B  31      88.296   5.655  -3.333  1.00  0.00            
ATOM    855  CB  PRO B  31      89.254   3.673  -3.653  1.00  0.00            
ATOM    856  HB1 PRO B  31      90.293   3.871  -3.408  1.00  0.00            
ATOM    857  HB2 PRO B  31      89.163   3.875  -4.731  1.00  0.00            
ATOM    858  CA  PRO B  31      88.858   2.242  -3.259  1.00  0.00            
ATOM    859  HA  PRO B  31      89.014   1.525  -4.063  1.00  0.00            
ATOM    860  C   PRO B  31      89.753   1.902  -2.010  1.00  0.00            
ATOM    861  O   PRO B  31      89.256   1.987  -0.887  1.00  0.00            
ATOM    862  N   HYP B  32      91.014   1.530  -2.181  1.00  0.00            
ATOM    863  CD2 HYP B  32      91.752   1.443  -3.458  1.00  0.00            
ATOM    864 1HD2 HYP B  32      92.299   2.354  -3.683  1.00  0.00            
ATOM    865 2HD2 HYP B  32      91.189   1.078  -4.308  1.00  0.00            
ATOM    866  CG  HYP B  32      92.813   0.342  -3.142  1.00  0.00            
ATOM    867  HG  HYP B  32      93.753   0.360  -3.700  1.00  0.00            
ATOM    868  OD1 HYP B  32      92.249  -0.933  -3.349  1.00  0.00            
ATOM    869  HD1 HYP B  32      92.947  -1.526  -3.645  1.00  0.00            
ATOM    870  CB  HYP B  32      93.185   0.642  -1.708  1.00  0.00            
ATOM    871  HB1 HYP B  32      93.869   1.493  -1.671  1.00  0.00            
ATOM    872  HB2 HYP B  32      93.684  -0.156  -1.158  1.00  0.00            
ATOM    873  CA  HYP B  32      91.899   1.185  -1.131  1.00  0.00            
ATOM    874  HA  HYP B  32      91.419   0.379  -0.575  1.00  0.00            
ATOM    875  C   HYP B  32      92.161   2.399  -0.202  1.00  0.00            
ATOM    876  O   HYP B  32      92.160   3.552  -0.593  1.00  0.00            
ATOM    877  N   GLY B  33      92.593   2.097   1.016  1.00  0.00            
ATOM    878  H   GLY B  33      92.683   1.119   1.227  1.00  0.00            
ATOM    879  CA  GLY B  33      92.961   3.098   2.063  1.00  0.00            
ATOM    880  HA1 GLY B  33      92.721   2.748   3.068  1.00  0.00            
ATOM    881  HA2 GLY B  33      92.403   4.014   1.862  1.00  0.00            
ATOM    882  C   GLY B  33      94.453   3.492   2.264  1.00  0.00            
ATOM    883  O   GLY B  33      95.197   3.343   1.266  1.00  0.00            
ATOM    884  N   PRO B  34      94.836   4.202   3.352  1.00  0.00            
ATOM    885  CD  PRO B  34      93.963   4.869   4.255  1.00  0.00            
ATOM    886  HD1 PRO B  34      93.787   4.181   5.081  1.00  0.00            
ATOM    887  HD2 PRO B  34      93.047   5.161   3.731  1.00  0.00            
ATOM    888  CG  PRO B  34      94.743   6.086   4.748  1.00  0.00            
ATOM    889  HG1 PRO B  34      94.443   6.413   5.739  1.00  0.00            
ATOM    890  HG2 PRO B  34      94.556   6.836   3.979  1.00  0.00            
ATOM    891  CB  PRO B  34      96.170   5.704   4.726  1.00  0.00            
ATOM    892  HB1 PRO B  34      96.488   5.115   5.589  1.00  0.00            
ATOM    893  HB2 PRO B  34      96.827   6.551   4.567  1.00  0.00            
ATOM    894  CA  PRO B  34      96.237   4.794   3.460  1.00  0.00            
ATOM    895  HA  PRO B  34      96.373   5.379   2.550  1.00  0.00            
ATOM    896  C   PRO B  34      97.513   3.915   3.570  1.00  0.00            
ATOM    897  O   PRO B  34      97.340   2.725   3.722  1.00  0.00            
ATOM    898  N   HYP B  35      98.729   4.486   3.276  1.00  0.00            
ATOM    899  CD2 HYP B  35      98.989   5.798   2.654  1.00  0.00            
ATOM    900 1HD2 HYP B  35      99.242   6.529   3.416  1.00  0.00            
ATOM    901 2HD2 HYP B  35      98.241   6.069   1.907  1.00  0.00            
ATOM    902  CG  HYP B  35     100.289   5.560   1.910  1.00  0.00            
ATOM    903  HG  HYP B  35     100.796   6.515   1.719  1.00  0.00            
ATOM    904  OD1 HYP B  35      99.905   5.025   0.676  1.00  0.00            
ATOM    905  HD1 HYP B  35     100.488   5.474   0.057  1.00  0.00            
ATOM    906  CB  HYP B  35     101.109   4.542   2.785  1.00  0.00            
ATOM    907  HB1 HYP B  35     101.712   5.022   3.548  1.00  0.00            
ATOM    908  HB2 HYP B  35     101.811   3.973   2.174  1.00  0.00            
ATOM    909  CA  HYP B  35      99.976   3.719   3.395  1.00  0.00            
ATOM    910  HA  HYP B  35      99.989   2.802   2.801  1.00  0.00            
ATOM    911  C   HYP B  35     100.254   3.283   4.809  1.00  0.00            
ATOM    912  O   HYP B  35     100.202   4.065   5.797  1.00  0.00            
ATOM    913  N   GLY B  36     100.518   1.980   4.953  1.00  0.00            
ATOM    914  H   GLY B  36     100.370   1.315   4.211  1.00  0.00            
ATOM    915  CA  GLY B  36     100.661   1.391   6.289  1.00  0.00            
ATOM    916  HA1 GLY B  36     101.049   0.387   6.167  1.00  0.00            
ATOM    917  HA2 GLY B  36      99.677   1.314   6.754  1.00  0.00            
ATOM    918  C   GLY B  36     101.662   2.077   7.243  1.00  0.00            
ATOM    919  O   GLY B  36     102.522   2.935   6.898  1.00  0.00            
ATOM    920  N   PRO B  37     101.578   1.738   8.540  1.00  0.00            
ATOM    921  CD  PRO B  37     100.612   0.806   9.165  1.00  0.00            
ATOM    922  HD1 PRO B  37     101.039  -0.181   8.987  1.00  0.00            
ATOM    923  HD2 PRO B  37      99.599   0.897   8.766  1.00  0.00            
ATOM    924  CG  PRO B  37     100.646   1.232  10.650  1.00  0.00            
ATOM    925  HG1 PRO B  37     100.310   0.418  11.279  1.00  0.00            
ATOM    926  HG2 PRO B  37     100.046   2.105  10.883  1.00  0.00            
ATOM    927  CB  PRO B  37     102.140   1.614  10.872  1.00  0.00            
ATOM    928  HB1 PRO B  37     102.755   0.764  11.179  1.00  0.00            
ATOM    929  HB2 PRO B  37     102.221   2.353  11.657  1.00  0.00            
ATOM    930  CA  PRO B  37     102.502   2.289   9.536  1.00  0.00            
ATOM    931  HA  PRO B  37     102.360   3.371   9.594  1.00  0.00            
ATOM    932  C   PRO B  37     104.013   1.902   9.324  1.00  0.00            
ATOM    933  O   PRO B  37     104.403   0.934   8.651  1.00  0.00            
ATOM    934  N   HYP B  38     104.977   2.596   9.968  1.00  0.00            
ATOM    935  CD2 HYP B  38     104.904   3.985  10.389  1.00  0.00            
ATOM    936 1HD2 HYP B  38     104.793   4.070  11.473  1.00  0.00            
ATOM    937 2HD2 HYP B  38     104.060   4.487   9.893  1.00  0.00            
ATOM    938  CG  HYP B  38     106.207   4.652  10.016  1.00  0.00            
ATOM    939  HG  HYP B  38     106.371   5.538  10.630  1.00  0.00            
ATOM    940  OD1 HYP B  38     106.275   5.092   8.655  1.00  0.00            
ATOM    941  HD1 HYP B  38     105.395   5.229   8.308  1.00  0.00            
ATOM    942  CB  HYP B  38     107.126   3.438  10.483  1.00  0.00            
ATOM    943  HB1 HYP B  38     107.145   3.227  11.549  1.00  0.00            
ATOM    944  HB2 HYP B  38     108.153   3.653  10.159  1.00  0.00            
ATOM    945  CA  HYP B  38     106.421   2.268   9.843  1.00  0.00            
ATOM    946  HA  HYP B  38     106.649   2.244   8.784  1.00  0.00            
ATOM    947  C   HYP B  38     106.795   0.986  10.571  1.00  0.00            
ATOM    948  O   HYP B  38     106.327   0.655  11.620  1.00  0.00            
ATOM    949  N   GLY B  39     107.776   0.232  10.061  1.00  0.00            
ATOM    950  H   GLY B  39     108.136   0.485   9.149  1.00  0.00            
ATOM    951  CA  GLY B  39     108.469  -0.819  10.740  1.00  0.00            
ATOM    952  HA1 GLY B  39     109.059  -1.407  10.038  1.00  0.00            
ATOM    953  HA2 GLY B  39     107.666  -1.475  11.101  1.00  0.00            
ATOM    954  C   GLY B  39     109.319  -0.402  11.971  1.00  0.00            
ATOM    955  O   GLY B  39     109.734   0.761  12.058  1.00  0.00            
ATOM    956  N   NH2 B  40     109.904  -1.370  12.684  1.00  0.00            
ATOM    957  H1  NH2 B  40     109.781  -2.366  12.539  1.00  0.00            
ATOM    958  H2  NH2 B  40     110.331  -1.844  13.473  1.00  0.00            
TER
ATOM    959  CH3 ACE C   1      11.947   3.266  10.434  1.00  0.00            
ATOM    960 1HH3 ACE C   1      11.332   2.857  11.242  1.00  0.00            
ATOM    961 2HH3 ACE C   1      11.912   4.351  10.421  1.00  0.00            
ATOM    962 3HH3 ACE C   1      11.453   2.962   9.517  1.00  0.00            
ATOM    963  C   ACE C   1      13.383   2.829  10.633  1.00  0.00            
ATOM    964  O   ACE C   1      14.215   3.691  10.678  1.00  0.00            
ATOM    965  N   PRO C   2      13.765   1.517  10.619  1.00  0.00            
ATOM    966  CD  PRO C   2      12.841   0.400  10.664  1.00  0.00            
ATOM    967  HD1 PRO C   2      12.128   0.401   9.841  1.00  0.00            
ATOM    968  HD2 PRO C   2      12.376   0.479  11.640  1.00  0.00            
ATOM    969  CG  PRO C   2      13.639  -0.849  10.470  1.00  0.00            
ATOM    970  HG1 PRO C   2      13.718  -1.208   9.453  1.00  0.00            
ATOM    971  HG2 PRO C   2      13.260  -1.666  11.083  1.00  0.00            
ATOM    972  CB  PRO C   2      14.976  -0.415  11.112  1.00  0.00            
ATOM    973  HB1 PRO C   2      15.819  -0.992  10.724  1.00  0.00            
ATOM    974  HB2 PRO C   2      14.892  -0.585  12.184  1.00  0.00            
ATOM    975  CA  PRO C   2      15.141   1.025  10.692  1.00  0.00            
ATOM    976  HA  PRO C   2      15.729   1.506  11.471  1.00  0.00            
ATOM    977  C   PRO C   2      15.805   1.049   9.344  1.00  0.00            
ATOM    978  O   PRO C   2      15.235   1.205   8.276  1.00  0.00            
ATOM    979  N   HYP C   3      17.202   0.883   9.378  1.00  0.00            
ATOM    980  CD2 HYP C   3      18.134   1.015  10.489  1.00  0.00            
ATOM    981 1HD2 HYP C   3      18.522   0.044  10.787  1.00  0.00            
ATOM    982 2HD2 HYP C   3      17.831   1.585  11.374  1.00  0.00            
ATOM    983  CG  HYP C   3      19.300   1.773   9.934  1.00  0.00            
ATOM    984  HG  HYP C   3      20.150   1.750  10.617  1.00  0.00            
ATOM    985  OD1 HYP C   3      18.972   3.131   9.776  1.00  0.00            
ATOM    986  HD1 HYP C   3      19.715   3.563   9.350  1.00  0.00            
ATOM    987  CB  HYP C   3      19.472   1.105   8.541  1.00  0.00            
ATOM    988  HB1 HYP C   3      20.126   0.244   8.664  1.00  0.00            
ATOM    989  HB2 HYP C   3      19.906   1.819   7.851  1.00  0.00            
ATOM    990  CA  HYP C   3      18.002   0.858   8.105  1.00  0.00            
ATOM    991  HA  HYP C   3      17.617   1.695   7.532  1.00  0.00            
ATOM    992  C   HYP C   3      17.801  -0.395   7.298  1.00  0.00            
ATOM    993  O   HYP C   3      17.624  -1.450   7.889  1.00  0.00            
ATOM    994  N   GLY C   4      17.996  -0.245   5.983  1.00  0.00            
ATOM    995  H   GLY C   4      18.245   0.684   5.656  1.00  0.00            
ATOM    996  CA  GLY C   4      18.007  -1.304   4.992  1.00  0.00            
ATOM    997  HA1 GLY C   4      18.041  -0.690   4.095  1.00  0.00            
ATOM    998  HA2 GLY C   4      17.104  -1.911   5.073  1.00  0.00            
ATOM    999  C   GLY C   4      19.250  -2.200   5.036  1.00  0.00            
ATOM   1000  O   GLY C   4      19.985  -2.185   6.020  1.00  0.00            
ATOM   1001  N   PRO C   5      19.530  -2.853   3.920  1.00  0.00            
ATOM   1002  CD  PRO C   5      18.591  -3.035   2.782  1.00  0.00            
ATOM   1003  HD1 PRO C   5      18.615  -2.181   2.117  1.00  0.00            
ATOM   1004  HD2 PRO C   5      17.641  -3.281   3.253  1.00  0.00            
ATOM   1005  CG  PRO C   5      19.196  -4.194   1.863  1.00  0.00            
ATOM   1006  HG1 PRO C   5      19.757  -3.862   0.986  1.00  0.00            
ATOM   1007  HG2 PRO C   5      18.476  -4.810   1.319  1.00  0.00            
ATOM   1008  CB  PRO C   5      20.206  -4.892   2.790  1.00  0.00            
ATOM   1009  HB1 PRO C   5      21.059  -5.386   2.321  1.00  0.00            
ATOM   1010  HB2 PRO C   5      19.696  -5.626   3.398  1.00  0.00            
ATOM   1011  CA  PRO C   5      20.673  -3.799   3.764  1.00  0.00            
ATOM   1012  HA  PRO C   5      20.831  -4.074   4.799  1.00  0.00            
ATOM   1013  C   PRO C   5      21.897  -3.028   3.201  1.00  0.00            
ATOM   1014  O   PRO C   5      21.706  -1.967   2.560  1.00  0.00            
ATOM   1015  N   HYP C   6      23.098  -3.587   3.513  1.00  0.00            
ATOM   1016  CD2 HYP C   6      23.394  -4.623   4.446  1.00  0.00            
ATOM   1017 1HD2 HYP C   6      23.240  -5.540   3.875  1.00  0.00            
ATOM   1018 2HD2 HYP C   6      22.755  -4.482   5.316  1.00  0.00            
ATOM   1019  CG  HYP C   6      24.823  -4.449   4.861  1.00  0.00            
ATOM   1020  HG  HYP C   6      25.365  -5.345   5.150  1.00  0.00            
ATOM   1021  OD1 HYP C   6      24.918  -3.397   5.901  1.00  0.00            
ATOM   1022  HD1 HYP C   6      24.354  -3.696   6.613  1.00  0.00            
ATOM   1023  CB  HYP C   6      25.470  -3.800   3.615  1.00  0.00            
ATOM   1024  HB1 HYP C   6      25.661  -4.660   2.980  1.00  0.00            
ATOM   1025  HB2 HYP C   6      26.361  -3.329   4.046  1.00  0.00            
ATOM   1026  CA  HYP C   6      24.383  -2.840   3.192  1.00  0.00            
ATOM   1027  HA  HYP C   6      24.334  -1.909   3.769  1.00  0.00            
ATOM   1028  C   HYP C   6      24.523  -2.594   1.696  1.00  0.00            
ATOM   1029  O   HYP C   6      24.010  -3.321   0.862  1.00  0.00            
ATOM   1030  N   GLY C   7      25.225  -1.548   1.276  1.00  0.00            
ATOM   1031  H   GLY C   7      25.839  -1.040   1.894  1.00  0.00            
ATOM   1032  CA  GLY C   7      25.476  -1.279  -0.228  1.00  0.00            
ATOM   1033  HA1 GLY C   7      25.707  -0.227  -0.420  1.00  0.00            
ATOM   1034  HA2 GLY C   7      24.493  -1.403  -0.683  1.00  0.00            
ATOM   1035  C   GLY C   7      26.605  -1.989  -0.866  1.00  0.00            
ATOM   1036  O   GLY C   7      27.058  -2.975  -0.255  1.00  0.00            
ATOM   1037  N   PRO C   8      26.929  -1.709  -2.180  1.00  0.00            
ATOM   1038  CD  PRO C   8      26.207  -0.785  -3.038  1.00  0.00            
ATOM   1039  HD1 PRO C   8      26.461   0.257  -2.840  1.00  0.00            
ATOM   1040  HD2 PRO C   8      25.148  -0.952  -2.839  1.00  0.00            
ATOM   1041  CG  PRO C   8      26.488  -1.253  -4.422  1.00  0.00            
ATOM   1042  HG1 PRO C   8      26.320  -0.525  -5.216  1.00  0.00            
ATOM   1043  HG2 PRO C   8      25.882  -2.126  -4.647  1.00  0.00            
ATOM   1044  CB  PRO C   8      27.962  -1.753  -4.355  1.00  0.00            
ATOM   1045  HB1 PRO C   8      28.511  -0.807  -4.360  1.00  0.00            
ATOM   1046  HB2 PRO C   8      28.251  -2.394  -5.194  1.00  0.00            
ATOM   1047  CA  PRO C   8      28.034  -2.354  -2.981  1.00  0.00            
ATOM   1048  HA  PRO C   8      27.686  -3.386  -2.966  1.00  0.00            
ATOM   1049  C   PRO C   8      29.425  -2.342  -2.450  1.00  0.00            
ATOM   1050  O   PRO C   8      29.771  -1.583  -1.566  1.00  0.00            
ATOM   1051  N   HYP C   9      30.348  -3.277  -2.940  1.00  0.00            
ATOM   1052  CD2 HYP C   9      30.060  -4.430  -3.781  1.00  0.00            
ATOM   1053 1HD2 HYP C   9      29.987  -4.101  -4.813  1.00  0.00            
ATOM   1054 2HD2 HYP C   9      29.146  -4.930  -3.430  1.00  0.00            
ATOM   1055  CG  HYP C   9      31.210  -5.359  -3.595  1.00  0.00            
ATOM   1056  HG  HYP C   9      31.544  -5.909  -4.478  1.00  0.00            
ATOM   1057  OD1 HYP C   9      30.903  -6.210  -2.484  1.00  0.00            
ATOM   1058  HD1 HYP C   9      31.679  -6.704  -2.229  1.00  0.00            
ATOM   1059  CB  HYP C   9      32.415  -4.448  -3.182  1.00  0.00            
ATOM   1060  HB1 HYP C   9      32.937  -4.140  -4.081  1.00  0.00            
ATOM   1061  HB2 HYP C   9      32.917  -5.044  -2.423  1.00  0.00            
ATOM   1062  CA  HYP C   9      31.726  -3.183  -2.531  1.00  0.00            
ATOM   1063  HA  HYP C   9      31.794  -3.245  -1.454  1.00  0.00            
ATOM   1064  C   HYP C   9      32.363  -1.905  -2.948  1.00  0.00            
ATOM   1065  O   HYP C   9      32.027  -1.258  -3.959  1.00  0.00            
ATOM   1066  N   GLY C  10      33.341  -1.518  -2.184  1.00  0.00            
ATOM   1067  H   GLY C  10      33.574  -2.177  -1.458  1.00  0.00            
ATOM   1068  CA  GLY C  10      34.002  -0.177  -2.227  1.00  0.00            
ATOM   1069  HA1 GLY C  10      34.428  -0.076  -1.231  1.00  0.00            
ATOM   1070  HA2 GLY C  10      33.285   0.614  -2.447  1.00  0.00            
ATOM   1071  C   GLY C  10      35.140  -0.141  -3.312  1.00  0.00            
ATOM   1072  O   GLY C  10      35.310  -1.101  -4.055  1.00  0.00            
ATOM   1073  N   PRO C  11      35.878   0.936  -3.467  1.00  0.00            
ATOM   1074  CD  PRO C  11      35.433   2.188  -2.949  1.00  0.00            
ATOM   1075  HD1 PRO C  11      35.492   2.143  -1.857  1.00  0.00            
ATOM   1076  HD2 PRO C  11      34.485   2.363  -3.459  1.00  0.00            
ATOM   1077  CG  PRO C  11      36.458   3.265  -3.407  1.00  0.00            
ATOM   1078  HG1 PRO C  11      37.293   3.279  -2.715  1.00  0.00            
ATOM   1079  HG2 PRO C  11      35.958   4.216  -3.582  1.00  0.00            
ATOM   1080  CB  PRO C  11      36.677   2.706  -4.745  1.00  0.00            
ATOM   1081  HB1 PRO C  11      37.578   3.189  -5.137  1.00  0.00            
ATOM   1082  HB2 PRO C  11      35.807   2.937  -5.345  1.00  0.00            
ATOM   1083  CA  PRO C  11      36.745   1.183  -4.598  1.00  0.00            
ATOM   1084  HA  PRO C  11      36.297   0.666  -5.445  1.00  0.00            
ATOM   1085  C   PRO C  11      38.141   0.674  -4.241  1.00  0.00            
ATOM   1086  O   PRO C  11      38.534   0.647  -3.059  1.00  0.00            
ATOM   1087  N   HYP C  12      39.056   0.356  -5.173  1.00  0.00            
ATOM   1088  CD2 HYP C  12      38.755   0.419  -6.547  1.00  0.00            
ATOM   1089 1HD2 HYP C  12      39.009   1.462  -6.741  1.00  0.00            
ATOM   1090 2HD2 HYP C  12      37.706   0.175  -6.719  1.00  0.00            
ATOM   1091  CG  HYP C  12      39.766  -0.596  -7.147  1.00  0.00            
ATOM   1092  HG  HYP C  12      40.001  -0.379  -8.191  1.00  0.00            
ATOM   1093  OD1 HYP C  12      39.335  -1.955  -7.121  1.00  0.00            
ATOM   1094  HD1 HYP C  12      40.054  -2.458  -7.500  1.00  0.00            
ATOM   1095  CB  HYP C  12      40.953  -0.528  -6.197  1.00  0.00            
ATOM   1096  HB1 HYP C  12      41.644   0.244  -6.524  1.00  0.00            
ATOM   1097  HB2 HYP C  12      41.479  -1.471  -6.269  1.00  0.00            
ATOM   1098  CA  HYP C  12      40.368  -0.131  -4.884  1.00  0.00            
ATOM   1099  HA  HYP C  12      40.273  -1.124  -4.441  1.00  0.00            
ATOM   1100  C   HYP C  12      41.235   0.862  -4.112  1.00  0.00            
ATOM   1101  O   HYP C  12      41.353   2.053  -4.449  1.00  0.00            
ATOM   1102  N   GLY C  13      41.975   0.366  -3.096  1.00  0.00            
ATOM   1103  H   GLY C  13      42.010  -0.604  -2.814  1.00  0.00            
ATOM   1104  CA  GLY C  13      43.007   1.152  -2.455  1.00  0.00            
ATOM   1105  HA1 GLY C  13      43.523   0.589  -1.685  1.00  0.00            
ATOM   1106  HA2 GLY C  13      42.611   2.044  -1.972  1.00  0.00            
ATOM   1107  C   GLY C  13      44.106   1.759  -3.363  1.00  0.00            
ATOM   1108  O   GLY C  13      44.346   1.135  -4.402  1.00  0.00            
ATOM   1109  N   PRO C  14      44.808   2.900  -3.042  1.00  0.00            
ATOM   1110  CD  PRO C  14      44.734   3.790  -1.904  1.00  0.00            
ATOM   1111  HD1 PRO C  14      44.493   3.279  -0.974  1.00  0.00            
ATOM   1112  HD2 PRO C  14      43.910   4.477  -2.100  1.00  0.00            
ATOM   1113  CG  PRO C  14      46.014   4.509  -1.824  1.00  0.00            
ATOM   1114  HG1 PRO C  14      46.766   3.900  -1.321  1.00  0.00            
ATOM   1115  HG2 PRO C  14      45.842   5.462  -1.337  1.00  0.00            
ATOM   1116  CB  PRO C  14      46.290   4.733  -3.295  1.00  0.00            
ATOM   1117  HB1 PRO C  14      47.335   4.972  -3.458  1.00  0.00            
ATOM   1118  HB2 PRO C  14      45.586   5.418  -3.771  1.00  0.00            
ATOM   1119  CA  PRO C  14      45.833   3.449  -3.959  1.00  0.00            
ATOM   1120  HA  PRO C  14      45.197   3.597  -4.832  1.00  0.00            
ATOM   1121  C   PRO C  14      47.128   2.510  -4.208  1.00  0.00            
ATOM   1122  O   PRO C  14      47.434   1.709  -3.324  1.00  0.00            
ATOM   1123  N   HYP C  15      47.860   2.632  -5.303  1.00  0.00            
ATOM   1124  CD2 HYP C  15      47.342   3.153  -6.536  1.00  0.00            
ATOM   1125 1HD2 HYP C  15      47.662   4.193  -6.590  1.00  0.00            
ATOM   1126 2HD2 HYP C  15      46.264   3.195  -6.632  1.00  0.00            
ATOM   1127  CG  HYP C  15      47.857   2.304  -7.622  1.00  0.00            
ATOM   1128  HG  HYP C  15      47.998   2.789  -8.588  1.00  0.00            
ATOM   1129  OD1 HYP C  15      47.096   1.010  -7.645  1.00  0.00            
ATOM   1130  HD1 HYP C  15      46.147   1.182  -7.726  1.00  0.00            
ATOM   1131  CB  HYP C  15      49.265   2.135  -7.076  1.00  0.00            
ATOM   1132  HB1 HYP C  15      49.830   3.053  -7.210  1.00  0.00            
ATOM   1133  HB2 HYP C  15      49.842   1.400  -7.651  1.00  0.00            
ATOM   1134  CA  HYP C  15      49.011   1.820  -5.620  1.00  0.00            
ATOM   1135  HA  HYP C  15      48.699   0.791  -5.468  1.00  0.00            
ATOM   1136  C   HYP C  15      50.146   2.204  -4.735  1.00  0.00            
ATOM   1137  O   HYP C  15      50.161   3.255  -4.112  1.00  0.00            
ATOM   1138  N   GLY C  16      51.072   1.254  -4.597  1.00  0.00            
ATOM   1139  H   GLY C  16      50.947   0.413  -5.153  1.00  0.00            
ATOM   1140  CA  GLY C  16      52.312   1.450  -3.822  1.00  0.00            
ATOM   1141  HA1 GLY C  16      52.703   0.470  -3.538  1.00  0.00            
ATOM   1142  HA2 GLY C  16      52.016   1.951  -2.900  1.00  0.00            
ATOM   1143  C   GLY C  16      53.468   2.154  -4.560  1.00  0.00            
ATOM   1144  O   GLY C  16      53.621   2.068  -5.771  1.00  0.00            
ATOM   1145  N   GLU C  17      54.182   3.016  -3.843  1.00  0.00            
ATOM   1146  H   GLU C  17      53.870   3.244  -2.906  1.00  0.00            
ATOM   1147  CA  GLU C  17      55.328   3.830  -4.347  1.00  0.00            
ATOM   1148  HA  GLU C  17      55.374   3.870  -5.439  1.00  0.00            
ATOM   1149  CB  GLU C  17      55.026   5.261  -3.910  1.00  0.00            
ATOM   1150  HB1 GLU C  17      54.602   5.246  -2.902  1.00  0.00            
ATOM   1151  HB2 GLU C  17      54.214   5.660  -4.522  1.00  0.00            
ATOM   1152  CG  GLU C  17      56.195   6.280  -4.051  1.00  0.00            
ATOM   1153  HG1 GLU C  17      56.592   6.230  -5.068  1.00  0.00            
ATOM   1154  HG2 GLU C  17      57.038   5.902  -3.472  1.00  0.00            
ATOM   1155  CD  GLU C  17      55.914   7.716  -3.675  1.00  0.00            
ATOM   1156  OE1 GLU C  17      56.310   8.124  -2.568  1.00  0.00            
ATOM   1157  OE2 GLU C  17      55.345   8.473  -4.464  1.00  0.00            
ATOM   1158  C   GLU C  17      56.628   3.288  -3.698  1.00  0.00            
ATOM   1159  O   GLU C  17      56.692   2.840  -2.562  1.00  0.00            
ATOM   1160  N   PRO C  18      57.793   3.391  -4.431  1.00  0.00            
ATOM   1161  CD  PRO C  18      57.842   3.503  -5.868  1.00  0.00            
ATOM   1162  HD1 PRO C  18      57.288   4.404  -6.163  1.00  0.00            
ATOM   1163  HD2 PRO C  18      57.453   2.594  -6.329  1.00  0.00            
ATOM   1164  CG  PRO C  18      59.291   3.645  -6.241  1.00  0.00            
ATOM   1165  HG1 PRO C  18      59.532   4.708  -6.320  1.00  0.00            
ATOM   1166  HG2 PRO C  18      59.559   3.238  -7.225  1.00  0.00            
ATOM   1167  CB  PRO C  18      60.087   2.975  -5.092  1.00  0.00            
ATOM   1168  HB1 PRO C  18      61.048   3.463  -4.964  1.00  0.00            
ATOM   1169  HB2 PRO C  18      60.225   1.904  -5.186  1.00  0.00            
ATOM   1170  CA  PRO C  18      59.187   3.221  -3.818  1.00  0.00            
ATOM   1171  HA  PRO C  18      59.075   2.370  -3.155  1.00  0.00            
ATOM   1172  C   PRO C  18      59.640   4.332  -2.907  1.00  0.00            
ATOM   1173  O   PRO C  18      60.559   5.085  -3.264  1.00  0.00            
ATOM   1174  N   GLY C  19      59.031   4.582  -1.766  1.00  0.00            
ATOM   1175  H   GLY C  19      58.180   4.074  -1.594  1.00  0.00            
ATOM   1176  CA  GLY C  19      59.378   5.570  -0.737  1.00  0.00            
ATOM   1177  HA1 GLY C  19      58.563   5.657  -0.027  1.00  0.00            
ATOM   1178  HA2 GLY C  19      59.480   6.567  -1.174  1.00  0.00            
ATOM   1179  C   GLY C  19      60.660   5.334  -0.021  1.00  0.00            
ATOM   1180  O   GLY C  19      61.239   6.187   0.608  1.00  0.00            
ATOM   1181  N   GLN C  20      61.262   4.134   0.038  1.00  0.00            
ATOM   1182  H   GLN C  20      60.694   3.363  -0.280  1.00  0.00            
ATOM   1183  CA  GLN C  20      62.570   3.833   0.537  1.00  0.00            
ATOM   1184  HA  GLN C  20      62.863   4.669   1.170  1.00  0.00            
ATOM   1185  CB  GLN C  20      62.522   2.639   1.436  1.00  0.00            
ATOM   1186  HB1 GLN C  20      63.562   2.377   1.621  1.00  0.00            
ATOM   1187  HB2 GLN C  20      61.980   1.837   0.929  1.00  0.00            
ATOM   1188  CG  GLN C  20      61.813   3.068   2.686  1.00  0.00            
ATOM   1189  HG1 GLN C  20      61.534   2.274   3.385  1.00  0.00            
ATOM   1190  HG2 GLN C  20      60.898   3.550   2.365  1.00  0.00            
ATOM   1191  CD  GLN C  20      62.732   3.985   3.481  1.00  0.00            
ATOM   1192  OE1 GLN C  20      63.874   3.697   3.782  1.00  0.00            
ATOM   1193  NE2 GLN C  20      62.301   5.164   3.784  1.00  0.00            
ATOM   1194 1HE2 GLN C  20      61.325   5.402   3.691  1.00  0.00            
ATOM   1195 2HE2 GLN C  20      62.915   5.799   4.271  1.00  0.00            
ATOM   1196  C   GLN C  20      63.566   3.963  -0.630  1.00  0.00            
ATOM   1197  O   GLN C  20      64.575   3.199  -0.722  1.00  0.00            
ATOM   1198  N   GLY C  21      63.357   4.766  -1.705  1.00  0.00            
ATOM   1199  H   GLY C  21      62.474   5.253  -1.803  1.00  0.00            
ATOM   1200  CA  GLY C  21      64.192   4.926  -2.908  1.00  0.00            
ATOM   1201  HA1 GLY C  21      65.233   5.039  -2.625  1.00  0.00            
ATOM   1202  HA2 GLY C  21      63.860   5.828  -3.419  1.00  0.00            
ATOM   1203  C   GLY C  21      64.026   3.804  -3.937  1.00  0.00            
ATOM   1204  O   GLY C  21      63.230   2.798  -3.798  1.00  0.00            
ATOM   1205  N   LEU C  22      64.837   3.964  -5.016  1.00  0.00            
ATOM   1206  H   LEU C  22      65.532   4.698  -5.078  1.00  0.00            
ATOM   1207  CA  LEU C  22      64.815   3.013  -6.154  1.00  0.00            
ATOM   1208  HA  LEU C  22      64.305   2.085  -5.863  1.00  0.00            
ATOM   1209  CB  LEU C  22      63.900   3.627  -7.250  1.00  0.00            
ATOM   1210  HB1 LEU C  22      64.221   4.670  -7.339  1.00  0.00            
ATOM   1211  HB2 LEU C  22      62.911   3.595  -6.793  1.00  0.00            
ATOM   1212  CG  LEU C  22      63.881   2.843  -8.550  1.00  0.00            
ATOM   1213  HG  LEU C  22      64.925   2.646  -8.788  1.00  0.00            
ATOM   1214  CD1 LEU C  22      63.038   1.530  -8.354  1.00  0.00            
ATOM   1215 1HD1 LEU C  22      61.985   1.803  -8.466  1.00  0.00            
ATOM   1216 2HD1 LEU C  22      63.281   0.871  -9.179  1.00  0.00            
ATOM   1217 3HD1 LEU C  22      63.333   0.984  -7.461  1.00  0.00            
ATOM   1218  CD2 LEU C  22      63.298   3.773  -9.584  1.00  0.00            
ATOM   1219 1HD2 LEU C  22      62.322   4.037  -9.171  1.00  0.00            
ATOM   1220 2HD2 LEU C  22      63.854   4.698  -9.746  1.00  0.00            
ATOM   1221 3HD2 LEU C  22      63.209   3.266 -10.545  1.00  0.00            
ATOM   1222  C   LEU C  22      66.265   2.573  -6.707  1.00  0.00            
ATOM   1223  O   LEU C  22      66.435   1.401  -7.131  1.00  0.00            
ATOM   1224  N   ARG C  23      67.346   3.348  -6.523  1.00  0.00            
ATOM   1225  H   ARG C  23      67.253   4.274  -6.139  1.00  0.00            
ATOM   1226  CA  ARG C  23      68.726   2.853  -6.550  1.00  0.00            
ATOM   1227  HA  ARG C  23      68.848   2.190  -7.401  1.00  0.00            
ATOM   1228  CB  ARG C  23      69.600   4.070  -6.784  1.00  0.00            
ATOM   1229  HB1 ARG C  23      69.427   4.775  -5.970  1.00  0.00            
ATOM   1230  HB2 ARG C  23      69.284   4.476  -7.742  1.00  0.00            
ATOM   1231  CG  ARG C  23      71.109   3.778  -6.827  1.00  0.00            
ATOM   1232  HG1 ARG C  23      71.376   2.904  -7.407  1.00  0.00            
ATOM   1233  HG2 ARG C  23      71.425   3.581  -5.809  1.00  0.00            
ATOM   1234  CD  ARG C  23      71.861   4.934  -7.342  1.00  0.00            
ATOM   1235  HD1 ARG C  23      72.026   5.641  -6.531  1.00  0.00            
ATOM   1236  HD2 ARG C  23      71.217   5.379  -8.106  1.00  0.00            
ATOM   1237  NE  ARG C  23      73.138   4.550  -7.900  1.00  0.00            
ATOM   1238  HE  ARG C  23      73.242   3.589  -8.192  1.00  0.00            
ATOM   1239  CZ  ARG C  23      74.152   5.335  -8.171  1.00  0.00            
ATOM   1240  NH1 ARG C  23      75.271   4.855  -8.620  1.00  0.00            
ATOM   1241 1HH1 ARG C  23      75.389   3.860  -8.792  1.00  0.00            
ATOM   1242 2HH1 ARG C  23      75.969   5.534  -8.896  1.00  0.00            
ATOM   1243  NH2 ARG C  23      74.055   6.646  -8.067  1.00  0.00            
ATOM   1244 1HH2 ARG C  23      73.278   7.225  -7.803  1.00  0.00            
ATOM   1245 2HH2 ARG C  23      74.862   7.239  -8.163  1.00  0.00            
ATOM   1246  C   ARG C  23      69.146   2.067  -5.297  1.00  0.00            
ATOM   1247  O   ARG C  23      68.533   2.246  -4.204  1.00  0.00            
ATOM   1248  N   GLY C  24      70.161   1.179  -5.430  1.00  0.00            
ATOM   1249  H   GLY C  24      70.389   0.946  -6.384  1.00  0.00            
ATOM   1250  CA  GLY C  24      70.746   0.368  -4.378  1.00  0.00            
ATOM   1251  HA1 GLY C  24      71.512  -0.292  -4.788  1.00  0.00            
ATOM   1252  HA2 GLY C  24      69.964  -0.233  -3.928  1.00  0.00            
ATOM   1253  C   GLY C  24      71.474   1.091  -3.209  1.00  0.00            
ATOM   1254  O   GLY C  24      71.956   2.174  -3.407  1.00  0.00            
ATOM   1255  N   PRO C  25      71.575   0.429  -2.072  1.00  0.00            
ATOM   1256  CD  PRO C  25      70.897  -0.775  -1.559  1.00  0.00            
ATOM   1257  HD1 PRO C  25      71.479  -1.672  -1.789  1.00  0.00            
ATOM   1258  HD2 PRO C  25      69.903  -0.861  -1.978  1.00  0.00            
ATOM   1259  CG  PRO C  25      70.779  -0.485  -0.029  1.00  0.00            
ATOM   1260  HG1 PRO C  25      70.484  -1.355   0.574  1.00  0.00            
ATOM   1261  HG2 PRO C  25      69.971   0.224   0.137  1.00  0.00            
ATOM   1262  CB  PRO C  25      72.188   0.160   0.249  1.00  0.00            
ATOM   1263  HB1 PRO C  25      72.963  -0.603   0.239  1.00  0.00            
ATOM   1264  HB2 PRO C  25      72.100   0.698   1.191  1.00  0.00            
ATOM   1265  CA  PRO C  25      72.385   1.044  -0.991  1.00  0.00            
ATOM   1266  HA  PRO C  25      72.063   2.076  -0.828  1.00  0.00            
ATOM   1267  C   PRO C  25      73.887   1.100  -1.333  1.00  0.00            
ATOM   1268  O   PRO C  25      74.409   0.483  -2.269  1.00  0.00            
ATOM   1269  N   HYP C  26      74.625   1.908  -0.461  1.00  0.00            
ATOM   1270  CD2 HYP C  26      74.211   2.865   0.509  1.00  0.00            
ATOM   1271 1HD2 HYP C  26      74.140   2.434   1.506  1.00  0.00            
ATOM   1272 2HD2 HYP C  26      73.338   3.422   0.173  1.00  0.00            
ATOM   1273  CG  HYP C  26      75.282   3.966   0.522  1.00  0.00            
ATOM   1274  HG  HYP C  26      75.123   4.566   1.422  1.00  0.00            
ATOM   1275  OD1 HYP C  26      75.104   4.907  -0.546  1.00  0.00            
ATOM   1276  HD1 HYP C  26      74.230   4.825  -0.939  1.00  0.00            
ATOM   1277  CB  HYP C  26      76.544   3.181   0.325  1.00  0.00            
ATOM   1278  HB1 HYP C  26      76.905   2.908   1.310  1.00  0.00            
ATOM   1279  HB2 HYP C  26      77.287   3.840  -0.135  1.00  0.00            
ATOM   1280  CA  HYP C  26      76.089   2.084  -0.644  1.00  0.00            
ATOM   1281  HA  HYP C  26      76.176   2.291  -1.710  1.00  0.00            
ATOM   1282  C   HYP C  26      76.903   0.797  -0.454  1.00  0.00            
ATOM   1283  O   HYP C  26      76.468  -0.008   0.345  1.00  0.00            
ATOM   1284  N   GLY C  27      78.049   0.694  -1.130  1.00  0.00            
ATOM   1285  H   GLY C  27      78.147   1.363  -1.873  1.00  0.00            
ATOM   1286  CA  GLY C  27      78.830  -0.564  -0.972  1.00  0.00            
ATOM   1287  HA1 GLY C  27      79.595  -0.691  -1.745  1.00  0.00            
ATOM   1288  HA2 GLY C  27      78.190  -1.408  -1.243  1.00  0.00            
ATOM   1289  C   GLY C  27      79.425  -0.733   0.371  1.00  0.00            
ATOM   1290  O   GLY C  27      79.391   0.215   1.182  1.00  0.00            
ATOM   1291  N   PRO C  28      80.073  -1.887   0.709  1.00  0.00            
ATOM   1292  CD  PRO C  28      80.048  -3.135  -0.087  1.00  0.00            
ATOM   1293  HD1 PRO C  28      80.186  -2.942  -1.152  1.00  0.00            
ATOM   1294  HD2 PRO C  28      79.200  -3.754   0.187  1.00  0.00            
ATOM   1295  CG  PRO C  28      81.322  -3.936   0.450  1.00  0.00            
ATOM   1296  HG1 PRO C  28      82.189  -3.504  -0.050  1.00  0.00            
ATOM   1297  HG2 PRO C  28      81.199  -5.003   0.285  1.00  0.00            
ATOM   1298  CB  PRO C  28      81.285  -3.544   1.938  1.00  0.00            
ATOM   1299  HB1 PRO C  28      82.290  -3.767   2.284  1.00  0.00            
ATOM   1300  HB2 PRO C  28      80.450  -4.128   2.337  1.00  0.00            
ATOM   1301  CA  PRO C  28      80.934  -2.079   1.917  1.00  0.00            
ATOM   1302  HA  PRO C  28      80.328  -1.772   2.770  1.00  0.00            
ATOM   1303  C   PRO C  28      82.140  -1.176   1.909  1.00  0.00            
ATOM   1304  O   PRO C  28      82.532  -0.749   0.832  1.00  0.00            
ATOM   1305  N   HYP C  29      82.840  -1.026   3.023  1.00  0.00            
ATOM   1306  CD2 HYP C  29      82.579  -1.651   4.230  1.00  0.00            
ATOM   1307 1HD2 HYP C  29      83.118  -2.592   4.257  1.00  0.00            
ATOM   1308 2HD2 HYP C  29      81.542  -1.751   4.524  1.00  0.00            
ATOM   1309  CG  HYP C  29      83.405  -0.809   5.261  1.00  0.00            
ATOM   1310  HG  HYP C  29      83.581  -1.407   6.158  1.00  0.00            
ATOM   1311  OD1 HYP C  29      82.838   0.450   5.566  1.00  0.00            
ATOM   1312  HD1 HYP C  29      83.490   0.980   6.029  1.00  0.00            
ATOM   1313  CB  HYP C  29      84.717  -0.629   4.428  1.00  0.00            
ATOM   1314  HB1 HYP C  29      85.386  -1.491   4.535  1.00  0.00            
ATOM   1315  HB2 HYP C  29      85.230   0.272   4.772  1.00  0.00            
ATOM   1316  CA  HYP C  29      84.226  -0.400   3.012  1.00  0.00            
ATOM   1317  HA  HYP C  29      84.081   0.671   2.836  1.00  0.00            
ATOM   1318  C   HYP C  29      85.209  -1.126   2.073  1.00  0.00            
ATOM   1319  O   HYP C  29      85.245  -2.324   1.832  1.00  0.00            
ATOM   1320  N   GLY C  30      86.299  -0.392   1.700  1.00  0.00            
ATOM   1321  H   GLY C  30      86.264   0.521   2.126  1.00  0.00            
ATOM   1322  CA  GLY C  30      87.314  -0.757   0.834  1.00  0.00            
ATOM   1323  HA1 GLY C  30      87.862   0.114   0.503  1.00  0.00            
ATOM   1324  HA2 GLY C  30      86.795  -1.287   0.025  1.00  0.00            
ATOM   1325  C   GLY C  30      88.298  -1.804   1.381  1.00  0.00            
ATOM   1326  O   GLY C  30      88.374  -2.025   2.618  1.00  0.00            
ATOM   1327  N   PRO C  31      88.986  -2.529   0.461  1.00  0.00            
ATOM   1328  CD  PRO C  31      88.934  -2.315  -0.979  1.00  0.00            
ATOM   1329  HD1 PRO C  31      88.873  -1.247  -1.181  1.00  0.00            
ATOM   1330  HD2 PRO C  31      88.020  -2.703  -1.437  1.00  0.00            
ATOM   1331  CG  PRO C  31      90.211  -2.853  -1.534  1.00  0.00            
ATOM   1332  HG1 PRO C  31      90.793  -1.956  -1.756  1.00  0.00            
ATOM   1333  HG2 PRO C  31      89.942  -3.444  -2.418  1.00  0.00            
ATOM   1334  CB  PRO C  31      90.678  -3.859  -0.468  1.00  0.00            
ATOM   1335  HB1 PRO C  31      91.767  -3.970  -0.486  1.00  0.00            
ATOM   1336  HB2 PRO C  31      90.191  -4.811  -0.693  1.00  0.00            
ATOM   1337  CA  PRO C  31      90.198  -3.311   0.842  1.00  0.00            
ATOM   1338  HA  PRO C  31      89.886  -4.058   1.580  1.00  0.00            
ATOM   1339  C   PRO C  31      91.291  -2.466   1.522  1.00  0.00            
ATOM   1340  O   PRO C  31      91.206  -1.216   1.390  1.00  0.00            
ATOM   1341  N   HYP C  32      92.304  -3.070   2.140  1.00  0.00            
ATOM   1342  CD2 HYP C  32      92.310  -4.442   2.635  1.00  0.00            
ATOM   1343 1HD2 HYP C  32      92.855  -5.133   1.984  1.00  0.00            
ATOM   1344 2HD2 HYP C  32      91.317  -4.878   2.688  1.00  0.00            
ATOM   1345  CG  HYP C  32      93.075  -4.379   3.914  1.00  0.00            
ATOM   1346  HG  HYP C  32      93.553  -5.343   4.056  1.00  0.00            
ATOM   1347  OD1 HYP C  32      92.120  -4.057   4.936  1.00  0.00            
ATOM   1348  HD1 HYP C  32      92.622  -3.798   5.711  1.00  0.00            
ATOM   1349  CB  HYP C  32      94.107  -3.263   3.668  1.00  0.00            
ATOM   1350  HB1 HYP C  32      94.954  -3.698   3.134  1.00  0.00            
ATOM   1351  HB2 HYP C  32      94.468  -2.818   4.593  1.00  0.00            
ATOM   1352  CA  HYP C  32      93.362  -2.290   2.755  1.00  0.00            
ATOM   1353  HA  HYP C  32      92.881  -1.506   3.338  1.00  0.00            
ATOM   1354  C   HYP C  32      94.279  -1.464   1.811  1.00  0.00            
ATOM   1355  O   HYP C  32      94.445  -1.828   0.618  1.00  0.00            
ATOM   1356  N   GLY C  33      94.998  -0.466   2.303  1.00  0.00            
ATOM   1357  H   GLY C  33      94.795  -0.144   3.237  1.00  0.00            
ATOM   1358  CA  GLY C  33      96.022   0.172   1.477  1.00  0.00            
ATOM   1359  HA1 GLY C  33      96.383   1.143   1.798  1.00  0.00            
ATOM   1360  HA2 GLY C  33      95.731   0.219   0.431  1.00  0.00            
ATOM   1361  C   GLY C  33      97.327  -0.714   1.412  1.00  0.00            
ATOM   1362  O   GLY C  33      97.463  -1.827   1.969  1.00  0.00            
ATOM   1363  N   PRO C  34      98.350  -0.161   0.774  1.00  0.00            
ATOM   1364  CD  PRO C  34      98.398   1.138   0.101  1.00  0.00            
ATOM   1365  HD1 PRO C  34      97.875   1.935   0.626  1.00  0.00            
ATOM   1366  HD2 PRO C  34      97.890   1.017  -0.854  1.00  0.00            
ATOM   1367  CG  PRO C  34      99.919   1.483  -0.108  1.00  0.00            
ATOM   1368  HG1 PRO C  34     100.320   1.930   0.805  1.00  0.00            
ATOM   1369  HG2 PRO C  34     100.118   2.128  -0.964  1.00  0.00            
ATOM   1370  CB  PRO C  34     100.451   0.086  -0.284  1.00  0.00            
ATOM   1371  HB1 PRO C  34     101.514   0.062  -0.050  1.00  0.00            
ATOM   1372  HB2 PRO C  34     100.253  -0.176  -1.314  1.00  0.00            
ATOM   1373  CA  PRO C  34      99.663  -0.756   0.722  1.00  0.00            
ATOM   1374  HA  PRO C  34      99.525  -1.771   0.343  1.00  0.00            
ATOM   1375  C   PRO C  34     100.422  -0.806   2.033  1.00  0.00            
ATOM   1376  O   PRO C  34     100.257   0.107   2.834  1.00  0.00            
ATOM   1377  N   HYP C  35     101.256  -1.880   2.258  1.00  0.00            
ATOM   1378  CD2 HYP C  35     101.529  -3.092   1.449  1.00  0.00            
ATOM   1379 1HD2 HYP C  35     102.388  -2.929   0.806  1.00  0.00            
ATOM   1380 2HD2 HYP C  35     100.679  -3.297   0.799  1.00  0.00            
ATOM   1381  CG  HYP C  35     101.739  -4.209   2.417  1.00  0.00            
ATOM   1382  HG  HYP C  35     102.387  -4.928   1.931  1.00  0.00            
ATOM   1383  OD1 HYP C  35     100.592  -4.913   2.883  1.00  0.00            
ATOM   1384  HD1 HYP C  35     100.158  -5.346   2.146  1.00  0.00            
ATOM   1385  CB  HYP C  35     102.393  -3.547   3.626  1.00  0.00            
ATOM   1386  HB1 HYP C  35     103.483  -3.630   3.557  1.00  0.00            
ATOM   1387  HB2 HYP C  35     102.000  -3.954   4.560  1.00  0.00            
ATOM   1388  CA  HYP C  35     101.959  -2.036   3.536  1.00  0.00            
ATOM   1389  HA  HYP C  35     101.263  -1.796   4.339  1.00  0.00            
ATOM   1390  C   HYP C  35     103.087  -1.027   3.693  1.00  0.00            
ATOM   1391  O   HYP C  35     103.598  -0.575   2.663  1.00  0.00            
ATOM   1392  N   GLY C  36     103.404  -0.729   4.978  1.00  0.00            
ATOM   1393  H   GLY C  36     102.917  -1.207   5.720  1.00  0.00            
ATOM   1394  CA  GLY C  36     104.157   0.468   5.318  1.00  0.00            
ATOM   1395  HA1 GLY C  36     104.050   0.557   6.395  1.00  0.00            
ATOM   1396  HA2 GLY C  36     103.692   1.289   4.763  1.00  0.00            
ATOM   1397  C   GLY C  36     105.601   0.422   5.058  1.00  0.00            
ATOM   1398  O   GLY C  36     106.185  -0.576   4.580  1.00  0.00            
ATOM   1399  N   PRO C  37     106.242   1.576   5.321  1.00  0.00            
ATOM   1400  CD  PRO C  37     105.625   2.849   5.640  1.00  0.00            
ATOM   1401  HD1 PRO C  37     105.644   3.006   6.712  1.00  0.00            
ATOM   1402  HD2 PRO C  37     104.588   2.965   5.351  1.00  0.00            
ATOM   1403  CG  PRO C  37     106.563   3.850   4.953  1.00  0.00            
ATOM   1404  HG1 PRO C  37     106.372   4.842   5.370  1.00  0.00            
ATOM   1405  HG2 PRO C  37     106.420   3.780   3.882  1.00  0.00            
ATOM   1406  CB  PRO C  37     107.886   3.246   5.322  1.00  0.00            
ATOM   1407  HB1 PRO C  37     108.040   3.515   6.365  1.00  0.00            
ATOM   1408  HB2 PRO C  37     108.665   3.562   4.637  1.00  0.00            
ATOM   1409  CA  PRO C  37     107.699   1.733   5.175  1.00  0.00            
ATOM   1410  HA  PRO C  37     107.931   1.376   4.167  1.00  0.00            
ATOM   1411  C   PRO C  37     108.477   1.021   6.242  1.00  0.00            
ATOM   1412  O   PRO C  37     108.195   1.229   7.404  1.00  0.00            
ATOM   1413  N   HYP C  38     109.574   0.256   5.938  1.00  0.00            
ATOM   1414  CD2 HYP C  38     109.927  -0.106   4.535  1.00  0.00            
ATOM   1415 1HD2 HYP C  38     110.433   0.714   4.040  1.00  0.00            
ATOM   1416 2HD2 HYP C  38     109.027  -0.471   4.045  1.00  0.00            
ATOM   1417  CG  HYP C  38     110.884  -1.303   4.767  1.00  0.00            
ATOM   1418  HG  HYP C  38     111.618  -1.389   3.969  1.00  0.00            
ATOM   1419  OD1 HYP C  38     110.207  -2.551   5.046  1.00  0.00            
ATOM   1420  HD1 HYP C  38     109.764  -2.879   4.250  1.00  0.00            
ATOM   1421  CB  HYP C  38     111.610  -0.699   5.917  1.00  0.00            
ATOM   1422  HB1 HYP C  38     112.267   0.108   5.637  1.00  0.00            
ATOM   1423  HB2 HYP C  38     112.288  -1.412   6.377  1.00  0.00            
ATOM   1424  CA  HYP C  38     110.491  -0.268   6.939  1.00  0.00            
ATOM   1425  HA  HYP C  38     110.064  -1.144   7.431  1.00  0.00            
ATOM   1426  C   HYP C  38     111.120   0.776   7.878  1.00  0.00            
ATOM   1427  O   HYP C  38     111.358   1.989   7.638  1.00  0.00            
ATOM   1428  N   GLY C  39     111.546   0.215   9.010  1.00  0.00            
ATOM   1429  H   GLY C  39     111.264  -0.627   9.483  1.00  0.00            
ATOM   1430  CA  GLY C  39     112.440   0.822   9.938  1.00  0.00            
ATOM   1431  HA1 GLY C  39     112.551   0.025  10.676  1.00  0.00            
ATOM   1432  HA2 GLY C  39     111.929   1.626  10.460  1.00  0.00            
ATOM   1433  C   GLY C  39     113.864   1.192   9.477  1.00  0.00            
ATOM   1434  O   GLY C  39     114.255   0.858   8.389  1.00  0.00            
ATOM   1435  N   NH2 C  40     114.541   2.022  10.322  1.00  0.00            
ATOM   1436  H1  NH2 C  40     114.080   2.315  11.170  1.00  0.00            
ATOM   1437  H2  NH2 C  40     114.969   1.548  11.111  1.00  0.00            
END
