# Supplementary material for: A solution structure analysis reveals a bent collagen triple helix in the complement activation recognition molecule mannan-binding lectin
Source: J Biol Chem. 2022 Dec 15;299(2):102799. doi: 10.1016/j.jbc.2022.102799 (PMC9898670; doi:10.1016/j.jbc.2022.102799)
Supplement: top10-mbl12 [file mmc3.zip › 8-MBL12-4814.pdb]

ATOM      1  CH3 ACE A   1       5.281  -9.499   6.052  1.00  0.00            
ATOM      2 1HH3 ACE A   1       4.376  -8.934   5.839  1.00  0.00            
ATOM      3 2HH3 ACE A   1       5.037 -10.560   6.109  1.00  0.00            
ATOM      4 3HH3 ACE A   1       5.472  -9.114   7.050  1.00  0.00            
ATOM      5  C   ACE A   1       6.364  -9.077   5.084  1.00  0.00            
ATOM      6  O   ACE A   1       6.982  -9.921   4.510  1.00  0.00            
ATOM      7  N   PRO A   2       6.535  -7.772   4.778  1.00  0.00            
ATOM      8  CD  PRO A   2       5.864  -6.653   5.425  1.00  0.00            
ATOM      9  HD1 PRO A   2       5.736  -6.923   6.472  1.00  0.00            
ATOM     10  HD2 PRO A   2       4.874  -6.487   5.002  1.00  0.00            
ATOM     11  CG  PRO A   2       6.706  -5.406   5.085  1.00  0.00            
ATOM     12  HG1 PRO A   2       7.543  -5.385   5.783  1.00  0.00            
ATOM     13  HG2 PRO A   2       6.179  -4.457   5.167  1.00  0.00            
ATOM     14  CB  PRO A   2       7.160  -5.619   3.698  1.00  0.00            
ATOM     15  HB1 PRO A   2       8.022  -4.990   3.505  1.00  0.00            
ATOM     16  HB2 PRO A   2       6.414  -5.381   2.943  1.00  0.00            
ATOM     17  CA  PRO A   2       7.358  -7.187   3.640  1.00  0.00            
ATOM     18  HA  PRO A   2       6.968  -7.555   2.692  1.00  0.00            
ATOM     19  C   PRO A   2       8.924  -7.538   3.747  1.00  0.00            
ATOM     20  O   PRO A   2       9.376  -7.933   4.819  1.00  0.00            
ATOM     21  N   HYP A   3       9.676  -7.225   2.676  1.00  0.00            
ATOM     22  CD2 HYP A   3       9.296  -6.910   1.294  1.00  0.00            
ATOM     23 1HD2 HYP A   3       9.071  -5.841   1.213  1.00  0.00            
ATOM     24 2HD2 HYP A   3       8.415  -7.428   0.916  1.00  0.00            
ATOM     25  CG  HYP A   3      10.599  -7.240   0.582  1.00  0.00            
ATOM     26  HG  HYP A   3      10.589  -6.796  -0.417  1.00  0.00            
ATOM     27  OD1 HYP A   3      10.649  -8.664   0.418  1.00  0.00            
ATOM     28  HD1 HYP A   3       9.849  -8.959  -0.020  1.00  0.00            
ATOM     29  CB  HYP A   3      11.699  -6.710   1.499  1.00  0.00            
ATOM     30  HB1 HYP A   3      11.778  -5.635   1.362  1.00  0.00            
ATOM     31  HB2 HYP A   3      12.627  -7.216   1.232  1.00  0.00            
ATOM     32  CA  HYP A   3      11.134  -7.120   2.905  1.00  0.00            
ATOM     33  HA  HYP A   3      11.506  -8.113   3.167  1.00  0.00            
ATOM     34  C   HYP A   3      11.662  -6.093   3.950  1.00  0.00            
ATOM     35  O   HYP A   3      10.998  -5.075   4.170  1.00  0.00            
ATOM     36  N   GLY A   4      12.756  -6.298   4.674  1.00  0.00            
ATOM     37  H   GLY A   4      13.274  -7.159   4.601  1.00  0.00            
ATOM     38  CA  GLY A   4      13.233  -5.241   5.556  1.00  0.00            
ATOM     39  HA1 GLY A   4      13.961  -5.790   6.170  1.00  0.00            
ATOM     40  HA2 GLY A   4      12.387  -5.057   6.220  1.00  0.00            
ATOM     41  C   GLY A   4      13.946  -3.968   4.935  1.00  0.00            
ATOM     42  O   GLY A   4      13.767  -3.650   3.730  1.00  0.00            
ATOM     43  N   PRO A   5      14.612  -3.139   5.806  1.00  0.00            
ATOM     44  CD  PRO A   5      14.337  -3.186   7.256  1.00  0.00            
ATOM     45  HD1 PRO A   5      14.921  -3.997   7.683  1.00  0.00            
ATOM     46  HD2 PRO A   5      13.300  -3.389   7.549  1.00  0.00            
ATOM     47  CG  PRO A   5      14.825  -1.899   7.837  1.00  0.00            
ATOM     48  HG1 PRO A   5      15.070  -2.002   8.894  1.00  0.00            
ATOM     49  HG2 PRO A   5      14.031  -1.178   7.683  1.00  0.00            
ATOM     50  CB  PRO A   5      15.883  -1.426   6.893  1.00  0.00            
ATOM     51  HB1 PRO A   5      16.820  -1.923   7.129  1.00  0.00            
ATOM     52  HB2 PRO A   5      16.097  -0.361   7.025  1.00  0.00            
ATOM     53  CA  PRO A   5      15.394  -1.845   5.537  1.00  0.00            
ATOM     54  HA  PRO A   5      14.676  -1.093   5.213  1.00  0.00            
ATOM     55  C   PRO A   5      16.493  -2.045   4.493  1.00  0.00            
ATOM     56  O   PRO A   5      16.872  -3.192   4.344  1.00  0.00            
ATOM     57  N   HYP A   6      16.989  -1.026   3.747  1.00  0.00            
ATOM     58  CD2 HYP A   6      16.545   0.372   3.751  1.00  0.00            
ATOM     59 1HD2 HYP A   6      17.137   0.943   4.473  1.00  0.00            
ATOM     60 2HD2 HYP A   6      15.496   0.580   3.951  1.00  0.00            
ATOM     61  CG  HYP A   6      16.793   0.778   2.307  1.00  0.00            
ATOM     62  HG  HYP A   6      16.731   1.866   2.227  1.00  0.00            
ATOM     63  OD1 HYP A   6      15.923   0.154   1.390  1.00  0.00            
ATOM     64  HD1 HYP A   6      15.857   0.777   0.653  1.00  0.00            
ATOM     65  CB  HYP A   6      18.194   0.228   2.106  1.00  0.00            
ATOM     66  HB1 HYP A   6      19.001   0.793   2.550  1.00  0.00            
ATOM     67  HB2 HYP A   6      18.406   0.100   1.044  1.00  0.00            
ATOM     68  CA  HYP A   6      18.131  -1.101   2.828  1.00  0.00            
ATOM     69  HA  HYP A   6      17.919  -1.857   2.072  1.00  0.00            
ATOM     70  C   HYP A   6      19.366  -1.524   3.514  1.00  0.00            
ATOM     71  O   HYP A   6      19.703  -1.076   4.674  1.00  0.00            
ATOM     72  N   GLY A   7      20.222  -2.371   2.876  1.00  0.00            
ATOM     73  H   GLY A   7      19.895  -2.797   2.023  1.00  0.00            
ATOM     74  CA  GLY A   7      21.451  -2.931   3.510  1.00  0.00            
ATOM     75  HA1 GLY A   7      21.819  -3.493   2.651  1.00  0.00            
ATOM     76  HA2 GLY A   7      21.138  -3.563   4.333  1.00  0.00            
ATOM     77  C   GLY A   7      22.522  -1.876   3.858  1.00  0.00            
ATOM     78  O   GLY A   7      22.312  -0.697   3.562  1.00  0.00            
ATOM     79  N   PRO A   8      23.583  -2.297   4.587  1.00  0.00            
ATOM     80  CD  PRO A   8      23.910  -3.713   4.931  1.00  0.00            
ATOM     81  HD1 PRO A   8      23.975  -4.350   4.050  1.00  0.00            
ATOM     82  HD2 PRO A   8      23.121  -4.235   5.492  1.00  0.00            
ATOM     83  CG  PRO A   8      25.225  -3.653   5.548  1.00  0.00            
ATOM     84  HG1 PRO A   8      25.938  -3.684   4.727  1.00  0.00            
ATOM     85  HG2 PRO A   8      25.519  -4.408   6.267  1.00  0.00            
ATOM     86  CB  PRO A   8      25.364  -2.247   6.157  1.00  0.00            
ATOM     87  HB1 PRO A   8      26.377  -2.009   6.459  1.00  0.00            
ATOM     88  HB2 PRO A   8      24.797  -2.081   7.079  1.00  0.00            
ATOM     89  CA  PRO A   8      24.788  -1.489   4.978  1.00  0.00            
ATOM     90  HA  PRO A   8      24.363  -0.534   5.301  1.00  0.00            
ATOM     91  C   PRO A   8      25.803  -1.190   3.784  1.00  0.00            
ATOM     92  O   PRO A   8      25.710  -1.837   2.719  1.00  0.00            
ATOM     93  N   HYP A   9      26.742  -0.202   3.900  1.00  0.00            
ATOM     94  CD2 HYP A   9      26.954   0.679   5.067  1.00  0.00            
ATOM     95 1HD2 HYP A   9      27.413   0.139   5.884  1.00  0.00            
ATOM     96 2HD2 HYP A   9      25.979   1.066   5.358  1.00  0.00            
ATOM     97  CG  HYP A   9      27.814   1.798   4.483  1.00  0.00            
ATOM     98  HG  HYP A   9      28.410   2.248   5.289  1.00  0.00            
ATOM     99  OD1 HYP A   9      26.983   2.813   3.934  1.00  0.00            
ATOM    100  HD1 HYP A   9      27.542   3.467   3.516  1.00  0.00            
ATOM    101  CB  HYP A   9      28.759   0.916   3.588  1.00  0.00            
ATOM    102  HB1 HYP A   9      29.514   0.444   4.236  1.00  0.00            
ATOM    103  HB2 HYP A   9      29.211   1.510   2.798  1.00  0.00            
ATOM    104  CA  HYP A   9      27.862  -0.120   2.975  1.00  0.00            
ATOM    105  HA  HYP A   9      27.468   0.202   2.009  1.00  0.00            
ATOM    106  C   HYP A   9      28.623  -1.500   2.851  1.00  0.00            
ATOM    107  O   HYP A   9      28.617  -2.381   3.710  1.00  0.00            
ATOM    108  N   GLY A  10      29.141  -1.637   1.640  1.00  0.00            
ATOM    109  H   GLY A  10      28.984  -0.810   1.072  1.00  0.00            
ATOM    110  CA  GLY A  10      30.108  -2.605   1.229  1.00  0.00            
ATOM    111  HA1 GLY A  10      30.329  -2.696   0.168  1.00  0.00            
ATOM    112  HA2 GLY A  10      29.731  -3.592   1.519  1.00  0.00            
ATOM    113  C   GLY A  10      31.488  -2.422   1.797  1.00  0.00            
ATOM    114  O   GLY A  10      31.567  -1.549   2.653  1.00  0.00            
ATOM    115  N   PRO A  11      32.454  -3.234   1.281  1.00  0.00            
ATOM    116  CD  PRO A  11      32.297  -4.447   0.519  1.00  0.00            
ATOM    117  HD1 PRO A  11      32.445  -4.219  -0.542  1.00  0.00            
ATOM    118  HD2 PRO A  11      31.363  -5.015   0.620  1.00  0.00            
ATOM    119  CG  PRO A  11      33.490  -5.301   0.776  1.00  0.00            
ATOM    120  HG1 PRO A  11      33.646  -5.954  -0.084  1.00  0.00            
ATOM    121  HG2 PRO A  11      33.341  -5.932   1.646  1.00  0.00            
ATOM    122  CB  PRO A  11      34.620  -4.191   0.925  1.00  0.00            
ATOM    123  HB1 PRO A  11      34.712  -3.898  -0.127  1.00  0.00            
ATOM    124  HB2 PRO A  11      35.554  -4.550   1.354  1.00  0.00            
ATOM    125  CA  PRO A  11      33.857  -3.098   1.723  1.00  0.00            
ATOM    126  HA  PRO A  11      33.942  -3.347   2.781  1.00  0.00            
ATOM    127  C   PRO A  11      34.504  -1.764   1.569  1.00  0.00            
ATOM    128  O   PRO A  11      34.272  -1.039   0.569  1.00  0.00            
ATOM    129  N   HYP A  12      35.395  -1.349   2.508  1.00  0.00            
ATOM    130  CD2 HYP A  12      35.601  -1.931   3.823  1.00  0.00            
ATOM    131 1HD2 HYP A  12      36.043  -2.920   3.857  1.00  0.00            
ATOM    132 2HD2 HYP A  12      34.596  -1.947   4.252  1.00  0.00            
ATOM    133  CG  HYP A  12      36.413  -0.907   4.627  1.00  0.00            
ATOM    134  HG  HYP A  12      37.090  -1.364   5.346  1.00  0.00            
ATOM    135  OD1 HYP A  12      35.452  -0.084   5.360  1.00  0.00            
ATOM    136  HD1 HYP A  12      34.844  -0.677   5.822  1.00  0.00            
ATOM    137  CB  HYP A  12      37.145  -0.088   3.593  1.00  0.00            
ATOM    138  HB1 HYP A  12      38.095  -0.604   3.432  1.00  0.00            
ATOM    139  HB2 HYP A  12      37.296   0.930   3.934  1.00  0.00            
ATOM    140  CA  HYP A  12      36.262  -0.144   2.301  1.00  0.00            
ATOM    141  HA  HYP A  12      35.629   0.746   2.322  1.00  0.00            
ATOM    142  C   HYP A  12      37.164  -0.080   1.116  1.00  0.00            
ATOM    143  O   HYP A  12      37.648  -1.073   0.517  1.00  0.00            
ATOM    144  N   GLY A  13      37.253   1.147   0.569  1.00  0.00            
ATOM    145  H   GLY A  13      36.772   1.963   0.921  1.00  0.00            
ATOM    146  CA  GLY A  13      37.657   1.231  -0.819  1.00  0.00            
ATOM    147  HA1 GLY A  13      37.402   2.235  -1.150  1.00  0.00            
ATOM    148  HA2 GLY A  13      37.006   0.567  -1.396  1.00  0.00            
ATOM    149  C   GLY A  13      39.112   0.906  -1.053  1.00  0.00            
ATOM    150  O   GLY A  13      39.873   0.740  -0.080  1.00  0.00            
ATOM    151  N   PRO A  14      39.526   0.625  -2.320  1.00  0.00            
ATOM    152  CD  PRO A  14      38.573   0.551  -3.439  1.00  0.00            
ATOM    153  HD1 PRO A  14      38.494   1.537  -3.907  1.00  0.00            
ATOM    154  HD2 PRO A  14      37.656   0.025  -3.181  1.00  0.00            
ATOM    155  CG  PRO A  14      39.467  -0.149  -4.500  1.00  0.00            
ATOM    156  HG1 PRO A  14      39.143   0.147  -5.502  1.00  0.00            
ATOM    157  HG2 PRO A  14      39.417  -1.229  -4.464  1.00  0.00            
ATOM    158  CB  PRO A  14      40.897   0.305  -4.261  1.00  0.00            
ATOM    159  HB1 PRO A  14      40.961   1.283  -4.740  1.00  0.00            
ATOM    160  HB2 PRO A  14      41.718  -0.339  -4.561  1.00  0.00            
ATOM    161  CA  PRO A  14      40.881   0.300  -2.712  1.00  0.00            
ATOM    162  HA  PRO A  14      41.057  -0.662  -2.235  1.00  0.00            
ATOM    163  C   PRO A  14      41.862   1.351  -2.163  1.00  0.00            
ATOM    164  O   PRO A  14      41.756   2.510  -2.381  1.00  0.00            
ATOM    165  N   HYP A  15      42.956   0.928  -1.439  1.00  0.00            
ATOM    166  CD2 HYP A  15      43.153  -0.380  -0.881  1.00  0.00            
ATOM    167 1HD2 HYP A  15      43.841  -0.895  -1.550  1.00  0.00            
ATOM    168 2HD2 HYP A  15      42.294  -1.029  -0.678  1.00  0.00            
ATOM    169  CG  HYP A  15      43.948  -0.110   0.435  1.00  0.00            
ATOM    170  HG  HYP A  15      44.567  -0.951   0.747  1.00  0.00            
ATOM    171  OD1 HYP A  15      43.145   0.161   1.531  1.00  0.00            
ATOM    172  HD1 HYP A  15      43.634   0.654   2.198  1.00  0.00            
ATOM    173  CB  HYP A  15      44.868   1.083  -0.032  1.00  0.00            
ATOM    174  HB1 HYP A  15      45.644   0.654  -0.681  1.00  0.00            
ATOM    175  HB2 HYP A  15      45.248   1.625   0.831  1.00  0.00            
ATOM    176  CA  HYP A  15      43.893   1.895  -0.886  1.00  0.00            
ATOM    177  HA  HYP A  15      43.374   2.566  -0.201  1.00  0.00            
ATOM    178  C   HYP A  15      44.572   2.612  -2.000  1.00  0.00            
ATOM    179  O   HYP A  15      44.733   2.132  -3.152  1.00  0.00            
ATOM    180  N   GLY A  16      45.195   3.752  -1.666  1.00  0.00            
ATOM    181  H   GLY A  16      45.213   3.905  -0.668  1.00  0.00            
ATOM    182  CA  GLY A  16      46.062   4.509  -2.504  1.00  0.00            
ATOM    183  HA1 GLY A  16      46.573   5.369  -2.064  1.00  0.00            
ATOM    184  HA2 GLY A  16      45.467   4.822  -3.368  1.00  0.00            
ATOM    185  C   GLY A  16      47.212   3.728  -3.137  1.00  0.00            
ATOM    186  O   GLY A  16      47.792   2.824  -2.484  1.00  0.00            
ATOM    187  N   GLU A  17      47.631   4.117  -4.340  1.00  0.00            
ATOM    188  H   GLU A  17      47.102   4.797  -4.868  1.00  0.00            
ATOM    189  CA  GLU A  17      48.928   3.647  -4.964  1.00  0.00            
ATOM    190  HA  GLU A  17      48.932   2.561  -4.892  1.00  0.00            
ATOM    191  CB  GLU A  17      49.017   4.121  -6.446  1.00  0.00            
ATOM    192  HB1 GLU A  17      50.090   4.219  -6.654  1.00  0.00            
ATOM    193  HB2 GLU A  17      48.620   5.137  -6.544  1.00  0.00            
ATOM    194  CG  GLU A  17      48.293   3.340  -7.548  1.00  0.00            
ATOM    195  HG1 GLU A  17      48.725   2.334  -7.562  1.00  0.00            
ATOM    196  HG2 GLU A  17      48.318   3.869  -8.498  1.00  0.00            
ATOM    197  CD  GLU A  17      46.783   3.195  -7.266  1.00  0.00            
ATOM    198  OE1 GLU A  17      46.364   2.155  -6.675  1.00  0.00            
ATOM    199  OE2 GLU A  17      46.035   4.071  -7.700  1.00  0.00            
ATOM    200  C   GLU A  17      50.171   4.173  -4.161  1.00  0.00            
ATOM    201  O   GLU A  17      50.086   5.313  -3.767  1.00  0.00            
ATOM    202  N   PRO A  18      51.264   3.399  -4.004  1.00  0.00            
ATOM    203  CD  PRO A  18      51.471   2.003  -4.068  1.00  0.00            
ATOM    204  HD1 PRO A  18      51.153   1.520  -4.996  1.00  0.00            
ATOM    205  HD2 PRO A  18      50.937   1.488  -3.262  1.00  0.00            
ATOM    206  CG  PRO A  18      52.930   1.749  -3.679  1.00  0.00            
ATOM    207  HG1 PRO A  18      53.609   1.858  -4.517  1.00  0.00            
ATOM    208  HG2 PRO A  18      53.009   0.776  -3.194  1.00  0.00            
ATOM    209  CB  PRO A  18      53.227   2.929  -2.714  1.00  0.00            
ATOM    210  HB1 PRO A  18      54.270   3.209  -2.788  1.00  0.00            
ATOM    211  HB2 PRO A  18      52.840   2.683  -1.726  1.00  0.00            
ATOM    212  CA  PRO A  18      52.404   3.996  -3.294  1.00  0.00            
ATOM    213  HA  PRO A  18      51.979   4.461  -2.404  1.00  0.00            
ATOM    214  C   PRO A  18      53.223   4.991  -4.092  1.00  0.00            
ATOM    215  O   PRO A  18      53.366   4.947  -5.322  1.00  0.00            
ATOM    216  N   GLY A  19      53.855   5.870  -3.365  1.00  0.00            
ATOM    217  H   GLY A  19      53.697   5.788  -2.374  1.00  0.00            
ATOM    218  CA  GLY A  19      54.827   6.926  -3.839  1.00  0.00            
ATOM    219  HA1 GLY A  19      55.710   6.998  -3.206  1.00  0.00            
ATOM    220  HA2 GLY A  19      54.314   7.882  -3.719  1.00  0.00            
ATOM    221  C   GLY A  19      55.385   6.735  -5.231  1.00  0.00            
ATOM    222  O   GLY A  19      56.205   5.914  -5.527  1.00  0.00            
ATOM    223  N   GLN A  20      54.837   7.456  -6.269  1.00  0.00            
ATOM    224  H   GLN A  20      53.982   7.944  -6.045  1.00  0.00            
ATOM    225  CA  GLN A  20      55.131   7.178  -7.735  1.00  0.00            
ATOM    226  HA  GLN A  20      54.924   6.110  -7.832  1.00  0.00            
ATOM    227  CB  GLN A  20      54.126   7.865  -8.708  1.00  0.00            
ATOM    228  HB1 GLN A  20      53.173   7.738  -8.212  1.00  0.00            
ATOM    229  HB2 GLN A  20      54.165   7.342  -9.659  1.00  0.00            
ATOM    230  CG  GLN A  20      54.311   9.412  -8.972  1.00  0.00            
ATOM    231  HG1 GLN A  20      55.318   9.531  -9.380  1.00  0.00            
ATOM    232  HG2 GLN A  20      54.237  10.026  -8.074  1.00  0.00            
ATOM    233  CD  GLN A  20      53.285   9.887  -9.948  1.00  0.00            
ATOM    234  OE1 GLN A  20      52.247  10.465  -9.671  1.00  0.00            
ATOM    235  NE2 GLN A  20      53.490   9.617 -11.233  1.00  0.00            
ATOM    236 1HE2 GLN A  20      54.304   9.069 -11.491  1.00  0.00            
ATOM    237 2HE2 GLN A  20      52.818   9.899 -11.926  1.00  0.00            
ATOM    238  C   GLN A  20      56.512   7.476  -8.064  1.00  0.00            
ATOM    239  O   GLN A  20      57.178   8.355  -7.519  1.00  0.00            
ATOM    240  N   GLY A  21      56.992   6.748  -9.048  1.00  0.00            
ATOM    241  H   GLY A  21      56.374   5.975  -9.275  1.00  0.00            
ATOM    242  CA  GLY A  21      58.299   6.913  -9.744  1.00  0.00            
ATOM    243  HA1 GLY A  21      59.058   7.361  -9.112  1.00  0.00            
ATOM    244  HA2 GLY A  21      58.127   7.521 -10.628  1.00  0.00            
ATOM    245  C   GLY A  21      58.834   5.561 -10.121  1.00  0.00            
ATOM    246  O   GLY A  21      58.424   4.487  -9.555  1.00  0.00            
ATOM    247  N   LEU A  22      59.918   5.496 -10.877  1.00  0.00            
ATOM    248  H   LEU A  22      60.306   6.340 -11.274  1.00  0.00            
ATOM    249  CA  LEU A  22      60.731   4.282 -11.102  1.00  0.00            
ATOM    250  HA  LEU A  22      60.124   3.382 -10.981  1.00  0.00            
ATOM    251  CB  LEU A  22      61.226   4.322 -12.541  1.00  0.00            
ATOM    252  HB1 LEU A  22      62.059   3.618 -12.630  1.00  0.00            
ATOM    253  HB2 LEU A  22      61.651   5.301 -12.766  1.00  0.00            
ATOM    254  CG  LEU A  22      60.201   3.871 -13.652  1.00  0.00            
ATOM    255  HG  LEU A  22      59.833   2.905 -13.327  1.00  0.00            
ATOM    256  CD1 LEU A  22      59.030   4.809 -13.689  1.00  0.00            
ATOM    257 1HD1 LEU A  22      58.353   4.587 -14.519  1.00  0.00            
ATOM    258 2HD1 LEU A  22      58.398   4.802 -12.792  1.00  0.00            
ATOM    259 3HD1 LEU A  22      59.471   5.791 -13.812  1.00  0.00            
ATOM    260  CD2 LEU A  22      60.998   3.686 -14.989  1.00  0.00            
ATOM    261 1HD2 LEU A  22      60.307   3.288 -15.732  1.00  0.00            
ATOM    262 2HD2 LEU A  22      61.473   4.614 -15.314  1.00  0.00            
ATOM    263 3HD2 LEU A  22      61.872   3.055 -14.937  1.00  0.00            
ATOM    264  C   LEU A  22      61.970   4.211 -10.150  1.00  0.00            
ATOM    265  O   LEU A  22      62.482   5.273  -9.766  1.00  0.00            
ATOM    266  N   ARG A  23      62.416   3.014  -9.672  1.00  0.00            
ATOM    267  H   ARG A  23      61.931   2.220 -10.061  1.00  0.00            
ATOM    268  CA  ARG A  23      63.435   2.880  -8.669  1.00  0.00            
ATOM    269  HA  ARG A  23      63.011   3.259  -7.735  1.00  0.00            
ATOM    270  CB  ARG A  23      63.672   1.359  -8.498  1.00  0.00            
ATOM    271  HB1 ARG A  23      64.086   0.920  -9.395  1.00  0.00            
ATOM    272  HB2 ARG A  23      62.714   0.845  -8.424  1.00  0.00            
ATOM    273  CG  ARG A  23      64.674   1.068  -7.329  1.00  0.00            
ATOM    274  HG1 ARG A  23      64.265   1.484  -6.409  1.00  0.00            
ATOM    275  HG2 ARG A  23      65.656   1.468  -7.569  1.00  0.00            
ATOM    276  CD  ARG A  23      64.815  -0.452  -7.169  1.00  0.00            
ATOM    277  HD1 ARG A  23      63.804  -0.841  -7.018  1.00  0.00            
ATOM    278  HD2 ARG A  23      65.328  -0.630  -6.229  1.00  0.00            
ATOM    279  NE  ARG A  23      65.496  -1.100  -8.352  1.00  0.00            
ATOM    280  HE  ARG A  23      66.214  -0.514  -8.733  1.00  0.00            
ATOM    281  CZ  ARG A  23      65.404  -2.327  -8.705  1.00  0.00            
ATOM    282  NH1 ARG A  23      66.169  -2.835  -9.632  1.00  0.00            
ATOM    283 1HH1 ARG A  23      66.581  -2.186 -10.292  1.00  0.00            
ATOM    284 2HH1 ARG A  23      66.168  -3.792  -9.974  1.00  0.00            
ATOM    285  NH2 ARG A  23      64.573  -3.047  -8.031  1.00  0.00            
ATOM    286 1HH2 ARG A  23      63.788  -2.690  -7.489  1.00  0.00            
ATOM    287 2HH2 ARG A  23      64.315  -3.973  -8.349  1.00  0.00            
ATOM    288  C   ARG A  23      64.725   3.580  -9.069  1.00  0.00            
ATOM    289  O   ARG A  23      65.187   3.371 -10.212  1.00  0.00            
ATOM    290  N   GLY A  24      65.381   4.390  -8.195  1.00  0.00            
ATOM    291  H   GLY A  24      64.947   4.356  -7.291  1.00  0.00            
ATOM    292  CA  GLY A  24      66.514   5.284  -8.348  1.00  0.00            
ATOM    293  HA1 GLY A  24      66.454   6.005  -7.526  1.00  0.00            
ATOM    294  HA2 GLY A  24      66.262   5.872  -9.228  1.00  0.00            
ATOM    295  C   GLY A  24      67.852   4.647  -8.469  1.00  0.00            
ATOM    296  O   GLY A  24      67.836   3.445  -8.588  1.00  0.00            
ATOM    297  N   PRO A  25      68.986   5.425  -8.425  1.00  0.00            
ATOM    298  CD  PRO A  25      68.988   6.816  -8.659  1.00  0.00            
ATOM    299  HD1 PRO A  25      69.161   7.323  -7.715  1.00  0.00            
ATOM    300  HD2 PRO A  25      68.080   7.163  -9.146  1.00  0.00            
ATOM    301  CG  PRO A  25      70.215   7.090  -9.530  1.00  0.00            
ATOM    302  HG1 PRO A  25      70.603   8.113  -9.495  1.00  0.00            
ATOM    303  HG2 PRO A  25      69.912   6.878 -10.555  1.00  0.00            
ATOM    304  CB  PRO A  25      71.190   6.042  -8.991  1.00  0.00            
ATOM    305  HB1 PRO A  25      71.711   6.321  -8.068  1.00  0.00            
ATOM    306  HB2 PRO A  25      71.930   5.774  -9.754  1.00  0.00            
ATOM    307  CA  PRO A  25      70.316   4.890  -8.658  1.00  0.00            
ATOM    308  HA  PRO A  25      70.214   4.243  -9.530  1.00  0.00            
ATOM    309  C   PRO A  25      71.000   4.038  -7.538  1.00  0.00            
ATOM    310  O   PRO A  25      70.532   4.043  -6.399  1.00  0.00            
ATOM    311  N   HYP A  26      72.114   3.368  -7.871  1.00  0.00            
ATOM    312  CD2 HYP A  26      72.541   3.005  -9.140  1.00  0.00            
ATOM    313 1HD2 HYP A  26      73.135   3.713  -9.716  1.00  0.00            
ATOM    314 2HD2 HYP A  26      71.653   2.710  -9.693  1.00  0.00            
ATOM    315  CG  HYP A  26      73.503   1.856  -9.018  1.00  0.00            
ATOM    316  HG  HYP A  26      74.187   1.805  -9.863  1.00  0.00            
ATOM    317  OD1 HYP A  26      72.802   0.612  -8.855  1.00  0.00            
ATOM    318  HD1 HYP A  26      73.455  -0.077  -8.816  1.00  0.00            
ATOM    319  CB  HYP A  26      74.149   2.147  -7.694  1.00  0.00            
ATOM    320  HB1 HYP A  26      74.957   2.838  -7.953  1.00  0.00            
ATOM    321  HB2 HYP A  26      74.537   1.264  -7.197  1.00  0.00            
ATOM    322  CA  HYP A  26      72.999   2.773  -6.919  1.00  0.00            
ATOM    323  HA  HYP A  26      72.447   1.913  -6.536  1.00  0.00            
ATOM    324  C   HYP A  26      73.362   3.715  -5.790  1.00  0.00            
ATOM    325  O   HYP A  26      73.297   4.932  -5.835  1.00  0.00            
ATOM    326  N   GLY A  27      73.814   3.195  -4.642  1.00  0.00            
ATOM    327  H   GLY A  27      73.675   2.195  -4.573  1.00  0.00            
ATOM    328  CA  GLY A  27      74.225   3.977  -3.444  1.00  0.00            
ATOM    329  HA1 GLY A  27      74.184   3.293  -2.593  1.00  0.00            
ATOM    330  HA2 GLY A  27      73.531   4.819  -3.378  1.00  0.00            
ATOM    331  C   GLY A  27      75.607   4.555  -3.594  1.00  0.00            
ATOM    332  O   GLY A  27      76.334   4.280  -4.571  1.00  0.00            
ATOM    333  N   PRO A  28      76.105   5.333  -2.592  1.00  0.00            
ATOM    334  CD  PRO A  28      75.294   5.716  -1.450  1.00  0.00            
ATOM    335  HD1 PRO A  28      74.979   4.902  -0.794  1.00  0.00            
ATOM    336  HD2 PRO A  28      74.325   6.106  -1.763  1.00  0.00            
ATOM    337  CG  PRO A  28      75.995   6.845  -0.752  1.00  0.00            
ATOM    338  HG1 PRO A  28      75.835   6.778   0.332  1.00  0.00            
ATOM    339  HG2 PRO A  28      75.601   7.817  -1.054  1.00  0.00            
ATOM    340  CB  PRO A  28      77.416   6.689  -1.106  1.00  0.00            
ATOM    341  HB1 PRO A  28      77.867   6.100  -0.308  1.00  0.00            
ATOM    342  HB2 PRO A  28      77.900   7.660  -1.133  1.00  0.00            
ATOM    343  CA  PRO A  28      77.437   5.846  -2.444  1.00  0.00            
ATOM    344  HA  PRO A  28      77.659   6.445  -3.324  1.00  0.00            
ATOM    345  C   PRO A  28      78.495   4.661  -2.416  1.00  0.00            
ATOM    346  O   PRO A  28      78.139   3.676  -1.876  1.00  0.00            
ATOM    347  N   HYP A  29      79.772   4.804  -2.871  1.00  0.00            
ATOM    348  CD2 HYP A  29      80.157   5.550  -4.055  1.00  0.00            
ATOM    349 1HD2 HYP A  29      80.470   6.565  -3.800  1.00  0.00            
ATOM    350 2HD2 HYP A  29      79.326   5.546  -4.764  1.00  0.00            
ATOM    351  CG  HYP A  29      81.399   4.829  -4.593  1.00  0.00            
ATOM    352  HG  HYP A  29      82.156   5.485  -5.018  1.00  0.00            
ATOM    353  OD1 HYP A  29      81.265   3.845  -5.561  1.00  0.00            
ATOM    354  HD1 HYP A  29      82.009   4.025  -6.121  1.00  0.00            
ATOM    355  CB  HYP A  29      81.974   4.170  -3.401  1.00  0.00            
ATOM    356  HB1 HYP A  29      82.463   4.977  -2.847  1.00  0.00            
ATOM    357  HB2 HYP A  29      82.561   3.272  -3.580  1.00  0.00            
ATOM    358  CA  HYP A  29      80.741   3.761  -2.633  1.00  0.00            
ATOM    359  HA  HYP A  29      80.322   2.841  -3.041  1.00  0.00            
ATOM    360  C   HYP A  29      81.017   3.623  -1.161  1.00  0.00            
ATOM    361  O   HYP A  29      80.681   4.554  -0.360  1.00  0.00            
ATOM    362  N   GLY A  30      81.511   2.448  -0.771  1.00  0.00            
ATOM    363  H   GLY A  30      81.399   1.765  -1.519  1.00  0.00            
ATOM    364  CA  GLY A  30      82.146   2.080   0.538  1.00  0.00            
ATOM    365  HA1 GLY A  30      82.234   1.004   0.559  1.00  0.00            
ATOM    366  HA2 GLY A  30      81.462   2.392   1.336  1.00  0.00            
ATOM    367  C   GLY A  30      83.462   2.707   0.836  1.00  0.00            
ATOM    368  O   GLY A  30      84.172   3.293   0.022  1.00  0.00            
ATOM    369  N   PRO A  31      83.880   2.517   2.108  1.00  0.00            
ATOM    370  CD  PRO A  31      83.123   2.183   3.292  1.00  0.00            
ATOM    371  HD1 PRO A  31      83.262   1.119   3.480  1.00  0.00            
ATOM    372  HD2 PRO A  31      82.064   2.395   3.132  1.00  0.00            
ATOM    373  CG  PRO A  31      83.561   3.018   4.434  1.00  0.00            
ATOM    374  HG1 PRO A  31      83.314   2.555   5.384  1.00  0.00            
ATOM    375  HG2 PRO A  31      83.194   4.026   4.250  1.00  0.00            
ATOM    376  CB  PRO A  31      85.056   2.948   4.184  1.00  0.00            
ATOM    377  HB1 PRO A  31      85.437   2.000   4.568  1.00  0.00            
ATOM    378  HB2 PRO A  31      85.623   3.671   4.765  1.00  0.00            
ATOM    379  CA  PRO A  31      85.244   3.021   2.619  1.00  0.00            
ATOM    380  HA  PRO A  31      85.373   4.036   2.261  1.00  0.00            
ATOM    381  C   PRO A  31      86.450   2.156   2.237  1.00  0.00            
ATOM    382  O   PRO A  31      86.419   1.107   1.572  1.00  0.00            
ATOM    383  N   HYP A  32      87.672   2.644   2.509  1.00  0.00            
ATOM    384  CD2 HYP A  32      88.038   3.818   3.302  1.00  0.00            
ATOM    385 1HD2 HYP A  32      88.032   3.516   4.349  1.00  0.00            
ATOM    386 2HD2 HYP A  32      87.291   4.600   3.203  1.00  0.00            
ATOM    387  CG  HYP A  32      89.473   4.085   2.885  1.00  0.00            
ATOM    388  HG  HYP A  32      90.127   4.646   3.552  1.00  0.00            
ATOM    389  OD1 HYP A  32      89.581   4.610   1.592  1.00  0.00            
ATOM    390  HD1 HYP A  32      88.844   5.195   1.401  1.00  0.00            
ATOM    391  CB  HYP A  32      90.034   2.696   2.774  1.00  0.00            
ATOM    392  HB1 HYP A  32      90.327   2.385   3.776  1.00  0.00            
ATOM    393  HB2 HYP A  32      90.804   2.663   1.998  1.00  0.00            
ATOM    394  CA  HYP A  32      88.882   1.876   2.212  1.00  0.00            
ATOM    395  HA  HYP A  32      89.022   1.821   1.126  1.00  0.00            
ATOM    396  C   HYP A  32      88.804   0.445   2.819  1.00  0.00            
ATOM    397  O   HYP A  32      88.223   0.309   3.955  1.00  0.00            
ATOM    398  N   GLY A  33      89.396  -0.544   2.135  1.00  0.00            
ATOM    399  H   GLY A  33      89.894  -0.200   1.324  1.00  0.00            
ATOM    400  CA  GLY A  33      89.540  -1.941   2.542  1.00  0.00            
ATOM    401  HA1 GLY A  33      89.638  -2.619   1.690  1.00  0.00            
ATOM    402  HA2 GLY A  33      88.633  -2.316   3.017  1.00  0.00            
ATOM    403  C   GLY A  33      90.768  -2.204   3.450  1.00  0.00            
ATOM    404  O   GLY A  33      91.595  -1.265   3.639  1.00  0.00            
ATOM    405  N   PRO A  34      90.899  -3.389   4.167  1.00  0.00            
ATOM    406  CD  PRO A  34      89.938  -4.426   4.113  1.00  0.00            
ATOM    407  HD1 PRO A  34      90.235  -5.153   3.365  1.00  0.00            
ATOM    408  HD2 PRO A  34      88.900  -4.138   3.965  1.00  0.00            
ATOM    409  CG  PRO A  34      89.991  -5.121   5.481  1.00  0.00            
ATOM    410  HG1 PRO A  34      89.594  -6.137   5.398  1.00  0.00            
ATOM    411  HG2 PRO A  34      89.521  -4.571   6.290  1.00  0.00            
ATOM    412  CB  PRO A  34      91.512  -5.134   5.700  1.00  0.00            
ATOM    413  HB1 PRO A  34      91.858  -5.870   4.981  1.00  0.00            
ATOM    414  HB2 PRO A  34      91.694  -5.331   6.754  1.00  0.00            
ATOM    415  CA  PRO A  34      91.843  -3.730   5.219  1.00  0.00            
ATOM    416  HA  PRO A  34      91.718  -3.090   6.093  1.00  0.00            
ATOM    417  C   PRO A  34      93.319  -3.645   4.799  1.00  0.00            
ATOM    418  O   PRO A  34      93.689  -4.290   3.806  1.00  0.00            
ATOM    419  N   HYP A  35      94.077  -2.914   5.559  1.00  0.00            
ATOM    420  CD2 HYP A  35      93.705  -1.981   6.615  1.00  0.00            
ATOM    421 1HD2 HYP A  35      93.645  -2.558   7.534  1.00  0.00            
ATOM    422 2HD2 HYP A  35      92.709  -1.564   6.453  1.00  0.00            
ATOM    423  CG  HYP A  35      94.812  -0.985   6.736  1.00  0.00            
ATOM    424  HG  HYP A  35      94.943  -0.637   7.760  1.00  0.00            
ATOM    425  OD1 HYP A  35      94.618   0.026   5.780  1.00  0.00            
ATOM    426  HD1 HYP A  35      95.420   0.561   5.818  1.00  0.00            
ATOM    427  CB  HYP A  35      96.088  -1.741   6.309  1.00  0.00            
ATOM    428  HB1 HYP A  35      96.474  -2.167   7.233  1.00  0.00            
ATOM    429  HB2 HYP A  35      96.802  -1.047   5.863  1.00  0.00            
ATOM    430  CA  HYP A  35      95.566  -2.764   5.273  1.00  0.00            
ATOM    431  HA  HYP A  35      95.830  -2.364   4.297  1.00  0.00            
ATOM    432  C   HYP A  35      96.359  -4.124   5.409  1.00  0.00            
ATOM    433  O   HYP A  35      96.248  -4.798   6.418  1.00  0.00            
ATOM    434  N   GLY A  36      97.150  -4.482   4.402  1.00  0.00            
ATOM    435  H   GLY A  36      97.173  -3.844   3.621  1.00  0.00            
ATOM    436  CA  GLY A  36      97.751  -5.791   4.278  1.00  0.00            
ATOM    437  HA1 GLY A  36      98.319  -5.961   3.370  1.00  0.00            
ATOM    438  HA2 GLY A  36      96.859  -6.419   4.225  1.00  0.00            
ATOM    439  C   GLY A  36      98.624  -6.148   5.452  1.00  0.00            
ATOM    440  O   GLY A  36      99.171  -5.333   6.208  1.00  0.00            
ATOM    441  N   PRO A  37      98.780  -7.431   5.756  1.00  0.00            
ATOM    442  CD  PRO A  37      98.189  -8.562   5.037  1.00  0.00            
ATOM    443  HD1 PRO A  37      98.187  -8.490   3.951  1.00  0.00            
ATOM    444  HD2 PRO A  37      97.153  -8.563   5.363  1.00  0.00            
ATOM    445  CG  PRO A  37      98.927  -9.810   5.445  1.00  0.00            
ATOM    446  HG1 PRO A  37      99.879  -9.938   4.932  1.00  0.00            
ATOM    447  HG2 PRO A  37      98.380 -10.752   5.392  1.00  0.00            
ATOM    448  CB  PRO A  37      99.219  -9.450   6.925  1.00  0.00            
ATOM    449  HB1 PRO A  37      99.895 -10.131   7.436  1.00  0.00            
ATOM    450  HB2 PRO A  37      98.277  -9.589   7.446  1.00  0.00            
ATOM    451  CA  PRO A  37      99.622  -7.977   6.844  1.00  0.00            
ATOM    452  HA  PRO A  37      99.426  -7.487   7.797  1.00  0.00            
ATOM    453  C   PRO A  37     101.152  -7.862   6.566  1.00  0.00            
ATOM    454  O   PRO A  37     101.592  -7.454   5.491  1.00  0.00            
ATOM    455  N   HYP A  38     101.965  -8.302   7.503  1.00  0.00            
ATOM    456  CD2 HYP A  38     101.607  -8.363   8.929  1.00  0.00            
ATOM    457 1HD2 HYP A  38     101.195  -9.355   9.141  1.00  0.00            
ATOM    458 2HD2 HYP A  38     100.917  -7.548   9.157  1.00  0.00            
ATOM    459  CG  HYP A  38     102.859  -7.953   9.700  1.00  0.00            
ATOM    460  HG  HYP A  38     102.759  -8.295  10.731  1.00  0.00            
ATOM    461  OD1 HYP A  38     103.145  -6.547   9.754  1.00  0.00            
ATOM    462  HD1 HYP A  38     104.062  -6.416  10.001  1.00  0.00            
ATOM    463  CB  HYP A  38     103.886  -8.695   8.826  1.00  0.00            
ATOM    464  HB1 HYP A  38     103.731  -9.760   9.011  1.00  0.00            
ATOM    465  HB2 HYP A  38     104.883  -8.398   9.168  1.00  0.00            
ATOM    466  CA  HYP A  38     103.380  -8.285   7.389  1.00  0.00            
ATOM    467  HA  HYP A  38     103.726  -7.263   7.221  1.00  0.00            
ATOM    468  C   HYP A  38     103.870  -9.155   6.248  1.00  0.00            
ATOM    469  O   HYP A  38     103.177 -10.091   5.896  1.00  0.00            
ATOM    470  N   GLY A  39     105.009  -8.824   5.683  1.00  0.00            
ATOM    471  H   GLY A  39     105.556  -8.097   6.134  1.00  0.00            
ATOM    472  CA  GLY A  39     105.807  -9.715   4.736  1.00  0.00            
ATOM    473  HA1 GLY A  39     106.486  -9.149   4.111  1.00  0.00            
ATOM    474  HA2 GLY A  39     105.145 -10.052   3.932  1.00  0.00            
ATOM    475  C   GLY A  39     106.487 -10.913   5.349  1.00  0.00            
ATOM    476  O   GLY A  39     106.091 -11.456   6.383  1.00  0.00            
ATOM    477  N   NH2 A  40     107.720 -11.222   4.865  1.00  0.00            
ATOM    478  H1  NH2 A  40     107.961 -10.667   4.059  1.00  0.00            
ATOM    479  H2  NH2 A  40     108.314 -11.711   5.527  1.00  0.00            
TER
ATOM    480  CH3 ACE B   1      10.149 -11.035   6.555  1.00  0.00            
ATOM    481 1HH3 ACE B   1      10.252 -10.111   7.133  1.00  0.00            
ATOM    482 2HH3 ACE B   1       9.260 -10.836   5.959  1.00  0.00            
ATOM    483 3HH3 ACE B   1       9.799 -11.831   7.219  1.00  0.00            
ATOM    484  C   ACE B   1      11.463 -11.442   5.865  1.00  0.00            
ATOM    485  O   ACE B   1      12.383 -11.778   6.552  1.00  0.00            
ATOM    486  N   PRO B   2      11.510 -11.251   4.540  1.00  0.00            
ATOM    487  CD  PRO B   2      10.355 -11.239   3.673  1.00  0.00            
ATOM    488  HD1 PRO B   2      10.059 -10.218   3.418  1.00  0.00            
ATOM    489  HD2 PRO B   2       9.522 -11.826   4.067  1.00  0.00            
ATOM    490  CG  PRO B   2      10.829 -11.880   2.398  1.00  0.00            
ATOM    491  HG1 PRO B   2      10.206 -11.602   1.542  1.00  0.00            
ATOM    492  HG2 PRO B   2      10.789 -12.958   2.603  1.00  0.00            
ATOM    493  CB  PRO B   2      12.298 -11.407   2.305  1.00  0.00            
ATOM    494  HB1 PRO B   2      12.379 -10.385   1.932  1.00  0.00            
ATOM    495  HB2 PRO B   2      12.862 -12.122   1.706  1.00  0.00            
ATOM    496  CA  PRO B   2      12.794 -11.427   3.747  1.00  0.00            
ATOM    497  HA  PRO B   2      13.363 -12.285   4.082  1.00  0.00            
ATOM    498  C   PRO B   2      13.721 -10.236   3.801  1.00  0.00            
ATOM    499  O   PRO B   2      13.356  -9.167   4.296  1.00  0.00            
ATOM    500  N   HYP B   3      14.992 -10.368   3.405  1.00  0.00            
ATOM    501  CD2 HYP B   3      15.701 -11.532   2.947  1.00  0.00            
ATOM    502 1HD2 HYP B   3      15.506 -11.703   1.891  1.00  0.00            
ATOM    503 2HD2 HYP B   3      15.497 -12.420   3.555  1.00  0.00            
ATOM    504  CG  HYP B   3      17.159 -11.125   3.170  1.00  0.00            
ATOM    505  HG  HYP B   3      17.808 -11.567   2.422  1.00  0.00            
ATOM    506  OD1 HYP B   3      17.582 -11.531   4.463  1.00  0.00            
ATOM    507  HD1 HYP B   3      18.534 -11.565   4.514  1.00  0.00            
ATOM    508  CB  HYP B   3      17.263  -9.614   3.119  1.00  0.00            
ATOM    509  HB1 HYP B   3      17.568  -9.261   2.133  1.00  0.00            
ATOM    510  HB2 HYP B   3      17.919  -9.209   3.891  1.00  0.00            
ATOM    511  CA  HYP B   3      15.832  -9.193   3.466  1.00  0.00            
ATOM    512  HA  HYP B   3      15.815  -8.787   4.477  1.00  0.00            
ATOM    513  C   HYP B   3      15.413  -8.122   2.463  1.00  0.00            
ATOM    514  O   HYP B   3      15.020  -8.536   1.378  1.00  0.00            
ATOM    515  N   GLY B   4      15.665  -6.885   2.874  1.00  0.00            
ATOM    516  H   GLY B   4      15.962  -6.850   3.844  1.00  0.00            
ATOM    517  CA  GLY B   4      15.480  -5.665   2.055  1.00  0.00            
ATOM    518  HA1 GLY B   4      15.696  -4.835   2.720  1.00  0.00            
ATOM    519  HA2 GLY B   4      14.456  -5.565   1.684  1.00  0.00            
ATOM    520  C   GLY B   4      16.548  -5.548   0.902  1.00  0.00            
ATOM    521  O   GLY B   4      17.237  -6.550   0.571  1.00  0.00            
ATOM    522  N   PRO B   5      16.583  -4.418   0.173  1.00  0.00            
ATOM    523  CD  PRO B   5      15.504  -3.392   0.215  1.00  0.00            
ATOM    524  HD1 PRO B   5      15.737  -2.669   0.990  1.00  0.00            
ATOM    525  HD2 PRO B   5      14.578  -3.911   0.424  1.00  0.00            
ATOM    526  CG  PRO B   5      15.392  -2.900  -1.179  1.00  0.00            
ATOM    527  HG1 PRO B   5      14.939  -1.903  -1.224  1.00  0.00            
ATOM    528  HG2 PRO B   5      14.824  -3.634  -1.741  1.00  0.00            
ATOM    529  CB  PRO B   5      16.838  -2.885  -1.659  1.00  0.00            
ATOM    530  HB1 PRO B   5      17.240  -1.927  -1.349  1.00  0.00            
ATOM    531  HB2 PRO B   5      16.770  -2.958  -2.747  1.00  0.00            
ATOM    532  CA  PRO B   5      17.454  -4.113  -0.958  1.00  0.00            
ATOM    533  HA  PRO B   5      17.302  -4.998  -1.580  1.00  0.00            
ATOM    534  C   PRO B   5      18.905  -3.898  -0.632  1.00  0.00            
ATOM    535  O   PRO B   5      19.285  -3.511   0.461  1.00  0.00            
ATOM    536  N   HYP B   6      19.840  -4.074  -1.599  1.00  0.00            
ATOM    537  CD2 HYP B   6      19.528  -4.628  -2.930  1.00  0.00            
ATOM    538 1HD2 HYP B   6      19.181  -3.920  -3.671  1.00  0.00            
ATOM    539 2HD2 HYP B   6      18.813  -5.456  -2.926  1.00  0.00            
ATOM    540  CG  HYP B   6      20.830  -5.246  -3.455  1.00  0.00            
ATOM    541  HG  HYP B   6      20.872  -5.308  -4.546  1.00  0.00            
ATOM    542  OD1 HYP B   6      20.932  -6.567  -2.964  1.00  0.00            
ATOM    543  HD1 HYP B   6      20.237  -7.143  -3.313  1.00  0.00            
ATOM    544  CB  HYP B   6      21.967  -4.381  -2.820  1.00  0.00            
ATOM    545  HB1 HYP B   6      22.099  -3.424  -3.312  1.00  0.00            
ATOM    546  HB2 HYP B   6      22.965  -4.826  -2.769  1.00  0.00            
ATOM    547  CA  HYP B   6      21.366  -4.002  -1.402  1.00  0.00            
ATOM    548  HA  HYP B   6      21.648  -4.774  -0.693  1.00  0.00            
ATOM    549  C   HYP B   6      21.781  -2.637  -1.034  1.00  0.00            
ATOM    550  O   HYP B   6      21.371  -1.688  -1.665  1.00  0.00            
ATOM    551  N   GLY B   7      22.669  -2.434  -0.071  1.00  0.00            
ATOM    552  H   GLY B   7      23.121  -3.207   0.396  1.00  0.00            
ATOM    553  CA  GLY B   7      23.131  -1.128   0.327  1.00  0.00            
ATOM    554  HA1 GLY B   7      23.465  -1.146   1.367  1.00  0.00            
ATOM    555  HA2 GLY B   7      22.213  -0.543   0.423  1.00  0.00            
ATOM    556  C   GLY B   7      24.116  -0.363  -0.567  1.00  0.00            
ATOM    557  O   GLY B   7      24.282  -0.853  -1.678  1.00  0.00            
ATOM    558  N   PRO B   8      24.767   0.698  -0.007  1.00  0.00            
ATOM    559  CD  PRO B   8      24.520   1.277   1.278  1.00  0.00            
ATOM    560  HD1 PRO B   8      24.844   0.605   2.075  1.00  0.00            
ATOM    561  HD2 PRO B   8      23.481   1.587   1.394  1.00  0.00            
ATOM    562  CG  PRO B   8      25.481   2.424   1.287  1.00  0.00            
ATOM    563  HG1 PRO B   8      26.430   2.008   1.625  1.00  0.00            
ATOM    564  HG2 PRO B   8      25.031   3.194   1.896  1.00  0.00            
ATOM    565  CB  PRO B   8      25.550   2.806  -0.172  1.00  0.00            
ATOM    566  HB1 PRO B   8      26.419   3.407  -0.456  1.00  0.00            
ATOM    567  HB2 PRO B   8      24.703   3.436  -0.427  1.00  0.00            
ATOM    568  CA  PRO B   8      25.548   1.478  -0.909  1.00  0.00            
ATOM    569  HA  PRO B   8      24.999   1.503  -1.849  1.00  0.00            
ATOM    570  C   PRO B   8      27.021   1.058  -1.142  1.00  0.00            
ATOM    571  O   PRO B   8      27.546   0.231  -0.373  1.00  0.00            
ATOM    572  N   HYP B   9      27.705   1.733  -2.062  1.00  0.00            
ATOM    573  CD2 HYP B   9      27.111   2.430  -3.139  1.00  0.00            
ATOM    574 1HD2 HYP B   9      26.807   3.398  -2.737  1.00  0.00            
ATOM    575 2HD2 HYP B   9      26.225   1.951  -3.572  1.00  0.00            
ATOM    576  CG  HYP B   9      28.231   2.569  -4.181  1.00  0.00            
ATOM    577  HG  HYP B   9      28.072   3.443  -4.810  1.00  0.00            
ATOM    578  OD1 HYP B   9      28.348   1.370  -4.912  1.00  0.00            
ATOM    579  HD1 HYP B   9      29.248   1.209  -5.192  1.00  0.00            
ATOM    580  CB  HYP B   9      29.416   2.725  -3.280  1.00  0.00            
ATOM    581  HB1 HYP B   9      29.210   3.728  -2.888  1.00  0.00            
ATOM    582  HB2 HYP B   9      30.403   2.683  -3.745  1.00  0.00            
ATOM    583  CA  HYP B   9      29.183   1.695  -2.133  1.00  0.00            
ATOM    584  HA  HYP B   9      29.617   0.732  -2.408  1.00  0.00            
ATOM    585  C   HYP B   9      29.789   2.001  -0.770  1.00  0.00            
ATOM    586  O   HYP B   9      29.433   2.990  -0.076  1.00  0.00            
ATOM    587  N   GLY B  10      30.768   1.192  -0.395  1.00  0.00            
ATOM    588  H   GLY B  10      30.920   0.362  -0.948  1.00  0.00            
ATOM    589  CA  GLY B  10      31.668   1.254   0.771  1.00  0.00            
ATOM    590  HA1 GLY B  10      32.540   0.606   0.671  1.00  0.00            
ATOM    591  HA2 GLY B  10      31.031   0.892   1.579  1.00  0.00            
ATOM    592  C   GLY B  10      32.272   2.679   1.156  1.00  0.00            
ATOM    593  O   GLY B  10      32.312   3.530   0.306  1.00  0.00            
ATOM    594  N   PRO B  11      32.677   2.914   2.389  1.00  0.00            
ATOM    595  CD  PRO B  11      32.789   1.924   3.479  1.00  0.00            
ATOM    596  HD1 PRO B  11      32.938   0.921   3.092  1.00  0.00            
ATOM    597  HD2 PRO B  11      31.816   1.934   3.977  1.00  0.00            
ATOM    598  CG  PRO B  11      33.898   2.558   4.349  1.00  0.00            
ATOM    599  HG1 PRO B  11      34.830   2.071   4.057  1.00  0.00            
ATOM    600  HG2 PRO B  11      33.663   2.392   5.400  1.00  0.00            
ATOM    601  CB  PRO B  11      34.034   4.046   4.067  1.00  0.00            
ATOM    602  HB1 PRO B  11      35.083   4.306   4.238  1.00  0.00            
ATOM    603  HB2 PRO B  11      33.444   4.651   4.750  1.00  0.00            
ATOM    604  CA  PRO B  11      33.529   4.099   2.613  1.00  0.00            
ATOM    605  HA  PRO B  11      32.928   5.005   2.546  1.00  0.00            
ATOM    606  C   PRO B  11      34.747   4.120   1.741  1.00  0.00            
ATOM    607  O   PRO B  11      35.290   3.034   1.383  1.00  0.00            
ATOM    608  N   HYP B  12      35.186   5.318   1.345  1.00  0.00            
ATOM    609  CD2 HYP B  12      34.560   6.581   1.644  1.00  0.00            
ATOM    610 1HD2 HYP B  12      34.730   6.818   2.691  1.00  0.00            
ATOM    611 2HD2 HYP B  12      33.507   6.509   1.340  1.00  0.00            
ATOM    612  CG  HYP B  12      35.254   7.626   0.801  1.00  0.00            
ATOM    613  HG  HYP B  12      35.281   8.592   1.311  1.00  0.00            
ATOM    614  OD1 HYP B  12      34.603   7.647  -0.520  1.00  0.00            
ATOM    615  HD1 HYP B  12      33.748   8.056  -0.354  1.00  0.00            
ATOM    616  CB  HYP B  12      36.611   6.966   0.531  1.00  0.00            
ATOM    617  HB1 HYP B  12      37.273   7.233   1.345  1.00  0.00            
ATOM    618  HB2 HYP B  12      37.027   7.435  -0.363  1.00  0.00            
ATOM    619  CA  HYP B  12      36.335   5.514   0.470  1.00  0.00            
ATOM    620  HA  HYP B  12      36.106   5.224  -0.556  1.00  0.00            
ATOM    621  C   HYP B  12      37.617   4.805   0.903  1.00  0.00            
ATOM    622  O   HYP B  12      37.795   4.490   2.095  1.00  0.00            
ATOM    623  N   GLY B  13      38.511   4.593  -0.010  1.00  0.00            
ATOM    624  H   GLY B  13      38.303   4.803  -0.968  1.00  0.00            
ATOM    625  CA  GLY B  13      39.942   4.130   0.215  1.00  0.00            
ATOM    626  HA1 GLY B  13      40.425   4.049  -0.755  1.00  0.00            
ATOM    627  HA2 GLY B  13      39.842   3.186   0.759  1.00  0.00            
ATOM    628  C   GLY B  13      40.796   5.035   1.071  1.00  0.00            
ATOM    629  O   GLY B  13      41.021   6.239   0.775  1.00  0.00            
ATOM    630  N   PRO B  14      41.508   4.482   2.033  1.00  0.00            
ATOM    631  CD  PRO B  14      41.786   3.065   2.279  1.00  0.00            
ATOM    632  HD1 PRO B  14      41.908   2.513   1.348  1.00  0.00            
ATOM    633  HD2 PRO B  14      40.946   2.584   2.783  1.00  0.00            
ATOM    634  CG  PRO B  14      43.038   2.995   3.147  1.00  0.00            
ATOM    635  HG1 PRO B  14      43.903   2.908   2.486  1.00  0.00            
ATOM    636  HG2 PRO B  14      43.035   2.153   3.848  1.00  0.00            
ATOM    637  CB  PRO B  14      42.971   4.320   3.848  1.00  0.00            
ATOM    638  HB1 PRO B  14      43.875   4.581   4.397  1.00  0.00            
ATOM    639  HB2 PRO B  14      42.224   4.386   4.645  1.00  0.00            
ATOM    640  CA  PRO B  14      42.625   5.227   2.704  1.00  0.00            
ATOM    641  HA  PRO B  14      42.287   6.214   3.026  1.00  0.00            
ATOM    642  C   PRO B  14      43.896   5.554   1.894  1.00  0.00            
ATOM    643  O   PRO B  14      43.990   4.917   0.810  1.00  0.00            
ATOM    644  N   HYP B  15      44.730   6.556   2.247  1.00  0.00            
ATOM    645  CD2 HYP B  15      44.717   7.441   3.396  1.00  0.00            
ATOM    646 1HD2 HYP B  15      45.273   6.927   4.173  1.00  0.00            
ATOM    647 2HD2 HYP B  15      43.696   7.696   3.694  1.00  0.00            
ATOM    648  CG  HYP B  15      45.491   8.645   3.015  1.00  0.00            
ATOM    649  HG  HYP B  15      46.038   9.075   3.858  1.00  0.00            
ATOM    650  OD1 HYP B  15      44.613   9.586   2.355  1.00  0.00            
ATOM    651  HD1 HYP B  15      43.950   9.898   2.966  1.00  0.00            
ATOM    652  CB  HYP B  15      46.553   8.088   2.077  1.00  0.00            
ATOM    653  HB1 HYP B  15      47.353   7.682   2.715  1.00  0.00            
ATOM    654  HB2 HYP B  15      46.823   8.917   1.439  1.00  0.00            
ATOM    655  CA  HYP B  15      45.828   6.944   1.363  1.00  0.00            
ATOM    656  HA  HYP B  15      45.336   7.203   0.421  1.00  0.00            
ATOM    657  C   HYP B  15      46.836   5.763   1.014  1.00  0.00            
ATOM    658  O   HYP B  15      46.881   4.710   1.711  1.00  0.00            
ATOM    659  N   GLY B  16      47.652   5.911  -0.006  1.00  0.00            
ATOM    660  H   GLY B  16      47.452   6.669  -0.639  1.00  0.00            
ATOM    661  CA  GLY B  16      48.827   5.040  -0.268  1.00  0.00            
ATOM    662  HA1 GLY B  16      49.226   5.167  -1.275  1.00  0.00            
ATOM    663  HA2 GLY B  16      48.516   4.012  -0.091  1.00  0.00            
ATOM    664  C   GLY B  16      50.115   5.293   0.515  1.00  0.00            
ATOM    665  O   GLY B  16      50.278   6.263   1.225  1.00  0.00            
ATOM    666  N   GLU B  17      51.062   4.318   0.443  1.00  0.00            
ATOM    667  H   GLU B  17      50.862   3.464  -0.069  1.00  0.00            
ATOM    668  CA  GLU B  17      52.331   4.394   1.165  1.00  0.00            
ATOM    669  HA  GLU B  17      52.006   4.615   2.177  1.00  0.00            
ATOM    670  CB  GLU B  17      52.959   3.016   1.462  1.00  0.00            
ATOM    671  HB1 GLU B  17      53.776   3.172   2.163  1.00  0.00            
ATOM    672  HB2 GLU B  17      53.305   2.656   0.499  1.00  0.00            
ATOM    673  CG  GLU B  17      52.014   1.996   2.053  1.00  0.00            
ATOM    674  HG1 GLU B  17      51.336   1.693   1.253  1.00  0.00            
ATOM    675  HG2 GLU B  17      51.510   2.439   2.910  1.00  0.00            
ATOM    676  CD  GLU B  17      52.805   0.719   2.322  1.00  0.00            
ATOM    677  OE1 GLU B  17      52.594  -0.326   1.716  1.00  0.00            
ATOM    678  OE2 GLU B  17      53.722   0.728   3.170  1.00  0.00            
ATOM    679  C   GLU B  17      53.255   5.380   0.516  1.00  0.00            
ATOM    680  O   GLU B  17      53.249   5.530  -0.660  1.00  0.00            
ATOM    681  N   PRO B  18      54.102   6.167   1.273  1.00  0.00            
ATOM    682  CD  PRO B  18      54.089   6.268   2.703  1.00  0.00            
ATOM    683  HD1 PRO B  18      54.589   5.392   3.123  1.00  0.00            
ATOM    684  HD2 PRO B  18      53.043   6.383   2.973  1.00  0.00            
ATOM    685  CG  PRO B  18      54.919   7.511   3.034  1.00  0.00            
ATOM    686  HG1 PRO B  18      55.281   7.446   4.059  1.00  0.00            
ATOM    687  HG2 PRO B  18      54.447   8.446   2.731  1.00  0.00            
ATOM    688  CB  PRO B  18      56.008   7.414   2.005  1.00  0.00            
ATOM    689  HB1 PRO B  18      56.817   6.728   2.234  1.00  0.00            
ATOM    690  HB2 PRO B  18      56.472   8.388   1.899  1.00  0.00            
ATOM    691  CA  PRO B  18      55.345   6.818   0.798  1.00  0.00            
ATOM    692  HA  PRO B  18      55.004   7.684   0.248  1.00  0.00            
ATOM    693  C   PRO B  18      56.249   5.969  -0.053  1.00  0.00            
ATOM    694  O   PRO B  18      56.391   4.786   0.258  1.00  0.00            
ATOM    695  N   GLY B  19      56.853   6.612  -1.076  1.00  0.00            
ATOM    696  H   GLY B  19      56.775   7.623  -1.057  1.00  0.00            
ATOM    697  CA  GLY B  19      57.917   6.092  -2.085  1.00  0.00            
ATOM    698  HA1 GLY B  19      58.164   6.943  -2.722  1.00  0.00            
ATOM    699  HA2 GLY B  19      57.368   5.415  -2.737  1.00  0.00            
ATOM    700  C   GLY B  19      59.196   5.549  -1.473  1.00  0.00            
ATOM    701  O   GLY B  19      60.178   5.415  -2.125  1.00  0.00            
ATOM    702  N   GLN B  20      59.281   5.158  -0.167  1.00  0.00            
ATOM    703  H   GLN B  20      58.420   5.118   0.372  1.00  0.00            
ATOM    704  CA  GLN B  20      60.461   4.771   0.543  1.00  0.00            
ATOM    705  HA  GLN B  20      61.195   5.564   0.372  1.00  0.00            
ATOM    706  CB  GLN B  20      60.277   4.770   2.068  1.00  0.00            
ATOM    707  HB1 GLN B  20      60.026   5.807   2.306  1.00  0.00            
ATOM    708  HB2 GLN B  20      61.272   4.609   2.500  1.00  0.00            
ATOM    709  CG  GLN B  20      59.273   3.838   2.609  1.00  0.00            
ATOM    710  HG1 GLN B  20      59.879   3.034   3.021  1.00  0.00            
ATOM    711  HG2 GLN B  20      58.676   3.485   1.778  1.00  0.00            
ATOM    712  CD  GLN B  20      58.362   4.407   3.746  1.00  0.00            
ATOM    713  OE1 GLN B  20      58.711   5.332   4.503  1.00  0.00            
ATOM    714  NE2 GLN B  20      57.099   3.919   3.722  1.00  0.00            
ATOM    715 1HE2 GLN B  20      56.863   3.102   3.173  1.00  0.00            
ATOM    716 2HE2 GLN B  20      56.422   4.386   4.311  1.00  0.00            
ATOM    717  C   GLN B  20      61.130   3.488   0.006  1.00  0.00            
ATOM    718  O   GLN B  20      62.331   3.327   0.200  1.00  0.00            
ATOM    719  N   GLY B  21      60.399   2.616  -0.670  1.00  0.00            
ATOM    720  H   GLY B  21      59.406   2.752  -0.777  1.00  0.00            
ATOM    721  CA  GLY B  21      60.897   1.529  -1.466  1.00  0.00            
ATOM    722  HA1 GLY B  21      60.068   0.837  -1.595  1.00  0.00            
ATOM    723  HA2 GLY B  21      61.643   0.943  -0.930  1.00  0.00            
ATOM    724  C   GLY B  21      61.771   1.899  -2.720  1.00  0.00            
ATOM    725  O   GLY B  21      62.600   1.118  -3.153  1.00  0.00            
ATOM    726  N   LEU B  22      61.655   3.130  -3.256  1.00  0.00            
ATOM    727  H   LEU B  22      60.968   3.743  -2.826  1.00  0.00            
ATOM    728  CA  LEU B  22      62.243   3.472  -4.565  1.00  0.00            
ATOM    729  HA  LEU B  22      62.022   2.611  -5.187  1.00  0.00            
ATOM    730  CB  LEU B  22      61.623   4.719  -5.187  1.00  0.00            
ATOM    731  HB1 LEU B  22      62.205   5.103  -6.027  1.00  0.00            
ATOM    732  HB2 LEU B  22      61.708   5.499  -4.424  1.00  0.00            
ATOM    733  CG  LEU B  22      60.157   4.635  -5.660  1.00  0.00            
ATOM    734  HG  LEU B  22      59.489   4.477  -4.815  1.00  0.00            
ATOM    735  CD1 LEU B  22      59.715   5.926  -6.363  1.00  0.00            
ATOM    736 1HD1 LEU B  22      59.985   6.750  -5.699  1.00  0.00            
ATOM    737 2HD1 LEU B  22      60.240   5.999  -7.311  1.00  0.00            
ATOM    738 3HD1 LEU B  22      58.646   5.818  -6.565  1.00  0.00            
ATOM    739  CD2 LEU B  22      59.942   3.500  -6.718  1.00  0.00            
ATOM    740 1HD2 LEU B  22      58.866   3.335  -6.786  1.00  0.00            
ATOM    741 2HD2 LEU B  22      60.207   3.884  -7.699  1.00  0.00            
ATOM    742 3HD2 LEU B  22      60.481   2.562  -6.600  1.00  0.00            
ATOM    743  C   LEU B  22      63.798   3.693  -4.611  1.00  0.00            
ATOM    744  O   LEU B  22      64.410   3.895  -5.674  1.00  0.00            
ATOM    745  N   ARG B  23      64.396   3.745  -3.375  1.00  0.00            
ATOM    746  H   ARG B  23      63.704   3.571  -2.672  1.00  0.00            
ATOM    747  CA  ARG B  23      65.833   3.683  -3.285  1.00  0.00            
ATOM    748  HA  ARG B  23      66.287   4.588  -3.689  1.00  0.00            
ATOM    749  CB  ARG B  23      66.329   3.662  -1.844  1.00  0.00            
ATOM    750  HB1 ARG B  23      66.024   4.588  -1.358  1.00  0.00            
ATOM    751  HB2 ARG B  23      67.415   3.701  -1.966  1.00  0.00            
ATOM    752  CG  ARG B  23      65.799   2.552  -0.994  1.00  0.00            
ATOM    753  HG1 ARG B  23      66.026   1.644  -1.547  1.00  0.00            
ATOM    754  HG2 ARG B  23      64.719   2.528  -0.883  1.00  0.00            
ATOM    755  CD  ARG B  23      66.564   2.476   0.342  1.00  0.00            
ATOM    756  HD1 ARG B  23      65.795   2.893   0.995  1.00  0.00            
ATOM    757  HD2 ARG B  23      67.435   3.105   0.494  1.00  0.00            
ATOM    758  NE  ARG B  23      67.032   1.166   0.691  1.00  0.00            
ATOM    759  HE  ARG B  23      67.134   0.448  -0.017  1.00  0.00            
ATOM    760  CZ  ARG B  23      67.396   0.793   1.912  1.00  0.00            
ATOM    761  NH1 ARG B  23      67.896  -0.385   1.976  1.00  0.00            
ATOM    762 1HH1 ARG B  23      67.633  -1.032   1.241  1.00  0.00            
ATOM    763 2HH1 ARG B  23      67.924  -0.783   2.904  1.00  0.00            
ATOM    764  NH2 ARG B  23      67.483   1.494   2.977  1.00  0.00            
ATOM    765 1HH2 ARG B  23      67.143   2.441   2.972  1.00  0.00            
ATOM    766 2HH2 ARG B  23      68.026   1.144   3.764  1.00  0.00            
ATOM    767  C   ARG B  23      66.406   2.506  -4.188  1.00  0.00            
ATOM    768  O   ARG B  23      65.852   1.457  -4.269  1.00  0.00            
ATOM    769  N   GLY B  24      67.532   2.721  -4.923  1.00  0.00            
ATOM    770  H   GLY B  24      67.915   3.645  -4.922  1.00  0.00            
ATOM    771  CA  GLY B  24      68.285   1.743  -5.726  1.00  0.00            
ATOM    772  HA1 GLY B  24      68.799   2.393  -6.441  1.00  0.00            
ATOM    773  HA2 GLY B  24      67.562   1.193  -6.323  1.00  0.00            
ATOM    774  C   GLY B  24      69.109   0.737  -4.915  1.00  0.00            
ATOM    775  O   GLY B  24      68.993   0.694  -3.667  1.00  0.00            
ATOM    776  N   PRO B  25      69.946  -0.071  -5.526  1.00  0.00            
ATOM    777  CD  PRO B  25      70.034  -0.221  -6.971  1.00  0.00            
ATOM    778  HD1 PRO B  25      70.744   0.400  -7.503  1.00  0.00            
ATOM    779  HD2 PRO B  25      69.108   0.027  -7.497  1.00  0.00            
ATOM    780  CG  PRO B  25      70.333  -1.715  -7.198  1.00  0.00            
ATOM    781  HG1 PRO B  25      70.848  -1.920  -8.146  1.00  0.00            
ATOM    782  HG2 PRO B  25      69.468  -2.352  -6.999  1.00  0.00            
ATOM    783  CB  PRO B  25      71.256  -2.029  -6.011  1.00  0.00            
ATOM    784  HB1 PRO B  25      72.323  -1.947  -6.208  1.00  0.00            
ATOM    785  HB2 PRO B  25      71.089  -3.069  -5.707  1.00  0.00            
ATOM    786  CA  PRO B  25      70.815  -1.085  -4.885  1.00  0.00            
ATOM    787  HA  PRO B  25      70.309  -1.753  -4.190  1.00  0.00            
ATOM    788  C   PRO B  25      71.927  -0.460  -4.025  1.00  0.00            
ATOM    789  O   PRO B  25      72.034   0.741  -3.917  1.00  0.00            
ATOM    790  N   HYP B  26      72.736  -1.254  -3.265  1.00  0.00            
ATOM    791  CD2 HYP B  26      72.540  -2.737  -3.041  1.00  0.00            
ATOM    792 1HD2 HYP B  26      73.222  -3.293  -3.699  1.00  0.00            
ATOM    793 2HD2 HYP B  26      71.529  -3.123  -3.030  1.00  0.00            
ATOM    794  CG  HYP B  26      73.070  -2.803  -1.557  1.00  0.00            
ATOM    795  HG  HYP B  26      73.420  -3.803  -1.317  1.00  0.00            
ATOM    796  OD1 HYP B  26      71.976  -2.587  -0.613  1.00  0.00            
ATOM    797  HD1 HYP B  26      71.933  -3.327  -0.005  1.00  0.00            
ATOM    798  CB  HYP B  26      74.152  -1.716  -1.320  1.00  0.00            
ATOM    799  HB1 HYP B  26      75.172  -2.109  -1.382  1.00  0.00            
ATOM    800  HB2 HYP B  26      74.006  -1.195  -0.372  1.00  0.00            
ATOM    801  CA  HYP B  26      73.824  -0.701  -2.392  1.00  0.00            
ATOM    802  HA  HYP B  26      73.629   0.221  -1.839  1.00  0.00            
ATOM    803  C   HYP B  26      74.952  -0.432  -3.319  1.00  0.00            
ATOM    804  O   HYP B  26      75.082  -1.009  -4.391  1.00  0.00            
ATOM    805  N   GLY B  27      75.807   0.513  -2.947  1.00  0.00            
ATOM    806  H   GLY B  27      75.572   1.034  -2.114  1.00  0.00            
ATOM    807  CA  GLY B  27      76.940   0.988  -3.833  1.00  0.00            
ATOM    808  HA1 GLY B  27      77.467   1.884  -3.496  1.00  0.00            
ATOM    809  HA2 GLY B  27      76.514   1.295  -4.799  1.00  0.00            
ATOM    810  C   GLY B  27      78.052  -0.080  -3.972  1.00  0.00            
ATOM    811  O   GLY B  27      78.208  -0.991  -3.235  1.00  0.00            
ATOM    812  N   PRO B  28      79.020   0.164  -4.924  1.00  0.00            
ATOM    813  CD  PRO B  28      79.013   1.068  -6.101  1.00  0.00            
ATOM    814  HD1 PRO B  28      79.266   2.043  -5.680  1.00  0.00            
ATOM    815  HD2 PRO B  28      78.047   0.992  -6.600  1.00  0.00            
ATOM    816  CG  PRO B  28      80.031   0.467  -7.030  1.00  0.00            
ATOM    817  HG1 PRO B  28      80.540   1.182  -7.676  1.00  0.00            
ATOM    818  HG2 PRO B  28      79.551  -0.290  -7.653  1.00  0.00            
ATOM    819  CB  PRO B  28      81.090   0.047  -6.087  1.00  0.00            
ATOM    820  HB1 PRO B  28      81.561   0.909  -5.627  1.00  0.00            
ATOM    821  HB2 PRO B  28      81.783  -0.619  -6.607  1.00  0.00            
ATOM    822  CA  PRO B  28      80.251  -0.654  -4.994  1.00  0.00            
ATOM    823  HA  PRO B  28      79.997  -1.656  -5.363  1.00  0.00            
ATOM    824  C   PRO B  28      81.117  -0.766  -3.731  1.00  0.00            
ATOM    825  O   PRO B  28      81.135   0.156  -2.855  1.00  0.00            
ATOM    826  N   HYP B  29      82.010  -1.778  -3.667  1.00  0.00            
ATOM    827  CD2 HYP B  29      82.054  -3.025  -4.483  1.00  0.00            
ATOM    828 1HD2 HYP B  29      82.450  -2.688  -5.447  1.00  0.00            
ATOM    829 2HD2 HYP B  29      81.031  -3.397  -4.547  1.00  0.00            
ATOM    830  CG  HYP B  29      82.942  -4.031  -3.694  1.00  0.00            
ATOM    831  HG  HYP B  29      83.517  -4.671  -4.363  1.00  0.00            
ATOM    832  OD1 HYP B  29      82.248  -4.834  -2.727  1.00  0.00            
ATOM    833  HD1 HYP B  29      81.680  -5.434  -3.208  1.00  0.00            
ATOM    834  CB  HYP B  29      83.995  -3.120  -3.162  1.00  0.00            
ATOM    835  HB1 HYP B  29      84.683  -2.785  -3.947  1.00  0.00            
ATOM    836  HB2 HYP B  29      84.553  -3.596  -2.368  1.00  0.00            
ATOM    837  CA  HYP B  29      83.113  -1.896  -2.779  1.00  0.00            
ATOM    838  HA  HYP B  29      82.747  -2.011  -1.758  1.00  0.00            
ATOM    839  C   HYP B  29      83.970  -0.620  -2.855  1.00  0.00            
ATOM    840  O   HYP B  29      84.276  -0.102  -3.915  1.00  0.00            
ATOM    841  N   GLY B  30      84.435  -0.170  -1.703  1.00  0.00            
ATOM    842  H   GLY B  30      84.242  -0.732  -0.882  1.00  0.00            
ATOM    843  CA  GLY B  30      85.263   1.015  -1.616  1.00  0.00            
ATOM    844  HA1 GLY B  30      85.201   1.423  -0.606  1.00  0.00            
ATOM    845  HA2 GLY B  30      84.837   1.687  -2.357  1.00  0.00            
ATOM    846  C   GLY B  30      86.716   0.759  -2.222  1.00  0.00            
ATOM    847  O   GLY B  30      86.991  -0.220  -2.977  1.00  0.00            
ATOM    848  N   PRO B  31      87.710   1.622  -1.859  1.00  0.00            
ATOM    849  CD  PRO B  31      87.573   2.921  -1.194  1.00  0.00            
ATOM    850  HD1 PRO B  31      87.652   2.644  -0.144  1.00  0.00            
ATOM    851  HD2 PRO B  31      86.598   3.374  -1.350  1.00  0.00            
ATOM    852  CG  PRO B  31      88.760   3.746  -1.616  1.00  0.00            
ATOM    853  HG1 PRO B  31      89.041   4.489  -0.878  1.00  0.00            
ATOM    854  HG2 PRO B  31      88.646   4.341  -2.525  1.00  0.00            
ATOM    855  CB  PRO B  31      89.854   2.693  -1.815  1.00  0.00            
ATOM    856  HB1 PRO B  31      90.306   2.573  -0.823  1.00  0.00            
ATOM    857  HB2 PRO B  31      90.635   2.948  -2.521  1.00  0.00            
ATOM    858  CA  PRO B  31      89.117   1.470  -2.232  1.00  0.00            
ATOM    859  HA  PRO B  31      89.177   1.506  -3.320  1.00  0.00            
ATOM    860  C   PRO B  31      89.783   0.224  -1.748  1.00  0.00            
ATOM    861  O   PRO B  31      89.389  -0.294  -0.716  1.00  0.00            
ATOM    862  N   HYP B  32      90.797  -0.428  -2.411  1.00  0.00            
ATOM    863  CD2 HYP B  32      91.095  -0.376  -3.825  1.00  0.00            
ATOM    864 1HD2 HYP B  32      91.967   0.258  -3.989  1.00  0.00            
ATOM    865 2HD2 HYP B  32      90.283   0.094  -4.378  1.00  0.00            
ATOM    866  CG  HYP B  32      91.585  -1.727  -4.242  1.00  0.00            
ATOM    867  HG  HYP B  32      92.275  -1.860  -5.073  1.00  0.00            
ATOM    868  OD1 HYP B  32      90.425  -2.579  -4.546  1.00  0.00            
ATOM    869  HD1 HYP B  32      90.639  -3.208  -5.236  1.00  0.00            
ATOM    870  CB  HYP B  32      92.320  -2.184  -2.991  1.00  0.00            
ATOM    871  HB1 HYP B  32      93.276  -1.650  -3.074  1.00  0.00            
ATOM    872  HB2 HYP B  32      92.429  -3.253  -2.860  1.00  0.00            
ATOM    873  CA  HYP B  32      91.489  -1.595  -1.858  1.00  0.00            
ATOM    874  HA  HYP B  32      90.692  -2.309  -1.643  1.00  0.00            
ATOM    875  C   HYP B  32      92.215  -1.189  -0.599  1.00  0.00            
ATOM    876  O   HYP B  32      92.718  -0.073  -0.450  1.00  0.00            
ATOM    877  N   GLY B  33      92.363  -2.116   0.363  1.00  0.00            
ATOM    878  H   GLY B  33      91.830  -2.948   0.183  1.00  0.00            
ATOM    879  CA  GLY B  33      93.442  -1.899   1.315  1.00  0.00            
ATOM    880  HA1 GLY B  33      93.577  -2.750   1.982  1.00  0.00            
ATOM    881  HA2 GLY B  33      93.290  -1.002   1.908  1.00  0.00            
ATOM    882  C   GLY B  33      94.852  -1.846   0.709  1.00  0.00            
ATOM    883  O   GLY B  33      95.111  -2.456  -0.291  1.00  0.00            
ATOM    884  N   PRO B  34      95.764  -1.099   1.353  1.00  0.00            
ATOM    885  CD  PRO B  34      95.536  -0.079   2.423  1.00  0.00            
ATOM    886  HD1 PRO B  34      95.095  -0.509   3.323  1.00  0.00            
ATOM    887  HD2 PRO B  34      94.958   0.717   1.962  1.00  0.00            
ATOM    888  CG  PRO B  34      96.976   0.334   2.790  1.00  0.00            
ATOM    889  HG1 PRO B  34      97.343  -0.494   3.407  1.00  0.00            
ATOM    890  HG2 PRO B  34      97.055   1.270   3.338  1.00  0.00            
ATOM    891  CB  PRO B  34      97.733   0.329   1.507  1.00  0.00            
ATOM    892  HB1 PRO B  34      98.812   0.254   1.635  1.00  0.00            
ATOM    893  HB2 PRO B  34      97.545   1.131   0.781  1.00  0.00            
ATOM    894  CA  PRO B  34      97.173  -0.924   0.847  1.00  0.00            
ATOM    895  HA  PRO B  34      97.129  -0.883  -0.250  1.00  0.00            
ATOM    896  C   PRO B  34      98.041  -2.192   1.257  1.00  0.00            
ATOM    897  O   PRO B  34      97.574  -2.985   2.046  1.00  0.00            
ATOM    898  N   HYP B  35      99.260  -2.452   0.655  1.00  0.00            
ATOM    899  CD2 HYP B  35      99.623  -1.847  -0.631  1.00  0.00            
ATOM    900 1HD2 HYP B  35     100.013  -0.861  -0.378  1.00  0.00            
ATOM    901 2HD2 HYP B  35      98.805  -1.865  -1.352  1.00  0.00            
ATOM    902  CG  HYP B  35     100.909  -2.514  -1.071  1.00  0.00            
ATOM    903  HG  HYP B  35     101.607  -1.763  -1.427  1.00  0.00            
ATOM    904  OD1 HYP B  35     100.634  -3.399  -2.114  1.00  0.00            
ATOM    905  HD1 HYP B  35     101.467  -3.755  -2.432  1.00  0.00            
ATOM    906  CB  HYP B  35     101.484  -3.338   0.106  1.00  0.00            
ATOM    907  HB1 HYP B  35     102.376  -2.856   0.510  1.00  0.00            
ATOM    908  HB2 HYP B  35     101.857  -4.306  -0.208  1.00  0.00            
ATOM    909  CA  HYP B  35     100.228  -3.467   0.967  1.00  0.00            
ATOM    910  HA  HYP B  35      99.748  -4.426   0.762  1.00  0.00            
ATOM    911  C   HYP B  35     100.652  -3.376   2.440  1.00  0.00            
ATOM    912  O   HYP B  35     100.431  -2.347   3.077  1.00  0.00            
ATOM    913  N   GLY B  36     101.266  -4.443   2.934  1.00  0.00            
ATOM    914  H   GLY B  36     101.316  -5.315   2.433  1.00  0.00            
ATOM    915  CA  GLY B  36     101.528  -4.426   4.383  1.00  0.00            
ATOM    916  HA1 GLY B  36     101.158  -5.351   4.838  1.00  0.00            
ATOM    917  HA2 GLY B  36     100.882  -3.670   4.855  1.00  0.00            
ATOM    918  C   GLY B  36     102.917  -3.957   4.749  1.00  0.00            
ATOM    919  O   GLY B  36     103.623  -3.495   3.864  1.00  0.00            
ATOM    920  N   PRO B  37     103.278  -4.068   6.085  1.00  0.00            
ATOM    921  CD  PRO B  37     102.467  -4.543   7.222  1.00  0.00            
ATOM    922  HD1 PRO B  37     102.766  -5.506   7.633  1.00  0.00            
ATOM    923  HD2 PRO B  37     101.382  -4.660   7.109  1.00  0.00            
ATOM    924  CG  PRO B  37     102.872  -3.502   8.351  1.00  0.00            
ATOM    925  HG1 PRO B  37     102.704  -3.998   9.311  1.00  0.00            
ATOM    926  HG2 PRO B  37     102.334  -2.579   8.177  1.00  0.00            
ATOM    927  CB  PRO B  37     104.391  -3.377   8.099  1.00  0.00            
ATOM    928  HB1 PRO B  37     104.808  -4.201   8.674  1.00  0.00            
ATOM    929  HB2 PRO B  37     104.748  -2.403   8.426  1.00  0.00            
ATOM    930  CA  PRO B  37     104.614  -3.708   6.611  1.00  0.00            
ATOM    931  HA  PRO B  37     104.961  -2.787   6.121  1.00  0.00            
ATOM    932  C   PRO B  37     105.713  -4.854   6.446  1.00  0.00            
ATOM    933  O   PRO B  37     105.460  -5.968   6.046  1.00  0.00            
ATOM    934  N   HYP B  38     106.917  -4.594   6.982  1.00  0.00            
ATOM    935  CD2 HYP B  38     107.467  -3.344   7.524  1.00  0.00            
ATOM    936 1HD2 HYP B  38     107.547  -3.420   8.607  1.00  0.00            
ATOM    937 2HD2 HYP B  38     106.839  -2.497   7.252  1.00  0.00            
ATOM    938  CG  HYP B  38     108.787  -3.149   6.769  1.00  0.00            
ATOM    939  HG  HYP B  38     109.393  -2.414   7.297  1.00  0.00            
ATOM    940  OD1 HYP B  38     108.472  -2.700   5.445  1.00  0.00            
ATOM    941  HD1 HYP B  38     109.268  -2.632   4.914  1.00  0.00            
ATOM    942  CB  HYP B  38     109.248  -4.614   6.877  1.00  0.00            
ATOM    943  HB1 HYP B  38     109.721  -4.847   7.828  1.00  0.00            
ATOM    944  HB2 HYP B  38     110.029  -4.794   6.133  1.00  0.00            
ATOM    945  CA  HYP B  38     108.053  -5.517   6.681  1.00  0.00            
ATOM    946  HA  HYP B  38     108.097  -5.762   5.621  1.00  0.00            
ATOM    947  C   HYP B  38     108.044  -6.828   7.527  1.00  0.00            
ATOM    948  O   HYP B  38     107.470  -6.938   8.633  1.00  0.00            
ATOM    949  N   GLY B  39     108.812  -7.750   7.062  1.00  0.00            
ATOM    950  H   GLY B  39     109.301  -7.438   6.235  1.00  0.00            
ATOM    951  CA  GLY B  39     108.749  -9.141   7.554  1.00  0.00            
ATOM    952  HA1 GLY B  39     109.353  -9.789   6.924  1.00  0.00            
ATOM    953  HA2 GLY B  39     107.727  -9.502   7.433  1.00  0.00            
ATOM    954  C   GLY B  39     109.211  -9.304   8.938  1.00  0.00            
ATOM    955  O   GLY B  39     110.186  -8.591   9.314  1.00  0.00            
ATOM    956  N   NH2 B  40     108.694 -10.212   9.776  1.00  0.00            
ATOM    957  H1  NH2 B  40     108.044 -10.897   9.421  1.00  0.00            
ATOM    958  H2  NH2 B  40     109.288 -10.700  10.439  1.00  0.00            
TER
ATOM    959  CH3 ACE C   1      12.766  -8.938   7.974  1.00  0.00            
ATOM    960 1HH3 ACE C   1      11.901  -8.277   8.076  1.00  0.00            
ATOM    961 2HH3 ACE C   1      12.878  -9.372   6.987  1.00  0.00            
ATOM    962 3HH3 ACE C   1      12.548  -9.756   8.653  1.00  0.00            
ATOM    963  C   ACE C   1      14.042  -8.185   8.304  1.00  0.00            
ATOM    964  O   ACE C   1      14.009  -7.207   9.053  1.00  0.00            
ATOM    965  N   PRO C   2      15.202  -8.819   8.027  1.00  0.00            
ATOM    966  CD  PRO C   2      15.458 -10.162   7.684  1.00  0.00            
ATOM    967  HD1 PRO C   2      14.869 -10.545   6.851  1.00  0.00            
ATOM    968  HD2 PRO C   2      15.276 -10.885   8.481  1.00  0.00            
ATOM    969  CG  PRO C   2      16.919 -10.226   7.335  1.00  0.00            
ATOM    970  HG1 PRO C   2      17.160  -9.858   6.339  1.00  0.00            
ATOM    971  HG2 PRO C   2      17.391 -11.207   7.287  1.00  0.00            
ATOM    972  CB  PRO C   2      17.527  -9.219   8.284  1.00  0.00            
ATOM    973  HB1 PRO C   2      18.507  -8.841   7.994  1.00  0.00            
ATOM    974  HB2 PRO C   2      17.513  -9.557   9.329  1.00  0.00            
ATOM    975  CA  PRO C   2      16.488  -8.141   8.240  1.00  0.00            
ATOM    976  HA  PRO C   2      16.432  -7.608   9.195  1.00  0.00            
ATOM    977  C   PRO C   2      16.788  -7.050   7.175  1.00  0.00            
ATOM    978  O   PRO C   2      16.133  -6.797   6.162  1.00  0.00            
ATOM    979  N   HYP C   3      17.908  -6.330   7.382  1.00  0.00            
ATOM    980  CD2 HYP C   3      18.653  -6.181   8.575  1.00  0.00            
ATOM    981 1HD2 HYP C   3      19.494  -6.860   8.470  1.00  0.00            
ATOM    982 2HD2 HYP C   3      18.144  -6.397   9.526  1.00  0.00            
ATOM    983  CG  HYP C   3      19.406  -4.832   8.531  1.00  0.00            
ATOM    984  HG  HYP C   3      20.288  -4.853   9.175  1.00  0.00            
ATOM    985  OD1 HYP C   3      18.556  -3.758   8.899  1.00  0.00            
ATOM    986  HD1 HYP C   3      18.139  -3.885   9.753  1.00  0.00            
ATOM    987  CB  HYP C   3      19.675  -4.796   6.991  1.00  0.00            
ATOM    988  HB1 HYP C   3      20.606  -5.309   6.751  1.00  0.00            
ATOM    989  HB2 HYP C   3      19.818  -3.772   6.670  1.00  0.00            
ATOM    990  CA  HYP C   3      18.519  -5.455   6.347  1.00  0.00            
ATOM    991  HA  HYP C   3      17.690  -4.834   6.000  1.00  0.00            
ATOM    992  C   HYP C   3      18.976  -6.255   5.163  1.00  0.00            
ATOM    993  O   HYP C   3      19.395  -7.468   5.301  1.00  0.00            
ATOM    994  N   GLY C   4      19.004  -5.603   4.010  1.00  0.00            
ATOM    995  H   GLY C   4      18.640  -4.662   4.020  1.00  0.00            
ATOM    996  CA  GLY C   4      19.587  -6.166   2.772  1.00  0.00            
ATOM    997  HA1 GLY C   4      19.394  -5.392   2.039  1.00  0.00            
ATOM    998  HA2 GLY C   4      19.049  -7.067   2.493  1.00  0.00            
ATOM    999  C   GLY C   4      21.057  -6.500   2.747  1.00  0.00            
ATOM   1000  O   GLY C   4      21.795  -6.139   3.660  1.00  0.00            
ATOM   1001  N   PRO C   5      21.517  -7.102   1.608  1.00  0.00            
ATOM   1002  CD  PRO C   5      20.774  -7.652   0.534  1.00  0.00            
ATOM   1003  HD1 PRO C   5      20.520  -6.900  -0.205  1.00  0.00            
ATOM   1004  HD2 PRO C   5      19.896  -8.197   0.893  1.00  0.00            
ATOM   1005  CG  PRO C   5      21.731  -8.719  -0.021  1.00  0.00            
ATOM   1006  HG1 PRO C   5      21.432  -9.021  -1.027  1.00  0.00            
ATOM   1007  HG2 PRO C   5      21.813  -9.605   0.606  1.00  0.00            
ATOM   1008  CB  PRO C   5      23.064  -8.027   0.072  1.00  0.00            
ATOM   1009  HB1 PRO C   5      23.071  -7.312  -0.752  1.00  0.00            
ATOM   1010  HB2 PRO C   5      23.989  -8.599   0.016  1.00  0.00            
ATOM   1011  CA  PRO C   5      22.933  -7.344   1.453  1.00  0.00            
ATOM   1012  HA  PRO C   5      23.157  -8.035   2.264  1.00  0.00            
ATOM   1013  C   PRO C   5      23.832  -6.121   1.557  1.00  0.00            
ATOM   1014  O   PRO C   5      23.413  -5.039   1.199  1.00  0.00            
ATOM   1015  N   HYP C   6      25.084  -6.233   1.935  1.00  0.00            
ATOM   1016  CD2 HYP C   6      25.772  -7.323   2.488  1.00  0.00            
ATOM   1017 1HD2 HYP C   6      26.293  -7.886   1.721  1.00  0.00            
ATOM   1018 2HD2 HYP C   6      25.182  -7.958   3.150  1.00  0.00            
ATOM   1019  CG  HYP C   6      26.958  -6.771   3.246  1.00  0.00            
ATOM   1020  HG  HYP C   6      27.795  -7.434   3.485  1.00  0.00            
ATOM   1021  OD1 HYP C   6      26.416  -6.310   4.451  1.00  0.00            
ATOM   1022  HD1 HYP C   6      25.488  -6.560   4.498  1.00  0.00            
ATOM   1023  CB  HYP C   6      27.399  -5.563   2.344  1.00  0.00            
ATOM   1024  HB1 HYP C   6      28.015  -5.921   1.519  1.00  0.00            
ATOM   1025  HB2 HYP C   6      27.905  -4.750   2.861  1.00  0.00            
ATOM   1026  CA  HYP C   6      26.026  -5.095   1.796  1.00  0.00            
ATOM   1027  HA  HYP C   6      25.645  -4.295   2.427  1.00  0.00            
ATOM   1028  C   HYP C   6      26.108  -4.661   0.327  1.00  0.00            
ATOM   1029  O   HYP C   6      26.045  -5.484  -0.575  1.00  0.00            
ATOM   1030  N   GLY C   7      26.273  -3.357   0.088  1.00  0.00            
ATOM   1031  H   GLY C   7      26.249  -2.726   0.874  1.00  0.00            
ATOM   1032  CA  GLY C   7      26.534  -2.791  -1.285  1.00  0.00            
ATOM   1033  HA1 GLY C   7      26.547  -1.703  -1.168  1.00  0.00            
ATOM   1034  HA2 GLY C   7      25.785  -3.147  -1.981  1.00  0.00            
ATOM   1035  C   GLY C   7      27.909  -3.073  -1.823  1.00  0.00            
ATOM   1036  O   GLY C   7      28.607  -3.939  -1.291  1.00  0.00            
ATOM   1037  N   PRO C   8      28.328  -2.443  -2.902  1.00  0.00            
ATOM   1038  CD  PRO C   8      27.471  -1.824  -3.932  1.00  0.00            
ATOM   1039  HD1 PRO C   8      27.357  -0.750  -3.826  1.00  0.00            
ATOM   1040  HD2 PRO C   8      26.438  -2.139  -3.795  1.00  0.00            
ATOM   1041  CG  PRO C   8      28.087  -2.139  -5.291  1.00  0.00            
ATOM   1042  HG1 PRO C   8      27.941  -1.386  -6.065  1.00  0.00            
ATOM   1043  HG2 PRO C   8      27.861  -3.161  -5.602  1.00  0.00            
ATOM   1044  CB  PRO C   8      29.570  -2.102  -4.965  1.00  0.00            
ATOM   1045  HB1 PRO C   8      29.963  -1.089  -4.978  1.00  0.00            
ATOM   1046  HB2 PRO C   8      30.182  -2.616  -5.707  1.00  0.00            
ATOM   1047  CA  PRO C   8      29.641  -2.659  -3.503  1.00  0.00            
ATOM   1048  HA  PRO C   8      29.763  -3.738  -3.523  1.00  0.00            
ATOM   1049  C   PRO C   8      30.864  -2.049  -2.770  1.00  0.00            
ATOM   1050  O   PRO C   8      30.682  -1.274  -1.860  1.00  0.00            
ATOM   1051  N   HYP C   9      32.118  -2.393  -3.060  1.00  0.00            
ATOM   1052  CD2 HYP C   9      32.568  -3.261  -4.093  1.00  0.00            
ATOM   1053 1HD2 HYP C   9      32.643  -2.676  -5.012  1.00  0.00            
ATOM   1054 2HD2 HYP C   9      31.867  -4.075  -4.241  1.00  0.00            
ATOM   1055  CG  HYP C   9      33.903  -3.823  -3.714  1.00  0.00            
ATOM   1056  HG  HYP C   9      34.480  -4.176  -4.570  1.00  0.00            
ATOM   1057  OD1 HYP C   9      33.859  -4.721  -2.700  1.00  0.00            
ATOM   1058  HD1 HYP C   9      33.652  -5.608  -2.991  1.00  0.00            
ATOM   1059  CB  HYP C   9      34.527  -2.609  -3.132  1.00  0.00            
ATOM   1060  HB1 HYP C   9      34.959  -1.973  -3.908  1.00  0.00            
ATOM   1061  HB2 HYP C   9      35.242  -2.795  -2.336  1.00  0.00            
ATOM   1062  CA  HYP C   9      33.329  -1.834  -2.495  1.00  0.00            
ATOM   1063  HA  HYP C   9      33.199  -1.910  -1.409  1.00  0.00            
ATOM   1064  C   HYP C   9      33.402  -0.347  -2.792  1.00  0.00            
ATOM   1065  O   HYP C   9      32.881   0.140  -3.823  1.00  0.00            
ATOM   1066  N   GLY C  10      33.845   0.482  -1.836  1.00  0.00            
ATOM   1067  H   GLY C  10      34.044   0.032  -0.949  1.00  0.00            
ATOM   1068  CA  GLY C  10      33.869   2.000  -1.897  1.00  0.00            
ATOM   1069  HA1 GLY C  10      34.149   2.412  -0.925  1.00  0.00            
ATOM   1070  HA2 GLY C  10      32.818   2.274  -2.019  1.00  0.00            
ATOM   1071  C   GLY C  10      34.853   2.593  -2.926  1.00  0.00            
ATOM   1072  O   GLY C  10      35.561   1.761  -3.492  1.00  0.00            
ATOM   1073  N   PRO C  11      34.916   3.923  -3.162  1.00  0.00            
ATOM   1074  CD  PRO C  11      34.026   4.927  -2.623  1.00  0.00            
ATOM   1075  HD1 PRO C  11      34.404   5.321  -1.682  1.00  0.00            
ATOM   1076  HD2 PRO C  11      33.062   4.447  -2.414  1.00  0.00            
ATOM   1077  CG  PRO C  11      33.868   6.002  -3.706  1.00  0.00            
ATOM   1078  HG1 PRO C  11      33.505   6.960  -3.330  1.00  0.00            
ATOM   1079  HG2 PRO C  11      33.259   5.593  -4.514  1.00  0.00            
ATOM   1080  CB  PRO C  11      35.306   6.030  -4.152  1.00  0.00            
ATOM   1081  HB1 PRO C  11      35.889   6.732  -3.557  1.00  0.00            
ATOM   1082  HB2 PRO C  11      35.341   6.363  -5.194  1.00  0.00            
ATOM   1083  CA  PRO C  11      35.790   4.572  -4.148  1.00  0.00            
ATOM   1084  HA  PRO C  11      35.546   4.109  -5.101  1.00  0.00            
ATOM   1085  C   PRO C  11      37.303   4.393  -3.751  1.00  0.00            
ATOM   1086  O   PRO C  11      37.730   4.256  -2.599  1.00  0.00            
ATOM   1087  N   HYP C  12      38.203   4.416  -4.727  1.00  0.00            
ATOM   1088  CD2 HYP C  12      37.956   4.762  -6.160  1.00  0.00            
ATOM   1089 1HD2 HYP C  12      37.447   5.728  -6.133  1.00  0.00            
ATOM   1090 2HD2 HYP C  12      37.295   4.006  -6.584  1.00  0.00            
ATOM   1091  CG  HYP C  12      39.299   4.891  -6.818  1.00  0.00            
ATOM   1092  HG  HYP C  12      39.574   5.936  -6.683  1.00  0.00            
ATOM   1093  OD1 HYP C  12      39.311   4.587  -8.192  1.00  0.00            
ATOM   1094  HD1 HYP C  12      38.523   4.934  -8.619  1.00  0.00            
ATOM   1095  CB  HYP C  12      40.172   4.078  -5.908  1.00  0.00            
ATOM   1096  HB1 HYP C  12      41.211   4.355  -6.078  1.00  0.00            
ATOM   1097  HB2 HYP C  12      40.104   3.017  -6.160  1.00  0.00            
ATOM   1098  CA  HYP C  12      39.655   4.303  -4.519  1.00  0.00            
ATOM   1099  HA  HYP C  12      39.814   3.378  -3.964  1.00  0.00            
ATOM   1100  C   HYP C  12      40.251   5.490  -3.720  1.00  0.00            
ATOM   1101  O   HYP C  12      39.890   6.678  -3.989  1.00  0.00            
ATOM   1102  N   GLY C  13      41.295   5.243  -2.971  1.00  0.00            
ATOM   1103  H   GLY C  13      41.566   4.301  -2.705  1.00  0.00            
ATOM   1104  CA  GLY C  13      42.045   6.277  -2.201  1.00  0.00            
ATOM   1105  HA1 GLY C  13      42.668   5.758  -1.470  1.00  0.00            
ATOM   1106  HA2 GLY C  13      41.290   6.970  -1.837  1.00  0.00            
ATOM   1107  C   GLY C  13      43.047   7.113  -3.040  1.00  0.00            
ATOM   1108  O   GLY C  13      43.487   6.525  -4.062  1.00  0.00            
ATOM   1109  N   PRO C  14      43.490   8.283  -2.611  1.00  0.00            
ATOM   1110  CD  PRO C  14      43.082   8.891  -1.329  1.00  0.00            
ATOM   1111  HD1 PRO C  14      43.324   8.135  -0.582  1.00  0.00            
ATOM   1112  HD2 PRO C  14      42.045   9.214  -1.321  1.00  0.00            
ATOM   1113  CG  PRO C  14      44.047  10.050  -0.978  1.00  0.00            
ATOM   1114  HG1 PRO C  14      44.928   9.651  -0.488  1.00  0.00            
ATOM   1115  HG2 PRO C  14      43.515  10.819  -0.412  1.00  0.00            
ATOM   1116  CB  PRO C  14      44.503  10.459  -2.438  1.00  0.00            
ATOM   1117  HB1 PRO C  14      45.361  11.133  -2.427  1.00  0.00            
ATOM   1118  HB2 PRO C  14      43.693  11.044  -2.864  1.00  0.00            
ATOM   1119  CA  PRO C  14      44.580   9.089  -3.233  1.00  0.00            
ATOM   1120  HA  PRO C  14      44.340   9.138  -4.290  1.00  0.00            
ATOM   1121  C   PRO C  14      45.948   8.422  -3.093  1.00  0.00            
ATOM   1122  O   PRO C  14      46.224   7.739  -2.101  1.00  0.00            
ATOM   1123  N   HYP C  15      46.897   8.638  -4.058  1.00  0.00            
ATOM   1124  CD2 HYP C  15      46.776   9.378  -5.288  1.00  0.00            
ATOM   1125 1HD2 HYP C  15      47.049  10.396  -5.013  1.00  0.00            
ATOM   1126 2HD2 HYP C  15      45.771   9.344  -5.712  1.00  0.00            
ATOM   1127  CG  HYP C  15      47.849   8.795  -6.219  1.00  0.00            
ATOM   1128  HG  HYP C  15      48.111   9.510  -7.006  1.00  0.00            
ATOM   1129  OD1 HYP C  15      47.411   7.622  -6.849  1.00  0.00            
ATOM   1130  HD1 HYP C  15      46.856   7.050  -6.314  1.00  0.00            
ATOM   1131  CB  HYP C  15      48.956   8.530  -5.195  1.00  0.00            
ATOM   1132  HB1 HYP C  15      49.477   9.452  -4.930  1.00  0.00            
ATOM   1133  HB2 HYP C  15      49.708   7.773  -5.436  1.00  0.00            
ATOM   1134  CA  HYP C  15      48.181   8.082  -3.930  1.00  0.00            
ATOM   1135  HA  HYP C  15      48.149   7.003  -3.829  1.00  0.00            
ATOM   1136  C   HYP C  15      49.078   8.562  -2.752  1.00  0.00            
ATOM   1137  O   HYP C  15      48.891   9.656  -2.205  1.00  0.00            
ATOM   1138  N   GLY C  16      50.088   7.822  -2.355  1.00  0.00            
ATOM   1139  H   GLY C  16      50.168   6.914  -2.803  1.00  0.00            
ATOM   1140  CA  GLY C  16      51.163   8.035  -1.411  1.00  0.00            
ATOM   1141  HA1 GLY C  16      51.781   7.157  -1.205  1.00  0.00            
ATOM   1142  HA2 GLY C  16      50.696   8.440  -0.517  1.00  0.00            
ATOM   1143  C   GLY C  16      52.216   9.003  -2.021  1.00  0.00            
ATOM   1144  O   GLY C  16      52.044   9.508  -3.140  1.00  0.00            
ATOM   1145  N   GLU C  17      53.097   9.481  -1.160  1.00  0.00            
ATOM   1146  H   GLU C  17      52.966   9.166  -0.213  1.00  0.00            
ATOM   1147  CA  GLU C  17      53.955  10.626  -1.456  1.00  0.00            
ATOM   1148  HA  GLU C  17      53.359  11.210  -2.172  1.00  0.00            
ATOM   1149  CB  GLU C  17      54.071  11.438  -0.201  1.00  0.00            
ATOM   1150  HB1 GLU C  17      54.706  10.972   0.557  1.00  0.00            
ATOM   1151  HB2 GLU C  17      53.064  11.508   0.221  1.00  0.00            
ATOM   1152  CG  GLU C  17      54.640  12.788  -0.372  1.00  0.00            
ATOM   1153  HG1 GLU C  17      53.990  13.242  -1.117  1.00  0.00            
ATOM   1154  HG2 GLU C  17      55.623  12.644  -0.819  1.00  0.00            
ATOM   1155  CD  GLU C  17      54.769  13.458   0.961  1.00  0.00            
ATOM   1156  OE1 GLU C  17      55.655  12.991   1.697  1.00  0.00            
ATOM   1157  OE2 GLU C  17      53.954  14.294   1.334  1.00  0.00            
ATOM   1158  C   GLU C  17      55.256  10.106  -2.006  1.00  0.00            
ATOM   1159  O   GLU C  17      55.955   9.292  -1.401  1.00  0.00            
ATOM   1160  N   PRO C  18      55.659  10.759  -3.150  1.00  0.00            
ATOM   1161  CD  PRO C  18      55.008  11.748  -3.934  1.00  0.00            
ATOM   1162  HD1 PRO C  18      54.932  12.661  -3.352  1.00  0.00            
ATOM   1163  HD2 PRO C  18      54.013  11.403  -4.215  1.00  0.00            
ATOM   1164  CG  PRO C  18      55.962  12.137  -5.103  1.00  0.00            
ATOM   1165  HG1 PRO C  18      56.497  13.043  -4.800  1.00  0.00            
ATOM   1166  HG2 PRO C  18      55.343  12.323  -5.977  1.00  0.00            
ATOM   1167  CB  PRO C  18      56.850  10.879  -5.172  1.00  0.00            
ATOM   1168  HB1 PRO C  18      57.766  11.088  -5.715  1.00  0.00            
ATOM   1169  HB2 PRO C  18      56.419  10.001  -5.671  1.00  0.00            
ATOM   1170  CA  PRO C  18      56.991  10.474  -3.713  1.00  0.00            
ATOM   1171  HA  PRO C  18      57.212   9.402  -3.728  1.00  0.00            
ATOM   1172  C   PRO C  18      58.114  11.259  -3.054  1.00  0.00            
ATOM   1173  O   PRO C  18      57.931  12.022  -2.125  1.00  0.00            
ATOM   1174  N   GLY C  19      59.371  11.185  -3.536  1.00  0.00            
ATOM   1175  H   GLY C  19      59.567  10.554  -4.291  1.00  0.00            
ATOM   1176  CA  GLY C  19      60.475  12.091  -3.292  1.00  0.00            
ATOM   1177  HA1 GLY C  19      59.971  13.043  -3.174  1.00  0.00            
ATOM   1178  HA2 GLY C  19      61.164  12.109  -4.126  1.00  0.00            
ATOM   1179  C   GLY C  19      61.280  11.930  -1.983  1.00  0.00            
ATOM   1180  O   GLY C  19      61.783  13.002  -1.698  1.00  0.00            
ATOM   1181  N   GLN C  20      61.215  10.864  -1.234  1.00  0.00            
ATOM   1182  H   GLN C  20      60.507  10.176  -1.442  1.00  0.00            
ATOM   1183  CA  GLN C  20      62.021  10.664  -0.017  1.00  0.00            
ATOM   1184  HA  GLN C  20      61.989  11.547   0.618  1.00  0.00            
ATOM   1185  CB  GLN C  20      61.422   9.589   0.939  1.00  0.00            
ATOM   1186  HB1 GLN C  20      62.008   9.623   1.854  1.00  0.00            
ATOM   1187  HB2 GLN C  20      61.606   8.607   0.511  1.00  0.00            
ATOM   1188  CG  GLN C  20      60.001   9.889   1.443  1.00  0.00            
ATOM   1189  HG1 GLN C  20      59.960  10.969   1.594  1.00  0.00            
ATOM   1190  HG2 GLN C  20      59.740   9.268   2.307  1.00  0.00            
ATOM   1191  CD  GLN C  20      58.928   9.622   0.351  1.00  0.00            
ATOM   1192  OE1 GLN C  20      59.114   8.826  -0.587  1.00  0.00            
ATOM   1193  NE2 GLN C  20      57.742  10.193   0.437  1.00  0.00            
ATOM   1194 1HE2 GLN C  20      57.667  10.743   1.281  1.00  0.00            
ATOM   1195 2HE2 GLN C  20      56.980   9.890  -0.154  1.00  0.00            
ATOM   1196  C   GLN C  20      63.479  10.316  -0.191  1.00  0.00            
ATOM   1197  O   GLN C  20      64.372  10.972   0.297  1.00  0.00            
ATOM   1198  N   GLY C  21      63.733   9.275  -0.991  1.00  0.00            
ATOM   1199  H   GLY C  21      62.923   8.780  -1.319  1.00  0.00            
ATOM   1200  CA  GLY C  21      65.110   8.765  -1.274  1.00  0.00            
ATOM   1201  HA1 GLY C  21      65.487   8.290  -0.370  1.00  0.00            
ATOM   1202  HA2 GLY C  21      65.795   9.606  -1.419  1.00  0.00            
ATOM   1203  C   GLY C  21      65.189   7.847  -2.454  1.00  0.00            
ATOM   1204  O   GLY C  21      64.598   6.765  -2.386  1.00  0.00            
ATOM   1205  N   LEU C  22      65.986   8.213  -3.464  1.00  0.00            
ATOM   1206  H   LEU C  22      66.450   9.116  -3.471  1.00  0.00            
ATOM   1207  CA  LEU C  22      66.283   7.349  -4.640  1.00  0.00            
ATOM   1208  HA  LEU C  22      65.517   6.575  -4.674  1.00  0.00            
ATOM   1209  CB  LEU C  22      66.164   8.235  -5.897  1.00  0.00            
ATOM   1210  HB1 LEU C  22      66.543   7.788  -6.822  1.00  0.00            
ATOM   1211  HB2 LEU C  22      66.777   9.129  -5.806  1.00  0.00            
ATOM   1212  CG  LEU C  22      64.751   8.661  -6.201  1.00  0.00            
ATOM   1213  HG  LEU C  22      64.432   9.281  -5.361  1.00  0.00            
ATOM   1214  CD1 LEU C  22      64.809   9.550  -7.455  1.00  0.00            
ATOM   1215 1HD1 LEU C  22      65.564  10.317  -7.274  1.00  0.00            
ATOM   1216 2HD1 LEU C  22      64.995   8.971  -8.356  1.00  0.00            
ATOM   1217 3HD1 LEU C  22      63.901  10.145  -7.520  1.00  0.00            
ATOM   1218  CD2 LEU C  22      63.692   7.525  -6.513  1.00  0.00            
ATOM   1219 1HD2 LEU C  22      63.412   7.050  -5.578  1.00  0.00            
ATOM   1220 2HD2 LEU C  22      62.811   8.029  -6.908  1.00  0.00            
ATOM   1221 3HD2 LEU C  22      64.164   6.931  -7.312  1.00  0.00            
ATOM   1222  C   LEU C  22      67.589   6.530  -4.601  1.00  0.00            
ATOM   1223  O   LEU C  22      67.812   5.596  -5.338  1.00  0.00            
ATOM   1224  N   ARG C  23      68.619   6.870  -3.824  1.00  0.00            
ATOM   1225  H   ARG C  23      68.567   7.848  -3.551  1.00  0.00            
ATOM   1226  CA  ARG C  23      69.892   6.151  -3.805  1.00  0.00            
ATOM   1227  HA  ARG C  23      70.045   5.490  -4.659  1.00  0.00            
ATOM   1228  CB  ARG C  23      71.129   7.065  -3.824  1.00  0.00            
ATOM   1229  HB1 ARG C  23      72.071   6.520  -3.779  1.00  0.00            
ATOM   1230  HB2 ARG C  23      71.020   7.656  -2.921  1.00  0.00            
ATOM   1231  CG  ARG C  23      71.093   7.884  -5.116  1.00  0.00            
ATOM   1232  HG1 ARG C  23      70.300   8.626  -5.133  1.00  0.00            
ATOM   1233  HG2 ARG C  23      71.048   7.237  -5.995  1.00  0.00            
ATOM   1234  CD  ARG C  23      72.437   8.570  -5.277  1.00  0.00            
ATOM   1235  HD1 ARG C  23      72.521   9.397  -4.575  1.00  0.00            
ATOM   1236  HD2 ARG C  23      72.317   9.003  -6.273  1.00  0.00            
ATOM   1237  NE  ARG C  23      73.662   7.737  -5.298  1.00  0.00            
ATOM   1238  HE  ARG C  23      73.556   6.858  -5.798  1.00  0.00            
ATOM   1239  CZ  ARG C  23      74.855   8.060  -4.751  1.00  0.00            
ATOM   1240  NH1 ARG C  23      75.905   7.545  -5.204  1.00  0.00            
ATOM   1241 1HH1 ARG C  23      75.889   6.833  -5.927  1.00  0.00            
ATOM   1242 2HH1 ARG C  23      76.788   7.730  -4.754  1.00  0.00            
ATOM   1243  NH2 ARG C  23      75.031   9.127  -4.060  1.00  0.00            
ATOM   1244 1HH2 ARG C  23      74.236   9.575  -3.611  1.00  0.00            
ATOM   1245 2HH2 ARG C  23      75.953   9.409  -3.795  1.00  0.00            
ATOM   1246  C   ARG C  23      69.872   5.155  -2.628  1.00  0.00            
ATOM   1247  O   ARG C  23      69.254   5.374  -1.568  1.00  0.00            
ATOM   1248  N   GLY C  24      70.348   3.939  -2.845  1.00  0.00            
ATOM   1249  H   GLY C  24      70.860   3.669  -3.670  1.00  0.00            
ATOM   1250  CA  GLY C  24      70.327   2.786  -1.836  1.00  0.00            
ATOM   1251  HA1 GLY C  24      70.497   1.819  -2.303  1.00  0.00            
ATOM   1252  HA2 GLY C  24      69.409   2.894  -1.244  1.00  0.00            
ATOM   1253  C   GLY C  24      71.484   2.985  -0.817  1.00  0.00            
ATOM   1254  O   GLY C  24      72.072   4.054  -0.690  1.00  0.00            
ATOM   1255  N   PRO C  25      71.823   1.885  -0.057  1.00  0.00            
ATOM   1256  CD  PRO C  25      71.133   0.589   0.076  1.00  0.00            
ATOM   1257  HD1 PRO C  25      71.528  -0.113  -0.662  1.00  0.00            
ATOM   1258  HD2 PRO C  25      70.057   0.673  -0.020  1.00  0.00            
ATOM   1259  CG  PRO C  25      71.421   0.129   1.496  1.00  0.00            
ATOM   1260  HG1 PRO C  25      71.526  -0.957   1.601  1.00  0.00            
ATOM   1261  HG2 PRO C  25      70.684   0.542   2.194  1.00  0.00            
ATOM   1262  CB  PRO C  25      72.786   0.733   1.805  1.00  0.00            
ATOM   1263  HB1 PRO C  25      73.558   0.029   1.487  1.00  0.00            
ATOM   1264  HB2 PRO C  25      72.947   0.975   2.854  1.00  0.00            
ATOM   1265  CA  PRO C  25      72.898   2.042   0.953  1.00  0.00            
ATOM   1266  HA  PRO C  25      72.602   2.863   1.602  1.00  0.00            
ATOM   1267  C   PRO C  25      74.299   2.357   0.442  1.00  0.00            
ATOM   1268  O   PRO C  25      74.533   2.158  -0.745  1.00  0.00            
ATOM   1269  N   HYP C  26      75.117   2.944   1.282  1.00  0.00            
ATOM   1270  CD2 HYP C  26      74.826   3.382   2.688  1.00  0.00            
ATOM   1271 1HD2 HYP C  26      74.789   2.491   3.320  1.00  0.00            
ATOM   1272 2HD2 HYP C  26      73.974   4.070   2.782  1.00  0.00            
ATOM   1273  CG  HYP C  26      76.032   4.170   3.213  1.00  0.00            
ATOM   1274  HG  HYP C  26      76.067   3.973   4.284  1.00  0.00            
ATOM   1275  OD1 HYP C  26      75.897   5.545   2.887  1.00  0.00            
ATOM   1276  HD1 HYP C  26      76.152   6.153   3.584  1.00  0.00            
ATOM   1277  CB  HYP C  26      77.143   3.489   2.450  1.00  0.00            
ATOM   1278  HB1 HYP C  26      77.446   2.635   3.052  1.00  0.00            
ATOM   1279  HB2 HYP C  26      77.937   4.195   2.240  1.00  0.00            
ATOM   1280  CA  HYP C  26      76.582   2.898   1.085  1.00  0.00            
ATOM   1281  HA  HYP C  26      76.948   3.486   0.245  1.00  0.00            
ATOM   1282  C   HYP C  26      77.040   1.460   0.818  1.00  0.00            
ATOM   1283  O   HYP C  26      76.685   0.487   1.428  1.00  0.00            
ATOM   1284  N   GLY C  27      77.968   1.355  -0.143  1.00  0.00            
ATOM   1285  H   GLY C  27      78.151   2.202  -0.657  1.00  0.00            
ATOM   1286  CA  GLY C  27      78.596   0.101  -0.498  1.00  0.00            
ATOM   1287  HA1 GLY C  27      79.248   0.050  -1.376  1.00  0.00            
ATOM   1288  HA2 GLY C  27      77.767  -0.605  -0.557  1.00  0.00            
ATOM   1289  C   GLY C  27      79.457  -0.500   0.596  1.00  0.00            
ATOM   1290  O   GLY C  27      79.845   0.215   1.490  1.00  0.00            
ATOM   1291  N   PRO C  28      79.960  -1.736   0.438  1.00  0.00            
ATOM   1292  CD  PRO C  28      79.652  -2.658  -0.655  1.00  0.00            
ATOM   1293  HD1 PRO C  28      80.343  -2.587  -1.505  1.00  0.00            
ATOM   1294  HD2 PRO C  28      78.687  -2.504  -1.136  1.00  0.00            
ATOM   1295  CG  PRO C  28      79.779  -3.985   0.075  1.00  0.00            
ATOM   1296  HG1 PRO C  28      79.942  -4.820  -0.606  1.00  0.00            
ATOM   1297  HG2 PRO C  28      78.866  -4.119   0.653  1.00  0.00            
ATOM   1298  CB  PRO C  28      80.883  -3.766   1.025  1.00  0.00            
ATOM   1299  HB1 PRO C  28      81.837  -3.885   0.506  1.00  0.00            
ATOM   1300  HB2 PRO C  28      80.623  -4.350   1.906  1.00  0.00            
ATOM   1301  CA  PRO C  28      80.858  -2.306   1.432  1.00  0.00            
ATOM   1302  HA  PRO C  28      80.361  -2.248   2.398  1.00  0.00            
ATOM   1303  C   PRO C  28      82.355  -1.747   1.493  1.00  0.00            
ATOM   1304  O   PRO C  28      82.872  -1.366   0.453  1.00  0.00            
ATOM   1305  N   HYP C  29      83.020  -1.848   2.634  1.00  0.00            
ATOM   1306  CD2 HYP C  29      82.422  -2.211   3.947  1.00  0.00            
ATOM   1307 1HD2 HYP C  29      82.032  -3.231   3.987  1.00  0.00            
ATOM   1308 2HD2 HYP C  29      81.565  -1.598   4.220  1.00  0.00            
ATOM   1309  CG  HYP C  29      83.516  -2.014   5.039  1.00  0.00            
ATOM   1310  HG  HYP C  29      83.381  -2.781   5.797  1.00  0.00            
ATOM   1311  OD1 HYP C  29      83.581  -0.666   5.531  1.00  0.00            
ATOM   1312  HD1 HYP C  29      84.286  -0.514   6.169  1.00  0.00            
ATOM   1313  CB  HYP C  29      84.732  -2.345   4.175  1.00  0.00            
ATOM   1314  HB1 HYP C  29      84.715  -3.423   4.067  1.00  0.00            
ATOM   1315  HB2 HYP C  29      85.699  -2.051   4.585  1.00  0.00            
ATOM   1316  CA  HYP C  29      84.438  -1.749   2.763  1.00  0.00            
ATOM   1317  HA  HYP C  29      84.828  -0.727   2.760  1.00  0.00            
ATOM   1318  C   HYP C  29      85.243  -2.613   1.698  1.00  0.00            
ATOM   1319  O   HYP C  29      84.855  -3.777   1.374  1.00  0.00            
ATOM   1320  N   GLY C  30      86.358  -2.131   1.081  1.00  0.00            
ATOM   1321  H   GLY C  30      86.583  -1.158   1.180  1.00  0.00            
ATOM   1322  CA  GLY C  30      86.994  -2.796  -0.058  1.00  0.00            
ATOM   1323  HA1 GLY C  30      87.671  -2.144  -0.600  1.00  0.00            
ATOM   1324  HA2 GLY C  30      86.259  -2.976  -0.841  1.00  0.00            
ATOM   1325  C   GLY C  30      87.784  -4.097   0.212  1.00  0.00            
ATOM   1326  O   GLY C  30      87.933  -4.514   1.372  1.00  0.00            
ATOM   1327  N   PRO C  31      88.404  -4.606  -0.824  1.00  0.00            
ATOM   1328  CD  PRO C  31      88.371  -4.159  -2.225  1.00  0.00            
ATOM   1329  HD1 PRO C  31      88.593  -3.104  -2.354  1.00  0.00            
ATOM   1330  HD2 PRO C  31      87.388  -4.419  -2.632  1.00  0.00            
ATOM   1331  CG  PRO C  31      89.574  -4.943  -2.872  1.00  0.00            
ATOM   1332  HG1 PRO C  31      90.474  -4.337  -2.737  1.00  0.00            
ATOM   1333  HG2 PRO C  31      89.468  -5.237  -3.913  1.00  0.00            
ATOM   1334  CB  PRO C  31      89.546  -6.241  -2.123  1.00  0.00            
ATOM   1335  HB1 PRO C  31      90.513  -6.726  -2.197  1.00  0.00            
ATOM   1336  HB2 PRO C  31      88.694  -6.821  -2.485  1.00  0.00            
ATOM   1337  CA  PRO C  31      89.199  -5.848  -0.701  1.00  0.00            
ATOM   1338  HA  PRO C  31      88.477  -6.537  -0.252  1.00  0.00            
ATOM   1339  C   PRO C  31      90.402  -5.772   0.258  1.00  0.00            
ATOM   1340  O   PRO C  31      90.911  -4.615   0.433  1.00  0.00            
ATOM   1341  N   HYP C  32      90.962  -6.927   0.727  1.00  0.00            
ATOM   1342  CD2 HYP C  32      90.445  -8.273   0.642  1.00  0.00            
ATOM   1343 1HD2 HYP C  32      90.813  -8.835  -0.218  1.00  0.00            
ATOM   1344 2HD2 HYP C  32      89.367  -8.174   0.513  1.00  0.00            
ATOM   1345  CG  HYP C  32      90.775  -8.918   1.984  1.00  0.00            
ATOM   1346  HG  HYP C  32      90.729 -10.004   1.959  1.00  0.00            
ATOM   1347  OD1 HYP C  32      89.914  -8.548   3.010  1.00  0.00            
ATOM   1348  HD1 HYP C  32      90.237  -8.999   3.793  1.00  0.00            
ATOM   1349  CB  HYP C  32      92.190  -8.364   2.229  1.00  0.00            
ATOM   1350  HB1 HYP C  32      92.852  -8.947   1.596  1.00  0.00            
ATOM   1351  HB2 HYP C  32      92.379  -8.320   3.303  1.00  0.00            
ATOM   1352  CA  HYP C  32      92.075  -6.892   1.692  1.00  0.00            
ATOM   1353  HA  HYP C  32      91.996  -6.227   2.553  1.00  0.00            
ATOM   1354  C   HYP C  32      93.331  -6.598   0.845  1.00  0.00            
ATOM   1355  O   HYP C  32      93.410  -7.053  -0.313  1.00  0.00            
ATOM   1356  N   GLY C  33      94.311  -5.860   1.456  1.00  0.00            
ATOM   1357  H   GLY C  33      94.202  -5.721   2.443  1.00  0.00            
ATOM   1358  CA  GLY C  33      95.645  -5.564   0.904  1.00  0.00            
ATOM   1359  HA1 GLY C  33      96.119  -4.667   1.307  1.00  0.00            
ATOM   1360  HA2 GLY C  33      95.537  -5.430  -0.183  1.00  0.00            
ATOM   1361  C   GLY C  33      96.632  -6.711   0.986  1.00  0.00            
ATOM   1362  O   GLY C  33      96.507  -7.556   1.892  1.00  0.00            
ATOM   1363  N   PRO C  34      97.629  -6.843   0.076  1.00  0.00            
ATOM   1364  CD  PRO C  34      97.965  -5.872  -0.959  1.00  0.00            
ATOM   1365  HD1 PRO C  34      98.053  -4.842  -0.615  1.00  0.00            
ATOM   1366  HD2 PRO C  34      97.178  -5.888  -1.699  1.00  0.00            
ATOM   1367  CG  PRO C  34      99.322  -6.346  -1.614  1.00  0.00            
ATOM   1368  HG1 PRO C  34     100.130  -5.950  -0.995  1.00  0.00            
ATOM   1369  HG2 PRO C  34      99.294  -6.137  -2.682  1.00  0.00            
ATOM   1370  CB  PRO C  34      99.206  -7.876  -1.346  1.00  0.00            
ATOM   1371  HB1 PRO C  34     100.191  -8.346  -1.425  1.00  0.00            
ATOM   1372  HB2 PRO C  34      98.485  -8.308  -2.044  1.00  0.00            
ATOM   1373  CA  PRO C  34      98.573  -7.894   0.057  1.00  0.00            
ATOM   1374  HA  PRO C  34      98.016  -8.832   0.095  1.00  0.00            
ATOM   1375  C   PRO C  34      99.591  -7.836   1.150  1.00  0.00            
ATOM   1376  O   PRO C  34      99.814  -6.744   1.613  1.00  0.00            
ATOM   1377  N   HYP C  35     100.227  -8.959   1.486  1.00  0.00            
ATOM   1378  CD2 HYP C  35     100.030 -10.256   0.964  1.00  0.00            
ATOM   1379 1HD2 HYP C  35     100.417 -10.363  -0.053  1.00  0.00            
ATOM   1380 2HD2 HYP C  35      99.007 -10.633   1.002  1.00  0.00            
ATOM   1381  CG  HYP C  35     100.849 -11.226   1.859  1.00  0.00            
ATOM   1382  HG  HYP C  35     101.163 -12.145   1.352  1.00  0.00            
ATOM   1383  OD1 HYP C  35     100.034 -11.571   2.980  1.00  0.00            
ATOM   1384  HD1 HYP C  35     100.214 -12.491   3.159  1.00  0.00            
ATOM   1385  CB  HYP C  35     102.008 -10.349   2.289  1.00  0.00            
ATOM   1386  HB1 HYP C  35     102.671 -10.137   1.444  1.00  0.00            
ATOM   1387  HB2 HYP C  35     102.419 -10.599   3.257  1.00  0.00            
ATOM   1388  CA  HYP C  35     101.284  -8.982   2.449  1.00  0.00            
ATOM   1389  HA  HYP C  35     100.872  -8.875   3.455  1.00  0.00            
ATOM   1390  C   HYP C  35     102.422  -7.974   2.172  1.00  0.00            
ATOM   1391  O   HYP C  35     102.647  -7.647   0.930  1.00  0.00            
ATOM   1392  N   GLY C  36     103.177  -7.542   3.176  1.00  0.00            
ATOM   1393  H   GLY C  36     102.816  -7.747   4.090  1.00  0.00            
ATOM   1394  CA  GLY C  36     104.228  -6.500   3.028  1.00  0.00            
ATOM   1395  HA1 GLY C  36     104.320  -5.971   3.980  1.00  0.00            
ATOM   1396  HA2 GLY C  36     103.830  -5.741   2.351  1.00  0.00            
ATOM   1397  C   GLY C  36     105.578  -6.893   2.448  1.00  0.00            
ATOM   1398  O   GLY C  36     105.699  -7.912   1.810  1.00  0.00            
ATOM   1399  N   PRO C  37     106.608  -6.046   2.626  1.00  0.00            
ATOM   1400  CD  PRO C  37     106.641  -4.652   2.898  1.00  0.00            
ATOM   1401  HD1 PRO C  37     106.579  -4.491   3.974  1.00  0.00            
ATOM   1402  HD2 PRO C  37     105.787  -4.214   2.386  1.00  0.00            
ATOM   1403  CG  PRO C  37     107.854  -3.998   2.214  1.00  0.00            
ATOM   1404  HG1 PRO C  37     108.232  -3.256   2.925  1.00  0.00            
ATOM   1405  HG2 PRO C  37     107.742  -3.718   1.167  1.00  0.00            
ATOM   1406  CB  PRO C  37     108.817  -5.199   2.226  1.00  0.00            
ATOM   1407  HB1 PRO C  37     109.512  -5.097   3.058  1.00  0.00            
ATOM   1408  HB2 PRO C  37     109.374  -5.140   1.292  1.00  0.00            
ATOM   1409  CA  PRO C  37     107.981  -6.477   2.166  1.00  0.00            
ATOM   1410  HA  PRO C  37     107.835  -6.833   1.142  1.00  0.00            
ATOM   1411  C   PRO C  37     108.736  -7.540   3.006  1.00  0.00            
ATOM   1412  O   PRO C  37     108.440  -7.794   4.136  1.00  0.00            
ATOM   1413  N   HYP C  38     109.824  -8.109   2.460  1.00  0.00            
ATOM   1414  CD2 HYP C  38     110.277  -7.871   1.116  1.00  0.00            
ATOM   1415 1HD2 HYP C  38     111.119  -7.164   1.130  1.00  0.00            
ATOM   1416 2HD2 HYP C  38     109.467  -7.581   0.455  1.00  0.00            
ATOM   1417  CG  HYP C  38     110.875  -9.206   0.632  1.00  0.00            
ATOM   1418  HG  HYP C  38     111.610  -9.082  -0.156  1.00  0.00            
ATOM   1419  OD1 HYP C  38     109.875 -10.094   0.123  1.00  0.00            
ATOM   1420  HD1 HYP C  38     110.110 -10.425  -0.746  1.00  0.00            
ATOM   1421  CB  HYP C  38     111.634  -9.607   1.903  1.00  0.00            
ATOM   1422  HB1 HYP C  38     112.588  -9.085   1.928  1.00  0.00            
ATOM   1423  HB2 HYP C  38     111.851 -10.672   1.861  1.00  0.00            
ATOM   1424  CA  HYP C  38     110.612  -9.113   3.040  1.00  0.00            
ATOM   1425  HA  HYP C  38     110.016  -9.974   3.347  1.00  0.00            
ATOM   1426  C   HYP C  38     111.397  -8.670   4.272  1.00  0.00            
ATOM   1427  O   HYP C  38     111.750  -7.493   4.433  1.00  0.00            
ATOM   1428  N   GLY C  39     111.692  -9.608   5.148  1.00  0.00            
ATOM   1429  H   GLY C  39     111.457 -10.560   4.930  1.00  0.00            
ATOM   1430  CA  GLY C  39     112.522  -9.384   6.381  1.00  0.00            
ATOM   1431  HA1 GLY C  39     112.047  -8.516   6.827  1.00  0.00            
ATOM   1432  HA2 GLY C  39     113.553  -9.197   6.099  1.00  0.00            
ATOM   1433  C   GLY C  39     112.463 -10.591   7.313  1.00  0.00            
ATOM   1434  O   GLY C  39     111.379 -11.115   7.598  1.00  0.00            
ATOM   1435  N   NH2 C  40     113.684 -11.018   7.771  1.00  0.00            
ATOM   1436  H1  NH2 C  40     114.417 -10.556   7.259  1.00  0.00            
ATOM   1437  H2  NH2 C  40     114.277 -11.506   8.434  1.00  0.00            
END
