# Supplementary material for: A solution structure analysis reveals a bent collagen triple helix in the complement activation recognition molecule mannan-binding lectin
Source: J Biol Chem. 2022 Dec 15;299(2):102799. doi: 10.1016/j.jbc.2022.102799 (PMC9898670; doi:10.1016/j.jbc.2022.102799)
Supplement: top10-mbl12 [file mmc3.zip › 9-MBL12-11684.pdb]

ATOM      1  CH3 ACE A   1       5.360  -4.733   8.317  1.00  0.00            
ATOM      2 1HH3 ACE A   1       5.619  -3.815   8.855  1.00  0.00            
ATOM      3 2HH3 ACE A   1       4.332  -4.654   7.960  1.00  0.00            
ATOM      4 3HH3 ACE A   1       5.575  -5.654   8.852  1.00  0.00            
ATOM      5  C   ACE A   1       6.197  -4.910   7.039  1.00  0.00            
ATOM      6  O   ACE A   1       6.610  -6.053   6.802  1.00  0.00            
ATOM      7  N   PRO A   2       6.409  -3.882   6.209  1.00  0.00            
ATOM      8  CD  PRO A   2       6.059  -2.510   6.403  1.00  0.00            
ATOM      9  HD1 PRO A   2       6.130  -2.219   7.447  1.00  0.00            
ATOM     10  HD2 PRO A   2       5.065  -2.368   5.977  1.00  0.00            
ATOM     11  CG  PRO A   2       7.067  -1.680   5.695  1.00  0.00            
ATOM     12  HG1 PRO A   2       7.806  -1.300   6.387  1.00  0.00            
ATOM     13  HG2 PRO A   2       6.612  -0.754   5.336  1.00  0.00            
ATOM     14  CB  PRO A   2       7.563  -2.621   4.581  1.00  0.00            
ATOM     15  HB1 PRO A   2       8.520  -2.371   4.121  1.00  0.00            
ATOM     16  HB2 PRO A   2       6.768  -2.734   3.831  1.00  0.00            
ATOM     17  CA  PRO A   2       7.588  -3.972   5.305  1.00  0.00            
ATOM     18  HA  PRO A   2       7.401  -4.719   4.523  1.00  0.00            
ATOM     19  C   PRO A   2       8.951  -4.242   5.918  1.00  0.00            
ATOM     20  O   PRO A   2       9.089  -4.159   7.108  1.00  0.00            
ATOM     21  N   HYP A   3      10.000  -4.536   5.119  1.00  0.00            
ATOM     22  CD2 HYP A   3       9.894  -4.766   3.671  1.00  0.00            
ATOM     23 1HD2 HYP A   3       9.889  -3.754   3.254  1.00  0.00            
ATOM     24 2HD2 HYP A   3       9.073  -5.391   3.328  1.00  0.00            
ATOM     25  CG  HYP A   3      11.153  -5.547   3.365  1.00  0.00            
ATOM     26  HG  HYP A   3      11.631  -5.407   2.397  1.00  0.00            
ATOM     27  OD1 HYP A   3      10.933  -6.887   3.503  1.00  0.00            
ATOM     28  HD1 HYP A   3      11.772  -7.338   3.637  1.00  0.00            
ATOM     29  CB  HYP A   3      12.171  -5.000   4.343  1.00  0.00            
ATOM     30  HB1 HYP A   3      12.821  -4.240   3.901  1.00  0.00            
ATOM     31  HB2 HYP A   3      12.751  -5.833   4.733  1.00  0.00            
ATOM     32  CA  HYP A   3      11.406  -4.538   5.543  1.00  0.00            
ATOM     33  HA  HYP A   3      11.589  -5.277   6.326  1.00  0.00            
ATOM     34  C   HYP A   3      11.797  -3.161   6.027  1.00  0.00            
ATOM     35  O   HYP A   3      11.177  -2.149   5.896  1.00  0.00            
ATOM     36  N   GLY A   4      12.975  -3.115   6.656  1.00  0.00            
ATOM     37  H   GLY A   4      13.441  -4.001   6.764  1.00  0.00            
ATOM     38  CA  GLY A   4      13.644  -1.978   7.366  1.00  0.00            
ATOM     39  HA1 GLY A   4      14.234  -2.353   8.196  1.00  0.00            
ATOM     40  HA2 GLY A   4      12.880  -1.361   7.833  1.00  0.00            
ATOM     41  C   GLY A   4      14.495  -0.989   6.512  1.00  0.00            
ATOM     42  O   GLY A   4      14.302  -1.029   5.297  1.00  0.00            
ATOM     43  N   PRO A   5      15.320  -0.137   7.050  1.00  0.00            
ATOM     44  CD  PRO A   5      15.380   0.183   8.408  1.00  0.00            
ATOM     45  HD1 PRO A   5      15.810  -0.582   9.053  1.00  0.00            
ATOM     46  HD2 PRO A   5      14.437   0.513   8.857  1.00  0.00            
ATOM     47  CG  PRO A   5      16.355   1.358   8.505  1.00  0.00            
ATOM     48  HG1 PRO A   5      17.338   0.909   8.655  1.00  0.00            
ATOM     49  HG2 PRO A   5      16.052   2.052   9.293  1.00  0.00            
ATOM     50  CB  PRO A   5      16.339   2.018   7.116  1.00  0.00            
ATOM     51  HB1 PRO A   5      17.216   2.632   6.872  1.00  0.00            
ATOM     52  HB2 PRO A   5      15.578   2.777   6.960  1.00  0.00            
ATOM     53  CA  PRO A   5      16.138   0.829   6.191  1.00  0.00            
ATOM     54  HA  PRO A   5      15.686   1.107   5.238  1.00  0.00            
ATOM     55  C   PRO A   5      17.531   0.296   5.756  1.00  0.00            
ATOM     56  O   PRO A   5      18.045  -0.539   6.435  1.00  0.00            
ATOM     57  N   HYP A   6      18.140   0.828   4.680  1.00  0.00            
ATOM     58  CD2 HYP A   6      17.563   1.726   3.585  1.00  0.00            
ATOM     59 1HD2 HYP A   6      17.736   2.742   3.945  1.00  0.00            
ATOM     60 2HD2 HYP A   6      16.520   1.534   3.347  1.00  0.00            
ATOM     61  CG  HYP A   6      18.382   1.552   2.273  1.00  0.00            
ATOM     62  HG  HYP A   6      18.414   2.411   1.610  1.00  0.00            
ATOM     63  OD1 HYP A   6      17.839   0.447   1.674  1.00  0.00            
ATOM     64  HD1 HYP A   6      18.234   0.362   0.798  1.00  0.00            
ATOM     65  CB  HYP A   6      19.770   1.107   2.876  1.00  0.00            
ATOM     66  HB1 HYP A   6      20.335   2.005   3.130  1.00  0.00            
ATOM     67  HB2 HYP A   6      20.367   0.547   2.156  1.00  0.00            
ATOM     68  CA  HYP A   6      19.416   0.306   4.134  1.00  0.00            
ATOM     69  HA  HYP A   6      19.131  -0.669   3.747  1.00  0.00            
ATOM     70  C   HYP A   6      20.559   0.203   5.117  1.00  0.00            
ATOM     71  O   HYP A   6      20.660   1.019   6.021  1.00  0.00            
ATOM     72  N   GLY A   7      21.329  -0.891   5.100  1.00  0.00            
ATOM     73  H   GLY A   7      21.192  -1.606   4.394  1.00  0.00            
ATOM     74  CA  GLY A   7      22.452  -1.243   6.008  1.00  0.00            
ATOM     75  HA1 GLY A   7      22.993  -2.174   5.852  1.00  0.00            
ATOM     76  HA2 GLY A   7      22.056  -1.391   7.014  1.00  0.00            
ATOM     77  C   GLY A   7      23.566  -0.216   6.091  1.00  0.00            
ATOM     78  O   GLY A   7      23.554   0.685   5.300  1.00  0.00            
ATOM     79  N   PRO A   8      24.471  -0.242   7.074  1.00  0.00            
ATOM     80  CD  PRO A   8      24.494  -1.291   8.044  1.00  0.00            
ATOM     81  HD1 PRO A   8      24.418  -2.277   7.575  1.00  0.00            
ATOM     82  HD2 PRO A   8      23.689  -1.192   8.774  1.00  0.00            
ATOM     83  CG  PRO A   8      25.920  -1.132   8.661  1.00  0.00            
ATOM     84  HG1 PRO A   8      26.612  -1.575   7.953  1.00  0.00            
ATOM     85  HG2 PRO A   8      26.004  -1.614   9.637  1.00  0.00            
ATOM     86  CB  PRO A   8      26.204   0.312   8.600  1.00  0.00            
ATOM     87  HB1 PRO A   8      27.240   0.566   8.810  1.00  0.00            
ATOM     88  HB2 PRO A   8      25.588   0.798   9.362  1.00  0.00            
ATOM     89  CA  PRO A   8      25.597   0.675   7.179  1.00  0.00            
ATOM     90  HA  PRO A   8      25.175   1.675   7.217  1.00  0.00            
ATOM     91  C   PRO A   8      26.646   0.643   6.023  1.00  0.00            
ATOM     92  O   PRO A   8      26.760  -0.457   5.377  1.00  0.00            
ATOM     93  N   HYP A   9      27.374   1.689   5.648  1.00  0.00            
ATOM     94  CD2 HYP A   9      27.269   2.984   6.301  1.00  0.00            
ATOM     95 1HD2 HYP A   9      27.735   2.898   7.282  1.00  0.00            
ATOM     96 2HD2 HYP A   9      26.229   3.287   6.441  1.00  0.00            
ATOM     97  CG  HYP A   9      28.022   4.011   5.421  1.00  0.00            
ATOM     98  HG  HYP A   9      28.508   4.790   6.019  1.00  0.00            
ATOM     99  OD1 HYP A   9      27.075   4.437   4.488  1.00  0.00            
ATOM    100  HD1 HYP A   9      27.502   4.882   3.763  1.00  0.00            
ATOM    101  CB  HYP A   9      29.050   3.103   4.851  1.00  0.00            
ATOM    102  HB1 HYP A   9      29.848   3.002   5.590  1.00  0.00            
ATOM    103  HB2 HYP A   9      29.519   3.541   3.973  1.00  0.00            
ATOM    104  CA  HYP A   9      28.412   1.705   4.551  1.00  0.00            
ATOM    105  HA  HYP A   9      27.906   1.631   3.582  1.00  0.00            
ATOM    106  C   HYP A   9      29.502   0.641   4.736  1.00  0.00            
ATOM    107  O   HYP A   9      29.887   0.232   5.818  1.00  0.00            
ATOM    108  N   GLY A  10      29.909   0.117   3.592  1.00  0.00            
ATOM    109  H   GLY A  10      29.503   0.498   2.746  1.00  0.00            
ATOM    110  CA  GLY A  10      30.749  -1.059   3.445  1.00  0.00            
ATOM    111  HA1 GLY A  10      30.854  -1.308   2.396  1.00  0.00            
ATOM    112  HA2 GLY A  10      30.367  -1.885   4.053  1.00  0.00            
ATOM    113  C   GLY A  10      32.210  -0.929   4.093  1.00  0.00            
ATOM    114  O   GLY A  10      32.633   0.211   4.427  1.00  0.00            
ATOM    115  N   PRO A  11      33.061  -1.941   4.087  1.00  0.00            
ATOM    116  CD  PRO A  11      32.784  -3.388   3.847  1.00  0.00            
ATOM    117  HD1 PRO A  11      32.978  -3.589   2.798  1.00  0.00            
ATOM    118  HD2 PRO A  11      31.776  -3.682   4.161  1.00  0.00            
ATOM    119  CG  PRO A  11      33.810  -4.188   4.766  1.00  0.00            
ATOM    120  HG1 PRO A  11      34.097  -5.208   4.520  1.00  0.00            
ATOM    121  HG2 PRO A  11      33.549  -4.144   5.815  1.00  0.00            
ATOM    122  CB  PRO A  11      35.043  -3.229   4.540  1.00  0.00            
ATOM    123  HB1 PRO A  11      35.455  -3.532   3.572  1.00  0.00            
ATOM    124  HB2 PRO A  11      35.845  -3.399   5.248  1.00  0.00            
ATOM    125  CA  PRO A  11      34.523  -1.805   4.431  1.00  0.00            
ATOM    126  HA  PRO A  11      34.624  -1.182   5.318  1.00  0.00            
ATOM    127  C   PRO A  11      35.280  -1.029   3.301  1.00  0.00            
ATOM    128  O   PRO A  11      34.759  -1.118   2.159  1.00  0.00            
ATOM    129  N   HYP A  12      36.413  -0.449   3.545  1.00  0.00            
ATOM    130  CD2 HYP A  12      36.934  -0.030   4.904  1.00  0.00            
ATOM    131 1HD2 HYP A  12      37.634  -0.740   5.346  1.00  0.00            
ATOM    132 2HD2 HYP A  12      36.111   0.147   5.600  1.00  0.00            
ATOM    133  CG  HYP A  12      37.723   1.270   4.572  1.00  0.00            
ATOM    134  HG  HYP A  12      38.643   1.536   5.107  1.00  0.00            
ATOM    135  OD1 HYP A  12      36.875   2.410   4.583  1.00  0.00            
ATOM    136  HD1 HYP A  12      36.410   2.522   5.417  1.00  0.00            
ATOM    137  CB  HYP A  12      38.224   0.896   3.149  1.00  0.00            
ATOM    138  HB1 HYP A  12      39.084   0.255   3.349  1.00  0.00            
ATOM    139  HB2 HYP A  12      38.521   1.828   2.663  1.00  0.00            
ATOM    140  CA  HYP A  12      37.114   0.186   2.485  1.00  0.00            
ATOM    141  HA  HYP A  12      36.481   0.906   1.970  1.00  0.00            
ATOM    142  C   HYP A  12      37.710  -0.730   1.430  1.00  0.00            
ATOM    143  O   HYP A  12      37.711  -1.994   1.534  1.00  0.00            
ATOM    144  N   GLY A  13      38.147  -0.148   0.291  1.00  0.00            
ATOM    145  H   GLY A  13      38.206   0.862   0.242  1.00  0.00            
ATOM    146  CA  GLY A  13      38.629  -0.881  -0.926  1.00  0.00            
ATOM    147  HA1 GLY A  13      38.386  -0.206  -1.745  1.00  0.00            
ATOM    148  HA2 GLY A  13      37.992  -1.753  -1.065  1.00  0.00            
ATOM    149  C   GLY A  13      40.113  -1.145  -0.944  1.00  0.00            
ATOM    150  O   GLY A  13      40.822  -0.760  -0.016  1.00  0.00            
ATOM    151  N   PRO A  14      40.623  -1.823  -1.967  1.00  0.00            
ATOM    152  CD  PRO A  14      39.787  -2.550  -2.875  1.00  0.00            
ATOM    153  HD1 PRO A  14      39.562  -2.018  -3.788  1.00  0.00            
ATOM    154  HD2 PRO A  14      38.864  -2.931  -2.429  1.00  0.00            
ATOM    155  CG  PRO A  14      40.681  -3.715  -3.262  1.00  0.00            
ATOM    156  HG1 PRO A  14      40.588  -4.165  -4.251  1.00  0.00            
ATOM    157  HG2 PRO A  14      40.569  -4.509  -2.538  1.00  0.00            
ATOM    158  CB  PRO A  14      42.042  -3.142  -3.288  1.00  0.00            
ATOM    159  HB1 PRO A  14      42.150  -2.528  -4.179  1.00  0.00            
ATOM    160  HB2 PRO A  14      42.803  -3.889  -3.093  1.00  0.00            
ATOM    161  CA  PRO A  14      41.983  -2.210  -2.070  1.00  0.00            
ATOM    162  HA  PRO A  14      42.159  -2.820  -1.178  1.00  0.00            
ATOM    163  C   PRO A  14      42.876  -0.998  -2.310  1.00  0.00            
ATOM    164  O   PRO A  14      42.435   0.047  -2.796  1.00  0.00            
ATOM    165  N   HYP A  15      44.203  -1.127  -1.999  1.00  0.00            
ATOM    166  CD2 HYP A  15      44.750  -2.177  -1.121  1.00  0.00            
ATOM    167 1HD2 HYP A  15      44.967  -2.994  -1.803  1.00  0.00            
ATOM    168 2HD2 HYP A  15      44.139  -2.333  -0.237  1.00  0.00            
ATOM    169  CG  HYP A  15      46.105  -1.698  -0.766  1.00  0.00            
ATOM    170  HG  HYP A  15      46.803  -2.498  -0.485  1.00  0.00            
ATOM    171  OD1 HYP A  15      46.057  -0.853   0.395  1.00  0.00            
ATOM    172  HD1 HYP A  15      46.902  -0.422   0.545  1.00  0.00            
ATOM    173  CB  HYP A  15      46.556  -0.803  -1.932  1.00  0.00            
ATOM    174  HB1 HYP A  15      46.957  -1.332  -2.804  1.00  0.00            
ATOM    175  HB2 HYP A  15      47.288  -0.076  -1.591  1.00  0.00            
ATOM    176  CA  HYP A  15      45.247  -0.130  -2.295  1.00  0.00            
ATOM    177  HA  HYP A  15      45.089   0.722  -1.631  1.00  0.00            
ATOM    178  C   HYP A  15      45.382   0.250  -3.785  1.00  0.00            
ATOM    179  O   HYP A  15      45.262  -0.557  -4.702  1.00  0.00            
ATOM    180  N   GLY A  16      45.671   1.545  -4.052  1.00  0.00            
ATOM    181  H   GLY A  16      45.802   2.188  -3.285  1.00  0.00            
ATOM    182  CA  GLY A  16      45.787   2.117  -5.410  1.00  0.00            
ATOM    183  HA1 GLY A  16      46.079   3.169  -5.306  1.00  0.00            
ATOM    184  HA2 GLY A  16      44.824   1.988  -5.892  1.00  0.00            
ATOM    185  C   GLY A  16      46.880   1.521  -6.235  1.00  0.00            
ATOM    186  O   GLY A  16      47.935   1.043  -5.699  1.00  0.00            
ATOM    187  N   GLU A  17      46.764   1.720  -7.526  1.00  0.00            
ATOM    188  H   GLU A  17      45.847   2.007  -7.855  1.00  0.00            
ATOM    189  CA  GLU A  17      47.737   1.475  -8.561  1.00  0.00            
ATOM    190  HA  GLU A  17      47.881   0.396  -8.650  1.00  0.00            
ATOM    191  CB  GLU A  17      47.223   1.849  -9.950  1.00  0.00            
ATOM    192  HB1 GLU A  17      47.212   2.930 -10.096  1.00  0.00            
ATOM    193  HB2 GLU A  17      46.258   1.368 -10.081  1.00  0.00            
ATOM    194  CG  GLU A  17      48.238   1.363 -11.008  1.00  0.00            
ATOM    195  HG1 GLU A  17      48.316   0.287 -10.871  1.00  0.00            
ATOM    196  HG2 GLU A  17      49.221   1.761 -10.780  1.00  0.00            
ATOM    197  CD  GLU A  17      47.796   1.779 -12.375  1.00  0.00            
ATOM    198  OE1 GLU A  17      48.565   2.564 -12.955  1.00  0.00            
ATOM    199  OE2 GLU A  17      46.830   1.287 -12.898  1.00  0.00            
ATOM    200  C   GLU A  17      49.001   2.240  -8.167  1.00  0.00            
ATOM    201  O   GLU A  17      48.967   3.469  -8.231  1.00  0.00            
ATOM    202  N   PRO A  18      50.156   1.605  -7.790  1.00  0.00            
ATOM    203  CD  PRO A  18      50.361   0.182  -7.798  1.00  0.00            
ATOM    204  HD1 PRO A  18      49.987  -0.293  -8.697  1.00  0.00            
ATOM    205  HD2 PRO A  18      49.898  -0.353  -6.965  1.00  0.00            
ATOM    206  CG  PRO A  18      51.883   0.052  -7.708  1.00  0.00            
ATOM    207  HG1 PRO A  18      52.189   0.051  -8.757  1.00  0.00            
ATOM    208  HG2 PRO A  18      52.181  -0.913  -7.292  1.00  0.00            
ATOM    209  CB  PRO A  18      52.455   1.296  -7.043  1.00  0.00            
ATOM    210  HB1 PRO A  18      53.495   1.508  -7.332  1.00  0.00            
ATOM    211  HB2 PRO A  18      52.336   1.233  -5.967  1.00  0.00            
ATOM    212  CA  PRO A  18      51.458   2.324  -7.662  1.00  0.00            
ATOM    213  HA  PRO A  18      51.368   3.091  -6.898  1.00  0.00            
ATOM    214  C   PRO A  18      51.947   2.977  -8.966  1.00  0.00            
ATOM    215  O   PRO A  18      51.886   2.289  -9.947  1.00  0.00            
ATOM    216  N   GLY A  19      52.545   4.183  -8.872  1.00  0.00            
ATOM    217  H   GLY A  19      52.719   4.600  -7.964  1.00  0.00            
ATOM    218  CA  GLY A  19      53.198   4.770 -10.066  1.00  0.00            
ATOM    219  HA1 GLY A  19      53.471   5.781  -9.774  1.00  0.00            
ATOM    220  HA2 GLY A  19      52.452   4.813 -10.860  1.00  0.00            
ATOM    221  C   GLY A  19      54.510   4.118 -10.428  1.00  0.00            
ATOM    222  O   GLY A  19      55.440   4.826 -10.802  1.00  0.00            
ATOM    223  N   GLN A  20      54.649   2.793 -10.301  1.00  0.00            
ATOM    224  H   GLN A  20      53.768   2.309 -10.187  1.00  0.00            
ATOM    225  CA  GLN A  20      55.936   2.064 -10.422  1.00  0.00            
ATOM    226  HA  GLN A  20      56.723   2.802 -10.238  1.00  0.00            
ATOM    227  CB  GLN A  20      55.953   0.985  -9.298  1.00  0.00            
ATOM    228  HB1 GLN A  20      56.738   0.244  -9.489  1.00  0.00            
ATOM    229  HB2 GLN A  20      54.991   0.468  -9.314  1.00  0.00            
ATOM    230  CG  GLN A  20      56.215   1.700  -7.952  1.00  0.00            
ATOM    231  HG1 GLN A  20      55.450   2.461  -7.776  1.00  0.00            
ATOM    232  HG2 GLN A  20      57.147   2.255  -8.063  1.00  0.00            
ATOM    233  CD  GLN A  20      56.472   0.794  -6.711  1.00  0.00            
ATOM    234  OE1 GLN A  20      56.173  -0.360  -6.724  1.00  0.00            
ATOM    235  NE2 GLN A  20      57.051   1.202  -5.669  1.00  0.00            
ATOM    236 1HE2 GLN A  20      57.335   2.174  -5.646  1.00  0.00            
ATOM    237 2HE2 GLN A  20      57.220   0.508  -4.952  1.00  0.00            
ATOM    238  C   GLN A  20      56.173   1.397 -11.814  1.00  0.00            
ATOM    239  O   GLN A  20      55.181   1.156 -12.587  1.00  0.00            
ATOM    240  N   GLY A  21      57.421   1.259 -12.191  1.00  0.00            
ATOM    241  H   GLY A  21      58.107   1.548 -11.517  1.00  0.00            
ATOM    242  CA  GLY A  21      57.803   0.814 -13.505  1.00  0.00            
ATOM    243  HA1 GLY A  21      57.259   1.400 -14.238  1.00  0.00            
ATOM    244  HA2 GLY A  21      57.458  -0.218 -13.471  1.00  0.00            
ATOM    245  C   GLY A  21      59.365   0.904 -13.674  1.00  0.00            
ATOM    246  O   GLY A  21      60.141  -0.034 -13.288  1.00  0.00            
ATOM    247  N   LEU A  22      59.889   2.039 -14.001  1.00  0.00            
ATOM    248  H   LEU A  22      59.270   2.810 -14.187  1.00  0.00            
ATOM    249  CA  LEU A  22      61.307   2.473 -14.078  1.00  0.00            
ATOM    250  HA  LEU A  22      61.809   1.806 -14.771  1.00  0.00            
ATOM    251  CB  LEU A  22      61.280   3.886 -14.716  1.00  0.00            
ATOM    252  HB1 LEU A  22      62.355   4.013 -14.791  1.00  0.00            
ATOM    253  HB2 LEU A  22      60.954   4.666 -14.038  1.00  0.00            
ATOM    254  CG  LEU A  22      60.587   4.057 -16.086  1.00  0.00            
ATOM    255  HG  LEU A  22      59.559   3.743 -15.912  1.00  0.00            
ATOM    256  CD1 LEU A  22      60.538   5.556 -16.489  1.00  0.00            
ATOM    257 1HD1 LEU A  22      59.786   5.650 -17.266  1.00  0.00            
ATOM    258 2HD1 LEU A  22      60.194   6.140 -15.640  1.00  0.00            
ATOM    259 3HD1 LEU A  22      61.483   5.938 -16.862  1.00  0.00            
ATOM    260  CD2 LEU A  22      61.177   2.999 -17.141  1.00  0.00            
ATOM    261 1HD2 LEU A  22      60.903   3.145 -18.184  1.00  0.00            
ATOM    262 2HD2 LEU A  22      62.247   2.953 -16.927  1.00  0.00            
ATOM    263 3HD2 LEU A  22      60.756   2.023 -16.887  1.00  0.00            
ATOM    264  C   LEU A  22      61.932   2.497 -12.653  1.00  0.00            
ATOM    265  O   LEU A  22      61.271   2.772 -11.635  1.00  0.00            
ATOM    266  N   ARG A  23      63.217   2.201 -12.545  1.00  0.00            
ATOM    267  H   ARG A  23      63.776   2.222 -13.393  1.00  0.00            
ATOM    268  CA  ARG A  23      64.001   1.915 -11.295  1.00  0.00            
ATOM    269  HA  ARG A  23      63.306   2.068 -10.472  1.00  0.00            
ATOM    270  CB  ARG A  23      64.365   0.398 -11.270  1.00  0.00            
ATOM    271  HB1 ARG A  23      65.048   0.120 -12.067  1.00  0.00            
ATOM    272  HB2 ARG A  23      63.432  -0.118 -11.503  1.00  0.00            
ATOM    273  CG  ARG A  23      64.898  -0.056  -9.939  1.00  0.00            
ATOM    274  HG1 ARG A  23      64.287   0.305  -9.111  1.00  0.00            
ATOM    275  HG2 ARG A  23      65.901   0.326  -9.727  1.00  0.00            
ATOM    276  CD  ARG A  23      64.935  -1.545  -9.915  1.00  0.00            
ATOM    277  HD1 ARG A  23      65.535  -1.805 -10.794  1.00  0.00            
ATOM    278  HD2 ARG A  23      63.940  -1.961 -10.055  1.00  0.00            
ATOM    279  NE  ARG A  23      65.614  -2.200  -8.781  1.00  0.00            
ATOM    280  HE  ARG A  23      65.638  -1.652  -7.928  1.00  0.00            
ATOM    281  CZ  ARG A  23      66.240  -3.366  -8.877  1.00  0.00            
ATOM    282  NH1 ARG A  23      66.833  -3.816  -7.858  1.00  0.00            
ATOM    283 1HH1 ARG A  23      66.761  -3.252  -7.024  1.00  0.00            
ATOM    284 2HH1 ARG A  23      67.279  -4.719  -7.798  1.00  0.00            
ATOM    285  NH2 ARG A  23      66.418  -4.091  -9.931  1.00  0.00            
ATOM    286 1HH2 ARG A  23      66.161  -3.717 -10.841  1.00  0.00            
ATOM    287 2HH2 ARG A  23      67.078  -4.852  -9.997  1.00  0.00            
ATOM    288  C   ARG A  23      65.246   2.815 -11.107  1.00  0.00            
ATOM    289  O   ARG A  23      65.859   3.307 -12.078  1.00  0.00            
ATOM    290  N   GLY A  24      65.675   2.948  -9.826  1.00  0.00            
ATOM    291  H   GLY A  24      65.256   2.399  -9.091  1.00  0.00            
ATOM    292  CA  GLY A  24      66.636   3.965  -9.527  1.00  0.00            
ATOM    293  HA1 GLY A  24      66.612   4.256  -8.477  1.00  0.00            
ATOM    294  HA2 GLY A  24      66.378   4.872 -10.091  1.00  0.00            
ATOM    295  C   GLY A  24      68.091   3.711  -9.884  1.00  0.00            
ATOM    296  O   GLY A  24      68.385   2.514 -10.193  1.00  0.00            
ATOM    297  N   PRO A  25      69.072   4.645  -9.810  1.00  0.00            
ATOM    298  CD  PRO A  25      68.832   6.090  -9.779  1.00  0.00            
ATOM    299  HD1 PRO A  25      68.023   6.304  -9.072  1.00  0.00            
ATOM    300  HD2 PRO A  25      68.394   6.403 -10.731  1.00  0.00            
ATOM    301  CG  PRO A  25      70.136   6.824  -9.489  1.00  0.00            
ATOM    302  HG1 PRO A  25      70.296   6.810  -8.415  1.00  0.00            
ATOM    303  HG2 PRO A  25      70.044   7.812  -9.954  1.00  0.00            
ATOM    304  CB  PRO A  25      71.052   5.880 -10.168  1.00  0.00            
ATOM    305  HB1 PRO A  25      72.083   5.820  -9.795  1.00  0.00            
ATOM    306  HB2 PRO A  25      71.256   6.059 -11.221  1.00  0.00            
ATOM    307  CA  PRO A  25      70.438   4.454 -10.094  1.00  0.00            
ATOM    308  HA  PRO A  25      70.499   4.072 -11.117  1.00  0.00            
ATOM    309  C   PRO A  25      71.147   3.466  -9.134  1.00  0.00            
ATOM    310  O   PRO A  25      70.793   3.455  -7.979  1.00  0.00            
ATOM    311  N   HYP A  26      72.325   2.922  -9.460  1.00  0.00            
ATOM    312  CD2 HYP A  26      72.881   2.885 -10.843  1.00  0.00            
ATOM    313 1HD2 HYP A  26      73.589   3.698 -10.965  1.00  0.00            
ATOM    314 2HD2 HYP A  26      72.091   2.873 -11.601  1.00  0.00            
ATOM    315  CG  HYP A  26      73.755   1.639 -10.968  1.00  0.00            
ATOM    316  HG  HYP A  26      74.555   1.698 -11.702  1.00  0.00            
ATOM    317  OD1 HYP A  26      73.079   0.409 -11.130  1.00  0.00            
ATOM    318  HD1 HYP A  26      73.696  -0.323 -11.290  1.00  0.00            
ATOM    319  CB  HYP A  26      74.332   1.685  -9.530  1.00  0.00            
ATOM    320  HB1 HYP A  26      75.248   2.290  -9.531  1.00  0.00            
ATOM    321  HB2 HYP A  26      74.573   0.671  -9.228  1.00  0.00            
ATOM    322  CA  HYP A  26      73.178   2.149  -8.639  1.00  0.00            
ATOM    323  HA  HYP A  26      72.702   1.219  -8.317  1.00  0.00            
ATOM    324  C   HYP A  26      73.685   3.090  -7.494  1.00  0.00            
ATOM    325  O   HYP A  26      74.085   4.274  -7.641  1.00  0.00            
ATOM    326  N   GLY A  27      73.833   2.393  -6.349  1.00  0.00            
ATOM    327  H   GLY A  27      73.447   1.454  -6.365  1.00  0.00            
ATOM    328  CA  GLY A  27      74.230   2.874  -5.003  1.00  0.00            
ATOM    329  HA1 GLY A  27      74.084   2.029  -4.328  1.00  0.00            
ATOM    330  HA2 GLY A  27      73.676   3.702  -4.556  1.00  0.00            
ATOM    331  C   GLY A  27      75.722   3.315  -4.860  1.00  0.00            
ATOM    332  O   GLY A  27      76.465   3.192  -5.887  1.00  0.00            
ATOM    333  N   PRO A  28      76.059   3.785  -3.659  1.00  0.00            
ATOM    334  CD  PRO A  28      75.221   4.140  -2.525  1.00  0.00            
ATOM    335  HD1 PRO A  28      75.176   3.310  -1.819  1.00  0.00            
ATOM    336  HD2 PRO A  28      74.181   4.316  -2.785  1.00  0.00            
ATOM    337  CG  PRO A  28      75.845   5.316  -1.870  1.00  0.00            
ATOM    338  HG1 PRO A  28      75.557   5.403  -0.823  1.00  0.00            
ATOM    339  HG2 PRO A  28      75.299   6.105  -2.391  1.00  0.00            
ATOM    340  CB  PRO A  28      77.322   5.423  -2.318  1.00  0.00            
ATOM    341  HB1 PRO A  28      78.013   5.267  -1.485  1.00  0.00            
ATOM    342  HB2 PRO A  28      77.554   6.401  -2.716  1.00  0.00            
ATOM    343  CA  PRO A  28      77.452   4.304  -3.449  1.00  0.00            
ATOM    344  HA  PRO A  28      77.769   4.742  -4.395  1.00  0.00            
ATOM    345  C   PRO A  28      78.444   3.252  -3.135  1.00  0.00            
ATOM    346  O   PRO A  28      78.042   2.170  -3.058  1.00  0.00            
ATOM    347  N   HYP A  29      79.751   3.621  -3.021  1.00  0.00            
ATOM    348  CD2 HYP A  29      80.322   4.896  -3.323  1.00  0.00            
ATOM    349 1HD2 HYP A  29      80.192   5.491  -2.427  1.00  0.00            
ATOM    350 2HD2 HYP A  29      79.894   5.537  -4.089  1.00  0.00            
ATOM    351  CG  HYP A  29      81.799   4.600  -3.625  1.00  0.00            
ATOM    352  HG  HYP A  29      82.432   5.460  -3.399  1.00  0.00            
ATOM    353  OD1 HYP A  29      81.986   4.201  -4.929  1.00  0.00            
ATOM    354  HD1 HYP A  29      82.897   4.468  -5.041  1.00  0.00            
ATOM    355  CB  HYP A  29      82.114   3.414  -2.801  1.00  0.00            
ATOM    356  HB1 HYP A  29      82.387   3.754  -1.794  1.00  0.00            
ATOM    357  HB2 HYP A  29      82.885   2.776  -3.231  1.00  0.00            
ATOM    358  CA  HYP A  29      80.745   2.596  -2.663  1.00  0.00            
ATOM    359  HA  HYP A  29      80.850   1.811  -3.401  1.00  0.00            
ATOM    360  C   HYP A  29      80.421   2.216  -1.244  1.00  0.00            
ATOM    361  O   HYP A  29      79.895   3.018  -0.466  1.00  0.00            
ATOM    362  N   GLY A  30      80.731   0.919  -0.961  1.00  0.00            
ATOM    363  H   GLY A  30      81.177   0.388  -1.696  1.00  0.00            
ATOM    364  CA  GLY A  30      80.577   0.329   0.380  1.00  0.00            
ATOM    365  HA1 GLY A  30      80.887  -0.709   0.223  1.00  0.00            
ATOM    366  HA2 GLY A  30      79.595   0.458   0.833  1.00  0.00            
ATOM    367  C   GLY A  30      81.678   0.789   1.303  1.00  0.00            
ATOM    368  O   GLY A  30      82.398   1.783   1.056  1.00  0.00            
ATOM    369  N   PRO A  31      81.850   0.116   2.473  1.00  0.00            
ATOM    370  CD  PRO A  31      80.934  -0.872   2.959  1.00  0.00            
ATOM    371  HD1 PRO A  31      81.480  -1.818   2.942  1.00  0.00            
ATOM    372  HD2 PRO A  31      79.984  -0.958   2.424  1.00  0.00            
ATOM    373  CG  PRO A  31      80.556  -0.351   4.387  1.00  0.00            
ATOM    374  HG1 PRO A  31      80.061  -1.169   4.905  1.00  0.00            
ATOM    375  HG2 PRO A  31      79.968   0.563   4.390  1.00  0.00            
ATOM    376  CB  PRO A  31      81.973  -0.094   4.778  1.00  0.00            
ATOM    377  HB1 PRO A  31      82.437  -1.080   4.852  1.00  0.00            
ATOM    378  HB2 PRO A  31      81.995   0.425   5.743  1.00  0.00            
ATOM    379  CA  PRO A  31      82.667   0.561   3.597  1.00  0.00            
ATOM    380  HA  PRO A  31      82.520   1.640   3.654  1.00  0.00            
ATOM    381  C   PRO A  31      84.218   0.398   3.479  1.00  0.00            
ATOM    382  O   PRO A  31      84.567  -0.343   2.561  1.00  0.00            
ATOM    383  N   HYP A  32      85.048   0.977   4.367  1.00  0.00            
ATOM    384  CD2 HYP A  32      84.685   1.869   5.438  1.00  0.00            
ATOM    385 1HD2 HYP A  32      84.711   1.338   6.384  1.00  0.00            
ATOM    386 2HD2 HYP A  32      83.727   2.342   5.231  1.00  0.00            
ATOM    387  CG  HYP A  32      85.871   2.893   5.515  1.00  0.00            
ATOM    388  HG  HYP A  32      86.002   3.287   6.521  1.00  0.00            
ATOM    389  OD1 HYP A  32      85.645   3.938   4.610  1.00  0.00            
ATOM    390  HD1 HYP A  32      85.081   3.688   3.878  1.00  0.00            
ATOM    391  CB  HYP A  32      87.074   2.015   5.141  1.00  0.00            
ATOM    392  HB1 HYP A  32      87.503   1.594   6.051  1.00  0.00            
ATOM    393  HB2 HYP A  32      87.805   2.626   4.610  1.00  0.00            
ATOM    394  CA  HYP A  32      86.475   0.833   4.301  1.00  0.00            
ATOM    395  HA  HYP A  32      86.751   1.052   3.260  1.00  0.00            
ATOM    396  C   HYP A  32      87.036  -0.575   4.605  1.00  0.00            
ATOM    397  O   HYP A  32      86.458  -1.315   5.389  1.00  0.00            
ATOM    398  N   GLY A  33      88.093  -0.947   3.934  1.00  0.00            
ATOM    399  H   GLY A  33      88.523  -0.225   3.368  1.00  0.00            
ATOM    400  CA  GLY A  33      88.632  -2.312   4.027  1.00  0.00            
ATOM    401  HA1 GLY A  33      89.203  -2.548   3.129  1.00  0.00            
ATOM    402  HA2 GLY A  33      87.764  -2.972   3.952  1.00  0.00            
ATOM    403  C   GLY A  33      89.438  -2.707   5.278  1.00  0.00            
ATOM    404  O   GLY A  33      89.746  -1.848   6.074  1.00  0.00            
ATOM    405  N   PRO A  34      89.686  -4.010   5.519  1.00  0.00            
ATOM    406  CD  PRO A  34      89.096  -5.129   4.775  1.00  0.00            
ATOM    407  HD1 PRO A  34      89.644  -5.205   3.841  1.00  0.00            
ATOM    408  HD2 PRO A  34      88.022  -4.981   4.657  1.00  0.00            
ATOM    409  CG  PRO A  34      89.315  -6.381   5.635  1.00  0.00            
ATOM    410  HG1 PRO A  34      89.370  -7.240   4.969  1.00  0.00            
ATOM    411  HG2 PRO A  34      88.461  -6.327   6.324  1.00  0.00            
ATOM    412  CB  PRO A  34      90.586  -6.019   6.396  1.00  0.00            
ATOM    413  HB1 PRO A  34      91.512  -6.245   5.874  1.00  0.00            
ATOM    414  HB2 PRO A  34      90.519  -6.595   7.319  1.00  0.00            
ATOM    415  CA  PRO A  34      90.542  -4.525   6.598  1.00  0.00            
ATOM    416  HA  PRO A  34      89.946  -4.220   7.454  1.00  0.00            
ATOM    417  C   PRO A  34      92.011  -4.024   6.588  1.00  0.00            
ATOM    418  O   PRO A  34      92.619  -3.647   5.577  1.00  0.00            
ATOM    419  N   HYP A  35      92.659  -4.104   7.793  1.00  0.00            
ATOM    420  CD2 HYP A  35      92.054  -4.452   9.046  1.00  0.00            
ATOM    421 1HD2 HYP A  35      91.949  -5.529   8.977  1.00  0.00            
ATOM    422 2HD2 HYP A  35      91.073  -4.046   9.305  1.00  0.00            
ATOM    423  CG  HYP A  35      93.161  -4.011  10.090  1.00  0.00            
ATOM    424  HG  HYP A  35      93.236  -4.610  10.994  1.00  0.00            
ATOM    425  OD1 HYP A  35      93.050  -2.605  10.356  1.00  0.00            
ATOM    426  HD1 HYP A  35      93.344  -2.331  11.227  1.00  0.00            
ATOM    427  CB  HYP A  35      94.507  -4.204   9.409  1.00  0.00            
ATOM    428  HB1 HYP A  35      94.935  -5.185   9.575  1.00  0.00            
ATOM    429  HB2 HYP A  35      95.245  -3.482   9.763  1.00  0.00            
ATOM    430  CA  HYP A  35      94.121  -3.911   7.965  1.00  0.00            
ATOM    431  HA  HYP A  35      94.388  -2.892   7.661  1.00  0.00            
ATOM    432  C   HYP A  35      94.914  -4.830   7.034  1.00  0.00            
ATOM    433  O   HYP A  35      94.446  -5.843   6.526  1.00  0.00            
ATOM    434  N   GLY A  36      96.119  -4.361   6.699  1.00  0.00            
ATOM    435  H   GLY A  36      96.421  -3.451   7.001  1.00  0.00            
ATOM    436  CA  GLY A  36      97.074  -5.088   5.833  1.00  0.00            
ATOM    437  HA1 GLY A  36      97.711  -4.298   5.434  1.00  0.00            
ATOM    438  HA2 GLY A  36      96.562  -5.505   4.974  1.00  0.00            
ATOM    439  C   GLY A  36      97.980  -6.237   6.536  1.00  0.00            
ATOM    440  O   GLY A  36      97.910  -6.305   7.771  1.00  0.00            
ATOM    441  N   PRO A  37      98.815  -6.983   5.827  1.00  0.00            
ATOM    442  CD  PRO A  37      98.780  -6.928   4.383  1.00  0.00            
ATOM    443  HD1 PRO A  37      98.788  -5.922   3.958  1.00  0.00            
ATOM    444  HD2 PRO A  37      97.877  -7.382   3.966  1.00  0.00            
ATOM    445  CG  PRO A  37     100.091  -7.657   4.012  1.00  0.00            
ATOM    446  HG1 PRO A  37     100.918  -6.951   4.166  1.00  0.00            
ATOM    447  HG2 PRO A  37      99.986  -8.157   3.048  1.00  0.00            
ATOM    448  CB  PRO A  37     100.195  -8.740   5.058  1.00  0.00            
ATOM    449  HB1 PRO A  37     101.239  -9.047   5.013  1.00  0.00            
ATOM    450  HB2 PRO A  37      99.483  -9.486   4.692  1.00  0.00            
ATOM    451  CA  PRO A  37      99.696  -8.057   6.350  1.00  0.00            
ATOM    452  HA  PRO A  37      99.212  -8.786   7.009  1.00  0.00            
ATOM    453  C   PRO A  37     100.906  -7.441   7.056  1.00  0.00            
ATOM    454  O   PRO A  37     101.167  -6.227   6.988  1.00  0.00            
ATOM    455  N   HYP A  38     101.643  -8.217   7.800  1.00  0.00            
ATOM    456  CD2 HYP A  38     101.625  -9.700   7.883  1.00  0.00            
ATOM    457 1HD2 HYP A  38     102.060 -10.170   7.006  1.00  0.00            
ATOM    458 2HD2 HYP A  38     100.592  -9.976   8.108  1.00  0.00            
ATOM    459  CG  HYP A  38     102.363 -10.055   9.089  1.00  0.00            
ATOM    460  HG  HYP A  38     102.896 -10.995   8.924  1.00  0.00            
ATOM    461  OD1 HYP A  38     101.552  -9.939  10.199  1.00  0.00            
ATOM    462  HD1 HYP A  38     102.023 -10.206  10.994  1.00  0.00            
ATOM    463  CB  HYP A  38     103.475  -9.011   9.230  1.00  0.00            
ATOM    464  HB1 HYP A  38     104.226  -9.308   8.503  1.00  0.00            
ATOM    465  HB2 HYP A  38     103.901  -8.993  10.232  1.00  0.00            
ATOM    466  CA  HYP A  38     102.749  -7.797   8.662  1.00  0.00            
ATOM    467  HA  HYP A  38     102.303  -7.228   9.480  1.00  0.00            
ATOM    468  C   HYP A  38     103.757  -6.960   7.900  1.00  0.00            
ATOM    469  O   HYP A  38     103.969  -7.189   6.683  1.00  0.00            
ATOM    470  N   GLY A  39     104.372  -6.020   8.613  1.00  0.00            
ATOM    471  H   GLY A  39     104.097  -5.972   9.587  1.00  0.00            
ATOM    472  CA  GLY A  39     105.361  -5.121   8.165  1.00  0.00            
ATOM    473  HA1 GLY A  39     105.344  -4.151   8.666  1.00  0.00            
ATOM    474  HA2 GLY A  39     105.310  -4.960   7.085  1.00  0.00            
ATOM    475  C   GLY A  39     106.784  -5.595   8.204  1.00  0.00            
ATOM    476  O   GLY A  39     107.037  -6.689   8.739  1.00  0.00            
ATOM    477  N   NH2 A  40     107.641  -4.784   7.600  1.00  0.00            
ATOM    478  H1  NH2 A  40     107.229  -3.990   7.125  1.00  0.00            
ATOM    479  H2  NH2 A  40     108.473  -5.106   7.117  1.00  0.00            
TER
ATOM    480  CH3 ACE B   1       9.325  -6.419   9.749  1.00  0.00            
ATOM    481 1HH3 ACE B   1       9.480  -5.461  10.240  1.00  0.00            
ATOM    482 2HH3 ACE B   1       8.955  -6.187   8.750  1.00  0.00            
ATOM    483 3HH3 ACE B   1       8.578  -7.074  10.220  1.00  0.00            
ATOM    484  C   ACE B   1      10.644  -7.193   9.735  1.00  0.00            
ATOM    485  O   ACE B   1      11.375  -7.080  10.702  1.00  0.00            
ATOM    486  N   PRO B   2      11.031  -7.895   8.662  1.00  0.00            
ATOM    487  CD  PRO B   2      10.240  -8.220   7.505  1.00  0.00            
ATOM    488  HD1 PRO B   2       9.867  -7.232   7.246  1.00  0.00            
ATOM    489  HD2 PRO B   2       9.430  -8.904   7.741  1.00  0.00            
ATOM    490  CG  PRO B   2      11.265  -8.682   6.462  1.00  0.00            
ATOM    491  HG1 PRO B   2      11.716  -7.828   5.953  1.00  0.00            
ATOM    492  HG2 PRO B   2      10.765  -9.455   5.872  1.00  0.00            
ATOM    493  CB  PRO B   2      12.363  -9.318   7.274  1.00  0.00            
ATOM    494  HB1 PRO B   2      13.313  -9.205   6.749  1.00  0.00            
ATOM    495  HB2 PRO B   2      12.277 -10.379   7.493  1.00  0.00            
ATOM    496  CA  PRO B   2      12.419  -8.400   8.480  1.00  0.00            
ATOM    497  HA  PRO B   2      12.741  -9.027   9.320  1.00  0.00            
ATOM    498  C   PRO B   2      13.341  -7.288   8.177  1.00  0.00            
ATOM    499  O   PRO B   2      12.969  -6.188   7.834  1.00  0.00            
ATOM    500  N   HYP B   3      14.657  -7.574   8.293  1.00  0.00            
ATOM    501  CD2 HYP B   3      15.283  -8.879   8.508  1.00  0.00            
ATOM    502 1HD2 HYP B   3      15.290  -9.338   7.515  1.00  0.00            
ATOM    503 2HD2 HYP B   3      14.682  -9.495   9.181  1.00  0.00            
ATOM    504  CG  HYP B   3      16.707  -8.543   9.053  1.00  0.00            
ATOM    505  HG  HYP B   3      17.363  -9.357   8.711  1.00  0.00            
ATOM    506  OD1 HYP B   3      16.739  -8.252  10.418  1.00  0.00            
ATOM    507  HD1 HYP B   3      17.647  -8.261  10.740  1.00  0.00            
ATOM    508  CB  HYP B   3      16.993  -7.296   8.289  1.00  0.00            
ATOM    509  HB1 HYP B   3      17.330  -7.455   7.265  1.00  0.00            
ATOM    510  HB2 HYP B   3      17.674  -6.608   8.774  1.00  0.00            
ATOM    511  CA  HYP B   3      15.646  -6.575   8.119  1.00  0.00            
ATOM    512  HA  HYP B   3      15.507  -5.900   8.970  1.00  0.00            
ATOM    513  C   HYP B   3      15.511  -5.748   6.802  1.00  0.00            
ATOM    514  O   HYP B   3      14.956  -6.177   5.840  1.00  0.00            
ATOM    515  N   GLY B   4      16.142  -4.539   6.718  1.00  0.00            
ATOM    516  H   GLY B   4      16.513  -4.144   7.568  1.00  0.00            
ATOM    517  CA  GLY B   4      16.276  -3.671   5.547  1.00  0.00            
ATOM    518  HA1 GLY B   4      16.808  -2.765   5.859  1.00  0.00            
ATOM    519  HA2 GLY B   4      15.281  -3.486   5.140  1.00  0.00            
ATOM    520  C   GLY B   4      17.264  -4.277   4.523  1.00  0.00            
ATOM    521  O   GLY B   4      17.936  -5.315   4.736  1.00  0.00            
ATOM    522  N   PRO B   5      17.337  -3.656   3.336  1.00  0.00            
ATOM    523  CD  PRO B   5      16.418  -2.689   2.832  1.00  0.00            
ATOM    524  HD1 PRO B   5      16.634  -1.650   3.093  1.00  0.00            
ATOM    525  HD2 PRO B   5      15.390  -2.962   3.097  1.00  0.00            
ATOM    526  CG  PRO B   5      16.590  -2.825   1.326  1.00  0.00            
ATOM    527  HG1 PRO B   5      16.239  -1.927   0.813  1.00  0.00            
ATOM    528  HG2 PRO B   5      16.003  -3.633   0.889  1.00  0.00            
ATOM    529  CB  PRO B   5      18.064  -3.100   1.175  1.00  0.00            
ATOM    530  HB1 PRO B   5      18.546  -2.129   1.248  1.00  0.00            
ATOM    531  HB2 PRO B   5      18.232  -3.546   0.196  1.00  0.00            
ATOM    532  CA  PRO B   5      18.333  -3.988   2.328  1.00  0.00            
ATOM    533  HA  PRO B   5      18.188  -4.999   1.926  1.00  0.00            
ATOM    534  C   PRO B   5      19.830  -3.799   2.731  1.00  0.00            
ATOM    535  O   PRO B   5      20.202  -2.991   3.586  1.00  0.00            
ATOM    536  N   HYP B   6      20.854  -4.391   2.028  1.00  0.00            
ATOM    537  CD2 HYP B   6      20.799  -5.570   1.178  1.00  0.00            
ATOM    538 1HD2 HYP B   6      20.392  -5.332   0.197  1.00  0.00            
ATOM    539 2HD2 HYP B   6      20.282  -6.393   1.686  1.00  0.00            
ATOM    540  CG  HYP B   6      22.224  -6.090   1.106  1.00  0.00            
ATOM    541  HG  HYP B   6      22.490  -6.736   0.272  1.00  0.00            
ATOM    542  OD1 HYP B   6      22.646  -6.864   2.253  1.00  0.00            
ATOM    543  HD1 HYP B   6      22.388  -7.783   2.226  1.00  0.00            
ATOM    544  CB  HYP B   6      22.974  -4.797   1.149  1.00  0.00            
ATOM    545  HB1 HYP B   6      22.827  -4.242   0.223  1.00  0.00            
ATOM    546  HB2 HYP B   6      24.036  -4.963   1.356  1.00  0.00            
ATOM    547  CA  HYP B   6      22.264  -4.112   2.307  1.00  0.00            
ATOM    548  HA  HYP B   6      22.582  -4.472   3.289  1.00  0.00            
ATOM    549  C   HYP B   6      22.658  -2.612   2.266  1.00  0.00            
ATOM    550  O   HYP B   6      21.950  -1.777   1.725  1.00  0.00            
ATOM    551  N   GLY B   7      23.741  -2.207   2.892  1.00  0.00            
ATOM    552  H   GLY B   7      24.304  -2.870   3.419  1.00  0.00            
ATOM    553  CA  GLY B   7      24.238  -0.883   2.708  1.00  0.00            
ATOM    554  HA1 GLY B   7      25.123  -0.716   3.321  1.00  0.00            
ATOM    555  HA2 GLY B   7      23.445  -0.146   2.827  1.00  0.00            
ATOM    556  C   GLY B   7      24.681  -0.565   1.270  1.00  0.00            
ATOM    557  O   GLY B   7      24.830  -1.483   0.416  1.00  0.00            
ATOM    558  N   PRO B   8      25.160   0.684   1.044  1.00  0.00            
ATOM    559  CD  PRO B   8      25.035   1.905   1.822  1.00  0.00            
ATOM    560  HD1 PRO B   8      25.342   1.781   2.860  1.00  0.00            
ATOM    561  HD2 PRO B   8      23.973   2.172   1.815  1.00  0.00            
ATOM    562  CG  PRO B   8      25.750   3.118   1.252  1.00  0.00            
ATOM    563  HG1 PRO B   8      26.721   3.289   1.732  1.00  0.00            
ATOM    564  HG2 PRO B   8      25.079   3.964   1.376  1.00  0.00            
ATOM    565  CB  PRO B   8      25.839   2.566  -0.169  1.00  0.00            
ATOM    566  HB1 PRO B   8      26.545   3.008  -0.871  1.00  0.00            
ATOM    567  HB2 PRO B   8      24.826   2.666  -0.573  1.00  0.00            
ATOM    568  CA  PRO B   8      26.028   1.037  -0.084  1.00  0.00            
ATOM    569  HA  PRO B   8      25.744   0.562  -1.021  1.00  0.00            
ATOM    570  C   PRO B   8      27.457   0.651   0.222  1.00  0.00            
ATOM    571  O   PRO B   8      27.808   0.378   1.409  1.00  0.00            
ATOM    572  N   HYP B   9      28.290   0.567  -0.834  1.00  0.00            
ATOM    573  CD2 HYP B   9      27.929   0.590  -2.199  1.00  0.00            
ATOM    574 1HD2 HYP B   9      27.956   1.629  -2.519  1.00  0.00            
ATOM    575 2HD2 HYP B   9      26.998   0.098  -2.481  1.00  0.00            
ATOM    576  CG  HYP B   9      29.023  -0.248  -2.923  1.00  0.00            
ATOM    577  HG  HYP B   9      29.066   0.036  -3.971  1.00  0.00            
ATOM    578  OD1 HYP B   9      28.624  -1.602  -2.767  1.00  0.00            
ATOM    579  HD1 HYP B   9      29.245  -2.237  -3.142  1.00  0.00            
ATOM    580  CB  HYP B   9      30.267   0.107  -2.130  1.00  0.00            
ATOM    581  HB1 HYP B   9      30.673   1.089  -2.375  1.00  0.00            
ATOM    582  HB2 HYP B   9      31.009  -0.696  -2.149  1.00  0.00            
ATOM    583  CA  HYP B   9      29.657   0.215  -0.645  1.00  0.00            
ATOM    584  HA  HYP B   9      29.604  -0.758  -0.137  1.00  0.00            
ATOM    585  C   HYP B   9      30.516   1.100   0.281  1.00  0.00            
ATOM    586  O   HYP B   9      30.170   2.243   0.573  1.00  0.00            
ATOM    587  N   GLY B  10      31.701   0.593   0.685  1.00  0.00            
ATOM    588  H   GLY B  10      31.861  -0.402   0.749  1.00  0.00            
ATOM    589  CA  GLY B  10      32.775   1.330   1.475  1.00  0.00            
ATOM    590  HA1 GLY B  10      33.423   0.570   1.909  1.00  0.00            
ATOM    591  HA2 GLY B  10      32.259   1.806   2.306  1.00  0.00            
ATOM    592  C   GLY B  10      33.564   2.424   0.807  1.00  0.00            
ATOM    593  O   GLY B  10      33.430   2.576  -0.399  1.00  0.00            
ATOM    594  N   PRO B  11      34.379   3.264   1.567  1.00  0.00            
ATOM    595  CD  PRO B  11      34.152   3.575   2.957  1.00  0.00            
ATOM    596  HD1 PRO B  11      34.632   2.845   3.605  1.00  0.00            
ATOM    597  HD2 PRO B  11      33.094   3.597   3.230  1.00  0.00            
ATOM    598  CG  PRO B  11      34.642   5.005   3.117  1.00  0.00            
ATOM    599  HG1 PRO B  11      34.907   5.174   4.152  1.00  0.00            
ATOM    600  HG2 PRO B  11      33.754   5.581   2.852  1.00  0.00            
ATOM    601  CB  PRO B  11      35.769   5.189   2.048  1.00  0.00            
ATOM    602  HB1 PRO B  11      36.669   4.807   2.508  1.00  0.00            
ATOM    603  HB2 PRO B  11      35.869   6.217   1.694  1.00  0.00            
ATOM    604  CA  PRO B  11      35.250   4.304   0.907  1.00  0.00            
ATOM    605  HA  PRO B  11      34.671   4.920   0.227  1.00  0.00            
ATOM    606  C   PRO B  11      36.487   3.745   0.172  1.00  0.00            
ATOM    607  O   PRO B  11      36.774   2.540   0.282  1.00  0.00            
ATOM    608  N   HYP B  12      37.224   4.552  -0.624  1.00  0.00            
ATOM    609  CD2 HYP B  12      37.032   5.960  -1.007  1.00  0.00            
ATOM    610 1HD2 HYP B  12      37.532   6.609  -0.298  1.00  0.00            
ATOM    611 2HD2 HYP B  12      35.957   6.114  -1.106  1.00  0.00            
ATOM    612  CG  HYP B  12      37.723   6.085  -2.400  1.00  0.00            
ATOM    613  HG  HYP B  12      37.939   7.115  -2.678  1.00  0.00            
ATOM    614  OD1 HYP B  12      36.888   5.417  -3.283  1.00  0.00            
ATOM    615  HD1 HYP B  12      36.047   5.878  -3.305  1.00  0.00            
ATOM    616  CB  HYP B  12      38.996   5.260  -2.203  1.00  0.00            
ATOM    617  HB1 HYP B  12      39.703   5.882  -1.665  1.00  0.00            
ATOM    618  HB2 HYP B  12      39.352   4.931  -3.176  1.00  0.00            
ATOM    619  CA  HYP B  12      38.442   4.112  -1.301  1.00  0.00            
ATOM    620  HA  HYP B  12      38.115   3.239  -1.865  1.00  0.00            
ATOM    621  C   HYP B  12      39.498   3.662  -0.284  1.00  0.00            
ATOM    622  O   HYP B  12      39.666   4.316   0.795  1.00  0.00            
ATOM    623  N   GLY B  13      40.303   2.610  -0.634  1.00  0.00            
ATOM    624  H   GLY B  13      40.142   2.190  -1.540  1.00  0.00            
ATOM    625  CA  GLY B  13      41.525   2.269   0.098  1.00  0.00            
ATOM    626  HA1 GLY B  13      41.823   1.270  -0.226  1.00  0.00            
ATOM    627  HA2 GLY B  13      41.164   2.316   1.132  1.00  0.00            
ATOM    628  C   GLY B  13      42.729   3.230   0.017  1.00  0.00            
ATOM    629  O   GLY B  13      42.611   4.296  -0.619  1.00  0.00            
ATOM    630  N   PRO B  14      43.846   2.980   0.666  1.00  0.00            
ATOM    631  CD  PRO B  14      44.101   1.992   1.691  1.00  0.00            
ATOM    632  HD1 PRO B  14      44.495   1.066   1.276  1.00  0.00            
ATOM    633  HD2 PRO B  14      43.186   1.732   2.228  1.00  0.00            
ATOM    634  CG  PRO B  14      45.177   2.556   2.562  1.00  0.00            
ATOM    635  HG1 PRO B  14      45.688   1.720   3.043  1.00  0.00            
ATOM    636  HG2 PRO B  14      44.745   3.202   3.316  1.00  0.00            
ATOM    637  CB  PRO B  14      46.073   3.325   1.544  1.00  0.00            
ATOM    638  HB1 PRO B  14      46.770   2.628   1.087  1.00  0.00            
ATOM    639  HB2 PRO B  14      46.617   4.066   2.134  1.00  0.00            
ATOM    640  CA  PRO B  14      44.965   3.979   0.653  1.00  0.00            
ATOM    641  HA  PRO B  14      44.638   4.905   1.123  1.00  0.00            
ATOM    642  C   PRO B  14      45.463   4.209  -0.788  1.00  0.00            
ATOM    643  O   PRO B  14      45.366   3.311  -1.606  1.00  0.00            
ATOM    644  N   HYP B  15      46.035   5.397  -1.128  1.00  0.00            
ATOM    645  CD2 HYP B  15      45.937   6.582  -0.328  1.00  0.00            
ATOM    646 1HD2 HYP B  15      46.596   6.542   0.544  1.00  0.00            
ATOM    647 2HD2 HYP B  15      44.894   6.702  -0.010  1.00  0.00            
ATOM    648  CG  HYP B  15      46.380   7.793  -1.148  1.00  0.00            
ATOM    649  HG  HYP B  15      46.951   8.496  -0.536  1.00  0.00            
ATOM    650  OD1 HYP B  15      45.325   8.503  -1.741  1.00  0.00            
ATOM    651  HD1 HYP B  15      45.693   9.142  -2.358  1.00  0.00            
ATOM    652  CB  HYP B  15      47.292   7.139  -2.245  1.00  0.00            
ATOM    653  HB1 HYP B  15      48.296   6.996  -1.839  1.00  0.00            
ATOM    654  HB2 HYP B  15      47.305   7.640  -3.212  1.00  0.00            
ATOM    655  CA  HYP B  15      46.713   5.695  -2.342  1.00  0.00            
ATOM    656  HA  HYP B  15      45.955   5.720  -3.130  1.00  0.00            
ATOM    657  C   HYP B  15      47.811   4.703  -2.614  1.00  0.00            
ATOM    658  O   HYP B  15      48.387   4.092  -1.675  1.00  0.00            
ATOM    659  N   GLY B  16      48.208   4.360  -3.874  1.00  0.00            
ATOM    660  H   GLY B  16      47.653   4.732  -4.629  1.00  0.00            
ATOM    661  CA  GLY B  16      49.338   3.448  -4.241  1.00  0.00            
ATOM    662  HA1 GLY B  16      49.348   3.322  -5.329  1.00  0.00            
ATOM    663  HA2 GLY B  16      49.159   2.475  -3.780  1.00  0.00            
ATOM    664  C   GLY B  16      50.797   3.852  -3.985  1.00  0.00            
ATOM    665  O   GLY B  16      51.054   5.047  -3.829  1.00  0.00            
ATOM    666  N   GLU B  17      51.747   2.925  -4.011  1.00  0.00            
ATOM    667  H   GLU B  17      51.449   1.961  -4.100  1.00  0.00            
ATOM    668  CA  GLU B  17      53.194   3.194  -3.685  1.00  0.00            
ATOM    669  HA  GLU B  17      53.236   3.615  -2.680  1.00  0.00            
ATOM    670  CB  GLU B  17      54.033   1.955  -3.439  1.00  0.00            
ATOM    671  HB1 GLU B  17      55.084   2.249  -3.449  1.00  0.00            
ATOM    672  HB2 GLU B  17      53.862   1.189  -4.194  1.00  0.00            
ATOM    673  CG  GLU B  17      53.811   1.328  -2.069  1.00  0.00            
ATOM    674  HG1 GLU B  17      52.841   0.833  -2.040  1.00  0.00            
ATOM    675  HG2 GLU B  17      53.815   2.097  -1.302  1.00  0.00            
ATOM    676  CD  GLU B  17      54.899   0.270  -1.782  1.00  0.00            
ATOM    677  OE1 GLU B  17      55.702   0.468  -0.858  1.00  0.00            
ATOM    678  OE2 GLU B  17      55.105  -0.719  -2.550  1.00  0.00            
ATOM    679  C   GLU B  17      53.867   4.150  -4.777  1.00  0.00            
ATOM    680  O   GLU B  17      53.376   4.190  -5.892  1.00  0.00            
ATOM    681  N   PRO B  18      54.758   5.124  -4.229  1.00  0.00            
ATOM    682  CD  PRO B  18      55.302   5.266  -2.852  1.00  0.00            
ATOM    683  HD1 PRO B  18      55.257   4.301  -2.336  1.00  0.00            
ATOM    684  HD2 PRO B  18      54.683   5.991  -2.316  1.00  0.00            
ATOM    685  CG  PRO B  18      56.698   5.822  -2.965  1.00  0.00            
ATOM    686  HG1 PRO B  18      57.461   5.081  -3.230  1.00  0.00            
ATOM    687  HG2 PRO B  18      57.079   6.356  -2.093  1.00  0.00            
ATOM    688  CB  PRO B  18      56.522   6.803  -4.141  1.00  0.00            
ATOM    689  HB1 PRO B  18      57.414   7.254  -4.578  1.00  0.00            
ATOM    690  HB2 PRO B  18      55.951   7.670  -3.810  1.00  0.00            
ATOM    691  CA  PRO B  18      55.586   5.967  -5.063  1.00  0.00            
ATOM    692  HA  PRO B  18      54.952   6.660  -5.622  1.00  0.00            
ATOM    693  C   PRO B  18      56.373   5.189  -6.087  1.00  0.00            
ATOM    694  O   PRO B  18      57.053   4.117  -5.802  1.00  0.00            
ATOM    695  N   GLY B  19      56.485   5.786  -7.276  1.00  0.00            
ATOM    696  H   GLY B  19      55.834   6.525  -7.495  1.00  0.00            
ATOM    697  CA  GLY B  19      57.469   5.282  -8.287  1.00  0.00            
ATOM    698  HA1 GLY B  19      57.378   5.867  -9.199  1.00  0.00            
ATOM    699  HA2 GLY B  19      57.301   4.275  -8.670  1.00  0.00            
ATOM    700  C   GLY B  19      58.936   5.416  -7.838  1.00  0.00            
ATOM    701  O   GLY B  19      59.684   4.498  -8.157  1.00  0.00            
ATOM    702  N   GLN B  20      59.197   6.494  -7.076  1.00  0.00            
ATOM    703  H   GLN B  20      58.309   6.831  -6.720  1.00  0.00            
ATOM    704  CA  GLN B  20      60.524   6.727  -6.411  1.00  0.00            
ATOM    705  HA  GLN B  20      61.341   6.764  -7.127  1.00  0.00            
ATOM    706  CB  GLN B  20      60.535   8.060  -5.691  1.00  0.00            
ATOM    707  HB1 GLN B  20      61.437   8.160  -5.089  1.00  0.00            
ATOM    708  HB2 GLN B  20      59.778   8.132  -4.910  1.00  0.00            
ATOM    709  CG  GLN B  20      60.473   9.253  -6.715  1.00  0.00            
ATOM    710  HG1 GLN B  20      60.264  10.163  -6.152  1.00  0.00            
ATOM    711  HG2 GLN B  20      59.554   9.182  -7.305  1.00  0.00            
ATOM    712  CD  GLN B  20      61.711   9.548  -7.592  1.00  0.00            
ATOM    713  OE1 GLN B  20      61.944   8.930  -8.623  1.00  0.00            
ATOM    714  NE2 GLN B  20      62.524  10.478  -7.212  1.00  0.00            
ATOM    715 1HE2 GLN B  20      62.356  11.008  -6.362  1.00  0.00            
ATOM    716 2HE2 GLN B  20      63.214  10.784  -7.876  1.00  0.00            
ATOM    717  C   GLN B  20      60.866   5.642  -5.365  1.00  0.00            
ATOM    718  O   GLN B  20      62.086   5.423  -5.033  1.00  0.00            
ATOM    719  N   GLY B  21      59.851   4.933  -4.932  1.00  0.00            
ATOM    720  H   GLY B  21      58.920   5.065  -5.290  1.00  0.00            
ATOM    721  CA  GLY B  21      60.130   3.788  -4.100  1.00  0.00            
ATOM    722  HA1 GLY B  21      59.189   3.406  -3.696  1.00  0.00            
ATOM    723  HA2 GLY B  21      60.760   4.036  -3.240  1.00  0.00            
ATOM    724  C   GLY B  21      60.922   2.658  -4.710  1.00  0.00            
ATOM    725  O   GLY B  21      61.354   1.797  -3.975  1.00  0.00            
ATOM    726  N   LEU B  22      61.003   2.596  -6.023  1.00  0.00            
ATOM    727  H   LEU B  22      60.430   3.265  -6.510  1.00  0.00            
ATOM    728  CA  LEU B  22      61.780   1.610  -6.695  1.00  0.00            
ATOM    729  HA  LEU B  22      61.692   0.656  -6.174  1.00  0.00            
ATOM    730  CB  LEU B  22      61.291   1.262  -8.094  1.00  0.00            
ATOM    731  HB1 LEU B  22      62.054   0.524  -8.350  1.00  0.00            
ATOM    732  HB2 LEU B  22      61.279   2.114  -8.767  1.00  0.00            
ATOM    733  CG  LEU B  22      59.972   0.447  -8.174  1.00  0.00            
ATOM    734  HG  LEU B  22      59.136   1.132  -8.011  1.00  0.00            
ATOM    735  CD1 LEU B  22      59.801  -0.109  -9.604  1.00  0.00            
ATOM    736 1HD1 LEU B  22      60.754  -0.541  -9.929  1.00  0.00            
ATOM    737 2HD1 LEU B  22      59.071  -0.921  -9.629  1.00  0.00            
ATOM    738 3HD1 LEU B  22      59.387   0.673 -10.232  1.00  0.00            
ATOM    739  CD2 LEU B  22      59.792  -0.750  -7.201  1.00  0.00            
ATOM    740 1HD2 LEU B  22      58.924  -1.405  -7.340  1.00  0.00            
ATOM    741 2HD2 LEU B  22      60.688  -1.377  -7.108  1.00  0.00            
ATOM    742 3HD2 LEU B  22      59.534  -0.296  -6.239  1.00  0.00            
ATOM    743  C   LEU B  22      63.289   1.989  -6.628  1.00  0.00            
ATOM    744  O   LEU B  22      63.868   2.423  -7.593  1.00  0.00            
ATOM    745  N   ARG B  23      63.842   1.719  -5.506  1.00  0.00            
ATOM    746  H   ARG B  23      63.259   1.223  -4.846  1.00  0.00            
ATOM    747  CA  ARG B  23      65.284   1.921  -5.182  1.00  0.00            
ATOM    748  HA  ARG B  23      65.473   2.980  -5.354  1.00  0.00            
ATOM    749  CB  ARG B  23      65.428   1.588  -3.705  1.00  0.00            
ATOM    750  HB1 ARG B  23      65.340   0.504  -3.594  1.00  0.00            
ATOM    751  HB2 ARG B  23      64.641   2.123  -3.173  1.00  0.00            
ATOM    752  CG  ARG B  23      66.805   2.099  -3.212  1.00  0.00            
ATOM    753  HG1 ARG B  23      66.907   3.147  -3.468  1.00  0.00            
ATOM    754  HG2 ARG B  23      67.586   1.616  -3.801  1.00  0.00            
ATOM    755  CD  ARG B  23      67.165   1.805  -1.716  1.00  0.00            
ATOM    756  HD1 ARG B  23      67.238   0.737  -1.582  1.00  0.00            
ATOM    757  HD2 ARG B  23      66.349   2.194  -1.112  1.00  0.00            
ATOM    758  NE  ARG B  23      68.390   2.509  -1.275  1.00  0.00            
ATOM    759  HE  ARG B  23      68.822   3.174  -1.907  1.00  0.00            
ATOM    760  CZ  ARG B  23      68.984   2.349  -0.131  1.00  0.00            
ATOM    761  NH1 ARG B  23      70.156   2.907   0.121  1.00  0.00            
ATOM    762 1HH1 ARG B  23      70.485   3.648  -0.486  1.00  0.00            
ATOM    763 2HH1 ARG B  23      70.507   2.842   1.060  1.00  0.00            
ATOM    764  NH2 ARG B  23      68.513   1.607   0.813  1.00  0.00            
ATOM    765 1HH2 ARG B  23      67.659   1.106   0.620  1.00  0.00            
ATOM    766 2HH2 ARG B  23      69.097   1.443   1.614  1.00  0.00            
ATOM    767  C   ARG B  23      66.136   1.039  -6.121  1.00  0.00            
ATOM    768  O   ARG B  23      65.802  -0.143  -6.346  1.00  0.00            
ATOM    769  N   GLY B  24      67.221   1.625  -6.620  1.00  0.00            
ATOM    770  H   GLY B  24      67.497   2.520  -6.232  1.00  0.00            
ATOM    771  CA  GLY B  24      68.215   1.034  -7.533  1.00  0.00            
ATOM    772  HA1 GLY B  24      68.932   1.754  -7.930  1.00  0.00            
ATOM    773  HA2 GLY B  24      67.628   0.596  -8.338  1.00  0.00            
ATOM    774  C   GLY B  24      69.063  -0.076  -6.980  1.00  0.00            
ATOM    775  O   GLY B  24      69.002  -0.369  -5.763  1.00  0.00            
ATOM    776  N   PRO B  25      69.907  -0.730  -7.809  1.00  0.00            
ATOM    777  CD  PRO B  25      69.789  -0.709  -9.226  1.00  0.00            
ATOM    778  HD1 PRO B  25      70.436   0.002  -9.737  1.00  0.00            
ATOM    779  HD2 PRO B  25      68.739  -0.527  -9.447  1.00  0.00            
ATOM    780  CG  PRO B  25      70.240  -2.124  -9.653  1.00  0.00            
ATOM    781  HG1 PRO B  25      70.720  -2.005 -10.615  1.00  0.00            
ATOM    782  HG2 PRO B  25      69.370  -2.767  -9.753  1.00  0.00            
ATOM    783  CB  PRO B  25      71.294  -2.464  -8.678  1.00  0.00            
ATOM    784  HB1 PRO B  25      72.269  -2.076  -8.979  1.00  0.00            
ATOM    785  HB2 PRO B  25      71.366  -3.531  -8.461  1.00  0.00            
ATOM    786  CA  PRO B  25      70.881  -1.797  -7.346  1.00  0.00            
ATOM    787  HA  PRO B  25      70.225  -2.467  -6.805  1.00  0.00            
ATOM    788  C   PRO B  25      72.119  -1.387  -6.444  1.00  0.00            
ATOM    789  O   PRO B  25      72.362  -0.192  -6.217  1.00  0.00            
ATOM    790  N   HYP B  26      72.948  -2.362  -5.931  1.00  0.00            
ATOM    791  CD2 HYP B  26      72.526  -3.776  -5.874  1.00  0.00            
ATOM    792 1HD2 HYP B  26      72.853  -4.453  -6.665  1.00  0.00            
ATOM    793 2HD2 HYP B  26      71.444  -3.815  -5.782  1.00  0.00            
ATOM    794  CG  HYP B  26      73.143  -4.190  -4.520  1.00  0.00            
ATOM    795  HG  HYP B  26      73.165  -5.271  -4.551  1.00  0.00            
ATOM    796  OD1 HYP B  26      72.281  -3.812  -3.457  1.00  0.00            
ATOM    797  HD1 HYP B  26      72.568  -4.325  -2.693  1.00  0.00            
ATOM    798  CB  HYP B  26      74.492  -3.505  -4.558  1.00  0.00            
ATOM    799  HB1 HYP B  26      75.089  -3.949  -5.343  1.00  0.00            
ATOM    800  HB2 HYP B  26      74.960  -3.500  -3.571  1.00  0.00            
ATOM    801  CA  HYP B  26      74.078  -2.148  -5.060  1.00  0.00            
ATOM    802  HA  HYP B  26      73.848  -1.632  -4.125  1.00  0.00            
ATOM    803  C   HYP B  26      75.177  -1.479  -5.843  1.00  0.00            
ATOM    804  O   HYP B  26      75.122  -1.384  -7.081  1.00  0.00            
ATOM    805  N   GLY B  27      75.989  -0.682  -5.133  1.00  0.00            
ATOM    806  H   GLY B  27      75.770  -0.570  -4.154  1.00  0.00            
ATOM    807  CA  GLY B  27      77.185   0.021  -5.578  1.00  0.00            
ATOM    808  HA1 GLY B  27      77.404   0.890  -4.955  1.00  0.00            
ATOM    809  HA2 GLY B  27      76.982   0.446  -6.563  1.00  0.00            
ATOM    810  C   GLY B  27      78.467  -0.815  -5.711  1.00  0.00            
ATOM    811  O   GLY B  27      78.337  -2.006  -5.456  1.00  0.00            
ATOM    812  N   PRO B  28      79.683  -0.257  -5.988  1.00  0.00            
ATOM    813  CD  PRO B  28      79.808   1.102  -6.375  1.00  0.00            
ATOM    814  HD1 PRO B  28      79.475   1.833  -5.641  1.00  0.00            
ATOM    815  HD2 PRO B  28      79.280   1.339  -7.298  1.00  0.00            
ATOM    816  CG  PRO B  28      81.307   1.392  -6.605  1.00  0.00            
ATOM    817  HG1 PRO B  28      81.760   1.816  -5.719  1.00  0.00            
ATOM    818  HG2 PRO B  28      81.420   2.111  -7.412  1.00  0.00            
ATOM    819  CB  PRO B  28      81.847  -0.025  -6.913  1.00  0.00            
ATOM    820  HB1 PRO B  28      82.912  -0.178  -6.711  1.00  0.00            
ATOM    821  HB2 PRO B  28      81.703  -0.222  -7.977  1.00  0.00            
ATOM    822  CA  PRO B  28      80.970  -0.917  -5.973  1.00  0.00            
ATOM    823  HA  PRO B  28      80.863  -1.905  -6.422  1.00  0.00            
ATOM    824  C   PRO B  28      81.530  -1.104  -4.605  1.00  0.00            
ATOM    825  O   PRO B  28      81.078  -0.576  -3.588  1.00  0.00            
ATOM    826  N   HYP B  29      82.619  -1.924  -4.511  1.00  0.00            
ATOM    827  CD2 HYP B  29      83.226  -2.736  -5.533  1.00  0.00            
ATOM    828 1HD2 HYP B  29      83.892  -2.182  -6.186  1.00  0.00            
ATOM    829 2HD2 HYP B  29      82.457  -3.251  -6.114  1.00  0.00            
ATOM    830  CG  HYP B  29      84.056  -3.781  -4.811  1.00  0.00            
ATOM    831  HG  HYP B  29      84.892  -4.194  -5.376  1.00  0.00            
ATOM    832  OD1 HYP B  29      83.279  -4.843  -4.266  1.00  0.00            
ATOM    833  HD1 HYP B  29      82.880  -5.234  -5.045  1.00  0.00            
ATOM    834  CB  HYP B  29      84.599  -2.946  -3.644  1.00  0.00            
ATOM    835  HB1 HYP B  29      85.537  -2.439  -3.846  1.00  0.00            
ATOM    836  HB2 HYP B  29      84.913  -3.581  -2.813  1.00  0.00            
ATOM    837  CA  HYP B  29      83.417  -2.052  -3.305  1.00  0.00            
ATOM    838  HA  HYP B  29      82.695  -2.512  -2.630  1.00  0.00            
ATOM    839  C   HYP B  29      84.003  -0.655  -2.861  1.00  0.00            
ATOM    840  O   HYP B  29      84.396   0.249  -3.637  1.00  0.00            
ATOM    841  N   GLY B  30      84.179  -0.510  -1.552  1.00  0.00            
ATOM    842  H   GLY B  30      83.908  -1.318  -1.007  1.00  0.00            
ATOM    843  CA  GLY B  30      84.743   0.631  -0.806  1.00  0.00            
ATOM    844  HA1 GLY B  30      84.556   0.426   0.245  1.00  0.00            
ATOM    845  HA2 GLY B  30      84.177   1.532  -1.048  1.00  0.00            
ATOM    846  C   GLY B  30      86.245   0.892  -0.975  1.00  0.00            
ATOM    847  O   GLY B  30      86.891   0.182  -1.681  1.00  0.00            
ATOM    848  N   PRO B  31      86.837   1.956  -0.372  1.00  0.00            
ATOM    849  CD  PRO B  31      86.110   2.935   0.450  1.00  0.00            
ATOM    850  HD1 PRO B  31      85.412   2.316   1.006  1.00  0.00            
ATOM    851  HD2 PRO B  31      85.516   3.633  -0.140  1.00  0.00            
ATOM    852  CG  PRO B  31      87.200   3.567   1.303  1.00  0.00            
ATOM    853  HG1 PRO B  31      87.473   3.013   2.203  1.00  0.00            
ATOM    854  HG2 PRO B  31      86.980   4.599   1.569  1.00  0.00            
ATOM    855  CB  PRO B  31      88.308   3.602   0.276  1.00  0.00            
ATOM    856  HB1 PRO B  31      89.283   3.778   0.724  1.00  0.00            
ATOM    857  HB2 PRO B  31      88.083   4.460  -0.356  1.00  0.00            
ATOM    858  CA  PRO B  31      88.247   2.232  -0.456  1.00  0.00            
ATOM    859  HA  PRO B  31      88.492   2.365  -1.505  1.00  0.00            
ATOM    860  C   PRO B  31      89.032   1.118   0.221  1.00  0.00            
ATOM    861  O   PRO B  31      88.520   0.316   1.025  1.00  0.00            
ATOM    862  N   HYP B  32      90.271   1.067  -0.255  1.00  0.00            
ATOM    863  CD2 HYP B  32      90.911   1.721  -1.406  1.00  0.00            
ATOM    864 1HD2 HYP B  32      91.175   2.730  -1.103  1.00  0.00            
ATOM    865 2HD2 HYP B  32      90.180   1.759  -2.208  1.00  0.00            
ATOM    866  CG  HYP B  32      92.098   0.869  -1.778  1.00  0.00            
ATOM    867  HG  HYP B  32      92.866   1.465  -2.283  1.00  0.00            
ATOM    868  OD1 HYP B  32      91.802  -0.217  -2.571  1.00  0.00            
ATOM    869  HD1 HYP B  32      91.297   0.118  -3.313  1.00  0.00            
ATOM    870  CB  HYP B  32      92.568   0.370  -0.417  1.00  0.00            
ATOM    871  HB1 HYP B  32      93.133   1.127   0.138  1.00  0.00            
ATOM    872  HB2 HYP B  32      93.205  -0.496  -0.610  1.00  0.00            
ATOM    873  CA  HYP B  32      91.258   0.154   0.393  1.00  0.00            
ATOM    874  HA  HYP B  32      90.866  -0.837   0.184  1.00  0.00            
ATOM    875  C   HYP B  32      91.432   0.452   1.867  1.00  0.00            
ATOM    876  O   HYP B  32      91.245   1.570   2.411  1.00  0.00            
ATOM    877  N   GLY B  33      91.993  -0.587   2.554  1.00  0.00            
ATOM    878  H   GLY B  33      91.963  -1.466   2.046  1.00  0.00            
ATOM    879  CA  GLY B  33      92.167  -0.600   3.992  1.00  0.00            
ATOM    880  HA1 GLY B  33      91.960  -1.565   4.459  1.00  0.00            
ATOM    881  HA2 GLY B  33      91.354   0.022   4.383  1.00  0.00            
ATOM    882  C   GLY B  33      93.489  -0.077   4.562  1.00  0.00            
ATOM    883  O   GLY B  33      94.347   0.299   3.802  1.00  0.00            
ATOM    884  N   PRO B  34      93.626   0.160   5.927  1.00  0.00            
ATOM    885  CD  PRO B  34      92.666  -0.263   7.030  1.00  0.00            
ATOM    886  HD1 PRO B  34      92.312  -1.285   6.956  1.00  0.00            
ATOM    887  HD2 PRO B  34      91.889   0.496   7.102  1.00  0.00            
ATOM    888  CG  PRO B  34      93.572  -0.196   8.266  1.00  0.00            
ATOM    889  HG1 PRO B  34      94.098  -1.138   8.383  1.00  0.00            
ATOM    890  HG2 PRO B  34      93.049   0.011   9.206  1.00  0.00            
ATOM    891  CB  PRO B  34      94.548   0.923   7.869  1.00  0.00            
ATOM    892  HB1 PRO B  34      95.420   0.819   8.519  1.00  0.00            
ATOM    893  HB2 PRO B  34      94.036   1.879   8.000  1.00  0.00            
ATOM    894  CA  PRO B  34      94.838   0.619   6.448  1.00  0.00            
ATOM    895  HA  PRO B  34      95.084   1.494   5.852  1.00  0.00            
ATOM    896  C   PRO B  34      95.966  -0.378   6.449  1.00  0.00            
ATOM    897  O   PRO B  34      95.779  -1.591   6.365  1.00  0.00            
ATOM    898  N   HYP B  35      97.244   0.132   6.480  1.00  0.00            
ATOM    899  CD2 HYP B  35      97.634   1.641   6.280  1.00  0.00            
ATOM    900 1HD2 HYP B  35      97.468   2.236   7.174  1.00  0.00            
ATOM    901 2HD2 HYP B  35      97.261   2.129   5.384  1.00  0.00            
ATOM    902  CG  HYP B  35      99.164   1.553   5.931  1.00  0.00            
ATOM    903  HG  HYP B  35      99.688   2.454   6.245  1.00  0.00            
ATOM    904  OD1 HYP B  35      99.304   1.301   4.520  1.00  0.00            
ATOM    905  HD1 HYP B  35     100.218   0.991   4.470  1.00  0.00            
ATOM    906  CB  HYP B  35      99.531   0.349   6.783  1.00  0.00            
ATOM    907  HB1 HYP B  35      99.483   0.534   7.863  1.00  0.00            
ATOM    908  HB2 HYP B  35     100.515   0.034   6.446  1.00  0.00            
ATOM    909  CA  HYP B  35      98.480  -0.715   6.567  1.00  0.00            
ATOM    910  HA  HYP B  35      98.664  -1.185   5.596  1.00  0.00            
ATOM    911  C   HYP B  35      98.431  -1.697   7.745  1.00  0.00            
ATOM    912  O   HYP B  35      97.696  -1.555   8.736  1.00  0.00            
ATOM    913  N   GLY B  36      99.214  -2.771   7.649  1.00  0.00            
ATOM    914  H   GLY B  36      99.667  -2.934   6.757  1.00  0.00            
ATOM    915  CA  GLY B  36      99.312  -3.882   8.620  1.00  0.00            
ATOM    916  HA1 GLY B  36      99.825  -4.751   8.204  1.00  0.00            
ATOM    917  HA2 GLY B  36      98.293  -4.198   8.846  1.00  0.00            
ATOM    918  C   GLY B  36     100.036  -3.423   9.903  1.00  0.00            
ATOM    919  O   GLY B  36     100.471  -2.285  10.051  1.00  0.00            
ATOM    920  N   PRO B  37     100.155  -4.363  10.856  1.00  0.00            
ATOM    921  CD  PRO B  37      99.571  -5.734  10.883  1.00  0.00            
ATOM    922  HD1 PRO B  37      99.765  -6.303   9.972  1.00  0.00            
ATOM    923  HD2 PRO B  37      98.505  -5.764  11.129  1.00  0.00            
ATOM    924  CG  PRO B  37     100.354  -6.435  12.045  1.00  0.00            
ATOM    925  HG1 PRO B  37     101.276  -6.826  11.602  1.00  0.00            
ATOM    926  HG2 PRO B  37      99.804  -7.280  12.474  1.00  0.00            
ATOM    927  CB  PRO B  37     100.651  -5.296  12.999  1.00  0.00            
ATOM    928  HB1 PRO B  37     101.481  -5.475  13.700  1.00  0.00            
ATOM    929  HB2 PRO B  37      99.782  -4.944  13.560  1.00  0.00            
ATOM    930  CA  PRO B  37     101.021  -4.150  12.049  1.00  0.00            
ATOM    931  HA  PRO B  37     100.716  -3.219  12.528  1.00  0.00            
ATOM    932  C   PRO B  37     102.531  -4.099  11.753  1.00  0.00            
ATOM    933  O   PRO B  37     102.909  -4.691  10.689  1.00  0.00            
ATOM    934  N   HYP B  38     103.377  -3.533  12.604  1.00  0.00            
ATOM    935  CD2 HYP B  38     103.029  -3.034  13.977  1.00  0.00            
ATOM    936 1HD2 HYP B  38     103.210  -3.873  14.643  1.00  0.00            
ATOM    937 2HD2 HYP B  38     101.993  -2.729  14.075  1.00  0.00            
ATOM    938  CG  HYP B  38     104.086  -1.905  14.111  1.00  0.00            
ATOM    939  HG  HYP B  38     104.325  -1.711  15.159  1.00  0.00            
ATOM    940  OD1 HYP B  38     103.686  -0.734  13.382  1.00  0.00            
ATOM    941  HD1 HYP B  38     104.303  -0.001  13.436  1.00  0.00            
ATOM    942  CB  HYP B  38     105.322  -2.423  13.385  1.00  0.00            
ATOM    943  HB1 HYP B  38     105.869  -3.036  14.105  1.00  0.00            
ATOM    944  HB2 HYP B  38     105.927  -1.631  12.942  1.00  0.00            
ATOM    945  CA  HYP B  38     104.742  -3.327  12.236  1.00  0.00            
ATOM    946  HA  HYP B  38     104.846  -2.794  11.295  1.00  0.00            
ATOM    947  C   HYP B  38     105.648  -4.607  12.091  1.00  0.00            
ATOM    948  O   HYP B  38     105.281  -5.743  12.518  1.00  0.00            
ATOM    949  N   GLY B  39     106.762  -4.339  11.393  1.00  0.00            
ATOM    950  H   GLY B  39     106.982  -3.386  11.138  1.00  0.00            
ATOM    951  CA  GLY B  39     107.905  -5.218  11.184  1.00  0.00            
ATOM    952  HA1 GLY B  39     108.495  -4.849  10.341  1.00  0.00            
ATOM    953  HA2 GLY B  39     107.552  -6.246  11.091  1.00  0.00            
ATOM    954  C   GLY B  39     108.922  -5.297  12.311  1.00  0.00            
ATOM    955  O   GLY B  39     109.044  -4.378  13.145  1.00  0.00            
ATOM    956  N   NH2 B  40     109.479  -6.508  12.538  1.00  0.00            
ATOM    957  H1  NH2 B  40     109.117  -7.308  12.045  1.00  0.00            
ATOM    958  H2  NH2 B  40     110.312  -6.830  12.055  1.00  0.00            
TER
ATOM    959  CH3 ACE C   1      12.047  -3.258  10.429  1.00  0.00            
ATOM    960 1HH3 ACE C   1      11.498  -3.632  11.285  1.00  0.00            
ATOM    961 2HH3 ACE C   1      11.408  -2.460  10.058  1.00  0.00            
ATOM    962 3HH3 ACE C   1      12.150  -4.057   9.695  1.00  0.00            
ATOM    963  C   ACE C   1      13.454  -2.648  10.895  1.00  0.00            
ATOM    964  O   ACE C   1      13.635  -1.475  10.668  1.00  0.00            
ATOM    965  N   PRO C   2      14.408  -3.453  11.364  1.00  0.00            
ATOM    966  CD  PRO C   2      14.274  -4.882  11.625  1.00  0.00            
ATOM    967  HD1 PRO C   2      13.736  -5.477  10.889  1.00  0.00            
ATOM    968  HD2 PRO C   2      13.674  -4.937  12.533  1.00  0.00            
ATOM    969  CG  PRO C   2      15.695  -5.479  11.950  1.00  0.00            
ATOM    970  HG1 PRO C   2      16.205  -5.739  11.025  1.00  0.00            
ATOM    971  HG2 PRO C   2      15.665  -6.319  12.629  1.00  0.00            
ATOM    972  CB  PRO C   2      16.414  -4.178  12.480  1.00  0.00            
ATOM    973  HB1 PRO C   2      17.497  -4.280  12.450  1.00  0.00            
ATOM    974  HB2 PRO C   2      16.252  -4.023  13.553  1.00  0.00            
ATOM    975  CA  PRO C   2      15.709  -2.977  11.750  1.00  0.00            
ATOM    976  HA  PRO C   2      15.587  -2.038  12.297  1.00  0.00            
ATOM    977  C   PRO C   2      16.572  -2.721  10.482  1.00  0.00            
ATOM    978  O   PRO C   2      16.230  -3.230   9.407  1.00  0.00            
ATOM    979  N   HYP C   3      17.665  -1.937  10.510  1.00  0.00            
ATOM    980  CD2 HYP C   3      18.261  -1.410  11.695  1.00  0.00            
ATOM    981 1HD2 HYP C   3      18.996  -2.110  12.094  1.00  0.00            
ATOM    982 2HD2 HYP C   3      17.438  -1.076  12.335  1.00  0.00            
ATOM    983  CG  HYP C   3      19.051  -0.196  11.325  1.00  0.00            
ATOM    984  HG  HYP C   3      19.805  -0.032  12.090  1.00  0.00            
ATOM    985  OD1 HYP C   3      18.365   1.036  11.202  1.00  0.00            
ATOM    986  HD1 HYP C   3      18.130   1.252  12.109  1.00  0.00            
ATOM    987  CB  HYP C   3      19.681  -0.680   9.991  1.00  0.00            
ATOM    988  HB1 HYP C   3      20.519  -1.298  10.308  1.00  0.00            
ATOM    989  HB2 HYP C   3      19.880   0.241   9.442  1.00  0.00            
ATOM    990  CA  HYP C   3      18.556  -1.583   9.455  1.00  0.00            
ATOM    991  HA  HYP C   3      17.945  -1.042   8.722  1.00  0.00            
ATOM    992  C   HYP C   3      19.192  -2.878   8.855  1.00  0.00            
ATOM    993  O   HYP C   3      19.623  -3.779   9.581  1.00  0.00            
ATOM    994  N   GLY C   4      19.385  -2.894   7.524  1.00  0.00            
ATOM    995  H   GLY C   4      19.221  -2.027   7.028  1.00  0.00            
ATOM    996  CA  GLY C   4      19.901  -3.998   6.760  1.00  0.00            
ATOM    997  HA1 GLY C   4      19.781  -3.778   5.702  1.00  0.00            
ATOM    998  HA2 GLY C   4      19.236  -4.810   7.029  1.00  0.00            
ATOM    999  C   GLY C   4      21.419  -4.331   7.002  1.00  0.00            
ATOM   1000  O   GLY C   4      22.021  -3.761   7.915  1.00  0.00            
ATOM   1001  N   PRO C   5      21.967  -5.320   6.216  1.00  0.00            
ATOM   1002  CD  PRO C   5      21.224  -6.311   5.378  1.00  0.00            
ATOM   1003  HD1 PRO C   5      21.215  -5.960   4.339  1.00  0.00            
ATOM   1004  HD2 PRO C   5      20.194  -6.415   5.709  1.00  0.00            
ATOM   1005  CG  PRO C   5      21.934  -7.658   5.400  1.00  0.00            
ATOM   1006  HG1 PRO C   5      21.821  -8.297   4.528  1.00  0.00            
ATOM   1007  HG2 PRO C   5      21.735  -8.258   6.294  1.00  0.00            
ATOM   1008  CB  PRO C   5      23.336  -7.137   5.516  1.00  0.00            
ATOM   1009  HB1 PRO C   5      23.719  -6.807   4.562  1.00  0.00            
ATOM   1010  HB2 PRO C   5      23.854  -7.958   6.035  1.00  0.00            
ATOM   1011  CA  PRO C   5      23.338  -5.859   6.439  1.00  0.00            
ATOM   1012  HA  PRO C   5      23.459  -6.119   7.488  1.00  0.00            
ATOM   1013  C   PRO C   5      24.433  -4.828   6.062  1.00  0.00            
ATOM   1014  O   PRO C   5      24.196  -3.856   5.345  1.00  0.00            
ATOM   1015  N   HYP C   6      25.710  -5.038   6.498  1.00  0.00            
ATOM   1016  CD2 HYP C   6      26.228  -5.891   7.547  1.00  0.00            
ATOM   1017 1HD2 HYP C   6      26.494  -6.835   7.070  1.00  0.00            
ATOM   1018 2HD2 HYP C   6      25.578  -6.209   8.362  1.00  0.00            
ATOM   1019  CG  HYP C   6      27.369  -5.144   8.264  1.00  0.00            
ATOM   1020  HG  HYP C   6      28.097  -5.716   8.845  1.00  0.00            
ATOM   1021  OD1 HYP C   6      26.615  -4.372   9.156  1.00  0.00            
ATOM   1022  HD1 HYP C   6      27.179  -3.793   9.669  1.00  0.00            
ATOM   1023  CB  HYP C   6      27.956  -4.415   7.068  1.00  0.00            
ATOM   1024  HB1 HYP C   6      28.534  -5.211   6.592  1.00  0.00            
ATOM   1025  HB2 HYP C   6      28.498  -3.512   7.351  1.00  0.00            
ATOM   1026  CA  HYP C   6      26.782  -4.127   6.186  1.00  0.00            
ATOM   1027  HA  HYP C   6      26.383  -3.150   6.461  1.00  0.00            
ATOM   1028  C   HYP C   6      27.087  -4.060   4.763  1.00  0.00            
ATOM   1029  O   HYP C   6      26.866  -5.095   4.052  1.00  0.00            
ATOM   1030  N   GLY C   7      27.472  -2.872   4.270  1.00  0.00            
ATOM   1031  H   GLY C   7      27.404  -2.051   4.842  1.00  0.00            
ATOM   1032  CA  GLY C   7      27.724  -2.697   2.865  1.00  0.00            
ATOM   1033  HA1 GLY C   7      27.992  -1.683   2.542  1.00  0.00            
ATOM   1034  HA2 GLY C   7      26.769  -2.930   2.393  1.00  0.00            
ATOM   1035  C   GLY C   7      28.857  -3.545   2.302  1.00  0.00            
ATOM   1036  O   GLY C   7      29.831  -3.884   3.055  1.00  0.00            
ATOM   1037  N   PRO C   8      28.801  -3.819   1.004  1.00  0.00            
ATOM   1038  CD  PRO C   8      27.698  -3.599  -0.011  1.00  0.00            
ATOM   1039  HD1 PRO C   8      27.833  -2.700  -0.609  1.00  0.00            
ATOM   1040  HD2 PRO C   8      26.720  -3.582   0.475  1.00  0.00            
ATOM   1041  CG  PRO C   8      27.706  -4.853  -0.836  1.00  0.00            
ATOM   1042  HG1 PRO C   8      27.223  -4.777  -1.816  1.00  0.00            
ATOM   1043  HG2 PRO C   8      27.164  -5.691  -0.398  1.00  0.00            
ATOM   1044  CB  PRO C   8      29.210  -5.039  -1.043  1.00  0.00            
ATOM   1045  HB1 PRO C   8      29.536  -4.304  -1.783  1.00  0.00            
ATOM   1046  HB2 PRO C   8      29.437  -6.087  -1.252  1.00  0.00            
ATOM   1047  CA  PRO C   8      29.842  -4.641   0.326  1.00  0.00            
ATOM   1048  HA  PRO C   8      30.162  -5.540   0.859  1.00  0.00            
ATOM   1049  C   PRO C   8      31.143  -3.770   0.108  1.00  0.00            
ATOM   1050  O   PRO C   8      31.069  -2.555   0.202  1.00  0.00            
ATOM   1051  N   HYP C   9      32.357  -4.333  -0.044  1.00  0.00            
ATOM   1052  CD2 HYP C   9      32.608  -5.716  -0.062  1.00  0.00            
ATOM   1053 1HD2 HYP C   9      32.397  -6.166  -1.034  1.00  0.00            
ATOM   1054 2HD2 HYP C   9      32.049  -6.313   0.660  1.00  0.00            
ATOM   1055  CG  HYP C   9      34.028  -5.882   0.326  1.00  0.00            
ATOM   1056  HG  HYP C   9      34.510  -6.747  -0.123  1.00  0.00            
ATOM   1057  OD1 HYP C   9      34.110  -5.948   1.797  1.00  0.00            
ATOM   1058  HD1 HYP C   9      33.676  -6.772   2.048  1.00  0.00            
ATOM   1059  CB  HYP C   9      34.671  -4.622  -0.292  1.00  0.00            
ATOM   1060  HB1 HYP C   9      34.758  -4.790  -1.364  1.00  0.00            
ATOM   1061  HB2 HYP C   9      35.654  -4.390   0.120  1.00  0.00            
ATOM   1062  CA  HYP C   9      33.636  -3.594  -0.079  1.00  0.00            
ATOM   1063  HA  HYP C   9      33.840  -3.203   0.921  1.00  0.00            
ATOM   1064  C   HYP C   9      33.785  -2.434  -1.105  1.00  0.00            
ATOM   1065  O   HYP C   9      33.361  -2.457  -2.283  1.00  0.00            
ATOM   1066  N   GLY C  10      34.466  -1.385  -0.619  1.00  0.00            
ATOM   1067  H   GLY C  10      35.021  -1.494   0.216  1.00  0.00            
ATOM   1068  CA  GLY C  10      34.757  -0.185  -1.391  1.00  0.00            
ATOM   1069  HA1 GLY C  10      35.224   0.559  -0.743  1.00  0.00            
ATOM   1070  HA2 GLY C  10      33.783   0.126  -1.760  1.00  0.00            
ATOM   1071  C   GLY C  10      35.620  -0.360  -2.638  1.00  0.00            
ATOM   1072  O   GLY C  10      36.190  -1.427  -2.775  1.00  0.00            
ATOM   1073  N   PRO C  11      35.798   0.582  -3.590  1.00  0.00            
ATOM   1074  CD  PRO C  11      35.201   1.875  -3.394  1.00  0.00            
ATOM   1075  HD1 PRO C  11      35.562   2.270  -2.441  1.00  0.00            
ATOM   1076  HD2 PRO C  11      34.118   1.811  -3.337  1.00  0.00            
ATOM   1077  CG  PRO C  11      35.653   2.729  -4.652  1.00  0.00            
ATOM   1078  HG1 PRO C  11      36.504   3.374  -4.428  1.00  0.00            
ATOM   1079  HG2 PRO C  11      34.871   3.397  -5.013  1.00  0.00            
ATOM   1080  CB  PRO C  11      36.072   1.701  -5.682  1.00  0.00            
ATOM   1081  HB1 PRO C  11      36.819   1.995  -6.424  1.00  0.00            
ATOM   1082  HB2 PRO C  11      35.269   1.213  -6.221  1.00  0.00            
ATOM   1083  CA  PRO C  11      36.621   0.555  -4.798  1.00  0.00            
ATOM   1084  HA  PRO C  11      36.541  -0.435  -5.234  1.00  0.00            
ATOM   1085  C   PRO C  11      38.133   0.853  -4.477  1.00  0.00            
ATOM   1086  O   PRO C  11      38.486   1.343  -3.406  1.00  0.00            
ATOM   1087  N   HYP C  12      39.026   0.548  -5.415  1.00  0.00            
ATOM   1088  CD2 HYP C  12      38.744  -0.317  -6.562  1.00  0.00            
ATOM   1089 1HD2 HYP C  12      38.245   0.241  -7.359  1.00  0.00            
ATOM   1090 2HD2 HYP C  12      38.160  -1.205  -6.310  1.00  0.00            
ATOM   1091  CG  HYP C  12      40.083  -0.847  -7.031  1.00  0.00            
ATOM   1092  HG  HYP C  12      39.970  -0.964  -8.106  1.00  0.00            
ATOM   1093  OD1 HYP C  12      40.495  -2.077  -6.399  1.00  0.00            
ATOM   1094  HD1 HYP C  12      41.438  -2.158  -6.576  1.00  0.00            
ATOM   1095  CB  HYP C  12      41.074   0.216  -6.651  1.00  0.00            
ATOM   1096  HB1 HYP C  12      40.999   1.103  -7.274  1.00  0.00            
ATOM   1097  HB2 HYP C  12      42.105  -0.132  -6.716  1.00  0.00            
ATOM   1098  CA  HYP C  12      40.490   0.649  -5.300  1.00  0.00            
ATOM   1099  HA  HYP C  12      40.885  -0.016  -4.540  1.00  0.00            
ATOM   1100  C   HYP C  12      40.821   2.126  -4.963  1.00  0.00            
ATOM   1101  O   HYP C  12      40.061   3.073  -5.277  1.00  0.00            
ATOM   1102  N   GLY C  13      41.909   2.366  -4.278  1.00  0.00            
ATOM   1103  H   GLY C  13      42.603   1.678  -4.030  1.00  0.00            
ATOM   1104  CA  GLY C  13      42.439   3.669  -3.809  1.00  0.00            
ATOM   1105  HA1 GLY C  13      43.263   3.579  -3.093  1.00  0.00            
ATOM   1106  HA2 GLY C  13      41.630   4.165  -3.278  1.00  0.00            
ATOM   1107  C   GLY C  13      42.915   4.580  -4.980  1.00  0.00            
ATOM   1108  O   GLY C  13      43.092   4.100  -6.125  1.00  0.00            
ATOM   1109  N   PRO C  14      43.108   5.891  -4.756  1.00  0.00            
ATOM   1110  CD  PRO C  14      43.053   6.623  -3.470  1.00  0.00            
ATOM   1111  HD1 PRO C  14      43.974   6.375  -2.943  1.00  0.00            
ATOM   1112  HD2 PRO C  14      42.197   6.210  -2.948  1.00  0.00            
ATOM   1113  CG  PRO C  14      42.890   8.096  -3.787  1.00  0.00            
ATOM   1114  HG1 PRO C  14      43.346   8.780  -3.069  1.00  0.00            
ATOM   1115  HG2 PRO C  14      41.844   8.243  -4.049  1.00  0.00            
ATOM   1116  CB  PRO C  14      43.660   8.189  -5.094  1.00  0.00            
ATOM   1117  HB1 PRO C  14      44.687   8.433  -4.820  1.00  0.00            
ATOM   1118  HB2 PRO C  14      43.421   9.053  -5.718  1.00  0.00            
ATOM   1119  CA  PRO C  14      43.595   6.854  -5.784  1.00  0.00            
ATOM   1120  HA  PRO C  14      42.906   6.986  -6.622  1.00  0.00            
ATOM   1121  C   PRO C  14      44.957   6.399  -6.346  1.00  0.00            
ATOM   1122  O   PRO C  14      45.824   5.784  -5.644  1.00  0.00            
ATOM   1123  N   HYP C  15      45.388   6.807  -7.551  1.00  0.00            
ATOM   1124  CD2 HYP C  15      44.615   7.455  -8.624  1.00  0.00            
ATOM   1125 1HD2 HYP C  15      44.688   8.537  -8.589  1.00  0.00            
ATOM   1126 2HD2 HYP C  15      43.587   7.111  -8.504  1.00  0.00            
ATOM   1127  CG  HYP C  15      45.240   7.011  -9.980  1.00  0.00            
ATOM   1128  HG  HYP C  15      45.132   7.836 -10.691  1.00  0.00            
ATOM   1129  OD1 HYP C  15      44.760   5.752 -10.491  1.00  0.00            
ATOM   1130  HD1 HYP C  15      45.044   5.571 -11.395  1.00  0.00            
ATOM   1131  CB  HYP C  15      46.732   7.158  -9.544  1.00  0.00            
ATOM   1132  HB1 HYP C  15      47.048   8.194  -9.424  1.00  0.00            
ATOM   1133  HB2 HYP C  15      47.398   6.746 -10.293  1.00  0.00            
ATOM   1134  CA  HYP C  15      46.712   6.458  -8.166  1.00  0.00            
ATOM   1135  HA  HYP C  15      46.806   5.375  -8.204  1.00  0.00            
ATOM   1136  C   HYP C  15      47.839   6.971  -7.330  1.00  0.00            
ATOM   1137  O   HYP C  15      47.792   8.041  -6.765  1.00  0.00            
ATOM   1138  N   GLY C  16      48.877   6.163  -7.210  1.00  0.00            
ATOM   1139  H   GLY C  16      48.837   5.255  -7.668  1.00  0.00            
ATOM   1140  CA  GLY C  16      50.154   6.639  -6.575  1.00  0.00            
ATOM   1141  HA1 GLY C  16      50.808   5.862  -6.168  1.00  0.00            
ATOM   1142  HA2 GLY C  16      49.816   7.247  -5.744  1.00  0.00            
ATOM   1143  C   GLY C  16      51.139   7.481  -7.392  1.00  0.00            
ATOM   1144  O   GLY C  16      50.890   7.805  -8.558  1.00  0.00            
ATOM   1145  N   GLU C  17      52.060   8.192  -6.715  1.00  0.00            
ATOM   1146  H   GLU C  17      51.968   8.221  -5.717  1.00  0.00            
ATOM   1147  CA  GLU C  17      52.805   9.242  -7.467  1.00  0.00            
ATOM   1148  HA  GLU C  17      52.076   9.817  -8.038  1.00  0.00            
ATOM   1149  CB  GLU C  17      53.585  10.212  -6.537  1.00  0.00            
ATOM   1150  HB1 GLU C  17      54.089  10.957  -7.148  1.00  0.00            
ATOM   1151  HB2 GLU C  17      54.322   9.712  -5.904  1.00  0.00            
ATOM   1152  CG  GLU C  17      52.619  10.986  -5.540  1.00  0.00            
ATOM   1153  HG1 GLU C  17      52.958  10.944  -4.503  1.00  0.00            
ATOM   1154  HG2 GLU C  17      51.712  10.407  -5.358  1.00  0.00            
ATOM   1155  CD  GLU C  17      52.482  12.426  -5.899  1.00  0.00            
ATOM   1156  OE1 GLU C  17      53.255  13.306  -5.516  1.00  0.00            
ATOM   1157  OE2 GLU C  17      51.600  12.639  -6.736  1.00  0.00            
ATOM   1158  C   GLU C  17      53.709   8.500  -8.507  1.00  0.00            
ATOM   1159  O   GLU C  17      54.247   7.445  -8.222  1.00  0.00            
ATOM   1160  N   PRO C  18      53.886   8.963  -9.747  1.00  0.00            
ATOM   1161  CD  PRO C  18      53.060   9.887 -10.465  1.00  0.00            
ATOM   1162  HD1 PRO C  18      52.863  10.726  -9.798  1.00  0.00            
ATOM   1163  HD2 PRO C  18      52.146   9.368 -10.749  1.00  0.00            
ATOM   1164  CG  PRO C  18      53.830  10.331 -11.728  1.00  0.00            
ATOM   1165  HG1 PRO C  18      54.374  11.252 -11.513  1.00  0.00            
ATOM   1166  HG2 PRO C  18      53.043  10.528 -12.463  1.00  0.00            
ATOM   1167  CB  PRO C  18      54.796   9.196 -11.975  1.00  0.00            
ATOM   1168  HB1 PRO C  18      55.732   9.540 -12.410  1.00  0.00            
ATOM   1169  HB2 PRO C  18      54.339   8.483 -12.663  1.00  0.00            
ATOM   1170  CA  PRO C  18      54.972   8.543 -10.592  1.00  0.00            
ATOM   1171  HA  PRO C  18      55.080   7.463 -10.609  1.00  0.00            
ATOM   1172  C   PRO C  18      56.358   8.980 -10.035  1.00  0.00            
ATOM   1173  O   PRO C  18      56.557   9.886  -9.215  1.00  0.00            
ATOM   1174  N   GLY C  19      57.393   8.283 -10.542  1.00  0.00            
ATOM   1175  H   GLY C  19      57.149   7.472 -11.088  1.00  0.00            
ATOM   1176  CA  GLY C  19      58.787   8.500 -10.150  1.00  0.00            
ATOM   1177  HA1 GLY C  19      58.840   8.508  -9.057  1.00  0.00            
ATOM   1178  HA2 GLY C  19      59.063   9.486 -10.538  1.00  0.00            
ATOM   1179  C   GLY C  19      59.781   7.378 -10.650  1.00  0.00            
ATOM   1180  O   GLY C  19      59.289   6.279 -10.947  1.00  0.00            
ATOM   1181  N   GLN C  20      61.029   7.739 -10.911  1.00  0.00            
ATOM   1182  H   GLN C  20      61.336   8.644 -10.597  1.00  0.00            
ATOM   1183  CA  GLN C  20      61.994   6.917 -11.623  1.00  0.00            
ATOM   1184  HA  GLN C  20      61.425   6.198 -12.210  1.00  0.00            
ATOM   1185  CB  GLN C  20      62.814   7.909 -12.521  1.00  0.00            
ATOM   1186  HB1 GLN C  20      63.755   7.506 -12.887  1.00  0.00            
ATOM   1187  HB2 GLN C  20      63.064   8.693 -11.800  1.00  0.00            
ATOM   1188  CG  GLN C  20      62.121   8.494 -13.729  1.00  0.00            
ATOM   1189  HG1 GLN C  20      61.131   8.860 -13.459  1.00  0.00            
ATOM   1190  HG2 GLN C  20      62.092   7.791 -14.548  1.00  0.00            
ATOM   1191  CD  GLN C  20      62.763   9.760 -14.328  1.00  0.00            
ATOM   1192  OE1 GLN C  20      63.828  10.214 -13.863  1.00  0.00            
ATOM   1193  NE2 GLN C  20      62.168  10.424 -15.336  1.00  0.00            
ATOM   1194 1HE2 GLN C  20      61.312  10.068 -15.738  1.00  0.00            
ATOM   1195 2HE2 GLN C  20      62.494  11.381 -15.411  1.00  0.00            
ATOM   1196  C   GLN C  20      62.951   6.093 -10.711  1.00  0.00            
ATOM   1197  O   GLN C  20      63.583   5.176 -11.253  1.00  0.00            
ATOM   1198  N   GLY C  21      62.841   6.291  -9.418  1.00  0.00            
ATOM   1199  H   GLY C  21      62.489   7.172  -9.073  1.00  0.00            
ATOM   1200  CA  GLY C  21      63.495   5.394  -8.445  1.00  0.00            
ATOM   1201  HA1 GLY C  21      63.802   4.447  -8.899  1.00  0.00            
ATOM   1202  HA2 GLY C  21      62.664   5.099  -7.801  1.00  0.00            
ATOM   1203  C   GLY C  21      64.560   6.052  -7.570  1.00  0.00            
ATOM   1204  O   GLY C  21      65.300   6.926  -8.041  1.00  0.00            
ATOM   1205  N   LEU C  22      64.746   5.676  -6.318  1.00  0.00            
ATOM   1206  H   LEU C  22      64.041   5.093  -5.909  1.00  0.00            
ATOM   1207  CA  LEU C  22      65.835   6.128  -5.435  1.00  0.00            
ATOM   1208  HA  LEU C  22      65.948   7.187  -5.642  1.00  0.00            
ATOM   1209  CB  LEU C  22      65.321   5.876  -3.956  1.00  0.00            
ATOM   1210  HB1 LEU C  22      66.160   5.696  -3.276  1.00  0.00            
ATOM   1211  HB2 LEU C  22      64.800   4.925  -3.881  1.00  0.00            
ATOM   1212  CG  LEU C  22      64.543   7.081  -3.493  1.00  0.00            
ATOM   1213  HG  LEU C  22      63.762   7.267  -4.235  1.00  0.00            
ATOM   1214  CD1 LEU C  22      63.755   6.686  -2.234  1.00  0.00            
ATOM   1215 1HD1 LEU C  22      63.329   5.710  -2.439  1.00  0.00            
ATOM   1216 2HD1 LEU C  22      64.395   6.697  -1.357  1.00  0.00            
ATOM   1217 3HD1 LEU C  22      62.938   7.394  -2.077  1.00  0.00            
ATOM   1218  CD2 LEU C  22      65.376   8.269  -3.249  1.00  0.00            
ATOM   1219 1HD2 LEU C  22      64.899   9.089  -2.714  1.00  0.00            
ATOM   1220 2HD2 LEU C  22      66.334   7.977  -2.823  1.00  0.00            
ATOM   1221 3HD2 LEU C  22      65.618   8.775  -4.176  1.00  0.00            
ATOM   1222  C   LEU C  22      67.182   5.388  -5.603  1.00  0.00            
ATOM   1223  O   LEU C  22      67.179   4.285  -6.087  1.00  0.00            
ATOM   1224  N   ARG C  23      68.365   6.045  -5.338  1.00  0.00            
ATOM   1225  H   ARG C  23      68.346   6.961  -4.925  1.00  0.00            
ATOM   1226  CA  ARG C  23      69.654   5.383  -5.489  1.00  0.00            
ATOM   1227  HA  ARG C  23      69.739   4.950  -6.485  1.00  0.00            
ATOM   1228  CB  ARG C  23      70.793   6.381  -5.355  1.00  0.00            
ATOM   1229  HB1 ARG C  23      70.783   6.669  -4.303  1.00  0.00            
ATOM   1230  HB2 ARG C  23      70.495   7.250  -5.951  1.00  0.00            
ATOM   1231  CG  ARG C  23      72.197   5.950  -5.766  1.00  0.00            
ATOM   1232  HG1 ARG C  23      72.171   5.508  -6.754  1.00  0.00            
ATOM   1233  HG2 ARG C  23      72.500   5.224  -5.002  1.00  0.00            
ATOM   1234  CD  ARG C  23      73.223   7.079  -5.685  1.00  0.00            
ATOM   1235  HD1 ARG C  23      73.291   7.391  -4.647  1.00  0.00            
ATOM   1236  HD2 ARG C  23      72.855   7.993  -6.151  1.00  0.00            
ATOM   1237  NE  ARG C  23      74.511   6.650  -6.320  1.00  0.00            
ATOM   1238  HE  ARG C  23      74.482   6.062  -7.131  1.00  0.00            
ATOM   1239  CZ  ARG C  23      75.733   6.873  -5.855  1.00  0.00            
ATOM   1240  NH1 ARG C  23      76.684   6.240  -6.414  1.00  0.00            
ATOM   1241 1HH1 ARG C  23      76.320   5.544  -7.051  1.00  0.00            
ATOM   1242 2HH1 ARG C  23      77.661   6.467  -6.241  1.00  0.00            
ATOM   1243  NH2 ARG C  23      76.039   7.834  -5.046  1.00  0.00            
ATOM   1244 1HH2 ARG C  23      75.341   8.514  -4.761  1.00  0.00            
ATOM   1245 2HH2 ARG C  23      76.991   8.114  -4.890  1.00  0.00            
ATOM   1246  C   ARG C  23      69.913   4.131  -4.596  1.00  0.00            
ATOM   1247  O   ARG C  23      69.359   4.016  -3.544  1.00  0.00            
ATOM   1248  N   GLY C  24      70.653   3.182  -5.115  1.00  0.00            
ATOM   1249  H   GLY C  24      70.856   3.206  -6.103  1.00  0.00            
ATOM   1250  CA  GLY C  24      70.707   1.927  -4.428  1.00  0.00            
ATOM   1251  HA1 GLY C  24      70.840   1.136  -5.163  1.00  0.00            
ATOM   1252  HA2 GLY C  24      69.676   1.669  -4.188  1.00  0.00            
ATOM   1253  C   GLY C  24      71.636   1.782  -3.202  1.00  0.00            
ATOM   1254  O   GLY C  24      72.055   2.801  -2.686  1.00  0.00            
ATOM   1255  N   PRO C  25      71.715   0.555  -2.636  1.00  0.00            
ATOM   1256  CD  PRO C  25      70.751  -0.512  -2.930  1.00  0.00            
ATOM   1257  HD1 PRO C  25      71.186  -1.179  -3.678  1.00  0.00            
ATOM   1258  HD2 PRO C  25      69.862  -0.069  -3.377  1.00  0.00            
ATOM   1259  CG  PRO C  25      70.507  -1.142  -1.561  1.00  0.00            
ATOM   1260  HG1 PRO C  25      70.083  -2.141  -1.686  1.00  0.00            
ATOM   1261  HG2 PRO C  25      69.958  -0.449  -0.919  1.00  0.00            
ATOM   1262  CB  PRO C  25      71.863  -1.148  -1.003  1.00  0.00            
ATOM   1263  HB1 PRO C  25      72.497  -1.886  -1.493  1.00  0.00            
ATOM   1264  HB2 PRO C  25      71.983  -1.446   0.046  1.00  0.00            
ATOM   1265  CA  PRO C  25      72.393   0.292  -1.365  1.00  0.00            
ATOM   1266  HA  PRO C  25      72.058   1.070  -0.677  1.00  0.00            
ATOM   1267  C   PRO C  25      73.884   0.444  -1.504  1.00  0.00            
ATOM   1268  O   PRO C  25      74.441   0.339  -2.586  1.00  0.00            
ATOM   1269  N   HYP C  26      74.594   0.417  -0.383  1.00  0.00            
ATOM   1270  CD2 HYP C  26      74.107   0.878   0.932  1.00  0.00            
ATOM   1271 1HD2 HYP C  26      74.106   0.057   1.648  1.00  0.00            
ATOM   1272 2HD2 HYP C  26      73.192   1.476   0.909  1.00  0.00            
ATOM   1273  CG  HYP C  26      75.275   1.755   1.488  1.00  0.00            
ATOM   1274  HG  HYP C  26      75.273   1.661   2.577  1.00  0.00            
ATOM   1275  OD1 HYP C  26      75.104   3.069   1.081  1.00  0.00            
ATOM   1276  HD1 HYP C  26      75.939   3.466   1.345  1.00  0.00            
ATOM   1277  CB  HYP C  26      76.504   1.104   0.872  1.00  0.00            
ATOM   1278  HB1 HYP C  26      76.735   0.230   1.478  1.00  0.00            
ATOM   1279  HB2 HYP C  26      77.358   1.783   0.764  1.00  0.00            
ATOM   1280  CA  HYP C  26      76.040   0.537  -0.483  1.00  0.00            
ATOM   1281  HA  HYP C  26      76.210   1.333  -1.206  1.00  0.00            
ATOM   1282  C   HYP C  26      76.679  -0.726  -0.832  1.00  0.00            
ATOM   1283  O   HYP C  26      76.204  -1.821  -0.483  1.00  0.00            
ATOM   1284  N   GLY C  27      77.787  -0.717  -1.549  1.00  0.00            
ATOM   1285  H   GLY C  27      77.905   0.130  -2.080  1.00  0.00            
ATOM   1286  CA  GLY C  27      78.379  -1.948  -2.013  1.00  0.00            
ATOM   1287  HA1 GLY C  27      79.174  -1.727  -2.731  1.00  0.00            
ATOM   1288  HA2 GLY C  27      77.555  -2.500  -2.471  1.00  0.00            
ATOM   1289  C   GLY C  27      79.077  -2.772  -0.903  1.00  0.00            
ATOM   1290  O   GLY C  27      78.915  -2.538   0.263  1.00  0.00            
ATOM   1291  N   PRO C  28      79.966  -3.697  -1.266  1.00  0.00            
ATOM   1292  CD  PRO C  28      80.089  -4.309  -2.636  1.00  0.00            
ATOM   1293  HD1 PRO C  28      80.847  -3.746  -3.183  1.00  0.00            
ATOM   1294  HD2 PRO C  28      79.106  -4.384  -3.103  1.00  0.00            
ATOM   1295  CG  PRO C  28      80.615  -5.758  -2.425  1.00  0.00            
ATOM   1296  HG1 PRO C  28      81.194  -6.200  -3.243  1.00  0.00            
ATOM   1297  HG2 PRO C  28      79.781  -6.393  -2.141  1.00  0.00            
ATOM   1298  CB  PRO C  28      81.530  -5.466  -1.284  1.00  0.00            
ATOM   1299  HB1 PRO C  28      82.524  -5.153  -1.625  1.00  0.00            
ATOM   1300  HB2 PRO C  28      81.800  -6.354  -0.725  1.00  0.00            
ATOM   1301  CA  PRO C  28      80.847  -4.449  -0.398  1.00  0.00            
ATOM   1302  HA  PRO C  28      80.204  -4.857   0.391  1.00  0.00            
ATOM   1303  C   PRO C  28      81.895  -3.714   0.361  1.00  0.00            
ATOM   1304  O   PRO C  28      82.429  -2.720  -0.196  1.00  0.00            
ATOM   1305  N   HYP C  29      82.354  -4.258   1.526  1.00  0.00            
ATOM   1306  CD2 HYP C  29      81.888  -5.308   2.393  1.00  0.00            
ATOM   1307 1HD2 HYP C  29      82.129  -6.318   2.038  1.00  0.00            
ATOM   1308 2HD2 HYP C  29      80.819  -5.306   2.588  1.00  0.00            
ATOM   1309  CG  HYP C  29      82.536  -5.130   3.743  1.00  0.00            
ATOM   1310  HG  HYP C  29      82.521  -6.021   4.385  1.00  0.00            
ATOM   1311  OD1 HYP C  29      81.882  -4.117   4.476  1.00  0.00            
ATOM   1312  HD1 HYP C  29      80.969  -4.185   4.197  1.00  0.00            
ATOM   1313  CB  HYP C  29      83.987  -4.678   3.298  1.00  0.00            
ATOM   1314  HB1 HYP C  29      84.626  -5.424   2.811  1.00  0.00            
ATOM   1315  HB2 HYP C  29      84.480  -4.130   4.098  1.00  0.00            
ATOM   1316  CA  HYP C  29      83.627  -3.748   2.119  1.00  0.00            
ATOM   1317  HA  HYP C  29      83.329  -2.749   2.444  1.00  0.00            
ATOM   1318  C   HYP C  29      84.771  -3.717   1.158  1.00  0.00            
ATOM   1319  O   HYP C  29      84.978  -4.637   0.369  1.00  0.00            
ATOM   1320  N   GLY C  30      85.570  -2.656   1.270  1.00  0.00            
ATOM   1321  H   GLY C  30      85.325  -1.948   1.941  1.00  0.00            
ATOM   1322  CA  GLY C  30      86.782  -2.498   0.525  1.00  0.00            
ATOM   1323  HA1 GLY C  30      87.076  -1.466   0.718  1.00  0.00            
ATOM   1324  HA2 GLY C  30      86.519  -2.523  -0.531  1.00  0.00            
ATOM   1325  C   GLY C  30      87.871  -3.522   0.803  1.00  0.00            
ATOM   1326  O   GLY C  30      87.830  -4.285   1.750  1.00  0.00            
ATOM   1327  N   PRO C  31      88.874  -3.568  -0.142  1.00  0.00            
ATOM   1328  CD  PRO C  31      89.072  -2.704  -1.300  1.00  0.00            
ATOM   1329  HD1 PRO C  31      89.073  -1.635  -1.077  1.00  0.00            
ATOM   1330  HD2 PRO C  31      88.372  -2.906  -2.104  1.00  0.00            
ATOM   1331  CG  PRO C  31      90.367  -3.119  -1.908  1.00  0.00            
ATOM   1332  HG1 PRO C  31      91.218  -2.688  -1.372  1.00  0.00            
ATOM   1333  HG2 PRO C  31      90.367  -2.921  -2.975  1.00  0.00            
ATOM   1334  CB  PRO C  31      90.405  -4.552  -1.628  1.00  0.00            
ATOM   1335  HB1 PRO C  31      91.439  -4.891  -1.633  1.00  0.00            
ATOM   1336  HB2 PRO C  31      89.734  -5.008  -2.347  1.00  0.00            
ATOM   1337  CA  PRO C  31      89.875  -4.626  -0.139  1.00  0.00            
ATOM   1338  HA  PRO C  31      89.329  -5.535   0.121  1.00  0.00            
ATOM   1339  C   PRO C  31      90.941  -4.347   0.991  1.00  0.00            
ATOM   1340  O   PRO C  31      91.034  -3.160   1.392  1.00  0.00            
ATOM   1341  N   HYP C  32      91.733  -5.349   1.375  1.00  0.00            
ATOM   1342  CD2 HYP C  32      91.626  -6.770   0.937  1.00  0.00            
ATOM   1343 1HD2 HYP C  32      92.322  -6.851   0.104  1.00  0.00            
ATOM   1344 2HD2 HYP C  32      90.607  -7.090   0.716  1.00  0.00            
ATOM   1345  CG  HYP C  32      92.081  -7.626   2.109  1.00  0.00            
ATOM   1346  HG  HYP C  32      92.376  -8.643   1.852  1.00  0.00            
ATOM   1347  OD1 HYP C  32      91.029  -7.745   3.069  1.00  0.00            
ATOM   1348  HD1 HYP C  32      90.470  -8.457   2.761  1.00  0.00            
ATOM   1349  CB  HYP C  32      93.260  -6.688   2.679  1.00  0.00            
ATOM   1350  HB1 HYP C  32      94.236  -6.844   2.233  1.00  0.00            
ATOM   1351  HB2 HYP C  32      93.349  -6.873   3.757  1.00  0.00            
ATOM   1352  CA  HYP C  32      92.713  -5.256   2.420  1.00  0.00            
ATOM   1353  HA  HYP C  32      92.249  -4.881   3.334  1.00  0.00            
ATOM   1354  C   HYP C  32      93.805  -4.238   2.047  1.00  0.00            
ATOM   1355  O   HYP C  32      94.063  -3.930   0.854  1.00  0.00            
ATOM   1356  N   GLY C  33      94.457  -3.715   3.100  1.00  0.00            
ATOM   1357  H   GLY C  33      94.194  -3.996   4.035  1.00  0.00            
ATOM   1358  CA  GLY C  33      95.474  -2.690   2.909  1.00  0.00            
ATOM   1359  HA1 GLY C  33      95.571  -2.027   3.774  1.00  0.00            
ATOM   1360  HA2 GLY C  33      95.139  -2.104   2.049  1.00  0.00            
ATOM   1361  C   GLY C  33      96.928  -3.213   2.610  1.00  0.00            
ATOM   1362  O   GLY C  33      97.156  -4.349   2.436  1.00  0.00            
ATOM   1363  N   PRO C  34      97.938  -2.291   2.583  1.00  0.00            
ATOM   1364  CD  PRO C  34      97.809  -0.849   2.370  1.00  0.00            
ATOM   1365  HD1 PRO C  34      97.874  -0.308   3.311  1.00  0.00            
ATOM   1366  HD2 PRO C  34      96.860  -0.625   1.871  1.00  0.00            
ATOM   1367  CG  PRO C  34      98.971  -0.476   1.467  1.00  0.00            
ATOM   1368  HG1 PRO C  34      99.252   0.538   1.749  1.00  0.00            
ATOM   1369  HG2 PRO C  34      98.612  -0.570   0.438  1.00  0.00            
ATOM   1370  CB  PRO C  34     100.059  -1.456   1.764  1.00  0.00            
ATOM   1371  HB1 PRO C  34     100.705  -1.179   2.606  1.00  0.00            
ATOM   1372  HB2 PRO C  34     100.564  -1.831   0.882  1.00  0.00            
ATOM   1373  CA  PRO C  34      99.346  -2.683   2.286  1.00  0.00            
ATOM   1374  HA  PRO C  34      99.347  -3.333   1.411  1.00  0.00            
ATOM   1375  C   PRO C  34     100.083  -3.265   3.484  1.00  0.00            
ATOM   1376  O   PRO C  34      99.664  -3.105   4.608  1.00  0.00            
ATOM   1377  N   HYP C  35     101.318  -3.845   3.317  1.00  0.00            
ATOM   1378  CD2 HYP C  35     102.017  -4.354   2.108  1.00  0.00            
ATOM   1379 1HD2 HYP C  35     102.418  -3.536   1.514  1.00  0.00            
ATOM   1380 2HD2 HYP C  35     101.320  -4.948   1.521  1.00  0.00            
ATOM   1381  CG  HYP C  35     103.136  -5.302   2.521  1.00  0.00            
ATOM   1382  HG  HYP C  35     103.998  -5.232   1.850  1.00  0.00            
ATOM   1383  OD1 HYP C  35     102.599  -6.652   2.472  1.00  0.00            
ATOM   1384  HD1 HYP C  35     103.129  -7.297   2.930  1.00  0.00            
ATOM   1385  CB  HYP C  35     103.443  -4.867   3.950  1.00  0.00            
ATOM   1386  HB1 HYP C  35     104.153  -4.068   3.780  1.00  0.00            
ATOM   1387  HB2 HYP C  35     103.857  -5.646   4.588  1.00  0.00            
ATOM   1388  CA  HYP C  35     102.108  -4.297   4.460  1.00  0.00            
ATOM   1389  HA  HYP C  35     101.547  -5.121   4.903  1.00  0.00            
ATOM   1390  C   HYP C  35     102.309  -3.226   5.524  1.00  0.00            
ATOM   1391  O   HYP C  35     102.372  -2.066   5.077  1.00  0.00            
ATOM   1392  N   GLY C  36     102.342  -3.604   6.780  1.00  0.00            
ATOM   1393  H   GLY C  36     102.296  -4.588   7.041  1.00  0.00            
ATOM   1394  CA  GLY C  36     102.597  -2.648   7.879  1.00  0.00            
ATOM   1395  HA1 GLY C  36     102.555  -3.249   8.790  1.00  0.00            
ATOM   1396  HA2 GLY C  36     101.796  -1.917   7.916  1.00  0.00            
ATOM   1397  C   GLY C  36     103.920  -1.859   7.790  1.00  0.00            
ATOM   1398  O   GLY C  36     104.814  -2.296   7.026  1.00  0.00            
ATOM   1399  N   PRO C  37     104.203  -0.771   8.498  1.00  0.00            
ATOM   1400  CD  PRO C  37     103.355  -0.416   9.652  1.00  0.00            
ATOM   1401  HD1 PRO C  37     102.904  -1.330  10.053  1.00  0.00            
ATOM   1402  HD2 PRO C  37     102.623   0.300   9.259  1.00  0.00            
ATOM   1403  CG  PRO C  37     104.313   0.273  10.576  1.00  0.00            
ATOM   1404  HG1 PRO C  37     104.828  -0.491  11.161  1.00  0.00            
ATOM   1405  HG2 PRO C  37     103.879   0.889  11.359  1.00  0.00            
ATOM   1406  CB  PRO C  37     105.339   0.997   9.691  1.00  0.00            
ATOM   1407  HB1 PRO C  37     106.303   0.994  10.190  1.00  0.00            
ATOM   1408  HB2 PRO C  37     104.953   1.949   9.348  1.00  0.00            
ATOM   1409  CA  PRO C  37     105.496  -0.045   8.508  1.00  0.00            
ATOM   1410  HA  PRO C  37     105.558   0.499   7.573  1.00  0.00            
ATOM   1411  C   PRO C  37     106.664  -0.938   8.752  1.00  0.00            
ATOM   1412  O   PRO C  37     106.563  -1.762   9.673  1.00  0.00            
ATOM   1413  N   HYP C  38     107.809  -0.739   8.044  1.00  0.00            
ATOM   1414  CD2 HYP C  38     107.944   0.045   6.845  1.00  0.00            
ATOM   1415 1HD2 HYP C  38     108.120   1.065   7.172  1.00  0.00            
ATOM   1416 2HD2 HYP C  38     107.060   0.021   6.211  1.00  0.00            
ATOM   1417  CG  HYP C  38     109.243  -0.393   6.160  1.00  0.00            
ATOM   1418  HG  HYP C  38     109.757   0.412   5.637  1.00  0.00            
ATOM   1419  OD1 HYP C  38     109.090  -1.552   5.384  1.00  0.00            
ATOM   1420  HD1 HYP C  38     108.342  -2.108   5.617  1.00  0.00            
ATOM   1421  CB  HYP C  38     110.029  -0.738   7.417  1.00  0.00            
ATOM   1422  HB1 HYP C  38     110.163   0.205   7.942  1.00  0.00            
ATOM   1423  HB2 HYP C  38     110.983  -1.233   7.245  1.00  0.00            
ATOM   1424  CA  HYP C  38     108.993  -1.574   8.240  1.00  0.00            
ATOM   1425  HA  HYP C  38     108.892  -2.583   7.829  1.00  0.00            
ATOM   1426  C   HYP C  38     109.517  -1.841   9.672  1.00  0.00            
ATOM   1427  O   HYP C  38     110.025  -2.914  10.003  1.00  0.00            
ATOM   1428  N   GLY C  39     109.439  -0.840  10.557  1.00  0.00            
ATOM   1429  H   GLY C  39     109.135   0.092  10.286  1.00  0.00            
ATOM   1430  CA  GLY C  39     109.791  -0.988  11.979  1.00  0.00            
ATOM   1431  HA1 GLY C  39     110.786  -0.566  12.138  1.00  0.00            
ATOM   1432  HA2 GLY C  39     109.869  -2.033  12.253  1.00  0.00            
ATOM   1433  C   GLY C  39     108.839  -0.183  12.968  1.00  0.00            
ATOM   1434  O   GLY C  39     108.649  -0.566  14.133  1.00  0.00            
ATOM   1435  N   NH2 C  40     108.133   0.781  12.515  1.00  0.00            
ATOM   1436  H1  NH2 C  40     108.355   1.027  11.557  1.00  0.00            
ATOM   1437  H2  NH2 C  40     107.300   1.103  12.998  1.00  0.00            
END
