# Supplementary material for: A solution structure analysis reveals a bent collagen triple helix in the complement activation recognition molecule mannan-binding lectin
Source: J Biol Chem. 2022 Dec 15;299(2):102799. doi: 10.1016/j.jbc.2022.102799 (PMC9898670; doi:10.1016/j.jbc.2022.102799)
Supplement: top10-mbl12 [file mmc3.zip › 10-MBL12-3316.pdb]

ATOM      1  CH3 ACE A   1       3.671   7.082  -1.952  1.00  0.00            
ATOM      2 1HH3 ACE A   1       3.561   6.487  -1.050  1.00  0.00            
ATOM      3 2HH3 ACE A   1       3.363   8.122  -1.986  1.00  0.00            
ATOM      4 3HH3 ACE A   1       3.093   6.583  -2.736  1.00  0.00            
ATOM      5  C   ACE A   1       5.141   7.095  -2.386  1.00  0.00            
ATOM      6  O   ACE A   1       5.458   6.298  -3.258  1.00  0.00            
ATOM      7  N   PRO A   2       6.024   7.799  -1.620  1.00  0.00            
ATOM      8  CD  PRO A   2       5.512   8.935  -0.839  1.00  0.00            
ATOM      9  HD1 PRO A   2       4.760   8.668  -0.096  1.00  0.00            
ATOM     10  HD2 PRO A   2       5.124   9.689  -1.523  1.00  0.00            
ATOM     11  CG  PRO A   2       6.803   9.468  -0.113  1.00  0.00            
ATOM     12  HG1 PRO A   2       7.141   9.023   0.825  1.00  0.00            
ATOM     13  HG2 PRO A   2       6.665  10.533   0.030  1.00  0.00            
ATOM     14  CB  PRO A   2       7.904   9.153  -1.173  1.00  0.00            
ATOM     15  HB1 PRO A   2       8.889   9.083  -0.707  1.00  0.00            
ATOM     16  HB2 PRO A   2       7.917   9.962  -1.918  1.00  0.00            
ATOM     17  CA  PRO A   2       7.480   7.792  -1.769  1.00  0.00            
ATOM     18  HA  PRO A   2       7.672   7.770  -2.837  1.00  0.00            
ATOM     19  C   PRO A   2       8.198   6.698  -1.077  1.00  0.00            
ATOM     20  O   PRO A   2       7.720   6.130  -0.100  1.00  0.00            
ATOM     21  N   HYP A   3       9.394   6.302  -1.552  1.00  0.00            
ATOM     22  CD2 HYP A   3       9.787   6.493  -2.963  1.00  0.00            
ATOM     23 1HD2 HYP A   3      10.083   7.519  -3.164  1.00  0.00            
ATOM     24 2HD2 HYP A   3       9.065   6.119  -3.679  1.00  0.00            
ATOM     25  CG  HYP A   3      10.907   5.519  -3.172  1.00  0.00            
ATOM     26  HG  HYP A   3      11.724   6.111  -3.582  1.00  0.00            
ATOM     27  OD1 HYP A   3      10.526   4.375  -3.964  1.00  0.00            
ATOM     28  HD1 HYP A   3      11.333   3.951  -4.280  1.00  0.00            
ATOM     29  CB  HYP A   3      11.346   5.028  -1.811  1.00  0.00            
ATOM     30  HB1 HYP A   3      12.229   5.637  -1.632  1.00  0.00            
ATOM     31  HB2 HYP A   3      11.595   3.976  -1.799  1.00  0.00            
ATOM     32  CA  HYP A   3      10.234   5.318  -0.871  1.00  0.00            
ATOM     33  HA  HYP A   3       9.684   4.377  -0.745  1.00  0.00            
ATOM     34  C   HYP A   3      10.787   5.859   0.475  1.00  0.00            
ATOM     35  O   HYP A   3      10.779   7.063   0.759  1.00  0.00            
ATOM     36  N   GLY A   4      11.210   4.941   1.310  1.00  0.00            
ATOM     37  H   GLY A   4      11.174   3.949   1.135  1.00  0.00            
ATOM     38  CA  GLY A   4      11.995   5.401   2.406  1.00  0.00            
ATOM     39  HA1 GLY A   4      12.244   4.486   2.945  1.00  0.00            
ATOM     40  HA2 GLY A   4      11.279   6.002   2.974  1.00  0.00            
ATOM     41  C   GLY A   4      13.324   6.073   2.064  1.00  0.00            
ATOM     42  O   GLY A   4      13.549   6.119   0.833  1.00  0.00            
ATOM     43  N   PRO A   5      14.008   6.783   2.961  1.00  0.00            
ATOM     44  CD  PRO A   5      13.687   6.785   4.391  1.00  0.00            
ATOM     45  HD1 PRO A   5      13.375   5.782   4.679  1.00  0.00            
ATOM     46  HD2 PRO A   5      12.923   7.567   4.457  1.00  0.00            
ATOM     47  CG  PRO A   5      14.888   7.350   5.076  1.00  0.00            
ATOM     48  HG1 PRO A   5      15.558   6.495   5.168  1.00  0.00            
ATOM     49  HG2 PRO A   5      14.555   7.825   6.004  1.00  0.00            
ATOM     50  CB  PRO A   5      15.482   8.346   4.076  1.00  0.00            
ATOM     51  HB1 PRO A   5      16.504   8.503   4.428  1.00  0.00            
ATOM     52  HB2 PRO A   5      14.938   9.292   4.088  1.00  0.00            
ATOM     53  CA  PRO A   5      15.270   7.552   2.770  1.00  0.00            
ATOM     54  HA  PRO A   5      15.033   8.259   1.967  1.00  0.00            
ATOM     55  C   PRO A   5      16.496   6.617   2.394  1.00  0.00            
ATOM     56  O   PRO A   5      16.431   5.444   2.649  1.00  0.00            
ATOM     57  N   HYP A   6      17.645   7.134   1.902  1.00  0.00            
ATOM     58  CD2 HYP A   6      17.851   8.438   1.266  1.00  0.00            
ATOM     59 1HD2 HYP A   6      18.341   9.019   2.055  1.00  0.00            
ATOM     60 2HD2 HYP A   6      16.926   8.966   1.007  1.00  0.00            
ATOM     61  CG  HYP A   6      18.829   8.216   0.106  1.00  0.00            
ATOM     62  HG  HYP A   6      19.420   9.105  -0.136  1.00  0.00            
ATOM     63  OD1 HYP A   6      18.183   7.548  -0.996  1.00  0.00            
ATOM     64  HD1 HYP A   6      18.714   7.483  -1.784  1.00  0.00            
ATOM     65  CB  HYP A   6      19.666   7.158   0.761  1.00  0.00            
ATOM     66  HB1 HYP A   6      20.301   7.423   1.597  1.00  0.00            
ATOM     67  HB2 HYP A   6      20.358   6.674   0.083  1.00  0.00            
ATOM     68  CA  HYP A   6      18.689   6.161   1.428  1.00  0.00            
ATOM     69  HA  HYP A   6      18.360   5.442   0.674  1.00  0.00            
ATOM     70  C   HYP A   6      19.391   5.335   2.543  1.00  0.00            
ATOM     71  O   HYP A   6      19.339   5.662   3.712  1.00  0.00            
ATOM     72  N   GLY A   7      20.134   4.299   2.152  1.00  0.00            
ATOM     73  H   GLY A   7      20.120   4.041   1.175  1.00  0.00            
ATOM     74  CA  GLY A   7      20.716   3.238   3.065  1.00  0.00            
ATOM     75  HA1 GLY A   7      20.885   2.281   2.584  1.00  0.00            
ATOM     76  HA2 GLY A   7      19.991   2.993   3.835  1.00  0.00            
ATOM     77  C   GLY A   7      22.073   3.681   3.660  1.00  0.00            
ATOM     78  O   GLY A   7      22.687   4.604   3.140  1.00  0.00            
ATOM     79  N   PRO A   8      22.711   3.069   4.699  1.00  0.00            
ATOM     80  CD  PRO A   8      22.049   1.971   5.442  1.00  0.00            
ATOM     81  HD1 PRO A   8      21.425   1.320   4.829  1.00  0.00            
ATOM     82  HD2 PRO A   8      21.534   2.386   6.302  1.00  0.00            
ATOM     83  CG  PRO A   8      23.272   1.094   5.945  1.00  0.00            
ATOM     84  HG1 PRO A   8      23.756   0.536   5.137  1.00  0.00            
ATOM     85  HG2 PRO A   8      23.056   0.552   6.861  1.00  0.00            
ATOM     86  CB  PRO A   8      24.220   2.183   6.389  1.00  0.00            
ATOM     87  HB1 PRO A   8      25.246   1.836   6.545  1.00  0.00            
ATOM     88  HB2 PRO A   8      23.863   2.577   7.335  1.00  0.00            
ATOM     89  CA  PRO A   8      24.135   3.232   5.223  1.00  0.00            
ATOM     90  HA  PRO A   8      24.232   4.267   5.526  1.00  0.00            
ATOM     91  C   PRO A   8      25.203   2.949   4.168  1.00  0.00            
ATOM     92  O   PRO A   8      24.947   2.224   3.187  1.00  0.00            
ATOM     93  N   HYP A   9      26.441   3.426   4.311  1.00  0.00            
ATOM     94  CD2 HYP A   9      27.003   4.285   5.365  1.00  0.00            
ATOM     95 1HD2 HYP A   9      27.393   3.664   6.171  1.00  0.00            
ATOM     96 2HD2 HYP A   9      26.232   4.891   5.841  1.00  0.00            
ATOM     97  CG  HYP A   9      28.105   5.080   4.764  1.00  0.00            
ATOM     98  HG  HYP A   9      28.785   5.281   5.595  1.00  0.00            
ATOM     99  OD1 HYP A   9      27.632   6.242   4.069  1.00  0.00            
ATOM    100  HD1 HYP A   9      28.289   6.926   4.232  1.00  0.00            
ATOM    101  CB  HYP A   9      28.657   3.906   3.851  1.00  0.00            
ATOM    102  HB1 HYP A   9      29.346   3.327   4.463  1.00  0.00            
ATOM    103  HB2 HYP A   9      29.267   4.347   3.052  1.00  0.00            
ATOM    104  CA  HYP A   9      27.474   3.162   3.311  1.00  0.00            
ATOM    105  HA  HYP A   9      27.152   3.638   2.395  1.00  0.00            
ATOM    106  C   HYP A   9      27.904   1.701   3.236  1.00  0.00            
ATOM    107  O   HYP A   9      27.727   1.001   4.236  1.00  0.00            
ATOM    108  N   GLY A  10      28.401   1.208   2.092  1.00  0.00            
ATOM    109  H   GLY A  10      28.329   1.772   1.251  1.00  0.00            
ATOM    110  CA  GLY A  10      28.925  -0.124   1.945  1.00  0.00            
ATOM    111  HA1 GLY A  10      29.253  -0.115   0.908  1.00  0.00            
ATOM    112  HA2 GLY A  10      28.198  -0.922   2.140  1.00  0.00            
ATOM    113  C   GLY A  10      30.212  -0.429   2.752  1.00  0.00            
ATOM    114  O   GLY A  10      30.709   0.458   3.501  1.00  0.00            
ATOM    115  N   PRO A  11      30.654  -1.673   2.682  1.00  0.00            
ATOM    116  CD  PRO A  11      29.973  -2.768   1.954  1.00  0.00            
ATOM    117  HD1 PRO A  11      29.737  -2.417   0.952  1.00  0.00            
ATOM    118  HD2 PRO A  11      29.138  -3.060   2.591  1.00  0.00            
ATOM    119  CG  PRO A  11      31.018  -3.835   1.966  1.00  0.00            
ATOM    120  HG1 PRO A  11      31.774  -3.602   1.214  1.00  0.00            
ATOM    121  HG2 PRO A  11      30.624  -4.850   1.929  1.00  0.00            
ATOM    122  CB  PRO A  11      31.742  -3.654   3.323  1.00  0.00            
ATOM    123  HB1 PRO A  11      32.726  -4.131   3.343  1.00  0.00            
ATOM    124  HB2 PRO A  11      31.024  -4.069   4.039  1.00  0.00            
ATOM    125  CA  PRO A  11      31.830  -2.120   3.362  1.00  0.00            
ATOM    126  HA  PRO A  11      31.708  -1.851   4.419  1.00  0.00            
ATOM    127  C   PRO A  11      33.120  -1.487   2.699  1.00  0.00            
ATOM    128  O   PRO A  11      33.134  -1.026   1.550  1.00  0.00            
ATOM    129  N   HYP A  12      34.223  -1.480   3.458  1.00  0.00            
ATOM    130  CD2 HYP A  12      34.384  -1.922   4.852  1.00  0.00            
ATOM    131 1HD2 HYP A  12      34.387  -3.012   4.835  1.00  0.00            
ATOM    132 2HD2 HYP A  12      33.550  -1.626   5.482  1.00  0.00            
ATOM    133  CG  HYP A  12      35.737  -1.366   5.350  1.00  0.00            
ATOM    134  HG  HYP A  12      36.208  -2.115   5.975  1.00  0.00            
ATOM    135  OD1 HYP A  12      35.656  -0.160   6.045  1.00  0.00            
ATOM    136  HD1 HYP A  12      36.431   0.092   6.543  1.00  0.00            
ATOM    137  CB  HYP A  12      36.487  -1.371   3.980  1.00  0.00            
ATOM    138  HB1 HYP A  12      37.108  -2.268   3.945  1.00  0.00            
ATOM    139  HB2 HYP A  12      37.186  -0.533   4.035  1.00  0.00            
ATOM    140  CA  HYP A  12      35.528  -1.280   2.811  1.00  0.00            
ATOM    141  HA  HYP A  12      35.522  -0.252   2.443  1.00  0.00            
ATOM    142  C   HYP A  12      35.820  -2.161   1.614  1.00  0.00            
ATOM    143  O   HYP A  12      35.320  -3.291   1.493  1.00  0.00            
ATOM    144  N   GLY A  13      36.624  -1.663   0.681  1.00  0.00            
ATOM    145  H   GLY A  13      37.116  -0.786   0.789  1.00  0.00            
ATOM    146  CA  GLY A  13      37.024  -2.404  -0.506  1.00  0.00            
ATOM    147  HA1 GLY A  13      37.491  -1.674  -1.170  1.00  0.00            
ATOM    148  HA2 GLY A  13      36.129  -2.804  -0.980  1.00  0.00            
ATOM    149  C   GLY A  13      38.050  -3.528  -0.249  1.00  0.00            
ATOM    150  O   GLY A  13      38.534  -3.662   0.831  1.00  0.00            
ATOM    151  N   PRO A  14      38.620  -4.088  -1.328  1.00  0.00            
ATOM    152  CD  PRO A  14      38.119  -4.162  -2.695  1.00  0.00            
ATOM    153  HD1 PRO A  14      38.380  -3.290  -3.292  1.00  0.00            
ATOM    154  HD2 PRO A  14      37.031  -4.293  -2.633  1.00  0.00            
ATOM    155  CG  PRO A  14      38.635  -5.433  -3.156  1.00  0.00            
ATOM    156  HG1 PRO A  14      38.584  -5.425  -4.247  1.00  0.00            
ATOM    157  HG2 PRO A  14      38.026  -6.233  -2.735  1.00  0.00            
ATOM    158  CB  PRO A  14      40.031  -5.567  -2.565  1.00  0.00            
ATOM    159  HB1 PRO A  14      40.773  -5.040  -3.160  1.00  0.00            
ATOM    160  HB2 PRO A  14      40.379  -6.608  -2.538  1.00  0.00            
ATOM    161  CA  PRO A  14      39.793  -4.954  -1.208  1.00  0.00            
ATOM    162  HA  PRO A  14      39.645  -5.644  -0.381  1.00  0.00            
ATOM    163  C   PRO A  14      41.155  -4.190  -0.842  1.00  0.00            
ATOM    164  O   PRO A  14      41.324  -3.010  -1.177  1.00  0.00            
ATOM    165  N   HYP A  15      42.108  -4.926  -0.233  1.00  0.00            
ATOM    166  CD2 HYP A  15      41.908  -6.330   0.280  1.00  0.00            
ATOM    167 1HD2 HYP A  15      42.014  -7.044  -0.535  1.00  0.00            
ATOM    168 2HD2 HYP A  15      40.919  -6.458   0.725  1.00  0.00            
ATOM    169  CG  HYP A  15      43.029  -6.618   1.356  1.00  0.00            
ATOM    170  HG  HYP A  15      43.352  -7.655   1.283  1.00  0.00            
ATOM    171  OD1 HYP A  15      42.667  -6.264   2.618  1.00  0.00            
ATOM    172  HD1 HYP A  15      43.463  -6.286   3.157  1.00  0.00            
ATOM    173  CB  HYP A  15      44.135  -5.733   0.711  1.00  0.00            
ATOM    174  HB1 HYP A  15      44.679  -6.340  -0.010  1.00  0.00            
ATOM    175  HB2 HYP A  15      44.780  -5.308   1.486  1.00  0.00            
ATOM    176  CA  HYP A  15      43.437  -4.552   0.074  1.00  0.00            
ATOM    177  HA  HYP A  15      43.408  -3.782   0.853  1.00  0.00            
ATOM    178  C   HYP A  15      44.292  -3.971  -1.015  1.00  0.00            
ATOM    179  O   HYP A  15      44.326  -4.472  -2.131  1.00  0.00            
ATOM    180  N   GLY A  16      45.060  -2.942  -0.671  1.00  0.00            
ATOM    181  H   GLY A  16      45.115  -2.691   0.311  1.00  0.00            
ATOM    182  CA  GLY A  16      46.075  -2.489  -1.559  1.00  0.00            
ATOM    183  HA1 GLY A  16      46.741  -1.788  -1.046  1.00  0.00            
ATOM    184  HA2 GLY A  16      45.706  -2.121  -2.524  1.00  0.00            
ATOM    185  C   GLY A  16      47.046  -3.631  -1.900  1.00  0.00            
ATOM    186  O   GLY A  16      47.116  -4.571  -1.173  1.00  0.00            
ATOM    187  N   GLU A  17      47.779  -3.583  -3.044  1.00  0.00            
ATOM    188  H   GLU A  17      47.538  -2.895  -3.755  1.00  0.00            
ATOM    189  CA  GLU A  17      48.718  -4.571  -3.425  1.00  0.00            
ATOM    190  HA  GLU A  17      48.238  -5.537  -3.263  1.00  0.00            
ATOM    191  CB  GLU A  17      49.169  -4.533  -4.912  1.00  0.00            
ATOM    192  HB1 GLU A  17      49.917  -5.287  -5.098  1.00  0.00            
ATOM    193  HB2 GLU A  17      49.531  -3.537  -5.172  1.00  0.00            
ATOM    194  CG  GLU A  17      48.093  -4.976  -5.858  1.00  0.00            
ATOM    195  HG1 GLU A  17      48.431  -4.854  -6.883  1.00  0.00            
ATOM    196  HG2 GLU A  17      47.242  -4.325  -5.643  1.00  0.00            
ATOM    197  CD  GLU A  17      47.694  -6.481  -5.603  1.00  0.00            
ATOM    198  OE1 GLU A  17      48.220  -7.441  -6.181  1.00  0.00            
ATOM    199  OE2 GLU A  17      46.839  -6.801  -4.731  1.00  0.00            
ATOM    200  C   GLU A  17      49.933  -4.421  -2.539  1.00  0.00            
ATOM    201  O   GLU A  17      50.293  -3.288  -2.078  1.00  0.00            
ATOM    202  N   PRO A  18      50.726  -5.488  -2.151  1.00  0.00            
ATOM    203  CD  PRO A  18      50.423  -6.865  -2.558  1.00  0.00            
ATOM    204  HD1 PRO A  18      50.298  -6.943  -3.634  1.00  0.00            
ATOM    205  HD2 PRO A  18      49.474  -7.214  -2.134  1.00  0.00            
ATOM    206  CG  PRO A  18      51.732  -7.593  -2.211  1.00  0.00            
ATOM    207  HG1 PRO A  18      52.533  -7.336  -2.904  1.00  0.00            
ATOM    208  HG2 PRO A  18      51.544  -8.662  -2.253  1.00  0.00            
ATOM    209  CB  PRO A  18      52.001  -6.977  -0.930  1.00  0.00            
ATOM    210  HB1 PRO A  18      53.038  -7.250  -0.725  1.00  0.00            
ATOM    211  HB2 PRO A  18      51.339  -7.287  -0.119  1.00  0.00            
ATOM    212  CA  PRO A  18      51.839  -5.479  -1.221  1.00  0.00            
ATOM    213  HA  PRO A  18      51.544  -4.958  -0.317  1.00  0.00            
ATOM    214  C   PRO A  18      53.228  -4.929  -1.725  1.00  0.00            
ATOM    215  O   PRO A  18      53.432  -4.781  -2.911  1.00  0.00            
ATOM    216  N   GLY A  19      54.102  -4.578  -0.816  1.00  0.00            
ATOM    217  H   GLY A  19      53.846  -4.673   0.152  1.00  0.00            
ATOM    218  CA  GLY A  19      55.386  -3.932  -1.023  1.00  0.00            
ATOM    219  HA1 GLY A  19      55.757  -3.758  -0.016  1.00  0.00            
ATOM    220  HA2 GLY A  19      55.277  -2.945  -1.481  1.00  0.00            
ATOM    221  C   GLY A  19      56.448  -4.641  -1.874  1.00  0.00            
ATOM    222  O   GLY A  19      57.631  -4.424  -1.616  1.00  0.00            
ATOM    223  N   GLN A  20      56.090  -5.420  -2.920  1.00  0.00            
ATOM    224  H   GLN A  20      55.078  -5.393  -3.018  1.00  0.00            
ATOM    225  CA  GLN A  20      56.835  -6.397  -3.633  1.00  0.00            
ATOM    226  HA  GLN A  20      57.835  -6.483  -3.212  1.00  0.00            
ATOM    227  CB  GLN A  20      56.131  -7.772  -3.689  1.00  0.00            
ATOM    228  HB1 GLN A  20      56.764  -8.537  -4.138  1.00  0.00            
ATOM    229  HB2 GLN A  20      55.235  -7.597  -4.284  1.00  0.00            
ATOM    230  CG  GLN A  20      55.659  -8.315  -2.313  1.00  0.00            
ATOM    231  HG1 GLN A  20      54.896  -7.622  -1.945  1.00  0.00            
ATOM    232  HG2 GLN A  20      56.420  -8.431  -1.538  1.00  0.00            
ATOM    233  CD  GLN A  20      54.785  -9.590  -2.358  1.00  0.00            
ATOM    234  OE1 GLN A  20      54.075  -9.820  -3.341  1.00  0.00            
ATOM    235  NE2 GLN A  20      54.666 -10.381  -1.351  1.00  0.00            
ATOM    236 1HE2 GLN A  20      55.092 -10.182  -0.455  1.00  0.00            
ATOM    237 2HE2 GLN A  20      53.983 -11.122  -1.323  1.00  0.00            
ATOM    238  C   GLN A  20      57.008  -5.946  -5.086  1.00  0.00            
ATOM    239  O   GLN A  20      56.335  -5.038  -5.574  1.00  0.00            
ATOM    240  N   GLY A  21      57.892  -6.580  -5.906  1.00  0.00            
ATOM    241  H   GLY A  21      58.251  -7.423  -5.480  1.00  0.00            
ATOM    242  CA  GLY A  21      58.214  -6.387  -7.302  1.00  0.00            
ATOM    243  HA1 GLY A  21      58.257  -5.317  -7.542  1.00  0.00            
ATOM    244  HA2 GLY A  21      57.395  -6.767  -7.906  1.00  0.00            
ATOM    245  C   GLY A  21      59.561  -6.936  -7.728  1.00  0.00            
ATOM    246  O   GLY A  21      60.308  -7.587  -6.976  1.00  0.00            
ATOM    247  N   LEU A  22      59.941  -6.743  -9.076  1.00  0.00            
ATOM    248  H   LEU A  22      59.271  -6.275  -9.676  1.00  0.00            
ATOM    249  CA  LEU A  22      61.375  -7.033  -9.484  1.00  0.00            
ATOM    250  HA  LEU A  22      61.631  -7.985  -9.016  1.00  0.00            
ATOM    251  CB  LEU A  22      61.618  -7.140 -10.978  1.00  0.00            
ATOM    252  HB1 LEU A  22      62.679  -7.319 -11.171  1.00  0.00            
ATOM    253  HB2 LEU A  22      61.572  -6.119 -11.357  1.00  0.00            
ATOM    254  CG  LEU A  22      60.744  -8.166 -11.771  1.00  0.00            
ATOM    255  HG  LEU A  22      59.725  -7.999 -11.420  1.00  0.00            
ATOM    256  CD1 LEU A  22      60.793  -7.874 -13.283  1.00  0.00            
ATOM    257 1HD1 LEU A  22      60.815  -6.808 -13.502  1.00  0.00            
ATOM    258 2HD1 LEU A  22      61.601  -8.435 -13.761  1.00  0.00            
ATOM    259 3HD1 LEU A  22      59.838  -8.215 -13.677  1.00  0.00            
ATOM    260  CD2 LEU A  22      61.085  -9.643 -11.483  1.00  0.00            
ATOM    261 1HD2 LEU A  22      60.331 -10.294 -11.936  1.00  0.00            
ATOM    262 2HD2 LEU A  22      62.081  -9.871 -11.878  1.00  0.00            
ATOM    263 3HD2 LEU A  22      61.013  -9.737 -10.403  1.00  0.00            
ATOM    264  C   LEU A  22      62.274  -6.027  -8.745  1.00  0.00            
ATOM    265  O   LEU A  22      62.076  -4.802  -8.679  1.00  0.00            
ATOM    266  N   ARG A  23      63.368  -6.514  -8.154  1.00  0.00            
ATOM    267  H   ARG A  23      63.445  -7.508  -8.018  1.00  0.00            
ATOM    268  CA  ARG A  23      64.243  -5.801  -7.253  1.00  0.00            
ATOM    269  HA  ARG A  23      63.520  -5.253  -6.655  1.00  0.00            
ATOM    270  CB  ARG A  23      65.172  -6.788  -6.541  1.00  0.00            
ATOM    271  HB1 ARG A  23      65.971  -6.159  -6.151  1.00  0.00            
ATOM    272  HB2 ARG A  23      65.575  -7.538  -7.220  1.00  0.00            
ATOM    273  CG  ARG A  23      64.495  -7.610  -5.410  1.00  0.00            
ATOM    274  HG1 ARG A  23      63.773  -8.197  -5.981  1.00  0.00            
ATOM    275  HG2 ARG A  23      63.968  -6.892  -4.794  1.00  0.00            
ATOM    276  CD  ARG A  23      65.473  -8.468  -4.678  1.00  0.00            
ATOM    277  HD1 ARG A  23      66.310  -7.818  -4.464  1.00  0.00            
ATOM    278  HD2 ARG A  23      65.769  -9.232  -5.404  1.00  0.00            
ATOM    279  NE  ARG A  23      64.774  -9.131  -3.577  1.00  0.00            
ATOM    280  HE  ARG A  23      64.514 -10.100  -3.737  1.00  0.00            
ATOM    281  CZ  ARG A  23      64.698  -8.649  -2.392  1.00  0.00            
ATOM    282  NH1 ARG A  23      64.203  -9.435  -1.506  1.00  0.00            
ATOM    283 1HH1 ARG A  23      63.893 -10.364  -1.750  1.00  0.00            
ATOM    284 2HH1 ARG A  23      64.311  -9.214  -0.529  1.00  0.00            
ATOM    285  NH2 ARG A  23      65.044  -7.421  -1.990  1.00  0.00            
ATOM    286 1HH2 ARG A  23      65.720  -6.950  -2.581  1.00  0.00            
ATOM    287 2HH2 ARG A  23      65.025  -7.110  -1.037  1.00  0.00            
ATOM    288  C   ARG A  23      64.986  -4.664  -7.908  1.00  0.00            
ATOM    289  O   ARG A  23      65.509  -4.790  -8.994  1.00  0.00            
ATOM    290  N   GLY A  24      65.143  -3.530  -7.218  1.00  0.00            
ATOM    291  H   GLY A  24      64.901  -3.449  -6.240  1.00  0.00            
ATOM    292  CA  GLY A  24      65.741  -2.217  -7.866  1.00  0.00            
ATOM    293  HA1 GLY A  24      65.724  -1.475  -7.076  1.00  0.00            
ATOM    294  HA2 GLY A  24      65.083  -1.788  -8.623  1.00  0.00            
ATOM    295  C   GLY A  24      67.268  -2.236  -8.197  1.00  0.00            
ATOM    296  O   GLY A  24      67.926  -3.232  -8.020  1.00  0.00            
ATOM    297  N   PRO A  25      67.822  -1.086  -8.702  1.00  0.00            
ATOM    298  CD  PRO A  25      67.168   0.117  -9.096  1.00  0.00            
ATOM    299  HD1 PRO A  25      67.186   0.749  -8.207  1.00  0.00            
ATOM    300  HD2 PRO A  25      66.151  -0.125  -9.415  1.00  0.00            
ATOM    301  CG  PRO A  25      68.027   0.572 -10.233  1.00  0.00            
ATOM    302  HG1 PRO A  25      67.835   1.629 -10.382  1.00  0.00            
ATOM    303  HG2 PRO A  25      67.764  -0.011 -11.119  1.00  0.00            
ATOM    304  CB  PRO A  25      69.458   0.216  -9.748  1.00  0.00            
ATOM    305  HB1 PRO A  25      69.838   0.989  -9.084  1.00  0.00            
ATOM    306  HB2 PRO A  25      70.137   0.098 -10.588  1.00  0.00            
ATOM    307  CA  PRO A  25      69.254  -1.136  -9.072  1.00  0.00            
ATOM    308  HA  PRO A  25      69.458  -1.823  -9.889  1.00  0.00            
ATOM    309  C   PRO A  25      70.204  -1.250  -7.905  1.00  0.00            
ATOM    310  O   PRO A  25      69.822  -1.055  -6.747  1.00  0.00            
ATOM    311  N   HYP A  26      71.483  -1.667  -8.226  1.00  0.00            
ATOM    312  CD2 HYP A  26      71.980  -2.161  -9.540  1.00  0.00            
ATOM    313 1HD2 HYP A  26      72.410  -1.308 -10.072  1.00  0.00            
ATOM    314 2HD2 HYP A  26      71.273  -2.634 -10.206  1.00  0.00            
ATOM    315  CG  HYP A  26      73.191  -3.065  -9.328  1.00  0.00            
ATOM    316  HG  HYP A  26      73.890  -3.060 -10.159  1.00  0.00            
ATOM    317  OD1 HYP A  26      72.836  -4.371  -8.897  1.00  0.00            
ATOM    318  HD1 HYP A  26      72.463  -4.798  -9.669  1.00  0.00            
ATOM    319  CB  HYP A  26      73.776  -2.240  -8.087  1.00  0.00            
ATOM    320  HB1 HYP A  26      74.311  -1.306  -8.286  1.00  0.00            
ATOM    321  HB2 HYP A  26      74.438  -2.854  -7.475  1.00  0.00            
ATOM    322  CA  HYP A  26      72.509  -1.843  -7.233  1.00  0.00            
ATOM    323  HA  HYP A  26      72.253  -2.683  -6.583  1.00  0.00            
ATOM    324  C   HYP A  26      72.777  -0.669  -6.259  1.00  0.00            
ATOM    325  O   HYP A  26      72.784   0.490  -6.707  1.00  0.00            
ATOM    326  N   GLY A  27      73.099  -0.924  -4.965  1.00  0.00            
ATOM    327  H   GLY A  27      73.236  -1.919  -4.812  1.00  0.00            
ATOM    328  CA  GLY A  27      73.429   0.131  -4.004  1.00  0.00            
ATOM    329  HA1 GLY A  27      73.574  -0.322  -3.027  1.00  0.00            
ATOM    330  HA2 GLY A  27      72.538   0.758  -3.955  1.00  0.00            
ATOM    331  C   GLY A  27      74.703   0.976  -4.363  1.00  0.00            
ATOM    332  O   GLY A  27      75.312   0.748  -5.392  1.00  0.00            
ATOM    333  N   PRO A  28      75.043   1.979  -3.511  1.00  0.00            
ATOM    334  CD  PRO A  28      74.261   2.430  -2.430  1.00  0.00            
ATOM    335  HD1 PRO A  28      74.504   1.923  -1.499  1.00  0.00            
ATOM    336  HD2 PRO A  28      73.184   2.300  -2.561  1.00  0.00            
ATOM    337  CG  PRO A  28      74.557   3.917  -2.238  1.00  0.00            
ATOM    338  HG1 PRO A  28      74.480   4.256  -1.203  1.00  0.00            
ATOM    339  HG2 PRO A  28      73.868   4.497  -2.850  1.00  0.00            
ATOM    340  CB  PRO A  28      75.996   3.903  -2.793  1.00  0.00            
ATOM    341  HB1 PRO A  28      76.669   3.711  -1.953  1.00  0.00            
ATOM    342  HB2 PRO A  28      76.057   4.895  -3.238  1.00  0.00            
ATOM    343  CA  PRO A  28      76.198   2.770  -3.795  1.00  0.00            
ATOM    344  HA  PRO A  28      76.117   3.095  -4.836  1.00  0.00            
ATOM    345  C   PRO A  28      77.579   2.091  -3.556  1.00  0.00            
ATOM    346  O   PRO A  28      77.549   1.003  -2.976  1.00  0.00            
ATOM    347  N   HYP A  29      78.746   2.706  -3.966  1.00  0.00            
ATOM    348  CD2 HYP A  29      78.939   3.815  -4.797  1.00  0.00            
ATOM    349 1HD2 HYP A  29      79.286   4.727  -4.297  1.00  0.00            
ATOM    350 2HD2 HYP A  29      78.090   4.225  -5.349  1.00  0.00            
ATOM    351  CG  HYP A  29      80.075   3.473  -5.738  1.00  0.00            
ATOM    352  HG  HYP A  29      80.614   4.298  -6.195  1.00  0.00            
ATOM    353  OD1 HYP A  29      79.825   2.488  -6.782  1.00  0.00            
ATOM    354  HD1 HYP A  29      80.388   2.627  -7.547  1.00  0.00            
ATOM    355  CB  HYP A  29      81.034   2.681  -4.775  1.00  0.00            
ATOM    356  HB1 HYP A  29      81.789   3.313  -4.315  1.00  0.00            
ATOM    357  HB2 HYP A  29      81.534   1.935  -5.404  1.00  0.00            
ATOM    358  CA  HYP A  29      80.077   2.144  -3.722  1.00  0.00            
ATOM    359  HA  HYP A  29      80.076   1.061  -3.860  1.00  0.00            
ATOM    360  C   HYP A  29      80.538   2.438  -2.334  1.00  0.00            
ATOM    361  O   HYP A  29      80.304   3.538  -1.805  1.00  0.00            
ATOM    362  N   GLY A  30      81.137   1.441  -1.647  1.00  0.00            
ATOM    363  H   GLY A  30      81.216   0.493  -1.979  1.00  0.00            
ATOM    364  CA  GLY A  30      81.876   1.613  -0.371  1.00  0.00            
ATOM    365  HA1 GLY A  30      82.305   0.651  -0.098  1.00  0.00            
ATOM    366  HA2 GLY A  30      81.120   1.870   0.367  1.00  0.00            
ATOM    367  C   GLY A  30      82.984   2.710  -0.464  1.00  0.00            
ATOM    368  O   GLY A  30      83.292   3.224  -1.554  1.00  0.00            
ATOM    369  N   PRO A  31      83.561   3.102   0.683  1.00  0.00            
ATOM    370  CD  PRO A  31      83.107   2.702   2.039  1.00  0.00            
ATOM    371  HD1 PRO A  31      83.585   1.731   2.169  1.00  0.00            
ATOM    372  HD2 PRO A  31      82.015   2.706   2.146  1.00  0.00            
ATOM    373  CG  PRO A  31      83.743   3.715   2.977  1.00  0.00            
ATOM    374  HG1 PRO A  31      83.773   3.389   4.026  1.00  0.00            
ATOM    375  HG2 PRO A  31      83.128   4.604   2.909  1.00  0.00            
ATOM    376  CB  PRO A  31      85.139   3.882   2.371  1.00  0.00            
ATOM    377  HB1 PRO A  31      85.772   3.070   2.723  1.00  0.00            
ATOM    378  HB2 PRO A  31      85.559   4.874   2.537  1.00  0.00            
ATOM    379  CA  PRO A  31      84.762   3.860   0.866  1.00  0.00            
ATOM    380  HA  PRO A  31      84.586   4.905   0.627  1.00  0.00            
ATOM    381  C   PRO A  31      86.039   3.372   0.165  1.00  0.00            
ATOM    382  O   PRO A  31      86.227   2.161   0.082  1.00  0.00            
ATOM    383  N   HYP A  32      86.962   4.270  -0.276  1.00  0.00            
ATOM    384  CD2 HYP A  32      86.751   5.642  -0.385  1.00  0.00            
ATOM    385 1HD2 HYP A  32      86.639   6.062   0.616  1.00  0.00            
ATOM    386 2HD2 HYP A  32      85.940   5.923  -1.055  1.00  0.00            
ATOM    387  CG  HYP A  32      88.068   6.188  -1.055  1.00  0.00            
ATOM    388  HG  HYP A  32      88.228   7.237  -0.837  1.00  0.00            
ATOM    389  OD1 HYP A  32      88.247   5.943  -2.448  1.00  0.00            
ATOM    390  HD1 HYP A  32      87.498   6.315  -2.923  1.00  0.00            
ATOM    391  CB  HYP A  32      89.087   5.320  -0.326  1.00  0.00            
ATOM    392  HB1 HYP A  32      89.166   5.758   0.663  1.00  0.00            
ATOM    393  HB2 HYP A  32      90.053   5.276  -0.826  1.00  0.00            
ATOM    394  CA  HYP A  32      88.402   3.908  -0.313  1.00  0.00            
ATOM    395  HA  HYP A  32      88.600   3.356  -1.224  1.00  0.00            
ATOM    396  C   HYP A  32      88.795   3.087   0.922  1.00  0.00            
ATOM    397  O   HYP A  32      88.332   3.421   2.064  1.00  0.00            
ATOM    398  N   GLY A  33      89.581   2.039   0.690  1.00  0.00            
ATOM    399  H   GLY A  33      90.075   2.003  -0.187  1.00  0.00            
ATOM    400  CA  GLY A  33      90.072   1.139   1.728  1.00  0.00            
ATOM    401  HA1 GLY A  33      90.515   0.345   1.123  1.00  0.00            
ATOM    402  HA2 GLY A  33      89.242   0.714   2.298  1.00  0.00            
ATOM    403  C   GLY A  33      91.172   1.671   2.652  1.00  0.00            
ATOM    404  O   GLY A  33      91.408   2.920   2.651  1.00  0.00            
ATOM    405  N   PRO A  34      91.922   0.780   3.366  1.00  0.00            
ATOM    406  CD  PRO A  34      91.693  -0.624   3.491  1.00  0.00            
ATOM    407  HD1 PRO A  34      91.773  -1.208   2.571  1.00  0.00            
ATOM    408  HD2 PRO A  34      90.780  -0.785   4.062  1.00  0.00            
ATOM    409  CG  PRO A  34      92.741  -1.131   4.568  1.00  0.00            
ATOM    410  HG1 PRO A  34      93.713  -1.439   4.191  1.00  0.00            
ATOM    411  HG2 PRO A  34      92.383  -1.942   5.198  1.00  0.00            
ATOM    412  CB  PRO A  34      92.880   0.089   5.460  1.00  0.00            
ATOM    413  HB1 PRO A  34      93.786   0.143   6.066  1.00  0.00            
ATOM    414  HB2 PRO A  34      92.044   0.121   6.158  1.00  0.00            
ATOM    415  CA  PRO A  34      92.810   1.243   4.395  1.00  0.00            
ATOM    416  HA  PRO A  34      92.494   2.109   4.973  1.00  0.00            
ATOM    417  C   PRO A  34      94.223   1.602   3.922  1.00  0.00            
ATOM    418  O   PRO A  34      94.607   1.127   2.816  1.00  0.00            
ATOM    419  N   HYP A  35      95.089   2.390   4.687  1.00  0.00            
ATOM    420  CD2 HYP A  35      94.790   2.968   5.933  1.00  0.00            
ATOM    421 1HD2 HYP A  35      94.637   2.241   6.720  1.00  0.00            
ATOM    422 2HD2 HYP A  35      93.943   3.612   5.712  1.00  0.00            
ATOM    423  CG  HYP A  35      95.947   3.884   6.310  1.00  0.00            
ATOM    424  HG  HYP A  35      96.098   4.023   7.375  1.00  0.00            
ATOM    425  OD1 HYP A  35      95.768   5.181   5.750  1.00  0.00            
ATOM    426  HD1 HYP A  35      96.464   5.779   6.046  1.00  0.00            
ATOM    427  CB  HYP A  35      97.129   3.201   5.621  1.00  0.00            
ATOM    428  HB1 HYP A  35      97.497   2.376   6.233  1.00  0.00            
ATOM    429  HB2 HYP A  35      97.963   3.895   5.474  1.00  0.00            
ATOM    430  CA  HYP A  35      96.518   2.594   4.338  1.00  0.00            
ATOM    431  HA  HYP A  35      96.570   3.331   3.538  1.00  0.00            
ATOM    432  C   HYP A  35      97.231   1.273   4.020  1.00  0.00            
ATOM    433  O   HYP A  35      96.941   0.240   4.675  1.00  0.00            
ATOM    434  N   GLY A  36      98.220   1.258   3.061  1.00  0.00            
ATOM    435  H   GLY A  36      98.361   2.096   2.510  1.00  0.00            
ATOM    436  CA  GLY A  36      98.980   0.147   2.668  1.00  0.00            
ATOM    437  HA1 GLY A  36      99.474   0.387   1.730  1.00  0.00            
ATOM    438  HA2 GLY A  36      98.337  -0.719   2.532  1.00  0.00            
ATOM    439  C   GLY A  36     100.078  -0.202   3.701  1.00  0.00            
ATOM    440  O   GLY A  36     100.127   0.409   4.783  1.00  0.00            
ATOM    441  N   PRO A  37     101.022  -1.014   3.329  1.00  0.00            
ATOM    442  CD  PRO A  37     101.165  -1.674   1.950  1.00  0.00            
ATOM    443  HD1 PRO A  37     101.011  -0.980   1.127  1.00  0.00            
ATOM    444  HD2 PRO A  37     100.363  -2.419   1.958  1.00  0.00            
ATOM    445  CG  PRO A  37     102.563  -2.306   2.000  1.00  0.00            
ATOM    446  HG1 PRO A  37     103.267  -1.570   1.591  1.00  0.00            
ATOM    447  HG2 PRO A  37     102.573  -3.179   1.345  1.00  0.00            
ATOM    448  CB  PRO A  37     102.756  -2.622   3.521  1.00  0.00            
ATOM    449  HB1 PRO A  37     103.827  -2.705   3.742  1.00  0.00            
ATOM    450  HB2 PRO A  37     102.168  -3.473   3.834  1.00  0.00            
ATOM    451  CA  PRO A  37     102.222  -1.382   4.185  1.00  0.00            
ATOM    452  HA  PRO A  37     101.906  -1.636   5.197  1.00  0.00            
ATOM    453  C   PRO A  37     103.297  -0.262   4.295  1.00  0.00            
ATOM    454  O   PRO A  37     103.504   0.505   3.380  1.00  0.00            
ATOM    455  N   HYP A  38     104.077  -0.264   5.448  1.00  0.00            
ATOM    456  CD2 HYP A  38     104.113  -1.188   6.584  1.00  0.00            
ATOM    457 1HD2 HYP A  38     104.983  -1.841   6.585  1.00  0.00            
ATOM    458 2HD2 HYP A  38     103.180  -1.700   6.803  1.00  0.00            
ATOM    459  CG  HYP A  38     104.427  -0.334   7.779  1.00  0.00            
ATOM    460  HG  HYP A  38     104.884  -0.912   8.574  1.00  0.00            
ATOM    461  OD1 HYP A  38     103.326   0.364   8.438  1.00  0.00            
ATOM    462  HD1 HYP A  38     102.639  -0.258   8.720  1.00  0.00            
ATOM    463  CB  HYP A  38     105.411   0.690   7.124  1.00  0.00            
ATOM    464  HB1 HYP A  38     106.399   0.220   7.077  1.00  0.00            
ATOM    465  HB2 HYP A  38     105.362   1.663   7.599  1.00  0.00            
ATOM    466  CA  HYP A  38     104.925   0.942   5.709  1.00  0.00            
ATOM    467  HA  HYP A  38     104.324   1.847   5.733  1.00  0.00            
ATOM    468  C   HYP A  38     105.988   1.219   4.604  1.00  0.00            
ATOM    469  O   HYP A  38     106.485   0.252   4.015  1.00  0.00            
ATOM    470  N   GLY A  39     106.641   2.336   4.528  1.00  0.00            
ATOM    471  H   GLY A  39     106.275   3.040   5.163  1.00  0.00            
ATOM    472  CA  GLY A  39     107.839   2.615   3.712  1.00  0.00            
ATOM    473  HA1 GLY A  39     107.993   3.694   3.618  1.00  0.00            
ATOM    474  HA2 GLY A  39     107.571   2.113   2.784  1.00  0.00            
ATOM    475  C   GLY A  39     109.106   1.969   4.336  1.00  0.00            
ATOM    476  O   GLY A  39     109.219   1.632   5.535  1.00  0.00            
ATOM    477  N   NH2 A  40     110.083   1.651   3.512  1.00  0.00            
ATOM    478  H1  NH2 A  40     109.944   2.001   2.573  1.00  0.00            
ATOM    479  H2  NH2 A  40     109.583   0.849   3.143  1.00  0.00            
TER
ATOM    480  CH3 ACE B   1       5.857   3.170   1.779  1.00  0.00            
ATOM    481 1HH3 ACE B   1       5.818   3.833   0.913  1.00  0.00            
ATOM    482 2HH3 ACE B   1       4.945   2.594   1.885  1.00  0.00            
ATOM    483 3HH3 ACE B   1       6.120   3.752   2.665  1.00  0.00            
ATOM    484  C   ACE B   1       7.088   2.177   1.587  1.00  0.00            
ATOM    485  O   ACE B   1       7.412   1.505   2.577  1.00  0.00            
ATOM    486  N   PRO B   2       7.626   1.951   0.378  1.00  0.00            
ATOM    487  CD  PRO B   2       7.253   2.544  -0.866  1.00  0.00            
ATOM    488  HD1 PRO B   2       6.985   3.603  -0.914  1.00  0.00            
ATOM    489  HD2 PRO B   2       6.265   2.165  -1.131  1.00  0.00            
ATOM    490  CG  PRO B   2       8.347   2.022  -1.849  1.00  0.00            
ATOM    491  HG1 PRO B   2       9.300   2.546  -1.706  1.00  0.00            
ATOM    492  HG2 PRO B   2       8.036   2.105  -2.895  1.00  0.00            
ATOM    493  CB  PRO B   2       8.483   0.579  -1.355  1.00  0.00            
ATOM    494  HB1 PRO B   2       9.438   0.171  -1.654  1.00  0.00            
ATOM    495  HB2 PRO B   2       7.770  -0.183  -1.656  1.00  0.00            
ATOM    496  CA  PRO B   2       8.468   0.826   0.159  1.00  0.00            
ATOM    497  HA  PRO B   2       8.134  -0.120   0.573  1.00  0.00            
ATOM    498  C   PRO B   2       9.913   1.105   0.673  1.00  0.00            
ATOM    499  O   PRO B   2      10.180   2.259   0.979  1.00  0.00            
ATOM    500  N   HYP B   3      10.771   0.096   0.894  1.00  0.00            
ATOM    501  CD2 HYP B   3      10.597  -1.339   0.789  1.00  0.00            
ATOM    502 1HD2 HYP B   3      10.899  -1.629  -0.212  1.00  0.00            
ATOM    503 2HD2 HYP B   3       9.556  -1.612   0.951  1.00  0.00            
ATOM    504  CG  HYP B   3      11.481  -1.996   1.812  1.00  0.00            
ATOM    505  HG  HYP B   3      11.705  -3.016   1.520  1.00  0.00            
ATOM    506  OD1 HYP B   3      10.988  -1.877   3.097  1.00  0.00            
ATOM    507  HD1 HYP B   3      10.041  -1.918   3.008  1.00  0.00            
ATOM    508  CB  HYP B   3      12.687  -1.043   1.632  1.00  0.00            
ATOM    509  HB1 HYP B   3      13.319  -1.315   0.792  1.00  0.00            
ATOM    510  HB2 HYP B   3      13.313  -1.069   2.523  1.00  0.00            
ATOM    511  CA  HYP B   3      12.098   0.352   1.396  1.00  0.00            
ATOM    512  HA  HYP B   3      11.924   0.838   2.356  1.00  0.00            
ATOM    513  C   HYP B   3      12.905   1.341   0.567  1.00  0.00            
ATOM    514  O   HYP B   3      12.563   1.632  -0.603  1.00  0.00            
ATOM    515  N   GLY B   4      13.975   1.952   1.170  1.00  0.00            
ATOM    516  H   GLY B   4      14.141   1.727   2.149  1.00  0.00            
ATOM    517  CA  GLY B   4      14.636   3.166   0.618  1.00  0.00            
ATOM    518  HA1 GLY B   4      15.299   3.662   1.326  1.00  0.00            
ATOM    519  HA2 GLY B   4      13.966   3.766   0.000  1.00  0.00            
ATOM    520  C   GLY B   4      15.641   2.599  -0.495  1.00  0.00            
ATOM    521  O   GLY B   4      15.921   1.402  -0.447  1.00  0.00            
ATOM    522  N   PRO B   5      16.344   3.413  -1.203  1.00  0.00            
ATOM    523  CD  PRO B   5      15.911   4.827  -1.529  1.00  0.00            
ATOM    524  HD1 PRO B   5      16.501   5.579  -1.010  1.00  0.00            
ATOM    525  HD2 PRO B   5      14.857   5.059  -1.365  1.00  0.00            
ATOM    526  CG  PRO B   5      16.177   4.901  -3.003  1.00  0.00            
ATOM    527  HG1 PRO B   5      16.308   5.889  -3.440  1.00  0.00            
ATOM    528  HG2 PRO B   5      15.453   4.353  -3.610  1.00  0.00            
ATOM    529  CB  PRO B   5      17.559   4.255  -3.013  1.00  0.00            
ATOM    530  HB1 PRO B   5      18.250   4.856  -2.429  1.00  0.00            
ATOM    531  HB2 PRO B   5      17.867   4.155  -4.053  1.00  0.00            
ATOM    532  CA  PRO B   5      17.406   2.996  -2.132  1.00  0.00            
ATOM    533  HA  PRO B   5      17.017   2.148  -2.682  1.00  0.00            
ATOM    534  C   PRO B   5      18.760   2.692  -1.415  1.00  0.00            
ATOM    535  O   PRO B   5      18.954   3.083  -0.259  1.00  0.00            
ATOM    536  N   HYP B   6      19.776   2.189  -2.112  1.00  0.00            
ATOM    537  CD2 HYP B   6      19.648   1.742  -3.478  1.00  0.00            
ATOM    538 1HD2 HYP B   6      19.947   2.624  -4.054  1.00  0.00            
ATOM    539 2HD2 HYP B   6      18.645   1.425  -3.746  1.00  0.00            
ATOM    540  CG  HYP B   6      20.722   0.677  -3.635  1.00  0.00            
ATOM    541  HG  HYP B   6      21.078   0.461  -4.649  1.00  0.00            
ATOM    542  OD1 HYP B   6      20.432  -0.558  -3.033  1.00  0.00            
ATOM    543  HD1 HYP B   6      21.124  -1.224  -3.064  1.00  0.00            
ATOM    544  CB  HYP B   6      21.899   1.295  -2.779  1.00  0.00            
ATOM    545  HB1 HYP B   6      22.324   2.172  -3.277  1.00  0.00            
ATOM    546  HB2 HYP B   6      22.641   0.546  -2.506  1.00  0.00            
ATOM    547  CA  HYP B   6      21.082   1.844  -1.578  1.00  0.00            
ATOM    548  HA  HYP B   6      20.846   1.070  -0.844  1.00  0.00            
ATOM    549  C   HYP B   6      21.764   3.037  -1.015  1.00  0.00            
ATOM    550  O   HYP B   6      21.479   4.185  -1.442  1.00  0.00            
ATOM    551  N   GLY B   7      22.694   2.852  -0.113  1.00  0.00            
ATOM    552  H   GLY B   7      22.884   1.919   0.247  1.00  0.00            
ATOM    553  CA  GLY B   7      23.654   3.871   0.230  1.00  0.00            
ATOM    554  HA1 GLY B   7      24.153   3.456   1.106  1.00  0.00            
ATOM    555  HA2 GLY B   7      23.180   4.823   0.440  1.00  0.00            
ATOM    556  C   GLY B   7      24.764   4.136  -0.803  1.00  0.00            
ATOM    557  O   GLY B   7      24.818   3.625  -1.892  1.00  0.00            
ATOM    558  N   PRO B   8      25.752   4.935  -0.450  1.00  0.00            
ATOM    559  CD  PRO B   8      25.845   5.793   0.735  1.00  0.00            
ATOM    560  HD1 PRO B   8      25.641   5.150   1.583  1.00  0.00            
ATOM    561  HD2 PRO B   8      25.142   6.620   0.715  1.00  0.00            
ATOM    562  CG  PRO B   8      27.311   6.278   0.916  1.00  0.00            
ATOM    563  HG1 PRO B   8      27.954   5.580   1.451  1.00  0.00            
ATOM    564  HG2 PRO B   8      27.322   7.239   1.433  1.00  0.00            
ATOM    565  CB  PRO B   8      27.612   6.418  -0.558  1.00  0.00            
ATOM    566  HB1 PRO B   8      28.686   6.517  -0.674  1.00  0.00            
ATOM    567  HB2 PRO B   8      27.100   7.333  -0.885  1.00  0.00            
ATOM    568  CA  PRO B   8      27.023   5.125  -1.172  1.00  0.00            
ATOM    569  HA  PRO B   8      26.702   5.310  -2.204  1.00  0.00            
ATOM    570  C   PRO B   8      28.013   3.928  -1.073  1.00  0.00            
ATOM    571  O   PRO B   8      27.809   2.990  -0.296  1.00  0.00            
ATOM    572  N   HYP B   9      29.002   3.987  -1.952  1.00  0.00            
ATOM    573  CD2 HYP B   9      29.275   4.831  -3.095  1.00  0.00            
ATOM    574 1HD2 HYP B   9      29.280   5.877  -2.804  1.00  0.00            
ATOM    575 2HD2 HYP B   9      28.557   4.563  -3.872  1.00  0.00            
ATOM    576  CG  HYP B   9      30.677   4.517  -3.615  1.00  0.00            
ATOM    577  HG  HYP B   9      31.337   5.081  -2.955  1.00  0.00            
ATOM    578  OD1 HYP B   9      30.643   4.743  -4.980  1.00  0.00            
ATOM    579  HD1 HYP B   9      31.584   4.700  -5.192  1.00  0.00            
ATOM    580  CB  HYP B   9      30.800   3.055  -3.223  1.00  0.00            
ATOM    581  HB1 HYP B   9      31.854   2.787  -3.147  1.00  0.00            
ATOM    582  HB2 HYP B   9      30.200   2.571  -3.994  1.00  0.00            
ATOM    583  CA  HYP B   9      30.033   2.958  -1.923  1.00  0.00            
ATOM    584  HA  HYP B   9      29.553   1.981  -1.929  1.00  0.00            
ATOM    585  C   HYP B   9      30.809   3.247  -0.602  1.00  0.00            
ATOM    586  O   HYP B   9      30.875   4.351  -0.027  1.00  0.00            
ATOM    587  N   GLY B  10      31.341   2.252   0.046  1.00  0.00            
ATOM    588  H   GLY B  10      31.075   1.336  -0.285  1.00  0.00            
ATOM    589  CA  GLY B  10      32.199   2.264   1.221  1.00  0.00            
ATOM    590  HA1 GLY B  10      32.099   1.271   1.642  1.00  0.00            
ATOM    591  HA2 GLY B  10      31.664   2.896   1.922  1.00  0.00            
ATOM    592  C   GLY B  10      33.695   2.867   1.060  1.00  0.00            
ATOM    593  O   GLY B  10      33.922   3.638   0.123  1.00  0.00            
ATOM    594  N   PRO B  11      34.573   2.614   2.101  1.00  0.00            
ATOM    595  CD  PRO B  11      34.259   2.121   3.440  1.00  0.00            
ATOM    596  HD1 PRO B  11      34.629   1.107   3.588  1.00  0.00            
ATOM    597  HD2 PRO B  11      33.180   2.205   3.561  1.00  0.00            
ATOM    598  CG  PRO B  11      35.075   3.007   4.411  1.00  0.00            
ATOM    599  HG1 PRO B  11      35.136   2.499   5.370  1.00  0.00            
ATOM    600  HG2 PRO B  11      34.553   3.947   4.599  1.00  0.00            
ATOM    601  CB  PRO B  11      36.383   2.965   3.554  1.00  0.00            
ATOM    602  HB1 PRO B  11      36.740   1.945   3.746  1.00  0.00            
ATOM    603  HB2 PRO B  11      37.138   3.668   3.890  1.00  0.00            
ATOM    604  CA  PRO B  11      35.908   3.215   2.131  1.00  0.00            
ATOM    605  HA  PRO B  11      35.863   4.270   1.867  1.00  0.00            
ATOM    606  C   PRO B  11      36.864   2.493   1.211  1.00  0.00            
ATOM    607  O   PRO B  11      36.738   1.303   0.953  1.00  0.00            
ATOM    608  N   HYP B  12      37.873   3.156   0.673  1.00  0.00            
ATOM    609  CD2 HYP B  12      38.127   4.574   0.802  1.00  0.00            
ATOM    610 1HD2 HYP B  12      38.350   4.826   1.842  1.00  0.00            
ATOM    611 2HD2 HYP B  12      37.278   5.128   0.401  1.00  0.00            
ATOM    612  CG  HYP B  12      39.399   4.896   0.031  1.00  0.00            
ATOM    613  HG  HYP B  12      39.938   5.799   0.337  1.00  0.00            
ATOM    614  OD1 HYP B  12      39.043   5.060  -1.243  1.00  0.00            
ATOM    615  HD1 HYP B  12      38.666   5.925  -1.388  1.00  0.00            
ATOM    616  CB  HYP B  12      40.223   3.632   0.152  1.00  0.00            
ATOM    617  HB1 HYP B  12      40.717   3.827   1.108  1.00  0.00            
ATOM    618  HB2 HYP B  12      41.009   3.637  -0.608  1.00  0.00            
ATOM    619  CA  HYP B  12      39.168   2.498   0.252  1.00  0.00            
ATOM    620  HA  HYP B  12      38.903   2.124  -0.734  1.00  0.00            
ATOM    621  C   HYP B  12      39.515   1.355   1.187  1.00  0.00            
ATOM    622  O   HYP B  12      39.549   1.602   2.384  1.00  0.00            
ATOM    623  N   GLY B  13      39.820   0.226   0.514  1.00  0.00            
ATOM    624  H   GLY B  13      39.727   0.199  -0.492  1.00  0.00            
ATOM    625  CA  GLY B  13      40.251  -0.936   1.217  1.00  0.00            
ATOM    626  HA1 GLY B  13      40.318  -1.663   0.403  1.00  0.00            
ATOM    627  HA2 GLY B  13      39.410  -1.258   1.833  1.00  0.00            
ATOM    628  C   GLY B  13      41.593  -0.776   1.971  1.00  0.00            
ATOM    629  O   GLY B  13      42.206   0.306   1.948  1.00  0.00            
ATOM    630  N   PRO B  14      41.939  -1.890   2.701  1.00  0.00            
ATOM    631  CD  PRO B  14      41.179  -3.138   2.903  1.00  0.00            
ATOM    632  HD1 PRO B  14      41.670  -3.900   2.290  1.00  0.00            
ATOM    633  HD2 PRO B  14      40.124  -3.096   2.656  1.00  0.00            
ATOM    634  CG  PRO B  14      41.409  -3.465   4.334  1.00  0.00            
ATOM    635  HG1 PRO B  14      41.253  -4.514   4.589  1.00  0.00            
ATOM    636  HG2 PRO B  14      40.805  -2.785   4.947  1.00  0.00            
ATOM    637  CB  PRO B  14      42.969  -3.189   4.431  1.00  0.00            
ATOM    638  HB1 PRO B  14      43.554  -3.927   3.892  1.00  0.00            
ATOM    639  HB2 PRO B  14      43.268  -3.010   5.462  1.00  0.00            
ATOM    640  CA  PRO B  14      42.991  -1.857   3.618  1.00  0.00            
ATOM    641  HA  PRO B  14      42.685  -0.972   4.158  1.00  0.00            
ATOM    642  C   PRO B  14      44.377  -1.570   3.019  1.00  0.00            
ATOM    643  O   PRO B  14      44.768  -2.187   1.989  1.00  0.00            
ATOM    644  N   HYP B  15      45.210  -0.693   3.683  1.00  0.00            
ATOM    645  CD2 HYP B  15      44.895   0.083   4.918  1.00  0.00            
ATOM    646 1HD2 HYP B  15      45.202  -0.452   5.822  1.00  0.00            
ATOM    647 2HD2 HYP B  15      43.844   0.363   4.956  1.00  0.00            
ATOM    648  CG  HYP B  15      45.768   1.306   4.885  1.00  0.00            
ATOM    649  HG  HYP B  15      45.919   1.550   5.943  1.00  0.00            
ATOM    650  OD1 HYP B  15      45.123   2.383   4.164  1.00  0.00            
ATOM    651  HD1 HYP B  15      45.600   3.211   4.257  1.00  0.00            
ATOM    652  CB  HYP B  15      47.025   0.642   4.260  1.00  0.00            
ATOM    653  HB1 HYP B  15      47.632   0.106   4.998  1.00  0.00            
ATOM    654  HB2 HYP B  15      47.648   1.407   3.800  1.00  0.00            
ATOM    655  CA  HYP B  15      46.501  -0.297   3.185  1.00  0.00            
ATOM    656  HA  HYP B  15      46.445   0.168   2.200  1.00  0.00            
ATOM    657  C   HYP B  15      47.417  -1.480   2.972  1.00  0.00            
ATOM    658  O   HYP B  15      47.532  -2.336   3.853  1.00  0.00            
ATOM    659  N   GLY B  16      48.010  -1.637   1.764  1.00  0.00            
ATOM    660  H   GLY B  16      47.827  -0.997   1.002  1.00  0.00            
ATOM    661  CA  GLY B  16      48.717  -2.850   1.395  1.00  0.00            
ATOM    662  HA1 GLY B  16      49.135  -2.736   0.391  1.00  0.00            
ATOM    663  HA2 GLY B  16      47.951  -3.623   1.352  1.00  0.00            
ATOM    664  C   GLY B  16      49.815  -3.348   2.291  1.00  0.00            
ATOM    665  O   GLY B  16      50.537  -2.543   2.897  1.00  0.00            
ATOM    666  N   GLU B  17      49.995  -4.668   2.344  1.00  0.00            
ATOM    667  H   GLU B  17      49.305  -5.223   1.850  1.00  0.00            
ATOM    668  CA  GLU B  17      51.105  -5.202   3.255  1.00  0.00            
ATOM    669  HA  GLU B  17      50.952  -4.902   4.287  1.00  0.00            
ATOM    670  CB  GLU B  17      50.940  -6.716   3.309  1.00  0.00            
ATOM    671  HB1 GLU B  17      51.064  -7.187   2.340  1.00  0.00            
ATOM    672  HB2 GLU B  17      49.903  -6.887   3.594  1.00  0.00            
ATOM    673  CG  GLU B  17      51.950  -7.318   4.312  1.00  0.00            
ATOM    674  HG1 GLU B  17      51.867  -6.859   5.300  1.00  0.00            
ATOM    675  HG2 GLU B  17      52.933  -7.235   3.862  1.00  0.00            
ATOM    676  CD  GLU B  17      51.752  -8.820   4.401  1.00  0.00            
ATOM    677  OE1 GLU B  17      51.880  -9.310   5.563  1.00  0.00            
ATOM    678  OE2 GLU B  17      51.274  -9.517   3.561  1.00  0.00            
ATOM    679  C   GLU B  17      52.516  -4.859   2.852  1.00  0.00            
ATOM    680  O   GLU B  17      52.916  -5.184   1.744  1.00  0.00            
ATOM    681  N   PRO B  18      53.422  -4.257   3.712  1.00  0.00            
ATOM    682  CD  PRO B  18      53.003  -3.701   4.978  1.00  0.00            
ATOM    683  HD1 PRO B  18      52.827  -4.410   5.788  1.00  0.00            
ATOM    684  HD2 PRO B  18      52.211  -2.952   4.882  1.00  0.00            
ATOM    685  CG  PRO B  18      54.277  -2.932   5.485  1.00  0.00            
ATOM    686  HG1 PRO B  18      54.748  -3.617   6.193  1.00  0.00            
ATOM    687  HG2 PRO B  18      54.108  -1.960   5.950  1.00  0.00            
ATOM    688  CB  PRO B  18      55.134  -2.634   4.246  1.00  0.00            
ATOM    689  HB1 PRO B  18      56.182  -2.479   4.504  1.00  0.00            
ATOM    690  HB2 PRO B  18      54.731  -1.732   3.784  1.00  0.00            
ATOM    691  CA  PRO B  18      54.855  -3.906   3.437  1.00  0.00            
ATOM    692  HA  PRO B  18      54.957  -3.602   2.397  1.00  0.00            
ATOM    693  C   PRO B  18      55.934  -4.897   3.809  1.00  0.00            
ATOM    694  O   PRO B  18      55.723  -5.832   4.509  1.00  0.00            
ATOM    695  N   GLY B  19      57.158  -4.610   3.401  1.00  0.00            
ATOM    696  H   GLY B  19      57.336  -3.709   2.979  1.00  0.00            
ATOM    697  CA  GLY B  19      58.358  -5.422   3.491  1.00  0.00            
ATOM    698  HA1 GLY B  19      58.172  -6.438   3.140  1.00  0.00            
ATOM    699  HA2 GLY B  19      58.510  -5.546   4.570  1.00  0.00            
ATOM    700  C   GLY B  19      59.562  -4.815   2.777  1.00  0.00            
ATOM    701  O   GLY B  19      59.438  -3.709   2.240  1.00  0.00            
ATOM    702  N   GLN B  20      60.626  -5.590   2.734  1.00  0.00            
ATOM    703  H   GLN B  20      60.662  -6.466   3.240  1.00  0.00            
ATOM    704  CA  GLN B  20      61.913  -5.270   2.039  1.00  0.00            
ATOM    705  HA  GLN B  20      61.972  -4.176   2.027  1.00  0.00            
ATOM    706  CB  GLN B  20      63.031  -5.617   3.073  1.00  0.00            
ATOM    707  HB1 GLN B  20      63.102  -6.706   3.105  1.00  0.00            
ATOM    708  HB2 GLN B  20      62.694  -5.237   4.037  1.00  0.00            
ATOM    709  CG  GLN B  20      64.371  -5.054   2.891  1.00  0.00            
ATOM    710  HG1 GLN B  20      64.356  -3.958   2.926  1.00  0.00            
ATOM    711  HG2 GLN B  20      64.765  -5.260   1.899  1.00  0.00            
ATOM    712  CD  GLN B  20      65.262  -5.587   3.954  1.00  0.00            
ATOM    713  OE1 GLN B  20      65.187  -5.236   5.134  1.00  0.00            
ATOM    714  NE2 GLN B  20      66.268  -6.393   3.532  1.00  0.00            
ATOM    715 1HE2 GLN B  20      66.236  -6.690   2.569  1.00  0.00            
ATOM    716 2HE2 GLN B  20      66.908  -6.784   4.197  1.00  0.00            
ATOM    717  C   GLN B  20      62.200  -5.833   0.636  1.00  0.00            
ATOM    718  O   GLN B  20      63.174  -5.582  -0.103  1.00  0.00            
ATOM    719  N   GLY B  21      61.270  -6.657   0.180  1.00  0.00            
ATOM    720  H   GLY B  21      60.374  -6.692   0.629  1.00  0.00            
ATOM    721  CA  GLY B  21      61.337  -7.502  -0.997  1.00  0.00            
ATOM    722  HA1 GLY B  21      60.642  -8.319  -0.802  1.00  0.00            
ATOM    723  HA2 GLY B  21      62.345  -7.910  -0.969  1.00  0.00            
ATOM    724  C   GLY B  21      61.241  -6.880  -2.410  1.00  0.00            
ATOM    725  O   GLY B  21      61.253  -7.688  -3.369  1.00  0.00            
ATOM    726  N   LEU B  22      61.166  -5.585  -2.488  1.00  0.00            
ATOM    727  H   LEU B  22      61.015  -5.073  -1.633  1.00  0.00            
ATOM    728  CA  LEU B  22      61.543  -4.768  -3.665  1.00  0.00            
ATOM    729  HA  LEU B  22      61.503  -5.355  -4.573  1.00  0.00            
ATOM    730  CB  LEU B  22      60.548  -3.606  -3.633  1.00  0.00            
ATOM    731  HB1 LEU B  22      60.995  -2.958  -2.885  1.00  0.00            
ATOM    732  HB2 LEU B  22      59.531  -3.948  -3.432  1.00  0.00            
ATOM    733  CG  LEU B  22      60.553  -2.716  -4.892  1.00  0.00            
ATOM    734  HG  LEU B  22      61.553  -2.445  -5.218  1.00  0.00            
ATOM    735  CD1 LEU B  22      59.883  -3.409  -6.083  1.00  0.00            
ATOM    736 1HD1 LEU B  22      60.436  -4.314  -6.325  1.00  0.00            
ATOM    737 2HD1 LEU B  22      58.836  -3.551  -5.832  1.00  0.00            
ATOM    738 3HD1 LEU B  22      59.906  -2.678  -6.894  1.00  0.00            
ATOM    739  CD2 LEU B  22      59.746  -1.460  -4.590  1.00  0.00            
ATOM    740 1HD2 LEU B  22      58.809  -1.749  -4.123  1.00  0.00            
ATOM    741 2HD2 LEU B  22      60.394  -0.900  -3.909  1.00  0.00            
ATOM    742 3HD2 LEU B  22      59.565  -0.874  -5.493  1.00  0.00            
ATOM    743  C   LEU B  22      62.950  -4.177  -3.647  1.00  0.00            
ATOM    744  O   LEU B  22      63.398  -3.694  -4.670  1.00  0.00            
ATOM    745  N   ARG B  23      63.675  -4.232  -2.511  1.00  0.00            
ATOM    746  H   ARG B  23      63.273  -4.738  -1.722  1.00  0.00            
ATOM    747  CA  ARG B  23      65.029  -3.653  -2.430  1.00  0.00            
ATOM    748  HA  ARG B  23      64.970  -2.618  -2.772  1.00  0.00            
ATOM    749  CB  ARG B  23      65.509  -3.757  -0.964  1.00  0.00            
ATOM    750  HB1 ARG B  23      65.716  -4.826  -0.875  1.00  0.00            
ATOM    751  HB2 ARG B  23      64.727  -3.383  -0.305  1.00  0.00            
ATOM    752  CG  ARG B  23      66.868  -3.076  -0.588  1.00  0.00            
ATOM    753  HG1 ARG B  23      66.785  -2.003  -0.744  1.00  0.00            
ATOM    754  HG2 ARG B  23      67.753  -3.445  -1.111  1.00  0.00            
ATOM    755  CD  ARG B  23      67.284  -3.376   0.881  1.00  0.00            
ATOM    756  HD1 ARG B  23      66.346  -3.557   1.404  1.00  0.00            
ATOM    757  HD2 ARG B  23      67.909  -2.550   1.224  1.00  0.00            
ATOM    758  NE  ARG B  23      67.930  -4.664   0.996  1.00  0.00            
ATOM    759  HE  ARG B  23      67.878  -5.325   0.233  1.00  0.00            
ATOM    760  CZ  ARG B  23      68.557  -4.959   2.107  1.00  0.00            
ATOM    761  NH1 ARG B  23      69.228  -6.086   2.248  1.00  0.00            
ATOM    762 1HH1 ARG B  23      69.574  -6.533   1.418  1.00  0.00            
ATOM    763 2HH1 ARG B  23      69.712  -6.306   3.103  1.00  0.00            
ATOM    764  NH2 ARG B  23      68.612  -4.117   3.091  1.00  0.00            
ATOM    765 1HH2 ARG B  23      68.042  -3.278   3.024  1.00  0.00            
ATOM    766 2HH2 ARG B  23      69.177  -4.307   3.899  1.00  0.00            
ATOM    767  C   ARG B  23      66.061  -4.249  -3.455  1.00  0.00            
ATOM    768  O   ARG B  23      66.002  -5.488  -3.570  1.00  0.00            
ATOM    769  N   GLY B  24      66.913  -3.360  -4.049  1.00  0.00            
ATOM    770  H   GLY B  24      66.599  -2.408  -4.200  1.00  0.00            
ATOM    771  CA  GLY B  24      68.014  -3.759  -4.992  1.00  0.00            
ATOM    772  HA1 GLY B  24      68.530  -2.862  -5.340  1.00  0.00            
ATOM    773  HA2 GLY B  24      67.556  -4.365  -5.768  1.00  0.00            
ATOM    774  C   GLY B  24      69.072  -4.635  -4.235  1.00  0.00            
ATOM    775  O   GLY B  24      69.186  -4.641  -3.011  1.00  0.00            
ATOM    776  N   PRO B  25      69.954  -5.298  -4.991  1.00  0.00            
ATOM    777  CD  PRO B  25      69.955  -5.502  -6.501  1.00  0.00            
ATOM    778  HD1 PRO B  25      70.160  -4.589  -7.065  1.00  0.00            
ATOM    779  HD2 PRO B  25      69.156  -6.180  -6.819  1.00  0.00            
ATOM    780  CG  PRO B  25      71.234  -6.313  -6.758  1.00  0.00            
ATOM    781  HG1 PRO B  25      72.108  -5.663  -6.831  1.00  0.00            
ATOM    782  HG2 PRO B  25      71.210  -7.019  -7.588  1.00  0.00            
ATOM    783  CB  PRO B  25      71.553  -7.013  -5.447  1.00  0.00            
ATOM    784  HB1 PRO B  25      72.623  -7.165  -5.295  1.00  0.00            
ATOM    785  HB2 PRO B  25      70.926  -7.896  -5.296  1.00  0.00            
ATOM    786  CA  PRO B  25      71.156  -5.983  -4.402  1.00  0.00            
ATOM    787  HA  PRO B  25      70.963  -6.634  -3.550  1.00  0.00            
ATOM    788  C   PRO B  25      72.278  -4.991  -4.045  1.00  0.00            
ATOM    789  O   PRO B  25      72.298  -3.823  -4.389  1.00  0.00            
ATOM    790  N   HYP B  26      73.317  -5.469  -3.366  1.00  0.00            
ATOM    791  CD2 HYP B  26      73.468  -6.780  -2.642  1.00  0.00            
ATOM    792 1HD2 HYP B  26      74.054  -7.512  -3.194  1.00  0.00            
ATOM    793 2HD2 HYP B  26      72.496  -7.150  -2.298  1.00  0.00            
ATOM    794  CG  HYP B  26      74.391  -6.487  -1.417  1.00  0.00            
ATOM    795  HG  HYP B  26      74.927  -7.397  -1.166  1.00  0.00            
ATOM    796  OD1 HYP B  26      73.669  -6.094  -0.245  1.00  0.00            
ATOM    797  HD1 HYP B  26      74.210  -6.508   0.431  1.00  0.00            
ATOM    798  CB  HYP B  26      75.322  -5.401  -1.929  1.00  0.00            
ATOM    799  HB1 HYP B  26      76.179  -5.778  -2.494  1.00  0.00            
ATOM    800  HB2 HYP B  26      75.601  -4.719  -1.122  1.00  0.00            
ATOM    801  CA  HYP B  26      74.414  -4.608  -2.898  1.00  0.00            
ATOM    802  HA  HYP B  26      73.904  -3.824  -2.338  1.00  0.00            
ATOM    803  C   HYP B  26      75.154  -3.882  -3.955  1.00  0.00            
ATOM    804  O   HYP B  26      75.363  -4.474  -5.001  1.00  0.00            
ATOM    805  N   GLY B  27      75.618  -2.669  -3.666  1.00  0.00            
ATOM    806  H   GLY B  27      75.413  -2.276  -2.749  1.00  0.00            
ATOM    807  CA  GLY B  27      76.731  -2.008  -4.451  1.00  0.00            
ATOM    808  HA1 GLY B  27      76.606  -0.930  -4.387  1.00  0.00            
ATOM    809  HA2 GLY B  27      76.448  -2.139  -5.499  1.00  0.00            
ATOM    810  C   GLY B  27      78.103  -2.547  -4.266  1.00  0.00            
ATOM    811  O   GLY B  27      78.247  -3.537  -3.515  1.00  0.00            
ATOM    812  N   PRO B  28      79.156  -1.942  -4.961  1.00  0.00            
ATOM    813  CD  PRO B  28      79.177  -0.859  -5.916  1.00  0.00            
ATOM    814  HD1 PRO B  28      79.147   0.076  -5.349  1.00  0.00            
ATOM    815  HD2 PRO B  28      78.434  -1.072  -6.683  1.00  0.00            
ATOM    816  CG  PRO B  28      80.610  -0.882  -6.522  1.00  0.00            
ATOM    817  HG1 PRO B  28      81.266  -0.230  -5.939  1.00  0.00            
ATOM    818  HG2 PRO B  28      80.578  -0.540  -7.555  1.00  0.00            
ATOM    819  CB  PRO B  28      80.950  -2.372  -6.379  1.00  0.00            
ATOM    820  HB1 PRO B  28      82.032  -2.536  -6.426  1.00  0.00            
ATOM    821  HB2 PRO B  28      80.398  -2.782  -7.216  1.00  0.00            
ATOM    822  CA  PRO B  28      80.383  -2.736  -5.025  1.00  0.00            
ATOM    823  HA  PRO B  28      80.169  -3.798  -5.157  1.00  0.00            
ATOM    824  C   PRO B  28      81.336  -2.438  -3.821  1.00  0.00            
ATOM    825  O   PRO B  28      81.250  -1.309  -3.268  1.00  0.00            
ATOM    826  N   HYP B  29      82.216  -3.383  -3.547  1.00  0.00            
ATOM    827  CD2 HYP B  29      82.074  -4.801  -3.892  1.00  0.00            
ATOM    828 1HD2 HYP B  29      82.581  -4.942  -4.846  1.00  0.00            
ATOM    829 2HD2 HYP B  29      81.051  -5.172  -3.906  1.00  0.00            
ATOM    830  CG  HYP B  29      83.004  -5.424  -2.846  1.00  0.00            
ATOM    831  HG  HYP B  29      83.508  -6.361  -3.080  1.00  0.00            
ATOM    832  OD1 HYP B  29      82.387  -5.606  -1.597  1.00  0.00            
ATOM    833  HD1 HYP B  29      82.986  -6.140  -1.075  1.00  0.00            
ATOM    834  CB  HYP B  29      84.175  -4.468  -2.590  1.00  0.00            
ATOM    835  HB1 HYP B  29      84.933  -4.761  -3.313  1.00  0.00            
ATOM    836  HB2 HYP B  29      84.532  -4.612  -1.571  1.00  0.00            
ATOM    837  CA  HYP B  29      83.409  -3.154  -2.757  1.00  0.00            
ATOM    838  HA  HYP B  29      83.051  -2.910  -1.754  1.00  0.00            
ATOM    839  C   HYP B  29      84.242  -1.971  -3.282  1.00  0.00            
ATOM    840  O   HYP B  29      84.534  -1.909  -4.481  1.00  0.00            
ATOM    841  N   GLY B  30      84.588  -1.082  -2.365  1.00  0.00            
ATOM    842  H   GLY B  30      84.311  -1.282  -1.412  1.00  0.00            
ATOM    843  CA  GLY B  30      85.256   0.234  -2.654  1.00  0.00            
ATOM    844  HA1 GLY B  30      85.469   0.629  -1.658  1.00  0.00            
ATOM    845  HA2 GLY B  30      84.513   0.742  -3.275  1.00  0.00            
ATOM    846  C   GLY B  30      86.596   0.233  -3.437  1.00  0.00            
ATOM    847  O   GLY B  30      87.321  -0.720  -3.635  1.00  0.00            
ATOM    848  N   PRO B  31      87.106   1.383  -3.881  1.00  0.00            
ATOM    849  CD  PRO B  31      86.316   2.613  -4.040  1.00  0.00            
ATOM    850  HD1 PRO B  31      86.328   3.167  -3.101  1.00  0.00            
ATOM    851  HD2 PRO B  31      85.271   2.405  -4.267  1.00  0.00            
ATOM    852  CG  PRO B  31      86.919   3.355  -5.169  1.00  0.00            
ATOM    853  HG1 PRO B  31      86.704   4.421  -5.097  1.00  0.00            
ATOM    854  HG2 PRO B  31      86.674   2.979  -6.164  1.00  0.00            
ATOM    855  CB  PRO B  31      88.415   3.038  -5.014  1.00  0.00            
ATOM    856  HB1 PRO B  31      88.850   3.698  -4.261  1.00  0.00            
ATOM    857  HB2 PRO B  31      88.968   3.058  -5.950  1.00  0.00            
ATOM    858  CA  PRO B  31      88.421   1.557  -4.486  1.00  0.00            
ATOM    859  HA  PRO B  31      88.536   0.868  -5.320  1.00  0.00            
ATOM    860  C   PRO B  31      89.630   1.481  -3.514  1.00  0.00            
ATOM    861  O   PRO B  31      89.531   1.613  -2.286  1.00  0.00            
ATOM    862  N   HYP B  32      90.849   1.302  -4.016  1.00  0.00            
ATOM    863  CD2 HYP B  32      91.255   1.195  -5.367  1.00  0.00            
ATOM    864 1HD2 HYP B  32      91.244   2.145  -5.909  1.00  0.00            
ATOM    865 2HD2 HYP B  32      90.585   0.598  -5.972  1.00  0.00            
ATOM    866  CG  HYP B  32      92.643   0.601  -5.385  1.00  0.00            
ATOM    867  HG  HYP B  32      93.177   0.839  -6.308  1.00  0.00            
ATOM    868  OD1 HYP B  32      92.725  -0.809  -5.242  1.00  0.00            
ATOM    869  HD1 HYP B  32      93.645  -1.019  -5.382  1.00  0.00            
ATOM    870  CB  HYP B  32      93.230   1.180  -4.169  1.00  0.00            
ATOM    871  HB1 HYP B  32      93.558   2.198  -4.396  1.00  0.00            
ATOM    872  HB2 HYP B  32      94.050   0.600  -3.749  1.00  0.00            
ATOM    873  CA  HYP B  32      92.090   1.190  -3.200  1.00  0.00            
ATOM    874  HA  HYP B  32      92.066   0.270  -2.629  1.00  0.00            
ATOM    875  C   HYP B  32      92.441   2.318  -2.190  1.00  0.00            
ATOM    876  O   HYP B  32      92.097   3.458  -2.266  1.00  0.00            
ATOM    877  N   GLY B  33      93.143   1.904  -1.178  1.00  0.00            
ATOM    878  H   GLY B  33      93.512   0.966  -1.306  1.00  0.00            
ATOM    879  CA  GLY B  33      93.337   2.640   0.008  1.00  0.00            
ATOM    880  HA1 GLY B  33      93.723   1.903   0.707  1.00  0.00            
ATOM    881  HA2 GLY B  33      92.381   3.042   0.320  1.00  0.00            
ATOM    882  C   GLY B  33      94.388   3.718  -0.125  1.00  0.00            
ATOM    883  O   GLY B  33      95.145   3.728  -1.092  1.00  0.00            
ATOM    884  N   PRO B  34      94.559   4.600   0.887  1.00  0.00            
ATOM    885  CD  PRO B  34      93.572   4.886   1.936  1.00  0.00            
ATOM    886  HD1 PRO B  34      93.550   4.072   2.671  1.00  0.00            
ATOM    887  HD2 PRO B  34      92.609   5.149   1.495  1.00  0.00            
ATOM    888  CG  PRO B  34      94.070   6.193   2.547  1.00  0.00            
ATOM    889  HG1 PRO B  34      93.854   6.268   3.616  1.00  0.00            
ATOM    890  HG2 PRO B  34      93.689   7.139   2.167  1.00  0.00            
ATOM    891  CB  PRO B  34      95.590   6.206   2.300  1.00  0.00            
ATOM    892  HB1 PRO B  34      96.080   5.615   3.082  1.00  0.00            
ATOM    893  HB2 PRO B  34      96.060   7.188   2.292  1.00  0.00            
ATOM    894  CA  PRO B  34      95.725   5.467   0.994  1.00  0.00            
ATOM    895  HA  PRO B  34      95.604   6.143   0.148  1.00  0.00            
ATOM    896  C   PRO B  34      97.149   4.886   0.866  1.00  0.00            
ATOM    897  O   PRO B  34      97.288   3.711   1.247  1.00  0.00            
ATOM    898  N   HYP B  35      98.228   5.626   0.573  1.00  0.00            
ATOM    899  CD2 HYP B  35      98.214   6.920  -0.078  1.00  0.00            
ATOM    900 1HD2 HYP B  35      98.156   7.702   0.683  1.00  0.00            
ATOM    901 2HD2 HYP B  35      97.409   6.926  -0.795  1.00  0.00            
ATOM    902  CG  HYP B  35      99.553   7.008  -0.799  1.00  0.00            
ATOM    903  HG  HYP B  35      99.843   8.024  -1.051  1.00  0.00            
ATOM    904  OD1 HYP B  35      99.518   6.310  -1.997  1.00  0.00            
ATOM    905  HD1 HYP B  35      99.286   6.904  -2.703  1.00  0.00            
ATOM    906  CB  HYP B  35     100.529   6.375   0.159  1.00  0.00            
ATOM    907  HB1 HYP B  35     100.882   7.003   0.982  1.00  0.00            
ATOM    908  HB2 HYP B  35     101.406   5.956  -0.325  1.00  0.00            
ATOM    909  CA  HYP B  35      99.655   5.293   0.727  1.00  0.00            
ATOM    910  HA  HYP B  35      99.815   4.396   0.126  1.00  0.00            
ATOM    911  C   HYP B  35      99.941   4.980   2.212  1.00  0.00            
ATOM    912  O   HYP B  35      99.380   5.666   3.115  1.00  0.00            
ATOM    913  N   GLY B  36     100.782   3.949   2.407  1.00  0.00            
ATOM    914  H   GLY B  36     101.011   3.457   1.562  1.00  0.00            
ATOM    915  CA  GLY B  36     101.032   3.460   3.719  1.00  0.00            
ATOM    916  HA1 GLY B  36     101.538   2.503   3.685  1.00  0.00            
ATOM    917  HA2 GLY B  36     100.038   3.389   4.174  1.00  0.00            
ATOM    918  C   GLY B  36     101.879   4.324   4.711  1.00  0.00            
ATOM    919  O   GLY B  36     102.399   5.295   4.164  1.00  0.00            
ATOM    920  N   PRO B  37     102.117   3.989   6.006  1.00  0.00            
ATOM    921  CD  PRO B  37     101.295   2.971   6.791  1.00  0.00            
ATOM    922  HD1 PRO B  37     101.738   1.986   6.666  1.00  0.00            
ATOM    923  HD2 PRO B  37     100.285   3.060   6.379  1.00  0.00            
ATOM    924  CG  PRO B  37     101.449   3.294   8.249  1.00  0.00            
ATOM    925  HG1 PRO B  37     101.360   2.396   8.859  1.00  0.00            
ATOM    926  HG2 PRO B  37     100.735   4.075   8.502  1.00  0.00            
ATOM    927  CB  PRO B  37     102.908   3.971   8.260  1.00  0.00            
ATOM    928  HB1 PRO B  37     103.649   3.185   8.075  1.00  0.00            
ATOM    929  HB2 PRO B  37     103.121   4.552   9.153  1.00  0.00            
ATOM    930  CA  PRO B  37     102.783   4.850   6.994  1.00  0.00            
ATOM    931  HA  PRO B  37     102.194   5.738   7.196  1.00  0.00            
ATOM    932  C   PRO B  37     104.184   5.216   6.539  1.00  0.00            
ATOM    933  O   PRO B  37     104.973   4.447   5.997  1.00  0.00            
ATOM    934  N   HYP B  38     104.639   6.462   6.944  1.00  0.00            
ATOM    935  CD2 HYP B  38     103.852   7.523   7.546  1.00  0.00            
ATOM    936 1HD2 HYP B  38     103.843   7.390   8.626  1.00  0.00            
ATOM    937 2HD2 HYP B  38     102.842   7.606   7.147  1.00  0.00            
ATOM    938  CG  HYP B  38     104.560   8.869   7.217  1.00  0.00            
ATOM    939  HG  HYP B  38     104.342   9.700   7.881  1.00  0.00            
ATOM    940  OD1 HYP B  38     104.262   9.268   5.817  1.00  0.00            
ATOM    941  HD1 HYP B  38     103.322   9.483   5.750  1.00  0.00            
ATOM    942  CB  HYP B  38     105.952   8.338   7.390  1.00  0.00            
ATOM    943  HB1 HYP B  38     106.163   8.244   8.452  1.00  0.00            
ATOM    944  HB2 HYP B  38     106.690   9.031   6.978  1.00  0.00            
ATOM    945  CA  HYP B  38     105.997   6.925   6.748  1.00  0.00            
ATOM    946  HA  HYP B  38     106.227   6.928   5.684  1.00  0.00            
ATOM    947  C   HYP B  38     106.984   5.985   7.437  1.00  0.00            
ATOM    948  O   HYP B  38     106.773   5.576   8.613  1.00  0.00            
ATOM    949  N   GLY B  39     108.115   5.625   6.814  1.00  0.00            
ATOM    950  H   GLY B  39     108.247   5.982   5.875  1.00  0.00            
ATOM    951  CA  GLY B  39     108.935   4.551   7.260  1.00  0.00            
ATOM    952  HA1 GLY B  39     108.307   3.679   7.051  1.00  0.00            
ATOM    953  HA2 GLY B  39     109.107   4.546   8.338  1.00  0.00            
ATOM    954  C   GLY B  39     110.236   4.431   6.453  1.00  0.00            
ATOM    955  O   GLY B  39     110.288   4.725   5.253  1.00  0.00            
ATOM    956  N   NH2 B  40     111.346   4.064   7.129  1.00  0.00            
ATOM    957  H1  NH2 B  40     111.239   3.749   8.087  1.00  0.00            
ATOM    958  H2  NH2 B  40     110.845   3.262   6.760  1.00  0.00            
TER
ATOM    959  CH3 ACE C   1       8.796   4.584   4.248  1.00  0.00            
ATOM    960 1HH3 ACE C   1       8.887   4.325   3.195  1.00  0.00            
ATOM    961 2HH3 ACE C   1       7.934   3.996   4.566  1.00  0.00            
ATOM    962 3HH3 ACE C   1       8.600   5.660   4.317  1.00  0.00            
ATOM    963  C   ACE C   1      10.022   4.129   4.956  1.00  0.00            
ATOM    964  O   ACE C   1      10.703   5.056   5.384  1.00  0.00            
ATOM    965  N   PRO C   2      10.457   2.860   5.045  1.00  0.00            
ATOM    966  CD  PRO C   2       9.724   1.692   4.640  1.00  0.00            
ATOM    967  HD1 PRO C   2       9.803   1.711   3.556  1.00  0.00            
ATOM    968  HD2 PRO C   2       8.648   1.694   4.823  1.00  0.00            
ATOM    969  CG  PRO C   2      10.490   0.575   5.236  1.00  0.00            
ATOM    970  HG1 PRO C   2      11.245   0.338   4.491  1.00  0.00            
ATOM    971  HG2 PRO C   2       9.952  -0.345   5.473  1.00  0.00            
ATOM    972  CB  PRO C   2      11.180   1.166   6.382  1.00  0.00            
ATOM    973  HB1 PRO C   2      12.013   0.524   6.666  1.00  0.00            
ATOM    974  HB2 PRO C   2      10.505   1.216   7.238  1.00  0.00            
ATOM    975  CA  PRO C   2      11.587   2.487   5.897  1.00  0.00            
ATOM    976  HA  PRO C   2      11.663   3.169   6.740  1.00  0.00            
ATOM    977  C   PRO C   2      12.875   2.598   5.163  1.00  0.00            
ATOM    978  O   PRO C   2      12.962   2.481   3.949  1.00  0.00            
ATOM    979  N   HYP C   3      14.014   2.809   5.859  1.00  0.00            
ATOM    980  CD2 HYP C   3      14.166   2.910   7.325  1.00  0.00            
ATOM    981 1HD2 HYP C   3      14.492   1.969   7.784  1.00  0.00            
ATOM    982 2HD2 HYP C   3      13.290   3.278   7.871  1.00  0.00            
ATOM    983  CG  HYP C   3      15.323   3.904   7.598  1.00  0.00            
ATOM    984  HG  HYP C   3      15.852   3.796   8.543  1.00  0.00            
ATOM    985  OD1 HYP C   3      14.854   5.213   7.340  1.00  0.00            
ATOM    986  HD1 HYP C   3      14.280   5.461   8.054  1.00  0.00            
ATOM    987  CB  HYP C   3      16.250   3.581   6.406  1.00  0.00            
ATOM    988  HB1 HYP C   3      16.942   2.757   6.607  1.00  0.00            
ATOM    989  HB2 HYP C   3      16.841   4.464   6.178  1.00  0.00            
ATOM    990  CA  HYP C   3      15.314   3.199   5.203  1.00  0.00            
ATOM    991  HA  HYP C   3      15.281   4.039   4.518  1.00  0.00            
ATOM    992  C   HYP C   3      15.895   2.014   4.340  1.00  0.00            
ATOM    993  O   HYP C   3      15.595   0.852   4.635  1.00  0.00            
ATOM    994  N   GLY C   4      16.617   2.378   3.268  1.00  0.00            
ATOM    995  H   GLY C   4      16.737   3.353   3.049  1.00  0.00            
ATOM    996  CA  GLY C   4      17.166   1.363   2.348  1.00  0.00            
ATOM    997  HA1 GLY C   4      17.388   1.859   1.397  1.00  0.00            
ATOM    998  HA2 GLY C   4      16.395   0.624   2.174  1.00  0.00            
ATOM    999  C   GLY C   4      18.397   0.619   2.694  1.00  0.00            
ATOM   1000  O   GLY C   4      18.950   0.894   3.711  1.00  0.00            
ATOM   1001  N   PRO C   5      18.867  -0.411   1.945  1.00  0.00            
ATOM   1002  CD  PRO C   5      18.218  -0.816   0.690  1.00  0.00            
ATOM   1003  HD1 PRO C   5      18.216  -0.054  -0.092  1.00  0.00            
ATOM   1004  HD2 PRO C   5      17.190  -1.089   0.960  1.00  0.00            
ATOM   1005  CG  PRO C   5      19.002  -2.047   0.205  1.00  0.00            
ATOM   1006  HG1 PRO C   5      19.750  -1.741  -0.521  1.00  0.00            
ATOM   1007  HG2 PRO C   5      18.358  -2.737  -0.341  1.00  0.00            
ATOM   1008  CB  PRO C   5      19.609  -2.692   1.499  1.00  0.00            
ATOM   1009  HB1 PRO C   5      20.497  -3.266   1.226  1.00  0.00            
ATOM   1010  HB2 PRO C   5      18.862  -3.176   2.122  1.00  0.00            
ATOM   1011  CA  PRO C   5      19.935  -1.357   2.267  1.00  0.00            
ATOM   1012  HA  PRO C   5      19.778  -1.618   3.318  1.00  0.00            
ATOM   1013  C   PRO C   5      21.327  -0.851   2.123  1.00  0.00            
ATOM   1014  O   PRO C   5      21.610   0.107   1.357  1.00  0.00            
ATOM   1015  N   HYP C   6      22.269  -1.513   2.842  1.00  0.00            
ATOM   1016  CD2 HYP C   6      22.084  -2.802   3.624  1.00  0.00            
ATOM   1017 1HD2 HYP C   6      21.725  -3.669   3.074  1.00  0.00            
ATOM   1018 2HD2 HYP C   6      21.394  -2.694   4.467  1.00  0.00            
ATOM   1019  CG  HYP C   6      23.570  -2.991   4.116  1.00  0.00            
ATOM   1020  HG  HYP C   6      23.746  -4.057   4.020  1.00  0.00            
ATOM   1021  OD1 HYP C   6      23.754  -2.557   5.384  1.00  0.00            
ATOM   1022  HD1 HYP C   6      23.158  -3.021   5.979  1.00  0.00            
ATOM   1023  CB  HYP C   6      24.507  -2.265   3.140  1.00  0.00            
ATOM   1024  HB1 HYP C   6      24.780  -2.927   2.320  1.00  0.00            
ATOM   1025  HB2 HYP C   6      25.367  -1.834   3.643  1.00  0.00            
ATOM   1026  CA  HYP C   6      23.637  -1.082   2.702  1.00  0.00            
ATOM   1027  HA  HYP C   6      23.819  -0.228   3.361  1.00  0.00            
ATOM   1028  C   HYP C   6      24.110  -0.821   1.208  1.00  0.00            
ATOM   1029  O   HYP C   6      23.862  -1.554   0.262  1.00  0.00            
ATOM   1030  N   GLY C   7      24.941   0.151   1.031  1.00  0.00            
ATOM   1031  H   GLY C   7      24.977   0.728   1.856  1.00  0.00            
ATOM   1032  CA  GLY C   7      25.565   0.610  -0.225  1.00  0.00            
ATOM   1033  HA1 GLY C   7      25.920   1.620  -0.029  1.00  0.00            
ATOM   1034  HA2 GLY C   7      24.752   0.593  -0.945  1.00  0.00            
ATOM   1035  C   GLY C   7      26.707  -0.304  -0.756  1.00  0.00            
ATOM   1036  O   GLY C   7      27.025  -1.277  -0.102  1.00  0.00            
ATOM   1037  N   PRO C   8      27.164  -0.110  -2.033  1.00  0.00            
ATOM   1038  CD  PRO C   8      26.617   0.902  -2.968  1.00  0.00            
ATOM   1039  HD1 PRO C   8      27.184   1.829  -3.022  1.00  0.00            
ATOM   1040  HD2 PRO C   8      25.557   1.126  -2.878  1.00  0.00            
ATOM   1041  CG  PRO C   8      26.727   0.244  -4.308  1.00  0.00            
ATOM   1042  HG1 PRO C   8      26.739   1.048  -5.040  1.00  0.00            
ATOM   1043  HG2 PRO C   8      26.011  -0.557  -4.486  1.00  0.00            
ATOM   1044  CB  PRO C   8      28.130  -0.334  -4.063  1.00  0.00            
ATOM   1045  HB1 PRO C   8      28.976   0.352  -4.066  1.00  0.00            
ATOM   1046  HB2 PRO C   8      28.356  -1.068  -4.838  1.00  0.00            
ATOM   1047  CA  PRO C   8      28.067  -0.982  -2.665  1.00  0.00            
ATOM   1048  HA  PRO C   8      27.560  -1.939  -2.755  1.00  0.00            
ATOM   1049  C   PRO C   8      29.442  -0.960  -1.941  1.00  0.00            
ATOM   1050  O   PRO C   8      29.797  -0.083  -1.169  1.00  0.00            
ATOM   1051  N   HYP C   9      30.293  -1.953  -2.350  1.00  0.00            
ATOM   1052  CD2 HYP C   9      29.966  -3.226  -3.012  1.00  0.00            
ATOM   1053 1HD2 HYP C   9      30.240  -3.162  -4.064  1.00  0.00            
ATOM   1054 2HD2 HYP C   9      28.954  -3.608  -2.860  1.00  0.00            
ATOM   1055  CG  HYP C   9      30.979  -4.234  -2.339  1.00  0.00            
ATOM   1056  HG  HYP C   9      31.118  -5.039  -3.062  1.00  0.00            
ATOM   1057  OD1 HYP C   9      30.442  -4.799  -1.207  1.00  0.00            
ATOM   1058  HD1 HYP C   9      31.091  -5.311  -0.720  1.00  0.00            
ATOM   1059  CB  HYP C   9      32.214  -3.428  -2.095  1.00  0.00            
ATOM   1060  HB1 HYP C   9      32.695  -3.375  -3.071  1.00  0.00            
ATOM   1061  HB2 HYP C   9      33.018  -3.836  -1.474  1.00  0.00            
ATOM   1062  CA  HYP C   9      31.630  -2.017  -1.704  1.00  0.00            
ATOM   1063  HA  HYP C   9      31.489  -2.009  -0.625  1.00  0.00            
ATOM   1064  C   HYP C   9      32.517  -0.837  -2.105  1.00  0.00            
ATOM   1065  O   HYP C   9      32.300  -0.309  -3.182  1.00  0.00            
ATOM   1066  N   GLY C  10      33.506  -0.523  -1.225  1.00  0.00            
ATOM   1067  H   GLY C  10      33.510  -0.929  -0.299  1.00  0.00            
ATOM   1068  CA  GLY C  10      34.423   0.527  -1.606  1.00  0.00            
ATOM   1069  HA1 GLY C  10      34.875   0.873  -0.668  1.00  0.00            
ATOM   1070  HA2 GLY C  10      33.789   1.346  -1.939  1.00  0.00            
ATOM   1071  C   GLY C  10      35.541   0.195  -2.574  1.00  0.00            
ATOM   1072  O   GLY C  10      35.750  -0.943  -2.972  1.00  0.00            
ATOM   1073  N   PRO C  11      36.278   1.195  -3.081  1.00  0.00            
ATOM   1074  CD  PRO C  11      36.264   2.608  -2.640  1.00  0.00            
ATOM   1075  HD1 PRO C  11      36.271   2.521  -1.555  1.00  0.00            
ATOM   1076  HD2 PRO C  11      35.386   3.193  -2.927  1.00  0.00            
ATOM   1077  CG  PRO C  11      37.481   3.228  -3.240  1.00  0.00            
ATOM   1078  HG1 PRO C  11      38.323   3.054  -2.575  1.00  0.00            
ATOM   1079  HG2 PRO C  11      37.379   4.273  -3.547  1.00  0.00            
ATOM   1080  CB  PRO C  11      37.626   2.448  -4.487  1.00  0.00            
ATOM   1081  HB1 PRO C  11      38.679   2.538  -4.762  1.00  0.00            
ATOM   1082  HB2 PRO C  11      37.107   2.855  -5.352  1.00  0.00            
ATOM   1083  CA  PRO C  11      37.270   1.070  -4.105  1.00  0.00            
ATOM   1084  HA  PRO C  11      36.897   0.413  -4.887  1.00  0.00            
ATOM   1085  C   PRO C  11      38.498   0.332  -3.546  1.00  0.00            
ATOM   1086  O   PRO C  11      38.689   0.244  -2.327  1.00  0.00            
ATOM   1087  N   HYP C  12      39.372  -0.285  -4.406  1.00  0.00            
ATOM   1088  CD2 HYP C  12      39.148  -0.366  -5.864  1.00  0.00            
ATOM   1089 1HD2 HYP C  12      39.431   0.604  -6.292  1.00  0.00            
ATOM   1090 2HD2 HYP C  12      38.099  -0.550  -6.058  1.00  0.00            
ATOM   1091  CG  HYP C  12      40.004  -1.471  -6.369  1.00  0.00            
ATOM   1092  HG  HYP C  12      40.111  -1.320  -7.447  1.00  0.00            
ATOM   1093  OD1 HYP C  12      39.507  -2.774  -6.102  1.00  0.00            
ATOM   1094  HD1 HYP C  12      40.185  -3.458  -6.042  1.00  0.00            
ATOM   1095  CB  HYP C  12      41.222  -1.148  -5.451  1.00  0.00            
ATOM   1096  HB1 HYP C  12      41.644  -0.208  -5.813  1.00  0.00            
ATOM   1097  HB2 HYP C  12      41.950  -1.949  -5.395  1.00  0.00            
ATOM   1098  CA  HYP C  12      40.631  -0.890  -4.067  1.00  0.00            
ATOM   1099  HA  HYP C  12      40.545  -1.857  -3.580  1.00  0.00            
ATOM   1100  C   HYP C  12      41.567  -0.045  -3.221  1.00  0.00            
ATOM   1101  O   HYP C  12      41.642   1.180  -3.538  1.00  0.00            
ATOM   1102  N   GLY C  13      42.329  -0.668  -2.232  1.00  0.00            
ATOM   1103  H   GLY C  13      42.123  -1.644  -2.085  1.00  0.00            
ATOM   1104  CA  GLY C  13      43.066   0.142  -1.165  1.00  0.00            
ATOM   1105  HA1 GLY C  13      43.311  -0.466  -0.302  1.00  0.00            
ATOM   1106  HA2 GLY C  13      42.464   1.007  -0.880  1.00  0.00            
ATOM   1107  C   GLY C  13      44.464   0.618  -1.555  1.00  0.00            
ATOM   1108  O   GLY C  13      44.984   0.319  -2.673  1.00  0.00            
ATOM   1109  N   PRO C  14      45.047   1.554  -0.807  1.00  0.00            
ATOM   1110  CD  PRO C  14      44.547   2.107   0.464  1.00  0.00            
ATOM   1111  HD1 PRO C  14      44.131   1.432   1.208  1.00  0.00            
ATOM   1112  HD2 PRO C  14      43.784   2.878   0.363  1.00  0.00            
ATOM   1113  CG  PRO C  14      45.800   2.819   1.076  1.00  0.00            
ATOM   1114  HG1 PRO C  14      46.476   2.179   1.646  1.00  0.00            
ATOM   1115  HG2 PRO C  14      45.503   3.655   1.710  1.00  0.00            
ATOM   1116  CB  PRO C  14      46.449   3.351  -0.216  1.00  0.00            
ATOM   1117  HB1 PRO C  14      47.524   3.497  -0.070  1.00  0.00            
ATOM   1118  HB2 PRO C  14      45.948   4.215  -0.651  1.00  0.00            
ATOM   1119  CA  PRO C  14      46.343   2.129  -1.147  1.00  0.00            
ATOM   1120  HA  PRO C  14      46.241   2.468  -2.174  1.00  0.00            
ATOM   1121  C   PRO C  14      47.443   1.057  -1.020  1.00  0.00            
ATOM   1122  O   PRO C  14      47.466   0.375  -0.031  1.00  0.00            
ATOM   1123  N   HYP C  15      48.252   0.854  -2.074  1.00  0.00            
ATOM   1124  CD2 HYP C  15      48.149   1.490  -3.364  1.00  0.00            
ATOM   1125 1HD2 HYP C  15      48.694   2.435  -3.395  1.00  0.00            
ATOM   1126 2HD2 HYP C  15      47.129   1.642  -3.693  1.00  0.00            
ATOM   1127  CG  HYP C  15      48.823   0.421  -4.274  1.00  0.00            
ATOM   1128  HG  HYP C  15      49.187   0.874  -5.197  1.00  0.00            
ATOM   1129  OD1 HYP C  15      47.981  -0.734  -4.544  1.00  0.00            
ATOM   1130  HD1 HYP C  15      47.077  -0.490  -4.737  1.00  0.00            
ATOM   1131  CB  HYP C  15      50.065   0.056  -3.448  1.00  0.00            
ATOM   1132  HB1 HYP C  15      50.812   0.851  -3.458  1.00  0.00            
ATOM   1133  HB2 HYP C  15      50.551  -0.890  -3.702  1.00  0.00            
ATOM   1134  CA  HYP C  15      49.402  -0.128  -2.085  1.00  0.00            
ATOM   1135  HA  HYP C  15      49.008  -1.137  -1.963  1.00  0.00            
ATOM   1136  C   HYP C  15      50.436   0.114  -0.981  1.00  0.00            
ATOM   1137  O   HYP C  15      50.733   1.236  -0.457  1.00  0.00            
ATOM   1138  N   GLY C  16      51.084  -1.013  -0.616  1.00  0.00            
ATOM   1139  H   GLY C  16      50.695  -1.860  -0.995  1.00  0.00            
ATOM   1140  CA  GLY C  16      52.041  -1.155   0.476  1.00  0.00            
ATOM   1141  HA1 GLY C  16      52.267  -2.222   0.567  1.00  0.00            
ATOM   1142  HA2 GLY C  16      51.691  -0.729   1.422  1.00  0.00            
ATOM   1143  C   GLY C  16      53.353  -0.525   0.139  1.00  0.00            
ATOM   1144  O   GLY C  16      54.048  -0.749  -0.810  1.00  0.00            
ATOM   1145  N   GLU C  17      53.684   0.612   0.950  1.00  0.00            
ATOM   1146  H   GLU C  17      53.050   0.838   1.699  1.00  0.00            
ATOM   1147  CA  GLU C  17      54.868   1.426   0.638  1.00  0.00            
ATOM   1148  HA  GLU C  17      54.839   1.636  -0.431  1.00  0.00            
ATOM   1149  CB  GLU C  17      54.812   2.762   1.415  1.00  0.00            
ATOM   1150  HB1 GLU C  17      55.743   3.247   1.099  1.00  0.00            
ATOM   1151  HB2 GLU C  17      54.898   2.486   2.471  1.00  0.00            
ATOM   1152  CG  GLU C  17      53.611   3.692   0.991  1.00  0.00            
ATOM   1153  HG1 GLU C  17      52.730   3.309   1.509  1.00  0.00            
ATOM   1154  HG2 GLU C  17      53.471   3.676  -0.089  1.00  0.00            
ATOM   1155  CD  GLU C  17      53.795   5.184   1.354  1.00  0.00            
ATOM   1156  OE1 GLU C  17      53.955   5.489   2.540  1.00  0.00            
ATOM   1157  OE2 GLU C  17      53.734   6.106   0.496  1.00  0.00            
ATOM   1158  C   GLU C  17      56.188   0.663   1.031  1.00  0.00            
ATOM   1159  O   GLU C  17      56.272   0.123   2.155  1.00  0.00            
ATOM   1160  N   PRO C  18      57.221   0.677   0.141  1.00  0.00            
ATOM   1161  CD  PRO C  18      57.237   1.056  -1.278  1.00  0.00            
ATOM   1162  HD1 PRO C  18      57.402   2.130  -1.359  1.00  0.00            
ATOM   1163  HD2 PRO C  18      56.313   0.804  -1.811  1.00  0.00            
ATOM   1164  CG  PRO C  18      58.440   0.342  -1.943  1.00  0.00            
ATOM   1165  HG1 PRO C  18      58.901   0.896  -2.756  1.00  0.00            
ATOM   1166  HG2 PRO C  18      58.183  -0.658  -2.295  1.00  0.00            
ATOM   1167  CB  PRO C  18      59.319   0.190  -0.693  1.00  0.00            
ATOM   1168  HB1 PRO C  18      59.916   1.072  -0.481  1.00  0.00            
ATOM   1169  HB2 PRO C  18      59.974  -0.668  -0.858  1.00  0.00            
ATOM   1170  CA  PRO C  18      58.418  -0.108   0.413  1.00  0.00            
ATOM   1171  HA  PRO C  18      58.183  -1.164   0.299  1.00  0.00            
ATOM   1172  C   PRO C  18      59.133   0.201   1.743  1.00  0.00            
ATOM   1173  O   PRO C  18      59.114   1.321   2.176  1.00  0.00            
ATOM   1174  N   GLY C  19      59.815  -0.825   2.255  1.00  0.00            
ATOM   1175  H   GLY C  19      59.917  -1.658   1.689  1.00  0.00            
ATOM   1176  CA  GLY C  19      60.408  -0.986   3.580  1.00  0.00            
ATOM   1177  HA1 GLY C  19      60.660  -2.039   3.732  1.00  0.00            
ATOM   1178  HA2 GLY C  19      59.733  -0.660   4.374  1.00  0.00            
ATOM   1179  C   GLY C  19      61.684  -0.122   3.719  1.00  0.00            
ATOM   1180  O   GLY C  19      61.939   0.655   4.639  1.00  0.00            
ATOM   1181  N   GLN C  20      62.551  -0.059   2.677  1.00  0.00            
ATOM   1182  H   GLN C  20      62.316  -0.508   1.797  1.00  0.00            
ATOM   1183  CA  GLN C  20      63.911   0.599   2.515  1.00  0.00            
ATOM   1184  HA  GLN C  20      63.840   1.503   3.122  1.00  0.00            
ATOM   1185  CB  GLN C  20      65.060  -0.367   3.024  1.00  0.00            
ATOM   1186  HB1 GLN C  20      65.993   0.191   3.120  1.00  0.00            
ATOM   1187  HB2 GLN C  20      65.230  -1.200   2.335  1.00  0.00            
ATOM   1188  CG  GLN C  20      64.843  -0.985   4.440  1.00  0.00            
ATOM   1189  HG1 GLN C  20      64.011  -1.694   4.410  1.00  0.00            
ATOM   1190  HG2 GLN C  20      64.705  -0.201   5.194  1.00  0.00            
ATOM   1191  CD  GLN C  20      66.041  -1.876   4.882  1.00  0.00            
ATOM   1192  OE1 GLN C  20      66.873  -2.225   4.004  1.00  0.00            
ATOM   1193  NE2 GLN C  20      66.239  -2.183   6.120  1.00  0.00            
ATOM   1194 1HE2 GLN C  20      65.653  -1.783   6.840  1.00  0.00            
ATOM   1195 2HE2 GLN C  20      67.015  -2.809   6.318  1.00  0.00            
ATOM   1196  C   GLN C  20      64.234   1.171   1.072  1.00  0.00            
ATOM   1197  O   GLN C  20      65.370   1.096   0.632  1.00  0.00            
ATOM   1198  N   GLY C  21      63.222   1.756   0.473  1.00  0.00            
ATOM   1199  H   GLY C  21      62.272   1.709   0.815  1.00  0.00            
ATOM   1200  CA  GLY C  21      63.267   2.338  -0.870  1.00  0.00            
ATOM   1201  HA1 GLY C  21      64.045   3.089  -1.000  1.00  0.00            
ATOM   1202  HA2 GLY C  21      62.282   2.729  -1.115  1.00  0.00            
ATOM   1203  C   GLY C  21      63.430   1.255  -1.958  1.00  0.00            
ATOM   1204  O   GLY C  21      63.030   0.099  -1.857  1.00  0.00            
ATOM   1205  N   LEU C  22      64.023   1.658  -3.132  1.00  0.00            
ATOM   1206  H   LEU C  22      64.342   2.613  -3.100  1.00  0.00            
ATOM   1207  CA  LEU C  22      64.190   0.803  -4.296  1.00  0.00            
ATOM   1208  HA  LEU C  22      63.508  -0.024  -4.128  1.00  0.00            
ATOM   1209  CB  LEU C  22      63.758   1.532  -5.596  1.00  0.00            
ATOM   1210  HB1 LEU C  22      64.154   2.552  -5.604  1.00  0.00            
ATOM   1211  HB2 LEU C  22      62.708   1.809  -5.567  1.00  0.00            
ATOM   1212  CG  LEU C  22      63.788   0.765  -6.955  1.00  0.00            
ATOM   1213  HG  LEU C  22      64.843   0.566  -7.174  1.00  0.00            
ATOM   1214  CD1 LEU C  22      63.003  -0.504  -6.973  1.00  0.00            
ATOM   1215 1HD1 LEU C  22      63.029  -0.997  -7.954  1.00  0.00            
ATOM   1216 2HD1 LEU C  22      63.316  -1.243  -6.237  1.00  0.00            
ATOM   1217 3HD1 LEU C  22      61.981  -0.258  -6.694  1.00  0.00            
ATOM   1218  CD2 LEU C  22      63.402   1.671  -8.083  1.00  0.00            
ATOM   1219 1HD2 LEU C  22      64.188   2.383  -8.315  1.00  0.00            
ATOM   1220 2HD2 LEU C  22      63.405   1.022  -8.963  1.00  0.00            
ATOM   1221 3HD2 LEU C  22      62.437   2.169  -7.937  1.00  0.00            
ATOM   1222  C   LEU C  22      65.679   0.379  -4.391  1.00  0.00            
ATOM   1223  O   LEU C  22      65.960  -0.854  -4.490  1.00  0.00            
ATOM   1224  N   ARG C  23      66.591   1.322  -4.517  1.00  0.00            
ATOM   1225  H   ARG C  23      66.234   2.267  -4.595  1.00  0.00            
ATOM   1226  CA  ARG C  23      68.059   1.100  -4.723  1.00  0.00            
ATOM   1227  HA  ARG C  23      68.127   0.568  -5.675  1.00  0.00            
ATOM   1228  CB  ARG C  23      68.724   2.400  -4.942  1.00  0.00            
ATOM   1229  HB1 ARG C  23      68.784   2.992  -4.024  1.00  0.00            
ATOM   1230  HB2 ARG C  23      68.253   2.931  -5.774  1.00  0.00            
ATOM   1231  CG  ARG C  23      70.277   2.223  -5.297  1.00  0.00            
ATOM   1232  HG1 ARG C  23      70.420   1.562  -6.150  1.00  0.00            
ATOM   1233  HG2 ARG C  23      70.843   1.776  -4.488  1.00  0.00            
ATOM   1234  CD  ARG C  23      70.952   3.519  -5.696  1.00  0.00            
ATOM   1235  HD1 ARG C  23      70.978   4.201  -4.847  1.00  0.00            
ATOM   1236  HD2 ARG C  23      70.303   3.871  -6.487  1.00  0.00            
ATOM   1237  NE  ARG C  23      72.273   3.256  -6.264  1.00  0.00            
ATOM   1238  HE  ARG C  23      72.413   2.348  -6.670  1.00  0.00            
ATOM   1239  CZ  ARG C  23      73.333   4.018  -6.245  1.00  0.00            
ATOM   1240  NH1 ARG C  23      74.414   3.756  -6.855  1.00  0.00            
ATOM   1241 1HH1 ARG C  23      74.546   2.952  -7.462  1.00  0.00            
ATOM   1242 2HH1 ARG C  23      75.098   4.486  -6.718  1.00  0.00            
ATOM   1243  NH2 ARG C  23      73.322   5.142  -5.609  1.00  0.00            
ATOM   1244 1HH2 ARG C  23      72.569   5.473  -5.038  1.00  0.00            
ATOM   1245 2HH2 ARG C  23      74.237   5.569  -5.540  1.00  0.00            
ATOM   1246  C   ARG C  23      68.661   0.275  -3.618  1.00  0.00            
ATOM   1247  O   ARG C  23      68.262   0.566  -2.487  1.00  0.00            
ATOM   1248  N   GLY C  24      69.530  -0.681  -3.878  1.00  0.00            
ATOM   1249  H   GLY C  24      69.773  -1.063  -4.774  1.00  0.00            
ATOM   1250  CA  GLY C  24      70.065  -1.453  -2.735  1.00  0.00            
ATOM   1251  HA1 GLY C  24      70.504  -2.416  -2.997  1.00  0.00            
ATOM   1252  HA2 GLY C  24      69.195  -1.669  -2.118  1.00  0.00            
ATOM   1253  C   GLY C  24      71.134  -0.829  -1.761  1.00  0.00            
ATOM   1254  O   GLY C  24      71.391   0.354  -1.854  1.00  0.00            
ATOM   1255  N   PRO C  25      71.696  -1.574  -0.776  1.00  0.00            
ATOM   1256  CD  PRO C  25      71.352  -2.941  -0.450  1.00  0.00            
ATOM   1257  HD1 PRO C  25      72.104  -3.593  -0.878  1.00  0.00            
ATOM   1258  HD2 PRO C  25      70.370  -3.210  -0.821  1.00  0.00            
ATOM   1259  CG  PRO C  25      71.517  -2.905   1.042  1.00  0.00            
ATOM   1260  HG1 PRO C  25      71.549  -3.856   1.576  1.00  0.00            
ATOM   1261  HG2 PRO C  25      70.755  -2.268   1.485  1.00  0.00            
ATOM   1262  CB  PRO C  25      72.792  -2.148   1.178  1.00  0.00            
ATOM   1263  HB1 PRO C  25      73.580  -2.839   0.897  1.00  0.00            
ATOM   1264  HB2 PRO C  25      72.966  -1.781   2.192  1.00  0.00            
ATOM   1265  CA  PRO C  25      72.600  -1.018   0.187  1.00  0.00            
ATOM   1266  HA  PRO C  25      72.255  -0.092   0.643  1.00  0.00            
ATOM   1267  C   PRO C  25      74.026  -0.865  -0.379  1.00  0.00            
ATOM   1268  O   PRO C  25      74.432  -1.474  -1.336  1.00  0.00            
ATOM   1269  N   HYP C  26      74.867  -0.083   0.289  1.00  0.00            
ATOM   1270  CD2 HYP C  26      74.474   0.712   1.446  1.00  0.00            
ATOM   1271 1HD2 HYP C  26      74.204   0.122   2.331  1.00  0.00            
ATOM   1272 2HD2 HYP C  26      73.678   1.398   1.159  1.00  0.00            
ATOM   1273  CG  HYP C  26      75.819   1.401   1.871  1.00  0.00            
ATOM   1274  HG  HYP C  26      76.334   0.631   2.465  1.00  0.00            
ATOM   1275  OD1 HYP C  26      75.568   2.578   2.605  1.00  0.00            
ATOM   1276  HD1 HYP C  26      76.434   2.972   2.704  1.00  0.00            
ATOM   1277  CB  HYP C  26      76.520   1.584   0.555  1.00  0.00            
ATOM   1278  HB1 HYP C  26      77.593   1.731   0.732  1.00  0.00            
ATOM   1279  HB2 HYP C  26      76.118   2.482   0.083  1.00  0.00            
ATOM   1280  CA  HYP C  26      76.217   0.291  -0.163  1.00  0.00            
ATOM   1281  HA  HYP C  26      76.085   0.522  -1.217  1.00  0.00            
ATOM   1282  C   HYP C  26      77.215  -0.863   0.103  1.00  0.00            
ATOM   1283  O   HYP C  26      77.046  -1.616   1.049  1.00  0.00            
ATOM   1284  N   GLY C  27      78.288  -0.895  -0.691  1.00  0.00            
ATOM   1285  H   GLY C  27      78.411  -0.073  -1.281  1.00  0.00            
ATOM   1286  CA  GLY C  27      79.525  -1.741  -0.499  1.00  0.00            
ATOM   1287  HA1 GLY C  27      80.154  -1.700  -1.393  1.00  0.00            
ATOM   1288  HA2 GLY C  27      79.157  -2.761  -0.468  1.00  0.00            
ATOM   1289  C   GLY C  27      80.329  -1.503   0.769  1.00  0.00            
ATOM   1290  O   GLY C  27      80.114  -0.463   1.418  1.00  0.00            
ATOM   1291  N   PRO C  28      81.200  -2.424   1.161  1.00  0.00            
ATOM   1292  CD  PRO C  28      81.264  -3.768   0.613  1.00  0.00            
ATOM   1293  HD1 PRO C  28      81.426  -3.675  -0.459  1.00  0.00            
ATOM   1294  HD2 PRO C  28      80.370  -4.361   0.780  1.00  0.00            
ATOM   1295  CG  PRO C  28      82.407  -4.417   1.302  1.00  0.00            
ATOM   1296  HG1 PRO C  28      83.342  -4.301   0.750  1.00  0.00            
ATOM   1297  HG2 PRO C  28      82.317  -5.490   1.485  1.00  0.00            
ATOM   1298  CB  PRO C  28      82.586  -3.697   2.590  1.00  0.00            
ATOM   1299  HB1 PRO C  28      83.638  -3.713   2.849  1.00  0.00            
ATOM   1300  HB2 PRO C  28      81.830  -4.026   3.313  1.00  0.00            
ATOM   1301  CA  PRO C  28      82.104  -2.234   2.316  1.00  0.00            
ATOM   1302  HA  PRO C  28      81.573  -1.876   3.196  1.00  0.00            
ATOM   1303  C   PRO C  28      83.399  -1.445   1.863  1.00  0.00            
ATOM   1304  O   PRO C  28      83.494  -1.087   0.685  1.00  0.00            
ATOM   1305  N   HYP C  29      84.377  -1.253   2.788  1.00  0.00            
ATOM   1306  CD2 HYP C  29      84.242  -1.275   4.179  1.00  0.00            
ATOM   1307 1HD2 HYP C  29      84.313  -2.276   4.607  1.00  0.00            
ATOM   1308 2HD2 HYP C  29      83.292  -0.844   4.512  1.00  0.00            
ATOM   1309  CG  HYP C  29      85.290  -0.358   4.718  1.00  0.00            
ATOM   1310  HG  HYP C  29      85.606  -0.601   5.738  1.00  0.00            
ATOM   1311  OD1 HYP C  29      84.970   0.980   4.623  1.00  0.00            
ATOM   1312  HD1 HYP C  29      85.659   1.392   5.161  1.00  0.00            
ATOM   1313  CB  HYP C  29      86.414  -0.658   3.749  1.00  0.00            
ATOM   1314  HB1 HYP C  29      86.808  -1.654   3.968  1.00  0.00            
ATOM   1315  HB2 HYP C  29      87.171   0.117   3.769  1.00  0.00            
ATOM   1316  CA  HYP C  29      85.685  -0.702   2.469  1.00  0.00            
ATOM   1317  HA  HYP C  29      85.431   0.320   2.210  1.00  0.00            
ATOM   1318  C   HYP C  29      86.472  -1.454   1.385  1.00  0.00            
ATOM   1319  O   HYP C  29      86.581  -2.699   1.339  1.00  0.00            
ATOM   1320  N   GLY C  30      87.224  -0.705   0.641  1.00  0.00            
ATOM   1321  H   GLY C  30      87.037   0.285   0.680  1.00  0.00            
ATOM   1322  CA  GLY C  30      88.068  -1.134  -0.506  1.00  0.00            
ATOM   1323  HA1 GLY C  30      88.228  -0.256  -1.125  1.00  0.00            
ATOM   1324  HA2 GLY C  30      87.497  -1.810  -1.137  1.00  0.00            
ATOM   1325  C   GLY C  30      89.329  -1.857  -0.026  1.00  0.00            
ATOM   1326  O   GLY C  30      89.561  -2.078   1.204  1.00  0.00            
ATOM   1327  N   PRO C  31      90.197  -2.263  -0.922  1.00  0.00            
ATOM   1328  CD  PRO C  31      89.980  -2.317  -2.369  1.00  0.00            
ATOM   1329  HD1 PRO C  31      90.299  -1.385  -2.844  1.00  0.00            
ATOM   1330  HD2 PRO C  31      88.933  -2.509  -2.582  1.00  0.00            
ATOM   1331  CG  PRO C  31      90.694  -3.583  -2.793  1.00  0.00            
ATOM   1332  HG1 PRO C  31      90.600  -3.661  -3.877  1.00  0.00            
ATOM   1333  HG2 PRO C  31      90.208  -4.489  -2.418  1.00  0.00            
ATOM   1334  CB  PRO C  31      92.002  -3.381  -2.037  1.00  0.00            
ATOM   1335  HB1 PRO C  31      92.580  -2.568  -2.476  1.00  0.00            
ATOM   1336  HB2 PRO C  31      92.620  -4.262  -1.864  1.00  0.00            
ATOM   1337  CA  PRO C  31      91.507  -2.935  -0.682  1.00  0.00            
ATOM   1338  HA  PRO C  31      91.207  -3.804  -0.101  1.00  0.00            
ATOM   1339  C   PRO C  31      92.607  -2.205   0.114  1.00  0.00            
ATOM   1340  O   PRO C  31      92.690  -0.983   0.013  1.00  0.00            
ATOM   1341  N   HYP C  32      93.617  -2.886   0.717  1.00  0.00            
ATOM   1342  CD2 HYP C  32      93.651  -4.285   0.981  1.00  0.00            
ATOM   1343 1HD2 HYP C  32      94.028  -4.857   0.126  1.00  0.00            
ATOM   1344 2HD2 HYP C  32      92.697  -4.661   1.362  1.00  0.00            
ATOM   1345  CG  HYP C  32      94.678  -4.551   2.073  1.00  0.00            
ATOM   1346  HG  HYP C  32      95.018  -5.579   2.052  1.00  0.00            
ATOM   1347  OD1 HYP C  32      94.246  -4.206   3.353  1.00  0.00            
ATOM   1348  HD1 HYP C  32      93.542  -4.825   3.590  1.00  0.00            
ATOM   1349  CB  HYP C  32      95.727  -3.495   1.658  1.00  0.00            
ATOM   1350  HB1 HYP C  32      96.277  -3.838   0.785  1.00  0.00            
ATOM   1351  HB2 HYP C  32      96.511  -3.240   2.360  1.00  0.00            
ATOM   1352  CA  HYP C  32      94.881  -2.359   1.208  1.00  0.00            
ATOM   1353  HA  HYP C  32      94.462  -1.705   1.976  1.00  0.00            
ATOM   1354  C   HYP C  32      95.632  -1.489   0.108  1.00  0.00            
ATOM   1355  O   HYP C  32      95.945  -1.987  -0.963  1.00  0.00            
ATOM   1356  N   GLY C  33      95.901  -0.225   0.394  1.00  0.00            
ATOM   1357  H   GLY C  33      95.405   0.116   1.198  1.00  0.00            
ATOM   1358  CA  GLY C  33      96.591   0.830  -0.438  1.00  0.00            
ATOM   1359  HA1 GLY C  33      96.481   1.811   0.039  1.00  0.00            
ATOM   1360  HA2 GLY C  33      96.068   0.877  -1.403  1.00  0.00            
ATOM   1361  C   GLY C  33      98.037   0.528  -0.852  1.00  0.00            
ATOM   1362  O   GLY C  33      98.542  -0.497  -0.420  1.00  0.00            
ATOM   1363  N   PRO C  34      98.768   1.467  -1.518  1.00  0.00            
ATOM   1364  CD  PRO C  34      98.220   2.712  -2.069  1.00  0.00            
ATOM   1365  HD1 PRO C  34      97.891   3.317  -1.222  1.00  0.00            
ATOM   1366  HD2 PRO C  34      97.373   2.454  -2.711  1.00  0.00            
ATOM   1367  CG  PRO C  34      99.383   3.392  -2.868  1.00  0.00            
ATOM   1368  HG1 PRO C  34      99.988   3.989  -2.194  1.00  0.00            
ATOM   1369  HG2 PRO C  34      98.968   3.874  -3.752  1.00  0.00            
ATOM   1370  CB  PRO C  34     100.081   2.150  -3.228  1.00  0.00            
ATOM   1371  HB1 PRO C  34     101.090   2.350  -3.601  1.00  0.00            
ATOM   1372  HB2 PRO C  34      99.501   1.698  -4.030  1.00  0.00            
ATOM   1373  CA  PRO C  34     100.080   1.245  -2.006  1.00  0.00            
ATOM   1374  HA  PRO C  34     100.074   0.176  -2.246  1.00  0.00            
ATOM   1375  C   PRO C  34     101.113   1.512  -0.922  1.00  0.00            
ATOM   1376  O   PRO C  34     100.767   2.064   0.126  1.00  0.00            
ATOM   1377  N   HYP C  35     102.439   1.140  -1.051  1.00  0.00            
ATOM   1378  CD2 HYP C  35     103.067   0.380  -2.157  1.00  0.00            
ATOM   1379 1HD2 HYP C  35     103.042   1.015  -3.043  1.00  0.00            
ATOM   1380 2HD2 HYP C  35     102.460  -0.499  -2.361  1.00  0.00            
ATOM   1381  CG  HYP C  35     104.490  -0.126  -1.670  1.00  0.00            
ATOM   1382  HG  HYP C  35     105.202  -0.161  -2.495  1.00  0.00            
ATOM   1383  OD1 HYP C  35     104.501  -1.324  -0.937  1.00  0.00            
ATOM   1384  HD1 HYP C  35     105.393  -1.570  -0.690  1.00  0.00            
ATOM   1385  CB  HYP C  35     104.812   1.018  -0.701  1.00  0.00            
ATOM   1386  HB1 HYP C  35     105.195   1.785  -1.365  1.00  0.00            
ATOM   1387  HB2 HYP C  35     105.523   0.675   0.049  1.00  0.00            
ATOM   1388  CA  HYP C  35     103.468   1.404  -0.085  1.00  0.00            
ATOM   1389  HA  HYP C  35     103.253   0.777   0.777  1.00  0.00            
ATOM   1390  C   HYP C  35     103.582   2.871   0.335  1.00  0.00            
ATOM   1391  O   HYP C  35     103.313   3.827  -0.457  1.00  0.00            
ATOM   1392  N   GLY C  36     104.057   2.979   1.570  1.00  0.00            
ATOM   1393  H   GLY C  36     103.972   2.173   2.168  1.00  0.00            
ATOM   1394  CA  GLY C  36     104.291   4.359   2.109  1.00  0.00            
ATOM   1395  HA1 GLY C  36     104.269   4.158   3.181  1.00  0.00            
ATOM   1396  HA2 GLY C  36     103.462   4.979   1.791  1.00  0.00            
ATOM   1397  C   GLY C  36     105.594   4.994   1.758  1.00  0.00            
ATOM   1398  O   GLY C  36     106.465   4.333   1.204  1.00  0.00            
ATOM   1399  N   PRO C  37     105.773   6.326   2.095  1.00  0.00            
ATOM   1400  CD  PRO C  37     104.773   7.200   2.664  1.00  0.00            
ATOM   1401  HD1 PRO C  37     104.522   6.797   3.642  1.00  0.00            
ATOM   1402  HD2 PRO C  37     103.940   7.166   1.961  1.00  0.00            
ATOM   1403  CG  PRO C  37     105.387   8.615   2.644  1.00  0.00            
ATOM   1404  HG1 PRO C  37     105.790   8.789   3.644  1.00  0.00            
ATOM   1405  HG2 PRO C  37     104.621   9.326   2.330  1.00  0.00            
ATOM   1406  CB  PRO C  37     106.539   8.482   1.658  1.00  0.00            
ATOM   1407  HB1 PRO C  37     107.365   9.166   1.848  1.00  0.00            
ATOM   1408  HB2 PRO C  37     106.205   8.701   0.634  1.00  0.00            
ATOM   1409  CA  PRO C  37     106.911   7.037   1.690  1.00  0.00            
ATOM   1410  HA  PRO C  37     107.273   6.738   0.709  1.00  0.00            
ATOM   1411  C   PRO C  37     108.107   6.863   2.687  1.00  0.00            
ATOM   1412  O   PRO C  37     107.876   6.569   3.861  1.00  0.00            
ATOM   1413  N   HYP C  38     109.352   7.145   2.292  1.00  0.00            
ATOM   1414  CD2 HYP C  38     109.781   7.555   0.995  1.00  0.00            
ATOM   1415 1HD2 HYP C  38     109.617   8.627   0.854  1.00  0.00            
ATOM   1416 2HD2 HYP C  38     109.136   7.109   0.249  1.00  0.00            
ATOM   1417  CG  HYP C  38     111.258   7.269   0.900  1.00  0.00            
ATOM   1418  HG  HYP C  38     111.801   7.935   0.224  1.00  0.00            
ATOM   1419  OD1 HYP C  38     111.678   5.926   0.629  1.00  0.00            
ATOM   1420  HD1 HYP C  38     110.962   5.300   0.739  1.00  0.00            
ATOM   1421  CB  HYP C  38     111.644   7.690   2.352  1.00  0.00            
ATOM   1422  HB1 HYP C  38     111.735   8.771   2.498  1.00  0.00            
ATOM   1423  HB2 HYP C  38     112.567   7.233   2.713  1.00  0.00            
ATOM   1424  CA  HYP C  38     110.510   7.228   3.210  1.00  0.00            
ATOM   1425  HA  HYP C  38     110.673   6.187   3.489  1.00  0.00            
ATOM   1426  C   HYP C  38     110.303   8.176   4.400  1.00  0.00            
ATOM   1427  O   HYP C  38     109.881   9.270   4.163  1.00  0.00            
ATOM   1428  N   GLY C  39     110.577   7.788   5.664  1.00  0.00            
ATOM   1429  H   GLY C  39     110.770   6.821   5.854  1.00  0.00            
ATOM   1430  CA  GLY C  39     110.220   8.630   6.827  1.00  0.00            
ATOM   1431  HA1 GLY C  39     109.253   9.059   6.569  1.00  0.00            
ATOM   1432  HA2 GLY C  39     110.943   9.450   6.859  1.00  0.00            
ATOM   1433  C   GLY C  39     110.093   7.838   8.167  1.00  0.00            
ATOM   1434  O   GLY C  39     110.779   6.819   8.419  1.00  0.00            
ATOM   1435  N   NH2 C  40     109.141   8.350   8.962  1.00  0.00            
ATOM   1436  H1  NH2 C  40     108.683   9.195   8.667  1.00  0.00            
ATOM   1437  H2  NH2 C  40     109.641   9.153   9.331  1.00  0.00            
END
