# Supplementary material for: A solution structure analysis reveals a bent collagen triple helix in the complement activation recognition molecule mannan-binding lectin
Source: J Biol Chem. 2022 Dec 15;299(2):102799. doi: 10.1016/j.jbc.2022.102799 (PMC9898670; doi:10.1016/j.jbc.2022.102799)
Supplement: top10-mbl12 [file mmc3.zip › 1-MBL12-2027.pdb]

ATOM      1  CH3 ACE A   1       2.563   0.101  -0.082  1.00  0.00            
ATOM      2 1HH3 ACE A   1       2.432  -0.575   0.767  1.00  0.00            
ATOM      3 2HH3 ACE A   1       2.497   1.132   0.281  1.00  0.00            
ATOM      4 3HH3 ACE A   1       1.724  -0.034  -0.760  1.00  0.00            
ATOM      5  C   ACE A   1       3.809  -0.162  -0.855  1.00  0.00            
ATOM      6  O   ACE A   1       4.350  -1.263  -0.739  1.00  0.00            
ATOM      7  N   PRO A   2       4.293   0.746  -1.714  1.00  0.00            
ATOM      8  CD  PRO A   2       3.505   1.759  -2.408  1.00  0.00            
ATOM      9  HD1 PRO A   2       2.767   2.237  -1.765  1.00  0.00            
ATOM     10  HD2 PRO A   2       2.953   1.307  -3.234  1.00  0.00            
ATOM     11  CG  PRO A   2       4.492   2.763  -2.928  1.00  0.00            
ATOM     12  HG1 PRO A   2       4.879   3.468  -2.188  1.00  0.00            
ATOM     13  HG2 PRO A   2       4.019   3.279  -3.759  1.00  0.00            
ATOM     14  CB  PRO A   2       5.573   1.745  -3.438  1.00  0.00            
ATOM     15  HB1 PRO A   2       6.539   2.230  -3.554  1.00  0.00            
ATOM     16  HB2 PRO A   2       5.253   1.284  -4.374  1.00  0.00            
ATOM     17  CA  PRO A   2       5.615   0.683  -2.290  1.00  0.00            
ATOM     18  HA  PRO A   2       5.749  -0.205  -2.909  1.00  0.00            
ATOM     19  C   PRO A   2       6.772   0.744  -1.276  1.00  0.00            
ATOM     20  O   PRO A   2       6.603   1.057  -0.066  1.00  0.00            
ATOM     21  N   HYP A   3       8.041   0.589  -1.750  1.00  0.00            
ATOM     22  CD2 HYP A   3       8.454   0.066  -3.076  1.00  0.00            
ATOM     23 1HD2 HYP A   3       8.679   0.916  -3.732  1.00  0.00            
ATOM     24 2HD2 HYP A   3       7.648  -0.477  -3.559  1.00  0.00            
ATOM     25  CG  HYP A   3       9.615  -0.807  -2.749  1.00  0.00            
ATOM     26  HG  HYP A   3      10.233  -1.065  -3.613  1.00  0.00            
ATOM     27  OD1 HYP A   3       9.178  -2.017  -2.139  1.00  0.00            
ATOM     28  HD1 HYP A   3       9.701  -2.789  -2.337  1.00  0.00            
ATOM     29  CB  HYP A   3      10.387   0.037  -1.717  1.00  0.00            
ATOM     30  HB1 HYP A   3      10.898   0.781  -2.336  1.00  0.00            
ATOM     31  HB2 HYP A   3      11.019  -0.687  -1.202  1.00  0.00            
ATOM     32  CA  HYP A   3       9.260   0.575  -0.909  1.00  0.00            
ATOM     33  HA  HYP A   3       9.100  -0.163  -0.132  1.00  0.00            
ATOM     34  C   HYP A   3       9.677   1.886  -0.271  1.00  0.00            
ATOM     35  O   HYP A   3       9.379   2.968  -0.807  1.00  0.00            
ATOM     36  N   GLY A   4      10.398   1.952   0.864  1.00  0.00            
ATOM     37  H   GLY A   4      10.519   1.063   1.338  1.00  0.00            
ATOM     38  CA  GLY A   4      11.175   3.081   1.317  1.00  0.00            
ATOM     39  HA1 GLY A   4      11.301   2.876   2.380  1.00  0.00            
ATOM     40  HA2 GLY A   4      10.586   3.999   1.355  1.00  0.00            
ATOM     41  C   GLY A   4      12.499   3.362   0.666  1.00  0.00            
ATOM     42  O   GLY A   4      12.763   2.816  -0.388  1.00  0.00            
ATOM     43  N   PRO A   5      13.337   4.322   1.210  1.00  0.00            
ATOM     44  CD  PRO A   5      13.081   5.012   2.494  1.00  0.00            
ATOM     45  HD1 PRO A   5      13.108   4.302   3.320  1.00  0.00            
ATOM     46  HD2 PRO A   5      12.145   5.574   2.471  1.00  0.00            
ATOM     47  CG  PRO A   5      14.311   5.941   2.691  1.00  0.00            
ATOM     48  HG1 PRO A   5      15.137   5.346   3.079  1.00  0.00            
ATOM     49  HG2 PRO A   5      14.036   6.752   3.365  1.00  0.00            
ATOM     50  CB  PRO A   5      14.624   6.399   1.243  1.00  0.00            
ATOM     51  HB1 PRO A   5      15.594   6.872   1.106  1.00  0.00            
ATOM     52  HB2 PRO A   5      13.854   7.144   1.029  1.00  0.00            
ATOM     53  CA  PRO A   5      14.465   5.015   0.577  1.00  0.00            
ATOM     54  HA  PRO A   5      14.175   5.219  -0.456  1.00  0.00            
ATOM     55  C   PRO A   5      15.685   4.042   0.662  1.00  0.00            
ATOM     56  O   PRO A   5      15.818   3.397   1.744  1.00  0.00            
ATOM     57  N   HYP A   6      16.531   4.003  -0.385  1.00  0.00            
ATOM     58  CD2 HYP A   6      16.442   4.646  -1.698  1.00  0.00            
ATOM     59 1HD2 HYP A   6      16.552   5.730  -1.595  1.00  0.00            
ATOM     60 2HD2 HYP A   6      15.457   4.440  -2.128  1.00  0.00            
ATOM     61  CG  HYP A   6      17.529   4.144  -2.576  1.00  0.00            
ATOM     62  HG  HYP A   6      17.839   4.833  -3.369  1.00  0.00            
ATOM     63  OD1 HYP A   6      17.284   2.841  -3.163  1.00  0.00            
ATOM     64  HD1 HYP A   6      16.386   2.905  -3.484  1.00  0.00            
ATOM     65  CB  HYP A   6      18.628   4.013  -1.565  1.00  0.00            
ATOM     66  HB1 HYP A   6      19.050   4.990  -1.315  1.00  0.00            
ATOM     67  HB2 HYP A   6      19.419   3.352  -1.892  1.00  0.00            
ATOM     68  CA  HYP A   6      17.864   3.445  -0.303  1.00  0.00            
ATOM     69  HA  HYP A   6      17.907   2.358  -0.298  1.00  0.00            
ATOM     70  C   HYP A   6      18.506   3.786   1.022  1.00  0.00            
ATOM     71  O   HYP A   6      18.391   4.944   1.405  1.00  0.00            
ATOM     72  N   GLY A   7      19.275   2.855   1.648  1.00  0.00            
ATOM     73  H   GLY A   7      19.468   1.978   1.185  1.00  0.00            
ATOM     74  CA  GLY A   7      20.107   3.182   2.824  1.00  0.00            
ATOM     75  HA1 GLY A   7      20.423   2.247   3.291  1.00  0.00            
ATOM     76  HA2 GLY A   7      19.434   3.731   3.477  1.00  0.00            
ATOM     77  C   GLY A   7      21.326   4.070   2.525  1.00  0.00            
ATOM     78  O   GLY A   7      21.586   4.478   1.367  1.00  0.00            
ATOM     79  N   PRO A   8      22.130   4.401   3.538  1.00  0.00            
ATOM     80  CD  PRO A   8      21.913   3.818   4.889  1.00  0.00            
ATOM     81  HD1 PRO A   8      21.809   2.731   4.885  1.00  0.00            
ATOM     82  HD2 PRO A   8      21.067   4.342   5.325  1.00  0.00            
ATOM     83  CG  PRO A   8      23.095   4.202   5.695  1.00  0.00            
ATOM     84  HG1 PRO A   8      23.905   3.496   5.525  1.00  0.00            
ATOM     85  HG2 PRO A   8      22.904   4.299   6.773  1.00  0.00            
ATOM     86  CB  PRO A   8      23.549   5.498   4.989  1.00  0.00            
ATOM     87  HB1 PRO A   8      24.609   5.733   5.136  1.00  0.00            
ATOM     88  HB2 PRO A   8      22.872   6.248   5.413  1.00  0.00            
ATOM     89  CA  PRO A   8      23.322   5.300   3.532  1.00  0.00            
ATOM     90  HA  PRO A   8      23.079   6.232   3.020  1.00  0.00            
ATOM     91  C   PRO A   8      24.485   4.596   2.784  1.00  0.00            
ATOM     92  O   PRO A   8      24.474   3.390   2.518  1.00  0.00            
ATOM     93  N   HYP A   9      25.505   5.358   2.294  1.00  0.00            
ATOM     94  CD2 HYP A   9      25.627   6.837   2.395  1.00  0.00            
ATOM     95 1HD2 HYP A   9      25.914   7.077   3.423  1.00  0.00            
ATOM     96 2HD2 HYP A   9      24.725   7.440   2.302  1.00  0.00            
ATOM     97  CG  HYP A   9      26.706   7.210   1.362  1.00  0.00            
ATOM     98  HG  HYP A   9      27.189   8.144   1.647  1.00  0.00            
ATOM     99  OD1 HYP A   9      26.138   7.343   0.098  1.00  0.00            
ATOM    100  HD1 HYP A   9      26.820   7.732  -0.449  1.00  0.00            
ATOM    101  CB  HYP A   9      27.631   6.018   1.559  1.00  0.00            
ATOM    102  HB1 HYP A   9      28.076   6.131   2.548  1.00  0.00            
ATOM    103  HB2 HYP A   9      28.204   5.867   0.650  1.00  0.00            
ATOM    104  CA  HYP A   9      26.680   4.810   1.615  1.00  0.00            
ATOM    105  HA  HYP A   9      26.407   4.435   0.628  1.00  0.00            
ATOM    106  C   HYP A   9      27.325   3.719   2.504  1.00  0.00            
ATOM    107  O   HYP A   9      27.111   3.714   3.740  1.00  0.00            
ATOM    108  N   GLY A  10      28.072   2.829   1.839  1.00  0.00            
ATOM    109  H   GLY A  10      27.913   2.847   0.849  1.00  0.00            
ATOM    110  CA  GLY A  10      28.519   1.598   2.441  1.00  0.00            
ATOM    111  HA1 GLY A  10      28.714   0.863   1.650  1.00  0.00            
ATOM    112  HA2 GLY A  10      27.734   1.278   3.122  1.00  0.00            
ATOM    113  C   GLY A  10      29.874   1.645   3.288  1.00  0.00            
ATOM    114  O   GLY A  10      30.556   2.648   3.269  1.00  0.00            
ATOM    115  N   PRO A  11      30.450   0.532   3.701  1.00  0.00            
ATOM    116  CD  PRO A  11      29.745  -0.735   3.791  1.00  0.00            
ATOM    117  HD1 PRO A  11      30.169  -1.348   2.997  1.00  0.00            
ATOM    118  HD2 PRO A  11      28.683  -0.487   3.804  1.00  0.00            
ATOM    119  CG  PRO A  11      30.303  -1.351   5.141  1.00  0.00            
ATOM    120  HG1 PRO A  11      30.164  -2.419   5.298  1.00  0.00            
ATOM    121  HG2 PRO A  11      29.925  -0.805   6.005  1.00  0.00            
ATOM    122  CB  PRO A  11      31.775  -0.926   4.963  1.00  0.00            
ATOM    123  HB1 PRO A  11      32.240  -1.528   4.175  1.00  0.00            
ATOM    124  HB2 PRO A  11      32.239  -0.987   5.949  1.00  0.00            
ATOM    125  CA  PRO A  11      31.685   0.507   4.493  1.00  0.00            
ATOM    126  HA  PRO A  11      31.550   1.269   5.255  1.00  0.00            
ATOM    127  C   PRO A  11      32.909   0.854   3.672  1.00  0.00            
ATOM    128  O   PRO A  11      32.945   0.695   2.438  1.00  0.00            
ATOM    129  N   HYP A  12      33.968   1.139   4.409  1.00  0.00            
ATOM    130  CD2 HYP A  12      34.006   1.559   5.876  1.00  0.00            
ATOM    131 1HD2 HYP A  12      33.886   0.625   6.441  1.00  0.00            
ATOM    132 2HD2 HYP A  12      33.210   2.263   6.127  1.00  0.00            
ATOM    133  CG  HYP A  12      35.464   1.995   6.095  1.00  0.00            
ATOM    134  HG  HYP A  12      35.875   1.791   7.082  1.00  0.00            
ATOM    135  OD1 HYP A  12      35.576   3.358   5.662  1.00  0.00            
ATOM    136  HD1 HYP A  12      34.938   3.935   6.092  1.00  0.00            
ATOM    137  CB  HYP A  12      36.284   1.102   5.168  1.00  0.00            
ATOM    138  HB1 HYP A  12      36.455   0.119   5.603  1.00  0.00            
ATOM    139  HB2 HYP A  12      37.222   1.496   4.795  1.00  0.00            
ATOM    140  CA  HYP A  12      35.372   1.055   3.931  1.00  0.00            
ATOM    141  HA  HYP A  12      35.597   1.822   3.194  1.00  0.00            
ATOM    142  C   HYP A  12      35.650  -0.271   3.248  1.00  0.00            
ATOM    143  O   HYP A  12      35.316  -1.311   3.792  1.00  0.00            
ATOM    144  N   GLY A  13      36.330  -0.226   2.070  1.00  0.00            
ATOM    145  H   GLY A  13      36.465   0.739   1.785  1.00  0.00            
ATOM    146  CA  GLY A  13      36.829  -1.240   1.097  1.00  0.00            
ATOM    147  HA1 GLY A  13      37.000  -0.879   0.083  1.00  0.00            
ATOM    148  HA2 GLY A  13      35.990  -1.934   0.994  1.00  0.00            
ATOM    149  C   GLY A  13      38.023  -2.160   1.523  1.00  0.00            
ATOM    150  O   GLY A  13      38.603  -1.914   2.533  1.00  0.00            
ATOM    151  N   PRO A  14      38.419  -3.114   0.695  1.00  0.00            
ATOM    152  CD  PRO A  14      37.821  -3.362  -0.628  1.00  0.00            
ATOM    153  HD1 PRO A  14      37.802  -2.450  -1.220  1.00  0.00            
ATOM    154  HD2 PRO A  14      36.782  -3.692  -0.587  1.00  0.00            
ATOM    155  CG  PRO A  14      38.776  -4.375  -1.255  1.00  0.00            
ATOM    156  HG1 PRO A  14      39.664  -3.993  -1.748  1.00  0.00            
ATOM    157  HG2 PRO A  14      38.197  -4.949  -1.971  1.00  0.00            
ATOM    158  CB  PRO A  14      39.133  -5.271  -0.052  1.00  0.00            
ATOM    159  HB1 PRO A  14      40.002  -5.926  -0.172  1.00  0.00            
ATOM    160  HB2 PRO A  14      38.152  -5.689   0.171  1.00  0.00            
ATOM    161  CA  PRO A  14      39.450  -4.158   0.957  1.00  0.00            
ATOM    162  HA  PRO A  14      39.310  -4.562   1.959  1.00  0.00            
ATOM    163  C   PRO A  14      40.827  -3.448   1.017  1.00  0.00            
ATOM    164  O   PRO A  14      40.992  -2.332   0.439  1.00  0.00            
ATOM    165  N   HYP A  15      41.914  -4.081   1.513  1.00  0.00            
ATOM    166  CD2 HYP A  15      41.956  -5.264   2.413  1.00  0.00            
ATOM    167 1HD2 HYP A  15      42.109  -6.232   1.939  1.00  0.00            
ATOM    168 2HD2 HYP A  15      40.997  -5.359   2.927  1.00  0.00            
ATOM    169  CG  HYP A  15      43.065  -4.922   3.404  1.00  0.00            
ATOM    170  HG  HYP A  15      43.536  -5.772   3.887  1.00  0.00            
ATOM    171  OD1 HYP A  15      42.485  -4.170   4.435  1.00  0.00            
ATOM    172  HD1 HYP A  15      41.548  -3.991   4.321  1.00  0.00            
ATOM    173  CB  HYP A  15      44.112  -4.205   2.477  1.00  0.00            
ATOM    174  HB1 HYP A  15      44.839  -4.894   2.056  1.00  0.00            
ATOM    175  HB2 HYP A  15      44.547  -3.435   3.111  1.00  0.00            
ATOM    176  CA  HYP A  15      43.266  -3.462   1.448  1.00  0.00            
ATOM    177  HA  HYP A  15      43.080  -2.465   1.846  1.00  0.00            
ATOM    178  C   HYP A  15      43.930  -3.244   0.046  1.00  0.00            
ATOM    179  O   HYP A  15      43.611  -3.941  -0.936  1.00  0.00            
ATOM    180  N   GLY A  16      44.767  -2.207  -0.057  1.00  0.00            
ATOM    181  H   GLY A  16      44.997  -1.593   0.709  1.00  0.00            
ATOM    182  CA  GLY A  16      45.573  -1.856  -1.315  1.00  0.00            
ATOM    183  HA1 GLY A  16      45.996  -0.879  -1.064  1.00  0.00            
ATOM    184  HA2 GLY A  16      44.866  -1.570  -2.096  1.00  0.00            
ATOM    185  C   GLY A  16      46.593  -2.861  -1.762  1.00  0.00            
ATOM    186  O   GLY A  16      46.834  -3.828  -1.036  1.00  0.00            
ATOM    187  N   GLU A  17      47.143  -2.801  -2.983  1.00  0.00            
ATOM    188  H   GLU A  17      46.866  -1.982  -3.517  1.00  0.00            
ATOM    189  CA  GLU A  17      48.180  -3.756  -3.453  1.00  0.00            
ATOM    190  HA  GLU A  17      47.918  -4.774  -3.149  1.00  0.00            
ATOM    191  CB  GLU A  17      48.217  -3.671  -4.955  1.00  0.00            
ATOM    192  HB1 GLU A  17      48.672  -2.719  -5.236  1.00  0.00            
ATOM    193  HB2 GLU A  17      47.220  -3.694  -5.410  1.00  0.00            
ATOM    194  CG  GLU A  17      49.001  -4.837  -5.610  1.00  0.00            
ATOM    195  HG1 GLU A  17      48.389  -5.708  -5.368  1.00  0.00            
ATOM    196  HG2 GLU A  17      50.016  -5.006  -5.267  1.00  0.00            
ATOM    197  CD  GLU A  17      48.994  -4.434  -7.055  1.00  0.00            
ATOM    198  OE1 GLU A  17      48.079  -4.825  -7.858  1.00  0.00            
ATOM    199  OE2 GLU A  17      49.976  -3.796  -7.546  1.00  0.00            
ATOM    200  C   GLU A  17      49.593  -3.534  -2.853  1.00  0.00            
ATOM    201  O   GLU A  17      50.084  -2.438  -2.936  1.00  0.00            
ATOM    202  N   PRO A  18      50.281  -4.644  -2.360  1.00  0.00            
ATOM    203  CD  PRO A  18      49.728  -5.986  -2.254  1.00  0.00            
ATOM    204  HD1 PRO A  18      49.738  -6.375  -3.263  1.00  0.00            
ATOM    205  HD2 PRO A  18      48.814  -5.975  -1.650  1.00  0.00            
ATOM    206  CG  PRO A  18      50.747  -6.817  -1.484  1.00  0.00            
ATOM    207  HG1 PRO A  18      50.687  -7.857  -1.835  1.00  0.00            
ATOM    208  HG2 PRO A  18      50.606  -6.923  -0.408  1.00  0.00            
ATOM    209  CB  PRO A  18      52.101  -6.125  -1.814  1.00  0.00            
ATOM    210  HB1 PRO A  18      52.562  -6.562  -2.702  1.00  0.00            
ATOM    211  HB2 PRO A  18      52.698  -6.243  -0.906  1.00  0.00            
ATOM    212  CA  PRO A  18      51.674  -4.650  -2.044  1.00  0.00            
ATOM    213  HA  PRO A  18      51.909  -4.081  -1.148  1.00  0.00            
ATOM    214  C   PRO A  18      52.640  -4.000  -3.117  1.00  0.00            
ATOM    215  O   PRO A  18      52.374  -4.148  -4.283  1.00  0.00            
ATOM    216  N   GLY A  19      53.597  -3.207  -2.718  1.00  0.00            
ATOM    217  H   GLY A  19      53.685  -3.022  -1.734  1.00  0.00            
ATOM    218  CA  GLY A  19      54.474  -2.390  -3.601  1.00  0.00            
ATOM    219  HA1 GLY A  19      55.143  -1.774  -2.997  1.00  0.00            
ATOM    220  HA2 GLY A  19      53.764  -1.785  -4.168  1.00  0.00            
ATOM    221  C   GLY A  19      55.336  -3.202  -4.452  1.00  0.00            
ATOM    222  O   GLY A  19      56.115  -3.974  -3.866  1.00  0.00            
ATOM    223  N   GLN A  20      55.275  -3.031  -5.804  1.00  0.00            
ATOM    224  H   GLN A  20      54.519  -2.503  -6.199  1.00  0.00            
ATOM    225  CA  GLN A  20      55.962  -3.856  -6.859  1.00  0.00            
ATOM    226  HA  GLN A  20      56.822  -4.426  -6.499  1.00  0.00            
ATOM    227  CB  GLN A  20      54.922  -4.911  -7.332  1.00  0.00            
ATOM    228  HB1 GLN A  20      55.395  -5.393  -8.185  1.00  0.00            
ATOM    229  HB2 GLN A  20      54.048  -4.370  -7.678  1.00  0.00            
ATOM    230  CG  GLN A  20      54.472  -6.005  -6.384  1.00  0.00            
ATOM    231  HG1 GLN A  20      54.455  -5.631  -5.367  1.00  0.00            
ATOM    232  HG2 GLN A  20      55.237  -6.773  -6.293  1.00  0.00            
ATOM    233  CD  GLN A  20      53.186  -6.701  -6.796  1.00  0.00            
ATOM    234  OE1 GLN A  20      53.246  -7.518  -7.649  1.00  0.00            
ATOM    235  NE2 GLN A  20      52.057  -6.337  -6.272  1.00  0.00            
ATOM    236 1HE2 GLN A  20      52.021  -5.527  -5.682  1.00  0.00            
ATOM    237 2HE2 GLN A  20      51.215  -6.871  -6.444  1.00  0.00            
ATOM    238  C   GLN A  20      56.422  -2.994  -8.068  1.00  0.00            
ATOM    239  O   GLN A  20      56.094  -1.828  -8.134  1.00  0.00            
ATOM    240  N   GLY A  21      57.184  -3.563  -8.999  1.00  0.00            
ATOM    241  H   GLY A  21      57.304  -4.568  -9.023  1.00  0.00            
ATOM    242  CA  GLY A  21      57.855  -2.843 -10.150  1.00  0.00            
ATOM    243  HA1 GLY A  21      57.429  -1.857 -10.366  1.00  0.00            
ATOM    244  HA2 GLY A  21      57.556  -3.431 -11.020  1.00  0.00            
ATOM    245  C   GLY A  21      59.385  -2.768 -10.130  1.00  0.00            
ATOM    246  O   GLY A  21      60.104  -3.652  -9.620  1.00  0.00            
ATOM    247  N   LEU A  22      59.864  -1.744 -10.831  1.00  0.00            
ATOM    248  H   LEU A  22      59.160  -1.128 -11.209  1.00  0.00            
ATOM    249  CA  LEU A  22      61.273  -1.494 -11.242  1.00  0.00            
ATOM    250  HA  LEU A  22      61.612  -2.411 -11.722  1.00  0.00            
ATOM    251  CB  LEU A  22      61.274  -0.380 -12.281  1.00  0.00            
ATOM    252  HB1 LEU A  22      62.265   0.084 -12.258  1.00  0.00            
ATOM    253  HB2 LEU A  22      60.615   0.404 -11.913  1.00  0.00            
ATOM    254  CG  LEU A  22      60.583  -0.593 -13.641  1.00  0.00            
ATOM    255  HG  LEU A  22      59.604  -1.037 -13.441  1.00  0.00            
ATOM    256  CD1 LEU A  22      60.408   0.727 -14.459  1.00  0.00            
ATOM    257 1HD1 LEU A  22      60.187   0.608 -15.516  1.00  0.00            
ATOM    258 2HD1 LEU A  22      59.612   1.306 -13.987  1.00  0.00            
ATOM    259 3HD1 LEU A  22      61.363   1.245 -14.404  1.00  0.00            
ATOM    260  CD2 LEU A  22      61.377  -1.606 -14.380  1.00  0.00            
ATOM    261 1HD2 LEU A  22      60.783  -1.785 -15.284  1.00  0.00            
ATOM    262 2HD2 LEU A  22      62.321  -1.148 -14.660  1.00  0.00            
ATOM    263 3HD2 LEU A  22      61.427  -2.610 -13.954  1.00  0.00            
ATOM    264  C   LEU A  22      62.102  -1.150  -9.946  1.00  0.00            
ATOM    265  O   LEU A  22      61.883  -0.193  -9.261  1.00  0.00            
ATOM    266  N   ARG A  23      63.065  -2.007  -9.647  1.00  0.00            
ATOM    267  H   ARG A  23      63.137  -2.773 -10.295  1.00  0.00            
ATOM    268  CA  ARG A  23      64.139  -1.804  -8.616  1.00  0.00            
ATOM    269  HA  ARG A  23      63.674  -1.608  -7.647  1.00  0.00            
ATOM    270  CB  ARG A  23      64.985  -3.156  -8.582  1.00  0.00            
ATOM    271  HB1 ARG A  23      65.716  -3.185  -9.395  1.00  0.00            
ATOM    272  HB2 ARG A  23      64.340  -4.020  -8.745  1.00  0.00            
ATOM    273  CG  ARG A  23      65.584  -3.360  -7.156  1.00  0.00            
ATOM    274  HG1 ARG A  23      64.925  -3.284  -6.289  1.00  0.00            
ATOM    275  HG2 ARG A  23      66.275  -2.515  -7.040  1.00  0.00            
ATOM    276  CD  ARG A  23      66.344  -4.740  -7.009  1.00  0.00            
ATOM    277  HD1 ARG A  23      67.089  -4.781  -7.806  1.00  0.00            
ATOM    278  HD2 ARG A  23      65.645  -5.537  -7.224  1.00  0.00            
ATOM    279  NE  ARG A  23      66.893  -4.806  -5.628  1.00  0.00            
ATOM    280  HE  ARG A  23      66.477  -4.216  -4.930  1.00  0.00            
ATOM    281  CZ  ARG A  23      67.926  -5.489  -5.191  1.00  0.00            
ATOM    282  NH1 ARG A  23      68.210  -5.423  -3.958  1.00  0.00            
ATOM    283 1HH1 ARG A  23      67.639  -4.871  -3.338  1.00  0.00            
ATOM    284 2HH1 ARG A  23      68.793  -6.099  -3.482  1.00  0.00            
ATOM    285  NH2 ARG A  23      68.675  -6.305  -5.905  1.00  0.00            
ATOM    286 1HH2 ARG A  23      68.361  -6.532  -6.834  1.00  0.00            
ATOM    287 2HH2 ARG A  23      69.421  -6.861  -5.505  1.00  0.00            
ATOM    288  C   ARG A  23      64.991  -0.513  -8.893  1.00  0.00            
ATOM    289  O   ARG A  23      65.314  -0.188  -9.997  1.00  0.00            
ATOM    290  N   GLY A  24      65.246   0.163  -7.829  1.00  0.00            
ATOM    291  H   GLY A  24      64.912  -0.106  -6.911  1.00  0.00            
ATOM    292  CA  GLY A  24      65.944   1.429  -7.901  1.00  0.00            
ATOM    293  HA1 GLY A  24      65.918   1.811  -6.877  1.00  0.00            
ATOM    294  HA2 GLY A  24      65.443   2.100  -8.603  1.00  0.00            
ATOM    295  C   GLY A  24      67.482   1.210  -8.167  1.00  0.00            
ATOM    296  O   GLY A  24      67.950   0.093  -8.333  1.00  0.00            
ATOM    297  N   PRO A  25      68.286   2.300  -8.184  1.00  0.00            
ATOM    298  CD  PRO A  25      67.886   3.658  -7.963  1.00  0.00            
ATOM    299  HD1 PRO A  25      67.388   3.789  -7.002  1.00  0.00            
ATOM    300  HD2 PRO A  25      67.171   3.867  -8.763  1.00  0.00            
ATOM    301  CG  PRO A  25      69.115   4.489  -8.153  1.00  0.00            
ATOM    302  HG1 PRO A  25      69.648   4.685  -7.220  1.00  0.00            
ATOM    303  HG2 PRO A  25      68.888   5.418  -8.669  1.00  0.00            
ATOM    304  CB  PRO A  25      70.029   3.609  -9.029  1.00  0.00            
ATOM    305  HB1 PRO A  25      71.089   3.867  -9.022  1.00  0.00            
ATOM    306  HB2 PRO A  25      69.700   3.805 -10.048  1.00  0.00            
ATOM    307  CA  PRO A  25      69.729   2.268  -8.544  1.00  0.00            
ATOM    308  HA  PRO A  25      69.848   1.557  -9.364  1.00  0.00            
ATOM    309  C   PRO A  25      70.749   1.768  -7.503  1.00  0.00            
ATOM    310  O   PRO A  25      70.460   1.628  -6.361  1.00  0.00            
ATOM    311  N   HYP A  26      72.000   1.449  -7.940  1.00  0.00            
ATOM    312  CD2 HYP A  26      72.410   1.363  -9.317  1.00  0.00            
ATOM    313 1HD2 HYP A  26      72.727   2.325  -9.720  1.00  0.00            
ATOM    314 2HD2 HYP A  26      71.679   0.889  -9.970  1.00  0.00            
ATOM    315  CG  HYP A  26      73.722   0.658  -9.295  1.00  0.00            
ATOM    316  HG  HYP A  26      74.325   0.907 -10.167  1.00  0.00            
ATOM    317  OD1 HYP A  26      73.494  -0.763  -9.187  1.00  0.00            
ATOM    318  HD1 HYP A  26      73.034  -1.154  -9.939  1.00  0.00            
ATOM    319  CB  HYP A  26      74.345   1.216  -8.052  1.00  0.00            
ATOM    320  HB1 HYP A  26      74.745   2.208  -8.266  1.00  0.00            
ATOM    321  HB2 HYP A  26      75.121   0.576  -7.633  1.00  0.00            
ATOM    322  CA  HYP A  26      73.145   1.243  -7.121  1.00  0.00            
ATOM    323  HA  HYP A  26      73.011   0.242  -6.708  1.00  0.00            
ATOM    324  C   HYP A  26      73.389   2.171  -5.873  1.00  0.00            
ATOM    325  O   HYP A  26      73.127   3.361  -5.866  1.00  0.00            
ATOM    326  N   GLY A  27      73.901   1.638  -4.777  1.00  0.00            
ATOM    327  H   GLY A  27      74.225   0.679  -4.841  1.00  0.00            
ATOM    328  CA  GLY A  27      74.268   2.468  -3.558  1.00  0.00            
ATOM    329  HA1 GLY A  27      74.406   1.835  -2.692  1.00  0.00            
ATOM    330  HA2 GLY A  27      73.454   3.174  -3.379  1.00  0.00            
ATOM    331  C   GLY A  27      75.545   3.231  -3.624  1.00  0.00            
ATOM    332  O   GLY A  27      76.216   3.244  -4.688  1.00  0.00            
ATOM    333  N   PRO A  28      75.965   3.971  -2.563  1.00  0.00            
ATOM    334  CD  PRO A  28      75.086   4.300  -1.391  1.00  0.00            
ATOM    335  HD1 PRO A  28      75.290   3.641  -0.552  1.00  0.00            
ATOM    336  HD2 PRO A  28      74.049   4.230  -1.725  1.00  0.00            
ATOM    337  CG  PRO A  28      75.479   5.758  -1.112  1.00  0.00            
ATOM    338  HG1 PRO A  28      75.172   6.065  -0.113  1.00  0.00            
ATOM    339  HG2 PRO A  28      74.947   6.335  -1.866  1.00  0.00            
ATOM    340  CB  PRO A  28      77.021   5.669  -1.227  1.00  0.00            
ATOM    341  HB1 PRO A  28      77.422   5.216  -0.325  1.00  0.00            
ATOM    342  HB2 PRO A  28      77.427   6.670  -1.330  1.00  0.00            
ATOM    343  CA  PRO A  28      77.174   4.810  -2.500  1.00  0.00            
ATOM    344  HA  PRO A  28      77.302   5.446  -3.373  1.00  0.00            
ATOM    345  C   PRO A  28      78.519   4.048  -2.447  1.00  0.00            
ATOM    346  O   PRO A  28      78.481   2.806  -2.280  1.00  0.00            
ATOM    347  N   HYP A  29      79.688   4.666  -2.414  1.00  0.00            
ATOM    348  CD2 HYP A  29      80.049   5.988  -2.788  1.00  0.00            
ATOM    349 1HD2 HYP A  29      79.925   6.658  -1.929  1.00  0.00            
ATOM    350 2HD2 HYP A  29      79.400   6.310  -3.608  1.00  0.00            
ATOM    351  CG  HYP A  29      81.469   5.968  -3.277  1.00  0.00            
ATOM    352  HG  HYP A  29      82.017   6.904  -3.193  1.00  0.00            
ATOM    353  OD1 HYP A  29      81.548   5.664  -4.632  1.00  0.00            
ATOM    354  HD1 HYP A  29      81.764   6.450  -5.155  1.00  0.00            
ATOM    355  CB  HYP A  29      82.119   4.851  -2.420  1.00  0.00            
ATOM    356  HB1 HYP A  29      82.398   5.314  -1.479  1.00  0.00            
ATOM    357  HB2 HYP A  29      83.004   4.421  -2.899  1.00  0.00            
ATOM    358  CA  HYP A  29      80.926   3.868  -2.300  1.00  0.00            
ATOM    359  HA  HYP A  29      80.931   3.255  -3.195  1.00  0.00            
ATOM    360  C   HYP A  29      81.106   3.057  -1.046  1.00  0.00            
ATOM    361  O   HYP A  29      80.558   3.324   0.066  1.00  0.00            
ATOM    362  N   GLY A  30      81.809   1.960  -1.231  1.00  0.00            
ATOM    363  H   GLY A  30      82.072   1.728  -2.178  1.00  0.00            
ATOM    364  CA  GLY A  30      82.055   0.970  -0.102  1.00  0.00            
ATOM    365  HA1 GLY A  30      82.233  -0.032  -0.502  1.00  0.00            
ATOM    366  HA2 GLY A  30      81.157   0.923   0.517  1.00  0.00            
ATOM    367  C   GLY A  30      83.113   1.437   0.918  1.00  0.00            
ATOM    368  O   GLY A  30      83.447   2.646   0.917  1.00  0.00            
ATOM    369  N   PRO A  31      83.525   0.562   1.864  1.00  0.00            
ATOM    370  CD  PRO A  31      82.905  -0.788   2.072  1.00  0.00            
ATOM    371  HD1 PRO A  31      83.468  -1.484   1.440  1.00  0.00            
ATOM    372  HD2 PRO A  31      81.828  -0.759   1.912  1.00  0.00            
ATOM    373  CG  PRO A  31      83.147  -1.012   3.563  1.00  0.00            
ATOM    374  HG1 PRO A  31      83.188  -2.090   3.697  1.00  0.00            
ATOM    375  HG2 PRO A  31      82.450  -0.477   4.205  1.00  0.00            
ATOM    376  CB  PRO A  31      84.510  -0.362   3.788  1.00  0.00            
ATOM    377  HB1 PRO A  31      85.256  -1.088   3.427  1.00  0.00            
ATOM    378  HB2 PRO A  31      84.672  -0.094   4.830  1.00  0.00            
ATOM    379  CA  PRO A  31      84.506   0.860   2.862  1.00  0.00            
ATOM    380  HA  PRO A  31      84.272   1.809   3.345  1.00  0.00            
ATOM    381  C   PRO A  31      85.852   1.175   2.146  1.00  0.00            
ATOM    382  O   PRO A  31      86.162   0.571   1.152  1.00  0.00            
ATOM    383  N   HYP A  32      86.777   1.890   2.799  1.00  0.00            
ATOM    384  CD2 HYP A  32      86.714   2.438   4.122  1.00  0.00            
ATOM    385 1HD2 HYP A  32      86.731   1.585   4.804  1.00  0.00            
ATOM    386 2HD2 HYP A  32      85.769   2.980   4.148  1.00  0.00            
ATOM    387  CG  HYP A  32      87.888   3.433   4.137  1.00  0.00            
ATOM    388  HG  HYP A  32      88.070   3.657   5.195  1.00  0.00            
ATOM    389  OD1 HYP A  32      87.543   4.595   3.542  1.00  0.00            
ATOM    390  HD1 HYP A  32      87.829   5.347   4.058  1.00  0.00            
ATOM    391  CB  HYP A  32      89.026   2.745   3.422  1.00  0.00            
ATOM    392  HB1 HYP A  32      89.473   2.017   4.098  1.00  0.00            
ATOM    393  HB2 HYP A  32      89.721   3.484   3.012  1.00  0.00            
ATOM    394  CA  HYP A  32      88.170   1.882   2.408  1.00  0.00            
ATOM    395  HA  HYP A  32      88.182   2.371   1.433  1.00  0.00            
ATOM    396  C   HYP A  32      88.839   0.461   2.178  1.00  0.00            
ATOM    397  O   HYP A  32      88.327  -0.495   2.695  1.00  0.00            
ATOM    398  N   GLY A  33      89.803   0.351   1.295  1.00  0.00            
ATOM    399  H   GLY A  33      90.024   1.169   0.744  1.00  0.00            
ATOM    400  CA  GLY A  33      90.644  -0.868   1.106  1.00  0.00            
ATOM    401  HA1 GLY A  33      91.236  -0.919   0.190  1.00  0.00            
ATOM    402  HA2 GLY A  33      89.913  -1.625   0.826  1.00  0.00            
ATOM    403  C   GLY A  33      91.602  -1.255   2.270  1.00  0.00            
ATOM    404  O   GLY A  33      91.805  -0.492   3.197  1.00  0.00            
ATOM    405  N   PRO A  34      92.252  -2.434   2.253  1.00  0.00            
ATOM    406  CD  PRO A  34      92.066  -3.497   1.194  1.00  0.00            
ATOM    407  HD1 PRO A  34      92.250  -3.152   0.174  1.00  0.00            
ATOM    408  HD2 PRO A  34      91.081  -3.930   1.338  1.00  0.00            
ATOM    409  CG  PRO A  34      93.197  -4.488   1.523  1.00  0.00            
ATOM    410  HG1 PRO A  34      94.148  -4.189   1.085  1.00  0.00            
ATOM    411  HG2 PRO A  34      92.910  -5.521   1.327  1.00  0.00            
ATOM    412  CB  PRO A  34      93.399  -4.380   3.072  1.00  0.00            
ATOM    413  HB1 PRO A  34      94.394  -4.706   3.364  1.00  0.00            
ATOM    414  HB2 PRO A  34      92.614  -4.879   3.634  1.00  0.00            
ATOM    415  CA  PRO A  34      93.247  -2.863   3.255  1.00  0.00            
ATOM    416  HA  PRO A  34      92.837  -2.691   4.246  1.00  0.00            
ATOM    417  C   PRO A  34      94.605  -2.193   3.055  1.00  0.00            
ATOM    418  O   PRO A  34      94.706  -1.504   2.032  1.00  0.00            
ATOM    419  N   HYP A  35      95.682  -2.364   3.891  1.00  0.00            
ATOM    420  CD2 HYP A  35      95.671  -3.124   5.166  1.00  0.00            
ATOM    421 1HD2 HYP A  35      95.873  -4.181   4.978  1.00  0.00            
ATOM    422 2HD2 HYP A  35      94.690  -3.067   5.636  1.00  0.00            
ATOM    423  CG  HYP A  35      96.804  -2.546   5.985  1.00  0.00            
ATOM    424  HG  HYP A  35      97.046  -3.316   6.724  1.00  0.00            
ATOM    425  OD1 HYP A  35      96.277  -1.319   6.600  1.00  0.00            
ATOM    426  HD1 HYP A  35      96.935  -0.890   7.144  1.00  0.00            
ATOM    427  CB  HYP A  35      97.820  -2.241   4.878  1.00  0.00            
ATOM    428  HB1 HYP A  35      98.413  -3.114   4.607  1.00  0.00            
ATOM    429  HB2 HYP A  35      98.515  -1.437   5.146  1.00  0.00            
ATOM    430  CA  HYP A  35      96.977  -1.668   3.710  1.00  0.00            
ATOM    431  HA  HYP A  35      96.831  -0.592   3.835  1.00  0.00            
ATOM    432  C   HYP A  35      97.651  -1.972   2.377  1.00  0.00            
ATOM    433  O   HYP A  35      97.413  -3.047   1.829  1.00  0.00            
ATOM    434  N   GLY A  36      98.623  -1.170   1.936  1.00  0.00            
ATOM    435  H   GLY A  36      98.734  -0.254   2.344  1.00  0.00            
ATOM    436  CA  GLY A  36      99.635  -1.597   0.988  1.00  0.00            
ATOM    437  HA1 GLY A  36     100.080  -0.740   0.501  1.00  0.00            
ATOM    438  HA2 GLY A  36      99.198  -2.067   0.099  1.00  0.00            
ATOM    439  C   GLY A  36     100.729  -2.372   1.575  1.00  0.00            
ATOM    440  O   GLY A  36     100.704  -2.818   2.711  1.00  0.00            
ATOM    441  N   PRO A  37     101.684  -2.678   0.644  1.00  0.00            
ATOM    442  CD  PRO A  37     101.527  -2.441  -0.832  1.00  0.00            
ATOM    443  HD1 PRO A  37     101.449  -1.395  -1.115  1.00  0.00            
ATOM    444  HD2 PRO A  37     100.669  -2.976  -1.239  1.00  0.00            
ATOM    445  CG  PRO A  37     102.794  -2.983  -1.418  1.00  0.00            
ATOM    446  HG1 PRO A  37     103.120  -2.358  -2.242  1.00  0.00            
ATOM    447  HG2 PRO A  37     102.694  -4.023  -1.710  1.00  0.00            
ATOM    448  CB  PRO A  37     103.856  -2.950  -0.271  1.00  0.00            
ATOM    449  HB1 PRO A  37     104.283  -1.954  -0.192  1.00  0.00            
ATOM    450  HB2 PRO A  37     104.626  -3.711  -0.363  1.00  0.00            
ATOM    451  CA  PRO A  37     103.077  -3.264   0.989  1.00  0.00            
ATOM    452  HA  PRO A  37     102.934  -4.332   1.155  1.00  0.00            
ATOM    453  C   PRO A  37     103.771  -2.581   2.130  1.00  0.00            
ATOM    454  O   PRO A  37     103.811  -1.333   2.279  1.00  0.00            
ATOM    455  N   HYP A  38     104.420  -3.316   3.086  1.00  0.00            
ATOM    456  CD2 HYP A  38     104.404  -4.765   3.315  1.00  0.00            
ATOM    457 1HD2 HYP A  38     105.171  -5.192   2.677  1.00  0.00            
ATOM    458 2HD2 HYP A  38     103.464  -5.252   3.051  1.00  0.00            
ATOM    459  CG  HYP A  38     104.770  -5.070   4.810  1.00  0.00            
ATOM    460  HG  HYP A  38     105.251  -6.040   4.800  1.00  0.00            
ATOM    461  OD1 HYP A  38     103.519  -5.213   5.501  1.00  0.00            
ATOM    462  HD1 HYP A  38     103.396  -6.066   5.940  1.00  0.00            
ATOM    463  CB  HYP A  38     105.728  -3.825   5.097  1.00  0.00            
ATOM    464  HB1 HYP A  38     106.757  -4.061   4.843  1.00  0.00            
ATOM    465  HB2 HYP A  38     105.657  -3.554   6.150  1.00  0.00            
ATOM    466  CA  HYP A  38     105.159  -2.697   4.187  1.00  0.00            
ATOM    467  HA  HYP A  38     104.415  -2.093   4.705  1.00  0.00            
ATOM    468  C   HYP A  38     106.322  -1.755   3.694  1.00  0.00            
ATOM    469  O   HYP A  38     106.636  -1.767   2.456  1.00  0.00            
ATOM    470  N   GLY A  39     107.050  -1.080   4.609  1.00  0.00            
ATOM    471  H   GLY A  39     106.790  -1.141   5.583  1.00  0.00            
ATOM    472  CA  GLY A  39     108.258  -0.291   4.440  1.00  0.00            
ATOM    473  HA1 GLY A  39     108.541   0.121   5.412  1.00  0.00            
ATOM    474  HA2 GLY A  39     108.014   0.538   3.791  1.00  0.00            
ATOM    475  C   GLY A  39     109.363  -1.091   3.781  1.00  0.00            
ATOM    476  O   GLY A  39     109.231  -2.303   3.594  1.00  0.00            
ATOM    477  N   NH2 A  40     110.502  -0.398   3.533  1.00  0.00            
ATOM    478  H1  NH2 A  40     110.500   0.456   4.075  1.00  0.00            
ATOM    479  H2  NH2 A  40     111.013  -0.660   4.370  1.00  0.00            
TER
ATOM    480  CH3 ACE B   1       5.534  -0.540   2.699  1.00  0.00            
ATOM    481 1HH3 ACE B   1       4.748  -1.174   2.294  1.00  0.00            
ATOM    482 2HH3 ACE B   1       5.189  -0.102   3.635  1.00  0.00            
ATOM    483 3HH3 ACE B   1       5.662   0.201   1.907  1.00  0.00            
ATOM    484  C   ACE B   1       6.877  -1.256   2.971  1.00  0.00            
ATOM    485  O   ACE B   1       7.291  -1.263   4.102  1.00  0.00            
ATOM    486  N   PRO B   2       7.594  -1.950   2.056  1.00  0.00            
ATOM    487  CD  PRO B   2       7.068  -2.419   0.761  1.00  0.00            
ATOM    488  HD1 PRO B   2       7.307  -1.699  -0.028  1.00  0.00            
ATOM    489  HD2 PRO B   2       5.983  -2.438   0.682  1.00  0.00            
ATOM    490  CG  PRO B   2       7.760  -3.745   0.546  1.00  0.00            
ATOM    491  HG1 PRO B   2       8.007  -4.011  -0.486  1.00  0.00            
ATOM    492  HG2 PRO B   2       7.246  -4.524   1.107  1.00  0.00            
ATOM    493  CB  PRO B   2       9.119  -3.494   1.223  1.00  0.00            
ATOM    494  HB1 PRO B   2       9.878  -2.964   0.652  1.00  0.00            
ATOM    495  HB2 PRO B   2       9.554  -4.346   1.734  1.00  0.00            
ATOM    496  CA  PRO B   2       8.853  -2.607   2.405  1.00  0.00            
ATOM    497  HA  PRO B   2       8.613  -3.223   3.277  1.00  0.00            
ATOM    498  C   PRO B   2      10.105  -1.686   2.622  1.00  0.00            
ATOM    499  O   PRO B   2      10.311  -0.622   2.080  1.00  0.00            
ATOM    500  N   HYP B   3      11.033  -2.166   3.452  1.00  0.00            
ATOM    501  CD2 HYP B   3      10.910  -3.289   4.276  1.00  0.00            
ATOM    502 1HD2 HYP B   3      11.124  -4.202   3.733  1.00  0.00            
ATOM    503 2HD2 HYP B   3      10.001  -3.509   4.846  1.00  0.00            
ATOM    504  CG  HYP B   3      12.127  -3.216   5.306  1.00  0.00            
ATOM    505  HG  HYP B   3      12.508  -4.173   5.635  1.00  0.00            
ATOM    506  OD1 HYP B   3      11.785  -2.330   6.380  1.00  0.00            
ATOM    507  HD1 HYP B   3      12.559  -2.236   6.952  1.00  0.00            
ATOM    508  CB  HYP B   3      13.176  -2.605   4.352  1.00  0.00            
ATOM    509  HB1 HYP B   3      13.439  -3.411   3.673  1.00  0.00            
ATOM    510  HB2 HYP B   3      13.905  -2.154   5.014  1.00  0.00            
ATOM    511  CA  HYP B   3      12.338  -1.593   3.604  1.00  0.00            
ATOM    512  HA  HYP B   3      12.133  -0.685   4.161  1.00  0.00            
ATOM    513  C   HYP B   3      13.023  -1.304   2.226  1.00  0.00            
ATOM    514  O   HYP B   3      12.780  -1.845   1.176  1.00  0.00            
ATOM    515  N   GLY B   4      13.940  -0.265   2.222  1.00  0.00            
ATOM    516  H   GLY B   4      14.065   0.167   3.128  1.00  0.00            
ATOM    517  CA  GLY B   4      14.674   0.284   1.077  1.00  0.00            
ATOM    518  HA1 GLY B   4      15.148   1.192   1.443  1.00  0.00            
ATOM    519  HA2 GLY B   4      14.015   0.507   0.247  1.00  0.00            
ATOM    520  C   GLY B   4      15.779  -0.703   0.612  1.00  0.00            
ATOM    521  O   GLY B   4      16.139  -1.597   1.393  1.00  0.00            
ATOM    522  N   PRO B   5      16.338  -0.517  -0.576  1.00  0.00            
ATOM    523  CD  PRO B   5      15.717   0.106  -1.745  1.00  0.00            
ATOM    524  HD1 PRO B   5      16.027   1.147  -1.854  1.00  0.00            
ATOM    525  HD2 PRO B   5      14.634   0.042  -1.685  1.00  0.00            
ATOM    526  CG  PRO B   5      16.187  -0.713  -2.968  1.00  0.00            
ATOM    527  HG1 PRO B   5      16.225  -0.235  -3.955  1.00  0.00            
ATOM    528  HG2 PRO B   5      15.622  -1.646  -3.047  1.00  0.00            
ATOM    529  CB  PRO B   5      17.605  -1.076  -2.533  1.00  0.00            
ATOM    530  HB1 PRO B   5      18.291  -0.256  -2.703  1.00  0.00            
ATOM    531  HB2 PRO B   5      17.944  -2.036  -2.928  1.00  0.00            
ATOM    532  CA  PRO B   5      17.505  -1.300  -0.980  1.00  0.00            
ATOM    533  HA  PRO B   5      17.312  -2.363  -0.824  1.00  0.00            
ATOM    534  C   PRO B   5      18.880  -0.812  -0.379  1.00  0.00            
ATOM    535  O   PRO B   5      18.807   0.263   0.135  1.00  0.00            
ATOM    536  N   HYP B   6      20.027  -1.498  -0.405  1.00  0.00            
ATOM    537  CD2 HYP B   6      20.118  -2.877  -0.801  1.00  0.00            
ATOM    538 1HD2 HYP B   6      19.734  -3.052  -1.812  1.00  0.00            
ATOM    539 2HD2 HYP B   6      19.416  -3.358  -0.117  1.00  0.00            
ATOM    540  CG  HYP B   6      21.616  -3.372  -0.667  1.00  0.00            
ATOM    541  HG  HYP B   6      21.868  -4.203  -1.319  1.00  0.00            
ATOM    542  OD1 HYP B   6      21.923  -3.787   0.633  1.00  0.00            
ATOM    543  HD1 HYP B   6      21.260  -4.412   0.934  1.00  0.00            
ATOM    544  CB  HYP B   6      22.320  -2.003  -0.893  1.00  0.00            
ATOM    545  HB1 HYP B   6      22.425  -1.774  -1.943  1.00  0.00            
ATOM    546  HB2 HYP B   6      23.293  -1.974  -0.393  1.00  0.00            
ATOM    547  CA  HYP B   6      21.406  -1.036  -0.186  1.00  0.00            
ATOM    548  HA  HYP B   6      21.607  -0.995   0.881  1.00  0.00            
ATOM    549  C   HYP B   6      21.650   0.394  -0.721  1.00  0.00            
ATOM    550  O   HYP B   6      21.280   0.639  -1.798  1.00  0.00            
ATOM    551  N   GLY B   7      22.455   1.113   0.077  1.00  0.00            
ATOM    552  H   GLY B   7      22.608   0.775   1.012  1.00  0.00            
ATOM    553  CA  GLY B   7      23.139   2.284  -0.388  1.00  0.00            
ATOM    554  HA1 GLY B   7      23.690   2.746   0.429  1.00  0.00            
ATOM    555  HA2 GLY B   7      22.420   3.007  -0.766  1.00  0.00            
ATOM    556  C   GLY B   7      24.144   2.084  -1.541  1.00  0.00            
ATOM    557  O   GLY B   7      24.513   0.957  -2.000  1.00  0.00            
ATOM    558  N   PRO B   8      24.666   3.223  -2.021  1.00  0.00            
ATOM    559  CD  PRO B   8      24.401   4.662  -1.739  1.00  0.00            
ATOM    560  HD1 PRO B   8      24.238   4.905  -0.694  1.00  0.00            
ATOM    561  HD2 PRO B   8      23.580   4.980  -2.370  1.00  0.00            
ATOM    562  CG  PRO B   8      25.607   5.400  -2.216  1.00  0.00            
ATOM    563  HG1 PRO B   8      26.432   5.290  -1.515  1.00  0.00            
ATOM    564  HG2 PRO B   8      25.423   6.386  -2.656  1.00  0.00            
ATOM    565  CB  PRO B   8      25.893   4.554  -3.496  1.00  0.00            
ATOM    566  HB1 PRO B   8      26.838   4.884  -3.936  1.00  0.00            
ATOM    567  HB2 PRO B   8      25.187   4.755  -4.304  1.00  0.00            
ATOM    568  CA  PRO B   8      25.817   3.173  -3.006  1.00  0.00            
ATOM    569  HA  PRO B   8      25.493   2.533  -3.835  1.00  0.00            
ATOM    570  C   PRO B   8      27.108   2.723  -2.402  1.00  0.00            
ATOM    571  O   PRO B   8      27.219   2.811  -1.175  1.00  0.00            
ATOM    572  N   HYP B   9      28.141   2.381  -3.183  1.00  0.00            
ATOM    573  CD2 HYP B   9      28.147   2.515  -4.629  1.00  0.00            
ATOM    574 1HD2 HYP B   9      28.261   3.559  -4.918  1.00  0.00            
ATOM    575 2HD2 HYP B   9      27.196   2.120  -4.991  1.00  0.00            
ATOM    576  CG  HYP B   9      29.403   1.686  -4.977  1.00  0.00            
ATOM    577  HG  HYP B   9      29.848   2.021  -5.921  1.00  0.00            
ATOM    578  OD1 HYP B   9      29.172   0.203  -5.026  1.00  0.00            
ATOM    579  HD1 HYP B   9      29.906  -0.281  -5.409  1.00  0.00            
ATOM    580  CB  HYP B   9      30.310   2.113  -3.850  1.00  0.00            
ATOM    581  HB1 HYP B   9      30.647   3.146  -3.816  1.00  0.00            
ATOM    582  HB2 HYP B   9      31.219   1.513  -3.829  1.00  0.00            
ATOM    583  CA  HYP B   9      29.420   1.970  -2.658  1.00  0.00            
ATOM    584  HA  HYP B   9      29.499   0.931  -2.330  1.00  0.00            
ATOM    585  C   HYP B   9      29.984   2.791  -1.498  1.00  0.00            
ATOM    586  O   HYP B   9      29.907   3.996  -1.586  1.00  0.00            
ATOM    587  N   GLY B  10      30.748   2.206  -0.636  1.00  0.00            
ATOM    588  H   GLY B  10      30.859   1.205  -0.673  1.00  0.00            
ATOM    589  CA  GLY B  10      31.564   2.932   0.374  1.00  0.00            
ATOM    590  HA1 GLY B  10      31.787   2.231   1.175  1.00  0.00            
ATOM    591  HA2 GLY B  10      30.953   3.740   0.797  1.00  0.00            
ATOM    592  C   GLY B  10      32.867   3.535  -0.190  1.00  0.00            
ATOM    593  O   GLY B  10      33.115   3.467  -1.351  1.00  0.00            
ATOM    594  N   PRO B  11      33.739   4.041   0.688  1.00  0.00            
ATOM    595  CD  PRO B  11      33.408   4.370   2.037  1.00  0.00            
ATOM    596  HD1 PRO B  11      32.981   3.505   2.553  1.00  0.00            
ATOM    597  HD2 PRO B  11      32.586   5.087   2.028  1.00  0.00            
ATOM    598  CG  PRO B  11      34.637   4.921   2.656  1.00  0.00            
ATOM    599  HG1 PRO B  11      35.283   4.102   2.964  1.00  0.00            
ATOM    600  HG2 PRO B  11      34.350   5.577   3.478  1.00  0.00            
ATOM    601  CB  PRO B  11      35.202   5.759   1.523  1.00  0.00            
ATOM    602  HB1 PRO B  11      36.264   5.955   1.635  1.00  0.00            
ATOM    603  HB2 PRO B  11      34.568   6.632   1.364  1.00  0.00            
ATOM    604  CA  PRO B  11      34.977   4.694   0.360  1.00  0.00            
ATOM    605  HA  PRO B  11      34.883   5.273  -0.556  1.00  0.00            
ATOM    606  C   PRO B  11      36.133   3.667   0.110  1.00  0.00            
ATOM    607  O   PRO B  11      35.950   2.524   0.516  1.00  0.00            
ATOM    608  N   HYP B  12      37.272   4.109  -0.490  1.00  0.00            
ATOM    609  CD2 HYP B  12      37.526   5.415  -0.964  1.00  0.00            
ATOM    610 1HD2 HYP B  12      37.848   6.175  -0.237  1.00  0.00            
ATOM    611 2HD2 HYP B  12      36.660   5.816  -1.500  1.00  0.00            
ATOM    612  CG  HYP B  12      38.715   5.198  -1.976  1.00  0.00            
ATOM    613  HG  HYP B  12      39.230   6.135  -2.200  1.00  0.00            
ATOM    614  OD1 HYP B  12      38.148   4.742  -3.201  1.00  0.00            
ATOM    615  HD1 HYP B  12      38.864   4.675  -3.849  1.00  0.00            
ATOM    616  CB  HYP B  12      39.540   4.085  -1.175  1.00  0.00            
ATOM    617  HB1 HYP B  12      40.149   4.579  -0.420  1.00  0.00            
ATOM    618  HB2 HYP B  12      40.117   3.529  -1.912  1.00  0.00            
ATOM    619  CA  HYP B  12      38.441   3.248  -0.605  1.00  0.00            
ATOM    620  HA  HYP B  12      38.162   2.458  -1.305  1.00  0.00            
ATOM    621  C   HYP B  12      38.928   2.579   0.723  1.00  0.00            
ATOM    622  O   HYP B  12      38.795   3.145   1.822  1.00  0.00            
ATOM    623  N   GLY B  13      39.525   1.406   0.706  1.00  0.00            
ATOM    624  H   GLY B  13      39.357   0.880  -0.148  1.00  0.00            
ATOM    625  CA  GLY B  13      40.064   0.644   1.853  1.00  0.00            
ATOM    626  HA1 GLY B  13      40.165  -0.402   1.570  1.00  0.00            
ATOM    627  HA2 GLY B  13      39.374   0.800   2.681  1.00  0.00            
ATOM    628  C   GLY B  13      41.426   1.114   2.317  1.00  0.00            
ATOM    629  O   GLY B  13      42.021   2.041   1.767  1.00  0.00            
ATOM    630  N   PRO B  14      42.081   0.536   3.297  1.00  0.00            
ATOM    631  CD  PRO B  14      41.618  -0.688   3.982  1.00  0.00            
ATOM    632  HD1 PRO B  14      42.033  -1.539   3.440  1.00  0.00            
ATOM    633  HD2 PRO B  14      40.528  -0.770   4.027  1.00  0.00            
ATOM    634  CG  PRO B  14      42.238  -0.528   5.319  1.00  0.00            
ATOM    635  HG1 PRO B  14      42.357  -1.514   5.764  1.00  0.00            
ATOM    636  HG2 PRO B  14      41.630   0.050   6.012  1.00  0.00            
ATOM    637  CB  PRO B  14      43.636   0.138   5.038  1.00  0.00            
ATOM    638  HB1 PRO B  14      44.362  -0.668   4.881  1.00  0.00            
ATOM    639  HB2 PRO B  14      44.035   0.737   5.864  1.00  0.00            
ATOM    640  CA  PRO B  14      43.347   0.982   3.784  1.00  0.00            
ATOM    641  HA  PRO B  14      43.200   2.037   3.994  1.00  0.00            
ATOM    642  C   PRO B  14      44.479   0.783   2.792  1.00  0.00            
ATOM    643  O   PRO B  14      44.441  -0.057   1.908  1.00  0.00            
ATOM    644  N   HYP B  15      45.618   1.540   3.005  1.00  0.00            
ATOM    645  CD2 HYP B  15      45.668   2.601   4.006  1.00  0.00            
ATOM    646 1HD2 HYP B  15      46.024   2.163   4.934  1.00  0.00            
ATOM    647 2HD2 HYP B  15      44.718   3.124   4.149  1.00  0.00            
ATOM    648  CG  HYP B  15      46.790   3.542   3.441  1.00  0.00            
ATOM    649  HG  HYP B  15      47.373   4.057   4.198  1.00  0.00            
ATOM    650  OD1 HYP B  15      46.337   4.486   2.493  1.00  0.00            
ATOM    651  HD1 HYP B  15      47.103   5.035   2.372  1.00  0.00            
ATOM    652  CB  HYP B  15      47.763   2.615   2.717  1.00  0.00            
ATOM    653  HB1 HYP B  15      48.509   2.197   3.398  1.00  0.00            
ATOM    654  HB2 HYP B  15      48.087   3.121   1.809  1.00  0.00            
ATOM    655  CA  HYP B  15      46.794   1.561   2.090  1.00  0.00            
ATOM    656  HA  HYP B  15      46.499   2.017   1.145  1.00  0.00            
ATOM    657  C   HYP B  15      47.445   0.237   1.880  1.00  0.00            
ATOM    658  O   HYP B  15      47.397  -0.550   2.832  1.00  0.00            
ATOM    659  N   GLY B  16      48.216   0.031   0.833  1.00  0.00            
ATOM    660  H   GLY B  16      48.239   0.779   0.150  1.00  0.00            
ATOM    661  CA  GLY B  16      49.055  -1.239   0.554  1.00  0.00            
ATOM    662  HA1 GLY B  16      49.466  -1.311  -0.462  1.00  0.00            
ATOM    663  HA2 GLY B  16      48.488  -2.160   0.626  1.00  0.00            
ATOM    664  C   GLY B  16      50.190  -1.512   1.483  1.00  0.00            
ATOM    665  O   GLY B  16      50.840  -0.622   2.009  1.00  0.00            
ATOM    666  N   GLU B  17      50.460  -2.851   1.655  1.00  0.00            
ATOM    667  H   GLU B  17      49.691  -3.484   1.486  1.00  0.00            
ATOM    668  CA  GLU B  17      51.751  -3.280   2.315  1.00  0.00            
ATOM    669  HA  GLU B  17      51.656  -2.956   3.350  1.00  0.00            
ATOM    670  CB  GLU B  17      51.803  -4.809   2.393  1.00  0.00            
ATOM    671  HB1 GLU B  17      52.814  -5.157   2.570  1.00  0.00            
ATOM    672  HB2 GLU B  17      51.644  -5.249   1.407  1.00  0.00            
ATOM    673  CG  GLU B  17      50.778  -5.377   3.458  1.00  0.00            
ATOM    674  HG1 GLU B  17      49.787  -5.067   3.124  1.00  0.00            
ATOM    675  HG2 GLU B  17      50.865  -4.960   4.467  1.00  0.00            
ATOM    676  CD  GLU B  17      50.905  -6.909   3.623  1.00  0.00            
ATOM    677  OE1 GLU B  17      50.569  -7.707   2.702  1.00  0.00            
ATOM    678  OE2 GLU B  17      50.993  -7.377   4.816  1.00  0.00            
ATOM    679  C   GLU B  17      53.070  -2.708   1.647  1.00  0.00            
ATOM    680  O   GLU B  17      53.117  -2.581   0.446  1.00  0.00            
ATOM    681  N   PRO B  18      54.160  -2.438   2.472  1.00  0.00            
ATOM    682  CD  PRO B  18      54.223  -2.298   3.899  1.00  0.00            
ATOM    683  HD1 PRO B  18      54.596  -3.257   4.247  1.00  0.00            
ATOM    684  HD2 PRO B  18      53.266  -1.977   4.298  1.00  0.00            
ATOM    685  CG  PRO B  18      55.245  -1.167   4.119  1.00  0.00            
ATOM    686  HG1 PRO B  18      55.699  -1.198   5.113  1.00  0.00            
ATOM    687  HG2 PRO B  18      54.885  -0.154   3.998  1.00  0.00            
ATOM    688  CB  PRO B  18      56.263  -1.524   3.091  1.00  0.00            
ATOM    689  HB1 PRO B  18      56.676  -2.492   3.390  1.00  0.00            
ATOM    690  HB2 PRO B  18      57.001  -0.798   2.742  1.00  0.00            
ATOM    691  CA  PRO B  18      55.363  -1.763   1.837  1.00  0.00            
ATOM    692  HA  PRO B  18      55.120  -0.844   1.314  1.00  0.00            
ATOM    693  C   PRO B  18      56.049  -2.604   0.748  1.00  0.00            
ATOM    694  O   PRO B  18      56.422  -3.787   0.983  1.00  0.00            
ATOM    695  N   GLY B  19      56.462  -1.930  -0.330  1.00  0.00            
ATOM    696  H   GLY B  19      56.417  -0.926  -0.275  1.00  0.00            
ATOM    697  CA  GLY B  19      57.401  -2.455  -1.292  1.00  0.00            
ATOM    698  HA1 GLY B  19      57.251  -1.959  -2.249  1.00  0.00            
ATOM    699  HA2 GLY B  19      57.192  -3.500  -1.533  1.00  0.00            
ATOM    700  C   GLY B  19      58.824  -2.295  -0.823  1.00  0.00            
ATOM    701  O   GLY B  19      59.717  -1.691  -1.375  1.00  0.00            
ATOM    702  N   GLN B  20      59.154  -2.989   0.306  1.00  0.00            
ATOM    703  H   GLN B  20      58.460  -3.636   0.647  1.00  0.00            
ATOM    704  CA  GLN B  20      60.495  -3.213   0.859  1.00  0.00            
ATOM    705  HA  GLN B  20      60.921  -2.231   1.068  1.00  0.00            
ATOM    706  CB  GLN B  20      60.280  -3.953   2.222  1.00  0.00            
ATOM    707  HB1 GLN B  20      59.635  -4.827   2.210  1.00  0.00            
ATOM    708  HB2 GLN B  20      59.814  -3.222   2.897  1.00  0.00            
ATOM    709  CG  GLN B  20      61.553  -4.466   2.924  1.00  0.00            
ATOM    710  HG1 GLN B  20      62.218  -3.605   3.074  1.00  0.00            
ATOM    711  HG2 GLN B  20      61.991  -5.250   2.298  1.00  0.00            
ATOM    712  CD  GLN B  20      61.412  -5.152   4.300  1.00  0.00            
ATOM    713  OE1 GLN B  20      61.323  -6.393   4.359  1.00  0.00            
ATOM    714  NE2 GLN B  20      61.304  -4.452   5.440  1.00  0.00            
ATOM    715 1HE2 GLN B  20      61.236  -3.438   5.420  1.00  0.00            
ATOM    716 2HE2 GLN B  20      61.252  -4.944   6.312  1.00  0.00            
ATOM    717  C   GLN B  20      61.409  -3.979  -0.086  1.00  0.00            
ATOM    718  O   GLN B  20      62.626  -3.908   0.019  1.00  0.00            
ATOM    719  N   GLY B  21      60.959  -4.686  -1.125  1.00  0.00            
ATOM    720  H   GLY B  21      59.965  -4.842  -1.218  1.00  0.00            
ATOM    721  CA  GLY B  21      61.749  -5.275  -2.198  1.00  0.00            
ATOM    722  HA1 GLY B  21      61.231  -6.091  -2.697  1.00  0.00            
ATOM    723  HA2 GLY B  21      62.566  -5.734  -1.643  1.00  0.00            
ATOM    724  C   GLY B  21      62.330  -4.281  -3.271  1.00  0.00            
ATOM    725  O   GLY B  21      63.075  -4.607  -4.130  1.00  0.00            
ATOM    726  N   LEU B  22      61.887  -3.008  -3.281  1.00  0.00            
ATOM    727  H   LEU B  22      61.244  -2.655  -2.596  1.00  0.00            
ATOM    728  CA  LEU B  22      62.232  -2.029  -4.314  1.00  0.00            
ATOM    729  HA  LEU B  22      62.331  -2.522  -5.270  1.00  0.00            
ATOM    730  CB  LEU B  22      61.059  -0.979  -4.493  1.00  0.00            
ATOM    731  HB1 LEU B  22      61.299  -0.189  -5.212  1.00  0.00            
ATOM    732  HB2 LEU B  22      60.850  -0.488  -3.540  1.00  0.00            
ATOM    733  CG  LEU B  22      59.739  -1.666  -4.953  1.00  0.00            
ATOM    734  HG  LEU B  22      59.478  -2.444  -4.231  1.00  0.00            
ATOM    735  CD1 LEU B  22      58.590  -0.728  -4.846  1.00  0.00            
ATOM    736 1HD1 LEU B  22      58.655  -0.280  -3.856  1.00  0.00            
ATOM    737 2HD1 LEU B  22      58.812   0.121  -5.493  1.00  0.00            
ATOM    738 3HD1 LEU B  22      57.604  -1.168  -5.019  1.00  0.00            
ATOM    739  CD2 LEU B  22      59.774  -2.254  -6.356  1.00  0.00            
ATOM    740 1HD2 LEU B  22      60.110  -1.477  -7.046  1.00  0.00            
ATOM    741 2HD2 LEU B  22      60.417  -3.136  -6.422  1.00  0.00            
ATOM    742 3HD2 LEU B  22      58.819  -2.497  -6.829  1.00  0.00            
ATOM    743  C   LEU B  22      63.613  -1.355  -4.134  1.00  0.00            
ATOM    744  O   LEU B  22      63.982  -0.653  -5.043  1.00  0.00            
ATOM    745  N   ARG B  23      64.290  -1.447  -3.049  1.00  0.00            
ATOM    746  H   ARG B  23      63.834  -1.920  -2.282  1.00  0.00            
ATOM    747  CA  ARG B  23      65.629  -0.812  -2.835  1.00  0.00            
ATOM    748  HA  ARG B  23      65.693   0.270  -3.012  1.00  0.00            
ATOM    749  CB  ARG B  23      66.003  -0.932  -1.358  1.00  0.00            
ATOM    750  HB1 ARG B  23      65.959  -1.989  -1.095  1.00  0.00            
ATOM    751  HB2 ARG B  23      65.260  -0.500  -0.699  1.00  0.00            
ATOM    752  CG  ARG B  23      67.471  -0.495  -1.026  1.00  0.00            
ATOM    753  HG1 ARG B  23      67.495   0.568  -1.254  1.00  0.00            
ATOM    754  HG2 ARG B  23      68.087  -1.060  -1.726  1.00  0.00            
ATOM    755  CD  ARG B  23      67.825  -0.759   0.412  1.00  0.00            
ATOM    756  HD1 ARG B  23      67.074  -0.383   1.108  1.00  0.00            
ATOM    757  HD2 ARG B  23      68.734  -0.155   0.508  1.00  0.00            
ATOM    758  NE  ARG B  23      68.151  -2.190   0.612  1.00  0.00            
ATOM    759  HE  ARG B  23      68.299  -2.719  -0.239  1.00  0.00            
ATOM    760  CZ  ARG B  23      68.240  -2.831   1.730  1.00  0.00            
ATOM    761  NH1 ARG B  23      68.466  -4.102   1.691  1.00  0.00            
ATOM    762 1HH1 ARG B  23      68.563  -4.552   0.791  1.00  0.00            
ATOM    763 2HH1 ARG B  23      68.542  -4.609   2.551  1.00  0.00            
ATOM    764  NH2 ARG B  23      67.960  -2.250   2.909  1.00  0.00            
ATOM    765 1HH2 ARG B  23      67.443  -1.388   2.864  1.00  0.00            
ATOM    766 2HH2 ARG B  23      67.869  -2.855   3.714  1.00  0.00            
ATOM    767  C   ARG B  23      66.660  -1.541  -3.728  1.00  0.00            
ATOM    768  O   ARG B  23      66.643  -2.771  -3.704  1.00  0.00            
ATOM    769  N   GLY B  24      67.533  -0.777  -4.367  1.00  0.00            
ATOM    770  H   GLY B  24      67.402   0.222  -4.338  1.00  0.00            
ATOM    771  CA  GLY B  24      68.467  -1.245  -5.448  1.00  0.00            
ATOM    772  HA1 GLY B  24      68.898  -0.338  -5.861  1.00  0.00            
ATOM    773  HA2 GLY B  24      67.984  -1.806  -6.252  1.00  0.00            
ATOM    774  C   GLY B  24      69.585  -2.216  -5.090  1.00  0.00            
ATOM    775  O   GLY B  24      69.605  -2.573  -3.897  1.00  0.00            
ATOM    776  N   PRO B  25      70.456  -2.617  -6.042  1.00  0.00            
ATOM    777  CD  PRO B  25      70.299  -2.355  -7.440  1.00  0.00            
ATOM    778  HD1 PRO B  25      70.946  -1.505  -7.646  1.00  0.00            
ATOM    779  HD2 PRO B  25      69.248  -2.240  -7.713  1.00  0.00            
ATOM    780  CG  PRO B  25      70.895  -3.644  -8.095  1.00  0.00            
ATOM    781  HG1 PRO B  25      71.089  -3.531  -9.159  1.00  0.00            
ATOM    782  HG2 PRO B  25      70.240  -4.510  -7.959  1.00  0.00            
ATOM    783  CB  PRO B  25      72.095  -3.871  -7.233  1.00  0.00            
ATOM    784  HB1 PRO B  25      72.941  -3.315  -7.645  1.00  0.00            
ATOM    785  HB2 PRO B  25      72.442  -4.908  -7.216  1.00  0.00            
ATOM    786  CA  PRO B  25      71.676  -3.361  -5.823  1.00  0.00            
ATOM    787  HA  PRO B  25      71.487  -4.306  -5.309  1.00  0.00            
ATOM    788  C   PRO B  25      72.744  -2.637  -4.946  1.00  0.00            
ATOM    789  O   PRO B  25      72.608  -1.442  -4.755  1.00  0.00            
ATOM    790  N   HYP B  26      73.809  -3.256  -4.502  1.00  0.00            
ATOM    791  CD2 HYP B  26      74.099  -4.698  -4.535  1.00  0.00            
ATOM    792 1HD2 HYP B  26      74.608  -4.879  -5.484  1.00  0.00            
ATOM    793 2HD2 HYP B  26      73.268  -5.389  -4.440  1.00  0.00            
ATOM    794  CG  HYP B  26      75.027  -4.872  -3.371  1.00  0.00            
ATOM    795  HG  HYP B  26      75.637  -5.735  -3.635  1.00  0.00            
ATOM    796  OD1 HYP B  26      74.259  -4.994  -2.170  1.00  0.00            
ATOM    797  HD1 HYP B  26      74.824  -5.309  -1.451  1.00  0.00            
ATOM    798  CB  HYP B  26      75.871  -3.561  -3.357  1.00  0.00            
ATOM    799  HB1 HYP B  26      76.656  -3.709  -4.100  1.00  0.00            
ATOM    800  HB2 HYP B  26      76.234  -3.374  -2.343  1.00  0.00            
ATOM    801  CA  HYP B  26      74.871  -2.556  -3.825  1.00  0.00            
ATOM    802  HA  HYP B  26      74.433  -1.990  -2.995  1.00  0.00            
ATOM    803  C   HYP B  26      75.665  -1.598  -4.767  1.00  0.00            
ATOM    804  O   HYP B  26      75.650  -1.674  -6.028  1.00  0.00            
ATOM    805  N   GLY B  27      76.436  -0.765  -4.074  1.00  0.00            
ATOM    806  H   GLY B  27      76.257  -0.564  -3.104  1.00  0.00            
ATOM    807  CA  GLY B  27      77.370   0.228  -4.628  1.00  0.00            
ATOM    808  HA1 GLY B  27      77.662   0.963  -3.883  1.00  0.00            
ATOM    809  HA2 GLY B  27      76.851   0.785  -5.411  1.00  0.00            
ATOM    810  C   GLY B  27      78.706  -0.226  -5.180  1.00  0.00            
ATOM    811  O   GLY B  27      79.097  -1.420  -5.078  1.00  0.00            
ATOM    812  N   PRO B  28      79.329   0.706  -5.935  1.00  0.00            
ATOM    813  CD  PRO B  28      78.834   2.063  -6.244  1.00  0.00            
ATOM    814  HD1 PRO B  28      78.388   2.519  -5.359  1.00  0.00            
ATOM    815  HD2 PRO B  28      78.062   1.949  -7.012  1.00  0.00            
ATOM    816  CG  PRO B  28      80.013   2.834  -6.709  1.00  0.00            
ATOM    817  HG1 PRO B  28      80.464   3.392  -5.885  1.00  0.00            
ATOM    818  HG2 PRO B  28      79.631   3.567  -7.422  1.00  0.00            
ATOM    819  CB  PRO B  28      80.789   1.720  -7.440  1.00  0.00            
ATOM    820  HB1 PRO B  28      81.832   1.902  -7.706  1.00  0.00            
ATOM    821  HB2 PRO B  28      80.278   1.558  -8.384  1.00  0.00            
ATOM    822  CA  PRO B  28      80.625   0.496  -6.477  1.00  0.00            
ATOM    823  HA  PRO B  28      80.601  -0.460  -6.992  1.00  0.00            
ATOM    824  C   PRO B  28      81.702   0.438  -5.297  1.00  0.00            
ATOM    825  O   PRO B  28      81.478   0.823  -4.171  1.00  0.00            
ATOM    826  N   HYP B  29      82.913  -0.037  -5.576  1.00  0.00            
ATOM    827  CD2 HYP B  29      83.381  -0.513  -6.865  1.00  0.00            
ATOM    828 1HD2 HYP B  29      83.781   0.317  -7.438  1.00  0.00            
ATOM    829 2HD2 HYP B  29      82.581  -0.985  -7.428  1.00  0.00            
ATOM    830  CG  HYP B  29      84.623  -1.380  -6.558  1.00  0.00            
ATOM    831  HG  HYP B  29      85.250  -1.408  -7.447  1.00  0.00            
ATOM    832  OD1 HYP B  29      84.332  -2.684  -6.088  1.00  0.00            
ATOM    833  HD1 HYP B  29      83.661  -3.045  -6.666  1.00  0.00            
ATOM    834  CB  HYP B  29      85.258  -0.543  -5.466  1.00  0.00            
ATOM    835  HB1 HYP B  29      85.617   0.375  -5.930  1.00  0.00            
ATOM    836  HB2 HYP B  29      86.103  -1.016  -4.953  1.00  0.00            
ATOM    837  CA  HYP B  29      84.033  -0.078  -4.649  1.00  0.00            
ATOM    838  HA  HYP B  29      83.793  -0.868  -3.930  1.00  0.00            
ATOM    839  C   HYP B  29      84.322   1.153  -3.873  1.00  0.00            
ATOM    840  O   HYP B  29      84.261   2.256  -4.352  1.00  0.00            
ATOM    841  N   GLY B  30      84.706   0.884  -2.630  1.00  0.00            
ATOM    842  H   GLY B  30      84.751  -0.063  -2.268  1.00  0.00            
ATOM    843  CA  GLY B  30      85.003   1.908  -1.679  1.00  0.00            
ATOM    844  HA1 GLY B  30      85.219   1.346  -0.775  1.00  0.00            
ATOM    845  HA2 GLY B  30      84.161   2.603  -1.752  1.00  0.00            
ATOM    846  C   GLY B  30      86.374   2.699  -1.877  1.00  0.00            
ATOM    847  O   GLY B  30      87.122   2.434  -2.795  1.00  0.00            
ATOM    848  N   PRO B  31      86.738   3.639  -0.958  1.00  0.00            
ATOM    849  CD  PRO B  31      85.807   4.318  -0.134  1.00  0.00            
ATOM    850  HD1 PRO B  31      85.568   3.663   0.703  1.00  0.00            
ATOM    851  HD2 PRO B  31      84.850   4.554  -0.610  1.00  0.00            
ATOM    852  CG  PRO B  31      86.536   5.565   0.350  1.00  0.00            
ATOM    853  HG1 PRO B  31      86.162   5.824   1.339  1.00  0.00            
ATOM    854  HG2 PRO B  31      86.346   6.351  -0.388  1.00  0.00            
ATOM    855  CB  PRO B  31      88.010   5.145   0.326  1.00  0.00            
ATOM    856  HB1 PRO B  31      88.282   4.512   1.174  1.00  0.00            
ATOM    857  HB2 PRO B  31      88.698   5.985   0.344  1.00  0.00            
ATOM    858  CA  PRO B  31      88.025   4.365  -0.999  1.00  0.00            
ATOM    859  HA  PRO B  31      87.906   5.060  -1.822  1.00  0.00            
ATOM    860  C   PRO B  31      89.358   3.562  -1.084  1.00  0.00            
ATOM    861  O   PRO B  31      89.388   2.451  -0.554  1.00  0.00            
ATOM    862  N   HYP B  32      90.413   4.109  -1.746  1.00  0.00            
ATOM    863  CD2 HYP B  32      90.426   5.280  -2.613  1.00  0.00            
ATOM    864 1HD2 HYP B  32      90.596   6.160  -1.986  1.00  0.00            
ATOM    865 2HD2 HYP B  32      89.485   5.306  -3.172  1.00  0.00            
ATOM    866  CG  HYP B  32      91.427   4.930  -3.615  1.00  0.00            
ATOM    867  HG  HYP B  32      91.784   5.831  -4.104  1.00  0.00            
ATOM    868  OD1 HYP B  32      90.887   4.106  -4.656  1.00  0.00            
ATOM    869  HD1 HYP B  32      91.564   3.663  -5.159  1.00  0.00            
ATOM    870  CB  HYP B  32      92.527   4.376  -2.674  1.00  0.00            
ATOM    871  HB1 HYP B  32      92.926   5.228  -2.126  1.00  0.00            
ATOM    872  HB2 HYP B  32      93.346   3.821  -3.146  1.00  0.00            
ATOM    873  CA  HYP B  32      91.744   3.424  -1.738  1.00  0.00            
ATOM    874  HA  HYP B  32      91.499   2.437  -2.142  1.00  0.00            
ATOM    875  C   HYP B  32      92.334   3.305  -0.322  1.00  0.00            
ATOM    876  O   HYP B  32      92.192   4.193   0.533  1.00  0.00            
ATOM    877  N   GLY B  33      92.887   2.082  -0.013  1.00  0.00            
ATOM    878  H   GLY B  33      92.977   1.443  -0.786  1.00  0.00            
ATOM    879  CA  GLY B  33      93.463   1.752   1.276  1.00  0.00            
ATOM    880  HA1 GLY B  33      93.902   0.761   1.139  1.00  0.00            
ATOM    881  HA2 GLY B  33      92.674   1.829   2.013  1.00  0.00            
ATOM    882  C   GLY B  33      94.593   2.709   1.900  1.00  0.00            
ATOM    883  O   GLY B  33      95.198   3.577   1.242  1.00  0.00            
ATOM    884  N   PRO B  34      94.942   2.452   3.119  1.00  0.00            
ATOM    885  CD  PRO B  34      94.236   1.575   3.983  1.00  0.00            
ATOM    886  HD1 PRO B  34      94.143   0.575   3.566  1.00  0.00            
ATOM    887  HD2 PRO B  34      93.239   1.949   4.206  1.00  0.00            
ATOM    888  CG  PRO B  34      95.066   1.649   5.306  1.00  0.00            
ATOM    889  HG1 PRO B  34      95.866   0.911   5.392  1.00  0.00            
ATOM    890  HG2 PRO B  34      94.427   1.519   6.181  1.00  0.00            
ATOM    891  CB  PRO B  34      95.626   3.021   5.281  1.00  0.00            
ATOM    892  HB1 PRO B  34      96.431   2.998   6.022  1.00  0.00            
ATOM    893  HB2 PRO B  34      94.915   3.772   5.615  1.00  0.00            
ATOM    894  CA  PRO B  34      96.001   3.197   3.798  1.00  0.00            
ATOM    895  HA  PRO B  34      95.971   4.242   3.492  1.00  0.00            
ATOM    896  C   PRO B  34      97.429   2.678   3.596  1.00  0.00            
ATOM    897  O   PRO B  34      97.657   1.569   3.145  1.00  0.00            
ATOM    898  N   HYP B  35      98.464   3.504   3.944  1.00  0.00            
ATOM    899  CD2 HYP B  35      98.413   4.847   4.409  1.00  0.00            
ATOM    900 1HD2 HYP B  35      98.518   4.998   5.485  1.00  0.00            
ATOM    901 2HD2 HYP B  35      97.530   5.397   4.070  1.00  0.00            
ATOM    902  CG  HYP B  35      99.668   5.483   3.848  1.00  0.00            
ATOM    903  HG  HYP B  35      99.861   6.285   4.556  1.00  0.00            
ATOM    904  OD1 HYP B  35      99.446   5.832   2.504  1.00  0.00            
ATOM    905  HD1 HYP B  35     100.118   6.454   2.217  1.00  0.00            
ATOM    906  CB  HYP B  35     100.708   4.410   4.046  1.00  0.00            
ATOM    907  HB1 HYP B  35     101.084   4.400   5.074  1.00  0.00            
ATOM    908  HB2 HYP B  35     101.550   4.625   3.382  1.00  0.00            
ATOM    909  CA  HYP B  35      99.890   3.122   3.674  1.00  0.00            
ATOM    910  HA  HYP B  35     100.019   2.837   2.624  1.00  0.00            
ATOM    911  C   HYP B  35     100.288   1.909   4.550  1.00  0.00            
ATOM    912  O   HYP B  35      99.955   1.835   5.753  1.00  0.00            
ATOM    913  N   GLY B  36     101.085   0.970   3.979  1.00  0.00            
ATOM    914  H   GLY B  36     101.393   1.127   3.021  1.00  0.00            
ATOM    915  CA  GLY B  36     101.487  -0.295   4.668  1.00  0.00            
ATOM    916  HA1 GLY B  36     102.119  -0.900   4.016  1.00  0.00            
ATOM    917  HA2 GLY B  36     100.561  -0.759   4.998  1.00  0.00            
ATOM    918  C   GLY B  36     102.355  -0.101   5.971  1.00  0.00            
ATOM    919  O   GLY B  36     102.874   0.966   6.246  1.00  0.00            
ATOM    920  N   PRO B  37     102.597  -1.117   6.814  1.00  0.00            
ATOM    921  CD  PRO B  37     102.172  -2.451   6.551  1.00  0.00            
ATOM    922  HD1 PRO B  37     102.655  -2.669   5.600  1.00  0.00            
ATOM    923  HD2 PRO B  37     101.093  -2.560   6.469  1.00  0.00            
ATOM    924  CG  PRO B  37     102.679  -3.284   7.725  1.00  0.00            
ATOM    925  HG1 PRO B  37     103.732  -3.542   7.610  1.00  0.00            
ATOM    926  HG2 PRO B  37     102.053  -4.160   7.840  1.00  0.00            
ATOM    927  CB  PRO B  37     102.726  -2.254   8.831  1.00  0.00            
ATOM    928  HB1 PRO B  37     103.398  -2.715   9.564  1.00  0.00            
ATOM    929  HB2 PRO B  37     101.727  -2.070   9.225  1.00  0.00            
ATOM    930  CA  PRO B  37     103.194  -0.968   8.163  1.00  0.00            
ATOM    931  HA  PRO B  37     102.716  -0.114   8.645  1.00  0.00            
ATOM    932  C   PRO B  37     104.722  -0.755   8.115  1.00  0.00            
ATOM    933  O   PRO B  37     105.324  -1.060   7.154  1.00  0.00            
ATOM    934  N   HYP B  38     105.307  -0.227   9.233  1.00  0.00            
ATOM    935  CD2 HYP B  38     104.607   0.097  10.490  1.00  0.00            
ATOM    936 1HD2 HYP B  38     104.644  -0.769  11.170  1.00  0.00            
ATOM    937 2HD2 HYP B  38     103.577   0.453  10.425  1.00  0.00            
ATOM    938  CG  HYP B  38     105.327   1.297  11.000  1.00  0.00            
ATOM    939  HG  HYP B  38     105.301   1.368  12.081  1.00  0.00            
ATOM    940  OD1 HYP B  38     104.880   2.495  10.332  1.00  0.00            
ATOM    941  HD1 HYP B  38     105.430   3.217  10.642  1.00  0.00            
ATOM    942  CB  HYP B  38     106.810   1.135  10.561  1.00  0.00            
ATOM    943  HB1 HYP B  38     107.399   0.637  11.334  1.00  0.00            
ATOM    944  HB2 HYP B  38     107.312   2.094  10.442  1.00  0.00            
ATOM    945  CA  HYP B  38     106.704   0.224   9.318  1.00  0.00            
ATOM    946  HA  HYP B  38     106.878   0.849   8.441  1.00  0.00            
ATOM    947  C   HYP B  38     107.738  -0.938   9.345  1.00  0.00            
ATOM    948  O   HYP B  38     107.544  -1.972   9.960  1.00  0.00            
ATOM    949  N   GLY B  39     108.857  -0.789   8.631  1.00  0.00            
ATOM    950  H   GLY B  39     108.985   0.147   8.265  1.00  0.00            
ATOM    951  CA  GLY B  39     109.884  -1.790   8.545  1.00  0.00            
ATOM    952  HA1 GLY B  39     110.312  -1.996   9.529  1.00  0.00            
ATOM    953  HA2 GLY B  39     110.641  -1.479   7.830  1.00  0.00            
ATOM    954  C   GLY B  39     109.510  -3.198   7.941  1.00  0.00            
ATOM    955  O   GLY B  39     108.467  -3.451   7.343  1.00  0.00            
ATOM    956  N   NH2 B  40     110.227  -4.205   8.343  1.00  0.00            
ATOM    957  H1  NH2 B  40     111.092  -3.966   8.800  1.00  0.00            
ATOM    958  H2  NH2 B  40     110.738  -4.466   9.180  1.00  0.00            
TER
ATOM    959  CH3 ACE C   1       8.705   2.134   3.945  1.00  0.00            
ATOM    960 1HH3 ACE C   1       8.528   2.821   3.119  1.00  0.00            
ATOM    961 2HH3 ACE C   1       9.113   1.225   3.495  1.00  0.00            
ATOM    962 3HH3 ACE C   1       7.812   1.777   4.469  1.00  0.00            
ATOM    963  C   ACE C   1       9.788   2.688   4.850  1.00  0.00            
ATOM    964  O   ACE C   1      10.000   3.855   4.784  1.00  0.00            
ATOM    965  N   PRO C   2      10.510   1.801   5.545  1.00  0.00            
ATOM    966  CD  PRO C   2       9.941   0.531   6.084  1.00  0.00            
ATOM    967  HD1 PRO C   2      10.330  -0.316   5.511  1.00  0.00            
ATOM    968  HD2 PRO C   2       8.863   0.417   6.035  1.00  0.00            
ATOM    969  CG  PRO C   2      10.364   0.657   7.511  1.00  0.00            
ATOM    970  HG1 PRO C   2      10.233  -0.326   7.948  1.00  0.00            
ATOM    971  HG2 PRO C   2       9.697   1.346   8.022  1.00  0.00            
ATOM    972  CB  PRO C   2      11.812   1.234   7.430  1.00  0.00            
ATOM    973  HB1 PRO C   2      12.497   0.392   7.329  1.00  0.00            
ATOM    974  HB2 PRO C   2      12.165   1.688   8.358  1.00  0.00            
ATOM    975  CA  PRO C   2      11.684   2.214   6.274  1.00  0.00            
ATOM    976  HA  PRO C   2      11.403   3.177   6.705  1.00  0.00            
ATOM    977  C   PRO C   2      12.955   2.373   5.407  1.00  0.00            
ATOM    978  O   PRO C   2      13.010   1.872   4.257  1.00  0.00            
ATOM    979  N   HYP C   3      14.047   2.996   5.929  1.00  0.00            
ATOM    980  CD2 HYP C   3      14.027   3.642   7.222  1.00  0.00            
ATOM    981 1HD2 HYP C   3      14.404   3.012   8.027  1.00  0.00            
ATOM    982 2HD2 HYP C   3      13.074   4.107   7.501  1.00  0.00            
ATOM    983  CG  HYP C   3      15.049   4.750   6.951  1.00  0.00            
ATOM    984  HG  HYP C   3      15.545   5.074   7.877  1.00  0.00            
ATOM    985  OD1 HYP C   3      14.608   5.959   6.395  1.00  0.00            
ATOM    986  HD1 HYP C   3      15.321   6.603   6.399  1.00  0.00            
ATOM    987  CB  HYP C   3      16.152   3.954   6.182  1.00  0.00            
ATOM    988  HB1 HYP C   3      16.813   3.397   6.851  1.00  0.00            
ATOM    989  HB2 HYP C   3      16.625   4.727   5.582  1.00  0.00            
ATOM    990  CA  HYP C   3      15.359   3.090   5.304  1.00  0.00            
ATOM    991  HA  HYP C   3      15.255   3.550   4.321  1.00  0.00            
ATOM    992  C   HYP C   3      15.946   1.750   5.066  1.00  0.00            
ATOM    993  O   HYP C   3      15.777   0.838   5.927  1.00  0.00            
ATOM    994  N   GLY C   4      16.506   1.515   3.830  1.00  0.00            
ATOM    995  H   GLY C   4      16.514   2.310   3.199  1.00  0.00            
ATOM    996  CA  GLY C   4      17.387   0.360   3.554  1.00  0.00            
ATOM    997  HA1 GLY C   4      17.800   0.605   2.580  1.00  0.00            
ATOM    998  HA2 GLY C   4      16.724  -0.504   3.513  1.00  0.00            
ATOM    999  C   GLY C   4      18.555  -0.004   4.449  1.00  0.00            
ATOM   1000  O   GLY C   4      19.054   0.918   5.098  1.00  0.00            
ATOM   1001  N   PRO C   5      19.112  -1.195   4.240  1.00  0.00            
ATOM   1002  CD  PRO C   5      18.439  -2.425   3.748  1.00  0.00            
ATOM   1003  HD1 PRO C   5      18.560  -2.377   2.660  1.00  0.00            
ATOM   1004  HD2 PRO C   5      17.375  -2.476   3.969  1.00  0.00            
ATOM   1005  CG  PRO C   5      19.259  -3.520   4.319  1.00  0.00            
ATOM   1006  HG1 PRO C   5      19.220  -4.448   3.745  1.00  0.00            
ATOM   1007  HG2 PRO C   5      19.012  -3.793   5.351  1.00  0.00            
ATOM   1008  CB  PRO C   5      20.681  -2.963   4.346  1.00  0.00            
ATOM   1009  HB1 PRO C   5      21.058  -3.077   3.324  1.00  0.00            
ATOM   1010  HB2 PRO C   5      21.285  -3.355   5.164  1.00  0.00            
ATOM   1011  CA  PRO C   5      20.441  -1.491   4.750  1.00  0.00            
ATOM   1012  HA  PRO C   5      20.338  -1.348   5.824  1.00  0.00            
ATOM   1013  C   PRO C   5      21.518  -0.555   4.154  1.00  0.00            
ATOM   1014  O   PRO C   5      21.405  -0.071   2.995  1.00  0.00            
ATOM   1015  N   HYP C   6      22.678  -0.468   4.824  1.00  0.00            
ATOM   1016  CD2 HYP C   6      23.000  -0.881   6.228  1.00  0.00            
ATOM   1017 1HD2 HYP C   6      23.326  -1.922   6.214  1.00  0.00            
ATOM   1018 2HD2 HYP C   6      22.082  -0.886   6.808  1.00  0.00            
ATOM   1019  CG  HYP C   6      23.964   0.202   6.692  1.00  0.00            
ATOM   1020  HG  HYP C   6      24.457  -0.155   7.596  1.00  0.00            
ATOM   1021  OD1 HYP C   6      23.284   1.396   7.110  1.00  0.00            
ATOM   1022  HD1 HYP C   6      23.917   2.118   7.075  1.00  0.00            
ATOM   1023  CB  HYP C   6      24.894   0.407   5.467  1.00  0.00            
ATOM   1024  HB1 HYP C   6      25.662  -0.362   5.471  1.00  0.00            
ATOM   1025  HB2 HYP C   6      25.478   1.328   5.412  1.00  0.00            
ATOM   1026  CA  HYP C   6      23.871   0.266   4.297  1.00  0.00            
ATOM   1027  HA  HYP C   6      23.566   1.299   4.113  1.00  0.00            
ATOM   1028  C   HYP C   6      24.604  -0.368   3.132  1.00  0.00            
ATOM   1029  O   HYP C   6      24.562  -1.579   2.940  1.00  0.00            
ATOM   1030  N   GLY C   7      25.220   0.381   2.199  1.00  0.00            
ATOM   1031  H   GLY C   7      25.203   1.368   2.406  1.00  0.00            
ATOM   1032  CA  GLY C   7      25.619  -0.132   0.835  1.00  0.00            
ATOM   1033  HA1 GLY C   7      25.855   0.773   0.274  1.00  0.00            
ATOM   1034  HA2 GLY C   7      24.735  -0.596   0.390  1.00  0.00            
ATOM   1035  C   GLY C   7      26.859  -1.115   0.863  1.00  0.00            
ATOM   1036  O   GLY C   7      27.370  -1.612   1.830  1.00  0.00            
ATOM   1037  N   PRO C   8      27.278  -1.515  -0.366  1.00  0.00            
ATOM   1038  CD  PRO C   8      26.690  -1.383  -1.639  1.00  0.00            
ATOM   1039  HD1 PRO C   8      27.018  -0.509  -2.196  1.00  0.00            
ATOM   1040  HD2 PRO C   8      25.634  -1.246  -1.414  1.00  0.00            
ATOM   1041  CG  PRO C   8      26.963  -2.655  -2.463  1.00  0.00            
ATOM   1042  HG1 PRO C   8      26.895  -2.547  -3.550  1.00  0.00            
ATOM   1043  HG2 PRO C   8      26.337  -3.468  -2.104  1.00  0.00            
ATOM   1044  CB  PRO C   8      28.399  -2.914  -2.014  1.00  0.00            
ATOM   1045  HB1 PRO C   8      29.147  -2.433  -2.636  1.00  0.00            
ATOM   1046  HB2 PRO C   8      28.688  -3.971  -2.066  1.00  0.00            
ATOM   1047  CA  PRO C   8      28.423  -2.461  -0.507  1.00  0.00            
ATOM   1048  HA  PRO C   8      28.182  -3.341   0.086  1.00  0.00            
ATOM   1049  C   PRO C   8      29.790  -1.716  -0.199  1.00  0.00            
ATOM   1050  O   PRO C   8      29.776  -0.473  -0.257  1.00  0.00            
ATOM   1051  N   HYP C   9      30.957  -2.396   0.023  1.00  0.00            
ATOM   1052  CD2 HYP C   9      31.001  -3.840   0.224  1.00  0.00            
ATOM   1053 1HD2 HYP C   9      31.130  -4.180  -0.809  1.00  0.00            
ATOM   1054 2HD2 HYP C   9      30.134  -4.293   0.710  1.00  0.00            
ATOM   1055  CG  HYP C   9      32.168  -3.972   1.143  1.00  0.00            
ATOM   1056  HG  HYP C   9      32.599  -4.974   1.176  1.00  0.00            
ATOM   1057  OD1 HYP C   9      31.799  -3.611   2.532  1.00  0.00            
ATOM   1058  HD1 HYP C   9      31.074  -4.185   2.788  1.00  0.00            
ATOM   1059  CB  HYP C   9      33.140  -2.900   0.675  1.00  0.00            
ATOM   1060  HB1 HYP C   9      33.782  -3.143  -0.178  1.00  0.00            
ATOM   1061  HB2 HYP C   9      33.719  -2.491   1.500  1.00  0.00            
ATOM   1062  CA  HYP C   9      32.193  -1.729   0.283  1.00  0.00            
ATOM   1063  HA  HYP C   9      32.084  -1.003   1.087  1.00  0.00            
ATOM   1064  C   HYP C   9      32.673  -0.954  -0.966  1.00  0.00            
ATOM   1065  O   HYP C   9      32.329  -1.346  -2.104  1.00  0.00            
ATOM   1066  N   GLY C  10      33.561   0.021  -0.769  1.00  0.00            
ATOM   1067  H   GLY C  10      33.715   0.206   0.210  1.00  0.00            
ATOM   1068  CA  GLY C  10      34.390   0.699  -1.714  1.00  0.00            
ATOM   1069  HA1 GLY C  10      34.847   1.523  -1.176  1.00  0.00            
ATOM   1070  HA2 GLY C  10      33.704   1.030  -2.494  1.00  0.00            
ATOM   1071  C   GLY C  10      35.409  -0.177  -2.415  1.00  0.00            
ATOM   1072  O   GLY C  10      35.485  -1.371  -2.121  1.00  0.00            
ATOM   1073  N   PRO C  11      36.223   0.412  -3.296  1.00  0.00            
ATOM   1074  CD  PRO C  11      35.912   1.624  -4.113  1.00  0.00            
ATOM   1075  HD1 PRO C  11      36.307   2.513  -3.607  1.00  0.00            
ATOM   1076  HD2 PRO C  11      34.826   1.719  -4.120  1.00  0.00            
ATOM   1077  CG  PRO C  11      36.456   1.396  -5.539  1.00  0.00            
ATOM   1078  HG1 PRO C  11      36.585   2.312  -6.101  1.00  0.00            
ATOM   1079  HG2 PRO C  11      35.805   0.717  -6.096  1.00  0.00            
ATOM   1080  CB  PRO C  11      37.762   0.633  -5.154  1.00  0.00            
ATOM   1081  HB1 PRO C  11      38.543   1.369  -4.953  1.00  0.00            
ATOM   1082  HB2 PRO C  11      38.030   0.068  -6.055  1.00  0.00            
ATOM   1083  CA  PRO C  11      37.448  -0.169  -3.848  1.00  0.00            
ATOM   1084  HA  PRO C  11      37.133  -1.143  -4.226  1.00  0.00            
ATOM   1085  C   PRO C  11      38.672  -0.432  -2.934  1.00  0.00            
ATOM   1086  O   PRO C  11      38.627  -0.080  -1.746  1.00  0.00            
ATOM   1087  N   HYP C  12      39.799  -1.073  -3.389  1.00  0.00            
ATOM   1088  CD2 HYP C  12      39.785  -1.867  -4.630  1.00  0.00            
ATOM   1089 1HD2 HYP C  12      39.890  -1.179  -5.467  1.00  0.00            
ATOM   1090 2HD2 HYP C  12      38.969  -2.587  -4.694  1.00  0.00            
ATOM   1091  CG  HYP C  12      41.119  -2.640  -4.539  1.00  0.00            
ATOM   1092  HG  HYP C  12      41.720  -2.830  -5.428  1.00  0.00            
ATOM   1093  OD1 HYP C  12      40.969  -3.958  -4.054  1.00  0.00            
ATOM   1094  HD1 HYP C  12      40.288  -4.454  -4.515  1.00  0.00            
ATOM   1095  CB  HYP C  12      41.948  -1.752  -3.633  1.00  0.00            
ATOM   1096  HB1 HYP C  12      42.461  -0.947  -4.171  1.00  0.00            
ATOM   1097  HB2 HYP C  12      42.670  -2.437  -3.175  1.00  0.00            
ATOM   1098  CA  HYP C  12      41.040  -1.123  -2.629  1.00  0.00            
ATOM   1099  HA  HYP C  12      40.896  -1.769  -1.763  1.00  0.00            
ATOM   1100  C   HYP C  12      41.647   0.306  -2.175  1.00  0.00            
ATOM   1101  O   HYP C  12      41.174   1.333  -2.615  1.00  0.00            
ATOM   1102  N   GLY C  13      42.637   0.358  -1.307  1.00  0.00            
ATOM   1103  H   GLY C  13      42.812  -0.544  -0.877  1.00  0.00            
ATOM   1104  CA  GLY C  13      43.407   1.507  -0.921  1.00  0.00            
ATOM   1105  HA1 GLY C  13      43.981   1.224  -0.044  1.00  0.00            
ATOM   1106  HA2 GLY C  13      42.796   2.385  -0.700  1.00  0.00            
ATOM   1107  C   GLY C  13      44.407   1.887  -2.008  1.00  0.00            
ATOM   1108  O   GLY C  13      44.545   1.197  -3.037  1.00  0.00            
ATOM   1109  N   PRO C  14      45.142   2.955  -1.794  1.00  0.00            
ATOM   1110  CD  PRO C  14      45.023   3.979  -0.812  1.00  0.00            
ATOM   1111  HD1 PRO C  14      44.909   3.541   0.178  1.00  0.00            
ATOM   1112  HD2 PRO C  14      44.198   4.562  -1.211  1.00  0.00            
ATOM   1113  CG  PRO C  14      46.374   4.815  -0.809  1.00  0.00            
ATOM   1114  HG1 PRO C  14      46.978   4.362  -0.017  1.00  0.00            
ATOM   1115  HG2 PRO C  14      46.228   5.859  -0.533  1.00  0.00            
ATOM   1116  CB  PRO C  14      46.756   4.619  -2.280  1.00  0.00            
ATOM   1117  HB1 PRO C  14      47.817   4.803  -2.451  1.00  0.00            
ATOM   1118  HB2 PRO C  14      46.190   5.315  -2.900  1.00  0.00            
ATOM   1119  CA  PRO C  14      46.270   3.181  -2.630  1.00  0.00            
ATOM   1120  HA  PRO C  14      45.838   3.187  -3.638  1.00  0.00            
ATOM   1121  C   PRO C  14      47.435   2.127  -2.508  1.00  0.00            
ATOM   1122  O   PRO C  14      47.629   1.656  -1.325  1.00  0.00            
ATOM   1123  N   HYP C  15      48.202   1.829  -3.616  1.00  0.00            
ATOM   1124  CD2 HYP C  15      48.041   2.276  -5.059  1.00  0.00            
ATOM   1125 1HD2 HYP C  15      48.514   3.242  -5.179  1.00  0.00            
ATOM   1126 2HD2 HYP C  15      46.992   2.493  -5.282  1.00  0.00            
ATOM   1127  CG  HYP C  15      48.651   1.106  -5.875  1.00  0.00            
ATOM   1128  HG  HYP C  15      48.990   1.485  -6.839  1.00  0.00            
ATOM   1129  OD1 HYP C  15      47.684   0.046  -5.980  1.00  0.00            
ATOM   1130  HD1 HYP C  15      47.224   0.373  -6.752  1.00  0.00            
ATOM   1131  CB  HYP C  15      49.748   0.718  -4.957  1.00  0.00            
ATOM   1132  HB1 HYP C  15      50.631   1.362  -5.022  1.00  0.00            
ATOM   1133  HB2 HYP C  15      50.103  -0.272  -5.239  1.00  0.00            
ATOM   1134  CA  HYP C  15      49.237   0.859  -3.544  1.00  0.00            
ATOM   1135  HA  HYP C  15      48.890  -0.166  -3.429  1.00  0.00            
ATOM   1136  C   HYP C  15      50.348   1.069  -2.518  1.00  0.00            
ATOM   1137  O   HYP C  15      50.567   2.186  -2.149  1.00  0.00            
ATOM   1138  N   GLY C  16      51.002  -0.015  -2.179  1.00  0.00            
ATOM   1139  H   GLY C  16      50.736  -0.875  -2.650  1.00  0.00            
ATOM   1140  CA  GLY C  16      52.095  -0.146  -1.291  1.00  0.00            
ATOM   1141  HA1 GLY C  16      52.374  -1.189  -1.227  1.00  0.00            
ATOM   1142  HA2 GLY C  16      51.745   0.182  -0.309  1.00  0.00            
ATOM   1143  C   GLY C  16      53.330   0.650  -1.719  1.00  0.00            
ATOM   1144  O   GLY C  16      53.664   0.588  -2.909  1.00  0.00            
ATOM   1145  N   GLU C  17      54.011   1.307  -0.760  1.00  0.00            
ATOM   1146  H   GLU C  17      53.652   1.304   0.186  1.00  0.00            
ATOM   1147  CA  GLU C  17      55.114   2.275  -1.103  1.00  0.00            
ATOM   1148  HA  GLU C  17      55.106   2.617  -2.140  1.00  0.00            
ATOM   1149  CB  GLU C  17      54.780   3.508  -0.178  1.00  0.00            
ATOM   1150  HB1 GLU C  17      55.638   4.169  -0.263  1.00  0.00            
ATOM   1151  HB2 GLU C  17      54.574   3.113   0.819  1.00  0.00            
ATOM   1152  CG  GLU C  17      53.558   4.258  -0.701  1.00  0.00            
ATOM   1153  HG1 GLU C  17      52.683   3.626  -0.806  1.00  0.00            
ATOM   1154  HG2 GLU C  17      53.741   4.775  -1.646  1.00  0.00            
ATOM   1155  CD  GLU C  17      53.247   5.393   0.250  1.00  0.00            
ATOM   1156  OE1 GLU C  17      54.181   6.142   0.593  1.00  0.00            
ATOM   1157  OE2 GLU C  17      52.078   5.647   0.511  1.00  0.00            
ATOM   1158  C   GLU C  17      56.492   1.824  -0.658  1.00  0.00            
ATOM   1159  O   GLU C  17      56.590   0.799   0.047  1.00  0.00            
ATOM   1160  N   PRO C  18      57.601   2.513  -0.973  1.00  0.00            
ATOM   1161  CD  PRO C  18      57.793   3.523  -2.014  1.00  0.00            
ATOM   1162  HD1 PRO C  18      58.161   4.410  -1.499  1.00  0.00            
ATOM   1163  HD2 PRO C  18      56.876   3.769  -2.560  1.00  0.00            
ATOM   1164  CG  PRO C  18      59.028   3.028  -2.839  1.00  0.00            
ATOM   1165  HG1 PRO C  18      59.500   3.831  -3.394  1.00  0.00            
ATOM   1166  HG2 PRO C  18      58.684   2.195  -3.450  1.00  0.00            
ATOM   1167  CB  PRO C  18      59.911   2.604  -1.655  1.00  0.00            
ATOM   1168  HB1 PRO C  18      60.228   3.554  -1.223  1.00  0.00            
ATOM   1169  HB2 PRO C  18      60.674   1.930  -2.038  1.00  0.00            
ATOM   1170  CA  PRO C  18      58.907   1.945  -0.653  1.00  0.00            
ATOM   1171  HA  PRO C  18      58.776   0.914  -1.001  1.00  0.00            
ATOM   1172  C   PRO C  18      59.301   1.902   0.816  1.00  0.00            
ATOM   1173  O   PRO C  18      59.626   2.943   1.356  1.00  0.00            
ATOM   1174  N   GLY C  19      59.359   0.691   1.417  1.00  0.00            
ATOM   1175  H   GLY C  19      59.217  -0.102   0.807  1.00  0.00            
ATOM   1176  CA  GLY C  19      59.448   0.524   2.836  1.00  0.00            
ATOM   1177  HA1 GLY C  19      59.110  -0.499   3.010  1.00  0.00            
ATOM   1178  HA2 GLY C  19      58.736   1.156   3.358  1.00  0.00            
ATOM   1179  C   GLY C  19      60.854   0.961   3.305  1.00  0.00            
ATOM   1180  O   GLY C  19      60.982   1.478   4.446  1.00  0.00            
ATOM   1181  N   GLN C  20      61.895   0.812   2.496  1.00  0.00            
ATOM   1182  H   GLN C  20      61.713   0.271   1.668  1.00  0.00            
ATOM   1183  CA  GLN C  20      63.315   1.020   2.772  1.00  0.00            
ATOM   1184  HA  GLN C  20      63.430   1.439   3.771  1.00  0.00            
ATOM   1185  CB  GLN C  20      63.940  -0.348   2.733  1.00  0.00            
ATOM   1186  HB1 GLN C  20      65.009  -0.302   2.535  1.00  0.00            
ATOM   1187  HB2 GLN C  20      63.547  -0.984   1.940  1.00  0.00            
ATOM   1188  CG  GLN C  20      63.883  -1.149   4.050  1.00  0.00            
ATOM   1189  HG1 GLN C  20      62.892  -1.337   4.457  1.00  0.00            
ATOM   1190  HG2 GLN C  20      64.382  -0.582   4.840  1.00  0.00            
ATOM   1191  CD  GLN C  20      64.502  -2.597   3.884  1.00  0.00            
ATOM   1192  OE1 GLN C  20      64.991  -3.064   2.865  1.00  0.00            
ATOM   1193  NE2 GLN C  20      64.469  -3.399   4.907  1.00  0.00            
ATOM   1194 1HE2 GLN C  20      64.116  -3.054   5.791  1.00  0.00            
ATOM   1195 2HE2 GLN C  20      64.837  -4.311   4.712  1.00  0.00            
ATOM   1196  C   GLN C  20      63.959   2.008   1.735  1.00  0.00            
ATOM   1197  O   GLN C  20      65.190   2.055   1.649  1.00  0.00            
ATOM   1198  N   GLY C  21      63.159   2.739   0.976  1.00  0.00            
ATOM   1199  H   GLY C  21      62.185   2.759   1.261  1.00  0.00            
ATOM   1200  CA  GLY C  21      63.553   3.653  -0.051  1.00  0.00            
ATOM   1201  HA1 GLY C  21      64.383   4.241   0.347  1.00  0.00            
ATOM   1202  HA2 GLY C  21      62.700   4.241  -0.396  1.00  0.00            
ATOM   1203  C   GLY C  21      64.162   2.893  -1.298  1.00  0.00            
ATOM   1204  O   GLY C  21      64.173   1.657  -1.328  1.00  0.00            
ATOM   1205  N   LEU C  22      64.606   3.695  -2.257  1.00  0.00            
ATOM   1206  H   LEU C  22      64.600   4.693  -2.088  1.00  0.00            
ATOM   1207  CA  LEU C  22      64.931   3.326  -3.621  1.00  0.00            
ATOM   1208  HA  LEU C  22      64.351   2.448  -3.878  1.00  0.00            
ATOM   1209  CB  LEU C  22      64.575   4.478  -4.591  1.00  0.00            
ATOM   1210  HB1 LEU C  22      64.982   4.293  -5.584  1.00  0.00            
ATOM   1211  HB2 LEU C  22      65.038   5.385  -4.198  1.00  0.00            
ATOM   1212  CG  LEU C  22      63.032   4.696  -4.805  1.00  0.00            
ATOM   1213  HG  LEU C  22      62.583   4.956  -3.848  1.00  0.00            
ATOM   1214  CD1 LEU C  22      63.054   5.981  -5.705  1.00  0.00            
ATOM   1215 1HD1 LEU C  22      64.040   6.433  -5.739  1.00  0.00            
ATOM   1216 2HD1 LEU C  22      62.881   5.577  -6.706  1.00  0.00            
ATOM   1217 3HD1 LEU C  22      62.263   6.711  -5.526  1.00  0.00            
ATOM   1218  CD2 LEU C  22      62.443   3.481  -5.554  1.00  0.00            
ATOM   1219 1HD2 LEU C  22      63.157   3.039  -6.248  1.00  0.00            
ATOM   1220 2HD2 LEU C  22      62.191   2.665  -4.885  1.00  0.00            
ATOM   1221 3HD2 LEU C  22      61.650   3.807  -6.228  1.00  0.00            
ATOM   1222  C   LEU C  22      66.397   2.979  -3.807  1.00  0.00            
ATOM   1223  O   LEU C  22      66.721   2.035  -4.545  1.00  0.00            
ATOM   1224  N   ARG C  23      67.321   3.709  -3.197  1.00  0.00            
ATOM   1225  H   ARG C  23      67.064   4.511  -2.635  1.00  0.00            
ATOM   1226  CA  ARG C  23      68.818   3.445  -3.396  1.00  0.00            
ATOM   1227  HA  ARG C  23      68.955   3.110  -4.425  1.00  0.00            
ATOM   1228  CB  ARG C  23      69.582   4.763  -3.219  1.00  0.00            
ATOM   1229  HB1 ARG C  23      69.663   5.035  -2.168  1.00  0.00            
ATOM   1230  HB2 ARG C  23      68.975   5.465  -3.812  1.00  0.00            
ATOM   1231  CG  ARG C  23      70.967   4.591  -3.896  1.00  0.00            
ATOM   1232  HG1 ARG C  23      70.885   4.060  -4.844  1.00  0.00            
ATOM   1233  HG2 ARG C  23      71.602   4.074  -3.170  1.00  0.00            
ATOM   1234  CD  ARG C  23      71.610   5.950  -4.192  1.00  0.00            
ATOM   1235  HD1 ARG C  23      71.549   6.537  -3.278  1.00  0.00            
ATOM   1236  HD2 ARG C  23      70.964   6.374  -4.960  1.00  0.00            
ATOM   1237  NE  ARG C  23      73.011   5.830  -4.673  1.00  0.00            
ATOM   1238  HE  ARG C  23      73.370   4.999  -5.117  1.00  0.00            
ATOM   1239  CZ  ARG C  23      73.862   6.801  -4.524  1.00  0.00            
ATOM   1240  NH1 ARG C  23      75.066   6.696  -5.034  1.00  0.00            
ATOM   1241 1HH1 ARG C  23      75.314   5.997  -5.712  1.00  0.00            
ATOM   1242 2HH1 ARG C  23      75.815   7.345  -4.840  1.00  0.00            
ATOM   1243  NH2 ARG C  23      73.617   7.846  -3.845  1.00  0.00            
ATOM   1244 1HH2 ARG C  23      72.662   8.091  -3.570  1.00  0.00            
ATOM   1245 2HH2 ARG C  23      74.278   8.607  -3.800  1.00  0.00            
ATOM   1246  C   ARG C  23      69.384   2.329  -2.466  1.00  0.00            
ATOM   1247  O   ARG C  23      69.092   2.312  -1.264  1.00  0.00            
ATOM   1248  N   GLY C  24      70.163   1.420  -3.010  1.00  0.00            
ATOM   1249  H   GLY C  24      70.448   1.473  -3.973  1.00  0.00            
ATOM   1250  CA  GLY C  24      70.777   0.255  -2.258  1.00  0.00            
ATOM   1251  HA1 GLY C  24      71.260  -0.365  -3.006  1.00  0.00            
ATOM   1252  HA2 GLY C  24      69.984  -0.249  -1.700  1.00  0.00            
ATOM   1253  C   GLY C  24      71.981   0.522  -1.264  1.00  0.00            
ATOM   1254  O   GLY C  24      72.359   1.648  -1.143  1.00  0.00            
ATOM   1255  N   PRO C  25      72.503  -0.559  -0.612  1.00  0.00            
ATOM   1256  CD  PRO C  25      72.119  -1.943  -0.817  1.00  0.00            
ATOM   1257  HD1 PRO C  25      71.940  -2.153  -1.873  1.00  0.00            
ATOM   1258  HD2 PRO C  25      71.276  -2.220  -0.179  1.00  0.00            
ATOM   1259  CG  PRO C  25      73.345  -2.733  -0.196  1.00  0.00            
ATOM   1260  HG1 PRO C  25      74.189  -2.692  -0.881  1.00  0.00            
ATOM   1261  HG2 PRO C  25      73.210  -3.741   0.173  1.00  0.00            
ATOM   1262  CB  PRO C  25      73.831  -1.924   0.930  1.00  0.00            
ATOM   1263  HB1 PRO C  25      74.857  -2.137   1.252  1.00  0.00            
ATOM   1264  HB2 PRO C  25      73.241  -2.034   1.837  1.00  0.00            
ATOM   1265  CA  PRO C  25      73.608  -0.487   0.360  1.00  0.00            
ATOM   1266  HA  PRO C  25      73.201   0.164   1.121  1.00  0.00            
ATOM   1267  C   PRO C  25      74.930  -0.016  -0.237  1.00  0.00            
ATOM   1268  O   PRO C  25      75.120  -0.257  -1.423  1.00  0.00            
ATOM   1269  N   HYP C  26      75.873   0.583   0.557  1.00  0.00            
ATOM   1270  CD2 HYP C  26      75.669   1.037   1.902  1.00  0.00            
ATOM   1271 1HD2 HYP C  26      75.955   0.288   2.628  1.00  0.00            
ATOM   1272 2HD2 HYP C  26      74.672   1.424   2.136  1.00  0.00            
ATOM   1273  CG  HYP C  26      76.579   2.217   2.165  1.00  0.00            
ATOM   1274  HG  HYP C  26      77.044   2.259   3.147  1.00  0.00            
ATOM   1275  OD1 HYP C  26      76.010   3.492   1.798  1.00  0.00            
ATOM   1276  HD1 HYP C  26      76.701   4.129   1.966  1.00  0.00            
ATOM   1277  CB  HYP C  26      77.742   1.852   1.241  1.00  0.00            
ATOM   1278  HB1 HYP C  26      78.400   1.169   1.781  1.00  0.00            
ATOM   1279  HB2 HYP C  26      78.324   2.736   0.966  1.00  0.00            
ATOM   1280  CA  HYP C  26      77.134   1.031   0.096  1.00  0.00            
ATOM   1281  HA  HYP C  26      76.967   1.672  -0.772  1.00  0.00            
ATOM   1282  C   HYP C  26      78.052  -0.103  -0.316  1.00  0.00            
ATOM   1283  O   HYP C  26      77.878  -1.215   0.248  1.00  0.00            
ATOM   1284  N   GLY C  27      78.840  -0.006  -1.390  1.00  0.00            
ATOM   1285  H   GLY C  27      78.930   0.932  -1.761  1.00  0.00            
ATOM   1286  CA  GLY C  27      79.488  -1.140  -2.036  1.00  0.00            
ATOM   1287  HA1 GLY C  27      80.103  -0.749  -2.850  1.00  0.00            
ATOM   1288  HA2 GLY C  27      78.689  -1.767  -2.423  1.00  0.00            
ATOM   1289  C   GLY C  27      80.483  -1.950  -1.133  1.00  0.00            
ATOM   1290  O   GLY C  27      80.456  -1.874   0.056  1.00  0.00            
ATOM   1291  N   PRO C  28      81.357  -2.773  -1.805  1.00  0.00            
ATOM   1292  CD  PRO C  28      81.349  -2.886  -3.251  1.00  0.00            
ATOM   1293  HD1 PRO C  28      81.476  -1.870  -3.612  1.00  0.00            
ATOM   1294  HD2 PRO C  28      80.471  -3.359  -3.695  1.00  0.00            
ATOM   1295  CG  PRO C  28      82.568  -3.818  -3.545  1.00  0.00            
ATOM   1296  HG1 PRO C  28      83.456  -3.190  -3.652  1.00  0.00            
ATOM   1297  HG2 PRO C  28      82.406  -4.437  -4.424  1.00  0.00            
ATOM   1298  CB  PRO C  28      82.704  -4.620  -2.233  1.00  0.00            
ATOM   1299  HB1 PRO C  28      83.693  -5.079  -2.246  1.00  0.00            
ATOM   1300  HB2 PRO C  28      81.974  -5.430  -2.146  1.00  0.00            
ATOM   1301  CA  PRO C  28      82.389  -3.588  -1.192  1.00  0.00            
ATOM   1302  HA  PRO C  28      81.902  -3.978  -0.302  1.00  0.00            
ATOM   1303  C   PRO C  28      83.763  -2.821  -0.846  1.00  0.00            
ATOM   1304  O   PRO C  28      83.831  -1.562  -1.076  1.00  0.00            
ATOM   1305  N   HYP C  29      84.843  -3.448  -0.288  1.00  0.00            
ATOM   1306  CD2 HYP C  29      84.890  -4.819   0.277  1.00  0.00            
ATOM   1307 1HD2 HYP C  29      85.301  -5.479  -0.482  1.00  0.00            
ATOM   1308 2HD2 HYP C  29      83.964  -5.181   0.744  1.00  0.00            
ATOM   1309  CG  HYP C  29      86.058  -4.746   1.330  1.00  0.00            
ATOM   1310  HG  HYP C  29      86.482  -5.733   1.469  1.00  0.00            
ATOM   1311  OD1 HYP C  29      85.537  -4.116   2.475  1.00  0.00            
ATOM   1312  HD1 HYP C  29      86.189  -3.761   3.077  1.00  0.00            
ATOM   1313  CB  HYP C  29      87.050  -3.790   0.645  1.00  0.00            
ATOM   1314  HB1 HYP C  29      87.762  -4.264  -0.030  1.00  0.00            
ATOM   1315  HB2 HYP C  29      87.607  -3.092   1.272  1.00  0.00            
ATOM   1316  CA  HYP C  29      86.123  -2.765  -0.009  1.00  0.00            
ATOM   1317  HA  HYP C  29      85.862  -2.126   0.834  1.00  0.00            
ATOM   1318  C   HYP C  29      86.670  -1.992  -1.208  1.00  0.00            
ATOM   1319  O   HYP C  29      86.558  -2.433  -2.349  1.00  0.00            
ATOM   1320  N   GLY C  30      87.405  -0.927  -1.016  1.00  0.00            
ATOM   1321  H   GLY C  30      87.580  -0.569  -0.093  1.00  0.00            
ATOM   1322  CA  GLY C  30      88.231  -0.289  -1.986  1.00  0.00            
ATOM   1323  HA1 GLY C  30      88.552   0.670  -1.573  1.00  0.00            
ATOM   1324  HA2 GLY C  30      87.688  -0.052  -2.897  1.00  0.00            
ATOM   1325  C   GLY C  30      89.404  -1.077  -2.508  1.00  0.00            
ATOM   1326  O   GLY C  30      89.761  -2.098  -1.932  1.00  0.00            
ATOM   1327  N   PRO C  31      90.164  -0.568  -3.492  1.00  0.00            
ATOM   1328  CD  PRO C  31      89.998   0.692  -4.278  1.00  0.00            
ATOM   1329  HD1 PRO C  31      89.797   1.539  -3.624  1.00  0.00            
ATOM   1330  HD2 PRO C  31      89.259   0.559  -5.066  1.00  0.00            
ATOM   1331  CG  PRO C  31      91.419   0.795  -4.932  1.00  0.00            
ATOM   1332  HG1 PRO C  31      92.141   1.235  -4.241  1.00  0.00            
ATOM   1333  HG2 PRO C  31      91.328   1.326  -5.873  1.00  0.00            
ATOM   1334  CB  PRO C  31      91.832  -0.690  -5.068  1.00  0.00            
ATOM   1335  HB1 PRO C  31      92.896  -0.768  -5.308  1.00  0.00            
ATOM   1336  HB2 PRO C  31      91.292  -1.128  -5.911  1.00  0.00            
ATOM   1337  CA  PRO C  31      91.471  -1.267  -3.767  1.00  0.00            
ATOM   1338  HA  PRO C  31      91.198  -2.315  -3.893  1.00  0.00            
ATOM   1339  C   PRO C  31      92.452  -1.118  -2.625  1.00  0.00            
ATOM   1340  O   PRO C  31      92.320  -0.142  -1.826  1.00  0.00            
ATOM   1341  N   HYP C  32      93.359  -2.099  -2.478  1.00  0.00            
ATOM   1342  CD2 HYP C  32      93.529  -3.411  -3.217  1.00  0.00            
ATOM   1343 1HD2 HYP C  32      94.114  -3.079  -4.079  1.00  0.00            
ATOM   1344 2HD2 HYP C  32      92.574  -3.894  -3.400  1.00  0.00            
ATOM   1345  CG  HYP C  32      94.429  -4.334  -2.339  1.00  0.00            
ATOM   1346  HG  HYP C  32      95.072  -4.883  -3.037  1.00  0.00            
ATOM   1347  OD1 HYP C  32      93.607  -5.216  -1.546  1.00  0.00            
ATOM   1348  HD1 HYP C  32      94.119  -5.605  -0.832  1.00  0.00            
ATOM   1349  CB  HYP C  32      95.231  -3.329  -1.612  1.00  0.00            
ATOM   1350  HB1 HYP C  32      96.087  -3.065  -2.234  1.00  0.00            
ATOM   1351  HB2 HYP C  32      95.529  -3.758  -0.654  1.00  0.00            
ATOM   1352  CA  HYP C  32      94.409  -2.090  -1.436  1.00  0.00            
ATOM   1353  HA  HYP C  32      93.895  -2.162  -0.472  1.00  0.00            
ATOM   1354  C   HYP C  32      95.275  -0.783  -1.521  1.00  0.00            
ATOM   1355  O   HYP C  32      95.440  -0.280  -2.627  1.00  0.00            
ATOM   1356  N   GLY C  33      95.811  -0.379  -0.378  1.00  0.00            
ATOM   1357  H   GLY C  33      95.406  -0.881   0.399  1.00  0.00            
ATOM   1358  CA  GLY C  33      96.441   0.903  -0.053  1.00  0.00            
ATOM   1359  HA1 GLY C  33      96.423   0.979   1.032  1.00  0.00            
ATOM   1360  HA2 GLY C  33      95.858   1.726  -0.476  1.00  0.00            
ATOM   1361  C   GLY C  33      97.894   1.066  -0.582  1.00  0.00            
ATOM   1362  O   GLY C  33      98.496   0.096  -1.127  1.00  0.00            
ATOM   1363  N   PRO C  34      98.457   2.306  -0.440  1.00  0.00            
ATOM   1364  CD  PRO C  34      97.774   3.536  -0.282  1.00  0.00            
ATOM   1365  HD1 PRO C  34      97.689   3.778   0.785  1.00  0.00            
ATOM   1366  HD2 PRO C  34      96.753   3.459  -0.642  1.00  0.00            
ATOM   1367  CG  PRO C  34      98.621   4.565  -1.023  1.00  0.00            
ATOM   1368  HG1 PRO C  34      98.514   5.622  -0.795  1.00  0.00            
ATOM   1369  HG2 PRO C  34      98.497   4.395  -2.086  1.00  0.00            
ATOM   1370  CB  PRO C  34     100.013   4.064  -0.651  1.00  0.00            
ATOM   1371  HB1 PRO C  34     100.269   4.388   0.358  1.00  0.00            
ATOM   1372  HB2 PRO C  34     100.757   4.462  -1.345  1.00  0.00            
ATOM   1373  CA  PRO C  34      99.842   2.632  -0.791  1.00  0.00            
ATOM   1374  HA  PRO C  34      99.922   2.344  -1.841  1.00  0.00            
ATOM   1375  C   PRO C  34     100.983   1.877  -0.030  1.00  0.00            
ATOM   1376  O   PRO C  34     100.780   1.318   1.067  1.00  0.00            
ATOM   1377  N   HYP C  35     102.192   1.811  -0.601  1.00  0.00            
ATOM   1378  CD2 HYP C  35     102.519   2.246  -2.023  1.00  0.00            
ATOM   1379 1HD2 HYP C  35     102.602   3.321  -2.094  1.00  0.00            
ATOM   1380 2HD2 HYP C  35     101.773   1.849  -2.721  1.00  0.00            
ATOM   1381  CG  HYP C  35     103.904   1.699  -2.396  1.00  0.00            
ATOM   1382  HG  HYP C  35     104.416   2.323  -3.130  1.00  0.00            
ATOM   1383  OD1 HYP C  35     103.882   0.363  -2.793  1.00  0.00            
ATOM   1384  HD1 HYP C  35     104.776   0.126  -3.029  1.00  0.00            
ATOM   1385  CB  HYP C  35     104.569   1.794  -1.043  1.00  0.00            
ATOM   1386  HB1 HYP C  35     104.968   2.769  -0.792  1.00  0.00            
ATOM   1387  HB2 HYP C  35     105.479   1.195  -1.023  1.00  0.00            
ATOM   1388  CA  HYP C  35     103.470   1.436   0.014  1.00  0.00            
ATOM   1389  HA  HYP C  35     103.565   0.367   0.237  1.00  0.00            
ATOM   1390  C   HYP C  35     103.686   2.117   1.377  1.00  0.00            
ATOM   1391  O   HYP C  35     103.165   3.265   1.620  1.00  0.00            
ATOM   1392  N   GLY C  36     104.380   1.402   2.234  1.00  0.00            
ATOM   1393  H   GLY C  36     104.515   0.409   2.163  1.00  0.00            
ATOM   1394  CA  GLY C  36     104.697   1.902   3.563  1.00  0.00            
ATOM   1395  HA1 GLY C  36     104.957   1.070   4.208  1.00  0.00            
ATOM   1396  HA2 GLY C  36     103.905   2.567   3.911  1.00  0.00            
ATOM   1397  C   GLY C  36     105.931   2.770   3.725  1.00  0.00            
ATOM   1398  O   GLY C  36     106.668   3.059   2.728  1.00  0.00            
ATOM   1399  N   PRO C  37     106.266   3.211   4.982  1.00  0.00            
ATOM   1400  CD  PRO C  37     105.571   2.842   6.187  1.00  0.00            
ATOM   1401  HD1 PRO C  37     105.645   1.761   6.336  1.00  0.00            
ATOM   1402  HD2 PRO C  37     104.536   3.173   6.195  1.00  0.00            
ATOM   1403  CG  PRO C  37     106.588   3.512   7.246  1.00  0.00            
ATOM   1404  HG1 PRO C  37     107.453   2.881   7.430  1.00  0.00            
ATOM   1405  HG2 PRO C  37     106.054   3.754   8.166  1.00  0.00            
ATOM   1406  CB  PRO C  37     107.163   4.715   6.564  1.00  0.00            
ATOM   1407  HB1 PRO C  37     108.179   4.926   6.919  1.00  0.00            
ATOM   1408  HB2 PRO C  37     106.445   5.532   6.551  1.00  0.00            
ATOM   1409  CA  PRO C  37     107.285   4.237   5.128  1.00  0.00            
ATOM   1410  HA  PRO C  37     106.972   5.066   4.493  1.00  0.00            
ATOM   1411  C   PRO C  37     108.718   3.656   4.806  1.00  0.00            
ATOM   1412  O   PRO C  37     108.971   2.461   4.936  1.00  0.00            
ATOM   1413  N   HYP C  38     109.643   4.520   4.196  1.00  0.00            
ATOM   1414  CD2 HYP C  38     109.328   5.950   3.674  1.00  0.00            
ATOM   1415 1HD2 HYP C  38     109.471   6.701   4.444  1.00  0.00            
ATOM   1416 2HD2 HYP C  38     108.311   6.009   3.291  1.00  0.00            
ATOM   1417  CG  HYP C  38     110.394   6.263   2.665  1.00  0.00            
ATOM   1418  HG  HYP C  38     110.766   7.284   2.722  1.00  0.00            
ATOM   1419  OD1 HYP C  38     109.933   6.058   1.370  1.00  0.00            
ATOM   1420  HD1 HYP C  38     109.207   5.426   1.350  1.00  0.00            
ATOM   1421  CB  HYP C  38     111.531   5.328   3.043  1.00  0.00            
ATOM   1422  HB1 HYP C  38     112.175   5.793   3.790  1.00  0.00            
ATOM   1423  HB2 HYP C  38     112.208   5.186   2.200  1.00  0.00            
ATOM   1424  CA  HYP C  38     110.919   4.079   3.565  1.00  0.00            
ATOM   1425  HA  HYP C  38     110.660   3.457   2.710  1.00  0.00            
ATOM   1426  C   HYP C  38     111.882   3.275   4.476  1.00  0.00            
ATOM   1427  O   HYP C  38     111.954   3.583   5.635  1.00  0.00            
ATOM   1428  N   GLY C  39     112.629   2.461   3.849  1.00  0.00            
ATOM   1429  H   GLY C  39     112.379   2.252   2.893  1.00  0.00            
ATOM   1430  CA  GLY C  39     113.763   1.670   4.344  1.00  0.00            
ATOM   1431  HA1 GLY C  39     114.471   2.342   4.816  1.00  0.00            
ATOM   1432  HA2 GLY C  39     114.266   1.162   3.514  1.00  0.00            
ATOM   1433  C   GLY C  39     113.500   0.652   5.496  1.00  0.00            
ATOM   1434  O   GLY C  39     112.555   0.754   6.266  1.00  0.00            
ATOM   1435  N   NH2 C  40     114.303  -0.419   5.496  1.00  0.00            
ATOM   1436  H1  NH2 C  40     114.921  -0.649   4.732  1.00  0.00            
ATOM   1437  H2  NH2 C  40     114.815  -0.681   6.333  1.00  0.00            
END
