# Supplementary material for: A solution structure analysis reveals a bent collagen triple helix in the complement activation recognition molecule mannan-binding lectin
Source: J Biol Chem. 2022 Dec 15;299(2):102799. doi: 10.1016/j.jbc.2022.102799 (PMC9898670; doi:10.1016/j.jbc.2022.102799)
Supplement: top10-mbl12 [file mmc3.zip › 2-MBL12-2006.pdb]

ATOM      1  CH3 ACE A   1       3.431   0.975   4.619  1.00  0.00            
ATOM      2 1HH3 ACE A   1       2.485   0.965   4.075  1.00  0.00            
ATOM      3 2HH3 ACE A   1       3.387   0.113   5.300  1.00  0.00            
ATOM      4 3HH3 ACE A   1       3.613   1.943   5.072  1.00  0.00            
ATOM      5  C   ACE A   1       4.486   0.777   3.564  1.00  0.00            
ATOM      6  O   ACE A   1       5.251  -0.145   3.660  1.00  0.00            
ATOM      7  N   PRO A   2       4.629   1.772   2.667  1.00  0.00            
ATOM      8  CD  PRO A   2       3.739   2.957   2.473  1.00  0.00            
ATOM      9  HD1 PRO A   2       4.072   3.695   3.192  1.00  0.00            
ATOM     10  HD2 PRO A   2       2.703   2.682   2.635  1.00  0.00            
ATOM     11  CG  PRO A   2       4.018   3.432   1.107  1.00  0.00            
ATOM     12  HG1 PRO A   2       3.855   4.511   1.191  1.00  0.00            
ATOM     13  HG2 PRO A   2       3.445   2.956   0.318  1.00  0.00            
ATOM     14  CB  PRO A   2       5.506   3.142   0.950  1.00  0.00            
ATOM     15  HB1 PRO A   2       6.149   3.950   1.304  1.00  0.00            
ATOM     16  HB2 PRO A   2       5.740   3.123  -0.119  1.00  0.00            
ATOM     17  CA  PRO A   2       5.748   1.822   1.666  1.00  0.00            
ATOM     18  HA  PRO A   2       5.525   1.000   0.984  1.00  0.00            
ATOM     19  C   PRO A   2       7.161   1.696   2.279  1.00  0.00            
ATOM     20  O   PRO A   2       7.323   2.236   3.395  1.00  0.00            
ATOM     21  N   HYP A   3       8.117   1.097   1.597  1.00  0.00            
ATOM     22  CD2 HYP A   3       7.978   0.508   0.257  1.00  0.00            
ATOM     23 1HD2 HYP A   3       7.613   1.244  -0.465  1.00  0.00            
ATOM     24 2HD2 HYP A   3       7.355  -0.379   0.305  1.00  0.00            
ATOM     25  CG  HYP A   3       9.419   0.188  -0.129  1.00  0.00            
ATOM     26  HG  HYP A   3       9.956   1.102  -0.427  1.00  0.00            
ATOM     27  OD1 HYP A   3       9.471  -0.833  -1.057  1.00  0.00            
ATOM     28  HD1 HYP A   3      10.376  -0.714  -1.355  1.00  0.00            
ATOM     29  CB  HYP A   3      10.076  -0.147   1.269  1.00  0.00            
ATOM     30  HB1 HYP A   3      11.172  -0.116   1.290  1.00  0.00            
ATOM     31  HB2 HYP A   3       9.671  -1.097   1.628  1.00  0.00            
ATOM     32  CA  HYP A   3       9.493   1.042   2.116  1.00  0.00            
ATOM     33  HA  HYP A   3       9.529   0.689   3.146  1.00  0.00            
ATOM     34  C   HYP A   3      10.217   2.380   2.105  1.00  0.00            
ATOM     35  O   HYP A   3       9.792   3.331   1.446  1.00  0.00            
ATOM     36  N   GLY A   4      11.291   2.453   2.882  1.00  0.00            
ATOM     37  H   GLY A   4      11.543   1.634   3.418  1.00  0.00            
ATOM     38  CA  GLY A   4      12.026   3.682   3.168  1.00  0.00            
ATOM     39  HA1 GLY A   4      12.582   3.570   4.103  1.00  0.00            
ATOM     40  HA2 GLY A   4      11.384   4.564   3.131  1.00  0.00            
ATOM     41  C   GLY A   4      13.118   4.098   2.186  1.00  0.00            
ATOM     42  O   GLY A   4      13.094   3.637   1.103  1.00  0.00            
ATOM     43  N   PRO A   5      13.943   5.086   2.537  1.00  0.00            
ATOM     44  CD  PRO A   5      13.781   6.042   3.619  1.00  0.00            
ATOM     45  HD1 PRO A   5      14.309   5.797   4.539  1.00  0.00            
ATOM     46  HD2 PRO A   5      12.719   6.113   3.819  1.00  0.00            
ATOM     47  CG  PRO A   5      14.313   7.334   3.143  1.00  0.00            
ATOM     48  HG1 PRO A   5      14.665   7.914   3.994  1.00  0.00            
ATOM     49  HG2 PRO A   5      13.614   7.846   2.476  1.00  0.00            
ATOM     50  CB  PRO A   5      15.473   6.837   2.273  1.00  0.00            
ATOM     51  HB1 PRO A   5      16.273   6.421   2.895  1.00  0.00            
ATOM     52  HB2 PRO A   5      15.847   7.540   1.526  1.00  0.00            
ATOM     53  CA  PRO A   5      14.918   5.620   1.541  1.00  0.00            
ATOM     54  HA  PRO A   5      14.321   6.048   0.743  1.00  0.00            
ATOM     55  C   PRO A   5      16.086   4.657   1.059  1.00  0.00            
ATOM     56  O   PRO A   5      16.392   3.665   1.728  1.00  0.00            
ATOM     57  N   HYP A   6      16.872   5.036   0.022  1.00  0.00            
ATOM     58  CD2 HYP A   6      16.633   6.155  -0.868  1.00  0.00            
ATOM     59 1HD2 HYP A   6      16.946   7.081  -0.398  1.00  0.00            
ATOM     60 2HD2 HYP A   6      15.565   6.246  -1.048  1.00  0.00            
ATOM     61  CG  HYP A   6      17.454   5.955  -2.116  1.00  0.00            
ATOM     62  HG  HYP A   6      17.593   6.947  -2.527  1.00  0.00            
ATOM     63  OD1 HYP A   6      16.758   5.007  -2.921  1.00  0.00            
ATOM     64  HD1 HYP A   6      15.979   5.444  -3.271  1.00  0.00            
ATOM     65  CB  HYP A   6      18.703   5.327  -1.583  1.00  0.00            
ATOM     66  HB1 HYP A   6      19.308   6.149  -1.221  1.00  0.00            
ATOM     67  HB2 HYP A   6      19.257   4.763  -2.340  1.00  0.00            
ATOM     68  CA  HYP A   6      18.191   4.490  -0.353  1.00  0.00            
ATOM     69  HA  HYP A   6      18.151   3.463  -0.710  1.00  0.00            
ATOM     70  C   HYP A   6      19.201   4.402   0.816  1.00  0.00            
ATOM     71  O   HYP A   6      19.103   5.173   1.784  1.00  0.00            
ATOM     72  N   GLY A   7      19.989   3.325   0.849  1.00  0.00            
ATOM     73  H   GLY A   7      19.843   2.490   0.284  1.00  0.00            
ATOM     74  CA  GLY A   7      20.763   2.969   2.108  1.00  0.00            
ATOM     75  HA1 GLY A   7      21.049   1.926   2.145  1.00  0.00            
ATOM     76  HA2 GLY A   7      20.179   3.133   3.016  1.00  0.00            
ATOM     77  C   GLY A   7      22.035   3.845   2.251  1.00  0.00            
ATOM     78  O   GLY A   7      22.346   4.617   1.311  1.00  0.00            
ATOM     79  N   PRO A   8      22.833   3.636   3.275  1.00  0.00            
ATOM     80  CD  PRO A   8      22.602   2.797   4.447  1.00  0.00            
ATOM     81  HD1 PRO A   8      22.186   1.813   4.265  1.00  0.00            
ATOM     82  HD2 PRO A   8      21.888   3.285   5.109  1.00  0.00            
ATOM     83  CG  PRO A   8      23.985   2.605   5.128  1.00  0.00            
ATOM     84  HG1 PRO A   8      24.557   1.761   4.738  1.00  0.00            
ATOM     85  HG2 PRO A   8      23.848   2.425   6.193  1.00  0.00            
ATOM     86  CB  PRO A   8      24.623   3.951   4.810  1.00  0.00            
ATOM     87  HB1 PRO A   8      25.711   3.892   4.883  1.00  0.00            
ATOM     88  HB2 PRO A   8      24.257   4.641   5.572  1.00  0.00            
ATOM     89  CA  PRO A   8      24.168   4.255   3.372  1.00  0.00            
ATOM     90  HA  PRO A   8      23.988   5.296   3.118  1.00  0.00            
ATOM     91  C   PRO A   8      25.342   3.714   2.449  1.00  0.00            
ATOM     92  O   PRO A   8      25.300   2.581   1.992  1.00  0.00            
ATOM     93  N   HYP A   9      26.310   4.551   2.114  1.00  0.00            
ATOM     94  CD2 HYP A   9      26.604   5.957   2.466  1.00  0.00            
ATOM     95 1HD2 HYP A   9      27.012   5.967   3.473  1.00  0.00            
ATOM     96 2HD2 HYP A   9      25.653   6.480   2.576  1.00  0.00            
ATOM     97  CG  HYP A   9      27.502   6.570   1.425  1.00  0.00            
ATOM     98  HG  HYP A   9      28.175   7.321   1.840  1.00  0.00            
ATOM     99  OD1 HYP A   9      26.735   7.204   0.352  1.00  0.00            
ATOM    100  HD1 HYP A   9      25.940   7.589   0.707  1.00  0.00            
ATOM    101  CB  HYP A   9      28.353   5.372   1.112  1.00  0.00            
ATOM    102  HB1 HYP A   9      29.060   5.329   1.932  1.00  0.00            
ATOM    103  HB2 HYP A   9      29.041   5.481   0.277  1.00  0.00            
ATOM    104  CA  HYP A   9      27.397   4.194   1.219  1.00  0.00            
ATOM    105  HA  HYP A   9      27.002   3.964   0.226  1.00  0.00            
ATOM    106  C   HYP A   9      28.031   2.862   1.661  1.00  0.00            
ATOM    107  O   HYP A   9      28.244   2.594   2.872  1.00  0.00            
ATOM    108  N   GLY A  10      28.557   2.064   0.703  1.00  0.00            
ATOM    109  H   GLY A  10      28.328   2.284  -0.259  1.00  0.00            
ATOM    110  CA  GLY A  10      28.972   0.757   1.014  1.00  0.00            
ATOM    111  HA1 GLY A  10      28.965   0.229   0.061  1.00  0.00            
ATOM    112  HA2 GLY A  10      28.286   0.176   1.624  1.00  0.00            
ATOM    113  C   GLY A  10      30.332   0.586   1.687  1.00  0.00            
ATOM    114  O   GLY A  10      31.098   1.576   1.949  1.00  0.00            
ATOM    115  N   PRO A  11      30.788  -0.667   1.977  1.00  0.00            
ATOM    116  CD  PRO A  11      29.889  -1.824   2.099  1.00  0.00            
ATOM    117  HD1 PRO A  11      29.669  -2.254   1.123  1.00  0.00            
ATOM    118  HD2 PRO A  11      28.950  -1.693   2.628  1.00  0.00            
ATOM    119  CG  PRO A  11      30.640  -2.842   3.004  1.00  0.00            
ATOM    120  HG1 PRO A  11      30.397  -3.868   2.726  1.00  0.00            
ATOM    121  HG2 PRO A  11      30.463  -2.655   4.061  1.00  0.00            
ATOM    122  CB  PRO A  11      32.071  -2.502   2.621  1.00  0.00            
ATOM    123  HB1 PRO A  11      32.239  -3.013   1.677  1.00  0.00            
ATOM    124  HB2 PRO A  11      32.855  -2.976   3.219  1.00  0.00            
ATOM    125  CA  PRO A  11      32.133  -1.000   2.518  1.00  0.00            
ATOM    126  HA  PRO A  11      32.248  -0.579   3.514  1.00  0.00            
ATOM    127  C   PRO A  11      33.323  -0.674   1.576  1.00  0.00            
ATOM    128  O   PRO A  11      33.158  -0.637   0.316  1.00  0.00            
ATOM    129  N   HYP A  12      34.582  -0.421   2.135  1.00  0.00            
ATOM    130  CD2 HYP A  12      34.954  -0.280   3.554  1.00  0.00            
ATOM    131 1HD2 HYP A  12      35.154  -1.269   3.964  1.00  0.00            
ATOM    132 2HD2 HYP A  12      34.162   0.223   4.120  1.00  0.00            
ATOM    133  CG  HYP A  12      36.272   0.546   3.635  1.00  0.00            
ATOM    134  HG  HYP A  12      36.854   0.339   4.527  1.00  0.00            
ATOM    135  OD1 HYP A  12      35.846   1.894   3.531  1.00  0.00            
ATOM    136  HD1 HYP A  12      36.593   2.371   3.902  1.00  0.00            
ATOM    137  CB  HYP A  12      36.977   0.187   2.353  1.00  0.00            
ATOM    138  HB1 HYP A  12      37.609  -0.695   2.441  1.00  0.00            
ATOM    139  HB2 HYP A  12      37.515   1.088   2.043  1.00  0.00            
ATOM    140  CA  HYP A  12      35.766  -0.033   1.362  1.00  0.00            
ATOM    141  HA  HYP A  12      35.359   0.747   0.724  1.00  0.00            
ATOM    142  C   HYP A  12      36.123  -1.086   0.393  1.00  0.00            
ATOM    143  O   HYP A  12      35.886  -2.268   0.720  1.00  0.00            
ATOM    144  N   GLY A  13      36.637  -0.841  -0.804  1.00  0.00            
ATOM    145  H   GLY A  13      36.811   0.140  -0.983  1.00  0.00            
ATOM    146  CA  GLY A  13      37.062  -1.834  -1.781  1.00  0.00            
ATOM    147  HA1 GLY A  13      37.486  -1.337  -2.661  1.00  0.00            
ATOM    148  HA2 GLY A  13      36.266  -2.429  -2.240  1.00  0.00            
ATOM    149  C   GLY A  13      38.090  -2.779  -1.254  1.00  0.00            
ATOM    150  O   GLY A  13      38.595  -2.557  -0.162  1.00  0.00            
ATOM    151  N   PRO A  14      38.588  -3.755  -2.036  1.00  0.00            
ATOM    152  CD  PRO A  14      38.086  -4.142  -3.373  1.00  0.00            
ATOM    153  HD1 PRO A  14      38.610  -3.515  -4.099  1.00  0.00            
ATOM    154  HD2 PRO A  14      37.017  -3.929  -3.389  1.00  0.00            
ATOM    155  CG  PRO A  14      38.430  -5.609  -3.501  1.00  0.00            
ATOM    156  HG1 PRO A  14      38.533  -5.792  -4.566  1.00  0.00            
ATOM    157  HG2 PRO A  14      37.662  -6.242  -3.050  1.00  0.00            
ATOM    158  CB  PRO A  14      39.790  -5.643  -2.736  1.00  0.00            
ATOM    159  HB1 PRO A  14      40.564  -5.260  -3.386  1.00  0.00            
ATOM    160  HB2 PRO A  14      40.091  -6.668  -2.518  1.00  0.00            
ATOM    161  CA  PRO A  14      39.600  -4.731  -1.595  1.00  0.00            
ATOM    162  HA  PRO A  14      39.149  -5.258  -0.751  1.00  0.00            
ATOM    163  C   PRO A  14      40.917  -4.009  -1.222  1.00  0.00            
ATOM    164  O   PRO A  14      41.204  -2.951  -1.759  1.00  0.00            
ATOM    165  N   HYP A  15      41.861  -4.651  -0.456  1.00  0.00            
ATOM    166  CD2 HYP A  15      41.591  -5.806   0.251  1.00  0.00            
ATOM    167 1HD2 HYP A  15      41.864  -6.638  -0.401  1.00  0.00            
ATOM    168 2HD2 HYP A  15      40.537  -5.935   0.476  1.00  0.00            
ATOM    169  CG  HYP A  15      42.477  -5.684   1.544  1.00  0.00            
ATOM    170  HG  HYP A  15      42.770  -6.657   1.950  1.00  0.00            
ATOM    171  OD1 HYP A  15      41.737  -4.878   2.490  1.00  0.00            
ATOM    172  HD1 HYP A  15      40.882  -4.635   2.120  1.00  0.00            
ATOM    173  CB  HYP A  15      43.665  -4.970   0.982  1.00  0.00            
ATOM    174  HB1 HYP A  15      44.371  -5.628   0.473  1.00  0.00            
ATOM    175  HB2 HYP A  15      44.135  -4.347   1.745  1.00  0.00            
ATOM    176  CA  HYP A  15      43.147  -4.067  -0.133  1.00  0.00            
ATOM    177  HA  HYP A  15      43.044  -3.101   0.365  1.00  0.00            
ATOM    178  C   HYP A  15      44.055  -3.912  -1.405  1.00  0.00            
ATOM    179  O   HYP A  15      43.939  -4.758  -2.308  1.00  0.00            
ATOM    180  N   GLY A  16      44.884  -2.870  -1.395  1.00  0.00            
ATOM    181  H   GLY A  16      44.690  -2.151  -0.711  1.00  0.00            
ATOM    182  CA  GLY A  16      45.966  -2.610  -2.398  1.00  0.00            
ATOM    183  HA1 GLY A  16      46.469  -1.674  -2.153  1.00  0.00            
ATOM    184  HA2 GLY A  16      45.436  -2.450  -3.339  1.00  0.00            
ATOM    185  C   GLY A  16      46.955  -3.748  -2.550  1.00  0.00            
ATOM    186  O   GLY A  16      47.017  -4.659  -1.711  1.00  0.00            
ATOM    187  N   GLU A  17      47.642  -3.647  -3.636  1.00  0.00            
ATOM    188  H   GLU A  17      47.321  -2.908  -4.242  1.00  0.00            
ATOM    189  CA  GLU A  17      48.715  -4.533  -4.095  1.00  0.00            
ATOM    190  HA  GLU A  17      48.370  -5.563  -4.024  1.00  0.00            
ATOM    191  CB  GLU A  17      49.076  -4.316  -5.597  1.00  0.00            
ATOM    192  HB1 GLU A  17      49.452  -3.294  -5.590  1.00  0.00            
ATOM    193  HB2 GLU A  17      48.172  -4.367  -6.204  1.00  0.00            
ATOM    194  CG  GLU A  17      50.140  -5.249  -6.217  1.00  0.00            
ATOM    195  HG1 GLU A  17      49.700  -6.239  -6.235  1.00  0.00            
ATOM    196  HG2 GLU A  17      50.977  -5.200  -5.518  1.00  0.00            
ATOM    197  CD  GLU A  17      50.463  -4.582  -7.522  1.00  0.00            
ATOM    198  OE1 GLU A  17      50.563  -5.284  -8.504  1.00  0.00            
ATOM    199  OE2 GLU A  17      50.863  -3.420  -7.610  1.00  0.00            
ATOM    200  C   GLU A  17      49.951  -4.390  -3.189  1.00  0.00            
ATOM    201  O   GLU A  17      50.443  -3.293  -2.887  1.00  0.00            
ATOM    202  N   PRO A  18      50.626  -5.471  -2.757  1.00  0.00            
ATOM    203  CD  PRO A  18      50.163  -6.859  -2.937  1.00  0.00            
ATOM    204  HD1 PRO A  18      49.846  -7.096  -3.953  1.00  0.00            
ATOM    205  HD2 PRO A  18      49.429  -7.021  -2.149  1.00  0.00            
ATOM    206  CG  PRO A  18      51.342  -7.697  -2.596  1.00  0.00            
ATOM    207  HG1 PRO A  18      51.898  -7.866  -3.516  1.00  0.00            
ATOM    208  HG2 PRO A  18      51.115  -8.632  -2.075  1.00  0.00            
ATOM    209  CB  PRO A  18      52.082  -6.821  -1.531  1.00  0.00            
ATOM    210  HB1 PRO A  18      53.137  -7.058  -1.350  1.00  0.00            
ATOM    211  HB2 PRO A  18      51.617  -7.080  -0.577  1.00  0.00            
ATOM    212  CA  PRO A  18      51.894  -5.388  -2.028  1.00  0.00            
ATOM    213  HA  PRO A  18      51.666  -4.758  -1.162  1.00  0.00            
ATOM    214  C   PRO A  18      53.012  -4.813  -2.950  1.00  0.00            
ATOM    215  O   PRO A  18      53.068  -5.159  -4.107  1.00  0.00            
ATOM    216  N   GLY A  19      53.980  -4.118  -2.343  1.00  0.00            
ATOM    217  H   GLY A  19      53.874  -4.128  -1.344  1.00  0.00            
ATOM    218  CA  GLY A  19      55.012  -3.224  -2.885  1.00  0.00            
ATOM    219  HA1 GLY A  19      55.665  -2.930  -2.061  1.00  0.00            
ATOM    220  HA2 GLY A  19      54.508  -2.313  -3.221  1.00  0.00            
ATOM    221  C   GLY A  19      55.867  -3.814  -4.000  1.00  0.00            
ATOM    222  O   GLY A  19      57.013  -4.254  -3.727  1.00  0.00            
ATOM    223  N   GLN A  20      55.425  -3.891  -5.223  1.00  0.00            
ATOM    224  H   GLN A  20      54.440  -3.753  -5.398  1.00  0.00            
ATOM    225  CA  GLN A  20      56.217  -4.371  -6.374  1.00  0.00            
ATOM    226  HA  GLN A  20      57.265  -4.497  -6.107  1.00  0.00            
ATOM    227  CB  GLN A  20      55.665  -5.748  -6.829  1.00  0.00            
ATOM    228  HB1 GLN A  20      56.167  -6.061  -7.743  1.00  0.00            
ATOM    229  HB2 GLN A  20      54.609  -5.621  -7.055  1.00  0.00            
ATOM    230  CG  GLN A  20      55.866  -6.886  -5.837  1.00  0.00            
ATOM    231  HG1 GLN A  20      55.711  -6.620  -4.796  1.00  0.00            
ATOM    232  HG2 GLN A  20      56.900  -7.199  -5.912  1.00  0.00            
ATOM    233  CD  GLN A  20      54.797  -7.958  -6.048  1.00  0.00            
ATOM    234  OE1 GLN A  20      54.939  -8.968  -6.623  1.00  0.00            
ATOM    235  NE2 GLN A  20      53.657  -7.733  -5.537  1.00  0.00            
ATOM    236 1HE2 GLN A  20      53.506  -6.817  -5.140  1.00  0.00            
ATOM    237 2HE2 GLN A  20      52.883  -8.298  -5.843  1.00  0.00            
ATOM    238  C   GLN A  20      56.188  -3.351  -7.524  1.00  0.00            
ATOM    239  O   GLN A  20      55.315  -2.465  -7.613  1.00  0.00            
ATOM    240  N   GLY A  21      57.124  -3.490  -8.404  1.00  0.00            
ATOM    241  H   GLY A  21      57.624  -4.361  -8.293  1.00  0.00            
ATOM    242  CA  GLY A  21      57.396  -2.592  -9.552  1.00  0.00            
ATOM    243  HA1 GLY A  21      56.910  -1.620  -9.450  1.00  0.00            
ATOM    244  HA2 GLY A  21      57.056  -3.219 -10.370  1.00  0.00            
ATOM    245  C   GLY A  21      58.859  -2.310  -9.798  1.00  0.00            
ATOM    246  O   GLY A  21      59.703  -3.250  -9.738  1.00  0.00            
ATOM    247  N   LEU A  22      59.111  -1.067 -10.156  1.00  0.00            
ATOM    248  H   LEU A  22      58.298  -0.458 -10.152  1.00  0.00            
ATOM    249  CA  LEU A  22      60.470  -0.505 -10.272  1.00  0.00            
ATOM    250  HA  LEU A  22      61.040  -1.153 -10.934  1.00  0.00            
ATOM    251  CB  LEU A  22      60.387   0.896 -10.947  1.00  0.00            
ATOM    252  HB1 LEU A  22      61.193   1.602 -10.754  1.00  0.00            
ATOM    253  HB2 LEU A  22      59.513   1.414 -10.544  1.00  0.00            
ATOM    254  CG  LEU A  22      60.136   0.899 -12.485  1.00  0.00            
ATOM    255  HG  LEU A  22      59.508   0.043 -12.730  1.00  0.00            
ATOM    256  CD1 LEU A  22      59.380   2.133 -12.890  1.00  0.00            
ATOM    257 1HD1 LEU A  22      58.443   2.287 -12.369  1.00  0.00            
ATOM    258 2HD1 LEU A  22      60.028   3.006 -12.788  1.00  0.00            
ATOM    259 3HD1 LEU A  22      59.169   1.940 -13.945  1.00  0.00            
ATOM    260  CD2 LEU A  22      61.313   0.707 -13.380  1.00  0.00            
ATOM    261 1HD2 LEU A  22      61.108   0.641 -14.450  1.00  0.00            
ATOM    262 2HD2 LEU A  22      62.002   1.539 -13.232  1.00  0.00            
ATOM    263 3HD2 LEU A  22      61.853  -0.223 -13.172  1.00  0.00            
ATOM    264  C   LEU A  22      61.255  -0.407  -9.002  1.00  0.00            
ATOM    265  O   LEU A  22      60.695  -0.258  -7.945  1.00  0.00            
ATOM    266  N   ARG A  23      62.582  -0.487  -9.061  1.00  0.00            
ATOM    267  H   ARG A  23      62.916  -0.379  -9.999  1.00  0.00            
ATOM    268  CA  ARG A  23      63.544  -0.609  -7.960  1.00  0.00            
ATOM    269  HA  ARG A  23      62.910  -0.659  -7.075  1.00  0.00            
ATOM    270  CB  ARG A  23      64.328  -1.951  -8.110  1.00  0.00            
ATOM    271  HB1 ARG A  23      65.104  -1.843  -8.865  1.00  0.00            
ATOM    272  HB2 ARG A  23      63.632  -2.770  -8.313  1.00  0.00            
ATOM    273  CG  ARG A  23      65.038  -2.196  -6.778  1.00  0.00            
ATOM    274  HG1 ARG A  23      64.295  -2.530  -6.045  1.00  0.00            
ATOM    275  HG2 ARG A  23      65.690  -1.381  -6.506  1.00  0.00            
ATOM    276  CD  ARG A  23      66.002  -3.301  -7.023  1.00  0.00            
ATOM    277  HD1 ARG A  23      66.810  -2.857  -7.609  1.00  0.00            
ATOM    278  HD2 ARG A  23      65.580  -4.196  -7.491  1.00  0.00            
ATOM    279  NE  ARG A  23      66.604  -3.822  -5.777  1.00  0.00            
ATOM    280  HE  ARG A  23      66.097  -3.612  -4.930  1.00  0.00            
ATOM    281  CZ  ARG A  23      67.477  -4.778  -5.597  1.00  0.00            
ATOM    282  NH1 ARG A  23      67.649  -5.209  -4.410  1.00  0.00            
ATOM    283 1HH1 ARG A  23      67.032  -4.845  -3.689  1.00  0.00            
ATOM    284 2HH1 ARG A  23      68.294  -5.971  -4.238  1.00  0.00            
ATOM    285  NH2 ARG A  23      68.241  -5.222  -6.603  1.00  0.00            
ATOM    286 1HH2 ARG A  23      68.166  -4.988  -7.587  1.00  0.00            
ATOM    287 2HH2 ARG A  23      68.984  -5.864  -6.367  1.00  0.00            
ATOM    288  C   ARG A  23      64.365   0.668  -7.861  1.00  0.00            
ATOM    289  O   ARG A  23      64.706   1.239  -8.898  1.00  0.00            
ATOM    290  N   GLY A  24      64.652   1.109  -6.618  1.00  0.00            
ATOM    291  H   GLY A  24      64.275   0.554  -5.867  1.00  0.00            
ATOM    292  CA  GLY A  24      65.474   2.264  -6.391  1.00  0.00            
ATOM    293  HA1 GLY A  24      65.370   2.557  -5.358  1.00  0.00            
ATOM    294  HA2 GLY A  24      65.065   3.069  -7.004  1.00  0.00            
ATOM    295  C   GLY A  24      66.910   2.135  -6.693  1.00  0.00            
ATOM    296  O   GLY A  24      67.346   1.066  -6.990  1.00  0.00            
ATOM    297  N   PRO A  25      67.666   3.235  -6.630  1.00  0.00            
ATOM    298  CD  PRO A  25      67.351   4.547  -5.996  1.00  0.00            
ATOM    299  HD1 PRO A  25      67.084   4.570  -4.941  1.00  0.00            
ATOM    300  HD2 PRO A  25      66.542   5.131  -6.418  1.00  0.00            
ATOM    301  CG  PRO A  25      68.552   5.442  -6.338  1.00  0.00            
ATOM    302  HG1 PRO A  25      69.233   5.435  -5.481  1.00  0.00            
ATOM    303  HG2 PRO A  25      68.247   6.430  -6.660  1.00  0.00            
ATOM    304  CB  PRO A  25      69.227   4.768  -7.525  1.00  0.00            
ATOM    305  HB1 PRO A  25      70.245   5.113  -7.687  1.00  0.00            
ATOM    306  HB2 PRO A  25      68.538   4.934  -8.356  1.00  0.00            
ATOM    307  CA  PRO A  25      69.081   3.262  -7.163  1.00  0.00            
ATOM    308  HA  PRO A  25      69.134   2.658  -8.066  1.00  0.00            
ATOM    309  C   PRO A  25      70.120   2.613  -6.218  1.00  0.00            
ATOM    310  O   PRO A  25      69.727   2.217  -5.108  1.00  0.00            
ATOM    311  N   HYP A  26      71.344   2.509  -6.583  1.00  0.00            
ATOM    312  CD2 HYP A  26      71.919   2.642  -7.951  1.00  0.00            
ATOM    313 1HD2 HYP A  26      72.424   3.591  -8.096  1.00  0.00            
ATOM    314 2HD2 HYP A  26      71.104   2.521  -8.682  1.00  0.00            
ATOM    315  CG  HYP A  26      72.913   1.538  -8.130  1.00  0.00            
ATOM    316  HG  HYP A  26      73.586   1.683  -8.978  1.00  0.00            
ATOM    317  OD1 HYP A  26      72.198   0.405  -8.473  1.00  0.00            
ATOM    318  HD1 HYP A  26      71.782   0.535  -9.327  1.00  0.00            
ATOM    319  CB  HYP A  26      73.558   1.555  -6.807  1.00  0.00            
ATOM    320  HB1 HYP A  26      74.205   2.423  -6.934  1.00  0.00            
ATOM    321  HB2 HYP A  26      74.152   0.684  -6.549  1.00  0.00            
ATOM    322  CA  HYP A  26      72.336   1.719  -5.836  1.00  0.00            
ATOM    323  HA  HYP A  26      71.977   0.709  -5.628  1.00  0.00            
ATOM    324  C   HYP A  26      72.795   2.263  -4.423  1.00  0.00            
ATOM    325  O   HYP A  26      72.651   3.459  -4.210  1.00  0.00            
ATOM    326  N   GLY A  27      73.271   1.351  -3.577  1.00  0.00            
ATOM    327  H   GLY A  27      73.180   0.353  -3.735  1.00  0.00            
ATOM    328  CA  GLY A  27      74.126   1.789  -2.382  1.00  0.00            
ATOM    329  HA1 GLY A  27      74.493   0.934  -1.802  1.00  0.00            
ATOM    330  HA2 GLY A  27      73.568   2.475  -1.743  1.00  0.00            
ATOM    331  C   GLY A  27      75.466   2.419  -2.705  1.00  0.00            
ATOM    332  O   GLY A  27      75.927   2.150  -3.828  1.00  0.00            
ATOM    333  N   PRO A  28      76.059   3.292  -1.854  1.00  0.00            
ATOM    334  CD  PRO A  28      75.550   3.717  -0.539  1.00  0.00            
ATOM    335  HD1 PRO A  28      75.620   2.844   0.101  1.00  0.00            
ATOM    336  HD2 PRO A  28      74.554   4.158  -0.521  1.00  0.00            
ATOM    337  CG  PRO A  28      76.516   4.819  -0.073  1.00  0.00            
ATOM    338  HG1 PRO A  28      76.992   4.393   0.816  1.00  0.00            
ATOM    339  HG2 PRO A  28      75.980   5.683   0.322  1.00  0.00            
ATOM    340  CB  PRO A  28      77.563   5.098  -1.133  1.00  0.00            
ATOM    341  HB1 PRO A  28      78.553   5.145  -0.675  1.00  0.00            
ATOM    342  HB2 PRO A  28      77.284   5.993  -1.683  1.00  0.00            
ATOM    343  CA  PRO A  28      77.393   3.848  -1.993  1.00  0.00            
ATOM    344  HA  PRO A  28      77.502   4.118  -3.038  1.00  0.00            
ATOM    345  C   PRO A  28      78.466   2.763  -1.701  1.00  0.00            
ATOM    346  O   PRO A  28      78.236   1.747  -1.070  1.00  0.00            
ATOM    347  N   HYP A  29      79.726   3.072  -2.137  1.00  0.00            
ATOM    348  CD2 HYP A  29      80.057   4.193  -3.030  1.00  0.00            
ATOM    349 1HD2 HYP A  29      80.063   5.094  -2.417  1.00  0.00            
ATOM    350 2HD2 HYP A  29      79.409   4.356  -3.888  1.00  0.00            
ATOM    351  CG  HYP A  29      81.521   3.866  -3.483  1.00  0.00            
ATOM    352  HG  HYP A  29      81.962   4.775  -3.865  1.00  0.00            
ATOM    353  OD1 HYP A  29      81.527   2.880  -4.491  1.00  0.00            
ATOM    354  HD1 HYP A  29      82.423   2.696  -4.783  1.00  0.00            
ATOM    355  CB  HYP A  29      82.104   3.340  -2.191  1.00  0.00            
ATOM    356  HB1 HYP A  29      82.318   4.257  -1.633  1.00  0.00            
ATOM    357  HB2 HYP A  29      83.002   2.749  -2.342  1.00  0.00            
ATOM    358  CA  HYP A  29      80.940   2.449  -1.693  1.00  0.00            
ATOM    359  HA  HYP A  29      81.051   1.489  -2.187  1.00  0.00            
ATOM    360  C   HYP A  29      81.091   2.281  -0.214  1.00  0.00            
ATOM    361  O   HYP A  29      80.611   3.134   0.606  1.00  0.00            
ATOM    362  N   GLY A  30      81.605   1.091   0.140  1.00  0.00            
ATOM    363  H   GLY A  30      81.720   0.342  -0.526  1.00  0.00            
ATOM    364  CA  GLY A  30      81.859   0.848   1.577  1.00  0.00            
ATOM    365  HA1 GLY A  30      81.844  -0.229   1.757  1.00  0.00            
ATOM    366  HA2 GLY A  30      81.021   1.255   2.124  1.00  0.00            
ATOM    367  C   GLY A  30      83.170   1.521   2.051  1.00  0.00            
ATOM    368  O   GLY A  30      83.965   2.074   1.276  1.00  0.00            
ATOM    369  N   PRO A  31      83.524   1.361   3.333  1.00  0.00            
ATOM    370  CD  PRO A  31      82.858   0.655   4.350  1.00  0.00            
ATOM    371  HD1 PRO A  31      83.083  -0.415   4.337  1.00  0.00            
ATOM    372  HD2 PRO A  31      81.774   0.749   4.358  1.00  0.00            
ATOM    373  CG  PRO A  31      83.383   1.215   5.683  1.00  0.00            
ATOM    374  HG1 PRO A  31      83.265   0.512   6.503  1.00  0.00            
ATOM    375  HG2 PRO A  31      82.932   2.137   6.066  1.00  0.00            
ATOM    376  CB  PRO A  31      84.866   1.427   5.329  1.00  0.00            
ATOM    377  HB1 PRO A  31      85.407   0.484   5.416  1.00  0.00            
ATOM    378  HB2 PRO A  31      85.269   2.236   5.943  1.00  0.00            
ATOM    379  CA  PRO A  31      84.767   1.874   3.836  1.00  0.00            
ATOM    380  HA  PRO A  31      84.660   2.956   3.878  1.00  0.00            
ATOM    381  C   PRO A  31      86.074   1.574   3.071  1.00  0.00            
ATOM    382  O   PRO A  31      86.253   0.460   2.522  1.00  0.00            
ATOM    383  N   HYP A  32      86.984   2.538   3.117  1.00  0.00            
ATOM    384  CD2 HYP A  32      86.971   3.922   3.634  1.00  0.00            
ATOM    385 1HD2 HYP A  32      87.166   3.960   4.708  1.00  0.00            
ATOM    386 2HD2 HYP A  32      86.100   4.513   3.361  1.00  0.00            
ATOM    387  CG  HYP A  32      88.119   4.638   2.892  1.00  0.00            
ATOM    388  HG  HYP A  32      88.403   5.497   3.506  1.00  0.00            
ATOM    389  OD1 HYP A  32      87.714   4.960   1.564  1.00  0.00            
ATOM    390  HD1 HYP A  32      88.114   5.805   1.322  1.00  0.00            
ATOM    391  CB  HYP A  32      89.113   3.506   2.961  1.00  0.00            
ATOM    392  HB1 HYP A  32      89.471   3.434   3.992  1.00  0.00            
ATOM    393  HB2 HYP A  32      89.913   3.690   2.246  1.00  0.00            
ATOM    394  CA  HYP A  32      88.302   2.288   2.634  1.00  0.00            
ATOM    395  HA  HYP A  32      88.189   2.089   1.565  1.00  0.00            
ATOM    396  C   HYP A  32      88.907   1.004   3.232  1.00  0.00            
ATOM    397  O   HYP A  32      88.891   0.837   4.425  1.00  0.00            
ATOM    398  N   GLY A  33      89.579   0.211   2.411  1.00  0.00            
ATOM    399  H   GLY A  33      89.503   0.515   1.445  1.00  0.00            
ATOM    400  CA  GLY A  33      90.200  -1.084   2.645  1.00  0.00            
ATOM    401  HA1 GLY A  33      90.354  -1.572   1.676  1.00  0.00            
ATOM    402  HA2 GLY A  33      89.475  -1.722   3.146  1.00  0.00            
ATOM    403  C   GLY A  33      91.430  -1.056   3.471  1.00  0.00            
ATOM    404  O   GLY A  33      91.757   0.018   3.963  1.00  0.00            
ATOM    405  N   PRO A  34      92.074  -2.195   3.753  1.00  0.00            
ATOM    406  CD  PRO A  34      91.718  -3.506   3.147  1.00  0.00            
ATOM    407  HD1 PRO A  34      92.345  -3.586   2.256  1.00  0.00            
ATOM    408  HD2 PRO A  34      90.666  -3.551   2.893  1.00  0.00            
ATOM    409  CG  PRO A  34      92.012  -4.427   4.277  1.00  0.00            
ATOM    410  HG1 PRO A  34      92.072  -5.489   4.044  1.00  0.00            
ATOM    411  HG2 PRO A  34      91.251  -4.252   5.037  1.00  0.00            
ATOM    412  CB  PRO A  34      93.395  -3.915   4.806  1.00  0.00            
ATOM    413  HB1 PRO A  34      94.161  -4.295   4.135  1.00  0.00            
ATOM    414  HB2 PRO A  34      93.569  -4.274   5.817  1.00  0.00            
ATOM    415  CA  PRO A  34      93.147  -2.372   4.743  1.00  0.00            
ATOM    416  HA  PRO A  34      92.878  -1.970   5.719  1.00  0.00            
ATOM    417  C   PRO A  34      94.474  -1.704   4.320  1.00  0.00            
ATOM    418  O   PRO A  34      94.705  -1.524   3.108  1.00  0.00            
ATOM    419  N   HYP A  35      95.272  -1.271   5.349  1.00  0.00            
ATOM    420  CD2 HYP A  35      95.193  -1.489   6.793  1.00  0.00            
ATOM    421 1HD2 HYP A  35      95.610  -2.474   7.010  1.00  0.00            
ATOM    422 2HD2 HYP A  35      94.185  -1.628   7.199  1.00  0.00            
ATOM    423  CG  HYP A  35      95.845  -0.283   7.467  1.00  0.00            
ATOM    424  HG  HYP A  35      96.151  -0.582   8.473  1.00  0.00            
ATOM    425  OD1 HYP A  35      95.027   0.807   7.586  1.00  0.00            
ATOM    426  HD1 HYP A  35      95.559   1.547   7.886  1.00  0.00            
ATOM    427  CB  HYP A  35      97.028  -0.043   6.514  1.00  0.00            
ATOM    428  HB1 HYP A  35      97.852  -0.720   6.758  1.00  0.00            
ATOM    429  HB2 HYP A  35      97.433   0.969   6.498  1.00  0.00            
ATOM    430  CA  HYP A  35      96.464  -0.438   5.106  1.00  0.00            
ATOM    431  HA  HYP A  35      96.168   0.491   4.629  1.00  0.00            
ATOM    432  C   HYP A  35      97.460  -1.155   4.199  1.00  0.00            
ATOM    433  O   HYP A  35      97.882  -2.271   4.544  1.00  0.00            
ATOM    434  N   GLY A  36      97.890  -0.481   3.135  1.00  0.00            
ATOM    435  H   GLY A  36      97.433   0.391   2.933  1.00  0.00            
ATOM    436  CA  GLY A  36      98.808  -1.110   2.173  1.00  0.00            
ATOM    437  HA1 GLY A  36      99.050  -0.235   1.564  1.00  0.00            
ATOM    438  HA2 GLY A  36      98.189  -1.882   1.724  1.00  0.00            
ATOM    439  C   GLY A  36     100.151  -1.689   2.685  1.00  0.00            
ATOM    440  O   GLY A  36     100.595  -1.363   3.774  1.00  0.00            
ATOM    441  N   PRO A  37     100.809  -2.517   1.833  1.00  0.00            
ATOM    442  CD  PRO A  37     100.302  -3.081   0.572  1.00  0.00            
ATOM    443  HD1 PRO A  37     100.608  -2.486  -0.291  1.00  0.00            
ATOM    444  HD2 PRO A  37      99.273  -3.384   0.756  1.00  0.00            
ATOM    445  CG  PRO A  37     101.089  -4.379   0.385  1.00  0.00            
ATOM    446  HG1 PRO A  37     101.235  -4.729  -0.637  1.00  0.00            
ATOM    447  HG2 PRO A  37     100.816  -5.119   1.126  1.00  0.00            
ATOM    448  CB  PRO A  37     102.484  -3.932   0.891  1.00  0.00            
ATOM    449  HB1 PRO A  37     103.009  -3.317   0.152  1.00  0.00            
ATOM    450  HB2 PRO A  37     103.155  -4.751   1.132  1.00  0.00            
ATOM    451  CA  PRO A  37     102.117  -3.063   2.193  1.00  0.00            
ATOM    452  HA  PRO A  37     102.151  -3.637   3.112  1.00  0.00            
ATOM    453  C   PRO A  37     103.177  -1.929   2.397  1.00  0.00            
ATOM    454  O   PRO A  37     102.971  -0.830   1.780  1.00  0.00            
ATOM    455  N   HYP A  38     104.262  -2.145   3.201  1.00  0.00            
ATOM    456  CD2 HYP A  38     104.518  -3.230   4.091  1.00  0.00            
ATOM    457 1HD2 HYP A  38     104.637  -4.149   3.528  1.00  0.00            
ATOM    458 2HD2 HYP A  38     103.754  -3.330   4.863  1.00  0.00            
ATOM    459  CG  HYP A  38     105.812  -2.918   4.898  1.00  0.00            
ATOM    460  HG  HYP A  38     106.363  -3.841   5.101  1.00  0.00            
ATOM    461  OD1 HYP A  38     105.579  -2.101   6.012  1.00  0.00            
ATOM    462  HD1 HYP A  38     104.905  -2.411   6.624  1.00  0.00            
ATOM    463  CB  HYP A  38     106.546  -1.993   3.965  1.00  0.00            
ATOM    464  HB1 HYP A  38     107.201  -2.443   3.219  1.00  0.00            
ATOM    465  HB2 HYP A  38     107.211  -1.354   4.538  1.00  0.00            
ATOM    466  CA  HYP A  38     105.419  -1.239   3.148  1.00  0.00            
ATOM    467  HA  HYP A  38     105.023  -0.355   3.647  1.00  0.00            
ATOM    468  C   HYP A  38     105.914  -1.034   1.700  1.00  0.00            
ATOM    469  O   HYP A  38     105.600  -1.776   0.760  1.00  0.00            
ATOM    470  N   GLY A  39     106.756  -0.002   1.563  1.00  0.00            
ATOM    471  H   GLY A  39     106.796   0.628   2.345  1.00  0.00            
ATOM    472  CA  GLY A  39     107.675  -0.012   0.397  1.00  0.00            
ATOM    473  HA1 GLY A  39     108.272   0.895   0.352  1.00  0.00            
ATOM    474  HA2 GLY A  39     107.037  -0.031  -0.488  1.00  0.00            
ATOM    475  C   GLY A  39     108.553  -1.248   0.417  1.00  0.00            
ATOM    476  O   GLY A  39     108.891  -1.858   1.458  1.00  0.00            
ATOM    477  N   NH2 A  40     108.893  -1.816  -0.733  1.00  0.00            
ATOM    478  H1  NH2 A  40     108.474  -1.361  -1.542  1.00  0.00            
ATOM    479  H2  NH2 A  40     109.415  -2.105   0.088  1.00  0.00            
TER
ATOM    480  CH3 ACE B   1       7.341   0.184   6.451  1.00  0.00            
ATOM    481 1HH3 ACE B   1       6.552  -0.564   6.511  1.00  0.00            
ATOM    482 2HH3 ACE B   1       7.356   0.971   7.217  1.00  0.00            
ATOM    483 3HH3 ACE B   1       7.366   0.668   5.470  1.00  0.00            
ATOM    484  C   ACE B   1       8.683  -0.614   6.558  1.00  0.00            
ATOM    485  O   ACE B   1       9.480  -0.457   7.492  1.00  0.00            
ATOM    486  N   PRO B   2       8.922  -1.472   5.562  1.00  0.00            
ATOM    487  CD  PRO B   2       7.976  -2.004   4.570  1.00  0.00            
ATOM    488  HD1 PRO B   2       8.108  -1.445   3.641  1.00  0.00            
ATOM    489  HD2 PRO B   2       6.925  -1.988   4.844  1.00  0.00            
ATOM    490  CG  PRO B   2       8.477  -3.453   4.248  1.00  0.00            
ATOM    491  HG1 PRO B   2       8.226  -3.655   3.209  1.00  0.00            
ATOM    492  HG2 PRO B   2       8.010  -4.211   4.864  1.00  0.00            
ATOM    493  CB  PRO B   2       9.934  -3.157   4.447  1.00  0.00            
ATOM    494  HB1 PRO B   2      10.214  -2.916   3.426  1.00  0.00            
ATOM    495  HB2 PRO B   2      10.453  -4.033   4.815  1.00  0.00            
ATOM    496  CA  PRO B   2      10.175  -2.175   5.524  1.00  0.00            
ATOM    497  HA  PRO B   2      10.371  -2.667   6.475  1.00  0.00            
ATOM    498  C   PRO B   2      11.421  -1.353   5.128  1.00  0.00            
ATOM    499  O   PRO B   2      11.260  -0.315   4.469  1.00  0.00            
ATOM    500  N   HYP B   3      12.631  -1.812   5.425  1.00  0.00            
ATOM    501  CD2 HYP B   3      12.951  -2.920   6.316  1.00  0.00            
ATOM    502 1HD2 HYP B   3      12.623  -3.863   5.871  1.00  0.00            
ATOM    503 2HD2 HYP B   3      12.513  -2.883   7.314  1.00  0.00            
ATOM    504  CG  HYP B   3      14.398  -2.975   6.397  1.00  0.00            
ATOM    505  HG  HYP B   3      14.717  -4.008   6.459  1.00  0.00            
ATOM    506  OD1 HYP B   3      14.736  -2.208   7.545  1.00  0.00            
ATOM    507  HD1 HYP B   3      15.681  -2.195   7.719  1.00  0.00            
ATOM    508  CB  HYP B   3      14.973  -2.190   5.209  1.00  0.00            
ATOM    509  HB1 HYP B   3      15.052  -2.802   4.315  1.00  0.00            
ATOM    510  HB2 HYP B   3      15.943  -1.814   5.531  1.00  0.00            
ATOM    511  CA  HYP B   3      13.920  -1.147   4.954  1.00  0.00            
ATOM    512  HA  HYP B   3      14.145  -0.197   5.445  1.00  0.00            
ATOM    513  C   HYP B   3      13.943  -0.748   3.452  1.00  0.00            
ATOM    514  O   HYP B   3      13.516  -1.489   2.564  1.00  0.00            
ATOM    515  N   GLY B   4      14.385   0.471   3.072  1.00  0.00            
ATOM    516  H   GLY B   4      14.684   1.161   3.739  1.00  0.00            
ATOM    517  CA  GLY B   4      14.479   1.007   1.724  1.00  0.00            
ATOM    518  HA1 GLY B   4      14.699   2.068   1.822  1.00  0.00            
ATOM    519  HA2 GLY B   4      13.490   0.950   1.276  1.00  0.00            
ATOM    520  C   GLY B   4      15.520   0.271   0.746  1.00  0.00            
ATOM    521  O   GLY B   4      16.037  -0.805   1.080  1.00  0.00            
ATOM    522  N   PRO B   5      15.808   0.859  -0.387  1.00  0.00            
ATOM    523  CD  PRO B   5      14.949   1.782  -1.107  1.00  0.00            
ATOM    524  HD1 PRO B   5      15.160   2.805  -0.810  1.00  0.00            
ATOM    525  HD2 PRO B   5      13.891   1.587  -0.946  1.00  0.00            
ATOM    526  CG  PRO B   5      15.312   1.602  -2.586  1.00  0.00            
ATOM    527  HG1 PRO B   5      15.112   2.560  -3.064  1.00  0.00            
ATOM    528  HG2 PRO B   5      14.755   0.775  -3.016  1.00  0.00            
ATOM    529  CB  PRO B   5      16.822   1.252  -2.578  1.00  0.00            
ATOM    530  HB1 PRO B   5      17.450   2.080  -2.271  1.00  0.00            
ATOM    531  HB2 PRO B   5      17.133   0.753  -3.494  1.00  0.00            
ATOM    532  CA  PRO B   5      16.768   0.307  -1.377  1.00  0.00            
ATOM    533  HA  PRO B   5      16.433  -0.665  -1.742  1.00  0.00            
ATOM    534  C   PRO B   5      18.281   0.215  -0.937  1.00  0.00            
ATOM    535  O   PRO B   5      18.746   1.064  -0.184  1.00  0.00            
ATOM    536  N   HYP B   6      19.067  -0.685  -1.439  1.00  0.00            
ATOM    537  CD2 HYP B   6      18.720  -1.856  -2.266  1.00  0.00            
ATOM    538 1HD2 HYP B   6      18.798  -1.438  -3.275  1.00  0.00            
ATOM    539 2HD2 HYP B   6      17.720  -2.191  -1.998  1.00  0.00            
ATOM    540  CG  HYP B   6      19.806  -2.948  -1.992  1.00  0.00            
ATOM    541  HG  HYP B   6      19.880  -3.689  -2.793  1.00  0.00            
ATOM    542  OD1 HYP B   6      19.438  -3.714  -0.836  1.00  0.00            
ATOM    543  HD1 HYP B   6      19.131  -4.500  -1.310  1.00  0.00            
ATOM    544  CB  HYP B   6      21.062  -2.012  -1.762  1.00  0.00            
ATOM    545  HB1 HYP B   6      21.567  -1.788  -2.703  1.00  0.00            
ATOM    546  HB2 HYP B   6      21.790  -2.550  -1.151  1.00  0.00            
ATOM    547  CA  HYP B   6      20.552  -0.768  -1.085  1.00  0.00            
ATOM    548  HA  HYP B   6      20.680  -0.869  -0.011  1.00  0.00            
ATOM    549  C   HYP B   6      21.349   0.517  -1.497  1.00  0.00            
ATOM    550  O   HYP B   6      20.960   1.239  -2.415  1.00  0.00            
ATOM    551  N   GLY B   7      22.470   0.769  -0.886  1.00  0.00            
ATOM    552  H   GLY B   7      22.633   0.198  -0.055  1.00  0.00            
ATOM    553  CA  GLY B   7      23.125   2.104  -0.883  1.00  0.00            
ATOM    554  HA1 GLY B   7      23.471   2.399   0.108  1.00  0.00            
ATOM    555  HA2 GLY B   7      22.366   2.874  -1.035  1.00  0.00            
ATOM    556  C   GLY B   7      24.237   2.421  -2.020  1.00  0.00            
ATOM    557  O   GLY B   7      24.509   1.585  -2.902  1.00  0.00            
ATOM    558  N   PRO B   8      24.888   3.634  -2.064  1.00  0.00            
ATOM    559  CD  PRO B   8      24.379   4.836  -1.468  1.00  0.00            
ATOM    560  HD1 PRO B   8      24.897   4.957  -0.512  1.00  0.00            
ATOM    561  HD2 PRO B   8      23.315   4.808  -1.215  1.00  0.00            
ATOM    562  CG  PRO B   8      24.727   5.999  -2.371  1.00  0.00            
ATOM    563  HG1 PRO B   8      24.951   6.812  -1.678  1.00  0.00            
ATOM    564  HG2 PRO B   8      23.948   6.148  -3.122  1.00  0.00            
ATOM    565  CB  PRO B   8      25.974   5.493  -3.043  1.00  0.00            
ATOM    566  HB1 PRO B   8      26.860   5.674  -2.429  1.00  0.00            
ATOM    567  HB2 PRO B   8      26.119   5.915  -4.035  1.00  0.00            
ATOM    568  CA  PRO B   8      25.797   3.998  -3.128  1.00  0.00            
ATOM    569  HA  PRO B   8      25.273   3.807  -4.061  1.00  0.00            
ATOM    570  C   PRO B   8      27.163   3.241  -3.071  1.00  0.00            
ATOM    571  O   PRO B   8      27.519   2.801  -1.939  1.00  0.00            
ATOM    572  N   HYP B   9      27.862   3.013  -4.188  1.00  0.00            
ATOM    573  CD2 HYP B   9      27.470   3.555  -5.454  1.00  0.00            
ATOM    574 1HD2 HYP B   9      27.474   4.643  -5.388  1.00  0.00            
ATOM    575 2HD2 HYP B   9      26.482   3.220  -5.736  1.00  0.00            
ATOM    576  CG  HYP B   9      28.457   2.938  -6.441  1.00  0.00            
ATOM    577  HG  HYP B   9      28.584   3.633  -7.269  1.00  0.00            
ATOM    578  OD1 HYP B   9      27.946   1.693  -6.941  1.00  0.00            
ATOM    579  HD1 HYP B   9      27.004   1.825  -7.065  1.00  0.00            
ATOM    580  CB  HYP B   9      29.708   2.570  -5.661  1.00  0.00            
ATOM    581  HB1 HYP B   9      30.453   3.369  -5.668  1.00  0.00            
ATOM    582  HB2 HYP B   9      30.246   1.662  -5.951  1.00  0.00            
ATOM    583  CA  HYP B   9      29.114   2.319  -4.237  1.00  0.00            
ATOM    584  HA  HYP B   9      28.971   1.248  -4.087  1.00  0.00            
ATOM    585  C   HYP B   9      30.125   2.913  -3.221  1.00  0.00            
ATOM    586  O   HYP B   9      30.243   4.125  -3.127  1.00  0.00            
ATOM    587  N   GLY B  10      30.682   2.014  -2.351  1.00  0.00            
ATOM    588  H   GLY B  10      30.422   1.054  -2.466  1.00  0.00            
ATOM    589  CA  GLY B  10      31.678   2.287  -1.268  1.00  0.00            
ATOM    590  HA1 GLY B  10      31.999   1.376  -0.757  1.00  0.00            
ATOM    591  HA2 GLY B  10      31.246   2.889  -0.467  1.00  0.00            
ATOM    592  C   GLY B  10      32.996   2.960  -1.705  1.00  0.00            
ATOM    593  O   GLY B  10      33.329   2.987  -2.934  1.00  0.00            
ATOM    594  N   PRO B  11      33.792   3.533  -0.846  1.00  0.00            
ATOM    595  CD  PRO B  11      33.557   3.469   0.594  1.00  0.00            
ATOM    596  HD1 PRO B  11      33.555   2.427   0.914  1.00  0.00            
ATOM    597  HD2 PRO B  11      32.657   4.015   0.859  1.00  0.00            
ATOM    598  CG  PRO B  11      34.854   4.061   1.227  1.00  0.00            
ATOM    599  HG1 PRO B  11      35.567   3.235   1.311  1.00  0.00            
ATOM    600  HG2 PRO B  11      34.761   4.559   2.190  1.00  0.00            
ATOM    601  CB  PRO B  11      35.340   4.997   0.084  1.00  0.00            
ATOM    602  HB1 PRO B  11      36.387   5.302   0.126  1.00  0.00            
ATOM    603  HB2 PRO B  11      34.791   5.940   0.037  1.00  0.00            
ATOM    604  CA  PRO B  11      35.090   4.183  -1.185  1.00  0.00            
ATOM    605  HA  PRO B  11      34.985   4.914  -1.996  1.00  0.00            
ATOM    606  C   PRO B  11      36.262   3.223  -1.469  1.00  0.00            
ATOM    607  O   PRO B  11      36.226   2.053  -1.101  1.00  0.00            
ATOM    608  N   HYP B  12      37.376   3.792  -2.034  1.00  0.00            
ATOM    609  CD2 HYP B  12      37.456   5.203  -2.401  1.00  0.00            
ATOM    610 1HD2 HYP B  12      37.600   5.876  -1.550  1.00  0.00            
ATOM    611 2HD2 HYP B  12      36.661   5.586  -3.046  1.00  0.00            
ATOM    612  CG  HYP B  12      38.678   5.261  -3.337  1.00  0.00            
ATOM    613  HG  HYP B  12      39.232   6.191  -3.191  1.00  0.00            
ATOM    614  OD1 HYP B  12      38.308   5.060  -4.686  1.00  0.00            
ATOM    615  HD1 HYP B  12      38.944   5.319  -5.363  1.00  0.00            
ATOM    616  CB  HYP B  12      39.588   4.118  -2.869  1.00  0.00            
ATOM    617  HB1 HYP B  12      40.252   4.559  -2.122  1.00  0.00            
ATOM    618  HB2 HYP B  12      40.148   3.751  -3.733  1.00  0.00            
ATOM    619  CA  HYP B  12      38.603   3.089  -2.334  1.00  0.00            
ATOM    620  HA  HYP B  12      38.301   2.405  -3.132  1.00  0.00            
ATOM    621  C   HYP B  12      39.305   2.301  -1.195  1.00  0.00            
ATOM    622  O   HYP B  12      39.304   2.833  -0.072  1.00  0.00            
ATOM    623  N   GLY B  13      39.641   1.015  -1.404  1.00  0.00            
ATOM    624  H   GLY B  13      39.444   0.627  -2.322  1.00  0.00            
ATOM    625  CA  GLY B  13      40.172   0.127  -0.412  1.00  0.00            
ATOM    626  HA1 GLY B  13      40.417  -0.788  -0.955  1.00  0.00            
ATOM    627  HA2 GLY B  13      39.372  -0.057   0.303  1.00  0.00            
ATOM    628  C   GLY B  13      41.423   0.676   0.262  1.00  0.00            
ATOM    629  O   GLY B  13      42.128   1.578  -0.239  1.00  0.00            
ATOM    630  N   PRO B  14      41.831  -0.017   1.344  1.00  0.00            
ATOM    631  CD  PRO B  14      41.140  -1.111   2.005  1.00  0.00            
ATOM    632  HD1 PRO B  14      41.414  -2.112   1.671  1.00  0.00            
ATOM    633  HD2 PRO B  14      40.070  -0.882   2.023  1.00  0.00            
ATOM    634  CG  PRO B  14      41.644  -1.088   3.455  1.00  0.00            
ATOM    635  HG1 PRO B  14      41.460  -2.083   3.857  1.00  0.00            
ATOM    636  HG2 PRO B  14      41.086  -0.322   3.994  1.00  0.00            
ATOM    637  CB  PRO B  14      43.129  -0.851   3.115  1.00  0.00            
ATOM    638  HB1 PRO B  14      43.705  -1.718   2.801  1.00  0.00            
ATOM    639  HB2 PRO B  14      43.665  -0.553   4.022  1.00  0.00            
ATOM    640  CA  PRO B  14      43.085   0.253   2.076  1.00  0.00            
ATOM    641  HA  PRO B  14      42.945   1.248   2.508  1.00  0.00            
ATOM    642  C   PRO B  14      44.316   0.291   1.121  1.00  0.00            
ATOM    643  O   PRO B  14      44.393  -0.524   0.172  1.00  0.00            
ATOM    644  N   HYP B  15      45.282   1.190   1.423  1.00  0.00            
ATOM    645  CD2 HYP B  15      45.281   2.216   2.448  1.00  0.00            
ATOM    646 1HD2 HYP B  15      45.617   1.763   3.374  1.00  0.00            
ATOM    647 2HD2 HYP B  15      44.282   2.646   2.485  1.00  0.00            
ATOM    648  CG  HYP B  15      46.291   3.225   2.019  1.00  0.00            
ATOM    649  HG  HYP B  15      46.802   3.706   2.848  1.00  0.00            
ATOM    650  OD1 HYP B  15      45.868   4.088   0.993  1.00  0.00            
ATOM    651  HD1 HYP B  15      46.551   4.706   0.712  1.00  0.00            
ATOM    652  CB  HYP B  15      47.372   2.347   1.401  1.00  0.00            
ATOM    653  HB1 HYP B  15      48.039   1.955   2.166  1.00  0.00            
ATOM    654  HB2 HYP B  15      47.996   2.895   0.697  1.00  0.00            
ATOM    655  CA  HYP B  15      46.568   1.239   0.708  1.00  0.00            
ATOM    656  HA  HYP B  15      46.479   1.420  -0.363  1.00  0.00            
ATOM    657  C   HYP B  15      47.270  -0.129   0.815  1.00  0.00            
ATOM    658  O   HYP B  15      46.939  -0.945   1.666  1.00  0.00            
ATOM    659  N   GLY B  16      48.239  -0.430  -0.036  1.00  0.00            
ATOM    660  H   GLY B  16      48.458   0.287  -0.714  1.00  0.00            
ATOM    661  CA  GLY B  16      49.020  -1.719  -0.115  1.00  0.00            
ATOM    662  HA1 GLY B  16      49.591  -1.766  -1.037  1.00  0.00            
ATOM    663  HA2 GLY B  16      48.459  -2.650  -0.036  1.00  0.00            
ATOM    664  C   GLY B  16      50.033  -1.858   1.005  1.00  0.00            
ATOM    665  O   GLY B  16      50.527  -0.884   1.512  1.00  0.00            
ATOM    666  N   GLU B  17      50.312  -3.069   1.401  1.00  0.00            
ATOM    667  H   GLU B  17      49.926  -3.922   1.017  1.00  0.00            
ATOM    668  CA  GLU B  17      51.346  -3.307   2.443  1.00  0.00            
ATOM    669  HA  GLU B  17      51.181  -2.739   3.362  1.00  0.00            
ATOM    670  CB  GLU B  17      51.338  -4.797   2.788  1.00  0.00            
ATOM    671  HB1 GLU B  17      51.608  -5.468   1.966  1.00  0.00            
ATOM    672  HB2 GLU B  17      50.343  -4.940   3.198  1.00  0.00            
ATOM    673  CG  GLU B  17      52.285  -5.021   3.969  1.00  0.00            
ATOM    674  HG1 GLU B  17      52.234  -4.268   4.759  1.00  0.00            
ATOM    675  HG2 GLU B  17      53.331  -4.974   3.678  1.00  0.00            
ATOM    676  CD  GLU B  17      52.030  -6.422   4.374  1.00  0.00            
ATOM    677  OE1 GLU B  17      52.963  -7.337   4.322  1.00  0.00            
ATOM    678  OE2 GLU B  17      50.874  -6.757   4.784  1.00  0.00            
ATOM    679  C   GLU B  17      52.719  -2.907   1.869  1.00  0.00            
ATOM    680  O   GLU B  17      53.018  -3.309   0.752  1.00  0.00            
ATOM    681  N   PRO B  18      53.564  -2.120   2.565  1.00  0.00            
ATOM    682  CD  PRO B  18      53.358  -1.501   3.820  1.00  0.00            
ATOM    683  HD1 PRO B  18      53.343  -2.151   4.699  1.00  0.00            
ATOM    684  HD2 PRO B  18      52.367  -1.050   3.895  1.00  0.00            
ATOM    685  CG  PRO B  18      54.393  -0.392   3.923  1.00  0.00            
ATOM    686  HG1 PRO B  18      54.581   0.077   4.889  1.00  0.00            
ATOM    687  HG2 PRO B  18      53.998   0.381   3.269  1.00  0.00            
ATOM    688  CB  PRO B  18      55.625  -0.895   3.148  1.00  0.00            
ATOM    689  HB1 PRO B  18      56.318  -1.438   3.787  1.00  0.00            
ATOM    690  HB2 PRO B  18      56.086  -0.075   2.601  1.00  0.00            
ATOM    691  CA  PRO B  18      54.864  -1.714   2.080  1.00  0.00            
ATOM    692  HA  PRO B  18      54.722  -1.030   1.249  1.00  0.00            
ATOM    693  C   PRO B  18      55.792  -2.841   1.622  1.00  0.00            
ATOM    694  O   PRO B  18      55.849  -3.823   2.375  1.00  0.00            
ATOM    695  N   GLY B  19      56.680  -2.649   0.661  1.00  0.00            
ATOM    696  H   GLY B  19      56.637  -1.750   0.220  1.00  0.00            
ATOM    697  CA  GLY B  19      57.589  -3.628   0.081  1.00  0.00            
ATOM    698  HA1 GLY B  19      57.351  -3.689  -0.981  1.00  0.00            
ATOM    699  HA2 GLY B  19      57.363  -4.591   0.556  1.00  0.00            
ATOM    700  C   GLY B  19      59.037  -3.199   0.182  1.00  0.00            
ATOM    701  O   GLY B  19      59.333  -2.029   0.063  1.00  0.00            
ATOM    702  N   GLN B  20      59.943  -4.135   0.475  1.00  0.00            
ATOM    703  H   GLN B  20      59.567  -5.060   0.610  1.00  0.00            
ATOM    704  CA  GLN B  20      61.325  -3.819   0.700  1.00  0.00            
ATOM    705  HA  GLN B  20      61.435  -2.734   0.734  1.00  0.00            
ATOM    706  CB  GLN B  20      61.893  -4.357   1.963  1.00  0.00            
ATOM    707  HB1 GLN B  20      61.469  -3.803   2.805  1.00  0.00            
ATOM    708  HB2 GLN B  20      62.974  -4.197   1.981  1.00  0.00            
ATOM    709  CG  GLN B  20      61.658  -5.835   2.106  1.00  0.00            
ATOM    710  HG1 GLN B  20      62.143  -6.344   1.261  1.00  0.00            
ATOM    711  HG2 GLN B  20      60.587  -5.998   2.016  1.00  0.00            
ATOM    712  CD  GLN B  20      62.267  -6.442   3.368  1.00  0.00            
ATOM    713  OE1 GLN B  20      63.320  -7.076   3.396  1.00  0.00            
ATOM    714  NE2 GLN B  20      61.780  -6.183   4.532  1.00  0.00            
ATOM    715 1HE2 GLN B  20      60.837  -5.817   4.640  1.00  0.00            
ATOM    716 2HE2 GLN B  20      62.173  -6.830   5.189  1.00  0.00            
ATOM    717  C   GLN B  20      62.233  -4.110  -0.458  1.00  0.00            
ATOM    718  O   GLN B  20      63.309  -3.540  -0.549  1.00  0.00            
ATOM    719  N   GLY B  21      61.865  -4.995  -1.392  1.00  0.00            
ATOM    720  H   GLY B  21      61.020  -5.490  -1.164  1.00  0.00            
ATOM    721  CA  GLY B  21      62.586  -5.327  -2.609  1.00  0.00            
ATOM    722  HA1 GLY B  21      62.071  -6.139  -3.118  1.00  0.00            
ATOM    723  HA2 GLY B  21      63.572  -5.708  -2.364  1.00  0.00            
ATOM    724  C   GLY B  21      62.660  -4.059  -3.495  1.00  0.00            
ATOM    725  O   GLY B  21      63.556  -4.016  -4.392  1.00  0.00            
ATOM    726  N   LEU B  22      61.728  -3.069  -3.303  1.00  0.00            
ATOM    727  H   LEU B  22      61.068  -3.195  -2.557  1.00  0.00            
ATOM    728  CA  LEU B  22      61.753  -1.789  -3.946  1.00  0.00            
ATOM    729  HA  LEU B  22      61.762  -1.978  -5.018  1.00  0.00            
ATOM    730  CB  LEU B  22      60.477  -1.122  -3.628  1.00  0.00            
ATOM    731  HB1 LEU B  22      60.554  -0.151  -4.120  1.00  0.00            
ATOM    732  HB2 LEU B  22      60.480  -0.882  -2.567  1.00  0.00            
ATOM    733  CG  LEU B  22      59.185  -1.907  -3.975  1.00  0.00            
ATOM    734  HG  LEU B  22      59.096  -2.787  -3.337  1.00  0.00            
ATOM    735  CD1 LEU B  22      57.976  -0.960  -3.729  1.00  0.00            
ATOM    736 1HD1 LEU B  22      57.001  -1.202  -4.158  1.00  0.00            
ATOM    737 2HD1 LEU B  22      57.949  -0.758  -2.663  1.00  0.00            
ATOM    738 3HD1 LEU B  22      58.106   0.037  -4.153  1.00  0.00            
ATOM    739  CD2 LEU B  22      59.183  -2.289  -5.465  1.00  0.00            
ATOM    740 1HD2 LEU B  22      60.055  -2.921  -5.641  1.00  0.00            
ATOM    741 2HD2 LEU B  22      58.229  -2.738  -5.701  1.00  0.00            
ATOM    742 3HD2 LEU B  22      59.291  -1.383  -6.071  1.00  0.00            
ATOM    743  C   LEU B  22      62.978  -0.849  -3.631  1.00  0.00            
ATOM    744  O   LEU B  22      63.378   0.051  -4.389  1.00  0.00            
ATOM    745  N   ARG B  23      63.695  -1.096  -2.546  1.00  0.00            
ATOM    746  H   ARG B  23      63.463  -2.006  -2.177  1.00  0.00            
ATOM    747  CA  ARG B  23      64.994  -0.553  -2.146  1.00  0.00            
ATOM    748  HA  ARG B  23      64.976   0.536  -2.165  1.00  0.00            
ATOM    749  CB  ARG B  23      65.358  -0.880  -0.673  1.00  0.00            
ATOM    750  HB1 ARG B  23      65.542  -1.938  -0.484  1.00  0.00            
ATOM    751  HB2 ARG B  23      64.594  -0.487   0.001  1.00  0.00            
ATOM    752  CG  ARG B  23      66.729  -0.264  -0.278  1.00  0.00            
ATOM    753  HG1 ARG B  23      66.690   0.797  -0.537  1.00  0.00            
ATOM    754  HG2 ARG B  23      67.536  -0.672  -0.892  1.00  0.00            
ATOM    755  CD  ARG B  23      67.116  -0.403   1.225  1.00  0.00            
ATOM    756  HD1 ARG B  23      66.322  -0.051   1.883  1.00  0.00            
ATOM    757  HD2 ARG B  23      67.854   0.378   1.388  1.00  0.00            
ATOM    758  NE  ARG B  23      67.631  -1.764   1.582  1.00  0.00            
ATOM    759  HE  ARG B  23      67.556  -2.464   0.855  1.00  0.00            
ATOM    760  CZ  ARG B  23      68.201  -2.166   2.720  1.00  0.00            
ATOM    761  NH1 ARG B  23      68.540  -3.388   2.845  1.00  0.00            
ATOM    762 1HH1 ARG B  23      68.142  -4.100   2.255  1.00  0.00            
ATOM    763 2HH1 ARG B  23      68.968  -3.802   3.662  1.00  0.00            
ATOM    764  NH2 ARG B  23      68.443  -1.379   3.700  1.00  0.00            
ATOM    765 1HH2 ARG B  23      68.306  -0.390   3.578  1.00  0.00            
ATOM    766 2HH2 ARG B  23      68.955  -1.666   4.521  1.00  0.00            
ATOM    767  C   ARG B  23      66.002  -1.137  -3.142  1.00  0.00            
ATOM    768  O   ARG B  23      65.895  -2.282  -3.606  1.00  0.00            
ATOM    769  N   GLY B  24      67.018  -0.368  -3.596  1.00  0.00            
ATOM    770  H   GLY B  24      66.893   0.616  -3.420  1.00  0.00            
ATOM    771  CA  GLY B  24      68.014  -0.738  -4.574  1.00  0.00            
ATOM    772  HA1 GLY B  24      68.617   0.166  -4.682  1.00  0.00            
ATOM    773  HA2 GLY B  24      67.527  -1.090  -5.487  1.00  0.00            
ATOM    774  C   GLY B  24      68.975  -1.836  -4.058  1.00  0.00            
ATOM    775  O   GLY B  24      68.796  -2.413  -2.956  1.00  0.00            
ATOM    776  N   PRO B  25      69.911  -2.192  -4.929  1.00  0.00            
ATOM    777  CD  PRO B  25      70.207  -1.595  -6.220  1.00  0.00            
ATOM    778  HD1 PRO B  25      70.164  -0.503  -6.194  1.00  0.00            
ATOM    779  HD2 PRO B  25      69.436  -1.917  -6.921  1.00  0.00            
ATOM    780  CG  PRO B  25      71.584  -2.240  -6.723  1.00  0.00            
ATOM    781  HG1 PRO B  25      72.385  -1.616  -6.334  1.00  0.00            
ATOM    782  HG2 PRO B  25      71.459  -2.182  -7.801  1.00  0.00            
ATOM    783  CB  PRO B  25      71.481  -3.630  -6.069  1.00  0.00            
ATOM    784  HB1 PRO B  25      72.483  -4.057  -5.985  1.00  0.00            
ATOM    785  HB2 PRO B  25      70.825  -4.195  -6.728  1.00  0.00            
ATOM    786  CA  PRO B  25      70.899  -3.293  -4.674  1.00  0.00            
ATOM    787  HA  PRO B  25      70.450  -4.204  -4.274  1.00  0.00            
ATOM    788  C   PRO B  25      72.059  -2.741  -3.732  1.00  0.00            
ATOM    789  O   PRO B  25      72.254  -1.544  -3.542  1.00  0.00            
ATOM    790  N   HYP B  26      72.762  -3.670  -3.022  1.00  0.00            
ATOM    791  CD2 HYP B  26      72.613  -5.124  -2.982  1.00  0.00            
ATOM    792 1HD2 HYP B  26      72.950  -5.598  -3.906  1.00  0.00            
ATOM    793 2HD2 HYP B  26      71.596  -5.413  -2.738  1.00  0.00            
ATOM    794  CG  HYP B  26      73.466  -5.632  -1.827  1.00  0.00            
ATOM    795  HG  HYP B  26      73.829  -6.660  -1.920  1.00  0.00            
ATOM    796  OD1 HYP B  26      72.756  -5.618  -0.628  1.00  0.00            
ATOM    797  HD1 HYP B  26      73.260  -5.787   0.170  1.00  0.00            
ATOM    798  CB  HYP B  26      74.654  -4.600  -1.919  1.00  0.00            
ATOM    799  HB1 HYP B  26      75.339  -4.914  -2.714  1.00  0.00            
ATOM    800  HB2 HYP B  26      75.242  -4.560  -1.008  1.00  0.00            
ATOM    801  CA  HYP B  26      74.004  -3.290  -2.272  1.00  0.00            
ATOM    802  HA  HYP B  26      73.850  -2.664  -1.397  1.00  0.00            
ATOM    803  C   HYP B  26      75.091  -2.498  -3.063  1.00  0.00            
ATOM    804  O   HYP B  26      75.463  -2.794  -4.203  1.00  0.00            
ATOM    805  N   GLY B  27      75.682  -1.536  -2.322  1.00  0.00            
ATOM    806  H   GLY B  27      75.338  -1.306  -1.395  1.00  0.00            
ATOM    807  CA  GLY B  27      76.866  -0.813  -2.885  1.00  0.00            
ATOM    808  HA1 GLY B  27      77.042   0.078  -2.268  1.00  0.00            
ATOM    809  HA2 GLY B  27      76.460  -0.459  -3.829  1.00  0.00            
ATOM    810  C   GLY B  27      78.194  -1.553  -3.190  1.00  0.00            
ATOM    811  O   GLY B  27      78.336  -2.666  -2.687  1.00  0.00            
ATOM    812  N   PRO B  28      79.110  -1.009  -4.024  1.00  0.00            
ATOM    813  CD  PRO B  28      78.904   0.212  -4.769  1.00  0.00            
ATOM    814  HD1 PRO B  28      79.092   1.027  -4.080  1.00  0.00            
ATOM    815  HD2 PRO B  28      77.942   0.266  -5.280  1.00  0.00            
ATOM    816  CG  PRO B  28      80.042   0.122  -5.788  1.00  0.00            
ATOM    817  HG1 PRO B  28      80.301   1.136  -6.081  1.00  0.00            
ATOM    818  HG2 PRO B  28      79.765  -0.402  -6.710  1.00  0.00            
ATOM    819  CB  PRO B  28      81.145  -0.558  -5.016  1.00  0.00            
ATOM    820  HB1 PRO B  28      81.550   0.272  -4.431  1.00  0.00            
ATOM    821  HB2 PRO B  28      81.852  -1.018  -5.699  1.00  0.00            
ATOM    822  CA  PRO B  28      80.379  -1.662  -4.289  1.00  0.00            
ATOM    823  HA  PRO B  28      80.141  -2.501  -4.947  1.00  0.00            
ATOM    824  C   PRO B  28      81.271  -1.915  -3.090  1.00  0.00            
ATOM    825  O   PRO B  28      81.145  -1.082  -2.246  1.00  0.00            
ATOM    826  N   HYP B  29      82.277  -2.827  -3.166  1.00  0.00            
ATOM    827  CD2 HYP B  29      82.346  -3.896  -4.092  1.00  0.00            
ATOM    828 1HD2 HYP B  29      82.661  -3.504  -5.061  1.00  0.00            
ATOM    829 2HD2 HYP B  29      81.375  -4.392  -4.156  1.00  0.00            
ATOM    830  CG  HYP B  29      83.419  -4.851  -3.569  1.00  0.00            
ATOM    831  HG  HYP B  29      83.904  -5.476  -4.318  1.00  0.00            
ATOM    832  OD1 HYP B  29      82.940  -5.624  -2.438  1.00  0.00            
ATOM    833  HD1 HYP B  29      83.593  -6.205  -2.036  1.00  0.00            
ATOM    834  CB  HYP B  29      84.423  -3.846  -3.033  1.00  0.00            
ATOM    835  HB1 HYP B  29      84.916  -3.390  -3.900  1.00  0.00            
ATOM    836  HB2 HYP B  29      85.183  -4.307  -2.401  1.00  0.00            
ATOM    837  CA  HYP B  29      83.451  -2.769  -2.392  1.00  0.00            
ATOM    838  HA  HYP B  29      83.195  -3.066  -1.378  1.00  0.00            
ATOM    839  C   HYP B  29      84.062  -1.342  -2.386  1.00  0.00            
ATOM    840  O   HYP B  29      84.219  -0.675  -3.400  1.00  0.00            
ATOM    841  N   GLY B  30      84.512  -0.963  -1.169  1.00  0.00            
ATOM    842  H   GLY B  30      84.423  -1.509  -0.319  1.00  0.00            
ATOM    843  CA  GLY B  30      85.161   0.296  -1.002  1.00  0.00            
ATOM    844  HA1 GLY B  30      85.524   0.202   0.018  1.00  0.00            
ATOM    845  HA2 GLY B  30      84.434   1.108  -1.039  1.00  0.00            
ATOM    846  C   GLY B  30      86.498   0.667  -1.758  1.00  0.00            
ATOM    847  O   GLY B  30      87.038  -0.231  -2.460  1.00  0.00            
ATOM    848  N   PRO B  31      86.924   1.900  -1.751  1.00  0.00            
ATOM    849  CD  PRO B  31      86.444   3.042  -1.008  1.00  0.00            
ATOM    850  HD1 PRO B  31      86.780   3.153   0.023  1.00  0.00            
ATOM    851  HD2 PRO B  31      85.354   2.950  -0.990  1.00  0.00            
ATOM    852  CG  PRO B  31      86.933   4.183  -1.888  1.00  0.00            
ATOM    853  HG1 PRO B  31      86.933   5.110  -1.319  1.00  0.00            
ATOM    854  HG2 PRO B  31      86.450   4.251  -2.863  1.00  0.00            
ATOM    855  CB  PRO B  31      88.419   3.760  -1.897  1.00  0.00            
ATOM    856  HB1 PRO B  31      88.830   3.748  -0.892  1.00  0.00            
ATOM    857  HB2 PRO B  31      89.039   4.329  -2.591  1.00  0.00            
ATOM    858  CA  PRO B  31      88.177   2.319  -2.286  1.00  0.00            
ATOM    859  HA  PRO B  31      88.089   2.123  -3.356  1.00  0.00            
ATOM    860  C   PRO B  31      89.313   1.434  -1.664  1.00  0.00            
ATOM    861  O   PRO B  31      89.134   0.781  -0.624  1.00  0.00            
ATOM    862  N   HYP B  32      90.500   1.415  -2.405  1.00  0.00            
ATOM    863  CD2 HYP B  32      90.747   2.002  -3.739  1.00  0.00            
ATOM    864 1HD2 HYP B  32      90.775   3.089  -3.696  1.00  0.00            
ATOM    865 2HD2 HYP B  32      90.132   1.549  -4.521  1.00  0.00            
ATOM    866  CG  HYP B  32      92.186   1.527  -4.165  1.00  0.00            
ATOM    867  HG  HYP B  32      92.712   2.274  -4.757  1.00  0.00            
ATOM    868  OD1 HYP B  32      92.007   0.339  -4.848  1.00  0.00            
ATOM    869  HD1 HYP B  32      92.658  -0.316  -4.586  1.00  0.00            
ATOM    870  CB  HYP B  32      92.905   1.393  -2.806  1.00  0.00            
ATOM    871  HB1 HYP B  32      93.430   2.283  -2.470  1.00  0.00            
ATOM    872  HB2 HYP B  32      93.578   0.528  -2.775  1.00  0.00            
ATOM    873  CA  HYP B  32      91.804   1.007  -1.814  1.00  0.00            
ATOM    874  HA  HYP B  32      91.764  -0.074  -1.655  1.00  0.00            
ATOM    875  C   HYP B  32      92.031   1.614  -0.446  1.00  0.00            
ATOM    876  O   HYP B  32      91.675   2.731  -0.112  1.00  0.00            
ATOM    877  N   GLY B  33      92.737   0.913   0.443  1.00  0.00            
ATOM    878  H   GLY B  33      92.920  -0.048   0.195  1.00  0.00            
ATOM    879  CA  GLY B  33      93.198   1.442   1.713  1.00  0.00            
ATOM    880  HA1 GLY B  33      93.530   0.633   2.360  1.00  0.00            
ATOM    881  HA2 GLY B  33      92.376   1.871   2.280  1.00  0.00            
ATOM    882  C   GLY B  33      94.338   2.512   1.779  1.00  0.00            
ATOM    883  O   GLY B  33      94.822   2.979   0.758  1.00  0.00            
ATOM    884  N   PRO B  34      94.835   2.884   3.015  1.00  0.00            
ATOM    885  CD  PRO B  34      94.033   2.708   4.198  1.00  0.00            
ATOM    886  HD1 PRO B  34      94.189   1.722   4.643  1.00  0.00            
ATOM    887  HD2 PRO B  34      92.970   2.897   4.041  1.00  0.00            
ATOM    888  CG  PRO B  34      94.518   3.730   5.163  1.00  0.00            
ATOM    889  HG1 PRO B  34      94.750   3.319   6.148  1.00  0.00            
ATOM    890  HG2 PRO B  34      93.758   4.502   5.325  1.00  0.00            
ATOM    891  CB  PRO B  34      95.865   4.257   4.613  1.00  0.00            
ATOM    892  HB1 PRO B  34      96.662   3.697   5.109  1.00  0.00            
ATOM    893  HB2 PRO B  34      95.967   5.331   4.784  1.00  0.00            
ATOM    894  CA  PRO B  34      95.885   3.908   3.115  1.00  0.00            
ATOM    895  HA  PRO B  34      95.578   4.785   2.541  1.00  0.00            
ATOM    896  C   PRO B  34      97.270   3.372   2.616  1.00  0.00            
ATOM    897  O   PRO B  34      97.465   2.160   2.608  1.00  0.00            
ATOM    898  N   HYP B  35      98.242   4.222   2.176  1.00  0.00            
ATOM    899  CD2 HYP B  35      98.127   5.663   1.993  1.00  0.00            
ATOM    900 1HD2 HYP B  35      98.322   6.232   2.897  1.00  0.00            
ATOM    901 2HD2 HYP B  35      97.128   5.970   1.658  1.00  0.00            
ATOM    902  CG  HYP B  35      99.336   6.002   1.072  1.00  0.00            
ATOM    903  HG  HYP B  35      99.692   7.026   1.092  1.00  0.00            
ATOM    904  OD1 HYP B  35      98.859   5.836  -0.361  1.00  0.00            
ATOM    905  HD1 HYP B  35      99.474   6.364  -0.887  1.00  0.00            
ATOM    906  CB  HYP B  35     100.375   5.006   1.402  1.00  0.00            
ATOM    907  HB1 HYP B  35     100.972   5.330   2.250  1.00  0.00            
ATOM    908  HB2 HYP B  35     100.967   4.658   0.554  1.00  0.00            
ATOM    909  CA  HYP B  35      99.592   3.723   1.863  1.00  0.00            
ATOM    910  HA  HYP B  35      99.556   3.021   1.032  1.00  0.00            
ATOM    911  C   HYP B  35     100.274   3.040   3.016  1.00  0.00            
ATOM    912  O   HYP B  35      99.947   3.437   4.120  1.00  0.00            
ATOM    913  N   GLY B  36     101.193   2.076   2.713  1.00  0.00            
ATOM    914  H   GLY B  36     101.223   1.863   1.734  1.00  0.00            
ATOM    915  CA  GLY B  36     101.992   1.385   3.739  1.00  0.00            
ATOM    916  HA1 GLY B  36     102.595   0.560   3.365  1.00  0.00            
ATOM    917  HA2 GLY B  36     101.281   0.939   4.441  1.00  0.00            
ATOM    918  C   GLY B  36     103.089   2.284   4.399  1.00  0.00            
ATOM    919  O   GLY B  36     103.240   3.458   4.025  1.00  0.00            
ATOM    920  N   PRO B  37     103.803   1.798   5.424  1.00  0.00            
ATOM    921  CD  PRO B  37     103.478   0.635   6.227  1.00  0.00            
ATOM    922  HD1 PRO B  37     103.932  -0.282   5.858  1.00  0.00            
ATOM    923  HD2 PRO B  37     102.393   0.582   6.263  1.00  0.00            
ATOM    924  CG  PRO B  37     103.933   1.062   7.637  1.00  0.00            
ATOM    925  HG1 PRO B  37     104.232   0.353   8.411  1.00  0.00            
ATOM    926  HG2 PRO B  37     103.338   1.892   8.015  1.00  0.00            
ATOM    927  CB  PRO B  37     105.264   1.628   7.204  1.00  0.00            
ATOM    928  HB1 PRO B  37     105.881   0.768   6.951  1.00  0.00            
ATOM    929  HB2 PRO B  37     105.812   2.233   7.932  1.00  0.00            
ATOM    930  CA  PRO B  37     104.961   2.453   5.974  1.00  0.00            
ATOM    931  HA  PRO B  37     104.623   3.466   6.217  1.00  0.00            
ATOM    932  C   PRO B  37     106.166   2.579   5.017  1.00  0.00            
ATOM    933  O   PRO B  37     106.177   1.989   3.945  1.00  0.00            
ATOM    934  N   HYP B  38     107.256   3.227   5.429  1.00  0.00            
ATOM    935  CD2 HYP B  38     107.394   4.176   6.525  1.00  0.00            
ATOM    936 1HD2 HYP B  38     107.703   3.625   7.419  1.00  0.00            
ATOM    937 2HD2 HYP B  38     106.465   4.736   6.649  1.00  0.00            
ATOM    938  CG  HYP B  38     108.503   5.128   6.120  1.00  0.00            
ATOM    939  HG  HYP B  38     109.056   5.681   6.877  1.00  0.00            
ATOM    940  OD1 HYP B  38     107.962   6.067   5.217  1.00  0.00            
ATOM    941  HD1 HYP B  38     108.658   6.572   4.788  1.00  0.00            
ATOM    942  CB  HYP B  38     109.439   4.251   5.301  1.00  0.00            
ATOM    943  HB1 HYP B  38     110.188   3.759   5.915  1.00  0.00            
ATOM    944  HB2 HYP B  38     109.893   4.868   4.523  1.00  0.00            
ATOM    945  CA  HYP B  38     108.538   3.202   4.684  1.00  0.00            
ATOM    946  HA  HYP B  38     108.216   3.455   3.665  1.00  0.00            
ATOM    947  C   HYP B  38     109.120   1.787   4.573  1.00  0.00            
ATOM    948  O   HYP B  38     109.158   1.001   5.514  1.00  0.00            
ATOM    949  N   GLY B  39     109.658   1.412   3.449  1.00  0.00            
ATOM    950  H   GLY B  39     109.582   2.061   2.684  1.00  0.00            
ATOM    951  CA  GLY B  39     110.449   0.191   3.315  1.00  0.00            
ATOM    952  HA1 GLY B  39     109.699  -0.601   3.299  1.00  0.00            
ATOM    953  HA2 GLY B  39     111.249   0.247   4.054  1.00  0.00            
ATOM    954  C   GLY B  39     111.253   0.175   1.949  1.00  0.00            
ATOM    955  O   GLY B  39     111.033   0.948   1.062  1.00  0.00            
ATOM    956  N   NH2 B  40     112.203  -0.737   1.752  1.00  0.00            
ATOM    957  H1  NH2 B  40     112.136  -1.525   2.388  1.00  0.00            
ATOM    958  H2  NH2 B  40     112.726  -1.026   2.573  1.00  0.00            
TER
ATOM    959  CH3 ACE C   1      10.067   2.505   6.319  1.00  0.00            
ATOM    960 1HH3 ACE C   1       9.653   2.230   7.292  1.00  0.00            
ATOM    961 2HH3 ACE C   1       9.392   3.108   5.726  1.00  0.00            
ATOM    962 3HH3 ACE C   1      10.351   1.618   5.741  1.00  0.00            
ATOM    963  C   ACE C   1      11.415   3.217   6.562  1.00  0.00            
ATOM    964  O   ACE C   1      11.510   4.451   6.280  1.00  0.00            
ATOM    965  N   PRO C   2      12.364   2.570   7.166  1.00  0.00            
ATOM    966  CD  PRO C   2      12.249   1.190   7.674  1.00  0.00            
ATOM    967  HD1 PRO C   2      11.996   0.540   6.835  1.00  0.00            
ATOM    968  HD2 PRO C   2      11.399   1.113   8.358  1.00  0.00            
ATOM    969  CG  PRO C   2      13.518   0.852   8.432  1.00  0.00            
ATOM    970  HG1 PRO C   2      14.144   0.196   7.825  1.00  0.00            
ATOM    971  HG2 PRO C   2      13.282   0.447   9.411  1.00  0.00            
ATOM    972  CB  PRO C   2      14.074   2.262   8.654  1.00  0.00            
ATOM    973  HB1 PRO C   2      15.152   2.120   8.746  1.00  0.00            
ATOM    974  HB2 PRO C   2      13.607   2.693   9.530  1.00  0.00            
ATOM    975  CA  PRO C   2      13.682   3.140   7.413  1.00  0.00            
ATOM    976  HA  PRO C   2      13.524   4.191   7.627  1.00  0.00            
ATOM    977  C   PRO C   2      14.568   3.002   6.187  1.00  0.00            
ATOM    978  O   PRO C   2      14.307   2.265   5.238  1.00  0.00            
ATOM    979  N   HYP C   3      15.681   3.743   6.119  1.00  0.00            
ATOM    980  CD2 HYP C   3      16.116   4.686   7.131  1.00  0.00            
ATOM    981 1HD2 HYP C   3      16.658   4.233   7.968  1.00  0.00            
ATOM    982 2HD2 HYP C   3      15.370   5.384   7.487  1.00  0.00            
ATOM    983  CG  HYP C   3      17.173   5.530   6.442  1.00  0.00            
ATOM    984  HG  HYP C   3      17.890   5.862   7.188  1.00  0.00            
ATOM    985  OD1 HYP C   3      16.500   6.598   5.890  1.00  0.00            
ATOM    986  HD1 HYP C   3      17.087   7.364   5.857  1.00  0.00            
ATOM    987  CB  HYP C   3      17.804   4.540   5.506  1.00  0.00            
ATOM    988  HB1 HYP C   3      18.446   3.897   6.114  1.00  0.00            
ATOM    989  HB2 HYP C   3      18.201   5.070   4.641  1.00  0.00            
ATOM    990  CA  HYP C   3      16.720   3.624   5.024  1.00  0.00            
ATOM    991  HA  HYP C   3      16.268   3.990   4.105  1.00  0.00            
ATOM    992  C   HYP C   3      17.144   2.129   4.763  1.00  0.00            
ATOM    993  O   HYP C   3      17.165   1.297   5.692  1.00  0.00            
ATOM    994  N   GLY C   4      17.472   1.696   3.546  1.00  0.00            
ATOM    995  H   GLY C   4      17.420   2.422   2.843  1.00  0.00            
ATOM    996  CA  GLY C   4      17.981   0.420   3.094  1.00  0.00            
ATOM    997  HA1 GLY C   4      18.070   0.364   2.005  1.00  0.00            
ATOM    998  HA2 GLY C   4      17.291  -0.374   3.375  1.00  0.00            
ATOM    999  C   GLY C   4      19.360  -0.108   3.573  1.00  0.00            
ATOM   1000  O   GLY C   4      20.008   0.585   4.297  1.00  0.00            
ATOM   1001  N   PRO C   5      19.780  -1.289   3.084  1.00  0.00            
ATOM   1002  CD  PRO C   5      19.059  -2.155   2.202  1.00  0.00            
ATOM   1003  HD1 PRO C   5      19.486  -1.885   1.233  1.00  0.00            
ATOM   1004  HD2 PRO C   5      17.978  -2.026   2.107  1.00  0.00            
ATOM   1005  CG  PRO C   5      19.503  -3.557   2.547  1.00  0.00            
ATOM   1006  HG1 PRO C   5      19.174  -4.294   1.819  1.00  0.00            
ATOM   1007  HG2 PRO C   5      19.115  -3.791   3.546  1.00  0.00            
ATOM   1008  CB  PRO C   5      21.000  -3.233   2.494  1.00  0.00            
ATOM   1009  HB1 PRO C   5      21.381  -3.224   1.477  1.00  0.00            
ATOM   1010  HB2 PRO C   5      21.613  -3.943   3.060  1.00  0.00            
ATOM   1011  CA  PRO C   5      21.113  -1.897   3.285  1.00  0.00            
ATOM   1012  HA  PRO C   5      21.152  -2.060   4.359  1.00  0.00            
ATOM   1013  C   PRO C   5      22.244  -1.008   2.729  1.00  0.00            
ATOM   1014  O   PRO C   5      22.080  -0.087   1.958  1.00  0.00            
ATOM   1015  N   HYP C   6      23.489  -1.371   3.095  1.00  0.00            
ATOM   1016  CD2 HYP C   6      24.047  -2.323   4.003  1.00  0.00            
ATOM   1017 1HD2 HYP C   6      24.430  -3.166   3.427  1.00  0.00            
ATOM   1018 2HD2 HYP C   6      23.334  -2.746   4.707  1.00  0.00            
ATOM   1019  CG  HYP C   6      25.207  -1.613   4.615  1.00  0.00            
ATOM   1020  HG  HYP C   6      25.855  -2.320   5.131  1.00  0.00            
ATOM   1021  OD1 HYP C   6      24.754  -0.605   5.550  1.00  0.00            
ATOM   1022  HD1 HYP C   6      24.133  -0.951   6.201  1.00  0.00            
ATOM   1023  CB  HYP C   6      25.898  -0.902   3.434  1.00  0.00            
ATOM   1024  HB1 HYP C   6      26.549  -1.630   2.970  1.00  0.00            
ATOM   1025  HB2 HYP C   6      26.363   0.052   3.709  1.00  0.00            
ATOM   1026  CA  HYP C   6      24.653  -0.525   2.602  1.00  0.00            
ATOM   1027  HA  HYP C   6      24.495   0.545   2.687  1.00  0.00            
ATOM   1028  C   HYP C   6      24.877  -0.876   1.101  1.00  0.00            
ATOM   1029  O   HYP C   6      24.149  -1.709   0.536  1.00  0.00            
ATOM   1030  N   GLY C   7      25.722  -0.089   0.427  1.00  0.00            
ATOM   1031  H   GLY C   7      26.161   0.690   0.900  1.00  0.00            
ATOM   1032  CA  GLY C   7      26.091  -0.267  -0.962  1.00  0.00            
ATOM   1033  HA1 GLY C   7      26.642   0.652  -1.189  1.00  0.00            
ATOM   1034  HA2 GLY C   7      25.184  -0.319  -1.560  1.00  0.00            
ATOM   1035  C   GLY C   7      26.956  -1.412  -1.187  1.00  0.00            
ATOM   1036  O   GLY C   7      27.382  -2.124  -0.253  1.00  0.00            
ATOM   1037  N   PRO C   8      27.198  -1.719  -2.491  1.00  0.00            
ATOM   1038  CD  PRO C   8      26.661  -1.063  -3.674  1.00  0.00            
ATOM   1039  HD1 PRO C   8      26.606   0.014  -3.524  1.00  0.00            
ATOM   1040  HD2 PRO C   8      25.657  -1.470  -3.807  1.00  0.00            
ATOM   1041  CG  PRO C   8      27.480  -1.561  -4.913  1.00  0.00            
ATOM   1042  HG1 PRO C   8      28.326  -0.875  -4.989  1.00  0.00            
ATOM   1043  HG2 PRO C   8      26.890  -1.637  -5.828  1.00  0.00            
ATOM   1044  CB  PRO C   8      28.007  -2.954  -4.489  1.00  0.00            
ATOM   1045  HB1 PRO C   8      28.981  -3.137  -4.945  1.00  0.00            
ATOM   1046  HB2 PRO C   8      27.254  -3.733  -4.570  1.00  0.00            
ATOM   1047  CA  PRO C   8      28.286  -2.662  -3.015  1.00  0.00            
ATOM   1048  HA  PRO C   8      28.205  -3.637  -2.536  1.00  0.00            
ATOM   1049  C   PRO C   8      29.681  -2.067  -2.722  1.00  0.00            
ATOM   1050  O   PRO C   8      29.822  -0.844  -2.639  1.00  0.00            
ATOM   1051  N   HYP C   9      30.774  -2.873  -2.588  1.00  0.00            
ATOM   1052  CD2 HYP C   9      30.786  -4.302  -2.598  1.00  0.00            
ATOM   1053 1HD2 HYP C   9      31.117  -4.832  -3.488  1.00  0.00            
ATOM   1054 2HD2 HYP C   9      29.850  -4.690  -2.212  1.00  0.00            
ATOM   1055  CG  HYP C   9      31.797  -4.634  -1.467  1.00  0.00            
ATOM   1056  HG  HYP C   9      32.227  -5.630  -1.606  1.00  0.00            
ATOM   1057  OD1 HYP C   9      31.228  -4.514  -0.221  1.00  0.00            
ATOM   1058  HD1 HYP C   9      31.843  -4.917   0.402  1.00  0.00            
ATOM   1059  CB  HYP C   9      32.893  -3.503  -1.652  1.00  0.00            
ATOM   1060  HB1 HYP C   9      33.490  -3.902  -2.471  1.00  0.00            
ATOM   1061  HB2 HYP C   9      33.459  -3.225  -0.757  1.00  0.00            
ATOM   1062  CA  HYP C   9      32.044  -2.348  -2.104  1.00  0.00            
ATOM   1063  HA  HYP C   9      31.788  -1.733  -1.240  1.00  0.00            
ATOM   1064  C   HYP C   9      32.826  -1.544  -3.117  1.00  0.00            
ATOM   1065  O   HYP C   9      32.460  -1.469  -4.293  1.00  0.00            
ATOM   1066  N   GLY C  10      33.878  -0.783  -2.741  1.00  0.00            
ATOM   1067  H   GLY C  10      33.980  -0.679  -1.741  1.00  0.00            
ATOM   1068  CA  GLY C  10      34.552   0.262  -3.544  1.00  0.00            
ATOM   1069  HA1 GLY C  10      34.941   1.015  -2.855  1.00  0.00            
ATOM   1070  HA2 GLY C  10      33.725   0.732  -4.073  1.00  0.00            
ATOM   1071  C   GLY C  10      35.676  -0.203  -4.458  1.00  0.00            
ATOM   1072  O   GLY C  10      35.973  -1.410  -4.500  1.00  0.00            
ATOM   1073  N   PRO C  11      36.314   0.752  -5.177  1.00  0.00            
ATOM   1074  CD  PRO C  11      35.839   2.037  -5.493  1.00  0.00            
ATOM   1075  HD1 PRO C  11      36.168   2.701  -4.697  1.00  0.00            
ATOM   1076  HD2 PRO C  11      34.755   2.076  -5.654  1.00  0.00            
ATOM   1077  CG  PRO C  11      36.613   2.502  -6.721  1.00  0.00            
ATOM   1078  HG1 PRO C  11      36.731   3.589  -6.705  1.00  0.00            
ATOM   1079  HG2 PRO C  11      35.999   2.235  -7.580  1.00  0.00            
ATOM   1080  CB  PRO C  11      37.936   1.736  -6.640  1.00  0.00            
ATOM   1081  HB1 PRO C  11      38.534   2.234  -5.881  1.00  0.00            
ATOM   1082  HB2 PRO C  11      38.438   1.773  -7.603  1.00  0.00            
ATOM   1083  CA  PRO C  11      37.464   0.389  -6.036  1.00  0.00            
ATOM   1084  HA  PRO C  11      37.075  -0.355  -6.735  1.00  0.00            
ATOM   1085  C   PRO C  11      38.662  -0.236  -5.240  1.00  0.00            
ATOM   1086  O   PRO C  11      38.828   0.253  -4.096  1.00  0.00            
ATOM   1087  N   HYP C  12      39.533  -1.045  -5.850  1.00  0.00            
ATOM   1088  CD2 HYP C  12      39.305  -1.719  -7.106  1.00  0.00            
ATOM   1089 1HD2 HYP C  12      39.481  -0.941  -7.850  1.00  0.00            
ATOM   1090 2HD2 HYP C  12      38.270  -2.079  -7.181  1.00  0.00            
ATOM   1091  CG  HYP C  12      40.322  -2.838  -7.233  1.00  0.00            
ATOM   1092  HG  HYP C  12      40.628  -2.941  -8.270  1.00  0.00            
ATOM   1093  OD1 HYP C  12      39.893  -4.065  -6.686  1.00  0.00            
ATOM   1094  HD1 HYP C  12      40.627  -4.681  -6.570  1.00  0.00            
ATOM   1095  CB  HYP C  12      41.488  -2.295  -6.398  1.00  0.00            
ATOM   1096  HB1 HYP C  12      42.041  -1.580  -7.005  1.00  0.00            
ATOM   1097  HB2 HYP C  12      42.104  -3.087  -5.970  1.00  0.00            
ATOM   1098  CA  HYP C  12      40.720  -1.578  -5.201  1.00  0.00            
ATOM   1099  HA  HYP C  12      40.423  -2.181  -4.346  1.00  0.00            
ATOM   1100  C   HYP C  12      41.678  -0.487  -4.784  1.00  0.00            
ATOM   1101  O   HYP C  12      41.902   0.464  -5.555  1.00  0.00            
ATOM   1102  N   GLY C  13      42.334  -0.670  -3.652  1.00  0.00            
ATOM   1103  H   GLY C  13      42.192  -1.539  -3.154  1.00  0.00            
ATOM   1104  CA  GLY C  13      43.101   0.425  -2.998  1.00  0.00            
ATOM   1105  HA1 GLY C  13      43.249   0.275  -1.931  1.00  0.00            
ATOM   1106  HA2 GLY C  13      42.595   1.387  -3.080  1.00  0.00            
ATOM   1107  C   GLY C  13      44.480   0.617  -3.615  1.00  0.00            
ATOM   1108  O   GLY C  13      44.890  -0.170  -4.424  1.00  0.00            
ATOM   1109  N   PRO C  14      45.221   1.685  -3.268  1.00  0.00            
ATOM   1110  CD  PRO C  14      44.864   2.677  -2.327  1.00  0.00            
ATOM   1111  HD1 PRO C  14      44.643   2.172  -1.387  1.00  0.00            
ATOM   1112  HD2 PRO C  14      44.066   3.292  -2.731  1.00  0.00            
ATOM   1113  CG  PRO C  14      46.120   3.541  -2.215  1.00  0.00            
ATOM   1114  HG1 PRO C  14      46.910   3.033  -1.640  1.00  0.00            
ATOM   1115  HG2 PRO C  14      45.921   4.543  -1.828  1.00  0.00            
ATOM   1116  CB  PRO C  14      46.673   3.543  -3.715  1.00  0.00            
ATOM   1117  HB1 PRO C  14      47.750   3.734  -3.804  1.00  0.00            
ATOM   1118  HB2 PRO C  14      46.090   4.215  -4.350  1.00  0.00            
ATOM   1119  CA  PRO C  14      46.408   2.084  -4.060  1.00  0.00            
ATOM   1120  HA  PRO C  14      46.096   1.939  -5.097  1.00  0.00            
ATOM   1121  C   PRO C  14      47.613   1.149  -3.785  1.00  0.00            
ATOM   1122  O   PRO C  14      47.665   0.602  -2.726  1.00  0.00            
ATOM   1123  N   HYP C  15      48.591   1.158  -4.675  1.00  0.00            
ATOM   1124  CD2 HYP C  15      48.654   1.738  -5.988  1.00  0.00            
ATOM   1125 1HD2 HYP C  15      48.995   2.773  -6.005  1.00  0.00            
ATOM   1126 2HD2 HYP C  15      47.702   1.704  -6.515  1.00  0.00            
ATOM   1127  CG  HYP C  15      49.650   0.944  -6.773  1.00  0.00            
ATOM   1128  HG  HYP C  15      50.142   1.561  -7.524  1.00  0.00            
ATOM   1129  OD1 HYP C  15      49.037  -0.178  -7.399  1.00  0.00            
ATOM   1130  HD1 HYP C  15      49.556  -0.678  -8.033  1.00  0.00            
ATOM   1131  CB  HYP C  15      50.631   0.509  -5.687  1.00  0.00            
ATOM   1132  HB1 HYP C  15      51.366   1.267  -5.409  1.00  0.00            
ATOM   1133  HB2 HYP C  15      51.123  -0.423  -5.956  1.00  0.00            
ATOM   1134  CA  HYP C  15      49.796   0.266  -4.427  1.00  0.00            
ATOM   1135  HA  HYP C  15      49.450  -0.767  -4.379  1.00  0.00            
ATOM   1136  C   HYP C  15      50.608   0.539  -3.170  1.00  0.00            
ATOM   1137  O   HYP C  15      50.647   1.673  -2.682  1.00  0.00            
ATOM   1138  N   GLY C  16      51.341  -0.483  -2.697  1.00  0.00            
ATOM   1139  H   GLY C  16      51.523  -1.317  -3.235  1.00  0.00            
ATOM   1140  CA  GLY C  16      52.115  -0.372  -1.474  1.00  0.00            
ATOM   1141  HA1 GLY C  16      52.425  -1.335  -1.060  1.00  0.00            
ATOM   1142  HA2 GLY C  16      51.554   0.047  -0.648  1.00  0.00            
ATOM   1143  C   GLY C  16      53.407   0.400  -1.823  1.00  0.00            
ATOM   1144  O   GLY C  16      54.079   0.232  -2.880  1.00  0.00            
ATOM   1145  N   GLU C  17      53.851   1.272  -0.870  1.00  0.00            
ATOM   1146  H   GLU C  17      53.295   1.407  -0.041  1.00  0.00            
ATOM   1147  CA  GLU C  17      55.126   2.036  -0.912  1.00  0.00            
ATOM   1148  HA  GLU C  17      55.173   2.377  -1.943  1.00  0.00            
ATOM   1149  CB  GLU C  17      55.004   3.299  -0.041  1.00  0.00            
ATOM   1150  HB1 GLU C  17      56.005   3.668   0.173  1.00  0.00            
ATOM   1151  HB2 GLU C  17      54.665   3.024   0.963  1.00  0.00            
ATOM   1152  CG  GLU C  17      53.981   4.364  -0.543  1.00  0.00            
ATOM   1153  HG1 GLU C  17      53.875   5.171   0.187  1.00  0.00            
ATOM   1154  HG2 GLU C  17      52.972   3.969  -0.654  1.00  0.00            
ATOM   1155  CD  GLU C  17      54.343   5.057  -1.807  1.00  0.00            
ATOM   1156  OE1 GLU C  17      55.248   5.924  -1.784  1.00  0.00            
ATOM   1157  OE2 GLU C  17      53.926   4.709  -2.920  1.00  0.00            
ATOM   1158  C   GLU C  17      56.421   1.266  -0.636  1.00  0.00            
ATOM   1159  O   GLU C  17      56.396   0.190  -0.015  1.00  0.00            
ATOM   1160  N   PRO C  18      57.621   1.638  -1.133  1.00  0.00            
ATOM   1161  CD  PRO C  18      57.757   2.714  -2.090  1.00  0.00            
ATOM   1162  HD1 PRO C  18      57.027   3.508  -1.967  1.00  0.00            
ATOM   1163  HD2 PRO C  18      57.702   2.312  -3.103  1.00  0.00            
ATOM   1164  CG  PRO C  18      59.193   3.261  -1.904  1.00  0.00            
ATOM   1165  HG1 PRO C  18      59.201   3.918  -1.035  1.00  0.00            
ATOM   1166  HG2 PRO C  18      59.550   3.777  -2.799  1.00  0.00            
ATOM   1167  CB  PRO C  18      59.960   2.055  -1.503  1.00  0.00            
ATOM   1168  HB1 PRO C  18      60.857   2.326  -0.950  1.00  0.00            
ATOM   1169  HB2 PRO C  18      60.283   1.510  -2.386  1.00  0.00            
ATOM   1170  CA  PRO C  18      58.960   1.260  -0.654  1.00  0.00            
ATOM   1171  HA  PRO C  18      59.075   0.190  -0.833  1.00  0.00            
ATOM   1172  C   PRO C  18      59.131   1.373   0.875  1.00  0.00            
ATOM   1173  O   PRO C  18      59.094   2.546   1.369  1.00  0.00            
ATOM   1174  N   GLY C  19      59.238   0.261   1.558  1.00  0.00            
ATOM   1175  H   GLY C  19      59.252  -0.643   1.117  1.00  0.00            
ATOM   1176  CA  GLY C  19      59.131   0.234   3.001  1.00  0.00            
ATOM   1177  HA1 GLY C  19      58.822  -0.759   3.319  1.00  0.00            
ATOM   1178  HA2 GLY C  19      58.399   0.962   3.344  1.00  0.00            
ATOM   1179  C   GLY C  19      60.330   0.626   3.854  1.00  0.00            
ATOM   1180  O   GLY C  19      60.188   0.872   5.051  1.00  0.00            
ATOM   1181  N   GLN C  20      61.546   0.667   3.295  1.00  0.00            
ATOM   1182  H   GLN C  20      61.725   0.247   2.398  1.00  0.00            
ATOM   1183  CA  GLN C  20      62.807   1.181   3.916  1.00  0.00            
ATOM   1184  HA  GLN C  20      62.416   1.742   4.762  1.00  0.00            
ATOM   1185  CB  GLN C  20      63.640  -0.068   4.231  1.00  0.00            
ATOM   1186  HB1 GLN C  20      64.625   0.312   4.517  1.00  0.00            
ATOM   1187  HB2 GLN C  20      63.812  -0.664   3.334  1.00  0.00            
ATOM   1188  CG  GLN C  20      63.191  -1.131   5.299  1.00  0.00            
ATOM   1189  HG1 GLN C  20      64.022  -1.826   5.447  1.00  0.00            
ATOM   1190  HG2 GLN C  20      62.303  -1.707   5.033  1.00  0.00            
ATOM   1191  CD  GLN C  20      62.941  -0.482   6.714  1.00  0.00            
ATOM   1192  OE1 GLN C  20      63.458   0.641   7.116  1.00  0.00            
ATOM   1193  NE2 GLN C  20      62.194  -1.213   7.510  1.00  0.00            
ATOM   1194 1HE2 GLN C  20      61.611  -2.018   7.290  1.00  0.00            
ATOM   1195 2HE2 GLN C  20      61.888  -0.669   8.303  1.00  0.00            
ATOM   1196  C   GLN C  20      63.569   2.182   3.013  1.00  0.00            
ATOM   1197  O   GLN C  20      64.797   2.199   2.881  1.00  0.00            
ATOM   1198  N   GLY C  21      62.817   2.913   2.207  1.00  0.00            
ATOM   1199  H   GLY C  21      61.849   3.106   2.426  1.00  0.00            
ATOM   1200  CA  GLY C  21      63.381   3.824   1.170  1.00  0.00            
ATOM   1201  HA1 GLY C  21      64.147   4.448   1.630  1.00  0.00            
ATOM   1202  HA2 GLY C  21      62.578   4.466   0.821  1.00  0.00            
ATOM   1203  C   GLY C  21      63.958   3.079  -0.066  1.00  0.00            
ATOM   1204  O   GLY C  21      63.988   1.853  -0.188  1.00  0.00            
ATOM   1205  N   LEU C  22      64.312   3.855  -1.074  1.00  0.00            
ATOM   1206  H   LEU C  22      64.304   4.849  -0.969  1.00  0.00            
ATOM   1207  CA  LEU C  22      64.782   3.479  -2.477  1.00  0.00            
ATOM   1208  HA  LEU C  22      64.177   2.602  -2.714  1.00  0.00            
ATOM   1209  CB  LEU C  22      64.312   4.614  -3.405  1.00  0.00            
ATOM   1210  HB1 LEU C  22      64.789   4.397  -4.363  1.00  0.00            
ATOM   1211  HB2 LEU C  22      64.724   5.551  -3.023  1.00  0.00            
ATOM   1212  CG  LEU C  22      62.776   4.767  -3.609  1.00  0.00            
ATOM   1213  HG  LEU C  22      62.367   4.809  -2.599  1.00  0.00            
ATOM   1214  CD1 LEU C  22      62.342   6.009  -4.381  1.00  0.00            
ATOM   1215 1HD1 LEU C  22      61.267   6.119  -4.280  1.00  0.00            
ATOM   1216 2HD1 LEU C  22      62.934   6.811  -3.940  1.00  0.00            
ATOM   1217 3HD1 LEU C  22      62.663   5.835  -5.409  1.00  0.00            
ATOM   1218  CD2 LEU C  22      62.191   3.527  -4.302  1.00  0.00            
ATOM   1219 1HD2 LEU C  22      62.133   2.693  -3.602  1.00  0.00            
ATOM   1220 2HD2 LEU C  22      61.197   3.761  -4.687  1.00  0.00            
ATOM   1221 3HD2 LEU C  22      62.850   3.332  -5.139  1.00  0.00            
ATOM   1222  C   LEU C  22      66.308   3.245  -2.623  1.00  0.00            
ATOM   1223  O   LEU C  22      66.737   2.395  -3.365  1.00  0.00            
ATOM   1224  N   ARG C  23      67.190   3.972  -1.928  1.00  0.00            
ATOM   1225  H   ARG C  23      66.848   4.831  -1.508  1.00  0.00            
ATOM   1226  CA  ARG C  23      68.652   3.846  -2.024  1.00  0.00            
ATOM   1227  HA  ARG C  23      69.032   3.798  -3.047  1.00  0.00            
ATOM   1228  CB  ARG C  23      69.387   5.105  -1.484  1.00  0.00            
ATOM   1229  HB1 ARG C  23      69.307   5.153  -0.403  1.00  0.00            
ATOM   1230  HB2 ARG C  23      68.883   6.001  -1.855  1.00  0.00            
ATOM   1231  CG  ARG C  23      70.903   5.215  -1.782  1.00  0.00            
ATOM   1232  HG1 ARG C  23      71.010   4.988  -2.850  1.00  0.00            
ATOM   1233  HG2 ARG C  23      71.394   4.469  -1.150  1.00  0.00            
ATOM   1234  CD  ARG C  23      71.416   6.564  -1.683  1.00  0.00            
ATOM   1235  HD1 ARG C  23      71.322   6.843  -0.626  1.00  0.00            
ATOM   1236  HD2 ARG C  23      70.695   7.211  -2.182  1.00  0.00            
ATOM   1237  NE  ARG C  23      72.776   6.843  -2.157  1.00  0.00            
ATOM   1238  HE  ARG C  23      72.995   6.666  -3.129  1.00  0.00            
ATOM   1239  CZ  ARG C  23      73.707   7.556  -1.520  1.00  0.00            
ATOM   1240  NH1 ARG C  23      74.858   7.659  -2.023  1.00  0.00            
ATOM   1241 1HH1 ARG C  23      75.073   7.204  -2.898  1.00  0.00            
ATOM   1242 2HH1 ARG C  23      75.635   8.137  -1.585  1.00  0.00            
ATOM   1243  NH2 ARG C  23      73.463   8.178  -0.454  1.00  0.00            
ATOM   1244 1HH2 ARG C  23      72.498   8.095  -0.155  1.00  0.00            
ATOM   1245 2HH2 ARG C  23      73.975   9.006  -0.195  1.00  0.00            
ATOM   1246  C   ARG C  23      69.195   2.641  -1.345  1.00  0.00            
ATOM   1247  O   ARG C  23      68.908   2.440  -0.148  1.00  0.00            
ATOM   1248  N   GLY C  24      69.917   1.759  -2.079  1.00  0.00            
ATOM   1249  H   GLY C  24      70.059   1.835  -3.077  1.00  0.00            
ATOM   1250  CA  GLY C  24      70.431   0.467  -1.519  1.00  0.00            
ATOM   1251  HA1 GLY C  24      70.836  -0.150  -2.322  1.00  0.00            
ATOM   1252  HA2 GLY C  24      69.594   0.024  -0.978  1.00  0.00            
ATOM   1253  C   GLY C  24      71.491   0.575  -0.384  1.00  0.00            
ATOM   1254  O   GLY C  24      71.955   1.712  -0.101  1.00  0.00            
ATOM   1255  N   PRO C  25      71.808  -0.528   0.267  1.00  0.00            
ATOM   1256  CD  PRO C  25      71.324  -1.953   0.074  1.00  0.00            
ATOM   1257  HD1 PRO C  25      71.629  -2.247  -0.930  1.00  0.00            
ATOM   1258  HD2 PRO C  25      70.243  -1.968   0.213  1.00  0.00            
ATOM   1259  CG  PRO C  25      71.969  -2.773   1.110  1.00  0.00            
ATOM   1260  HG1 PRO C  25      72.943  -3.164   0.838  1.00  0.00            
ATOM   1261  HG2 PRO C  25      71.314  -3.592   1.402  1.00  0.00            
ATOM   1262  CB  PRO C  25      72.248  -1.785   2.257  1.00  0.00            
ATOM   1263  HB1 PRO C  25      73.037  -2.146   2.913  1.00  0.00            
ATOM   1264  HB2 PRO C  25      71.360  -1.707   2.878  1.00  0.00            
ATOM   1265  CA  PRO C  25      72.471  -0.439   1.540  1.00  0.00            
ATOM   1266  HA  PRO C  25      72.198   0.393   2.193  1.00  0.00            
ATOM   1267  C   PRO C  25      73.957  -0.318   1.188  1.00  0.00            
ATOM   1268  O   PRO C  25      74.353  -0.657   0.053  1.00  0.00            
ATOM   1269  N   HYP C  26      74.810   0.073   2.182  1.00  0.00            
ATOM   1270  CD2 HYP C  26      74.519   0.736   3.428  1.00  0.00            
ATOM   1271 1HD2 HYP C  26      74.418   0.017   4.232  1.00  0.00            
ATOM   1272 2HD2 HYP C  26      73.673   1.410   3.261  1.00  0.00            
ATOM   1273  CG  HYP C  26      75.709   1.716   3.766  1.00  0.00            
ATOM   1274  HG  HYP C  26      75.811   1.751   4.856  1.00  0.00            
ATOM   1275  OD1 HYP C  26      75.649   3.004   3.187  1.00  0.00            
ATOM   1276  HD1 HYP C  26      75.191   3.611   3.771  1.00  0.00            
ATOM   1277  CB  HYP C  26      76.842   0.944   3.116  1.00  0.00            
ATOM   1278  HB1 HYP C  26      77.210   0.061   3.650  1.00  0.00            
ATOM   1279  HB2 HYP C  26      77.688   1.601   2.896  1.00  0.00            
ATOM   1280  CA  HYP C  26      76.189   0.308   1.830  1.00  0.00            
ATOM   1281  HA  HYP C  26      76.241   0.956   0.955  1.00  0.00            
ATOM   1282  C   HYP C  26      76.877  -0.987   1.451  1.00  0.00            
ATOM   1283  O   HYP C  26      76.470  -2.055   1.883  1.00  0.00            
ATOM   1284  N   GLY C  27      78.001  -0.971   0.720  1.00  0.00            
ATOM   1285  H   GLY C  27      78.360  -0.109   0.332  1.00  0.00            
ATOM   1286  CA  GLY C  27      78.849  -2.177   0.449  1.00  0.00            
ATOM   1287  HA1 GLY C  27      79.331  -2.025  -0.510  1.00  0.00            
ATOM   1288  HA2 GLY C  27      78.115  -2.957   0.277  1.00  0.00            
ATOM   1289  C   GLY C  27      79.933  -2.570   1.506  1.00  0.00            
ATOM   1290  O   GLY C  27      79.941  -1.888   2.497  1.00  0.00            
ATOM   1291  N   PRO C  28      80.740  -3.556   1.252  1.00  0.00            
ATOM   1292  CD  PRO C  28      80.439  -4.624   0.304  1.00  0.00            
ATOM   1293  HD1 PRO C  28      80.911  -4.454  -0.657  1.00  0.00            
ATOM   1294  HD2 PRO C  28      79.375  -4.834   0.179  1.00  0.00            
ATOM   1295  CG  PRO C  28      81.013  -5.858   0.982  1.00  0.00            
ATOM   1296  HG1 PRO C  28      81.201  -6.735   0.354  1.00  0.00            
ATOM   1297  HG2 PRO C  28      80.383  -6.129   1.823  1.00  0.00            
ATOM   1298  CB  PRO C  28      82.289  -5.352   1.662  1.00  0.00            
ATOM   1299  HB1 PRO C  28      83.100  -5.415   0.946  1.00  0.00            
ATOM   1300  HB2 PRO C  28      82.479  -6.008   2.517  1.00  0.00            
ATOM   1301  CA  PRO C  28      81.902  -3.991   2.173  1.00  0.00            
ATOM   1302  HA  PRO C  28      81.540  -4.081   3.199  1.00  0.00            
ATOM   1303  C   PRO C  28      83.041  -2.984   2.189  1.00  0.00            
ATOM   1304  O   PRO C  28      83.119  -2.155   1.268  1.00  0.00            
ATOM   1305  N   HYP C  29      84.045  -3.227   3.142  1.00  0.00            
ATOM   1306  CD2 HYP C  29      83.906  -4.067   4.362  1.00  0.00            
ATOM   1307 1HD2 HYP C  29      83.983  -5.138   4.157  1.00  0.00            
ATOM   1308 2HD2 HYP C  29      82.957  -3.876   4.862  1.00  0.00            
ATOM   1309  CG  HYP C  29      85.086  -3.592   5.228  1.00  0.00            
ATOM   1310  HG  HYP C  29      85.405  -4.315   5.977  1.00  0.00            
ATOM   1311  OD1 HYP C  29      84.612  -2.461   5.842  1.00  0.00            
ATOM   1312  HD1 HYP C  29      85.376  -2.165   6.352  1.00  0.00            
ATOM   1313  CB  HYP C  29      86.198  -3.209   4.163  1.00  0.00            
ATOM   1314  HB1 HYP C  29      86.863  -4.013   3.871  1.00  0.00            
ATOM   1315  HB2 HYP C  29      86.844  -2.464   4.642  1.00  0.00            
ATOM   1316  CA  HYP C  29      85.392  -2.692   2.952  1.00  0.00            
ATOM   1317  HA  HYP C  29      85.326  -1.609   3.011  1.00  0.00            
ATOM   1318  C   HYP C  29      86.116  -3.190   1.674  1.00  0.00            
ATOM   1319  O   HYP C  29      85.986  -4.347   1.221  1.00  0.00            
ATOM   1320  N   GLY C  30      86.823  -2.243   1.058  1.00  0.00            
ATOM   1321  H   GLY C  30      86.885  -1.389   1.591  1.00  0.00            
ATOM   1322  CA  GLY C  30      87.617  -2.334  -0.114  1.00  0.00            
ATOM   1323  HA1 GLY C  30      87.727  -1.350  -0.558  1.00  0.00            
ATOM   1324  HA2 GLY C  30      87.043  -2.833  -0.895  1.00  0.00            
ATOM   1325  C   GLY C  30      88.938  -3.133  -0.015  1.00  0.00            
ATOM   1326  O   GLY C  30      89.247  -3.739   1.003  1.00  0.00            
ATOM   1327  N   PRO C  31      89.795  -3.094  -1.059  1.00  0.00            
ATOM   1328  CD  PRO C  31      89.480  -2.366  -2.273  1.00  0.00            
ATOM   1329  HD1 PRO C  31      89.221  -1.314  -2.167  1.00  0.00            
ATOM   1330  HD2 PRO C  31      88.662  -2.906  -2.757  1.00  0.00            
ATOM   1331  CG  PRO C  31      90.764  -2.510  -3.161  1.00  0.00            
ATOM   1332  HG1 PRO C  31      91.547  -1.772  -2.986  1.00  0.00            
ATOM   1333  HG2 PRO C  31      90.566  -2.503  -4.232  1.00  0.00            
ATOM   1334  CB  PRO C  31      91.219  -3.930  -2.738  1.00  0.00            
ATOM   1335  HB1 PRO C  31      92.246  -4.073  -3.091  1.00  0.00            
ATOM   1336  HB2 PRO C  31      90.494  -4.561  -3.248  1.00  0.00            
ATOM   1337  CA  PRO C  31      90.955  -3.951  -1.185  1.00  0.00            
ATOM   1338  HA  PRO C  31      90.834  -4.971  -0.804  1.00  0.00            
ATOM   1339  C   PRO C  31      92.143  -3.193  -0.482  1.00  0.00            
ATOM   1340  O   PRO C  31      91.938  -2.053  -0.071  1.00  0.00            
ATOM   1341  N   HYP C  32      93.334  -3.787  -0.370  1.00  0.00            
ATOM   1342  CD2 HYP C  32      93.680  -5.114  -0.786  1.00  0.00            
ATOM   1343 1HD2 HYP C  32      93.959  -5.073  -1.841  1.00  0.00            
ATOM   1344 2HD2 HYP C  32      92.938  -5.905  -0.636  1.00  0.00            
ATOM   1345  CG  HYP C  32      94.947  -5.454   0.058  1.00  0.00            
ATOM   1346  HG  HYP C  32      95.530  -6.252  -0.386  1.00  0.00            
ATOM   1347  OD1 HYP C  32      94.588  -5.687   1.418  1.00  0.00            
ATOM   1348  HD1 HYP C  32      93.934  -6.389   1.430  1.00  0.00            
ATOM   1349  CB  HYP C  32      95.645  -4.110  -0.169  1.00  0.00            
ATOM   1350  HB1 HYP C  32      95.968  -4.054  -1.204  1.00  0.00            
ATOM   1351  HB2 HYP C  32      96.506  -3.917   0.479  1.00  0.00            
ATOM   1352  CA  HYP C  32      94.533  -3.175   0.203  1.00  0.00            
ATOM   1353  HA  HYP C  32      94.300  -3.110   1.266  1.00  0.00            
ATOM   1354  C   HYP C  32      94.948  -1.839  -0.425  1.00  0.00            
ATOM   1355  O   HYP C  32      94.927  -1.698  -1.669  1.00  0.00            
ATOM   1356  N   GLY C  33      95.435  -0.876   0.425  1.00  0.00            
ATOM   1357  H   GLY C  33      95.283  -0.934   1.422  1.00  0.00            
ATOM   1358  CA  GLY C  33      96.143   0.269  -0.179  1.00  0.00            
ATOM   1359  HA1 GLY C  33      96.384   1.039   0.559  1.00  0.00            
ATOM   1360  HA2 GLY C  33      95.568   0.609  -1.043  1.00  0.00            
ATOM   1361  C   GLY C  33      97.462   0.020  -0.956  1.00  0.00            
ATOM   1362  O   GLY C  33      97.981  -1.129  -0.955  1.00  0.00            
ATOM   1363  N   PRO C  34      98.061   0.953  -1.672  1.00  0.00            
ATOM   1364  CD  PRO C  34      97.605   2.309  -1.668  1.00  0.00            
ATOM   1365  HD1 PRO C  34      97.315   2.557  -0.640  1.00  0.00            
ATOM   1366  HD2 PRO C  34      96.694   2.404  -2.262  1.00  0.00            
ATOM   1367  CG  PRO C  34      98.790   3.110  -2.254  1.00  0.00            
ATOM   1368  HG1 PRO C  34      99.593   3.423  -1.584  1.00  0.00            
ATOM   1369  HG2 PRO C  34      98.359   4.003  -2.693  1.00  0.00            
ATOM   1370  CB  PRO C  34      99.284   2.125  -3.279  1.00  0.00            
ATOM   1371  HB1 PRO C  34     100.284   2.442  -3.603  1.00  0.00            
ATOM   1372  HB2 PRO C  34      98.637   2.114  -4.156  1.00  0.00            
ATOM   1373  CA  PRO C  34      99.264   0.817  -2.506  1.00  0.00            
ATOM   1374  HA  PRO C  34      99.024   0.037  -3.234  1.00  0.00            
ATOM   1375  C   PRO C  34     100.515   0.485  -1.613  1.00  0.00            
ATOM   1376  O   PRO C  34     100.484   0.692  -0.385  1.00  0.00            
ATOM   1377  N   HYP C  35     101.646   0.000  -2.145  1.00  0.00            
ATOM   1378  CD2 HYP C  35     101.784  -0.658  -3.422  1.00  0.00            
ATOM   1379 1HD2 HYP C  35     101.974   0.091  -4.185  1.00  0.00            
ATOM   1380 2HD2 HYP C  35     100.910  -1.251  -3.695  1.00  0.00            
ATOM   1381  CG  HYP C  35     102.924  -1.629  -3.253  1.00  0.00            
ATOM   1382  HG  HYP C  35     103.359  -1.881  -4.211  1.00  0.00            
ATOM   1383  OD1 HYP C  35     102.557  -2.772  -2.573  1.00  0.00            
ATOM   1384  HD1 HYP C  35     103.354  -3.276  -2.386  1.00  0.00            
ATOM   1385  CB  HYP C  35     103.820  -0.761  -2.397  1.00  0.00            
ATOM   1386  HB1 HYP C  35     104.275  -0.014  -3.051  1.00  0.00            
ATOM   1387  HB2 HYP C  35     104.598  -1.369  -1.935  1.00  0.00            
ATOM   1388  CA  HYP C  35     102.836  -0.121  -1.417  1.00  0.00            
ATOM   1389  HA  HYP C  35     102.770  -0.753  -0.535  1.00  0.00            
ATOM   1390  C   HYP C  35     103.314   1.307  -0.976  1.00  0.00            
ATOM   1391  O   HYP C  35     103.422   2.277  -1.717  1.00  0.00            
ATOM   1392  N   GLY C  36     103.784   1.407   0.316  1.00  0.00            
ATOM   1393  H   GLY C  36     103.907   0.548   0.828  1.00  0.00            
ATOM   1394  CA  GLY C  36     104.364   2.585   0.990  1.00  0.00            
ATOM   1395  HA1 GLY C  36     104.725   2.195   1.944  1.00  0.00            
ATOM   1396  HA2 GLY C  36     103.540   3.285   1.139  1.00  0.00            
ATOM   1397  C   GLY C  36     105.584   3.224   0.432  1.00  0.00            
ATOM   1398  O   GLY C  36     106.137   2.728  -0.622  1.00  0.00            
ATOM   1399  N   PRO C  37     106.105   4.304   1.038  1.00  0.00            
ATOM   1400  CD  PRO C  37     105.456   5.020   2.067  1.00  0.00            
ATOM   1401  HD1 PRO C  37     105.518   4.526   3.038  1.00  0.00            
ATOM   1402  HD2 PRO C  37     104.414   5.111   1.755  1.00  0.00            
ATOM   1403  CG  PRO C  37     106.108   6.388   2.062  1.00  0.00            
ATOM   1404  HG1 PRO C  37     105.944   6.903   3.018  1.00  0.00            
ATOM   1405  HG2 PRO C  37     105.621   7.008   1.320  1.00  0.00            
ATOM   1406  CB  PRO C  37     107.607   6.109   1.660  1.00  0.00            
ATOM   1407  HB1 PRO C  37     108.092   5.843   2.593  1.00  0.00            
ATOM   1408  HB2 PRO C  37     108.158   6.976   1.287  1.00  0.00            
ATOM   1409  CA  PRO C  37     107.339   4.977   0.697  1.00  0.00            
ATOM   1410  HA  PRO C  37     107.209   5.397  -0.300  1.00  0.00            
ATOM   1411  C   PRO C  37     108.623   4.065   0.594  1.00  0.00            
ATOM   1412  O   PRO C  37     108.880   3.287   1.463  1.00  0.00            
ATOM   1413  N   HYP C  38     109.544   4.254  -0.353  1.00  0.00            
ATOM   1414  CD2 HYP C  38     109.404   5.146  -1.477  1.00  0.00            
ATOM   1415 1HD2 HYP C  38     109.369   6.178  -1.128  1.00  0.00            
ATOM   1416 2HD2 HYP C  38     108.436   5.105  -1.990  1.00  0.00            
ATOM   1417  CG  HYP C  38     110.569   4.857  -2.463  1.00  0.00            
ATOM   1418  HG  HYP C  38     110.797   5.670  -3.149  1.00  0.00            
ATOM   1419  OD1 HYP C  38     110.210   3.756  -3.221  1.00  0.00            
ATOM   1420  HD1 HYP C  38     110.560   3.821  -4.113  1.00  0.00            
ATOM   1421  CB  HYP C  38     111.613   4.416  -1.526  1.00  0.00            
ATOM   1422  HB1 HYP C  38     112.002   5.316  -1.049  1.00  0.00            
ATOM   1423  HB2 HYP C  38     112.413   3.828  -1.978  1.00  0.00            
ATOM   1424  CA  HYP C  38     110.930   3.666  -0.313  1.00  0.00            
ATOM   1425  HA  HYP C  38     110.923   2.611  -0.573  1.00  0.00            
ATOM   1426  C   HYP C  38     111.724   4.007   0.922  1.00  0.00            
ATOM   1427  O   HYP C  38     111.459   4.913   1.673  1.00  0.00            
ATOM   1428  N   GLY C  39     112.860   3.364   0.972  1.00  0.00            
ATOM   1429  H   GLY C  39     112.942   2.578   0.344  1.00  0.00            
ATOM   1430  CA  GLY C  39     113.829   3.381   1.961  1.00  0.00            
ATOM   1431  HA1 GLY C  39     113.374   2.974   2.871  1.00  0.00            
ATOM   1432  HA2 GLY C  39     114.160   4.399   2.145  1.00  0.00            
ATOM   1433  C   GLY C  39     115.042   2.503   1.594  1.00  0.00            
ATOM   1434  O   GLY C  39     115.035   1.948   0.519  1.00  0.00            
ATOM   1435  N   NH2 C  40     116.038   2.512   2.485  1.00  0.00            
ATOM   1436  H1  NH2 C  40     116.101   3.196   3.227  1.00  0.00            
ATOM   1437  H2  NH2 C  40     116.560   2.223   3.306  1.00  0.00            
END
