# Supplementary material for: A solution structure analysis reveals a bent collagen triple helix in the complement activation recognition molecule mannan-binding lectin
Source: J Biol Chem. 2022 Dec 15;299(2):102799. doi: 10.1016/j.jbc.2022.102799 (PMC9898670; doi:10.1016/j.jbc.2022.102799)
Supplement: top10-mbl12 [file mmc3.zip › 3-MBL12-3795.pdb]

ATOM      1  CH3 ACE A   1       7.199  10.814  -7.756  1.00  0.00            
ATOM      2 1HH3 ACE A   1       7.055  11.487  -8.589  1.00  0.00            
ATOM      3 2HH3 ACE A   1       6.225  10.339  -7.627  1.00  0.00            
ATOM      4 3HH3 ACE A   1       7.564  11.352  -6.886  1.00  0.00            
ATOM      5  C   ACE A   1       8.153   9.624  -8.131  1.00  0.00            
ATOM      6  O   ACE A   1       7.962   8.493  -7.681  1.00  0.00            
ATOM      7  N   PRO A   2       9.293   9.866  -8.811  1.00  0.00            
ATOM      8  CD  PRO A   2       9.531  11.146  -9.459  1.00  0.00            
ATOM      9  HD1 PRO A   2       9.601  11.882  -8.656  1.00  0.00            
ATOM     10  HD2 PRO A   2       8.704  11.459 -10.085  1.00  0.00            
ATOM     11  CG  PRO A   2      10.851  11.093 -10.280  1.00  0.00            
ATOM     12  HG1 PRO A   2      11.439  12.007 -10.346  1.00  0.00            
ATOM     13  HG2 PRO A   2      10.515  10.715 -11.246  1.00  0.00            
ATOM     14  CB  PRO A   2      11.547  10.002  -9.463  1.00  0.00            
ATOM     15  HB1 PRO A   2      12.107  10.405  -8.613  1.00  0.00            
ATOM     16  HB2 PRO A   2      12.249   9.378 -10.012  1.00  0.00            
ATOM     17  CA  PRO A   2      10.440   9.052  -9.040  1.00  0.00            
ATOM     18  HA  PRO A   2      10.248   8.435  -9.918  1.00  0.00            
ATOM     19  C   PRO A   2      10.875   8.128  -7.872  1.00  0.00            
ATOM     20  O   PRO A   2      10.615   8.385  -6.691  1.00  0.00            
ATOM     21  N   HYP A   3      11.624   7.045  -8.086  1.00  0.00            
ATOM     22  CD2 HYP A   3      11.880   6.347  -9.383  1.00  0.00            
ATOM     23 1HD2 HYP A   3      12.690   6.802  -9.959  1.00  0.00            
ATOM     24 2HD2 HYP A   3      10.927   6.320  -9.916  1.00  0.00            
ATOM     25  CG  HYP A   3      12.266   4.958  -9.068  1.00  0.00            
ATOM     26  HG  HYP A   3      12.824   4.579  -9.925  1.00  0.00            
ATOM     27  OD1 HYP A   3      11.251   4.062  -8.703  1.00  0.00            
ATOM     28  HD1 HYP A   3      11.668   3.253  -8.404  1.00  0.00            
ATOM     29  CB  HYP A   3      13.168   5.305  -7.828  1.00  0.00            
ATOM     30  HB1 HYP A   3      14.083   5.778  -8.188  1.00  0.00            
ATOM     31  HB2 HYP A   3      13.493   4.486  -7.179  1.00  0.00            
ATOM     32  CA  HYP A   3      12.306   6.239  -7.055  1.00  0.00            
ATOM     33  HA  HYP A   3      11.521   5.708  -6.513  1.00  0.00            
ATOM     34  C   HYP A   3      13.193   7.116  -6.118  1.00  0.00            
ATOM     35  O   HYP A   3      13.806   8.069  -6.468  1.00  0.00            
ATOM     36  N   GLY A   4      13.190   6.676  -4.845  1.00  0.00            
ATOM     37  H   GLY A   4      12.554   5.930  -4.612  1.00  0.00            
ATOM     38  CA  GLY A   4      14.005   7.293  -3.755  1.00  0.00            
ATOM     39  HA1 GLY A   4      13.782   6.863  -2.773  1.00  0.00            
ATOM     40  HA2 GLY A   4      13.721   8.334  -3.650  1.00  0.00            
ATOM     41  C   GLY A   4      15.524   7.272  -4.147  1.00  0.00            
ATOM     42  O   GLY A   4      15.858   6.307  -4.818  1.00  0.00            
ATOM     43  N   PRO A   5      16.339   8.325  -3.834  1.00  0.00            
ATOM     44  CD  PRO A   5      16.058   9.589  -3.083  1.00  0.00            
ATOM     45  HD1 PRO A   5      15.652   9.351  -2.102  1.00  0.00            
ATOM     46  HD2 PRO A   5      15.265  10.173  -3.555  1.00  0.00            
ATOM     47  CG  PRO A   5      17.450  10.235  -2.863  1.00  0.00            
ATOM     48  HG1 PRO A   5      17.946   9.804  -1.988  1.00  0.00            
ATOM     49  HG2 PRO A   5      17.340  11.311  -2.686  1.00  0.00            
ATOM     50  CB  PRO A   5      18.143   9.883  -4.171  1.00  0.00            
ATOM     51  HB1 PRO A   5      19.235   9.890  -4.241  1.00  0.00            
ATOM     52  HB2 PRO A   5      17.791  10.518  -4.981  1.00  0.00            
ATOM     53  CA  PRO A   5      17.662   8.426  -4.495  1.00  0.00            
ATOM     54  HA  PRO A   5      17.567   8.332  -5.577  1.00  0.00            
ATOM     55  C   PRO A   5      18.646   7.324  -3.969  1.00  0.00            
ATOM     56  O   PRO A   5      18.404   6.935  -2.818  1.00  0.00            
ATOM     57  N   HYP A   6      19.722   7.021  -4.755  1.00  0.00            
ATOM     58  CD2 HYP A   6      19.983   7.422  -6.089  1.00  0.00            
ATOM     59 1HD2 HYP A   6      20.530   8.361  -6.037  1.00  0.00            
ATOM     60 2HD2 HYP A   6      19.117   7.659  -6.696  1.00  0.00            
ATOM     61  CG  HYP A   6      20.700   6.215  -6.744  1.00  0.00            
ATOM     62  HG  HYP A   6      21.268   6.473  -7.638  1.00  0.00            
ATOM     63  OD1 HYP A   6      19.626   5.365  -7.165  1.00  0.00            
ATOM     64  HD1 HYP A   6      19.952   4.679  -7.758  1.00  0.00            
ATOM     65  CB  HYP A   6      21.531   5.657  -5.641  1.00  0.00            
ATOM     66  HB1 HYP A   6      22.477   6.182  -5.645  1.00  0.00            
ATOM     67  HB2 HYP A   6      21.752   4.592  -5.674  1.00  0.00            
ATOM     68  CA  HYP A   6      20.665   5.932  -4.399  1.00  0.00            
ATOM     69  HA  HYP A   6      19.964   5.114  -4.229  1.00  0.00            
ATOM     70  C   HYP A   6      21.484   6.123  -3.133  1.00  0.00            
ATOM     71  O   HYP A   6      21.880   7.279  -2.857  1.00  0.00            
ATOM     72  N   GLY A   7      21.733   5.096  -2.336  1.00  0.00            
ATOM     73  H   GLY A   7      21.468   4.174  -2.654  1.00  0.00            
ATOM     74  CA  GLY A   7      22.151   5.288  -0.945  1.00  0.00            
ATOM     75  HA1 GLY A   7      22.008   4.339  -0.422  1.00  0.00            
ATOM     76  HA2 GLY A   7      21.449   5.957  -0.465  1.00  0.00            
ATOM     77  C   GLY A   7      23.550   5.919  -0.883  1.00  0.00            
ATOM     78  O   GLY A   7      24.257   5.997  -1.937  1.00  0.00            
ATOM     79  N   PRO A   8      24.020   6.410   0.258  1.00  0.00            
ATOM     80  CD  PRO A   8      23.379   6.231   1.553  1.00  0.00            
ATOM     81  HD1 PRO A   8      22.833   5.306   1.758  1.00  0.00            
ATOM     82  HD2 PRO A   8      22.658   7.041   1.717  1.00  0.00            
ATOM     83  CG  PRO A   8      24.447   6.650   2.580  1.00  0.00            
ATOM     84  HG1 PRO A   8      24.931   5.774   3.029  1.00  0.00            
ATOM     85  HG2 PRO A   8      23.875   7.207   3.320  1.00  0.00            
ATOM     86  CB  PRO A   8      25.358   7.564   1.877  1.00  0.00            
ATOM     87  HB1 PRO A   8      26.353   7.566   2.315  1.00  0.00            
ATOM     88  HB2 PRO A   8      24.946   8.560   1.733  1.00  0.00            
ATOM     89  CA  PRO A   8      25.375   6.863   0.503  1.00  0.00            
ATOM     90  HA  PRO A   8      25.691   7.603  -0.247  1.00  0.00            
ATOM     91  C   PRO A   8      26.365   5.712   0.633  1.00  0.00            
ATOM     92  O   PRO A   8      25.946   4.555   0.847  1.00  0.00            
ATOM     93  N   HYP A   9      27.716   5.899   0.607  1.00  0.00            
ATOM     94  CD2 HYP A   9      28.424   7.168   0.237  1.00  0.00            
ATOM     95 1HD2 HYP A   9      28.436   7.896   1.051  1.00  0.00            
ATOM     96 2HD2 HYP A   9      27.828   7.575  -0.588  1.00  0.00            
ATOM     97  CG  HYP A   9      29.743   6.633  -0.344  1.00  0.00            
ATOM     98  HG  HYP A   9      30.546   7.370  -0.205  1.00  0.00            
ATOM     99  OD1 HYP A   9      29.637   6.301  -1.674  1.00  0.00            
ATOM    100  HD1 HYP A   9      29.455   7.139  -2.094  1.00  0.00            
ATOM    101  CB  HYP A   9      30.029   5.335   0.407  1.00  0.00            
ATOM    102  HB1 HYP A   9      30.416   5.549   1.409  1.00  0.00            
ATOM    103  HB2 HYP A   9      30.720   4.629  -0.039  1.00  0.00            
ATOM    104  CA  HYP A   9      28.613   4.765   0.550  1.00  0.00            
ATOM    105  HA  HYP A   9      28.364   4.150  -0.325  1.00  0.00            
ATOM    106  C   HYP A   9      28.639   3.777   1.768  1.00  0.00            
ATOM    107  O   HYP A   9      28.302   4.157   2.930  1.00  0.00            
ATOM    108  N   GLY A  10      29.038   2.583   1.362  1.00  0.00            
ATOM    109  H   GLY A  10      29.121   2.420   0.370  1.00  0.00            
ATOM    110  CA  GLY A  10      29.262   1.551   2.383  1.00  0.00            
ATOM    111  HA1 GLY A  10      29.287   0.640   1.778  1.00  0.00            
ATOM    112  HA2 GLY A  10      28.375   1.554   3.009  1.00  0.00            
ATOM    113  C   GLY A  10      30.488   1.686   3.381  1.00  0.00            
ATOM    114  O   GLY A  10      31.327   2.543   3.102  1.00  0.00            
ATOM    115  N   PRO A  11      30.482   0.849   4.493  1.00  0.00            
ATOM    116  CD  PRO A  11      29.694  -0.376   4.621  1.00  0.00            
ATOM    117  HD1 PRO A  11      29.630  -0.863   3.643  1.00  0.00            
ATOM    118  HD2 PRO A  11      28.734  -0.064   5.022  1.00  0.00            
ATOM    119  CG  PRO A  11      30.372  -1.184   5.661  1.00  0.00            
ATOM    120  HG1 PRO A  11      31.108  -1.843   5.204  1.00  0.00            
ATOM    121  HG2 PRO A  11      29.709  -1.833   6.248  1.00  0.00            
ATOM    122  CB  PRO A  11      31.074  -0.187   6.544  1.00  0.00            
ATOM    123  HB1 PRO A  11      31.944  -0.640   7.028  1.00  0.00            
ATOM    124  HB2 PRO A  11      30.361   0.315   7.199  1.00  0.00            
ATOM    125  CA  PRO A  11      31.551   0.815   5.490  1.00  0.00            
ATOM    126  HA  PRO A  11      31.667   1.766   6.009  1.00  0.00            
ATOM    127  C   PRO A  11      32.991   0.456   4.973  1.00  0.00            
ATOM    128  O   PRO A  11      33.168  -0.170   3.916  1.00  0.00            
ATOM    129  N   HYP A  12      34.073   0.656   5.700  1.00  0.00            
ATOM    130  CD2 HYP A  12      34.121   1.242   7.089  1.00  0.00            
ATOM    131 1HD2 HYP A  12      33.685   0.476   7.733  1.00  0.00            
ATOM    132 2HD2 HYP A  12      33.618   2.211   7.155  1.00  0.00            
ATOM    133  CG  HYP A  12      35.587   1.543   7.317  1.00  0.00            
ATOM    134  HG  HYP A  12      35.851   1.430   8.362  1.00  0.00            
ATOM    135  OD1 HYP A  12      35.925   2.779   6.770  1.00  0.00            
ATOM    136  HD1 HYP A  12      35.508   3.424   7.339  1.00  0.00            
ATOM    137  CB  HYP A  12      36.285   0.396   6.569  1.00  0.00            
ATOM    138  HB1 HYP A  12      36.274  -0.339   7.365  1.00  0.00            
ATOM    139  HB2 HYP A  12      37.322   0.549   6.278  1.00  0.00            
ATOM    140  CA  HYP A  12      35.430   0.159   5.349  1.00  0.00            
ATOM    141  HA  HYP A  12      35.770   0.720   4.476  1.00  0.00            
ATOM    142  C   HYP A  12      35.499  -1.345   4.931  1.00  0.00            
ATOM    143  O   HYP A  12      34.826  -2.168   5.575  1.00  0.00            
ATOM    144  N   GLY A  13      36.406  -1.605   3.990  1.00  0.00            
ATOM    145  H   GLY A  13      36.791  -0.768   3.573  1.00  0.00            
ATOM    146  CA  GLY A  13      36.753  -2.905   3.393  1.00  0.00            
ATOM    147  HA1 GLY A  13      37.065  -2.822   2.350  1.00  0.00            
ATOM    148  HA2 GLY A  13      35.885  -3.566   3.488  1.00  0.00            
ATOM    149  C   GLY A  13      37.873  -3.631   4.132  1.00  0.00            
ATOM    150  O   GLY A  13      38.406  -3.126   5.147  1.00  0.00            
ATOM    151  N   PRO A  14      38.402  -4.846   3.754  1.00  0.00            
ATOM    152  CD  PRO A  14      37.867  -5.620   2.584  1.00  0.00            
ATOM    153  HD1 PRO A  14      37.945  -5.070   1.647  1.00  0.00            
ATOM    154  HD2 PRO A  14      36.850  -5.862   2.869  1.00  0.00            
ATOM    155  CG  PRO A  14      38.664  -6.916   2.578  1.00  0.00            
ATOM    156  HG1 PRO A  14      39.640  -6.872   2.094  1.00  0.00            
ATOM    157  HG2 PRO A  14      38.065  -7.746   2.207  1.00  0.00            
ATOM    158  CB  PRO A  14      38.979  -7.152   4.078  1.00  0.00            
ATOM    159  HB1 PRO A  14      39.907  -7.718   4.077  1.00  0.00            
ATOM    160  HB2 PRO A  14      38.157  -7.661   4.580  1.00  0.00            
ATOM    161  CA  PRO A  14      39.227  -5.735   4.587  1.00  0.00            
ATOM    162  HA  PRO A  14      38.922  -5.637   5.636  1.00  0.00            
ATOM    163  C   PRO A  14      40.732  -5.294   4.466  1.00  0.00            
ATOM    164  O   PRO A  14      41.071  -4.417   3.593  1.00  0.00            
ATOM    165  N   HYP A  15      41.649  -5.838   5.323  1.00  0.00            
ATOM    166  CD2 HYP A  15      41.314  -6.627   6.441  1.00  0.00            
ATOM    167 1HD2 HYP A  15      41.007  -7.650   6.233  1.00  0.00            
ATOM    168 2HD2 HYP A  15      40.493  -6.091   6.907  1.00  0.00            
ATOM    169  CG  HYP A  15      42.552  -6.652   7.304  1.00  0.00            
ATOM    170  HG  HYP A  15      42.716  -7.544   7.912  1.00  0.00            
ATOM    171  OD1 HYP A  15      42.531  -5.504   8.144  1.00  0.00            
ATOM    172  HD1 HYP A  15      41.855  -5.696   8.789  1.00  0.00            
ATOM    173  CB  HYP A  15      43.627  -6.569   6.242  1.00  0.00            
ATOM    174  HB1 HYP A  15      43.616  -7.538   5.755  1.00  0.00            
ATOM    175  HB2 HYP A  15      44.594  -6.237   6.621  1.00  0.00            
ATOM    176  CA  HYP A  15      43.054  -5.570   5.262  1.00  0.00            
ATOM    177  HA  HYP A  15      43.258  -4.529   5.524  1.00  0.00            
ATOM    178  C   HYP A  15      43.721  -5.694   3.828  1.00  0.00            
ATOM    179  O   HYP A  15      43.095  -6.362   2.994  1.00  0.00            
ATOM    180  N   GLY A  16      44.951  -5.372   3.559  1.00  0.00            
ATOM    181  H   GLY A  16      45.379  -4.799   4.285  1.00  0.00            
ATOM    182  CA  GLY A  16      45.620  -5.520   2.229  1.00  0.00            
ATOM    183  HA1 GLY A  16      46.353  -4.773   1.943  1.00  0.00            
ATOM    184  HA2 GLY A  16      44.846  -5.480   1.455  1.00  0.00            
ATOM    185  C   GLY A  16      46.130  -6.926   2.009  1.00  0.00            
ATOM    186  O   GLY A  16      45.965  -7.755   2.880  1.00  0.00            
ATOM    187  N   GLU A  17      46.841  -7.152   0.936  1.00  0.00            
ATOM    188  H   GLU A  17      46.973  -6.393   0.277  1.00  0.00            
ATOM    189  CA  GLU A  17      47.553  -8.343   0.737  1.00  0.00            
ATOM    190  HA  GLU A  17      47.201  -9.063   1.478  1.00  0.00            
ATOM    191  CB  GLU A  17      47.414  -8.885  -0.654  1.00  0.00            
ATOM    192  HB1 GLU A  17      47.995  -9.806  -0.763  1.00  0.00            
ATOM    193  HB2 GLU A  17      47.829  -8.116  -1.305  1.00  0.00            
ATOM    194  CG  GLU A  17      45.948  -9.151  -0.974  1.00  0.00            
ATOM    195  HG1 GLU A  17      45.451  -8.231  -1.304  1.00  0.00            
ATOM    196  HG2 GLU A  17      45.337  -9.506  -0.150  1.00  0.00            
ATOM    197  CD  GLU A  17      45.833 -10.169  -2.041  1.00  0.00            
ATOM    198  OE1 GLU A  17      45.942 -11.408  -1.710  1.00  0.00            
ATOM    199  OE2 GLU A  17      45.617  -9.815  -3.218  1.00  0.00            
ATOM    200  C   GLU A  17      49.045  -8.031   1.219  1.00  0.00            
ATOM    201  O   GLU A  17      49.510  -6.889   1.346  1.00  0.00            
ATOM    202  N   PRO A  18      49.875  -9.059   1.462  1.00  0.00            
ATOM    203  CD  PRO A  18      49.585 -10.453   1.505  1.00  0.00            
ATOM    204  HD1 PRO A  18      49.798 -10.912   0.536  1.00  0.00            
ATOM    205  HD2 PRO A  18      48.558 -10.646   1.804  1.00  0.00            
ATOM    206  CG  PRO A  18      50.535 -11.096   2.507  1.00  0.00            
ATOM    207  HG1 PRO A  18      50.657 -12.169   2.388  1.00  0.00            
ATOM    208  HG2 PRO A  18      50.171 -10.857   3.504  1.00  0.00            
ATOM    209  CB  PRO A  18      51.823 -10.209   2.346  1.00  0.00            
ATOM    210  HB1 PRO A  18      52.486 -10.727   1.662  1.00  0.00            
ATOM    211  HB2 PRO A  18      52.307 -10.035   3.300  1.00  0.00            
ATOM    212  CA  PRO A  18      51.264  -8.927   1.897  1.00  0.00            
ATOM    213  HA  PRO A  18      51.343  -8.219   2.730  1.00  0.00            
ATOM    214  C   PRO A  18      52.176  -8.380   0.815  1.00  0.00            
ATOM    215  O   PRO A  18      51.931  -8.562  -0.360  1.00  0.00            
ATOM    216  N   GLY A  19      53.184  -7.561   1.200  1.00  0.00            
ATOM    217  H   GLY A  19      53.272  -7.319   2.173  1.00  0.00            
ATOM    218  CA  GLY A  19      53.994  -6.697   0.361  1.00  0.00            
ATOM    219  HA1 GLY A  19      54.700  -6.165   1.002  1.00  0.00            
ATOM    220  HA2 GLY A  19      53.385  -5.926  -0.110  1.00  0.00            
ATOM    221  C   GLY A  19      54.871  -7.320  -0.755  1.00  0.00            
ATOM    222  O   GLY A  19      55.571  -8.286  -0.514  1.00  0.00            
ATOM    223  N   GLN A  20      54.899  -6.714  -1.998  1.00  0.00            
ATOM    224  H   GLN A  20      54.434  -5.821  -2.121  1.00  0.00            
ATOM    225  CA  GLN A  20      55.283  -7.412  -3.284  1.00  0.00            
ATOM    226  HA  GLN A  20      56.136  -8.042  -3.054  1.00  0.00            
ATOM    227  CB  GLN A  20      54.064  -8.213  -3.778  1.00  0.00            
ATOM    228  HB1 GLN A  20      54.024  -9.180  -3.277  1.00  0.00            
ATOM    229  HB2 GLN A  20      54.122  -8.468  -4.833  1.00  0.00            
ATOM    230  CG  GLN A  20      52.688  -7.526  -3.629  1.00  0.00            
ATOM    231  HG1 GLN A  20      52.424  -6.739  -4.327  1.00  0.00            
ATOM    232  HG2 GLN A  20      52.545  -7.236  -2.586  1.00  0.00            
ATOM    233  CD  GLN A  20      51.524  -8.439  -4.025  1.00  0.00            
ATOM    234  OE1 GLN A  20      51.071  -8.417  -5.175  1.00  0.00            
ATOM    235  NE2 GLN A  20      51.030  -9.242  -3.129  1.00  0.00            
ATOM    236 1HE2 GLN A  20      51.338  -9.190  -2.164  1.00  0.00            
ATOM    237 2HE2 GLN A  20      50.151  -9.674  -3.388  1.00  0.00            
ATOM    238  C   GLN A  20      55.639  -6.363  -4.413  1.00  0.00            
ATOM    239  O   GLN A  20      55.215  -5.211  -4.296  1.00  0.00            
ATOM    240  N   GLY A  21      56.548  -6.761  -5.330  1.00  0.00            
ATOM    241  H   GLY A  21      56.968  -7.677  -5.278  1.00  0.00            
ATOM    242  CA  GLY A  21      57.038  -5.848  -6.403  1.00  0.00            
ATOM    243  HA1 GLY A  21      56.913  -4.836  -6.039  1.00  0.00            
ATOM    244  HA2 GLY A  21      56.399  -5.929  -7.288  1.00  0.00            
ATOM    245  C   GLY A  21      58.559  -5.986  -6.757  1.00  0.00            
ATOM    246  O   GLY A  21      59.223  -6.849  -6.143  1.00  0.00            
ATOM    247  N   LEU A  22      59.041  -5.186  -7.678  1.00  0.00            
ATOM    248  H   LEU A  22      58.430  -4.492  -8.077  1.00  0.00            
ATOM    249  CA  LEU A  22      60.489  -4.944  -7.803  1.00  0.00            
ATOM    250  HA  LEU A  22      61.081  -5.864  -7.823  1.00  0.00            
ATOM    251  CB  LEU A  22      60.796  -4.241  -9.165  1.00  0.00            
ATOM    252  HB1 LEU A  22      61.779  -3.775  -9.250  1.00  0.00            
ATOM    253  HB2 LEU A  22      60.136  -3.383  -9.239  1.00  0.00            
ATOM    254  CG  LEU A  22      60.611  -5.173 -10.360  1.00  0.00            
ATOM    255  HG  LEU A  22      59.634  -5.637 -10.294  1.00  0.00            
ATOM    256  CD1 LEU A  22      60.576  -4.343 -11.688  1.00  0.00            
ATOM    257 1HD1 LEU A  22      61.528  -3.823 -11.796  1.00  0.00            
ATOM    258 2HD1 LEU A  22      60.596  -5.060 -12.511  1.00  0.00            
ATOM    259 3HD1 LEU A  22      59.846  -3.533 -11.653  1.00  0.00            
ATOM    260  CD2 LEU A  22      61.814  -6.149 -10.540  1.00  0.00            
ATOM    261 1HD2 LEU A  22      61.631  -6.741 -11.433  1.00  0.00            
ATOM    262 2HD2 LEU A  22      62.728  -5.548 -10.586  1.00  0.00            
ATOM    263 3HD2 LEU A  22      61.814  -6.869  -9.728  1.00  0.00            
ATOM    264  C   LEU A  22      61.095  -4.145  -6.639  1.00  0.00            
ATOM    265  O   LEU A  22      60.397  -3.494  -5.852  1.00  0.00            
ATOM    266  N   ARG A  23      62.380  -4.195  -6.549  1.00  0.00            
ATOM    267  H   ARG A  23      62.877  -4.758  -7.229  1.00  0.00            
ATOM    268  CA  ARG A  23      63.130  -3.729  -5.363  1.00  0.00            
ATOM    269  HA  ARG A  23      62.707  -3.993  -4.402  1.00  0.00            
ATOM    270  CB  ARG A  23      64.443  -4.477  -5.222  1.00  0.00            
ATOM    271  HB1 ARG A  23      65.093  -4.031  -4.474  1.00  0.00            
ATOM    272  HB2 ARG A  23      64.824  -4.647  -6.235  1.00  0.00            
ATOM    273  CG  ARG A  23      64.204  -5.912  -4.681  1.00  0.00            
ATOM    274  HG1 ARG A  23      63.366  -6.332  -5.242  1.00  0.00            
ATOM    275  HG2 ARG A  23      63.782  -5.893  -3.670  1.00  0.00            
ATOM    276  CD  ARG A  23      65.390  -6.858  -4.629  1.00  0.00            
ATOM    277  HD1 ARG A  23      66.240  -6.380  -4.120  1.00  0.00            
ATOM    278  HD2 ARG A  23      65.690  -6.991  -5.664  1.00  0.00            
ATOM    279  NE  ARG A  23      65.106  -8.244  -4.128  1.00  0.00            
ATOM    280  HE  ARG A  23      64.981  -8.959  -4.828  1.00  0.00            
ATOM    281  CZ  ARG A  23      65.080  -8.544  -2.853  1.00  0.00            
ATOM    282  NH1 ARG A  23      64.554  -9.657  -2.508  1.00  0.00            
ATOM    283 1HH1 ARG A  23      63.993 -10.021  -3.269  1.00  0.00            
ATOM    284 2HH1 ARG A  23      64.524 -10.012  -1.571  1.00  0.00            
ATOM    285  NH2 ARG A  23      65.517  -7.838  -1.873  1.00  0.00            
ATOM    286 1HH2 ARG A  23      65.845  -6.901  -2.072  1.00  0.00            
ATOM    287 2HH2 ARG A  23      65.463  -8.191  -0.932  1.00  0.00            
ATOM    288  C   ARG A  23      63.226  -2.222  -5.336  1.00  0.00            
ATOM    289  O   ARG A  23      63.073  -1.485  -6.291  1.00  0.00            
ATOM    290  N   GLY A  24      63.745  -1.788  -4.219  1.00  0.00            
ATOM    291  H   GLY A  24      63.984  -2.519  -3.564  1.00  0.00            
ATOM    292  CA  GLY A  24      64.173  -0.430  -3.968  1.00  0.00            
ATOM    293  HA1 GLY A  24      64.193  -0.320  -2.876  1.00  0.00            
ATOM    294  HA2 GLY A  24      63.653   0.311  -4.563  1.00  0.00            
ATOM    295  C   GLY A  24      65.670  -0.129  -4.460  1.00  0.00            
ATOM    296  O   GLY A  24      66.237  -0.908  -5.232  1.00  0.00            
ATOM    297  N   PRO A  25      66.289   0.962  -4.100  1.00  0.00            
ATOM    298  CD  PRO A  25      65.642   2.042  -3.344  1.00  0.00            
ATOM    299  HD1 PRO A  25      65.620   1.750  -2.300  1.00  0.00            
ATOM    300  HD2 PRO A  25      64.621   2.302  -3.638  1.00  0.00            
ATOM    301  CG  PRO A  25      66.548   3.241  -3.405  1.00  0.00            
ATOM    302  HG1 PRO A  25      67.149   3.245  -2.501  1.00  0.00            
ATOM    303  HG2 PRO A  25      65.960   4.147  -3.566  1.00  0.00            
ATOM    304  CB  PRO A  25      67.337   2.973  -4.682  1.00  0.00            
ATOM    305  HB1 PRO A  25      68.278   3.516  -4.632  1.00  0.00            
ATOM    306  HB2 PRO A  25      66.731   3.251  -5.549  1.00  0.00            
ATOM    307  CA  PRO A  25      67.503   1.491  -4.748  1.00  0.00            
ATOM    308  HA  PRO A  25      67.491   1.203  -5.798  1.00  0.00            
ATOM    309  C   PRO A  25      68.809   1.019  -4.073  1.00  0.00            
ATOM    310  O   PRO A  25      68.805   0.488  -2.961  1.00  0.00            
ATOM    311  N   HYP A  26      70.011   1.121  -4.710  1.00  0.00            
ATOM    312  CD2 HYP A  26      70.285   1.435  -6.125  1.00  0.00            
ATOM    313 1HD2 HYP A  26      70.400   2.510  -6.258  1.00  0.00            
ATOM    314 2HD2 HYP A  26      69.442   1.142  -6.756  1.00  0.00            
ATOM    315  CG  HYP A  26      71.570   0.703  -6.500  1.00  0.00            
ATOM    316  HG  HYP A  26      72.133   1.240  -7.262  1.00  0.00            
ATOM    317  OD1 HYP A  26      71.295  -0.542  -7.025  1.00  0.00            
ATOM    318  HD1 HYP A  26      71.329  -0.460  -7.978  1.00  0.00            
ATOM    319  CB  HYP A  26      72.324   0.808  -5.161  1.00  0.00            
ATOM    320  HB1 HYP A  26      72.689   1.832  -5.051  1.00  0.00            
ATOM    321  HB2 HYP A  26      73.196   0.157  -5.086  1.00  0.00            
ATOM    322  CA  HYP A  26      71.234   0.582  -4.114  1.00  0.00            
ATOM    323  HA  HYP A  26      71.080  -0.494  -4.025  1.00  0.00            
ATOM    324  C   HYP A  26      71.658   1.222  -2.829  1.00  0.00            
ATOM    325  O   HYP A  26      71.362   2.366  -2.449  1.00  0.00            
ATOM    326  N   GLY A  27      72.398   0.431  -2.031  1.00  0.00            
ATOM    327  H   GLY A  27      72.501  -0.551  -2.239  1.00  0.00            
ATOM    328  CA  GLY A  27      72.937   0.824  -0.722  1.00  0.00            
ATOM    329  HA1 GLY A  27      73.212  -0.031  -0.115  1.00  0.00            
ATOM    330  HA2 GLY A  27      72.099   1.299  -0.217  1.00  0.00            
ATOM    331  C   GLY A  27      74.078   1.839  -0.839  1.00  0.00            
ATOM    332  O   GLY A  27      74.407   2.245  -1.938  1.00  0.00            
ATOM    333  N   PRO A  28      74.697   2.254   0.266  1.00  0.00            
ATOM    334  CD  PRO A  28      74.177   2.029   1.636  1.00  0.00            
ATOM    335  HD1 PRO A  28      74.658   1.143   2.040  1.00  0.00            
ATOM    336  HD2 PRO A  28      73.094   1.992   1.768  1.00  0.00            
ATOM    337  CG  PRO A  28      74.765   3.235   2.373  1.00  0.00            
ATOM    338  HG1 PRO A  28      74.861   3.066   3.441  1.00  0.00            
ATOM    339  HG2 PRO A  28      74.214   4.135   2.118  1.00  0.00            
ATOM    340  CB  PRO A  28      76.120   3.409   1.743  1.00  0.00            
ATOM    341  HB1 PRO A  28      76.851   2.712   2.148  1.00  0.00            
ATOM    342  HB2 PRO A  28      76.582   4.393   1.837  1.00  0.00            
ATOM    343  CA  PRO A  28      75.869   3.140   0.236  1.00  0.00            
ATOM    344  HA  PRO A  28      75.516   4.019  -0.297  1.00  0.00            
ATOM    345  C   PRO A  28      77.090   2.596  -0.430  1.00  0.00            
ATOM    346  O   PRO A  28      77.340   1.416  -0.141  1.00  0.00            
ATOM    347  N   HYP A  29      77.999   3.359  -1.028  1.00  0.00            
ATOM    348  CD2 HYP A  29      77.842   4.742  -1.418  1.00  0.00            
ATOM    349 1HD2 HYP A  29      77.771   5.344  -0.510  1.00  0.00            
ATOM    350 2HD2 HYP A  29      76.927   4.835  -2.008  1.00  0.00            
ATOM    351  CG  HYP A  29      79.079   5.165  -2.158  1.00  0.00            
ATOM    352  HG  HYP A  29      79.389   6.177  -1.887  1.00  0.00            
ATOM    353  OD1 HYP A  29      78.828   4.924  -3.565  1.00  0.00            
ATOM    354  HD1 HYP A  29      78.074   5.451  -3.821  1.00  0.00            
ATOM    355  CB  HYP A  29      80.167   4.182  -1.624  1.00  0.00            
ATOM    356  HB1 HYP A  29      80.610   4.715  -0.782  1.00  0.00            
ATOM    357  HB2 HYP A  29      80.900   3.825  -2.337  1.00  0.00            
ATOM    358  CA  HYP A  29      79.431   2.985  -1.147  1.00  0.00            
ATOM    359  HA  HYP A  29      79.472   2.318  -2.010  1.00  0.00            
ATOM    360  C   HYP A  29      80.091   2.364   0.115  1.00  0.00            
ATOM    361  O   HYP A  29      79.882   2.862   1.218  1.00  0.00            
ATOM    362  N   GLY A  30      80.864   1.290  -0.144  1.00  0.00            
ATOM    363  H   GLY A  30      80.778   0.932  -1.080  1.00  0.00            
ATOM    364  CA  GLY A  30      81.436   0.540   0.955  1.00  0.00            
ATOM    365  HA1 GLY A  30      81.679  -0.464   0.598  1.00  0.00            
ATOM    366  HA2 GLY A  30      80.691   0.469   1.743  1.00  0.00            
ATOM    367  C   GLY A  30      82.788   1.087   1.583  1.00  0.00            
ATOM    368  O   GLY A  30      83.220   2.197   1.346  1.00  0.00            
ATOM    369  N   PRO A  31      83.386   0.279   2.449  1.00  0.00            
ATOM    370  CD  PRO A  31      82.764  -0.884   3.010  1.00  0.00            
ATOM    371  HD1 PRO A  31      82.818  -1.643   2.224  1.00  0.00            
ATOM    372  HD2 PRO A  31      81.755  -0.682   3.369  1.00  0.00            
ATOM    373  CG  PRO A  31      83.676  -1.228   4.190  1.00  0.00            
ATOM    374  HG1 PRO A  31      83.757  -2.311   4.311  1.00  0.00            
ATOM    375  HG2 PRO A  31      83.196  -0.888   5.110  1.00  0.00            
ATOM    376  CB  PRO A  31      85.045  -0.522   3.935  1.00  0.00            
ATOM    377  HB1 PRO A  31      85.521  -1.251   3.278  1.00  0.00            
ATOM    378  HB2 PRO A  31      85.661  -0.281   4.803  1.00  0.00            
ATOM    379  CA  PRO A  31      84.612   0.706   3.190  1.00  0.00            
ATOM    380  HA  PRO A  31      84.239   1.457   3.883  1.00  0.00            
ATOM    381  C   PRO A  31      85.734   1.233   2.279  1.00  0.00            
ATOM    382  O   PRO A  31      86.047   0.643   1.186  1.00  0.00            
ATOM    383  N   HYP A  32      86.468   2.231   2.802  1.00  0.00            
ATOM    384  CD2 HYP A  32      86.129   3.258   3.798  1.00  0.00            
ATOM    385 1HD2 HYP A  32      86.663   3.070   4.718  1.00  0.00            
ATOM    386 2HD2 HYP A  32      85.081   3.472   4.009  1.00  0.00            
ATOM    387  CG  HYP A  32      86.716   4.534   3.263  1.00  0.00            
ATOM    388  HG  HYP A  32      86.753   5.249   4.083  1.00  0.00            
ATOM    389  OD1 HYP A  32      85.879   5.014   2.243  1.00  0.00            
ATOM    390  HD1 HYP A  32      86.111   5.929   2.083  1.00  0.00            
ATOM    391  CB  HYP A  32      88.028   4.090   2.745  1.00  0.00            
ATOM    392  HB1 HYP A  32      88.653   3.755   3.579  1.00  0.00            
ATOM    393  HB2 HYP A  32      88.577   4.767   2.083  1.00  0.00            
ATOM    394  CA  HYP A  32      87.605   2.759   2.001  1.00  0.00            
ATOM    395  HA  HYP A  32      87.246   3.081   1.029  1.00  0.00            
ATOM    396  C   HYP A  32      88.717   1.760   1.937  1.00  0.00            
ATOM    397  O   HYP A  32      88.860   0.937   2.845  1.00  0.00            
ATOM    398  N   GLY A  33      89.349   1.648   0.769  1.00  0.00            
ATOM    399  H   GLY A  33      88.923   2.172   0.015  1.00  0.00            
ATOM    400  CA  GLY A  33      90.315   0.654   0.340  1.00  0.00            
ATOM    401  HA1 GLY A  33      90.623   0.829  -0.681  1.00  0.00            
ATOM    402  HA2 GLY A  33      89.856  -0.334   0.395  1.00  0.00            
ATOM    403  C   GLY A  33      91.549   0.510   1.227  1.00  0.00            
ATOM    404  O   GLY A  33      91.797   1.422   2.026  1.00  0.00            
ATOM    405  N   PRO A  34      92.379  -0.507   1.069  1.00  0.00            
ATOM    406  CD  PRO A  34      92.025  -1.631   0.196  1.00  0.00            
ATOM    407  HD1 PRO A  34      91.497  -1.440  -0.744  1.00  0.00            
ATOM    408  HD2 PRO A  34      91.361  -2.351   0.666  1.00  0.00            
ATOM    409  CG  PRO A  34      93.393  -2.309   0.003  1.00  0.00            
ATOM    410  HG1 PRO A  34      93.931  -1.852  -0.830  1.00  0.00            
ATOM    411  HG2 PRO A  34      93.325  -3.366  -0.281  1.00  0.00            
ATOM    412  CB  PRO A  34      94.163  -2.006   1.248  1.00  0.00            
ATOM    413  HB1 PRO A  34      95.237  -1.971   1.080  1.00  0.00            
ATOM    414  HB2 PRO A  34      93.983  -2.754   2.030  1.00  0.00            
ATOM    415  CA  PRO A  34      93.698  -0.647   1.719  1.00  0.00            
ATOM    416  HA  PRO A  34      93.593  -0.693   2.802  1.00  0.00            
ATOM    417  C   PRO A  34      94.728   0.438   1.237  1.00  0.00            
ATOM    418  O   PRO A  34      94.492   1.086   0.222  1.00  0.00            
ATOM    419  N   HYP A  35      95.868   0.606   1.925  1.00  0.00            
ATOM    420  CD2 HYP A  35      96.101   0.241   3.306  1.00  0.00            
ATOM    421 1HD2 HYP A  35      96.472  -0.785   3.316  1.00  0.00            
ATOM    422 2HD2 HYP A  35      95.226   0.247   3.957  1.00  0.00            
ATOM    423  CG  HYP A  35      97.099   1.327   3.820  1.00  0.00            
ATOM    424  HG  HYP A  35      97.733   1.006   4.648  1.00  0.00            
ATOM    425  OD1 HYP A  35      96.411   2.488   4.224  1.00  0.00            
ATOM    426  HD1 HYP A  35      95.590   2.213   4.642  1.00  0.00            
ATOM    427  CB  HYP A  35      97.902   1.738   2.546  1.00  0.00            
ATOM    428  HB1 HYP A  35      98.650   0.957   2.405  1.00  0.00            
ATOM    429  HB2 HYP A  35      98.347   2.731   2.466  1.00  0.00            
ATOM    430  CA  HYP A  35      96.851   1.632   1.472  1.00  0.00            
ATOM    431  HA  HYP A  35      96.359   2.591   1.307  1.00  0.00            
ATOM    432  C   HYP A  35      97.460   1.253   0.143  1.00  0.00            
ATOM    433  O   HYP A  35      97.647   0.079  -0.128  1.00  0.00            
ATOM    434  N   GLY A  36      97.808   2.175  -0.731  1.00  0.00            
ATOM    435  H   GLY A  36      97.531   3.131  -0.540  1.00  0.00            
ATOM    436  CA  GLY A  36      98.475   1.928  -1.969  1.00  0.00            
ATOM    437  HA1 GLY A  36      98.448   2.944  -2.389  1.00  0.00            
ATOM    438  HA2 GLY A  36      97.930   1.251  -2.620  1.00  0.00            
ATOM    439  C   GLY A  36      99.961   1.481  -1.869  1.00  0.00            
ATOM    440  O   GLY A  36     100.465   1.300  -0.809  1.00  0.00            
ATOM    441  N   PRO A  37     100.677   1.385  -3.008  1.00  0.00            
ATOM    442  CD  PRO A  37     100.037   1.520  -4.383  1.00  0.00            
ATOM    443  HD1 PRO A  37     100.099   2.453  -4.944  1.00  0.00            
ATOM    444  HD2 PRO A  37      98.976   1.271  -4.335  1.00  0.00            
ATOM    445  CG  PRO A  37     100.889   0.511  -5.243  1.00  0.00            
ATOM    446  HG1 PRO A  37     100.986   0.807  -6.283  1.00  0.00            
ATOM    447  HG2 PRO A  37     100.365  -0.436  -5.140  1.00  0.00            
ATOM    448  CB  PRO A  37     102.243   0.432  -4.499  1.00  0.00            
ATOM    449  HB1 PRO A  37     102.895   1.189  -4.936  1.00  0.00            
ATOM    450  HB2 PRO A  37     102.725  -0.542  -4.626  1.00  0.00            
ATOM    451  CA  PRO A  37     101.988   0.842  -3.072  1.00  0.00            
ATOM    452  HA  PRO A  37     101.858   0.008  -2.382  1.00  0.00            
ATOM    453  C   PRO A  37     103.128   1.631  -2.352  1.00  0.00            
ATOM    454  O   PRO A  37     103.119   2.890  -2.245  1.00  0.00            
ATOM    455  N   HYP A  38     104.278   0.992  -2.047  1.00  0.00            
ATOM    456  CD2 HYP A  38     104.554  -0.405  -1.971  1.00  0.00            
ATOM    457 1HD2 HYP A  38     104.878  -0.742  -2.951  1.00  0.00            
ATOM    458 2HD2 HYP A  38     103.741  -1.034  -1.599  1.00  0.00            
ATOM    459  CG  HYP A  38     105.656  -0.596  -0.984  1.00  0.00            
ATOM    460  HG  HYP A  38     106.219  -1.452  -1.344  1.00  0.00            
ATOM    461  OD1 HYP A  38     105.153  -0.709   0.364  1.00  0.00            
ATOM    462  HD1 HYP A  38     105.895  -0.765   0.967  1.00  0.00            
ATOM    463  CB  HYP A  38     106.474   0.641  -1.175  1.00  0.00            
ATOM    464  HB1 HYP A  38     107.165   0.485  -2.012  1.00  0.00            
ATOM    465  HB2 HYP A  38     107.062   0.979  -0.313  1.00  0.00            
ATOM    466  CA  HYP A  38     105.386   1.720  -1.399  1.00  0.00            
ATOM    467  HA  HYP A  38     105.086   2.150  -0.440  1.00  0.00            
ATOM    468  C   HYP A  38     105.891   2.834  -2.354  1.00  0.00            
ATOM    469  O   HYP A  38     106.097   2.571  -3.564  1.00  0.00            
ATOM    470  N   GLY A  39     106.242   4.022  -1.865  1.00  0.00            
ATOM    471  H   GLY A  39     106.326   4.104  -0.862  1.00  0.00            
ATOM    472  CA  GLY A  39     106.670   5.202  -2.699  1.00  0.00            
ATOM    473  HA1 GLY A  39     106.700   6.001  -1.964  1.00  0.00            
ATOM    474  HA2 GLY A  39     105.908   5.445  -3.441  1.00  0.00            
ATOM    475  C   GLY A  39     108.023   5.070  -3.329  1.00  0.00            
ATOM    476  O   GLY A  39     108.745   4.112  -3.122  1.00  0.00            
ATOM    477  N   NH2 A  40     108.297   5.940  -4.350  1.00  0.00            
ATOM    478  H1  NH2 A  40     107.664   6.734  -4.445  1.00  0.00            
ATOM    479  H2  NH2 A  40     107.776   5.139  -4.008  1.00  0.00            
TER
ATOM    480  CH3 ACE B   1       7.688   6.976  -4.121  1.00  0.00            
ATOM    481 1HH3 ACE B   1       6.731   6.495  -4.305  1.00  0.00            
ATOM    482 2HH3 ACE B   1       7.590   7.830  -3.452  1.00  0.00            
ATOM    483 3HH3 ACE B   1       8.153   7.233  -5.069  1.00  0.00            
ATOM    484  C   ACE B   1       8.540   5.962  -3.403  1.00  0.00            
ATOM    485  O   ACE B   1       8.657   5.974  -2.187  1.00  0.00            
ATOM    486  N   PRO B   2       9.100   5.008  -4.063  1.00  0.00            
ATOM    487  CD  PRO B   2       8.893   4.624  -5.497  1.00  0.00            
ATOM    488  HD1 PRO B   2       9.203   5.474  -6.117  1.00  0.00            
ATOM    489  HD2 PRO B   2       7.851   4.345  -5.628  1.00  0.00            
ATOM    490  CG  PRO B   2       9.711   3.345  -5.790  1.00  0.00            
ATOM    491  HG1 PRO B   2      10.754   3.643  -5.921  1.00  0.00            
ATOM    492  HG2 PRO B   2       9.226   2.819  -6.613  1.00  0.00            
ATOM    493  CB  PRO B   2       9.692   2.695  -4.381  1.00  0.00            
ATOM    494  HB1 PRO B   2      10.542   2.024  -4.231  1.00  0.00            
ATOM    495  HB2 PRO B   2       8.737   2.185  -4.272  1.00  0.00            
ATOM    496  CA  PRO B   2       9.749   3.853  -3.366  1.00  0.00            
ATOM    497  HA  PRO B   2       9.109   3.573  -2.530  1.00  0.00            
ATOM    498  C   PRO B   2      11.114   4.121  -2.804  1.00  0.00            
ATOM    499  O   PRO B   2      11.773   4.998  -3.276  1.00  0.00            
ATOM    500  N   HYP B   3      11.553   3.392  -1.756  1.00  0.00            
ATOM    501  CD2 HYP B   3      10.757   2.470  -0.931  1.00  0.00            
ATOM    502 1HD2 HYP B   3      10.646   1.577  -1.546  1.00  0.00            
ATOM    503 2HD2 HYP B   3       9.770   2.840  -0.658  1.00  0.00            
ATOM    504  CG  HYP B   3      11.496   2.158   0.419  1.00  0.00            
ATOM    505  HG  HYP B   3      11.241   1.245   0.943  1.00  0.00            
ATOM    506  OD1 HYP B   3      11.359   3.168   1.394  1.00  0.00            
ATOM    507  HD1 HYP B   3      12.047   3.134   2.067  1.00  0.00            
ATOM    508  CB  HYP B   3      12.849   2.259  -0.264  1.00  0.00            
ATOM    509  HB1 HYP B   3      13.116   1.273  -0.642  1.00  0.00            
ATOM    510  HB2 HYP B   3      13.645   2.407   0.469  1.00  0.00            
ATOM    511  CA  HYP B   3      12.888   3.460  -1.177  1.00  0.00            
ATOM    512  HA  HYP B   3      12.920   4.391  -0.594  1.00  0.00            
ATOM    513  C   HYP B   3      13.998   3.194  -2.149  1.00  0.00            
ATOM    514  O   HYP B   3      13.780   2.509  -3.140  1.00  0.00            
ATOM    515  N   GLY B   4      15.119   3.748  -1.869  1.00  0.00            
ATOM    516  H   GLY B   4      15.155   4.282  -1.011  1.00  0.00            
ATOM    517  CA  GLY B   4      16.287   3.763  -2.762  1.00  0.00            
ATOM    518  HA1 GLY B   4      16.904   4.590  -2.438  1.00  0.00            
ATOM    519  HA2 GLY B   4      15.842   4.034  -3.727  1.00  0.00            
ATOM    520  C   GLY B   4      17.150   2.476  -2.682  1.00  0.00            
ATOM    521  O   GLY B   4      17.150   1.832  -1.605  1.00  0.00            
ATOM    522  N   PRO B   5      17.912   2.075  -3.710  1.00  0.00            
ATOM    523  CD  PRO B   5      17.962   2.803  -4.908  1.00  0.00            
ATOM    524  HD1 PRO B   5      18.351   3.813  -4.760  1.00  0.00            
ATOM    525  HD2 PRO B   5      17.031   2.932  -5.455  1.00  0.00            
ATOM    526  CG  PRO B   5      19.005   2.124  -5.851  1.00  0.00            
ATOM    527  HG1 PRO B   5      19.937   2.672  -5.687  1.00  0.00            
ATOM    528  HG2 PRO B   5      18.681   2.143  -6.896  1.00  0.00            
ATOM    529  CB  PRO B   5      19.094   0.701  -5.213  1.00  0.00            
ATOM    530  HB1 PRO B   5      19.996   0.111  -5.427  1.00  0.00            
ATOM    531  HB2 PRO B   5      18.285   0.097  -5.632  1.00  0.00            
ATOM    532  CA  PRO B   5      18.859   0.999  -3.711  1.00  0.00            
ATOM    533  HA  PRO B   5      18.347   0.171  -3.228  1.00  0.00            
ATOM    534  C   PRO B   5      20.196   1.286  -3.060  1.00  0.00            
ATOM    535  O   PRO B   5      20.365   2.427  -2.668  1.00  0.00            
ATOM    536  N   HYP B   6      20.924   0.239  -2.609  1.00  0.00            
ATOM    537  CD2 HYP B   6      20.616  -1.190  -2.672  1.00  0.00            
ATOM    538 1HD2 HYP B   6      20.814  -1.621  -3.653  1.00  0.00            
ATOM    539 2HD2 HYP B   6      19.575  -1.438  -2.438  1.00  0.00            
ATOM    540  CG  HYP B   6      21.589  -1.908  -1.694  1.00  0.00            
ATOM    541  HG  HYP B   6      21.663  -2.892  -2.155  1.00  0.00            
ATOM    542  OD1 HYP B   6      21.096  -2.072  -0.328  1.00  0.00            
ATOM    543  HD1 HYP B   6      21.799  -2.174   0.330  1.00  0.00            
ATOM    544  CB  HYP B   6      22.722  -1.014  -1.713  1.00  0.00            
ATOM    545  HB1 HYP B   6      23.351  -1.211  -2.587  1.00  0.00            
ATOM    546  HB2 HYP B   6      23.278  -1.037  -0.784  1.00  0.00            
ATOM    547  CA  HYP B   6      22.099   0.393  -1.763  1.00  0.00            
ATOM    548  HA  HYP B   6      21.854   0.692  -0.752  1.00  0.00            
ATOM    549  C   HYP B   6      23.101   1.376  -2.322  1.00  0.00            
ATOM    550  O   HYP B   6      23.374   1.471  -3.513  1.00  0.00            
ATOM    551  N   GLY B   7      23.880   2.029  -1.440  1.00  0.00            
ATOM    552  H   GLY B   7      23.556   1.977  -0.481  1.00  0.00            
ATOM    553  CA  GLY B   7      24.833   3.034  -1.884  1.00  0.00            
ATOM    554  HA1 GLY B   7      25.111   3.768  -1.131  1.00  0.00            
ATOM    555  HA2 GLY B   7      24.386   3.575  -2.717  1.00  0.00            
ATOM    556  C   GLY B   7      26.080   2.327  -2.448  1.00  0.00            
ATOM    557  O   GLY B   7      26.224   1.088  -2.424  1.00  0.00            
ATOM    558  N   PRO B   8      27.102   3.147  -2.980  1.00  0.00            
ATOM    559  CD  PRO B   8      26.980   4.578  -3.172  1.00  0.00            
ATOM    560  HD1 PRO B   8      27.230   5.086  -2.237  1.00  0.00            
ATOM    561  HD2 PRO B   8      26.009   4.908  -3.514  1.00  0.00            
ATOM    562  CG  PRO B   8      28.088   4.874  -4.268  1.00  0.00            
ATOM    563  HG1 PRO B   8      28.487   5.881  -4.265  1.00  0.00            
ATOM    564  HG2 PRO B   8      27.618   4.800  -5.256  1.00  0.00            
ATOM    565  CB  PRO B   8      29.091   3.799  -4.060  1.00  0.00            
ATOM    566  HB1 PRO B   8      29.804   4.097  -3.291  1.00  0.00            
ATOM    567  HB2 PRO B   8      29.584   3.644  -5.025  1.00  0.00            
ATOM    568  CA  PRO B   8      28.245   2.545  -3.627  1.00  0.00            
ATOM    569  HA  PRO B   8      27.994   1.810  -4.392  1.00  0.00            
ATOM    570  C   PRO B   8      29.039   1.703  -2.628  1.00  0.00            
ATOM    571  O   PRO B   8      29.022   2.008  -1.394  1.00  0.00            
ATOM    572  N   HYP B   9      29.962   0.738  -3.088  1.00  0.00            
ATOM    573  CD2 HYP B   9      30.362   0.501  -4.454  1.00  0.00            
ATOM    574 1HD2 HYP B   9      31.165   1.158  -4.793  1.00  0.00            
ATOM    575 2HD2 HYP B   9      29.495   0.612  -5.100  1.00  0.00            
ATOM    576  CG  HYP B   9      30.791  -1.021  -4.472  1.00  0.00            
ATOM    577  HG  HYP B   9      31.555  -1.283  -5.204  1.00  0.00            
ATOM    578  OD1 HYP B   9      29.607  -1.740  -4.529  1.00  0.00            
ATOM    579  HD1 HYP B   9      28.869  -1.134  -4.440  1.00  0.00            
ATOM    580  CB  HYP B   9      31.359  -1.180  -3.092  1.00  0.00            
ATOM    581  HB1 HYP B   9      32.447  -1.112  -3.144  1.00  0.00            
ATOM    582  HB2 HYP B   9      31.076  -2.190  -2.803  1.00  0.00            
ATOM    583  CA  HYP B   9      30.784  -0.081  -2.183  1.00  0.00            
ATOM    584  HA  HYP B   9      30.013  -0.411  -1.492  1.00  0.00            
ATOM    585  C   HYP B   9      31.764   0.876  -1.448  1.00  0.00            
ATOM    586  O   HYP B   9      32.080   1.966  -1.959  1.00  0.00            
ATOM    587  N   GLY B  10      32.080   0.459  -0.217  1.00  0.00            
ATOM    588  H   GLY B  10      31.663  -0.416   0.079  1.00  0.00            
ATOM    589  CA  GLY B  10      32.795   1.375   0.702  1.00  0.00            
ATOM    590  HA1 GLY B  10      32.864   1.018   1.735  1.00  0.00            
ATOM    591  HA2 GLY B  10      32.250   2.307   0.824  1.00  0.00            
ATOM    592  C   GLY B  10      34.239   1.758   0.405  1.00  0.00            
ATOM    593  O   GLY B  10      34.831   1.160  -0.504  1.00  0.00            
ATOM    594  N   PRO B  11      34.924   2.648   1.183  1.00  0.00            
ATOM    595  CD  PRO B  11      34.421   3.503   2.230  1.00  0.00            
ATOM    596  HD1 PRO B  11      33.691   2.916   2.793  1.00  0.00            
ATOM    597  HD2 PRO B  11      33.925   4.393   1.864  1.00  0.00            
ATOM    598  CG  PRO B  11      35.609   3.862   3.044  1.00  0.00            
ATOM    599  HG1 PRO B  11      35.954   3.122   3.753  1.00  0.00            
ATOM    600  HG2 PRO B  11      35.409   4.769   3.614  1.00  0.00            
ATOM    601  CB  PRO B  11      36.553   4.096   1.845  1.00  0.00            
ATOM    602  HB1 PRO B  11      37.528   4.216   2.325  1.00  0.00            
ATOM    603  HB2 PRO B  11      36.292   5.017   1.325  1.00  0.00            
ATOM    604  CA  PRO B  11      36.342   2.893   0.986  1.00  0.00            
ATOM    605  HA  PRO B  11      36.491   3.195  -0.048  1.00  0.00            
ATOM    606  C   PRO B  11      37.354   1.751   1.410  1.00  0.00            
ATOM    607  O   PRO B  11      36.887   0.836   2.118  1.00  0.00            
ATOM    608  N   HYP B  12      38.602   1.790   0.949  1.00  0.00            
ATOM    609  CD2 HYP B  12      39.197   2.858   0.059  1.00  0.00            
ATOM    610 1HD2 HYP B  12      39.548   3.595   0.793  1.00  0.00            
ATOM    611 2HD2 HYP B  12      38.522   3.299  -0.671  1.00  0.00            
ATOM    612  CG  HYP B  12      40.311   2.197  -0.701  1.00  0.00            
ATOM    613  HG  HYP B  12      40.973   2.927  -1.171  1.00  0.00            
ATOM    614  OD1 HYP B  12      39.801   1.309  -1.687  1.00  0.00            
ATOM    615  HD1 HYP B  12      40.419   0.626  -1.953  1.00  0.00            
ATOM    616  CB  HYP B  12      40.901   1.274   0.380  1.00  0.00            
ATOM    617  HB1 HYP B  12      41.544   1.783   1.092  1.00  0.00            
ATOM    618  HB2 HYP B  12      41.580   0.511  -0.015  1.00  0.00            
ATOM    619  CA  HYP B  12      39.611   0.749   1.142  1.00  0.00            
ATOM    620  HA  HYP B  12      39.316  -0.178   0.664  1.00  0.00            
ATOM    621  C   HYP B  12      39.848   0.456   2.630  1.00  0.00            
ATOM    622  O   HYP B  12      39.612   1.258   3.480  1.00  0.00            
ATOM    623  N   GLY B  13      40.338  -0.761   2.906  1.00  0.00            
ATOM    624  H   GLY B  13      40.436  -1.476   2.204  1.00  0.00            
ATOM    625  CA  GLY B  13      40.644  -1.196   4.270  1.00  0.00            
ATOM    626  HA1 GLY B  13      40.376  -2.246   4.315  1.00  0.00            
ATOM    627  HA2 GLY B  13      39.994  -0.653   4.962  1.00  0.00            
ATOM    628  C   GLY B  13      42.013  -0.947   4.810  1.00  0.00            
ATOM    629  O   GLY B  13      42.751  -0.241   4.213  1.00  0.00            
ATOM    630  N   PRO B  14      42.325  -1.501   5.990  1.00  0.00            
ATOM    631  CD  PRO B  14      41.384  -1.855   7.015  1.00  0.00            
ATOM    632  HD1 PRO B  14      41.056  -2.889   6.904  1.00  0.00            
ATOM    633  HD2 PRO B  14      40.586  -1.110   7.051  1.00  0.00            
ATOM    634  CG  PRO B  14      42.215  -1.819   8.327  1.00  0.00            
ATOM    635  HG1 PRO B  14      41.907  -2.628   8.995  1.00  0.00            
ATOM    636  HG2 PRO B  14      42.111  -0.846   8.819  1.00  0.00            
ATOM    637  CB  PRO B  14      43.618  -2.097   7.840  1.00  0.00            
ATOM    638  HB1 PRO B  14      43.710  -3.167   7.617  1.00  0.00            
ATOM    639  HB2 PRO B  14      44.424  -1.797   8.502  1.00  0.00            
ATOM    640  CA  PRO B  14      43.657  -1.402   6.550  1.00  0.00            
ATOM    641  HA  PRO B  14      43.810  -0.334   6.714  1.00  0.00            
ATOM    642  C   PRO B  14      44.850  -1.874   5.651  1.00  0.00            
ATOM    643  O   PRO B  14      44.692  -2.668   4.717  1.00  0.00            
ATOM    644  N   HYP B  15      46.101  -1.521   5.966  1.00  0.00            
ATOM    645  CD2 HYP B  15      46.634  -0.560   6.885  1.00  0.00            
ATOM    646 1HD2 HYP B  15      46.824  -1.064   7.841  1.00  0.00            
ATOM    647 2HD2 HYP B  15      45.937   0.257   7.069  1.00  0.00            
ATOM    648  CG  HYP B  15      47.927  -0.069   6.268  1.00  0.00            
ATOM    649  HG  HYP B  15      48.524   0.293   7.115  1.00  0.00            
ATOM    650  OD1 HYP B  15      47.676   0.972   5.345  1.00  0.00            
ATOM    651  HD1 HYP B  15      48.476   1.435   5.094  1.00  0.00            
ATOM    652  CB  HYP B  15      48.425  -1.261   5.501  1.00  0.00            
ATOM    653  HB1 HYP B  15      48.963  -1.854   6.251  1.00  0.00            
ATOM    654  HB2 HYP B  15      49.045  -1.061   4.638  1.00  0.00            
ATOM    655  CA  HYP B  15      47.226  -2.060   5.132  1.00  0.00            
ATOM    656  HA  HYP B  15      46.848  -1.849   4.127  1.00  0.00            
ATOM    657  C   HYP B  15      47.534  -3.573   5.224  1.00  0.00            
ATOM    658  O   HYP B  15      47.383  -4.192   6.235  1.00  0.00            
ATOM    659  N   GLY B  16      48.024  -4.136   4.139  1.00  0.00            
ATOM    660  H   GLY B  16      48.288  -3.530   3.375  1.00  0.00            
ATOM    661  CA  GLY B  16      48.484  -5.544   4.147  1.00  0.00            
ATOM    662  HA1 GLY B  16      48.538  -6.002   3.158  1.00  0.00            
ATOM    663  HA2 GLY B  16      47.751  -6.151   4.674  1.00  0.00            
ATOM    664  C   GLY B  16      49.904  -5.779   4.848  1.00  0.00            
ATOM    665  O   GLY B  16      50.530  -4.794   5.313  1.00  0.00            
ATOM    666  N   GLU B  17      50.289  -7.050   5.094  1.00  0.00            
ATOM    667  H   GLU B  17      49.747  -7.854   4.819  1.00  0.00            
ATOM    668  CA  GLU B  17      51.461  -7.307   5.914  1.00  0.00            
ATOM    669  HA  GLU B  17      51.422  -6.791   6.873  1.00  0.00            
ATOM    670  CB  GLU B  17      51.427  -8.824   6.213  1.00  0.00            
ATOM    671  HB1 GLU B  17      51.290  -9.401   5.305  1.00  0.00            
ATOM    672  HB2 GLU B  17      50.649  -9.063   6.936  1.00  0.00            
ATOM    673  CG  GLU B  17      52.723  -9.426   6.877  1.00  0.00            
ATOM    674  HG1 GLU B  17      52.902  -8.996   7.863  1.00  0.00            
ATOM    675  HG2 GLU B  17      53.529  -9.200   6.183  1.00  0.00            
ATOM    676  CD  GLU B  17      52.668 -10.928   7.130  1.00  0.00            
ATOM    677  OE1 GLU B  17      52.916 -11.701   6.160  1.00  0.00            
ATOM    678  OE2 GLU B  17      52.680 -11.339   8.306  1.00  0.00            
ATOM    679  C   GLU B  17      52.762  -6.864   5.197  1.00  0.00            
ATOM    680  O   GLU B  17      52.959  -7.141   3.993  1.00  0.00            
ATOM    681  N   PRO B  18      53.726  -6.257   5.857  1.00  0.00            
ATOM    682  CD  PRO B  18      53.636  -5.728   7.215  1.00  0.00            
ATOM    683  HD1 PRO B  18      53.456  -6.485   7.975  1.00  0.00            
ATOM    684  HD2 PRO B  18      52.854  -4.964   7.195  1.00  0.00            
ATOM    685  CG  PRO B  18      54.939  -5.030   7.541  1.00  0.00            
ATOM    686  HG1 PRO B  18      55.269  -5.267   8.548  1.00  0.00            
ATOM    687  HG2 PRO B  18      54.837  -3.954   7.423  1.00  0.00            
ATOM    688  CB  PRO B  18      55.927  -5.623   6.613  1.00  0.00            
ATOM    689  HB1 PRO B  18      56.323  -6.518   7.105  1.00  0.00            
ATOM    690  HB2 PRO B  18      56.797  -5.030   6.360  1.00  0.00            
ATOM    691  CA  PRO B  18      55.069  -5.955   5.389  1.00  0.00            
ATOM    692  HA  PRO B  18      55.003  -5.082   4.746  1.00  0.00            
ATOM    693  C   PRO B  18      55.873  -7.001   4.540  1.00  0.00            
ATOM    694  O   PRO B  18      56.087  -8.207   4.952  1.00  0.00            
ATOM    695  N   GLY B  19      56.407  -6.619   3.387  1.00  0.00            
ATOM    696  H   GLY B  19      56.478  -5.622   3.262  1.00  0.00            
ATOM    697  CA  GLY B  19      57.147  -7.433   2.508  1.00  0.00            
ATOM    698  HA1 GLY B  19      56.806  -7.251   1.490  1.00  0.00            
ATOM    699  HA2 GLY B  19      56.921  -8.491   2.596  1.00  0.00            
ATOM    700  C   GLY B  19      58.658  -7.236   2.493  1.00  0.00            
ATOM    701  O   GLY B  19      59.153  -6.146   2.251  1.00  0.00            
ATOM    702  N   GLN B  20      59.398  -8.245   2.847  1.00  0.00            
ATOM    703  H   GLN B  20      58.926  -9.095   3.118  1.00  0.00            
ATOM    704  CA  GLN B  20      60.841  -8.100   3.121  1.00  0.00            
ATOM    705  HA  GLN B  20      61.030  -7.100   3.521  1.00  0.00            
ATOM    706  CB  GLN B  20      61.326  -9.190   4.060  1.00  0.00            
ATOM    707  HB1 GLN B  20      62.349  -8.933   4.351  1.00  0.00            
ATOM    708  HB2 GLN B  20      61.369 -10.140   3.530  1.00  0.00            
ATOM    709  CG  GLN B  20      60.384  -9.361   5.258  1.00  0.00            
ATOM    710  HG1 GLN B  20      59.550  -9.931   4.847  1.00  0.00            
ATOM    711  HG2 GLN B  20      60.013  -8.375   5.528  1.00  0.00            
ATOM    712  CD  GLN B  20      60.953  -9.947   6.495  1.00  0.00            
ATOM    713  OE1 GLN B  20      61.436  -9.276   7.380  1.00  0.00            
ATOM    714  NE2 GLN B  20      60.955 -11.248   6.656  1.00  0.00            
ATOM    715 1HE2 GLN B  20      60.891 -11.910   5.897  1.00  0.00            
ATOM    716 2HE2 GLN B  20      61.353 -11.553   7.537  1.00  0.00            
ATOM    717  C   GLN B  20      61.576  -8.164   1.812  1.00  0.00            
ATOM    718  O   GLN B  20      62.566  -7.535   1.657  1.00  0.00            
ATOM    719  N   GLY B  21      61.149  -8.971   0.801  1.00  0.00            
ATOM    720  H   GLY B  21      60.250  -9.380   0.973  1.00  0.00            
ATOM    721  CA  GLY B  21      61.824  -9.063  -0.563  1.00  0.00            
ATOM    722  HA1 GLY B  21      61.445  -9.932  -1.102  1.00  0.00            
ATOM    723  HA2 GLY B  21      62.862  -9.170  -0.264  1.00  0.00            
ATOM    724  C   GLY B  21      61.685  -7.829  -1.413  1.00  0.00            
ATOM    725  O   GLY B  21      61.552  -8.005  -2.625  1.00  0.00            
ATOM    726  N   LEU B  22      61.667  -6.620  -0.818  1.00  0.00            
ATOM    727  H   LEU B  22      61.554  -6.688   0.186  1.00  0.00            
ATOM    728  CA  LEU B  22      61.477  -5.325  -1.432  1.00  0.00            
ATOM    729  HA  LEU B  22      61.344  -5.527  -2.499  1.00  0.00            
ATOM    730  CB  LEU B  22      60.216  -4.653  -0.920  1.00  0.00            
ATOM    731  HB1 LEU B  22      60.202  -3.694  -1.418  1.00  0.00            
ATOM    732  HB2 LEU B  22      60.317  -4.494   0.152  1.00  0.00            
ATOM    733  CG  LEU B  22      58.904  -5.367  -1.145  1.00  0.00            
ATOM    734  HG  LEU B  22      58.946  -6.258  -0.512  1.00  0.00            
ATOM    735  CD1 LEU B  22      57.713  -4.568  -0.572  1.00  0.00            
ATOM    736 1HD1 LEU B  22      57.756  -3.570  -1.014  1.00  0.00            
ATOM    737 2HD1 LEU B  22      56.731  -5.039  -0.667  1.00  0.00            
ATOM    738 3HD1 LEU B  22      57.851  -4.449   0.496  1.00  0.00            
ATOM    739  CD2 LEU B  22      58.531  -5.541  -2.614  1.00  0.00            
ATOM    740 1HD2 LEU B  22      58.099  -4.679  -3.101  1.00  0.00            
ATOM    741 2HD2 LEU B  22      59.354  -5.989  -3.162  1.00  0.00            
ATOM    742 3HD2 LEU B  22      57.663  -6.199  -2.614  1.00  0.00            
ATOM    743  C   LEU B  22      62.699  -4.386  -1.279  1.00  0.00            
ATOM    744  O   LEU B  22      62.806  -3.400  -2.041  1.00  0.00            
ATOM    745  N   ARG B  23      63.576  -4.671  -0.357  1.00  0.00            
ATOM    746  H   ARG B  23      63.383  -5.500   0.166  1.00  0.00            
ATOM    747  CA  ARG B  23      64.815  -3.874  -0.186  1.00  0.00            
ATOM    748  HA  ARG B  23      64.438  -2.865  -0.042  1.00  0.00            
ATOM    749  CB  ARG B  23      65.605  -4.324   1.056  1.00  0.00            
ATOM    750  HB1 ARG B  23      65.928  -5.351   0.923  1.00  0.00            
ATOM    751  HB2 ARG B  23      64.931  -4.342   1.906  1.00  0.00            
ATOM    752  CG  ARG B  23      66.672  -3.403   1.496  1.00  0.00            
ATOM    753  HG1 ARG B  23      66.274  -2.385   1.476  1.00  0.00            
ATOM    754  HG2 ARG B  23      67.447  -3.375   0.722  1.00  0.00            
ATOM    755  CD  ARG B  23      67.258  -3.756   2.876  1.00  0.00            
ATOM    756  HD1 ARG B  23      66.461  -3.569   3.609  1.00  0.00            
ATOM    757  HD2 ARG B  23      68.119  -3.105   3.021  1.00  0.00            
ATOM    758  NE  ARG B  23      67.661  -5.207   2.987  1.00  0.00            
ATOM    759  HE  ARG B  23      67.671  -5.823   2.195  1.00  0.00            
ATOM    760  CZ  ARG B  23      68.209  -5.785   4.059  1.00  0.00            
ATOM    761  NH1 ARG B  23      68.636  -6.952   4.131  1.00  0.00            
ATOM    762 1HH1 ARG B  23      68.531  -7.521   3.309  1.00  0.00            
ATOM    763 2HH1 ARG B  23      69.130  -7.256   4.959  1.00  0.00            
ATOM    764  NH2 ARG B  23      68.294  -5.126   5.163  1.00  0.00            
ATOM    765 1HH2 ARG B  23      67.924  -4.189   5.321  1.00  0.00            
ATOM    766 2HH2 ARG B  23      68.545  -5.678   5.962  1.00  0.00            
ATOM    767  C   ARG B  23      65.725  -3.852  -1.352  1.00  0.00            
ATOM    768  O   ARG B  23      65.949  -4.931  -1.926  1.00  0.00            
ATOM    769  N   GLY B  24      66.242  -2.738  -1.826  1.00  0.00            
ATOM    770  H   GLY B  24      66.050  -1.879  -1.325  1.00  0.00            
ATOM    771  CA  GLY B  24      67.266  -2.682  -2.876  1.00  0.00            
ATOM    772  HA1 GLY B  24      67.524  -1.642  -3.063  1.00  0.00            
ATOM    773  HA2 GLY B  24      66.762  -3.162  -3.720  1.00  0.00            
ATOM    774  C   GLY B  24      68.602  -3.386  -2.595  1.00  0.00            
ATOM    775  O   GLY B  24      68.767  -3.954  -1.518  1.00  0.00            
ATOM    776  N   PRO B  25      69.414  -3.538  -3.615  1.00  0.00            
ATOM    777  CD  PRO B  25      69.242  -2.986  -4.930  1.00  0.00            
ATOM    778  HD1 PRO B  25      69.186  -1.901  -4.820  1.00  0.00            
ATOM    779  HD2 PRO B  25      68.278  -3.360  -5.250  1.00  0.00            
ATOM    780  CG  PRO B  25      70.390  -3.487  -5.710  1.00  0.00            
ATOM    781  HG1 PRO B  25      71.202  -2.778  -5.604  1.00  0.00            
ATOM    782  HG2 PRO B  25      70.157  -3.723  -6.750  1.00  0.00            
ATOM    783  CB  PRO B  25      70.856  -4.725  -4.988  1.00  0.00            
ATOM    784  HB1 PRO B  25      71.909  -4.884  -5.231  1.00  0.00            
ATOM    785  HB2 PRO B  25      70.251  -5.628  -5.127  1.00  0.00            
ATOM    786  CA  PRO B  25      70.594  -4.435  -3.527  1.00  0.00            
ATOM    787  HA  PRO B  25      70.226  -5.291  -2.958  1.00  0.00            
ATOM    788  C   PRO B  25      71.848  -3.796  -2.865  1.00  0.00            
ATOM    789  O   PRO B  25      71.808  -2.571  -2.646  1.00  0.00            
ATOM    790  N   HYP B  26      72.898  -4.618  -2.491  1.00  0.00            
ATOM    791  CD2 HYP B  26      73.025  -6.047  -2.647  1.00  0.00            
ATOM    792 1HD2 HYP B  26      73.335  -6.260  -3.667  1.00  0.00            
ATOM    793 2HD2 HYP B  26      72.102  -6.571  -2.402  1.00  0.00            
ATOM    794  CG  HYP B  26      74.155  -6.373  -1.743  1.00  0.00            
ATOM    795  HG  HYP B  26      74.710  -7.243  -2.098  1.00  0.00            
ATOM    796  OD1 HYP B  26      73.725  -6.492  -0.436  1.00  0.00            
ATOM    797  HD1 HYP B  26      74.409  -6.872   0.124  1.00  0.00            
ATOM    798  CB  HYP B  26      75.111  -5.184  -1.960  1.00  0.00            
ATOM    799  HB1 HYP B  26      75.700  -5.182  -2.872  1.00  0.00            
ATOM    800  HB2 HYP B  26      75.747  -5.126  -1.079  1.00  0.00            
ATOM    801  CA  HYP B  26      74.099  -4.067  -1.910  1.00  0.00            
ATOM    802  HA  HYP B  26      73.857  -3.736  -0.904  1.00  0.00            
ATOM    803  C   HYP B  26      74.562  -2.835  -2.704  1.00  0.00            
ATOM    804  O   HYP B  26      74.529  -2.862  -3.895  1.00  0.00            
ATOM    805  N   GLY B  27      75.209  -1.901  -2.070  1.00  0.00            
ATOM    806  H   GLY B  27      75.311  -2.045  -1.071  1.00  0.00            
ATOM    807  CA  GLY B  27      75.806  -0.631  -2.656  1.00  0.00            
ATOM    808  HA1 GLY B  27      76.052  -0.059  -1.767  1.00  0.00            
ATOM    809  HA2 GLY B  27      75.018  -0.127  -3.223  1.00  0.00            
ATOM    810  C   GLY B  27      77.016  -0.780  -3.579  1.00  0.00            
ATOM    811  O   GLY B  27      77.524  -1.894  -3.685  1.00  0.00            
ATOM    812  N   PRO B  28      77.441   0.288  -4.248  1.00  0.00            
ATOM    813  CD  PRO B  28      76.731   1.547  -4.537  1.00  0.00            
ATOM    814  HD1 PRO B  28      76.727   2.162  -3.638  1.00  0.00            
ATOM    815  HD2 PRO B  28      75.685   1.462  -4.855  1.00  0.00            
ATOM    816  CG  PRO B  28      77.520   2.266  -5.678  1.00  0.00            
ATOM    817  HG1 PRO B  28      77.365   3.325  -5.455  1.00  0.00            
ATOM    818  HG2 PRO B  28      77.104   2.009  -6.653  1.00  0.00            
ATOM    819  CB  PRO B  28      78.876   1.781  -5.402  1.00  0.00            
ATOM    820  HB1 PRO B  28      79.274   2.340  -4.550  1.00  0.00            
ATOM    821  HB2 PRO B  28      79.439   1.964  -6.308  1.00  0.00            
ATOM    822  CA  PRO B  28      78.693   0.326  -4.994  1.00  0.00            
ATOM    823  HA  PRO B  28      78.525  -0.197  -5.926  1.00  0.00            
ATOM    824  C   PRO B  28      79.907  -0.054  -4.178  1.00  0.00            
ATOM    825  O   PRO B  28      79.975   0.184  -2.936  1.00  0.00            
ATOM    826  N   HYP B  29      81.020  -0.498  -4.823  1.00  0.00            
ATOM    827  CD2 HYP B  29      81.126  -0.874  -6.176  1.00  0.00            
ATOM    828 1HD2 HYP B  29      81.406  -0.005  -6.760  1.00  0.00            
ATOM    829 2HD2 HYP B  29      80.211  -1.303  -6.583  1.00  0.00            
ATOM    830  CG  HYP B  29      82.267  -1.826  -6.087  1.00  0.00            
ATOM    831  HG  HYP B  29      82.787  -1.972  -7.041  1.00  0.00            
ATOM    832  OD1 HYP B  29      81.845  -3.080  -5.537  1.00  0.00            
ATOM    833  HD1 HYP B  29      81.019  -3.395  -5.922  1.00  0.00            
ATOM    834  CB  HYP B  29      83.247  -1.106  -5.205  1.00  0.00            
ATOM    835  HB1 HYP B  29      83.646  -0.301  -5.813  1.00  0.00            
ATOM    836  HB2 HYP B  29      83.984  -1.771  -4.751  1.00  0.00            
ATOM    837  CA  HYP B  29      82.346  -0.497  -4.193  1.00  0.00            
ATOM    838  HA  HYP B  29      82.127  -1.227  -3.411  1.00  0.00            
ATOM    839  C   HYP B  29      82.828   0.893  -3.751  1.00  0.00            
ATOM    840  O   HYP B  29      82.588   1.888  -4.423  1.00  0.00            
ATOM    841  N   GLY B  30      83.442   0.914  -2.564  1.00  0.00            
ATOM    842  H   GLY B  30      83.561   0.042  -2.063  1.00  0.00            
ATOM    843  CA  GLY B  30      83.971   2.102  -1.891  1.00  0.00            
ATOM    844  HA1 GLY B  30      84.495   1.816  -0.977  1.00  0.00            
ATOM    845  HA2 GLY B  30      83.107   2.760  -1.750  1.00  0.00            
ATOM    846  C   GLY B  30      85.138   2.921  -2.545  1.00  0.00            
ATOM    847  O   GLY B  30      85.698   2.528  -3.606  1.00  0.00            
ATOM    848  N   PRO B  31      85.381   4.135  -2.024  1.00  0.00            
ATOM    849  CD  PRO B  31      84.816   4.818  -0.841  1.00  0.00            
ATOM    850  HD1 PRO B  31      85.106   4.234   0.031  1.00  0.00            
ATOM    851  HD2 PRO B  31      83.739   4.863  -0.917  1.00  0.00            
ATOM    852  CG  PRO B  31      85.312   6.229  -0.911  1.00  0.00            
ATOM    853  HG1 PRO B  31      85.251   6.738   0.051  1.00  0.00            
ATOM    854  HG2 PRO B  31      84.773   6.655  -1.757  1.00  0.00            
ATOM    855  CB  PRO B  31      86.710   5.999  -1.307  1.00  0.00            
ATOM    856  HB1 PRO B  31      87.280   5.500  -0.513  1.00  0.00            
ATOM    857  HB2 PRO B  31      87.189   6.848  -1.777  1.00  0.00            
ATOM    858  CA  PRO B  31      86.633   4.857  -2.369  1.00  0.00            
ATOM    859  HA  PRO B  31      86.598   5.328  -3.354  1.00  0.00            
ATOM    860  C   PRO B  31      87.943   4.069  -2.340  1.00  0.00            
ATOM    861  O   PRO B  31      88.092   3.073  -1.603  1.00  0.00            
ATOM    862  N   HYP B  32      88.865   4.498  -3.255  1.00  0.00            
ATOM    863  CD2 HYP B  32      88.847   5.482  -4.281  1.00  0.00            
ATOM    864 1HD2 HYP B  32      88.996   6.456  -3.812  1.00  0.00            
ATOM    865 2HD2 HYP B  32      87.942   5.495  -4.889  1.00  0.00            
ATOM    866  CG  HYP B  32      89.958   5.068  -5.219  1.00  0.00            
ATOM    867  HG  HYP B  32      90.292   5.964  -5.730  1.00  0.00            
ATOM    868  OD1 HYP B  32      89.473   4.200  -6.227  1.00  0.00            
ATOM    869  HD1 HYP B  32      90.121   3.993  -6.904  1.00  0.00            
ATOM    870  CB  HYP B  32      91.045   4.485  -4.334  1.00  0.00            
ATOM    871  HB1 HYP B  32      91.768   5.233  -4.019  1.00  0.00            
ATOM    872  HB2 HYP B  32      91.548   3.666  -4.835  1.00  0.00            
ATOM    873  CA  HYP B  32      90.257   4.058  -3.057  1.00  0.00            
ATOM    874  HA  HYP B  32      90.309   2.968  -3.032  1.00  0.00            
ATOM    875  C   HYP B  32      90.916   4.511  -1.733  1.00  0.00            
ATOM    876  O   HYP B  32      90.419   5.551  -1.136  1.00  0.00            
ATOM    877  N   GLY B  33      91.917   3.777  -1.331  1.00  0.00            
ATOM    878  H   GLY B  33      92.190   2.979  -1.893  1.00  0.00            
ATOM    879  CA  GLY B  33      92.602   3.895  -0.118  1.00  0.00            
ATOM    880  HA1 GLY B  33      93.159   3.006   0.172  1.00  0.00            
ATOM    881  HA2 GLY B  33      91.820   3.938   0.642  1.00  0.00            
ATOM    882  C   GLY B  33      93.616   5.040  -0.004  1.00  0.00            
ATOM    883  O   GLY B  33      93.869   5.837  -0.904  1.00  0.00            
ATOM    884  N   PRO B  34      94.306   5.140   1.123  1.00  0.00            
ATOM    885  CD  PRO B  34      93.944   4.498   2.337  1.00  0.00            
ATOM    886  HD1 PRO B  34      94.455   3.540   2.328  1.00  0.00            
ATOM    887  HD2 PRO B  34      92.859   4.409   2.399  1.00  0.00            
ATOM    888  CG  PRO B  34      94.438   5.398   3.447  1.00  0.00            
ATOM    889  HG1 PRO B  34      94.652   4.830   4.360  1.00  0.00            
ATOM    890  HG2 PRO B  34      93.604   6.074   3.642  1.00  0.00            
ATOM    891  CB  PRO B  34      95.621   6.168   2.823  1.00  0.00            
ATOM    892  HB1 PRO B  34      96.580   5.680   3.033  1.00  0.00            
ATOM    893  HB2 PRO B  34      95.662   7.206   3.138  1.00  0.00            
ATOM    894  CA  PRO B  34      95.342   6.141   1.362  1.00  0.00            
ATOM    895  HA  PRO B  34      94.956   7.118   1.075  1.00  0.00            
ATOM    896  C   PRO B  34      96.662   5.907   0.611  1.00  0.00            
ATOM    897  O   PRO B  34      96.876   4.834   0.087  1.00  0.00            
ATOM    898  N   HYP B  35      97.468   6.928   0.461  1.00  0.00            
ATOM    899  CD2 HYP B  35      97.186   8.374   0.781  1.00  0.00            
ATOM    900 1HD2 HYP B  35      97.386   8.556   1.835  1.00  0.00            
ATOM    901 2HD2 HYP B  35      96.185   8.683   0.479  1.00  0.00            
ATOM    902  CG  HYP B  35      98.228   9.155   0.017  1.00  0.00            
ATOM    903  HG  HYP B  35      98.621   9.973   0.627  1.00  0.00            
ATOM    904  OD1 HYP B  35      97.902   9.499  -1.334  1.00  0.00            
ATOM    905  HD1 HYP B  35      98.655   9.765  -1.860  1.00  0.00            
ATOM    906  CB  HYP B  35      99.533   8.220  -0.051  1.00  0.00            
ATOM    907  HB1 HYP B  35     100.196   8.320   0.813  1.00  0.00            
ATOM    908  HB2 HYP B  35     100.161   8.486  -0.903  1.00  0.00            
ATOM    909  CA  HYP B  35      98.856   6.867  -0.053  1.00  0.00            
ATOM    910  HA  HYP B  35      98.830   6.478  -1.069  1.00  0.00            
ATOM    911  C   HYP B  35      99.780   5.856   0.646  1.00  0.00            
ATOM    912  O   HYP B  35      99.707   5.658   1.867  1.00  0.00            
ATOM    913  N   GLY B  36     100.638   5.152  -0.074  1.00  0.00            
ATOM    914  H   GLY B  36     100.793   5.422  -1.036  1.00  0.00            
ATOM    915  CA  GLY B  36     101.319   3.962   0.384  1.00  0.00            
ATOM    916  HA1 GLY B  36     101.778   3.391  -0.426  1.00  0.00            
ATOM    917  HA2 GLY B  36     100.517   3.366   0.817  1.00  0.00            
ATOM    918  C   GLY B  36     102.442   4.334   1.455  1.00  0.00            
ATOM    919  O   GLY B  36     102.737   5.485   1.857  1.00  0.00            
ATOM    920  N   PRO B  37     103.103   3.283   2.001  1.00  0.00            
ATOM    921  CD  PRO B  37     102.704   1.867   1.900  1.00  0.00            
ATOM    922  HD1 PRO B  37     102.995   1.551   0.901  1.00  0.00            
ATOM    923  HD2 PRO B  37     101.687   1.635   2.238  1.00  0.00            
ATOM    924  CG  PRO B  37     103.635   1.135   2.884  1.00  0.00            
ATOM    925  HG1 PRO B  37     103.700   0.090   2.591  1.00  0.00            
ATOM    926  HG2 PRO B  37     103.185   1.092   3.877  1.00  0.00            
ATOM    927  CB  PRO B  37     104.896   1.967   2.812  1.00  0.00            
ATOM    928  HB1 PRO B  37     105.400   1.688   1.897  1.00  0.00            
ATOM    929  HB2 PRO B  37     105.567   1.816   3.664  1.00  0.00            
ATOM    930  CA  PRO B  37     104.366   3.468   2.762  1.00  0.00            
ATOM    931  HA  PRO B  37     103.932   3.727   3.718  1.00  0.00            
ATOM    932  C   PRO B  37     105.416   4.447   2.166  1.00  0.00            
ATOM    933  O   PRO B  37     105.725   4.377   0.931  1.00  0.00            
ATOM    934  N   HYP B  38     106.081   5.253   3.043  1.00  0.00            
ATOM    935  CD2 HYP B  38     105.724   5.514   4.426  1.00  0.00            
ATOM    936 1HD2 HYP B  38     106.205   4.922   5.210  1.00  0.00            
ATOM    937 2HD2 HYP B  38     104.654   5.574   4.619  1.00  0.00            
ATOM    938  CG  HYP B  38     106.239   6.935   4.597  1.00  0.00            
ATOM    939  HG  HYP B  38     106.383   7.246   5.630  1.00  0.00            
ATOM    940  OD1 HYP B  38     105.313   7.783   4.012  1.00  0.00            
ATOM    941  HD1 HYP B  38     105.516   8.663   4.326  1.00  0.00            
ATOM    942  CB  HYP B  38     107.457   7.049   3.755  1.00  0.00            
ATOM    943  HB1 HYP B  38     108.229   6.590   4.387  1.00  0.00            
ATOM    944  HB2 HYP B  38     107.742   8.078   3.533  1.00  0.00            
ATOM    945  CA  HYP B  38     107.150   6.147   2.653  1.00  0.00            
ATOM    946  HA  HYP B  38     106.792   6.791   1.852  1.00  0.00            
ATOM    947  C   HYP B  38     108.415   5.370   2.159  1.00  0.00            
ATOM    948  O   HYP B  38     108.847   4.473   2.768  1.00  0.00            
ATOM    949  N   GLY B  39     108.997   5.799   1.018  1.00  0.00            
ATOM    950  H   GLY B  39     108.540   6.538   0.495  1.00  0.00            
ATOM    951  CA  GLY B  39     110.123   5.150   0.338  1.00  0.00            
ATOM    952  HA1 GLY B  39     110.253   5.686  -0.606  1.00  0.00            
ATOM    953  HA2 GLY B  39     109.819   4.102   0.265  1.00  0.00            
ATOM    954  C   GLY B  39     111.459   5.267   1.050  1.00  0.00            
ATOM    955  O   GLY B  39     111.591   6.073   1.988  1.00  0.00            
ATOM    956  N   NH2 B  40     112.411   4.423   0.711  1.00  0.00            
ATOM    957  H1  NH2 B  40     112.114   3.755   0.015  1.00  0.00            
ATOM    958  H2  NH2 B  40     111.890   3.622   1.054  1.00  0.00            
TER
ATOM    959  CH3 ACE C   1      10.859   8.538  -2.458  1.00  0.00            
ATOM    960 1HH3 ACE C   1      10.661   9.499  -2.941  1.00  0.00            
ATOM    961 2HH3 ACE C   1      11.109   7.812  -3.230  1.00  0.00            
ATOM    962 3HH3 ACE C   1       9.971   8.206  -1.932  1.00  0.00            
ATOM    963  C   ACE C   1      11.987   8.752  -1.323  1.00  0.00            
ATOM    964  O   ACE C   1      12.684   9.777  -1.422  1.00  0.00            
ATOM    965  N   PRO C   2      12.116   7.775  -0.366  1.00  0.00            
ATOM    966  CD  PRO C   2      11.066   6.876   0.040  1.00  0.00            
ATOM    967  HD1 PRO C   2      11.160   5.921  -0.474  1.00  0.00            
ATOM    968  HD2 PRO C   2      10.075   7.259  -0.174  1.00  0.00            
ATOM    969  CG  PRO C   2      11.249   6.775   1.537  1.00  0.00            
ATOM    970  HG1 PRO C   2      10.778   5.879   1.940  1.00  0.00            
ATOM    971  HG2 PRO C   2      10.812   7.693   1.925  1.00  0.00            
ATOM    972  CB  PRO C   2      12.742   6.720   1.641  1.00  0.00            
ATOM    973  HB1 PRO C   2      13.108   5.744   1.317  1.00  0.00            
ATOM    974  HB2 PRO C   2      13.156   6.933   2.630  1.00  0.00            
ATOM    975  CA  PRO C   2      13.108   7.863   0.645  1.00  0.00            
ATOM    976  HA  PRO C   2      13.058   8.855   1.094  1.00  0.00            
ATOM    977  C   PRO C   2      14.531   7.622   0.191  1.00  0.00            
ATOM    978  O   PRO C   2      14.684   6.673  -0.547  1.00  0.00            
ATOM    979  N   HYP C   3      15.653   8.267   0.632  1.00  0.00            
ATOM    980  CD2 HYP C   3      15.542   9.427   1.466  1.00  0.00            
ATOM    981 1HD2 HYP C   3      15.453   9.134   2.509  1.00  0.00            
ATOM    982 2HD2 HYP C   3      14.776  10.151   1.191  1.00  0.00            
ATOM    983  CG  HYP C   3      16.901  10.158   1.306  1.00  0.00            
ATOM    984  HG  HYP C   3      17.144  10.760   2.177  1.00  0.00            
ATOM    985  OD1 HYP C   3      17.006  10.882   0.114  1.00  0.00            
ATOM    986  HD1 HYP C   3      17.726  11.519   0.233  1.00  0.00            
ATOM    987  CB  HYP C   3      17.823   8.947   1.278  1.00  0.00            
ATOM    988  HB1 HYP C   3      18.120   8.501   2.223  1.00  0.00            
ATOM    989  HB2 HYP C   3      18.732   9.285   0.780  1.00  0.00            
ATOM    990  CA  HYP C   3      17.037   7.986   0.382  1.00  0.00            
ATOM    991  HA  HYP C   3      17.332   7.989  -0.666  1.00  0.00            
ATOM    992  C   HYP C   3      17.378   6.538   0.749  1.00  0.00            
ATOM    993  O   HYP C   3      16.820   6.007   1.704  1.00  0.00            
ATOM    994  N   GLY C   4      18.229   5.939  -0.044  1.00  0.00            
ATOM    995  H   GLY C   4      18.631   6.567  -0.718  1.00  0.00            
ATOM    996  CA  GLY C   4      18.660   4.467   0.009  1.00  0.00            
ATOM    997  HA1 GLY C   4      19.097   4.209  -0.956  1.00  0.00            
ATOM    998  HA2 GLY C   4      17.740   3.875   0.064  1.00  0.00            
ATOM    999  C   GLY C   4      19.688   4.068   1.134  1.00  0.00            
ATOM   1000  O   GLY C   4      20.373   4.932   1.696  1.00  0.00            
ATOM   1001  N   PRO C   5      19.796   2.777   1.425  1.00  0.00            
ATOM   1002  CD  PRO C   5      19.088   1.654   0.819  1.00  0.00            
ATOM   1003  HD1 PRO C   5      19.460   1.513  -0.193  1.00  0.00            
ATOM   1004  HD2 PRO C   5      18.023   1.868   0.865  1.00  0.00            
ATOM   1005  CG  PRO C   5      19.439   0.405   1.714  1.00  0.00            
ATOM   1006  HG1 PRO C   5      20.222  -0.152   1.191  1.00  0.00            
ATOM   1007  HG2 PRO C   5      18.573  -0.235   1.845  1.00  0.00            
ATOM   1008  CB  PRO C   5      19.943   0.954   3.013  1.00  0.00            
ATOM   1009  HB1 PRO C   5      20.611   0.244   3.512  1.00  0.00            
ATOM   1010  HB2 PRO C   5      19.113   1.196   3.668  1.00  0.00            
ATOM   1011  CA  PRO C   5      20.575   2.318   2.525  1.00  0.00            
ATOM   1012  HA  PRO C   5      20.487   3.076   3.311  1.00  0.00            
ATOM   1013  C   PRO C   5      22.071   2.172   2.182  1.00  0.00            
ATOM   1014  O   PRO C   5      22.437   2.140   0.971  1.00  0.00            
ATOM   1015  N   HYP C   6      22.999   2.091   3.181  1.00  0.00            
ATOM   1016  CD2 HYP C   6      22.781   2.218   4.601  1.00  0.00            
ATOM   1017 1HD2 HYP C   6      22.444   1.232   4.929  1.00  0.00            
ATOM   1018 2HD2 HYP C   6      22.037   2.942   4.905  1.00  0.00            
ATOM   1019  CG  HYP C   6      24.097   2.550   5.305  1.00  0.00            
ATOM   1020  HG  HYP C   6      24.162   2.068   6.277  1.00  0.00            
ATOM   1021  OD1 HYP C   6      24.233   3.954   5.341  1.00  0.00            
ATOM   1022  HD1 HYP C   6      25.125   4.144   5.019  1.00  0.00            
ATOM   1023  CB  HYP C   6      25.103   1.955   4.328  1.00  0.00            
ATOM   1024  HB1 HYP C   6      25.311   0.948   4.702  1.00  0.00            
ATOM   1025  HB2 HYP C   6      26.014   2.553   4.324  1.00  0.00            
ATOM   1026  CA  HYP C   6      24.412   2.063   2.933  1.00  0.00            
ATOM   1027  HA  HYP C   6      24.795   3.013   2.573  1.00  0.00            
ATOM   1028  C   HYP C   6      24.897   0.889   2.123  1.00  0.00            
ATOM   1029  O   HYP C   6      24.319  -0.188   2.095  1.00  0.00            
ATOM   1030  N   GLY C   7      25.980   1.125   1.329  1.00  0.00            
ATOM   1031  H   GLY C   7      26.313   2.077   1.408  1.00  0.00            
ATOM   1032  CA  GLY C   7      26.512   0.161   0.361  1.00  0.00            
ATOM   1033  HA1 GLY C   7      27.223   0.670  -0.293  1.00  0.00            
ATOM   1034  HA2 GLY C   7      25.658  -0.211  -0.199  1.00  0.00            
ATOM   1035  C   GLY C   7      27.249  -1.017   1.051  1.00  0.00            
ATOM   1036  O   GLY C   7      27.529  -1.013   2.255  1.00  0.00            
ATOM   1037  N   PRO C   8      27.579  -2.097   0.310  1.00  0.00            
ATOM   1038  CD  PRO C   8      27.392  -2.179  -1.140  1.00  0.00            
ATOM   1039  HD1 PRO C   8      27.603  -1.209  -1.595  1.00  0.00            
ATOM   1040  HD2 PRO C   8      26.340  -2.396  -1.329  1.00  0.00            
ATOM   1041  CG  PRO C   8      28.339  -3.260  -1.682  1.00  0.00            
ATOM   1042  HG1 PRO C   8      29.323  -2.833  -1.857  1.00  0.00            
ATOM   1043  HG2 PRO C   8      27.946  -3.679  -2.609  1.00  0.00            
ATOM   1044  CB  PRO C   8      28.369  -4.133  -0.394  1.00  0.00            
ATOM   1045  HB1 PRO C   8      29.232  -4.791  -0.503  1.00  0.00            
ATOM   1046  HB2 PRO C   8      27.461  -4.730  -0.398  1.00  0.00            
ATOM   1047  CA  PRO C   8      28.340  -3.220   0.825  1.00  0.00            
ATOM   1048  HA  PRO C   8      27.931  -3.772   1.666  1.00  0.00            
ATOM   1049  C   PRO C   8      29.834  -2.753   1.106  1.00  0.00            
ATOM   1050  O   PRO C   8      30.244  -1.757   0.570  1.00  0.00            
ATOM   1051  N   HYP C   9      30.552  -3.511   1.997  1.00  0.00            
ATOM   1052  CD2 HYP C   9      30.149  -4.839   2.436  1.00  0.00            
ATOM   1053 1HD2 HYP C   9      30.121  -5.465   1.546  1.00  0.00            
ATOM   1054 2HD2 HYP C   9      29.130  -4.768   2.816  1.00  0.00            
ATOM   1055  CG  HYP C   9      31.149  -5.173   3.550  1.00  0.00            
ATOM   1056  HG  HYP C   9      31.309  -6.240   3.625  1.00  0.00            
ATOM   1057  OD1 HYP C   9      30.842  -4.595   4.760  1.00  0.00            
ATOM   1058  HD1 HYP C   9      31.454  -4.866   5.451  1.00  0.00            
ATOM   1059  CB  HYP C   9      32.391  -4.566   3.060  1.00  0.00            
ATOM   1060  HB1 HYP C   9      32.770  -5.207   2.257  1.00  0.00            
ATOM   1061  HB2 HYP C   9      33.090  -4.380   3.873  1.00  0.00            
ATOM   1062  CA  HYP C   9      31.929  -3.224   2.417  1.00  0.00            
ATOM   1063  HA  HYP C   9      31.857  -2.438   3.170  1.00  0.00            
ATOM   1064  C   HYP C   9      32.872  -2.773   1.364  1.00  0.00            
ATOM   1065  O   HYP C   9      32.685  -3.126   0.152  1.00  0.00            
ATOM   1066  N   GLY C  10      33.970  -2.082   1.707  1.00  0.00            
ATOM   1067  H   GLY C  10      33.998  -1.828   2.684  1.00  0.00            
ATOM   1068  CA  GLY C  10      34.952  -1.598   0.702  1.00  0.00            
ATOM   1069  HA1 GLY C  10      35.657  -0.859   1.074  1.00  0.00            
ATOM   1070  HA2 GLY C  10      34.447  -1.056  -0.096  1.00  0.00            
ATOM   1071  C   GLY C  10      35.836  -2.689   0.128  1.00  0.00            
ATOM   1072  O   GLY C  10      35.765  -3.824   0.616  1.00  0.00            
ATOM   1073  N   PRO C  11      36.554  -2.544  -0.956  1.00  0.00            
ATOM   1074  CD  PRO C  11      36.694  -1.324  -1.739  1.00  0.00            
ATOM   1075  HD1 PRO C  11      36.902  -0.430  -1.146  1.00  0.00            
ATOM   1076  HD2 PRO C  11      35.747  -1.285  -2.283  1.00  0.00            
ATOM   1077  CG  PRO C  11      37.866  -1.572  -2.624  1.00  0.00            
ATOM   1078  HG1 PRO C  11      38.776  -1.254  -2.106  1.00  0.00            
ATOM   1079  HG2 PRO C  11      37.779  -1.045  -3.576  1.00  0.00            
ATOM   1080  CB  PRO C  11      37.958  -3.075  -2.801  1.00  0.00            
ATOM   1081  HB1 PRO C  11      38.967  -3.277  -3.160  1.00  0.00            
ATOM   1082  HB2 PRO C  11      37.248  -3.565  -3.469  1.00  0.00            
ATOM   1083  CA  PRO C  11      37.610  -3.487  -1.402  1.00  0.00            
ATOM   1084  HA  PRO C  11      37.194  -4.487  -1.483  1.00  0.00            
ATOM   1085  C   PRO C  11      38.801  -3.612  -0.536  1.00  0.00            
ATOM   1086  O   PRO C  11      39.079  -2.691   0.295  1.00  0.00            
ATOM   1087  N   HYP C  12      39.695  -4.638  -0.739  1.00  0.00            
ATOM   1088  CD2 HYP C  12      39.561  -5.686  -1.700  1.00  0.00            
ATOM   1089 1HD2 HYP C  12      40.166  -5.479  -2.589  1.00  0.00            
ATOM   1090 2HD2 HYP C  12      38.565  -5.868  -2.100  1.00  0.00            
ATOM   1091  CG  HYP C  12      40.121  -6.933  -1.013  1.00  0.00            
ATOM   1092  HG  HYP C  12      40.413  -7.624  -1.809  1.00  0.00            
ATOM   1093  OD1 HYP C  12      39.229  -7.710  -0.147  1.00  0.00            
ATOM   1094  HD1 HYP C  12      39.736  -8.468   0.167  1.00  0.00            
ATOM   1095  CB  HYP C  12      41.393  -6.300  -0.303  1.00  0.00            
ATOM   1096  HB1 HYP C  12      42.191  -6.181  -1.036  1.00  0.00            
ATOM   1097  HB2 HYP C  12      41.760  -6.941   0.501  1.00  0.00            
ATOM   1098  CA  HYP C  12      40.870  -4.892   0.008  1.00  0.00            
ATOM   1099  HA  HYP C  12      40.500  -4.909   1.031  1.00  0.00            
ATOM   1100  C   HYP C  12      41.882  -3.713   0.041  1.00  0.00            
ATOM   1101  O   HYP C  12      42.211  -3.160  -1.037  1.00  0.00            
ATOM   1102  N   GLY C  13      42.486  -3.400   1.212  1.00  0.00            
ATOM   1103  H   GLY C  13      42.257  -3.903   2.065  1.00  0.00            
ATOM   1104  CA  GLY C  13      43.377  -2.310   1.438  1.00  0.00            
ATOM   1105  HA1 GLY C  13      43.557  -2.230   2.514  1.00  0.00            
ATOM   1106  HA2 GLY C  13      42.775  -1.456   1.118  1.00  0.00            
ATOM   1107  C   GLY C  13      44.661  -2.217   0.647  1.00  0.00            
ATOM   1108  O   GLY C  13      44.977  -3.088  -0.208  1.00  0.00            
ATOM   1109  N   PRO C  14      45.559  -1.168   0.922  1.00  0.00            
ATOM   1110  CD  PRO C  14      45.367  -0.156   1.953  1.00  0.00            
ATOM   1111  HD1 PRO C  14      45.341  -0.596   2.955  1.00  0.00            
ATOM   1112  HD2 PRO C  14      44.635   0.550   1.570  1.00  0.00            
ATOM   1113  CG  PRO C  14      46.713   0.587   1.939  1.00  0.00            
ATOM   1114  HG1 PRO C  14      47.372   0.213   2.715  1.00  0.00            
ATOM   1115  HG2 PRO C  14      46.546   1.643   2.137  1.00  0.00            
ATOM   1116  CB  PRO C  14      47.429   0.370   0.604  1.00  0.00            
ATOM   1117  HB1 PRO C  14      48.517   0.370   0.701  1.00  0.00            
ATOM   1118  HB2 PRO C  14      47.203   1.098  -0.175  1.00  0.00            
ATOM   1119  CA  PRO C  14      46.827  -1.055   0.308  1.00  0.00            
ATOM   1120  HA  PRO C  14      46.545  -0.980  -0.747  1.00  0.00            
ATOM   1121  C   PRO C  14      47.809  -2.194   0.659  1.00  0.00            
ATOM   1122  O   PRO C  14      47.872  -2.576   1.793  1.00  0.00            
ATOM   1123  N   HYP C  15      48.576  -2.733  -0.291  1.00  0.00            
ATOM   1124  CD2 HYP C  15      48.155  -2.958  -1.645  1.00  0.00            
ATOM   1125 1HD2 HYP C  15      48.597  -2.221  -2.312  1.00  0.00            
ATOM   1126 2HD2 HYP C  15      47.087  -2.832  -1.845  1.00  0.00            
ATOM   1127  CG  HYP C  15      48.575  -4.334  -2.069  1.00  0.00            
ATOM   1128  HG  HYP C  15      48.773  -4.542  -3.126  1.00  0.00            
ATOM   1129  OD1 HYP C  15      47.569  -5.341  -1.781  1.00  0.00            
ATOM   1130  HD1 HYP C  15      47.693  -6.039  -2.419  1.00  0.00            
ATOM   1131  CB  HYP C  15      49.795  -4.586  -1.233  1.00  0.00            
ATOM   1132  HB1 HYP C  15      50.652  -4.210  -1.806  1.00  0.00            
ATOM   1133  HB2 HYP C  15      49.957  -5.636  -0.997  1.00  0.00            
ATOM   1134  CA  HYP C  15      49.503  -3.826   0.049  1.00  0.00            
ATOM   1135  HA  HYP C  15      48.986  -4.555   0.672  1.00  0.00            
ATOM   1136  C   HYP C  15      50.777  -3.342   0.824  1.00  0.00            
ATOM   1137  O   HYP C  15      51.272  -2.255   0.646  1.00  0.00            
ATOM   1138  N   GLY C  16      51.341  -4.265   1.641  1.00  0.00            
ATOM   1139  H   GLY C  16      50.864  -5.144   1.769  1.00  0.00            
ATOM   1140  CA  GLY C  16      52.330  -4.010   2.664  1.00  0.00            
ATOM   1141  HA1 GLY C  16      52.655  -4.968   3.071  1.00  0.00            
ATOM   1142  HA2 GLY C  16      51.892  -3.442   3.480  1.00  0.00            
ATOM   1143  C   GLY C  16      53.703  -3.353   2.318  1.00  0.00            
ATOM   1144  O   GLY C  16      54.252  -3.579   1.203  1.00  0.00            
ATOM   1145  N   GLU C  17      54.190  -2.522   3.204  1.00  0.00            
ATOM   1146  H   GLU C  17      53.744  -2.434   4.100  1.00  0.00            
ATOM   1147  CA  GLU C  17      55.514  -1.873   3.244  1.00  0.00            
ATOM   1148  HA  GLU C  17      55.459  -1.283   2.332  1.00  0.00            
ATOM   1149  CB  GLU C  17      55.518  -0.906   4.417  1.00  0.00            
ATOM   1150  HB1 GLU C  17      54.525  -0.455   4.392  1.00  0.00            
ATOM   1151  HB2 GLU C  17      56.237  -0.112   4.218  1.00  0.00            
ATOM   1152  CG  GLU C  17      55.865  -1.611   5.757  1.00  0.00            
ATOM   1153  HG1 GLU C  17      56.854  -2.054   5.814  1.00  0.00            
ATOM   1154  HG2 GLU C  17      55.261  -2.501   5.906  1.00  0.00            
ATOM   1155  CD  GLU C  17      55.655  -0.652   6.944  1.00  0.00            
ATOM   1156  OE1 GLU C  17      56.644   0.066   7.320  1.00  0.00            
ATOM   1157  OE2 GLU C  17      54.513  -0.522   7.516  1.00  0.00            
ATOM   1158  C   GLU C  17      56.838  -2.725   3.109  1.00  0.00            
ATOM   1159  O   GLU C  17      56.765  -3.879   3.499  1.00  0.00            
ATOM   1160  N   PRO C  18      57.915  -2.098   2.568  1.00  0.00            
ATOM   1161  CD  PRO C  18      57.928  -0.869   1.820  1.00  0.00            
ATOM   1162  HD1 PRO C  18      57.813  -0.065   2.550  1.00  0.00            
ATOM   1163  HD2 PRO C  18      57.082  -0.729   1.152  1.00  0.00            
ATOM   1164  CG  PRO C  18      59.307  -0.841   1.071  1.00  0.00            
ATOM   1165  HG1 PRO C  18      59.618   0.204   0.944  1.00  0.00            
ATOM   1166  HG2 PRO C  18      59.308  -1.424   0.154  1.00  0.00            
ATOM   1167  CB  PRO C  18      60.122  -1.508   2.101  1.00  0.00            
ATOM   1168  HB1 PRO C  18      60.346  -0.783   2.887  1.00  0.00            
ATOM   1169  HB2 PRO C  18      61.019  -1.870   1.609  1.00  0.00            
ATOM   1170  CA  PRO C  18      59.279  -2.626   2.618  1.00  0.00            
ATOM   1171  HA  PRO C  18      59.499  -3.438   1.909  1.00  0.00            
ATOM   1172  C   PRO C  18      59.636  -3.027   4.087  1.00  0.00            
ATOM   1173  O   PRO C  18      59.782  -2.161   4.932  1.00  0.00            
ATOM   1174  N   GLY C  19      59.743  -4.308   4.401  1.00  0.00            
ATOM   1175  H   GLY C  19      59.729  -4.889   3.585  1.00  0.00            
ATOM   1176  CA  GLY C  19      59.767  -4.993   5.692  1.00  0.00            
ATOM   1177  HA1 GLY C  19      59.454  -6.032   5.575  1.00  0.00            
ATOM   1178  HA2 GLY C  19      59.104  -4.345   6.267  1.00  0.00            
ATOM   1179  C   GLY C  19      61.210  -5.103   6.376  1.00  0.00            
ATOM   1180  O   GLY C  19      61.335  -5.622   7.458  1.00  0.00            
ATOM   1181  N   GLN C  20      62.265  -4.680   5.737  1.00  0.00            
ATOM   1182  H   GLN C  20      62.107  -4.409   4.779  1.00  0.00            
ATOM   1183  CA  GLN C  20      63.630  -4.605   6.378  1.00  0.00            
ATOM   1184  HA  GLN C  20      63.492  -4.610   7.456  1.00  0.00            
ATOM   1185  CB  GLN C  20      64.518  -5.805   5.980  1.00  0.00            
ATOM   1186  HB1 GLN C  20      65.517  -5.601   6.384  1.00  0.00            
ATOM   1187  HB2 GLN C  20      64.797  -5.754   4.933  1.00  0.00            
ATOM   1188  CG  GLN C  20      64.040  -7.171   6.507  1.00  0.00            
ATOM   1189  HG1 GLN C  20      63.099  -7.438   6.029  1.00  0.00            
ATOM   1190  HG2 GLN C  20      63.912  -7.067   7.582  1.00  0.00            
ATOM   1191  CD  GLN C  20      65.076  -8.197   6.160  1.00  0.00            
ATOM   1192  OE1 GLN C  20      64.968  -9.029   5.300  1.00  0.00            
ATOM   1193  NE2 GLN C  20      66.156  -8.293   6.908  1.00  0.00            
ATOM   1194 1HE2 GLN C  20      66.341  -7.621   7.633  1.00  0.00            
ATOM   1195 2HE2 GLN C  20      66.851  -9.017   6.768  1.00  0.00            
ATOM   1196  C   GLN C  20      64.303  -3.241   5.988  1.00  0.00            
ATOM   1197  O   GLN C  20      65.539  -3.178   5.962  1.00  0.00            
ATOM   1198  N   GLY C  21      63.587  -2.182   5.617  1.00  0.00            
ATOM   1199  H   GLY C  21      62.584  -2.243   5.677  1.00  0.00            
ATOM   1200  CA  GLY C  21      63.993  -0.991   4.863  1.00  0.00            
ATOM   1201  HA1 GLY C  21      65.086  -0.914   4.940  1.00  0.00            
ATOM   1202  HA2 GLY C  21      63.550  -0.086   5.279  1.00  0.00            
ATOM   1203  C   GLY C  21      63.802  -1.018   3.346  1.00  0.00            
ATOM   1204  O   GLY C  21      63.547  -2.140   2.780  1.00  0.00            
ATOM   1205  N   LEU C  22      63.963   0.048   2.612  1.00  0.00            
ATOM   1206  H   LEU C  22      64.298   0.862   3.108  1.00  0.00            
ATOM   1207  CA  LEU C  22      63.774   0.082   1.157  1.00  0.00            
ATOM   1208  HA  LEU C  22      63.416  -0.902   0.842  1.00  0.00            
ATOM   1209  CB  LEU C  22      62.706   1.086   0.854  1.00  0.00            
ATOM   1210  HB1 LEU C  22      62.964   2.100   1.173  1.00  0.00            
ATOM   1211  HB2 LEU C  22      61.828   0.912   1.490  1.00  0.00            
ATOM   1212  CG  LEU C  22      62.282   1.137  -0.611  1.00  0.00            
ATOM   1213  HG  LEU C  22      63.096   1.522  -1.227  1.00  0.00            
ATOM   1214  CD1 LEU C  22      61.940  -0.274  -1.265  1.00  0.00            
ATOM   1215 1HD1 LEU C  22      61.845  -0.188  -2.354  1.00  0.00            
ATOM   1216 2HD1 LEU C  22      62.760  -0.956  -1.084  1.00  0.00            
ATOM   1217 3HD1 LEU C  22      61.039  -0.805  -0.951  1.00  0.00            
ATOM   1218  CD2 LEU C  22      61.209   2.212  -0.873  1.00  0.00            
ATOM   1219 1HD2 LEU C  22      61.426   3.077  -0.249  1.00  0.00            
ATOM   1220 2HD2 LEU C  22      61.120   2.509  -1.920  1.00  0.00            
ATOM   1221 3HD2 LEU C  22      60.201   1.930  -0.548  1.00  0.00            
ATOM   1222  C   LEU C  22      65.075   0.318   0.348  1.00  0.00            
ATOM   1223  O   LEU C  22      65.290  -0.241  -0.751  1.00  0.00            
ATOM   1224  N   ARG C  23      66.047   1.035   0.919  1.00  0.00            
ATOM   1225  H   ARG C  23      65.920   1.343   1.875  1.00  0.00            
ATOM   1226  CA  ARG C  23      67.469   1.122   0.426  1.00  0.00            
ATOM   1227  HA  ARG C  23      67.431   1.206  -0.666  1.00  0.00            
ATOM   1228  CB  ARG C  23      68.093   2.420   0.955  1.00  0.00            
ATOM   1229  HB1 ARG C  23      68.360   2.350   2.017  1.00  0.00            
ATOM   1230  HB2 ARG C  23      67.403   3.250   0.804  1.00  0.00            
ATOM   1231  CG  ARG C  23      69.392   2.728   0.176  1.00  0.00            
ATOM   1232  HG1 ARG C  23      69.123   2.944  -0.856  1.00  0.00            
ATOM   1233  HG2 ARG C  23      70.076   1.887   0.292  1.00  0.00            
ATOM   1234  CD  ARG C  23      70.108   3.930   0.721  1.00  0.00            
ATOM   1235  HD1 ARG C  23      70.503   3.590   1.671  1.00  0.00            
ATOM   1236  HD2 ARG C  23      69.471   4.824   0.766  1.00  0.00            
ATOM   1237  NE  ARG C  23      71.247   4.291  -0.091  1.00  0.00            
ATOM   1238  HE  ARG C  23      71.244   4.024  -1.061  1.00  0.00            
ATOM   1239  CZ  ARG C  23      72.139   5.263   0.236  1.00  0.00            
ATOM   1240  NH1 ARG C  23      72.834   5.724  -0.758  1.00  0.00            
ATOM   1241 1HH1 ARG C  23      72.690   5.378  -1.700  1.00  0.00            
ATOM   1242 2HH1 ARG C  23      73.614   6.326  -0.562  1.00  0.00            
ATOM   1243  NH2 ARG C  23      72.239   5.819   1.415  1.00  0.00            
ATOM   1244 1HH2 ARG C  23      71.574   5.681   2.167  1.00  0.00            
ATOM   1245 2HH2 ARG C  23      72.901   6.586   1.459  1.00  0.00            
ATOM   1246  C   ARG C  23      68.266  -0.165   0.835  1.00  0.00            
ATOM   1247  O   ARG C  23      68.008  -0.809   1.860  1.00  0.00            
ATOM   1248  N   GLY C  24      69.244  -0.555   0.090  1.00  0.00            
ATOM   1249  H   GLY C  24      69.291  -0.163  -0.837  1.00  0.00            
ATOM   1250  CA  GLY C  24      70.130  -1.713   0.354  1.00  0.00            
ATOM   1251  HA1 GLY C  24      70.677  -1.819  -0.586  1.00  0.00            
ATOM   1252  HA2 GLY C  24      69.518  -2.595   0.491  1.00  0.00            
ATOM   1253  C   GLY C  24      71.111  -1.569   1.496  1.00  0.00            
ATOM   1254  O   GLY C  24      71.340  -0.442   1.948  1.00  0.00            
ATOM   1255  N   PRO C  25      71.728  -2.653   1.949  1.00  0.00            
ATOM   1256  CD  PRO C  25      71.479  -4.071   1.472  1.00  0.00            
ATOM   1257  HD1 PRO C  25      71.594  -4.095   0.393  1.00  0.00            
ATOM   1258  HD2 PRO C  25      70.545  -4.498   1.843  1.00  0.00            
ATOM   1259  CG  PRO C  25      72.652  -4.922   2.051  1.00  0.00            
ATOM   1260  HG1 PRO C  25      73.507  -4.975   1.377  1.00  0.00            
ATOM   1261  HG2 PRO C  25      72.357  -5.896   2.436  1.00  0.00            
ATOM   1262  CB  PRO C  25      73.061  -4.031   3.249  1.00  0.00            
ATOM   1263  HB1 PRO C  25      74.061  -4.289   3.600  1.00  0.00            
ATOM   1264  HB2 PRO C  25      72.404  -4.139   4.103  1.00  0.00            
ATOM   1265  CA  PRO C  25      72.880  -2.579   2.744  1.00  0.00            
ATOM   1266  HA  PRO C  25      72.700  -1.830   3.520  1.00  0.00            
ATOM   1267  C   PRO C  25      74.114  -2.115   2.009  1.00  0.00            
ATOM   1268  O   PRO C  25      74.141  -2.058   0.764  1.00  0.00            
ATOM   1269  N   HYP C  26      75.249  -1.834   2.732  1.00  0.00            
ATOM   1270  CD2 HYP C  26      75.413  -1.781   4.180  1.00  0.00            
ATOM   1271 1HD2 HYP C  26      75.871  -2.724   4.485  1.00  0.00            
ATOM   1272 2HD2 HYP C  26      74.531  -1.704   4.818  1.00  0.00            
ATOM   1273  CG  HYP C  26      76.438  -0.638   4.478  1.00  0.00            
ATOM   1274  HG  HYP C  26      76.924  -0.842   5.423  1.00  0.00            
ATOM   1275  OD1 HYP C  26      75.896   0.717   4.617  1.00  0.00            
ATOM   1276  HD1 HYP C  26      75.793   0.823   5.563  1.00  0.00            
ATOM   1277  CB  HYP C  26      77.350  -0.729   3.255  1.00  0.00            
ATOM   1278  HB1 HYP C  26      78.093  -1.501   3.452  1.00  0.00            
ATOM   1279  HB2 HYP C  26      77.833   0.209   2.968  1.00  0.00            
ATOM   1280  CA  HYP C  26      76.444  -1.239   2.140  1.00  0.00            
ATOM   1281  HA  HYP C  26      76.097  -0.408   1.538  1.00  0.00            
ATOM   1282  C   HYP C  26      77.093  -2.194   1.116  1.00  0.00            
ATOM   1283  O   HYP C  26      76.996  -3.439   1.136  1.00  0.00            
ATOM   1284  N   GLY C  27      77.831  -1.592   0.123  1.00  0.00            
ATOM   1285  H   GLY C  27      77.781  -0.583   0.044  1.00  0.00            
ATOM   1286  CA  GLY C  27      78.652  -2.332  -0.890  1.00  0.00            
ATOM   1287  HA1 GLY C  27      78.866  -1.738  -1.778  1.00  0.00            
ATOM   1288  HA2 GLY C  27      78.045  -3.201  -1.143  1.00  0.00            
ATOM   1289  C   GLY C  27      79.996  -2.840  -0.346  1.00  0.00            
ATOM   1290  O   GLY C  27      80.374  -2.517   0.795  1.00  0.00            
ATOM   1291  N   PRO C  28      80.731  -3.538  -1.254  1.00  0.00            
ATOM   1292  CD  PRO C  28      80.366  -3.892  -2.618  1.00  0.00            
ATOM   1293  HD1 PRO C  28      80.878  -3.165  -3.254  1.00  0.00            
ATOM   1294  HD2 PRO C  28      79.309  -3.887  -2.895  1.00  0.00            
ATOM   1295  CG  PRO C  28      81.029  -5.234  -2.886  1.00  0.00            
ATOM   1296  HG1 PRO C  28      80.921  -5.502  -3.933  1.00  0.00            
ATOM   1297  HG2 PRO C  28      80.575  -5.964  -2.222  1.00  0.00            
ATOM   1298  CB  PRO C  28      82.417  -5.022  -2.335  1.00  0.00            
ATOM   1299  HB1 PRO C  28      83.086  -4.391  -2.922  1.00  0.00            
ATOM   1300  HB2 PRO C  28      82.938  -5.933  -2.017  1.00  0.00            
ATOM   1301  CA  PRO C  28      82.054  -4.147  -1.081  1.00  0.00            
ATOM   1302  HA  PRO C  28      82.169  -4.892  -0.288  1.00  0.00            
ATOM   1303  C   PRO C  28      83.171  -3.033  -0.885  1.00  0.00            
ATOM   1304  O   PRO C  28      82.982  -1.911  -1.385  1.00  0.00            
ATOM   1305  N   HYP C  29      84.303  -3.384  -0.207  1.00  0.00            
ATOM   1306  CD2 HYP C  29      84.567  -4.755   0.272  1.00  0.00            
ATOM   1307 1HD2 HYP C  29      84.982  -5.427  -0.481  1.00  0.00            
ATOM   1308 2HD2 HYP C  29      83.758  -5.271   0.777  1.00  0.00            
ATOM   1309  CG  HYP C  29      85.613  -4.461   1.350  1.00  0.00            
ATOM   1310  HG  HYP C  29      86.230  -5.338   1.556  1.00  0.00            
ATOM   1311  OD1 HYP C  29      85.030  -4.017   2.548  1.00  0.00            
ATOM   1312  HD1 HYP C  29      85.729  -3.793   3.175  1.00  0.00            
ATOM   1313  CB  HYP C  29      86.481  -3.393   0.686  1.00  0.00            
ATOM   1314  HB1 HYP C  29      87.000  -3.903  -0.129  1.00  0.00            
ATOM   1315  HB2 HYP C  29      87.052  -2.837   1.434  1.00  0.00            
ATOM   1316  CA  HYP C  29      85.458  -2.460   0.049  1.00  0.00            
ATOM   1317  HA  HYP C  29      85.158  -1.761   0.833  1.00  0.00            
ATOM   1318  C   HYP C  29      86.003  -1.881  -1.243  1.00  0.00            
ATOM   1319  O   HYP C  29      85.887  -2.555  -2.189  1.00  0.00            
ATOM   1320  N   GLY C  30      86.655  -0.715  -1.253  1.00  0.00            
ATOM   1321  H   GLY C  30      86.680  -0.238  -0.374  1.00  0.00            
ATOM   1322  CA  GLY C  30      87.311  -0.187  -2.441  1.00  0.00            
ATOM   1323  HA1 GLY C  30      87.443   0.900  -2.419  1.00  0.00            
ATOM   1324  HA2 GLY C  30      86.659  -0.409  -3.287  1.00  0.00            
ATOM   1325  C   GLY C  30      88.657  -0.784  -2.736  1.00  0.00            
ATOM   1326  O   GLY C  30      89.274  -1.562  -1.976  1.00  0.00            
ATOM   1327  N   PRO C  31      89.289  -0.268  -3.817  1.00  0.00            
ATOM   1328  CD  PRO C  31      88.698   0.691  -4.713  1.00  0.00            
ATOM   1329  HD1 PRO C  31      88.179   1.594  -4.364  1.00  0.00            
ATOM   1330  HD2 PRO C  31      87.916   0.098  -5.185  1.00  0.00            
ATOM   1331  CG  PRO C  31      89.702   1.058  -5.801  1.00  0.00            
ATOM   1332  HG1 PRO C  31      90.288   1.930  -5.523  1.00  0.00            
ATOM   1333  HG2 PRO C  31      89.241   1.219  -6.776  1.00  0.00            
ATOM   1334  CB  PRO C  31      90.571  -0.222  -5.866  1.00  0.00            
ATOM   1335  HB1 PRO C  31      91.546   0.093  -6.250  1.00  0.00            
ATOM   1336  HB2 PRO C  31      89.966  -0.900  -6.473  1.00  0.00            
ATOM   1337  CA  PRO C  31      90.633  -0.626  -4.376  1.00  0.00            
ATOM   1338  HA  PRO C  31      90.681  -1.710  -4.255  1.00  0.00            
ATOM   1339  C   PRO C  31      91.856   0.009  -3.565  1.00  0.00            
ATOM   1340  O   PRO C  31      91.583   0.884  -2.738  1.00  0.00            
ATOM   1341  N   HYP C  32      93.081  -0.397  -3.882  1.00  0.00            
ATOM   1342  CD2 HYP C  32      93.502  -1.441  -4.812  1.00  0.00            
ATOM   1343 1HD2 HYP C  32      93.890  -0.999  -5.739  1.00  0.00            
ATOM   1344 2HD2 HYP C  32      92.730  -2.130  -5.135  1.00  0.00            
ATOM   1345  CG  HYP C  32      94.748  -2.076  -4.286  1.00  0.00            
ATOM   1346  HG  HYP C  32      95.379  -2.475  -5.080  1.00  0.00            
ATOM   1347  OD1 HYP C  32      94.405  -3.093  -3.371  1.00  0.00            
ATOM   1348  HD1 HYP C  32      93.611  -3.537  -3.667  1.00  0.00            
ATOM   1349  CB  HYP C  32      95.386  -0.935  -3.626  1.00  0.00            
ATOM   1350  HB1 HYP C  32      95.981  -0.357  -4.329  1.00  0.00            
ATOM   1351  HB2 HYP C  32      96.123  -1.313  -2.910  1.00  0.00            
ATOM   1352  CA  HYP C  32      94.284   0.001  -3.111  1.00  0.00            
ATOM   1353  HA  HYP C  32      94.021  -0.160  -2.073  1.00  0.00            
ATOM   1354  C   HYP C  32      94.563   1.508  -3.523  1.00  0.00            
ATOM   1355  O   HYP C  32      94.370   1.900  -4.644  1.00  0.00            
ATOM   1356  N   GLY C  33      95.010   2.355  -2.573  1.00  0.00            
ATOM   1357  H   GLY C  33      94.945   2.156  -1.583  1.00  0.00            
ATOM   1358  CA  GLY C  33      95.303   3.738  -2.882  1.00  0.00            
ATOM   1359  HA1 GLY C  33      95.584   4.128  -1.900  1.00  0.00            
ATOM   1360  HA2 GLY C  33      94.353   4.220  -3.112  1.00  0.00            
ATOM   1361  C   GLY C  33      96.402   3.997  -3.890  1.00  0.00            
ATOM   1362  O   GLY C  33      97.003   3.084  -4.395  1.00  0.00            
ATOM   1363  N   PRO C  34      96.798   5.253  -4.130  1.00  0.00            
ATOM   1364  CD  PRO C  34      96.221   6.448  -3.633  1.00  0.00            
ATOM   1365  HD1 PRO C  34      95.941   6.418  -2.572  1.00  0.00            
ATOM   1366  HD2 PRO C  34      95.419   6.844  -4.250  1.00  0.00            
ATOM   1367  CG  PRO C  34      97.367   7.485  -3.692  1.00  0.00            
ATOM   1368  HG1 PRO C  34      98.079   7.349  -2.877  1.00  0.00            
ATOM   1369  HG2 PRO C  34      97.078   8.520  -3.812  1.00  0.00            
ATOM   1370  CB  PRO C  34      98.056   6.994  -4.989  1.00  0.00            
ATOM   1371  HB1 PRO C  34      99.071   7.368  -5.140  1.00  0.00            
ATOM   1372  HB2 PRO C  34      97.390   7.261  -5.803  1.00  0.00            
ATOM   1373  CA  PRO C  34      98.089   5.482  -4.816  1.00  0.00            
ATOM   1374  HA  PRO C  34      98.132   4.966  -5.784  1.00  0.00            
ATOM   1375  C   PRO C  34      99.384   5.162  -4.092  1.00  0.00            
ATOM   1376  O   PRO C  34      99.310   4.974  -2.849  1.00  0.00            
ATOM   1377  N   HYP C  35     100.590   5.194  -4.769  1.00  0.00            
ATOM   1378  CD2 HYP C  35     100.876   5.320  -6.143  1.00  0.00            
ATOM   1379 1HD2 HYP C  35     101.072   6.315  -6.547  1.00  0.00            
ATOM   1380 2HD2 HYP C  35     100.138   4.874  -6.803  1.00  0.00            
ATOM   1381  CG  HYP C  35     102.176   4.547  -6.370  1.00  0.00            
ATOM   1382  HG  HYP C  35     102.785   4.995  -7.150  1.00  0.00            
ATOM   1383  OD1 HYP C  35     101.973   3.192  -6.664  1.00  0.00            
ATOM   1384  HD1 HYP C  35     102.693   2.846  -7.200  1.00  0.00            
ATOM   1385  CB  HYP C  35     102.875   4.875  -5.018  1.00  0.00            
ATOM   1386  HB1 HYP C  35     103.294   5.856  -5.288  1.00  0.00            
ATOM   1387  HB2 HYP C  35     103.701   4.214  -4.747  1.00  0.00            
ATOM   1388  CA  HYP C  35     101.737   4.992  -3.960  1.00  0.00            
ATOM   1389  HA  HYP C  35     101.572   3.977  -3.591  1.00  0.00            
ATOM   1390  C   HYP C  35     102.156   5.931  -2.890  1.00  0.00            
ATOM   1391  O   HYP C  35     101.635   7.074  -2.805  1.00  0.00            
ATOM   1392  N   GLY C  36     103.199   5.641  -2.053  1.00  0.00            
ATOM   1393  H   GLY C  36     103.625   4.743  -2.187  1.00  0.00            
ATOM   1394  CA  GLY C  36     103.696   6.545  -1.047  1.00  0.00            
ATOM   1395  HA1 GLY C  36     104.324   6.015  -0.323  1.00  0.00            
ATOM   1396  HA2 GLY C  36     102.896   7.097  -0.561  1.00  0.00            
ATOM   1397  C   GLY C  36     104.624   7.650  -1.570  1.00  0.00            
ATOM   1398  O   GLY C  36     104.886   7.711  -2.791  1.00  0.00            
ATOM   1399  N   PRO C  37     105.012   8.673  -0.795  1.00  0.00            
ATOM   1400  CD  PRO C  37     104.579   8.983   0.538  1.00  0.00            
ATOM   1401  HD1 PRO C  37     104.736   8.090   1.134  1.00  0.00            
ATOM   1402  HD2 PRO C  37     103.575   9.400   0.484  1.00  0.00            
ATOM   1403  CG  PRO C  37     105.461  10.102   1.126  1.00  0.00            
ATOM   1404  HG1 PRO C  37     106.322   9.616   1.570  1.00  0.00            
ATOM   1405  HG2 PRO C  37     104.952  10.636   1.925  1.00  0.00            
ATOM   1406  CB  PRO C  37     105.797  10.917  -0.169  1.00  0.00            
ATOM   1407  HB1 PRO C  37     106.683  11.537  -0.094  1.00  0.00            
ATOM   1408  HB2 PRO C  37     104.973  11.550  -0.507  1.00  0.00            
ATOM   1409  CA  PRO C  37     106.012   9.734  -1.206  1.00  0.00            
ATOM   1410  HA  PRO C  37     105.868  10.076  -2.233  1.00  0.00            
ATOM   1411  C   PRO C  37     107.494   9.237  -1.230  1.00  0.00            
ATOM   1412  O   PRO C  37     107.767   8.242  -0.558  1.00  0.00            
ATOM   1413  N   HYP C  38     108.457   9.874  -1.955  1.00  0.00            
ATOM   1414  CD2 HYP C  38     108.175  10.795  -3.085  1.00  0.00            
ATOM   1415 1HD2 HYP C  38     108.195  11.790  -2.645  1.00  0.00            
ATOM   1416 2HD2 HYP C  38     107.175  10.644  -3.503  1.00  0.00            
ATOM   1417  CG  HYP C  38     109.416  10.647  -4.062  1.00  0.00            
ATOM   1418  HG  HYP C  38     109.529  11.566  -4.630  1.00  0.00            
ATOM   1419  OD1 HYP C  38     109.403   9.510  -4.943  1.00  0.00            
ATOM   1420  HD1 HYP C  38     108.749   9.577  -5.643  1.00  0.00            
ATOM   1421  CB  HYP C  38     110.481  10.423  -3.070  1.00  0.00            
ATOM   1422  HB1 HYP C  38     110.730  11.400  -2.664  1.00  0.00            
ATOM   1423  HB2 HYP C  38     111.332   9.918  -3.522  1.00  0.00            
ATOM   1424  CA  HYP C  38     109.813   9.513  -1.970  1.00  0.00            
ATOM   1425  HA  HYP C  38     109.869   8.489  -2.347  1.00  0.00            
ATOM   1426  C   HYP C  38     110.496   9.763  -0.623  1.00  0.00            
ATOM   1427  O   HYP C  38     110.116  10.709   0.158  1.00  0.00            
ATOM   1428  N   GLY C  39     111.528   8.980  -0.356  1.00  0.00            
ATOM   1429  H   GLY C  39     111.798   8.268  -1.013  1.00  0.00            
ATOM   1430  CA  GLY C  39     112.327   8.999   0.816  1.00  0.00            
ATOM   1431  HA1 GLY C  39     112.988   8.134   0.773  1.00  0.00            
ATOM   1432  HA2 GLY C  39     111.730   8.847   1.726  1.00  0.00            
ATOM   1433  C   GLY C  39     113.185  10.257   1.076  1.00  0.00            
ATOM   1434  O   GLY C  39     113.393  11.028   0.168  1.00  0.00            
ATOM   1435  N   NH2 C  40     113.664  10.441   2.337  1.00  0.00            
ATOM   1436  H1  NH2 C  40     113.319   9.830   3.053  1.00  0.00            
ATOM   1437  H2  NH2 C  40     114.185  11.242   1.994  1.00  0.00            
END
