# Supplementary material for: A solution structure analysis reveals a bent collagen triple helix in the complement activation recognition molecule mannan-binding lectin
Source: J Biol Chem. 2022 Dec 15;299(2):102799. doi: 10.1016/j.jbc.2022.102799 (PMC9898670; doi:10.1016/j.jbc.2022.102799)
Supplement: top10-mbl12 [file mmc3.zip › 4-MBL12-6129.pdb]

ATOM      1  CH3 ACE A   1       2.513  -4.622  -3.520  1.00  0.00            
ATOM      2 1HH3 ACE A   1       2.602  -4.644  -2.432  1.00  0.00            
ATOM      3 2HH3 ACE A   1       1.844  -3.851  -3.892  1.00  0.00            
ATOM      4 3HH3 ACE A   1       2.281  -5.598  -3.931  1.00  0.00            
ATOM      5  C   ACE A   1       3.888  -4.247  -4.212  1.00  0.00            
ATOM      6  O   ACE A   1       4.737  -5.129  -4.493  1.00  0.00            
ATOM      7  N   PRO A   2       4.157  -2.952  -4.408  1.00  0.00            
ATOM      8  CD  PRO A   2       3.361  -1.797  -4.216  1.00  0.00            
ATOM      9  HD1 PRO A   2       2.826  -1.995  -3.290  1.00  0.00            
ATOM     10  HD2 PRO A   2       2.652  -1.787  -5.048  1.00  0.00            
ATOM     11  CG  PRO A   2       4.239  -0.497  -4.262  1.00  0.00            
ATOM     12  HG1 PRO A   2       4.646  -0.111  -3.320  1.00  0.00            
ATOM     13  HG2 PRO A   2       3.692   0.271  -4.800  1.00  0.00            
ATOM     14  CB  PRO A   2       5.347  -1.100  -5.120  1.00  0.00            
ATOM     15  HB1 PRO A   2       6.265  -0.542  -4.926  1.00  0.00            
ATOM     16  HB2 PRO A   2       5.091  -0.975  -6.168  1.00  0.00            
ATOM     17  CA  PRO A   2       5.497  -2.534  -4.802  1.00  0.00            
ATOM     18  HA  PRO A   2       5.890  -3.068  -5.656  1.00  0.00            
ATOM     19  C   PRO A   2       6.449  -2.702  -3.588  1.00  0.00            
ATOM     20  O   PRO A   2       6.077  -2.669  -2.392  1.00  0.00            
ATOM     21  N   HYP A   3       7.787  -2.819  -3.908  1.00  0.00            
ATOM     22  CD2 HYP A   3       8.534  -2.698  -5.131  1.00  0.00            
ATOM     23 1HD2 HYP A   3       9.102  -1.771  -5.301  1.00  0.00            
ATOM     24 2HD2 HYP A   3       7.898  -2.907  -5.992  1.00  0.00            
ATOM     25  CG  HYP A   3       9.635  -3.780  -5.005  1.00  0.00            
ATOM     26  HG  HYP A   3      10.476  -3.431  -5.610  1.00  0.00            
ATOM     27  OD1 HYP A   3       9.226  -5.070  -5.282  1.00  0.00            
ATOM     28  HD1 HYP A   3       9.474  -5.166  -6.208  1.00  0.00            
ATOM     29  CB  HYP A   3       9.983  -3.673  -3.548  1.00  0.00            
ATOM     30  HB1 HYP A   3      10.703  -2.875  -3.359  1.00  0.00            
ATOM     31  HB2 HYP A   3      10.429  -4.515  -3.024  1.00  0.00            
ATOM     32  CA  HYP A   3       8.724  -3.199  -2.869  1.00  0.00            
ATOM     33  HA  HYP A   3       8.231  -3.959  -2.263  1.00  0.00            
ATOM     34  C   HYP A   3       8.955  -2.070  -1.835  1.00  0.00            
ATOM     35  O   HYP A   3       8.508  -0.911  -2.079  1.00  0.00            
ATOM     36  N   GLY A   4       9.705  -2.357  -0.792  1.00  0.00            
ATOM     37  H   GLY A   4      10.097  -3.287  -0.880  1.00  0.00            
ATOM     38  CA  GLY A   4      10.278  -1.341   0.183  1.00  0.00            
ATOM     39  HA1 GLY A   4      10.577  -1.727   1.162  1.00  0.00            
ATOM     40  HA2 GLY A   4       9.431  -0.731   0.503  1.00  0.00            
ATOM     41  C   GLY A   4      11.388  -0.454  -0.294  1.00  0.00            
ATOM     42  O   GLY A   4      11.830  -0.475  -1.424  1.00  0.00            
ATOM     43  N   PRO A   5      11.894   0.442   0.610  1.00  0.00            
ATOM     44  CD  PRO A   5      11.212   0.787   1.876  1.00  0.00            
ATOM     45  HD1 PRO A   5      11.811   0.148   2.525  1.00  0.00            
ATOM     46  HD2 PRO A   5      10.139   0.606   1.915  1.00  0.00            
ATOM     47  CG  PRO A   5      11.447   2.292   1.991  1.00  0.00            
ATOM     48  HG1 PRO A   5      11.425   2.544   3.049  1.00  0.00            
ATOM     49  HG2 PRO A   5      10.675   2.858   1.466  1.00  0.00            
ATOM     50  CB  PRO A   5      12.797   2.478   1.356  1.00  0.00            
ATOM     51  HB1 PRO A   5      13.537   2.192   2.113  1.00  0.00            
ATOM     52  HB2 PRO A   5      13.006   3.479   0.974  1.00  0.00            
ATOM     53  CA  PRO A   5      12.892   1.451   0.254  1.00  0.00            
ATOM     54  HA  PRO A   5      12.565   1.873  -0.695  1.00  0.00            
ATOM     55  C   PRO A   5      14.260   0.857   0.064  1.00  0.00            
ATOM     56  O   PRO A   5      14.456  -0.249   0.706  1.00  0.00            
ATOM     57  N   HYP A   6      15.152   1.363  -0.870  1.00  0.00            
ATOM     58  CD2 HYP A   6      14.870   2.500  -1.724  1.00  0.00            
ATOM     59 1HD2 HYP A   6      14.831   3.396  -1.107  1.00  0.00            
ATOM     60 2HD2 HYP A   6      13.934   2.466  -2.292  1.00  0.00            
ATOM     61  CG  HYP A   6      15.980   2.604  -2.752  1.00  0.00            
ATOM     62  HG  HYP A   6      16.113   3.690  -2.790  1.00  0.00            
ATOM     63  OD1 HYP A   6      15.689   1.997  -3.904  1.00  0.00            
ATOM     64  HD1 HYP A   6      14.920   2.468  -4.229  1.00  0.00            
ATOM     65  CB  HYP A   6      17.159   1.925  -2.081  1.00  0.00            
ATOM     66  HB1 HYP A   6      17.933   2.581  -1.676  1.00  0.00            
ATOM     67  HB2 HYP A   6      17.621   1.326  -2.873  1.00  0.00            
ATOM     68  CA  HYP A   6      16.535   1.023  -1.021  1.00  0.00            
ATOM     69  HA  HYP A   6      16.585   0.028  -1.476  1.00  0.00            
ATOM     70  C   HYP A   6      17.314   0.869   0.301  1.00  0.00            
ATOM     71  O   HYP A   6      17.151   1.694   1.206  1.00  0.00            
ATOM     72  N   GLY A   7      18.161  -0.078   0.356  1.00  0.00            
ATOM     73  H   GLY A   7      18.156  -0.753  -0.388  1.00  0.00            
ATOM     74  CA  GLY A   7      18.990  -0.448   1.486  1.00  0.00            
ATOM     75  HA1 GLY A   7      19.576  -1.338   1.246  1.00  0.00            
ATOM     76  HA2 GLY A   7      18.429  -0.881   2.315  1.00  0.00            
ATOM     77  C   GLY A   7      20.145   0.538   1.880  1.00  0.00            
ATOM     78  O   GLY A   7      20.368   1.492   1.153  1.00  0.00            
ATOM     79  N   PRO A   8      20.870   0.226   2.935  1.00  0.00            
ATOM     80  CD  PRO A   8      20.464  -0.824   3.897  1.00  0.00            
ATOM     81  HD1 PRO A   8      20.411  -1.765   3.344  1.00  0.00            
ATOM     82  HD2 PRO A   8      19.552  -0.583   4.438  1.00  0.00            
ATOM     83  CG  PRO A   8      21.597  -0.879   4.904  1.00  0.00            
ATOM     84  HG1 PRO A   8      22.286  -1.576   4.413  1.00  0.00            
ATOM     85  HG2 PRO A   8      21.199  -1.209   5.857  1.00  0.00            
ATOM     86  CB  PRO A   8      22.088   0.512   4.933  1.00  0.00            
ATOM     87  HB1 PRO A   8      23.132   0.450   5.193  1.00  0.00            
ATOM     88  HB2 PRO A   8      21.355   1.050   5.542  1.00  0.00            
ATOM     89  CA  PRO A   8      21.998   0.997   3.486  1.00  0.00            
ATOM     90  HA  PRO A   8      21.660   2.032   3.507  1.00  0.00            
ATOM     91  C   PRO A   8      23.286   0.857   2.584  1.00  0.00            
ATOM     92  O   PRO A   8      23.475  -0.160   1.876  1.00  0.00            
ATOM     93  N   HYP A   9      24.232   1.803   2.656  1.00  0.00            
ATOM     94  CD2 HYP A   9      24.008   3.153   3.234  1.00  0.00            
ATOM     95 1HD2 HYP A   9      24.136   3.065   4.310  1.00  0.00            
ATOM     96 2HD2 HYP A   9      22.980   3.506   3.085  1.00  0.00            
ATOM     97  CG  HYP A   9      25.060   4.043   2.598  1.00  0.00            
ATOM     98  HG  HYP A   9      25.371   4.812   3.303  1.00  0.00            
ATOM     99  OD1 HYP A   9      24.737   4.769   1.380  1.00  0.00            
ATOM    100  HD1 HYP A   9      24.039   5.393   1.606  1.00  0.00            
ATOM    101  CB  HYP A   9      26.181   2.958   2.488  1.00  0.00            
ATOM    102  HB1 HYP A   9      26.556   2.806   3.502  1.00  0.00            
ATOM    103  HB2 HYP A   9      27.068   3.339   1.982  1.00  0.00            
ATOM    104  CA  HYP A   9      25.533   1.719   2.022  1.00  0.00            
ATOM    105  HA  HYP A   9      25.422   1.838   0.937  1.00  0.00            
ATOM    106  C   HYP A   9      26.288   0.442   2.352  1.00  0.00            
ATOM    107  O   HYP A   9      25.997  -0.226   3.371  1.00  0.00            
ATOM    108  N   GLY A  10      27.175  -0.042   1.468  1.00  0.00            
ATOM    109  H   GLY A  10      27.429   0.463   0.631  1.00  0.00            
ATOM    110  CA  GLY A  10      27.914  -1.317   1.722  1.00  0.00            
ATOM    111  HA1 GLY A  10      28.503  -1.480   0.824  1.00  0.00            
ATOM    112  HA2 GLY A  10      27.281  -2.199   1.775  1.00  0.00            
ATOM    113  C   GLY A  10      28.828  -1.257   2.945  1.00  0.00            
ATOM    114  O   GLY A  10      29.099  -0.167   3.427  1.00  0.00            
ATOM    115  N   PRO A  11      29.611  -2.319   3.283  1.00  0.00            
ATOM    116  CD  PRO A  11      29.656  -3.672   2.730  1.00  0.00            
ATOM    117  HD1 PRO A  11      29.649  -3.624   1.647  1.00  0.00            
ATOM    118  HD2 PRO A  11      28.842  -4.321   3.060  1.00  0.00            
ATOM    119  CG  PRO A  11      30.991  -4.305   3.209  1.00  0.00            
ATOM    120  HG1 PRO A  11      31.764  -4.150   2.454  1.00  0.00            
ATOM    121  HG2 PRO A  11      30.905  -5.364   3.455  1.00  0.00            
ATOM    122  CB  PRO A  11      31.289  -3.435   4.428  1.00  0.00            
ATOM    123  HB1 PRO A  11      32.327  -3.504   4.751  1.00  0.00            
ATOM    124  HB2 PRO A  11      30.631  -3.848   5.197  1.00  0.00            
ATOM    125  CA  PRO A  11      30.841  -2.066   4.060  1.00  0.00            
ATOM    126  HA  PRO A  11      30.533  -1.523   4.956  1.00  0.00            
ATOM    127  C   PRO A  11      32.059  -1.354   3.372  1.00  0.00            
ATOM    128  O   PRO A  11      32.156  -1.332   2.147  1.00  0.00            
ATOM    129  N   HYP A  12      33.018  -0.853   4.132  1.00  0.00            
ATOM    130  CD2 HYP A  12      33.024  -0.838   5.597  1.00  0.00            
ATOM    131 1HD2 HYP A  12      33.311  -1.812   5.995  1.00  0.00            
ATOM    132 2HD2 HYP A  12      32.045  -0.507   5.942  1.00  0.00            
ATOM    133  CG  HYP A  12      34.056   0.201   6.004  1.00  0.00            
ATOM    134  HG  HYP A  12      34.463   0.069   7.003  1.00  0.00            
ATOM    135  OD1 HYP A  12      33.550   1.503   5.920  1.00  0.00            
ATOM    136  HD1 HYP A  12      32.686   1.577   6.346  1.00  0.00            
ATOM    137  CB  HYP A  12      35.073   0.131   4.925  1.00  0.00            
ATOM    138  HB1 HYP A  12      35.736  -0.689   5.197  1.00  0.00            
ATOM    139  HB2 HYP A  12      35.658   1.036   4.743  1.00  0.00            
ATOM    140  CA  HYP A  12      34.255  -0.204   3.666  1.00  0.00            
ATOM    141  HA  HYP A  12      34.057   0.742   3.160  1.00  0.00            
ATOM    142  C   HYP A  12      35.053  -1.015   2.605  1.00  0.00            
ATOM    143  O   HYP A  12      35.019  -2.262   2.649  1.00  0.00            
ATOM    144  N   GLY A  13      35.643  -0.376   1.636  1.00  0.00            
ATOM    145  H   GLY A  13      35.517   0.623   1.590  1.00  0.00            
ATOM    146  CA  GLY A  13      36.449  -0.982   0.614  1.00  0.00            
ATOM    147  HA1 GLY A  13      36.763  -0.184  -0.070  1.00  0.00            
ATOM    148  HA2 GLY A  13      35.788  -1.632   0.036  1.00  0.00            
ATOM    149  C   GLY A  13      37.736  -1.799   1.079  1.00  0.00            
ATOM    150  O   GLY A  13      38.193  -1.538   2.201  1.00  0.00            
ATOM    151  N   PRO A  14      38.353  -2.427   0.085  1.00  0.00            
ATOM    152  CD  PRO A  14      37.867  -2.570  -1.278  1.00  0.00            
ATOM    153  HD1 PRO A  14      37.474  -1.652  -1.727  1.00  0.00            
ATOM    154  HD2 PRO A  14      37.056  -3.290  -1.279  1.00  0.00            
ATOM    155  CG  PRO A  14      39.095  -3.200  -2.004  1.00  0.00            
ATOM    156  HG1 PRO A  14      39.803  -2.431  -2.326  1.00  0.00            
ATOM    157  HG2 PRO A  14      38.717  -3.746  -2.867  1.00  0.00            
ATOM    158  CB  PRO A  14      39.781  -4.042  -0.915  1.00  0.00            
ATOM    159  HB1 PRO A  14      40.795  -4.282  -1.222  1.00  0.00            
ATOM    160  HB2 PRO A  14      39.212  -4.961  -0.763  1.00  0.00            
ATOM    161  CA  PRO A  14      39.667  -3.116   0.275  1.00  0.00            
ATOM    162  HA  PRO A  14      39.496  -3.648   1.214  1.00  0.00            
ATOM    163  C   PRO A  14      40.842  -2.166   0.485  1.00  0.00            
ATOM    164  O   PRO A  14      40.823  -1.045  -0.011  1.00  0.00            
ATOM    165  N   HYP A  15      41.896  -2.606   1.276  1.00  0.00            
ATOM    166  CD2 HYP A  15      42.007  -3.978   1.781  1.00  0.00            
ATOM    167 1HD2 HYP A  15      42.227  -4.629   0.931  1.00  0.00            
ATOM    168 2HD2 HYP A  15      41.085  -4.411   2.154  1.00  0.00            
ATOM    169  CG  HYP A  15      43.089  -3.940   2.792  1.00  0.00            
ATOM    170  HG  HYP A  15      43.487  -4.941   2.969  1.00  0.00            
ATOM    171  OD1 HYP A  15      42.627  -3.204   3.912  1.00  0.00            
ATOM    172  HD1 HYP A  15      43.402  -2.939   4.423  1.00  0.00            
ATOM    173  CB  HYP A  15      44.102  -3.082   2.110  1.00  0.00            
ATOM    174  HB1 HYP A  15      44.678  -3.671   1.402  1.00  0.00            
ATOM    175  HB2 HYP A  15      44.798  -2.634   2.823  1.00  0.00            
ATOM    176  CA  HYP A  15      43.174  -1.974   1.507  1.00  0.00            
ATOM    177  HA  HYP A  15      43.037  -1.136   2.194  1.00  0.00            
ATOM    178  C   HYP A  15      43.814  -1.515   0.185  1.00  0.00            
ATOM    179  O   HYP A  15      43.985  -2.304  -0.791  1.00  0.00            
ATOM    180  N   GLY A  16      44.355  -0.295   0.175  1.00  0.00            
ATOM    181  H   GLY A  16      44.385   0.275   1.000  1.00  0.00            
ATOM    182  CA  GLY A  16      45.050   0.310  -1.017  1.00  0.00            
ATOM    183  HA1 GLY A  16      45.365   1.340  -0.876  1.00  0.00            
ATOM    184  HA2 GLY A  16      44.380   0.302  -1.882  1.00  0.00            
ATOM    185  C   GLY A  16      46.415  -0.317  -1.388  1.00  0.00            
ATOM    186  O   GLY A  16      47.134  -0.896  -0.523  1.00  0.00            
ATOM    187  N   GLU A  17      46.777  -0.205  -2.693  1.00  0.00            
ATOM    188  H   GLU A  17      46.094   0.300  -3.242  1.00  0.00            
ATOM    189  CA  GLU A  17      47.990  -0.620  -3.329  1.00  0.00            
ATOM    190  HA  GLU A  17      48.037  -1.708  -3.339  1.00  0.00            
ATOM    191  CB  GLU A  17      47.954  -0.194  -4.830  1.00  0.00            
ATOM    192  HB1 GLU A  17      48.160   0.882  -4.857  1.00  0.00            
ATOM    193  HB2 GLU A  17      46.936  -0.210  -5.217  1.00  0.00            
ATOM    194  CG  GLU A  17      48.833  -0.975  -5.796  1.00  0.00            
ATOM    195  HG1 GLU A  17      48.655  -2.042  -5.612  1.00  0.00            
ATOM    196  HG2 GLU A  17      49.889  -0.808  -5.596  1.00  0.00            
ATOM    197  CD  GLU A  17      48.588  -0.634  -7.309  1.00  0.00            
ATOM    198  OE1 GLU A  17      48.478   0.569  -7.626  1.00  0.00            
ATOM    199  OE2 GLU A  17      48.488  -1.598  -8.145  1.00  0.00            
ATOM    200  C   GLU A  17      49.146  -0.004  -2.575  1.00  0.00            
ATOM    201  O   GLU A  17      49.242   1.219  -2.481  1.00  0.00            
ATOM    202  N   PRO A  18      50.133  -0.786  -2.136  1.00  0.00            
ATOM    203  CD  PRO A  18      50.174  -2.174  -1.788  1.00  0.00            
ATOM    204  HD1 PRO A  18      50.226  -2.890  -2.610  1.00  0.00            
ATOM    205  HD2 PRO A  18      49.254  -2.311  -1.222  1.00  0.00            
ATOM    206  CG  PRO A  18      51.240  -2.422  -0.765  1.00  0.00            
ATOM    207  HG1 PRO A  18      51.707  -3.411  -0.787  1.00  0.00            
ATOM    208  HG2 PRO A  18      50.944  -2.337   0.283  1.00  0.00            
ATOM    209  CB  PRO A  18      52.260  -1.338  -1.121  1.00  0.00            
ATOM    210  HB1 PRO A  18      52.914  -1.629  -1.929  1.00  0.00            
ATOM    211  HB2 PRO A  18      52.936  -1.151  -0.283  1.00  0.00            
ATOM    212  CA  PRO A  18      51.416  -0.125  -1.516  1.00  0.00            
ATOM    213  HA  PRO A  18      51.009   0.406  -0.662  1.00  0.00            
ATOM    214  C   PRO A  18      52.213   0.912  -2.285  1.00  0.00            
ATOM    215  O   PRO A  18      52.094   0.769  -3.469  1.00  0.00            
ATOM    216  N   GLY A  19      53.127   1.719  -1.699  1.00  0.00            
ATOM    217  H   GLY A  19      53.277   1.752  -0.702  1.00  0.00            
ATOM    218  CA  GLY A  19      53.861   2.748  -2.422  1.00  0.00            
ATOM    219  HA1 GLY A  19      54.355   3.411  -1.714  1.00  0.00            
ATOM    220  HA2 GLY A  19      53.037   3.284  -2.901  1.00  0.00            
ATOM    221  C   GLY A  19      54.857   2.126  -3.379  1.00  0.00            
ATOM    222  O   GLY A  19      55.855   1.531  -2.964  1.00  0.00            
ATOM    223  N   GLN A  20      54.539   2.094  -4.716  1.00  0.00            
ATOM    224  H   GLN A  20      53.623   2.415  -5.011  1.00  0.00            
ATOM    225  CA  GLN A  20      55.294   1.416  -5.690  1.00  0.00            
ATOM    226  HA  GLN A  20      55.563   0.419  -5.334  1.00  0.00            
ATOM    227  CB  GLN A  20      54.364   1.194  -6.909  1.00  0.00            
ATOM    228  HB1 GLN A  20      55.002   0.786  -7.693  1.00  0.00            
ATOM    229  HB2 GLN A  20      54.049   2.113  -7.418  1.00  0.00            
ATOM    230  CG  GLN A  20      53.134   0.239  -6.697  1.00  0.00            
ATOM    231  HG1 GLN A  20      52.702   0.222  -7.707  1.00  0.00            
ATOM    232  HG2 GLN A  20      52.394   0.738  -6.072  1.00  0.00            
ATOM    233  CD  GLN A  20      53.583  -1.134  -6.154  1.00  0.00            
ATOM    234  OE1 GLN A  20      54.317  -1.895  -6.811  1.00  0.00            
ATOM    235  NE2 GLN A  20      53.292  -1.411  -4.943  1.00  0.00            
ATOM    236 1HE2 GLN A  20      52.714  -0.732  -4.459  1.00  0.00            
ATOM    237 2HE2 GLN A  20      53.471  -2.338  -4.581  1.00  0.00            
ATOM    238  C   GLN A  20      56.574   2.236  -6.002  1.00  0.00            
ATOM    239  O   GLN A  20      56.691   3.423  -5.727  1.00  0.00            
ATOM    240  N   GLY A  21      57.568   1.635  -6.640  1.00  0.00            
ATOM    241  H   GLY A  21      57.389   0.686  -6.954  1.00  0.00            
ATOM    242  CA  GLY A  21      58.829   2.396  -7.033  1.00  0.00            
ATOM    243  HA1 GLY A  21      59.112   3.205  -6.372  1.00  0.00            
ATOM    244  HA2 GLY A  21      58.550   2.870  -7.973  1.00  0.00            
ATOM    245  C   GLY A  21      60.073   1.518  -7.168  1.00  0.00            
ATOM    246  O   GLY A  21      59.910   0.317  -6.981  1.00  0.00            
ATOM    247  N   LEU A  22      61.231   2.082  -7.500  1.00  0.00            
ATOM    248  H   LEU A  22      61.311   3.047  -7.800  1.00  0.00            
ATOM    249  CA  LEU A  22      62.525   1.379  -7.503  1.00  0.00            
ATOM    250  HA  LEU A  22      62.403   0.325  -7.262  1.00  0.00            
ATOM    251  CB  LEU A  22      63.168   1.476  -8.893  1.00  0.00            
ATOM    252  HB1 LEU A  22      64.203   1.126  -8.798  1.00  0.00            
ATOM    253  HB2 LEU A  22      63.153   2.539  -9.118  1.00  0.00            
ATOM    254  CG  LEU A  22      62.376   0.697  -9.994  1.00  0.00            
ATOM    255  HG  LEU A  22      61.355   1.049 -10.156  1.00  0.00            
ATOM    256  CD1 LEU A  22      63.185   0.876 -11.283  1.00  0.00            
ATOM    257 1HD1 LEU A  22      64.007   0.167 -11.338  1.00  0.00            
ATOM    258 2HD1 LEU A  22      62.416   0.565 -11.994  1.00  0.00            
ATOM    259 3HD1 LEU A  22      63.285   1.933 -11.554  1.00  0.00            
ATOM    260  CD2 LEU A  22      62.221  -0.755  -9.527  1.00  0.00            
ATOM    261 1HD2 LEU A  22      61.407  -0.967  -8.850  1.00  0.00            
ATOM    262 2HD2 LEU A  22      62.223  -1.436 -10.374  1.00  0.00            
ATOM    263 3HD2 LEU A  22      63.154  -1.000  -9.022  1.00  0.00            
ATOM    264  C   LEU A  22      63.439   1.948  -6.353  1.00  0.00            
ATOM    265  O   LEU A  22      63.186   3.039  -5.937  1.00  0.00            
ATOM    266  N   ARG A  23      64.339   1.136  -5.766  1.00  0.00            
ATOM    267  H   ARG A  23      64.491   0.219  -6.148  1.00  0.00            
ATOM    268  CA  ARG A  23      65.180   1.418  -4.522  1.00  0.00            
ATOM    269  HA  ARG A  23      64.587   1.393  -3.611  1.00  0.00            
ATOM    270  CB  ARG A  23      66.179   0.259  -4.402  1.00  0.00            
ATOM    271  HB1 ARG A  23      65.787  -0.728  -4.130  1.00  0.00            
ATOM    272  HB2 ARG A  23      66.826   0.446  -3.540  1.00  0.00            
ATOM    273  CG  ARG A  23      67.326   0.099  -5.478  1.00  0.00            
ATOM    274  HG1 ARG A  23      68.107   0.831  -5.281  1.00  0.00            
ATOM    275  HG2 ARG A  23      67.094   0.336  -6.520  1.00  0.00            
ATOM    276  CD  ARG A  23      67.974  -1.238  -5.389  1.00  0.00            
ATOM    277  HD1 ARG A  23      67.267  -1.948  -5.824  1.00  0.00            
ATOM    278  HD2 ARG A  23      68.286  -1.523  -4.386  1.00  0.00            
ATOM    279  NE  ARG A  23      69.158  -1.312  -6.284  1.00  0.00            
ATOM    280  HE  ARG A  23      69.129  -0.742  -7.123  1.00  0.00            
ATOM    281  CZ  ARG A  23      70.015  -2.310  -6.188  1.00  0.00            
ATOM    282  NH1 ARG A  23      70.997  -2.378  -7.031  1.00  0.00            
ATOM    283 1HH1 ARG A  23      71.070  -1.595  -7.668  1.00  0.00            
ATOM    284 2HH1 ARG A  23      71.746  -3.033  -6.844  1.00  0.00            
ATOM    285  NH2 ARG A  23      69.923  -3.226  -5.245  1.00  0.00            
ATOM    286 1HH2 ARG A  23      69.157  -3.255  -4.587  1.00  0.00            
ATOM    287 2HH2 ARG A  23      70.505  -4.049  -5.277  1.00  0.00            
ATOM    288  C   ARG A  23      65.844   2.845  -4.458  1.00  0.00            
ATOM    289  O   ARG A  23      65.996   3.490  -5.476  1.00  0.00            
ATOM    290  N   GLY A  24      66.378   3.162  -3.294  1.00  0.00            
ATOM    291  H   GLY A  24      66.134   2.590  -2.511  1.00  0.00            
ATOM    292  CA  GLY A  24      67.029   4.454  -3.070  1.00  0.00            
ATOM    293  HA1 GLY A  24      66.984   4.713  -2.018  1.00  0.00            
ATOM    294  HA2 GLY A  24      66.299   5.163  -3.466  1.00  0.00            
ATOM    295  C   GLY A  24      68.403   4.497  -3.729  1.00  0.00            
ATOM    296  O   GLY A  24      68.836   3.523  -4.360  1.00  0.00            
ATOM    297  N   PRO A  25      69.026   5.698  -3.655  1.00  0.00            
ATOM    298  CD  PRO A  25      68.527   6.885  -3.163  1.00  0.00            
ATOM    299  HD1 PRO A  25      68.667   7.072  -2.093  1.00  0.00            
ATOM    300  HD2 PRO A  25      67.441   6.945  -3.233  1.00  0.00            
ATOM    301  CG  PRO A  25      69.210   7.999  -4.030  1.00  0.00            
ATOM    302  HG1 PRO A  25      69.121   8.974  -3.549  1.00  0.00            
ATOM    303  HG2 PRO A  25      68.692   8.067  -4.983  1.00  0.00            
ATOM    304  CB  PRO A  25      70.553   7.433  -4.105  1.00  0.00            
ATOM    305  HB1 PRO A  25      71.142   7.623  -3.204  1.00  0.00            
ATOM    306  HB2 PRO A  25      71.082   7.928  -4.926  1.00  0.00            
ATOM    307  CA  PRO A  25      70.321   5.907  -4.241  1.00  0.00            
ATOM    308  HA  PRO A  25      70.216   5.646  -5.292  1.00  0.00            
ATOM    309  C   PRO A  25      71.412   4.983  -3.588  1.00  0.00            
ATOM    310  O   PRO A  25      71.237   4.436  -2.534  1.00  0.00            
ATOM    311  N   HYP A  26      72.639   4.831  -4.203  1.00  0.00            
ATOM    312  CD2 HYP A  26      72.866   5.186  -5.582  1.00  0.00            
ATOM    313 1HD2 HYP A  26      73.036   6.263  -5.540  1.00  0.00            
ATOM    314 2HD2 HYP A  26      71.971   4.944  -6.150  1.00  0.00            
ATOM    315  CG  HYP A  26      74.134   4.406  -6.082  1.00  0.00            
ATOM    316  HG  HYP A  26      74.662   4.996  -6.837  1.00  0.00            
ATOM    317  OD1 HYP A  26      73.799   3.143  -6.573  1.00  0.00            
ATOM    318  HD1 HYP A  26      72.844   3.240  -6.593  1.00  0.00            
ATOM    319  CB  HYP A  26      74.963   4.341  -4.778  1.00  0.00            
ATOM    320  HB1 HYP A  26      75.307   5.331  -4.491  1.00  0.00            
ATOM    321  HB2 HYP A  26      75.768   3.601  -4.790  1.00  0.00            
ATOM    322  CA  HYP A  26      73.859   4.072  -3.783  1.00  0.00            
ATOM    323  HA  HYP A  26      73.599   3.014  -3.765  1.00  0.00            
ATOM    324  C   HYP A  26      74.397   4.414  -2.387  1.00  0.00            
ATOM    325  O   HYP A  26      74.337   5.509  -1.830  1.00  0.00            
ATOM    326  N   GLY A  27      74.978   3.407  -1.752  1.00  0.00            
ATOM    327  H   GLY A  27      74.912   2.505  -2.209  1.00  0.00            
ATOM    328  CA  GLY A  27      75.548   3.469  -0.456  1.00  0.00            
ATOM    329  HA1 GLY A  27      75.531   2.431  -0.129  1.00  0.00            
ATOM    330  HA2 GLY A  27      74.882   3.958   0.246  1.00  0.00            
ATOM    331  C   GLY A  27      76.914   4.172  -0.409  1.00  0.00            
ATOM    332  O   GLY A  27      77.567   4.392  -1.456  1.00  0.00            
ATOM    333  N   PRO A  28      77.300   4.817   0.730  1.00  0.00            
ATOM    334  CD  PRO A  28      76.491   4.844   1.904  1.00  0.00            
ATOM    335  HD1 PRO A  28      76.054   3.867   2.140  1.00  0.00            
ATOM    336  HD2 PRO A  28      75.726   5.595   1.741  1.00  0.00            
ATOM    337  CG  PRO A  28      77.329   5.271   3.094  1.00  0.00            
ATOM    338  HG1 PRO A  28      77.851   4.395   3.484  1.00  0.00            
ATOM    339  HG2 PRO A  28      76.817   5.782   3.903  1.00  0.00            
ATOM    340  CB  PRO A  28      78.499   6.010   2.366  1.00  0.00            
ATOM    341  HB1 PRO A  28      79.427   5.881   2.925  1.00  0.00            
ATOM    342  HB2 PRO A  28      78.248   7.070   2.215  1.00  0.00            
ATOM    343  CA  PRO A  28      78.596   5.431   0.973  1.00  0.00            
ATOM    344  HA  PRO A  28      78.696   6.174   0.182  1.00  0.00            
ATOM    345  C   PRO A  28      79.715   4.441   0.797  1.00  0.00            
ATOM    346  O   PRO A  28      79.563   3.263   1.071  1.00  0.00            
ATOM    347  N   HYP A  29      80.883   4.901   0.338  1.00  0.00            
ATOM    348  CD2 HYP A  29      81.238   6.275   0.006  1.00  0.00            
ATOM    349 1HD2 HYP A  29      81.634   6.765   0.908  1.00  0.00            
ATOM    350 2HD2 HYP A  29      80.390   6.826  -0.398  1.00  0.00            
ATOM    351  CG  HYP A  29      82.345   6.186  -1.034  1.00  0.00            
ATOM    352  HG  HYP A  29      82.945   7.097  -0.993  1.00  0.00            
ATOM    353  OD1 HYP A  29      81.767   6.042  -2.312  1.00  0.00            
ATOM    354  HD1 HYP A  29      82.515   6.140  -2.904  1.00  0.00            
ATOM    355  CB  HYP A  29      83.182   4.932  -0.590  1.00  0.00            
ATOM    356  HB1 HYP A  29      83.939   5.187   0.150  1.00  0.00            
ATOM    357  HB2 HYP A  29      83.732   4.490  -1.415  1.00  0.00            
ATOM    358  CA  HYP A  29      82.107   4.049   0.041  1.00  0.00            
ATOM    359  HA  HYP A  29      81.798   3.305  -0.698  1.00  0.00            
ATOM    360  C   HYP A  29      82.614   3.337   1.293  1.00  0.00            
ATOM    361  O   HYP A  29      82.428   3.840   2.415  1.00  0.00            
ATOM    362  N   GLY A  30      83.203   2.135   1.229  1.00  0.00            
ATOM    363  H   GLY A  30      83.369   1.676   0.339  1.00  0.00            
ATOM    364  CA  GLY A  30      83.656   1.351   2.398  1.00  0.00            
ATOM    365  HA1 GLY A  30      83.863   0.365   1.979  1.00  0.00            
ATOM    366  HA2 GLY A  30      82.808   1.345   3.095  1.00  0.00            
ATOM    367  C   GLY A  30      84.930   1.816   3.093  1.00  0.00            
ATOM    368  O   GLY A  30      85.531   2.834   2.763  1.00  0.00            
ATOM    369  N   PRO A  31      85.394   1.048   4.135  1.00  0.00            
ATOM    370  CD  PRO A  31      84.713  -0.042   4.737  1.00  0.00            
ATOM    371  HD1 PRO A  31      85.015  -1.035   4.417  1.00  0.00            
ATOM    372  HD2 PRO A  31      83.650   0.048   4.546  1.00  0.00            
ATOM    373  CG  PRO A  31      85.191   0.107   6.169  1.00  0.00            
ATOM    374  HG1 PRO A  31      85.003  -0.807   6.723  1.00  0.00            
ATOM    375  HG2 PRO A  31      84.792   1.002   6.662  1.00  0.00            
ATOM    376  CB  PRO A  31      86.657   0.463   6.047  1.00  0.00            
ATOM    377  HB1 PRO A  31      87.184  -0.460   5.841  1.00  0.00            
ATOM    378  HB2 PRO A  31      87.030   0.961   6.943  1.00  0.00            
ATOM    379  CA  PRO A  31      86.614   1.409   4.897  1.00  0.00            
ATOM    380  HA  PRO A  31      86.532   2.424   5.297  1.00  0.00            
ATOM    381  C   PRO A  31      87.972   1.408   4.076  1.00  0.00            
ATOM    382  O   PRO A  31      88.036   0.784   3.097  1.00  0.00            
ATOM    383  N   HYP A  32      89.054   2.148   4.428  1.00  0.00            
ATOM    384  CD2 HYP A  32      89.200   3.066   5.593  1.00  0.00            
ATOM    385 1HD2 HYP A  32      89.332   2.565   6.555  1.00  0.00            
ATOM    386 2HD2 HYP A  32      88.318   3.709   5.633  1.00  0.00            
ATOM    387  CG  HYP A  32      90.379   3.977   5.287  1.00  0.00            
ATOM    388  HG  HYP A  32      90.999   4.197   6.155  1.00  0.00            
ATOM    389  OD1 HYP A  32      90.097   5.209   4.666  1.00  0.00            
ATOM    390  HD1 HYP A  32      90.885   5.540   4.212  1.00  0.00            
ATOM    391  CB  HYP A  32      91.274   3.146   4.386  1.00  0.00            
ATOM    392  HB1 HYP A  32      92.047   2.621   4.940  1.00  0.00            
ATOM    393  HB2 HYP A  32      91.784   3.800   3.674  1.00  0.00            
ATOM    394  CA  HYP A  32      90.302   2.128   3.741  1.00  0.00            
ATOM    395  HA  HYP A  32      90.078   2.360   2.695  1.00  0.00            
ATOM    396  C   HYP A  32      90.812   0.672   3.764  1.00  0.00            
ATOM    397  O   HYP A  32      90.534  -0.077   4.722  1.00  0.00            
ATOM    398  N   GLY A  33      91.406   0.302   2.637  1.00  0.00            
ATOM    399  H   GLY A  33      91.522   1.039   1.963  1.00  0.00            
ATOM    400  CA  GLY A  33      91.834  -1.057   2.314  1.00  0.00            
ATOM    401  HA1 GLY A  33      92.071  -1.052   1.258  1.00  0.00            
ATOM    402  HA2 GLY A  33      91.034  -1.803   2.355  1.00  0.00            
ATOM    403  C   GLY A  33      93.032  -1.553   3.057  1.00  0.00            
ATOM    404  O   GLY A  33      93.655  -0.795   3.875  1.00  0.00            
ATOM    405  N   PRO A  34      93.525  -2.781   2.845  1.00  0.00            
ATOM    406  CD  PRO A  34      92.808  -3.831   2.141  1.00  0.00            
ATOM    407  HD1 PRO A  34      93.033  -3.879   1.073  1.00  0.00            
ATOM    408  HD2 PRO A  34      91.753  -3.903   2.406  1.00  0.00            
ATOM    409  CG  PRO A  34      93.399  -5.107   2.794  1.00  0.00            
ATOM    410  HG1 PRO A  34      93.262  -6.016   2.196  1.00  0.00            
ATOM    411  HG2 PRO A  34      93.133  -5.194   3.848  1.00  0.00            
ATOM    412  CB  PRO A  34      94.922  -4.781   2.840  1.00  0.00            
ATOM    413  HB1 PRO A  34      95.488  -5.020   1.942  1.00  0.00            
ATOM    414  HB2 PRO A  34      95.246  -5.446   3.633  1.00  0.00            
ATOM    415  CA  PRO A  34      94.838  -3.288   3.285  1.00  0.00            
ATOM    416  HA  PRO A  34      94.772  -3.245   4.383  1.00  0.00            
ATOM    417  C   PRO A  34      96.128  -2.663   2.605  1.00  0.00            
ATOM    418  O   PRO A  34      96.058  -2.369   1.399  1.00  0.00            
ATOM    419  N   HYP A  35      97.264  -2.703   3.299  1.00  0.00            
ATOM    420  CD2 HYP A  35      97.483  -3.193   4.634  1.00  0.00            
ATOM    421 1HD2 HYP A  35      97.088  -4.213   4.626  1.00  0.00            
ATOM    422 2HD2 HYP A  35      96.934  -2.550   5.321  1.00  0.00            
ATOM    423  CG  HYP A  35      99.018  -3.112   4.765  1.00  0.00            
ATOM    424  HG  HYP A  35      99.408  -4.113   4.556  1.00  0.00            
ATOM    425  OD1 HYP A  35      99.418  -2.592   5.956  1.00  0.00            
ATOM    426  HD1 HYP A  35      99.411  -3.253   6.657  1.00  0.00            
ATOM    427  CB  HYP A  35      99.536  -2.176   3.664  1.00  0.00            
ATOM    428  HB1 HYP A  35     100.564  -2.414   3.390  1.00  0.00            
ATOM    429  HB2 HYP A  35      99.505  -1.126   3.976  1.00  0.00            
ATOM    430  CA  HYP A  35      98.475  -2.381   2.563  1.00  0.00            
ATOM    431  HA  HYP A  35      98.315  -1.444   2.038  1.00  0.00            
ATOM    432  C   HYP A  35      98.955  -3.390   1.591  1.00  0.00            
ATOM    433  O   HYP A  35      98.525  -4.546   1.489  1.00  0.00            
ATOM    434  N   GLY A  36      99.811  -2.838   0.714  1.00  0.00            
ATOM    435  H   GLY A  36      99.930  -1.837   0.715  1.00  0.00            
ATOM    436  CA  GLY A  36     100.202  -3.623  -0.444  1.00  0.00            
ATOM    437  HA1 GLY A  36     100.895  -3.025  -1.043  1.00  0.00            
ATOM    438  HA2 GLY A  36      99.314  -3.729  -1.061  1.00  0.00            
ATOM    439  C   GLY A  36     100.902  -4.999  -0.123  1.00  0.00            
ATOM    440  O   GLY A  36     101.628  -5.110   0.892  1.00  0.00            
ATOM    441  N   PRO A  37     100.704  -6.021  -0.857  1.00  0.00            
ATOM    442  CD  PRO A  37      99.790  -6.162  -1.973  1.00  0.00            
ATOM    443  HD1 PRO A  37     100.197  -5.540  -2.769  1.00  0.00            
ATOM    444  HD2 PRO A  37      98.772  -5.818  -1.785  1.00  0.00            
ATOM    445  CG  PRO A  37      99.787  -7.611  -2.457  1.00  0.00            
ATOM    446  HG1 PRO A  37      99.468  -7.709  -3.492  1.00  0.00            
ATOM    447  HG2 PRO A  37      99.144  -8.203  -1.804  1.00  0.00            
ATOM    448  CB  PRO A  37     101.204  -7.972  -2.222  1.00  0.00            
ATOM    449  HB1 PRO A  37     101.908  -7.709  -3.010  1.00  0.00            
ATOM    450  HB2 PRO A  37     101.399  -9.046  -2.161  1.00  0.00            
ATOM    451  CA  PRO A  37     101.502  -7.274  -0.907  1.00  0.00            
ATOM    452  HA  PRO A  37     101.235  -7.872  -0.046  1.00  0.00            
ATOM    453  C   PRO A  37     103.070  -6.913  -0.804  1.00  0.00            
ATOM    454  O   PRO A  37     103.518  -5.930  -1.381  1.00  0.00            
ATOM    455  N   HYP A  38     103.841  -7.722   0.028  1.00  0.00            
ATOM    456  CD2 HYP A  38     103.341  -8.635   1.039  1.00  0.00            
ATOM    457 1HD2 HYP A  38     103.253  -9.621   0.601  1.00  0.00            
ATOM    458 2HD2 HYP A  38     102.395  -8.329   1.481  1.00  0.00            
ATOM    459  CG  HYP A  38     104.404  -8.616   2.131  1.00  0.00            
ATOM    460  HG  HYP A  38     104.363  -9.593   2.621  1.00  0.00            
ATOM    461  OD1 HYP A  38     104.262  -7.526   3.068  1.00  0.00            
ATOM    462  HD1 HYP A  38     104.989  -7.440   3.689  1.00  0.00            
ATOM    463  CB  HYP A  38     105.605  -8.490   1.239  1.00  0.00            
ATOM    464  HB1 HYP A  38     105.787  -9.424   0.702  1.00  0.00            
ATOM    465  HB2 HYP A  38     106.527  -8.285   1.776  1.00  0.00            
ATOM    466  CA  HYP A  38     105.284  -7.423   0.235  1.00  0.00            
ATOM    467  HA  HYP A  38     105.532  -6.453   0.663  1.00  0.00            
ATOM    468  C   HYP A  38     106.089  -7.601  -1.020  1.00  0.00            
ATOM    469  O   HYP A  38     105.722  -8.392  -1.964  1.00  0.00            
ATOM    470  N   GLY A  39     107.237  -6.928  -1.136  1.00  0.00            
ATOM    471  H   GLY A  39     107.400  -6.215  -0.432  1.00  0.00            
ATOM    472  CA  GLY A  39     108.278  -7.182  -2.136  1.00  0.00            
ATOM    473  HA1 GLY A  39     108.881  -6.300  -2.363  1.00  0.00            
ATOM    474  HA2 GLY A  39     107.766  -7.448  -3.067  1.00  0.00            
ATOM    475  C   GLY A  39     109.214  -8.345  -1.813  1.00  0.00            
ATOM    476  O   GLY A  39     109.382  -8.755  -0.680  1.00  0.00            
ATOM    477  N   NH2 A  40     109.768  -9.031  -2.840  1.00  0.00            
ATOM    478  H1  NH2 A  40     109.555  -8.730  -3.777  1.00  0.00            
ATOM    479  H2  NH2 A  40     109.935 -10.016  -2.663  1.00  0.00            
TER
ATOM    480  CH3 ACE B   1       5.644  -5.793   0.783  1.00  0.00            
ATOM    481 1HH3 ACE B   1       5.344  -5.592   1.818  1.00  0.00            
ATOM    482 2HH3 ACE B   1       5.833  -4.884   0.205  1.00  0.00            
ATOM    483 3HH3 ACE B   1       4.815  -6.376   0.405  1.00  0.00            
ATOM    484  C   ACE B   1       6.927  -6.511   0.907  1.00  0.00            
ATOM    485  O   ACE B   1       7.482  -6.703   1.999  1.00  0.00            
ATOM    486  N   PRO B   2       7.586  -6.922  -0.178  1.00  0.00            
ATOM    487  CD  PRO B   2       7.025  -6.915  -1.532  1.00  0.00            
ATOM    488  HD1 PRO B   2       6.612  -5.912  -1.685  1.00  0.00            
ATOM    489  HD2 PRO B   2       6.099  -7.465  -1.698  1.00  0.00            
ATOM    490  CG  PRO B   2       8.136  -7.367  -2.442  1.00  0.00            
ATOM    491  HG1 PRO B   2       8.625  -6.491  -2.861  1.00  0.00            
ATOM    492  HG2 PRO B   2       7.779  -8.080  -3.196  1.00  0.00            
ATOM    493  CB  PRO B   2       9.174  -8.097  -1.562  1.00  0.00            
ATOM    494  HB1 PRO B   2      10.164  -7.985  -2.002  1.00  0.00            
ATOM    495  HB2 PRO B   2       8.893  -9.148  -1.418  1.00  0.00            
ATOM    496  CA  PRO B   2       9.014  -7.354  -0.221  1.00  0.00            
ATOM    497  HA  PRO B   2       9.112  -8.085   0.582  1.00  0.00            
ATOM    498  C   PRO B   2      10.084  -6.288   0.107  1.00  0.00            
ATOM    499  O   PRO B   2       9.885  -5.106   0.152  1.00  0.00            
ATOM    500  N   HYP B   3      11.321  -6.769   0.433  1.00  0.00            
ATOM    501  CD2 HYP B   3      11.807  -8.127   0.426  1.00  0.00            
ATOM    502 1HD2 HYP B   3      12.064  -8.450  -0.585  1.00  0.00            
ATOM    503 2HD2 HYP B   3      11.101  -8.814   0.874  1.00  0.00            
ATOM    504  CG  HYP B   3      13.079  -8.205   1.180  1.00  0.00            
ATOM    505  HG  HYP B   3      13.742  -8.960   0.752  1.00  0.00            
ATOM    506  OD1 HYP B   3      12.806  -8.542   2.539  1.00  0.00            
ATOM    507  HD1 HYP B   3      11.920  -8.903   2.556  1.00  0.00            
ATOM    508  CB  HYP B   3      13.711  -6.853   1.024  1.00  0.00            
ATOM    509  HB1 HYP B   3      14.414  -6.878   0.191  1.00  0.00            
ATOM    510  HB2 HYP B   3      14.276  -6.557   1.910  1.00  0.00            
ATOM    511  CA  HYP B   3      12.531  -5.938   0.706  1.00  0.00            
ATOM    512  HA  HYP B   3      12.408  -5.271   1.556  1.00  0.00            
ATOM    513  C   HYP B   3      12.836  -5.021  -0.464  1.00  0.00            
ATOM    514  O   HYP B   3      12.610  -5.505  -1.586  1.00  0.00            
ATOM    515  N   GLY B   4      13.222  -3.724  -0.193  1.00  0.00            
ATOM    516  H   GLY B   4      13.281  -3.449   0.780  1.00  0.00            
ATOM    517  CA  GLY B   4      13.663  -2.798  -1.216  1.00  0.00            
ATOM    518  HA1 GLY B   4      13.821  -1.768  -0.895  1.00  0.00            
ATOM    519  HA2 GLY B   4      12.917  -2.824  -2.017  1.00  0.00            
ATOM    520  C   GLY B   4      14.983  -3.206  -1.813  1.00  0.00            
ATOM    521  O   GLY B   4      15.636  -4.218  -1.374  1.00  0.00            
ATOM    522  N   PRO B   5      15.405  -2.463  -2.874  1.00  0.00            
ATOM    523  CD  PRO B   5      14.768  -1.293  -3.439  1.00  0.00            
ATOM    524  HD1 PRO B   5      15.117  -0.373  -2.954  1.00  0.00            
ATOM    525  HD2 PRO B   5      13.684  -1.414  -3.461  1.00  0.00            
ATOM    526  CG  PRO B   5      15.287  -1.316  -4.919  1.00  0.00            
ATOM    527  HG1 PRO B   5      15.446  -0.313  -5.341  1.00  0.00            
ATOM    528  HG2 PRO B   5      14.710  -1.915  -5.624  1.00  0.00            
ATOM    529  CB  PRO B   5      16.716  -1.917  -4.742  1.00  0.00            
ATOM    530  HB1 PRO B   5      17.393  -1.118  -4.439  1.00  0.00            
ATOM    531  HB2 PRO B   5      17.107  -2.479  -5.587  1.00  0.00            
ATOM    532  CA  PRO B   5      16.553  -2.828  -3.537  1.00  0.00            
ATOM    533  HA  PRO B   5      16.404  -3.871  -3.842  1.00  0.00            
ATOM    534  C   PRO B   5      17.904  -2.866  -2.672  1.00  0.00            
ATOM    535  O   PRO B   5      18.035  -2.037  -1.724  1.00  0.00            
ATOM    536  N   HYP B   6      18.834  -3.841  -2.914  1.00  0.00            
ATOM    537  CD2 HYP B   6      18.710  -4.962  -3.843  1.00  0.00            
ATOM    538 1HD2 HYP B   6      18.507  -4.601  -4.853  1.00  0.00            
ATOM    539 2HD2 HYP B   6      17.975  -5.704  -3.540  1.00  0.00            
ATOM    540  CG  HYP B   6      20.067  -5.612  -3.837  1.00  0.00            
ATOM    541  HG  HYP B   6      20.392  -6.087  -4.770  1.00  0.00            
ATOM    542  OD1 HYP B   6      20.177  -6.451  -2.820  1.00  0.00            
ATOM    543  HD1 HYP B   6      20.956  -6.995  -2.971  1.00  0.00            
ATOM    544  CB  HYP B   6      21.073  -4.468  -3.545  1.00  0.00            
ATOM    545  HB1 HYP B   6      21.271  -3.840  -4.410  1.00  0.00            
ATOM    546  HB2 HYP B   6      21.990  -4.875  -3.103  1.00  0.00            
ATOM    547  CA  HYP B   6      20.287  -3.765  -2.469  1.00  0.00            
ATOM    548  HA  HYP B   6      20.452  -4.208  -1.483  1.00  0.00            
ATOM    549  C   HYP B   6      20.892  -2.286  -2.354  1.00  0.00            
ATOM    550  O   HYP B   6      20.828  -1.555  -3.358  1.00  0.00            
ATOM    551  N   GLY B   7      21.344  -1.822  -1.159  1.00  0.00            
ATOM    552  H   GLY B   7      21.086  -2.397  -0.376  1.00  0.00            
ATOM    553  CA  GLY B   7      21.848  -0.429  -1.064  1.00  0.00            
ATOM    554  HA1 GLY B   7      22.006  -0.184  -0.013  1.00  0.00            
ATOM    555  HA2 GLY B   7      21.014   0.219  -1.336  1.00  0.00            
ATOM    556  C   GLY B   7      23.057   0.033  -1.979  1.00  0.00            
ATOM    557  O   GLY B   7      23.582  -0.731  -2.819  1.00  0.00            
ATOM    558  N   PRO B   8      23.498   1.335  -1.766  1.00  0.00            
ATOM    559  CD  PRO B   8      22.899   2.323  -0.938  1.00  0.00            
ATOM    560  HD1 PRO B   8      23.230   2.134   0.086  1.00  0.00            
ATOM    561  HD2 PRO B   8      21.816   2.283  -0.966  1.00  0.00            
ATOM    562  CG  PRO B   8      23.236   3.674  -1.511  1.00  0.00            
ATOM    563  HG1 PRO B   8      23.236   4.548  -0.852  1.00  0.00            
ATOM    564  HG2 PRO B   8      22.644   3.796  -2.422  1.00  0.00            
ATOM    565  CB  PRO B   8      24.629   3.389  -1.991  1.00  0.00            
ATOM    566  HB1 PRO B   8      25.380   3.591  -1.242  1.00  0.00            
ATOM    567  HB2 PRO B   8      24.855   4.021  -2.856  1.00  0.00            
ATOM    568  CA  PRO B   8      24.612   1.942  -2.484  1.00  0.00            
ATOM    569  HA  PRO B   8      24.371   1.801  -3.535  1.00  0.00            
ATOM    570  C   PRO B   8      26.013   1.250  -2.158  1.00  0.00            
ATOM    571  O   PRO B   8      26.126   0.567  -1.136  1.00  0.00            
ATOM    572  N   HYP B   9      27.090   1.560  -2.867  1.00  0.00            
ATOM    573  CD2 HYP B   9      27.075   2.160  -4.212  1.00  0.00            
ATOM    574 1HD2 HYP B   9      27.021   3.250  -4.223  1.00  0.00            
ATOM    575 2HD2 HYP B   9      26.238   1.788  -4.801  1.00  0.00            
ATOM    576  CG  HYP B   9      28.364   1.683  -4.906  1.00  0.00            
ATOM    577  HG  HYP B   9      28.738   2.379  -5.653  1.00  0.00            
ATOM    578  OD1 HYP B   9      28.187   0.453  -5.593  1.00  0.00            
ATOM    579  HD1 HYP B   9      29.074   0.241  -5.887  1.00  0.00            
ATOM    580  CB  HYP B   9      29.291   1.539  -3.701  1.00  0.00            
ATOM    581  HB1 HYP B   9      29.800   2.478  -3.518  1.00  0.00            
ATOM    582  HB2 HYP B   9      30.042   0.772  -3.909  1.00  0.00            
ATOM    583  CA  HYP B   9      28.442   1.081  -2.505  1.00  0.00            
ATOM    584  HA  HYP B   9      28.276   0.024  -2.307  1.00  0.00            
ATOM    585  C   HYP B   9      28.835   1.688  -1.118  1.00  0.00            
ATOM    586  O   HYP B   9      28.582   2.816  -0.762  1.00  0.00            
ATOM    587  N   GLY B  10      29.680   0.903  -0.425  1.00  0.00            
ATOM    588  H   GLY B  10      29.867  -0.047  -0.693  1.00  0.00            
ATOM    589  CA  GLY B  10      30.330   1.255   0.790  1.00  0.00            
ATOM    590  HA1 GLY B  10      30.832   0.328   1.081  1.00  0.00            
ATOM    591  HA2 GLY B  10      29.547   1.500   1.499  1.00  0.00            
ATOM    592  C   GLY B  10      31.246   2.410   0.630  1.00  0.00            
ATOM    593  O   GLY B  10      31.545   2.860  -0.458  1.00  0.00            
ATOM    594  N   PRO B  11      31.842   2.909   1.717  1.00  0.00            
ATOM    595  CD  PRO B  11      31.469   2.618   3.128  1.00  0.00            
ATOM    596  HD1 PRO B  11      32.009   1.851   3.678  1.00  0.00            
ATOM    597  HD2 PRO B  11      30.395   2.442   3.224  1.00  0.00            
ATOM    598  CG  PRO B  11      31.864   3.915   3.817  1.00  0.00            
ATOM    599  HG1 PRO B  11      32.001   3.817   4.899  1.00  0.00            
ATOM    600  HG2 PRO B  11      30.994   4.564   3.682  1.00  0.00            
ATOM    601  CB  PRO B  11      33.167   4.415   3.090  1.00  0.00            
ATOM    602  HB1 PRO B  11      34.027   3.874   3.475  1.00  0.00            
ATOM    603  HB2 PRO B  11      33.330   5.493   3.078  1.00  0.00            
ATOM    604  CA  PRO B  11      32.951   3.904   1.710  1.00  0.00            
ATOM    605  HA  PRO B  11      32.644   4.777   1.135  1.00  0.00            
ATOM    606  C   PRO B  11      34.233   3.300   1.081  1.00  0.00            
ATOM    607  O   PRO B  11      34.358   2.082   0.904  1.00  0.00            
ATOM    608  N   HYP B  12      35.196   4.169   0.740  1.00  0.00            
ATOM    609  CD2 HYP B  12      35.068   5.645   0.473  1.00  0.00            
ATOM    610 1HD2 HYP B  12      35.373   6.332   1.264  1.00  0.00            
ATOM    611 2HD2 HYP B  12      34.063   5.859   0.125  1.00  0.00            
ATOM    612  CG  HYP B  12      36.077   5.881  -0.684  1.00  0.00            
ATOM    613  HG  HYP B  12      36.429   6.894  -0.841  1.00  0.00            
ATOM    614  OD1 HYP B  12      35.441   5.531  -1.865  1.00  0.00            
ATOM    615  HD1 HYP B  12      35.886   5.976  -2.592  1.00  0.00            
ATOM    616  CB  HYP B  12      37.244   4.964  -0.333  1.00  0.00            
ATOM    617  HB1 HYP B  12      37.899   5.397   0.432  1.00  0.00            
ATOM    618  HB2 HYP B  12      37.889   4.724  -1.183  1.00  0.00            
ATOM    619  CA  HYP B  12      36.502   3.722   0.270  1.00  0.00            
ATOM    620  HA  HYP B  12      36.268   2.960  -0.473  1.00  0.00            
ATOM    621  C   HYP B  12      37.318   3.127   1.385  1.00  0.00            
ATOM    622  O   HYP B  12      36.981   3.296   2.574  1.00  0.00            
ATOM    623  N   GLY B  13      38.243   2.223   1.044  1.00  0.00            
ATOM    624  H   GLY B  13      38.423   2.099   0.054  1.00  0.00            
ATOM    625  CA  GLY B  13      39.028   1.417   1.976  1.00  0.00            
ATOM    626  HA1 GLY B  13      39.432   0.575   1.408  1.00  0.00            
ATOM    627  HA2 GLY B  13      38.494   1.043   2.841  1.00  0.00            
ATOM    628  C   GLY B  13      40.284   2.152   2.466  1.00  0.00            
ATOM    629  O   GLY B  13      40.574   3.316   2.152  1.00  0.00            
ATOM    630  N   PRO B  14      41.075   1.572   3.358  1.00  0.00            
ATOM    631  CD  PRO B  14      41.085   0.164   3.821  1.00  0.00            
ATOM    632  HD1 PRO B  14      41.187  -0.595   3.041  1.00  0.00            
ATOM    633  HD2 PRO B  14      40.294   0.027   4.564  1.00  0.00            
ATOM    634  CG  PRO B  14      42.205   0.016   4.853  1.00  0.00            
ATOM    635  HG1 PRO B  14      43.068  -0.527   4.463  1.00  0.00            
ATOM    636  HG2 PRO B  14      41.877  -0.475   5.769  1.00  0.00            
ATOM    637  CB  PRO B  14      42.408   1.423   5.278  1.00  0.00            
ATOM    638  HB1 PRO B  14      43.432   1.570   5.625  1.00  0.00            
ATOM    639  HB2 PRO B  14      41.684   1.702   6.053  1.00  0.00            
ATOM    640  CA  PRO B  14      42.141   2.290   4.033  1.00  0.00            
ATOM    641  HA  PRO B  14      41.935   3.308   4.367  1.00  0.00            
ATOM    642  C   PRO B  14      43.365   2.446   3.185  1.00  0.00            
ATOM    643  O   PRO B  14      43.551   1.650   2.227  1.00  0.00            
ATOM    644  N   HYP B  15      44.313   3.383   3.408  1.00  0.00            
ATOM    645  CD2 HYP B  15      44.286   4.303   4.577  1.00  0.00            
ATOM    646 1HD2 HYP B  15      44.786   3.916   5.462  1.00  0.00            
ATOM    647 2HD2 HYP B  15      43.257   4.631   4.727  1.00  0.00            
ATOM    648  CG  HYP B  15      45.070   5.465   3.990  1.00  0.00            
ATOM    649  HG  HYP B  15      45.370   5.972   4.907  1.00  0.00            
ATOM    650  OD1 HYP B  15      44.362   6.323   3.142  1.00  0.00            
ATOM    651  HD1 HYP B  15      44.959   6.983   2.779  1.00  0.00            
ATOM    652  CB  HYP B  15      46.229   4.860   3.270  1.00  0.00            
ATOM    653  HB1 HYP B  15      46.835   4.394   4.042  1.00  0.00            
ATOM    654  HB2 HYP B  15      46.739   5.601   2.642  1.00  0.00            
ATOM    655  CA  HYP B  15      45.510   3.740   2.579  1.00  0.00            
ATOM    656  HA  HYP B  15      45.098   4.070   1.627  1.00  0.00            
ATOM    657  C   HYP B  15      46.506   2.543   2.361  1.00  0.00            
ATOM    658  O   HYP B  15      46.505   1.685   3.213  1.00  0.00            
ATOM    659  N   GLY B  16      47.348   2.578   1.335  1.00  0.00            
ATOM    660  H   GLY B  16      47.286   3.309   0.628  1.00  0.00            
ATOM    661  CA  GLY B  16      48.518   1.672   1.215  1.00  0.00            
ATOM    662  HA1 GLY B  16      49.071   2.065   0.368  1.00  0.00            
ATOM    663  HA2 GLY B  16      48.264   0.622   1.070  1.00  0.00            
ATOM    664  C   GLY B  16      49.570   1.763   2.320  1.00  0.00            
ATOM    665  O   GLY B  16      49.647   2.858   2.909  1.00  0.00            
ATOM    666  N   GLU B  17      50.255   0.685   2.559  1.00  0.00            
ATOM    667  H   GLU B  17      49.938  -0.177   2.130  1.00  0.00            
ATOM    668  CA  GLU B  17      51.608   0.716   3.146  1.00  0.00            
ATOM    669  HA  GLU B  17      51.417   1.195   4.102  1.00  0.00            
ATOM    670  CB  GLU B  17      52.029  -0.761   3.399  1.00  0.00            
ATOM    671  HB1 GLU B  17      52.184  -1.202   2.419  1.00  0.00            
ATOM    672  HB2 GLU B  17      51.213  -1.306   3.877  1.00  0.00            
ATOM    673  CG  GLU B  17      53.363  -0.903   4.195  1.00  0.00            
ATOM    674  HG1 GLU B  17      53.021  -0.718   5.215  1.00  0.00            
ATOM    675  HG2 GLU B  17      54.041  -0.130   3.822  1.00  0.00            
ATOM    676  CD  GLU B  17      53.969  -2.339   4.043  1.00  0.00            
ATOM    677  OE1 GLU B  17      53.822  -3.030   3.016  1.00  0.00            
ATOM    678  OE2 GLU B  17      54.509  -2.879   5.030  1.00  0.00            
ATOM    679  C   GLU B  17      52.588   1.557   2.371  1.00  0.00            
ATOM    680  O   GLU B  17      52.499   1.574   1.093  1.00  0.00            
ATOM    681  N   PRO B  18      53.431   2.320   3.107  1.00  0.00            
ATOM    682  CD  PRO B  18      53.329   2.673   4.540  1.00  0.00            
ATOM    683  HD1 PRO B  18      53.413   1.767   5.140  1.00  0.00            
ATOM    684  HD2 PRO B  18      52.391   3.225   4.586  1.00  0.00            
ATOM    685  CG  PRO B  18      54.640   3.458   4.827  1.00  0.00            
ATOM    686  HG1 PRO B  18      55.497   2.798   4.914  1.00  0.00            
ATOM    687  HG2 PRO B  18      54.647   4.126   5.689  1.00  0.00            
ATOM    688  CB  PRO B  18      54.784   4.269   3.577  1.00  0.00            
ATOM    689  HB1 PRO B  18      55.786   4.660   3.487  1.00  0.00            
ATOM    690  HB2 PRO B  18      54.087   5.094   3.730  1.00  0.00            
ATOM    691  CA  PRO B  18      54.331   3.262   2.441  1.00  0.00            
ATOM    692  HA  PRO B  18      53.785   3.799   1.674  1.00  0.00            
ATOM    693  C   PRO B  18      55.541   2.400   1.863  1.00  0.00            
ATOM    694  O   PRO B  18      55.722   1.163   2.126  1.00  0.00            
ATOM    695  N   GLY B  19      56.351   3.147   1.125  1.00  0.00            
ATOM    696  H   GLY B  19      56.053   4.111   1.144  1.00  0.00            
ATOM    697  CA  GLY B  19      57.540   2.789   0.330  1.00  0.00            
ATOM    698  HA1 GLY B  19      57.653   3.543  -0.447  1.00  0.00            
ATOM    699  HA2 GLY B  19      57.333   1.790  -0.072  1.00  0.00            
ATOM    700  C   GLY B  19      58.823   2.731   1.147  1.00  0.00            
ATOM    701  O   GLY B  19      59.955   2.717   0.571  1.00  0.00            
ATOM    702  N   GLN B  20      58.730   2.560   2.435  1.00  0.00            
ATOM    703  H   GLN B  20      57.794   2.675   2.798  1.00  0.00            
ATOM    704  CA  GLN B  20      59.925   2.768   3.294  1.00  0.00            
ATOM    705  HA  GLN B  20      60.464   3.695   3.082  1.00  0.00            
ATOM    706  CB  GLN B  20      59.320   3.000   4.690  1.00  0.00            
ATOM    707  HB1 GLN B  20      58.811   2.073   4.977  1.00  0.00            
ATOM    708  HB2 GLN B  20      58.548   3.752   4.605  1.00  0.00            
ATOM    709  CG  GLN B  20      60.373   3.383   5.763  1.00  0.00            
ATOM    710  HG1 GLN B  20      61.189   2.666   5.872  1.00  0.00            
ATOM    711  HG2 GLN B  20      59.984   3.340   6.781  1.00  0.00            
ATOM    712  CD  GLN B  20      61.001   4.710   5.441  1.00  0.00            
ATOM    713  OE1 GLN B  20      60.474   5.516   4.698  1.00  0.00            
ATOM    714  NE2 GLN B  20      62.209   4.916   5.878  1.00  0.00            
ATOM    715 1HE2 GLN B  20      62.701   4.225   6.435  1.00  0.00            
ATOM    716 2HE2 GLN B  20      62.737   5.691   5.498  1.00  0.00            
ATOM    717  C   GLN B  20      61.011   1.725   3.184  1.00  0.00            
ATOM    718  O   GLN B  20      62.194   2.069   3.289  1.00  0.00            
ATOM    719  N   GLY B  21      60.645   0.478   2.814  1.00  0.00            
ATOM    720  H   GLY B  21      59.673   0.325   2.581  1.00  0.00            
ATOM    721  CA  GLY B  21      61.523  -0.658   2.612  1.00  0.00            
ATOM    722  HA1 GLY B  21      60.987  -1.602   2.761  1.00  0.00            
ATOM    723  HA2 GLY B  21      62.398  -0.595   3.265  1.00  0.00            
ATOM    724  C   GLY B  21      62.250  -0.671   1.297  1.00  0.00            
ATOM    725  O   GLY B  21      62.971  -1.685   1.099  1.00  0.00            
ATOM    726  N   LEU B  22      62.153   0.344   0.415  1.00  0.00            
ATOM    727  H   LEU B  22      61.521   1.087   0.680  1.00  0.00            
ATOM    728  CA  LEU B  22      62.929   0.465  -0.831  1.00  0.00            
ATOM    729  HA  LEU B  22      63.055  -0.552  -1.213  1.00  0.00            
ATOM    730  CB  LEU B  22      62.050   1.402  -1.805  1.00  0.00            
ATOM    731  HB1 LEU B  22      62.703   1.667  -2.631  1.00  0.00            
ATOM    732  HB2 LEU B  22      61.713   2.273  -1.240  1.00  0.00            
ATOM    733  CG  LEU B  22      60.808   0.710  -2.331  1.00  0.00            
ATOM    734  HG  LEU B  22      60.171   0.303  -1.549  1.00  0.00            
ATOM    735  CD1 LEU B  22      60.005   1.708  -3.073  1.00  0.00            
ATOM    736 1HD1 LEU B  22      59.648   2.409  -2.309  1.00  0.00            
ATOM    737 2HD1 LEU B  22      60.625   2.179  -3.846  1.00  0.00            
ATOM    738 3HD1 LEU B  22      59.065   1.320  -3.451  1.00  0.00            
ATOM    739  CD2 LEU B  22      61.168  -0.518  -3.151  1.00  0.00            
ATOM    740 1HD2 LEU B  22      61.597  -1.258  -2.480  1.00  0.00            
ATOM    741 2HD2 LEU B  22      60.232  -0.894  -3.568  1.00  0.00            
ATOM    742 3HD2 LEU B  22      61.839  -0.272  -3.966  1.00  0.00            
ATOM    743  C   LEU B  22      64.438   0.961  -0.716  1.00  0.00            
ATOM    744  O   LEU B  22      64.727   1.997  -1.309  1.00  0.00            
ATOM    745  N   ARG B  23      65.292   0.216  -0.004  1.00  0.00            
ATOM    746  H   ARG B  23      64.941  -0.491   0.626  1.00  0.00            
ATOM    747  CA  ARG B  23      66.626   0.607   0.353  1.00  0.00            
ATOM    748  HA  ARG B  23      66.587   1.658   0.644  1.00  0.00            
ATOM    749  CB  ARG B  23      67.067  -0.269   1.613  1.00  0.00            
ATOM    750  HB1 ARG B  23      67.374  -1.256   1.263  1.00  0.00            
ATOM    751  HB2 ARG B  23      66.243  -0.382   2.325  1.00  0.00            
ATOM    752  CG  ARG B  23      68.263   0.358   2.356  1.00  0.00            
ATOM    753  HG1 ARG B  23      68.939   0.662   1.557  1.00  0.00            
ATOM    754  HG2 ARG B  23      68.628  -0.423   3.025  1.00  0.00            
ATOM    755  CD  ARG B  23      67.843   1.479   3.231  1.00  0.00            
ATOM    756  HD1 ARG B  23      67.350   1.066   4.109  1.00  0.00            
ATOM    757  HD2 ARG B  23      67.308   2.254   2.684  1.00  0.00            
ATOM    758  NE  ARG B  23      69.078   2.122   3.758  1.00  0.00            
ATOM    759  HE  ARG B  23      69.384   2.843   3.116  1.00  0.00            
ATOM    760  CZ  ARG B  23      69.750   1.870   4.867  1.00  0.00            
ATOM    761  NH1 ARG B  23      70.831   2.573   5.048  1.00  0.00            
ATOM    762 1HH1 ARG B  23      70.995   3.456   4.581  1.00  0.00            
ATOM    763 2HH1 ARG B  23      71.391   2.466   5.880  1.00  0.00            
ATOM    764  NH2 ARG B  23      69.497   0.929   5.723  1.00  0.00            
ATOM    765 1HH2 ARG B  23      68.689   0.319   5.707  1.00  0.00            
ATOM    766 2HH2 ARG B  23      70.199   0.833   6.450  1.00  0.00            
ATOM    767  C   ARG B  23      67.616   0.356  -0.752  1.00  0.00            
ATOM    768  O   ARG B  23      67.642  -0.669  -1.384  1.00  0.00            
ATOM    769  N   GLY B  24      68.414   1.361  -0.905  1.00  0.00            
ATOM    770  H   GLY B  24      68.287   2.218  -0.387  1.00  0.00            
ATOM    771  CA  GLY B  24      69.496   1.419  -1.930  1.00  0.00            
ATOM    772  HA1 GLY B  24      70.094   2.303  -1.747  1.00  0.00            
ATOM    773  HA2 GLY B  24      69.038   1.467  -2.920  1.00  0.00            
ATOM    774  C   GLY B  24      70.528   0.317  -1.786  1.00  0.00            
ATOM    775  O   GLY B  24      70.738  -0.213  -0.701  1.00  0.00            
ATOM    776  N   PRO B  25      71.298   0.012  -2.820  1.00  0.00            
ATOM    777  CD  PRO B  25      71.429   0.816  -4.061  1.00  0.00            
ATOM    778  HD1 PRO B  25      71.662   1.869  -3.913  1.00  0.00            
ATOM    779  HD2 PRO B  25      70.535   0.656  -4.669  1.00  0.00            
ATOM    780  CG  PRO B  25      72.671   0.274  -4.736  1.00  0.00            
ATOM    781  HG1 PRO B  25      73.584   0.858  -4.630  1.00  0.00            
ATOM    782  HG2 PRO B  25      72.502   0.137  -5.803  1.00  0.00            
ATOM    783  CB  PRO B  25      72.856  -1.106  -4.087  1.00  0.00            
ATOM    784  HB1 PRO B  25      73.914  -1.385  -4.083  1.00  0.00            
ATOM    785  HB2 PRO B  25      72.272  -1.786  -4.707  1.00  0.00            
ATOM    786  CA  PRO B  25      72.303  -0.971  -2.685  1.00  0.00            
ATOM    787  HA  PRO B  25      71.825  -1.914  -2.419  1.00  0.00            
ATOM    788  C   PRO B  25      73.379  -0.518  -1.736  1.00  0.00            
ATOM    789  O   PRO B  25      73.818   0.628  -1.694  1.00  0.00            
ATOM    790  N   HYP B  26      74.006  -1.534  -1.065  1.00  0.00            
ATOM    791  CD2 HYP B  26      73.598  -2.902  -0.913  1.00  0.00            
ATOM    792 1HD2 HYP B  26      73.608  -3.461  -1.847  1.00  0.00            
ATOM    793 2HD2 HYP B  26      72.573  -2.977  -0.531  1.00  0.00            
ATOM    794  CG  HYP B  26      74.475  -3.517   0.132  1.00  0.00            
ATOM    795  HG  HYP B  26      74.631  -4.583  -0.054  1.00  0.00            
ATOM    796  OD1 HYP B  26      74.110  -3.102   1.427  1.00  0.00            
ATOM    797  HD1 HYP B  26      73.189  -3.289   1.616  1.00  0.00            
ATOM    798  CB  HYP B  26      75.829  -2.842  -0.198  1.00  0.00            
ATOM    799  HB1 HYP B  26      76.226  -3.269  -1.125  1.00  0.00            
ATOM    800  HB2 HYP B  26      76.524  -2.813   0.630  1.00  0.00            
ATOM    801  CA  HYP B  26      75.369  -1.393  -0.472  1.00  0.00            
ATOM    802  HA  HYP B  26      75.378  -0.820   0.456  1.00  0.00            
ATOM    803  C   HYP B  26      76.366  -0.698  -1.350  1.00  0.00            
ATOM    804  O   HYP B  26      76.592  -1.059  -2.541  1.00  0.00            
ATOM    805  N   GLY B  27      77.110   0.229  -0.728  1.00  0.00            
ATOM    806  H   GLY B  27      76.822   0.560   0.190  1.00  0.00            
ATOM    807  CA  GLY B  27      78.072   1.139  -1.337  1.00  0.00            
ATOM    808  HA1 GLY B  27      78.304   1.958  -0.667  1.00  0.00            
ATOM    809  HA2 GLY B  27      77.506   1.625  -2.137  1.00  0.00            
ATOM    810  C   GLY B  27      79.291   0.563  -2.048  1.00  0.00            
ATOM    811  O   GLY B  27      79.497  -0.656  -1.845  1.00  0.00            
ATOM    812  N   PRO B  28      80.034   1.405  -2.825  1.00  0.00            
ATOM    813  CD  PRO B  28      79.687   2.773  -3.322  1.00  0.00            
ATOM    814  HD1 PRO B  28      80.042   3.499  -2.595  1.00  0.00            
ATOM    815  HD2 PRO B  28      78.622   2.916  -3.477  1.00  0.00            
ATOM    816  CG  PRO B  28      80.425   2.903  -4.650  1.00  0.00            
ATOM    817  HG1 PRO B  28      80.769   3.929  -4.722  1.00  0.00            
ATOM    818  HG2 PRO B  28      79.702   2.574  -5.405  1.00  0.00            
ATOM    819  CB  PRO B  28      81.654   2.040  -4.423  1.00  0.00            
ATOM    820  HB1 PRO B  28      82.357   2.697  -3.911  1.00  0.00            
ATOM    821  HB2 PRO B  28      81.998   1.714  -5.398  1.00  0.00            
ATOM    822  CA  PRO B  28      81.242   0.938  -3.484  1.00  0.00            
ATOM    823  HA  PRO B  28      80.979   0.138  -4.175  1.00  0.00            
ATOM    824  C   PRO B  28      82.260   0.333  -2.412  1.00  0.00            
ATOM    825  O   PRO B  28      82.300   0.857  -1.288  1.00  0.00            
ATOM    826  N   HYP B  29      83.280  -0.455  -2.829  1.00  0.00            
ATOM    827  CD2 HYP B  29      83.014  -1.424  -3.930  1.00  0.00            
ATOM    828 1HD2 HYP B  29      83.227  -0.889  -4.861  1.00  0.00            
ATOM    829 2HD2 HYP B  29      81.981  -1.762  -3.879  1.00  0.00            
ATOM    830  CG  HYP B  29      83.974  -2.566  -3.710  1.00  0.00            
ATOM    831  HG  HYP B  29      84.416  -3.002  -4.601  1.00  0.00            
ATOM    832  OD1 HYP B  29      83.398  -3.544  -2.856  1.00  0.00            
ATOM    833  HD1 HYP B  29      83.920  -4.347  -2.918  1.00  0.00            
ATOM    834  CB  HYP B  29      85.181  -1.788  -3.063  1.00  0.00            
ATOM    835  HB1 HYP B  29      85.638  -1.205  -3.859  1.00  0.00            
ATOM    836  HB2 HYP B  29      85.934  -2.372  -2.524  1.00  0.00            
ATOM    837  CA  HYP B  29      84.467  -0.880  -2.108  1.00  0.00            
ATOM    838  HA  HYP B  29      84.208  -1.401  -1.189  1.00  0.00            
ATOM    839  C   HYP B  29      85.320   0.366  -1.767  1.00  0.00            
ATOM    840  O   HYP B  29      85.387   1.311  -2.529  1.00  0.00            
ATOM    841  N   GLY B  30      85.930   0.398  -0.577  1.00  0.00            
ATOM    842  H   GLY B  30      85.807  -0.429   0.001  1.00  0.00            
ATOM    843  CA  GLY B  30      86.562   1.566   0.034  1.00  0.00            
ATOM    844  HA1 GLY B  30      86.736   1.332   1.082  1.00  0.00            
ATOM    845  HA2 GLY B  30      85.919   2.442  -0.115  1.00  0.00            
ATOM    846  C   GLY B  30      87.888   1.931  -0.637  1.00  0.00            
ATOM    847  O   GLY B  30      88.286   1.323  -1.615  1.00  0.00            
ATOM    848  N   PRO B  31      88.622   2.954  -0.135  1.00  0.00            
ATOM    849  CD  PRO B  31      88.305   3.853   0.959  1.00  0.00            
ATOM    850  HD1 PRO B  31      88.583   3.334   1.878  1.00  0.00            
ATOM    851  HD2 PRO B  31      87.271   4.161   1.067  1.00  0.00            
ATOM    852  CG  PRO B  31      89.188   5.074   0.766  1.00  0.00            
ATOM    853  HG1 PRO B  31      89.438   5.538   1.723  1.00  0.00            
ATOM    854  HG2 PRO B  31      88.755   5.753   0.023  1.00  0.00            
ATOM    855  CB  PRO B  31      90.443   4.415   0.191  1.00  0.00            
ATOM    856  HB1 PRO B  31      91.007   4.033   1.039  1.00  0.00            
ATOM    857  HB2 PRO B  31      91.063   5.060  -0.446  1.00  0.00            
ATOM    858  CA  PRO B  31      89.878   3.358  -0.727  1.00  0.00            
ATOM    859  HA  PRO B  31      89.736   3.826  -1.692  1.00  0.00            
ATOM    860  C   PRO B  31      90.933   2.232  -0.939  1.00  0.00            
ATOM    861  O   PRO B  31      91.268   1.553   0.001  1.00  0.00            
ATOM    862  N   HYP B  32      91.580   2.147  -2.115  1.00  0.00            
ATOM    863  CD2 HYP B  32      91.451   2.914  -3.352  1.00  0.00            
ATOM    864 1HD2 HYP B  32      92.077   3.802  -3.236  1.00  0.00            
ATOM    865 2HD2 HYP B  32      90.442   3.194  -3.658  1.00  0.00            
ATOM    866  CG  HYP B  32      92.059   2.040  -4.415  1.00  0.00            
ATOM    867  HG  HYP B  32      92.416   2.532  -5.322  1.00  0.00            
ATOM    868  OD1 HYP B  32      91.068   1.100  -4.713  1.00  0.00            
ATOM    869  HD1 HYP B  32      91.517   0.375  -5.164  1.00  0.00            
ATOM    870  CB  HYP B  32      93.233   1.391  -3.709  1.00  0.00            
ATOM    871  HB1 HYP B  32      94.125   2.010  -3.750  1.00  0.00            
ATOM    872  HB2 HYP B  32      93.390   0.399  -4.115  1.00  0.00            
ATOM    873  CA  HYP B  32      92.690   1.253  -2.279  1.00  0.00            
ATOM    874  HA  HYP B  32      92.310   0.231  -2.180  1.00  0.00            
ATOM    875  C   HYP B  32      93.741   1.644  -1.224  1.00  0.00            
ATOM    876  O   HYP B  32      94.057   2.843  -0.971  1.00  0.00            
ATOM    877  N   GLY B  33      94.401   0.726  -0.533  1.00  0.00            
ATOM    878  H   GLY B  33      94.088  -0.230  -0.662  1.00  0.00            
ATOM    879  CA  GLY B  33      95.277   0.972   0.602  1.00  0.00            
ATOM    880  HA1 GLY B  33      95.265   0.123   1.282  1.00  0.00            
ATOM    881  HA2 GLY B  33      94.848   1.793   1.173  1.00  0.00            
ATOM    882  C   GLY B  33      96.740   1.509   0.299  1.00  0.00            
ATOM    883  O   GLY B  33      97.181   1.669  -0.846  1.00  0.00            
ATOM    884  N   PRO B  34      97.493   1.844   1.353  1.00  0.00            
ATOM    885  CD  PRO B  34      97.148   1.640   2.757  1.00  0.00            
ATOM    886  HD1 PRO B  34      97.347   0.590   2.983  1.00  0.00            
ATOM    887  HD2 PRO B  34      96.114   1.948   2.897  1.00  0.00            
ATOM    888  CG  PRO B  34      98.140   2.544   3.547  1.00  0.00            
ATOM    889  HG1 PRO B  34      98.205   2.143   4.560  1.00  0.00            
ATOM    890  HG2 PRO B  34      97.823   3.581   3.655  1.00  0.00            
ATOM    891  CB  PRO B  34      99.372   2.567   2.714  1.00  0.00            
ATOM    892  HB1 PRO B  34      99.975   1.718   3.011  1.00  0.00            
ATOM    893  HB2 PRO B  34      99.982   3.461   2.812  1.00  0.00            
ATOM    894  CA  PRO B  34      98.915   2.252   1.291  1.00  0.00            
ATOM    895  HA  PRO B  34      98.858   3.217   0.792  1.00  0.00            
ATOM    896  C   PRO B  34      99.785   1.276   0.468  1.00  0.00            
ATOM    897  O   PRO B  34      99.667   0.065   0.557  1.00  0.00            
ATOM    898  N   HYP B  35     100.813   1.794  -0.196  1.00  0.00            
ATOM    899  CD2 HYP B  35     100.875   3.205  -0.475  1.00  0.00            
ATOM    900 1HD2 HYP B  35     100.925   3.752   0.470  1.00  0.00            
ATOM    901 2HD2 HYP B  35     100.117   3.514  -1.187  1.00  0.00            
ATOM    902  CG  HYP B  35     102.156   3.412  -1.260  1.00  0.00            
ATOM    903  HG  HYP B  35     102.678   4.321  -0.993  1.00  0.00            
ATOM    904  OD1 HYP B  35     102.023   3.261  -2.667  1.00  0.00            
ATOM    905  HD1 HYP B  35     102.850   2.937  -3.030  1.00  0.00            
ATOM    906  CB  HYP B  35     102.968   2.269  -0.708  1.00  0.00            
ATOM    907  HB1 HYP B  35     103.327   2.464   0.303  1.00  0.00            
ATOM    908  HB2 HYP B  35     103.850   2.118  -1.315  1.00  0.00            
ATOM    909  CA  HYP B  35     102.014   1.077  -0.716  1.00  0.00            
ATOM    910  HA  HYP B  35     101.979   0.696  -1.741  1.00  0.00            
ATOM    911  C   HYP B  35     102.457  -0.122   0.239  1.00  0.00            
ATOM    912  O   HYP B  35     102.485  -0.036   1.448  1.00  0.00            
ATOM    913  N   GLY B  36     102.630  -1.338  -0.273  1.00  0.00            
ATOM    914  H   GLY B  36     102.743  -1.404  -1.274  1.00  0.00            
ATOM    915  CA  GLY B  36     103.299  -2.438   0.455  1.00  0.00            
ATOM    916  HA1 GLY B  36     103.508  -3.272  -0.214  1.00  0.00            
ATOM    917  HA2 GLY B  36     102.657  -2.861   1.219  1.00  0.00            
ATOM    918  C   GLY B  36     104.700  -2.178   0.978  1.00  0.00            
ATOM    919  O   GLY B  36     105.335  -1.371   0.371  1.00  0.00            
ATOM    920  N   PRO B  37     105.186  -2.863   2.035  1.00  0.00            
ATOM    921  CD  PRO B  37     104.522  -3.876   2.815  1.00  0.00            
ATOM    922  HD1 PRO B  37     104.152  -4.682   2.184  1.00  0.00            
ATOM    923  HD2 PRO B  37     103.828  -3.355   3.457  1.00  0.00            
ATOM    924  CG  PRO B  37     105.576  -4.485   3.859  1.00  0.00            
ATOM    925  HG1 PRO B  37     106.042  -5.311   3.327  1.00  0.00            
ATOM    926  HG2 PRO B  37     105.121  -4.907   4.752  1.00  0.00            
ATOM    927  CB  PRO B  37     106.647  -3.386   3.937  1.00  0.00            
ATOM    928  HB1 PRO B  37     107.646  -3.735   4.234  1.00  0.00            
ATOM    929  HB2 PRO B  37     106.251  -2.717   4.689  1.00  0.00            
ATOM    930  CA  PRO B  37     106.550  -2.681   2.592  1.00  0.00            
ATOM    931  HA  PRO B  37     106.756  -1.641   2.857  1.00  0.00            
ATOM    932  C   PRO B  37     107.581  -3.345   1.668  1.00  0.00            
ATOM    933  O   PRO B  37     107.257  -4.215   0.838  1.00  0.00            
ATOM    934  N   HYP B  38     108.913  -2.987   1.877  1.00  0.00            
ATOM    935  CD2 HYP B  38     109.332  -1.787   2.664  1.00  0.00            
ATOM    936 1HD2 HYP B  38     109.591  -2.102   3.679  1.00  0.00            
ATOM    937 2HD2 HYP B  38     108.577  -1.004   2.669  1.00  0.00            
ATOM    938  CG  HYP B  38     110.552  -1.261   1.966  1.00  0.00            
ATOM    939  HG  HYP B  38     111.191  -0.731   2.689  1.00  0.00            
ATOM    940  OD1 HYP B  38     110.351  -0.398   0.835  1.00  0.00            
ATOM    941  HD1 HYP B  38     109.662   0.250   0.983  1.00  0.00            
ATOM    942  CB  HYP B  38     111.153  -2.585   1.546  1.00  0.00            
ATOM    943  HB1 HYP B  38     111.688  -3.054   2.367  1.00  0.00            
ATOM    944  HB2 HYP B  38     111.959  -2.544   0.812  1.00  0.00            
ATOM    945  CA  HYP B  38     110.050  -3.544   1.149  1.00  0.00            
ATOM    946  HA  HYP B  38     109.893  -3.370   0.082  1.00  0.00            
ATOM    947  C   HYP B  38     110.250  -5.021   1.542  1.00  0.00            
ATOM    948  O   HYP B  38     109.841  -5.494   2.639  1.00  0.00            
ATOM    949  N   GLY B  39     110.949  -5.750   0.671  1.00  0.00            
ATOM    950  H   GLY B  39     111.301  -5.401  -0.203  1.00  0.00            
ATOM    951  CA  GLY B  39     111.293  -7.101   1.000  1.00  0.00            
ATOM    952  HA1 GLY B  39     111.476  -7.711   0.116  1.00  0.00            
ATOM    953  HA2 GLY B  39     110.357  -7.583   1.252  1.00  0.00            
ATOM    954  C   GLY B  39     112.307  -7.430   2.056  1.00  0.00            
ATOM    955  O   GLY B  39     113.214  -6.631   2.373  1.00  0.00            
ATOM    956  N   NH2 B  40     112.253  -8.714   2.472  1.00  0.00            
ATOM    957  H1  NH2 B  40     111.654  -9.429   2.102  1.00  0.00            
ATOM    958  H2  NH2 B  40     112.086  -7.729   2.294  1.00  0.00            
TER
ATOM    959  CH3 ACE C   1       8.148  -3.194   2.199  1.00  0.00            
ATOM    960 1HH3 ACE C   1       7.173  -2.971   2.638  1.00  0.00            
ATOM    961 2HH3 ACE C   1       8.116  -2.434   1.426  1.00  0.00            
ATOM    962 3HH3 ACE C   1       8.214  -4.199   1.772  1.00  0.00            
ATOM    963  C   ACE C   1       9.248  -2.965   3.297  1.00  0.00            
ATOM    964  O   ACE C   1       9.378  -1.763   3.743  1.00  0.00            
ATOM    965  N   PRO C   2       9.981  -3.983   3.792  1.00  0.00            
ATOM    966  CD  PRO C   2       9.447  -5.368   3.869  1.00  0.00            
ATOM    967  HD1 PRO C   2       9.645  -5.975   2.985  1.00  0.00            
ATOM    968  HD2 PRO C   2       8.361  -5.390   3.938  1.00  0.00            
ATOM    969  CG  PRO C   2      10.113  -5.923   5.081  1.00  0.00            
ATOM    970  HG1 PRO C   2      10.272  -6.997   4.979  1.00  0.00            
ATOM    971  HG2 PRO C   2       9.504  -5.684   5.961  1.00  0.00            
ATOM    972  CB  PRO C   2      11.386  -5.216   5.237  1.00  0.00            
ATOM    973  HB1 PRO C   2      12.172  -5.646   4.618  1.00  0.00            
ATOM    974  HB2 PRO C   2      11.540  -5.246   6.315  1.00  0.00            
ATOM    975  CA  PRO C   2      11.135  -3.782   4.717  1.00  0.00            
ATOM    976  HA  PRO C   2      10.805  -3.113   5.508  1.00  0.00            
ATOM    977  C   PRO C   2      12.286  -3.061   3.972  1.00  0.00            
ATOM    978  O   PRO C   2      12.384  -3.212   2.678  1.00  0.00            
ATOM    979  N   HYP C   3      13.162  -2.237   4.590  1.00  0.00            
ATOM    980  CD2 HYP C   3      12.923  -1.587   5.884  1.00  0.00            
ATOM    981 1HD2 HYP C   3      13.316  -2.145   6.742  1.00  0.00            
ATOM    982 2HD2 HYP C   3      11.857  -1.427   5.959  1.00  0.00            
ATOM    983  CG  HYP C   3      13.716  -0.247   5.776  1.00  0.00            
ATOM    984  HG  HYP C   3      14.007   0.055   6.787  1.00  0.00            
ATOM    985  OD1 HYP C   3      13.150   0.745   4.945  1.00  0.00            
ATOM    986  HD1 HYP C   3      13.694   1.515   4.781  1.00  0.00            
ATOM    987  CB  HYP C   3      14.928  -0.744   5.013  1.00  0.00            
ATOM    988  HB1 HYP C   3      15.539  -1.327   5.699  1.00  0.00            
ATOM    989  HB2 HYP C   3      15.543   0.066   4.608  1.00  0.00            
ATOM    990  CA  HYP C   3      14.340  -1.631   3.944  1.00  0.00            
ATOM    991  HA  HYP C   3      14.048  -1.073   3.055  1.00  0.00            
ATOM    992  C   HYP C   3      15.319  -2.772   3.522  1.00  0.00            
ATOM    993  O   HYP C   3      15.552  -3.710   4.306  1.00  0.00            
ATOM    994  N   GLY C   4      15.780  -2.739   2.283  1.00  0.00            
ATOM    995  H   GLY C   4      15.422  -1.995   1.696  1.00  0.00            
ATOM    996  CA  GLY C   4      16.564  -3.757   1.569  1.00  0.00            
ATOM    997  HA1 GLY C   4      16.916  -3.409   0.596  1.00  0.00            
ATOM    998  HA2 GLY C   4      15.820  -4.540   1.390  1.00  0.00            
ATOM    999  C   GLY C   4      17.879  -4.182   2.169  1.00  0.00            
ATOM   1000  O   GLY C   4      18.221  -3.795   3.303  1.00  0.00            
ATOM   1001  N   PRO C   5      18.590  -5.068   1.434  1.00  0.00            
ATOM   1002  CD  PRO C   5      18.074  -5.992   0.452  1.00  0.00            
ATOM   1003  HD1 PRO C   5      18.112  -5.526  -0.529  1.00  0.00            
ATOM   1004  HD2 PRO C   5      17.018  -6.232   0.605  1.00  0.00            
ATOM   1005  CG  PRO C   5      18.880  -7.329   0.594  1.00  0.00            
ATOM   1006  HG1 PRO C   5      18.905  -7.976  -0.282  1.00  0.00            
ATOM   1007  HG2 PRO C   5      18.425  -7.924   1.385  1.00  0.00            
ATOM   1008  CB  PRO C   5      20.261  -6.746   0.915  1.00  0.00            
ATOM   1009  HB1 PRO C   5      20.961  -6.586   0.091  1.00  0.00            
ATOM   1010  HB2 PRO C   5      20.870  -7.407   1.531  1.00  0.00            
ATOM   1011  CA  PRO C   5      19.914  -5.507   1.751  1.00  0.00            
ATOM   1012  HA  PRO C   5      19.834  -5.771   2.807  1.00  0.00            
ATOM   1013  C   PRO C   5      20.880  -4.346   1.678  1.00  0.00            
ATOM   1014  O   PRO C   5      20.627  -3.332   1.041  1.00  0.00            
ATOM   1015  N   HYP C   6      22.062  -4.408   2.335  1.00  0.00            
ATOM   1016  CD2 HYP C   6      22.496  -5.334   3.362  1.00  0.00            
ATOM   1017 1HD2 HYP C   6      22.821  -6.297   2.955  1.00  0.00            
ATOM   1018 2HD2 HYP C   6      21.738  -5.577   4.108  1.00  0.00            
ATOM   1019  CG  HYP C   6      23.597  -4.612   4.091  1.00  0.00            
ATOM   1020  HG  HYP C   6      24.291  -5.353   4.475  1.00  0.00            
ATOM   1021  OD1 HYP C   6      23.094  -3.723   5.043  1.00  0.00            
ATOM   1022  HD1 HYP C   6      23.512  -3.922   5.888  1.00  0.00            
ATOM   1023  CB  HYP C   6      24.300  -3.753   3.016  1.00  0.00            
ATOM   1024  HB1 HYP C   6      25.040  -4.374   2.501  1.00  0.00            
ATOM   1025  HB2 HYP C   6      24.672  -2.836   3.465  1.00  0.00            
ATOM   1026  CA  HYP C   6      23.148  -3.493   2.105  1.00  0.00            
ATOM   1027  HA  HYP C   6      22.790  -2.472   2.265  1.00  0.00            
ATOM   1028  C   HYP C   6      23.747  -3.609   0.631  1.00  0.00            
ATOM   1029  O   HYP C   6      23.468  -4.534  -0.184  1.00  0.00            
ATOM   1030  N   GLY C   7      24.567  -2.652   0.255  1.00  0.00            
ATOM   1031  H   GLY C   7      24.806  -1.879   0.858  1.00  0.00            
ATOM   1032  CA  GLY C   7      25.230  -2.587  -1.030  1.00  0.00            
ATOM   1033  HA1 GLY C   7      25.313  -1.557  -1.367  1.00  0.00            
ATOM   1034  HA2 GLY C   7      24.538  -2.974  -1.771  1.00  0.00            
ATOM   1035  C   GLY C   7      26.561  -3.299  -1.084  1.00  0.00            
ATOM   1036  O   GLY C   7      27.065  -3.875  -0.100  1.00  0.00            
ATOM   1037  N   PRO C   8      27.199  -3.288  -2.282  1.00  0.00            
ATOM   1038  CD  PRO C   8      26.837  -2.454  -3.457  1.00  0.00            
ATOM   1039  HD1 PRO C   8      26.707  -1.453  -3.060  1.00  0.00            
ATOM   1040  HD2 PRO C   8      25.964  -2.863  -3.983  1.00  0.00            
ATOM   1041  CG  PRO C   8      28.126  -2.558  -4.386  1.00  0.00            
ATOM   1042  HG1 PRO C   8      28.827  -1.733  -4.228  1.00  0.00            
ATOM   1043  HG2 PRO C   8      27.843  -2.442  -5.425  1.00  0.00            
ATOM   1044  CB  PRO C   8      28.705  -3.943  -4.004  1.00  0.00            
ATOM   1045  HB1 PRO C   8      29.761  -4.045  -4.238  1.00  0.00            
ATOM   1046  HB2 PRO C   8      28.047  -4.733  -4.370  1.00  0.00            
ATOM   1047  CA  PRO C   8      28.455  -3.900  -2.504  1.00  0.00            
ATOM   1048  HA  PRO C   8      28.366  -4.942  -2.195  1.00  0.00            
ATOM   1049  C   PRO C   8      29.530  -3.191  -1.657  1.00  0.00            
ATOM   1050  O   PRO C   8      29.437  -1.990  -1.435  1.00  0.00            
ATOM   1051  N   HYP C   9      30.497  -3.934  -1.109  1.00  0.00            
ATOM   1052  CD2 HYP C   9      30.521  -5.398  -1.105  1.00  0.00            
ATOM   1053 1HD2 HYP C   9      30.643  -5.774  -2.118  1.00  0.00            
ATOM   1054 2HD2 HYP C   9      29.613  -5.830  -0.698  1.00  0.00            
ATOM   1055  CG  HYP C   9      31.823  -5.698  -0.324  1.00  0.00            
ATOM   1056  HG  HYP C   9      32.398  -6.447  -0.862  1.00  0.00            
ATOM   1057  OD1 HYP C   9      31.463  -6.287   0.837  1.00  0.00            
ATOM   1058  HD1 HYP C   9      32.008  -7.052   1.001  1.00  0.00            
ATOM   1059  CB  HYP C   9      32.667  -4.401  -0.257  1.00  0.00            
ATOM   1060  HB1 HYP C   9      33.430  -4.360  -1.042  1.00  0.00            
ATOM   1061  HB2 HYP C   9      33.185  -4.337   0.702  1.00  0.00            
ATOM   1062  CA  HYP C   9      31.664  -3.303  -0.450  1.00  0.00            
ATOM   1063  HA  HYP C   9      31.378  -2.853   0.501  1.00  0.00            
ATOM   1064  C   HYP C   9      32.284  -2.248  -1.383  1.00  0.00            
ATOM   1065  O   HYP C   9      32.278  -2.460  -2.619  1.00  0.00            
ATOM   1066  N   GLY C  10      32.773  -1.128  -0.772  1.00  0.00            
ATOM   1067  H   GLY C  10      32.718  -1.111   0.235  1.00  0.00            
ATOM   1068  CA  GLY C  10      33.116   0.140  -1.484  1.00  0.00            
ATOM   1069  HA1 GLY C  10      33.292   0.905  -0.735  1.00  0.00            
ATOM   1070  HA2 GLY C  10      32.251   0.487  -2.047  1.00  0.00            
ATOM   1071  C   GLY C  10      34.467   0.181  -2.329  1.00  0.00            
ATOM   1072  O   GLY C  10      35.091  -0.849  -2.494  1.00  0.00            
ATOM   1073  N   PRO C  11      34.939   1.408  -2.728  1.00  0.00            
ATOM   1074  CD  PRO C  11      34.133   2.621  -2.829  1.00  0.00            
ATOM   1075  HD1 PRO C  11      34.408   3.312  -2.023  1.00  0.00            
ATOM   1076  HD2 PRO C  11      33.073   2.402  -2.687  1.00  0.00            
ATOM   1077  CG  PRO C  11      34.553   3.191  -4.225  1.00  0.00            
ATOM   1078  HG1 PRO C  11      34.350   4.266  -4.340  1.00  0.00            
ATOM   1079  HG2 PRO C  11      34.130   2.695  -5.093  1.00  0.00            
ATOM   1080  CB  PRO C  11      36.098   2.917  -4.126  1.00  0.00            
ATOM   1081  HB1 PRO C  11      36.608   3.615  -3.470  1.00  0.00            
ATOM   1082  HB2 PRO C  11      36.503   2.863  -5.135  1.00  0.00            
ATOM   1083  CA  PRO C  11      36.158   1.511  -3.600  1.00  0.00            
ATOM   1084  HA  PRO C  11      36.023   0.794  -4.419  1.00  0.00            
ATOM   1085  C   PRO C  11      37.491   1.281  -2.922  1.00  0.00            
ATOM   1086  O   PRO C  11      37.562   1.279  -1.713  1.00  0.00            
ATOM   1087  N   HYP C  12      38.581   1.175  -3.648  1.00  0.00            
ATOM   1088  CD2 HYP C  12      38.627   0.767  -5.035  1.00  0.00            
ATOM   1089 1HD2 HYP C  12      38.999   1.566  -5.668  1.00  0.00            
ATOM   1090 2HD2 HYP C  12      37.738   0.286  -5.449  1.00  0.00            
ATOM   1091  CG  HYP C  12      39.764  -0.279  -5.072  1.00  0.00            
ATOM   1092  HG  HYP C  12      40.207  -0.304  -6.060  1.00  0.00            
ATOM   1093  OD1 HYP C  12      39.239  -1.537  -4.661  1.00  0.00            
ATOM   1094  HD1 HYP C  12      39.919  -2.207  -4.564  1.00  0.00            
ATOM   1095  CB  HYP C  12      40.774   0.315  -4.041  1.00  0.00            
ATOM   1096  HB1 HYP C  12      41.410   1.077  -4.504  1.00  0.00            
ATOM   1097  HB2 HYP C  12      41.540  -0.349  -3.628  1.00  0.00            
ATOM   1098  CA  HYP C  12      39.865   0.894  -2.946  1.00  0.00            
ATOM   1099  HA  HYP C  12      39.816   0.054  -2.248  1.00  0.00            
ATOM   1100  C   HYP C  12      40.467   2.111  -2.266  1.00  0.00            
ATOM   1101  O   HYP C  12      40.193   3.301  -2.565  1.00  0.00            
ATOM   1102  N   GLY C  13      41.289   1.897  -1.284  1.00  0.00            
ATOM   1103  H   GLY C  13      41.506   0.961  -0.973  1.00  0.00            
ATOM   1104  CA  GLY C  13      41.845   2.968  -0.547  1.00  0.00            
ATOM   1105  HA1 GLY C  13      42.270   2.517   0.347  1.00  0.00            
ATOM   1106  HA2 GLY C  13      41.027   3.657  -0.314  1.00  0.00            
ATOM   1107  C   GLY C  13      42.949   3.711  -1.289  1.00  0.00            
ATOM   1108  O   GLY C  13      43.538   3.207  -2.202  1.00  0.00            
ATOM   1109  N   PRO C  14      43.277   4.975  -0.885  1.00  0.00            
ATOM   1110  CD  PRO C  14      42.515   5.777   0.025  1.00  0.00            
ATOM   1111  HD1 PRO C  14      42.842   5.532   1.034  1.00  0.00            
ATOM   1112  HD2 PRO C  14      41.448   5.637  -0.150  1.00  0.00            
ATOM   1113  CG  PRO C  14      42.896   7.301  -0.229  1.00  0.00            
ATOM   1114  HG1 PRO C  14      42.773   7.931   0.648  1.00  0.00            
ATOM   1115  HG2 PRO C  14      42.219   7.591  -1.022  1.00  0.00            
ATOM   1116  CB  PRO C  14      44.314   7.124  -0.728  1.00  0.00            
ATOM   1117  HB1 PRO C  14      44.983   7.057   0.125  1.00  0.00            
ATOM   1118  HB2 PRO C  14      44.533   7.889  -1.475  1.00  0.00            
ATOM   1119  CA  PRO C  14      44.314   5.867  -1.498  1.00  0.00            
ATOM   1120  HA  PRO C  14      43.959   5.939  -2.518  1.00  0.00            
ATOM   1121  C   PRO C  14      45.739   5.238  -1.543  1.00  0.00            
ATOM   1122  O   PRO C  14      45.940   4.498  -0.621  1.00  0.00            
ATOM   1123  N   HYP C  15      46.651   5.622  -2.480  1.00  0.00            
ATOM   1124  CD2 HYP C  15      46.298   6.323  -3.607  1.00  0.00            
ATOM   1125 1HD2 HYP C  15      46.366   7.377  -3.334  1.00  0.00            
ATOM   1126 2HD2 HYP C  15      45.290   6.166  -3.994  1.00  0.00            
ATOM   1127  CG  HYP C  15      47.332   5.938  -4.634  1.00  0.00            
ATOM   1128  HG  HYP C  15      47.427   6.715  -5.398  1.00  0.00            
ATOM   1129  OD1 HYP C  15      46.964   4.696  -5.245  1.00  0.00            
ATOM   1130  HD1 HYP C  15      46.167   4.771  -5.763  1.00  0.00            
ATOM   1131  CB  HYP C  15      48.593   5.846  -3.787  1.00  0.00            
ATOM   1132  HB1 HYP C  15      48.919   6.859  -3.555  1.00  0.00            
ATOM   1133  HB2 HYP C  15      49.307   5.207  -4.308  1.00  0.00            
ATOM   1134  CA  HYP C  15      47.978   5.062  -2.640  1.00  0.00            
ATOM   1135  HA  HYP C  15      47.776   4.038  -2.954  1.00  0.00            
ATOM   1136  C   HYP C  15      48.880   5.193  -1.439  1.00  0.00            
ATOM   1137  O   HYP C  15      48.877   6.215  -0.743  1.00  0.00            
ATOM   1138  N   GLY C  16      49.882   4.309  -1.412  1.00  0.00            
ATOM   1139  H   GLY C  16      49.887   3.533  -2.059  1.00  0.00            
ATOM   1140  CA  GLY C  16      50.842   4.309  -0.299  1.00  0.00            
ATOM   1141  HA1 GLY C  16      51.400   3.378  -0.279  1.00  0.00            
ATOM   1142  HA2 GLY C  16      50.350   4.447   0.669  1.00  0.00            
ATOM   1143  C   GLY C  16      51.905   5.400  -0.489  1.00  0.00            
ATOM   1144  O   GLY C  16      52.324   5.644  -1.638  1.00  0.00            
ATOM   1145  N   GLU C  17      52.191   6.118   0.560  1.00  0.00            
ATOM   1146  H   GLU C  17      51.811   5.720   1.413  1.00  0.00            
ATOM   1147  CA  GLU C  17      53.174   7.224   0.593  1.00  0.00            
ATOM   1148  HA  GLU C  17      52.822   7.885  -0.199  1.00  0.00            
ATOM   1149  CB  GLU C  17      53.099   7.887   1.967  1.00  0.00            
ATOM   1150  HB1 GLU C  17      53.452   7.173   2.724  1.00  0.00            
ATOM   1151  HB2 GLU C  17      52.060   8.019   2.259  1.00  0.00            
ATOM   1152  CG  GLU C  17      53.898   9.152   2.134  1.00  0.00            
ATOM   1153  HG1 GLU C  17      53.299   9.840   1.530  1.00  0.00            
ATOM   1154  HG2 GLU C  17      54.892   9.025   1.716  1.00  0.00            
ATOM   1155  CD  GLU C  17      54.098   9.673   3.585  1.00  0.00            
ATOM   1156  OE1 GLU C  17      53.326  10.607   3.983  1.00  0.00            
ATOM   1157  OE2 GLU C  17      55.098   9.288   4.208  1.00  0.00            
ATOM   1158  C   GLU C  17      54.600   6.668   0.261  1.00  0.00            
ATOM   1159  O   GLU C  17      55.058   5.714   0.908  1.00  0.00            
ATOM   1160  N   PRO C  18      55.339   7.272  -0.714  1.00  0.00            
ATOM   1161  CD  PRO C  18      54.926   8.294  -1.588  1.00  0.00            
ATOM   1162  HD1 PRO C  18      55.023   9.188  -0.972  1.00  0.00            
ATOM   1163  HD2 PRO C  18      53.948   8.043  -1.999  1.00  0.00            
ATOM   1164  CG  PRO C  18      55.847   8.323  -2.757  1.00  0.00            
ATOM   1165  HG1 PRO C  18      56.118   9.254  -3.254  1.00  0.00            
ATOM   1166  HG2 PRO C  18      55.579   7.425  -3.327  1.00  0.00            
ATOM   1167  CB  PRO C  18      57.190   7.948  -2.136  1.00  0.00            
ATOM   1168  HB1 PRO C  18      57.675   8.829  -1.723  1.00  0.00            
ATOM   1169  HB2 PRO C  18      57.926   7.511  -2.808  1.00  0.00            
ATOM   1170  CA  PRO C  18      56.721   6.890  -1.062  1.00  0.00            
ATOM   1171  HA  PRO C  18      56.734   5.900  -1.522  1.00  0.00            
ATOM   1172  C   PRO C  18      57.559   6.934   0.249  1.00  0.00            
ATOM   1173  O   PRO C  18      57.186   7.650   1.175  1.00  0.00            
ATOM   1174  N   GLY C  19      58.737   6.283   0.247  1.00  0.00            
ATOM   1175  H   GLY C  19      59.129   5.931  -0.623  1.00  0.00            
ATOM   1176  CA  GLY C  19      59.723   6.255   1.378  1.00  0.00            
ATOM   1177  HA1 GLY C  19      60.397   5.399   1.280  1.00  0.00            
ATOM   1178  HA2 GLY C  19      59.087   6.103   2.256  1.00  0.00            
ATOM   1179  C   GLY C  19      60.618   7.458   1.475  1.00  0.00            
ATOM   1180  O   GLY C  19      60.787   8.258   0.571  1.00  0.00            
ATOM   1181  N   GLN C  20      61.322   7.573   2.608  1.00  0.00            
ATOM   1182  H   GLN C  20      61.222   6.826   3.276  1.00  0.00            
ATOM   1183  CA  GLN C  20      62.291   8.562   2.996  1.00  0.00            
ATOM   1184  HA  GLN C  20      62.785   9.008   2.134  1.00  0.00            
ATOM   1185  CB  GLN C  20      61.677   9.683   3.821  1.00  0.00            
ATOM   1186  HB1 GLN C  20      61.151  10.402   3.193  1.00  0.00            
ATOM   1187  HB2 GLN C  20      62.450  10.297   4.296  1.00  0.00            
ATOM   1188  CG  GLN C  20      60.786   9.177   5.020  1.00  0.00            
ATOM   1189  HG1 GLN C  20      61.392   8.442   5.558  1.00  0.00            
ATOM   1190  HG2 GLN C  20      59.929   8.671   4.570  1.00  0.00            
ATOM   1191  CD  GLN C  20      60.288  10.205   6.046  1.00  0.00            
ATOM   1192  OE1 GLN C  20      60.890  11.240   6.377  1.00  0.00            
ATOM   1193  NE2 GLN C  20      59.206   9.924   6.758  1.00  0.00            
ATOM   1194 1HE2 GLN C  20      58.787   9.006   6.743  1.00  0.00            
ATOM   1195 2HE2 GLN C  20      59.105  10.469   7.605  1.00  0.00            
ATOM   1196  C   GLN C  20      63.499   7.965   3.636  1.00  0.00            
ATOM   1197  O   GLN C  20      63.344   7.168   4.573  1.00  0.00            
ATOM   1198  N   GLY C  21      64.690   8.464   3.470  1.00  0.00            
ATOM   1199  H   GLY C  21      64.765   9.062   2.657  1.00  0.00            
ATOM   1200  CA  GLY C  21      65.914   8.117   4.091  1.00  0.00            
ATOM   1201  HA1 GLY C  21      65.724   8.044   5.157  1.00  0.00            
ATOM   1202  HA2 GLY C  21      66.597   8.951   3.957  1.00  0.00            
ATOM   1203  C   GLY C  21      66.446   6.772   3.623  1.00  0.00            
ATOM   1204  O   GLY C  21      66.689   5.953   4.527  1.00  0.00            
ATOM   1205  N   LEU C  22      66.664   6.495   2.305  1.00  0.00            
ATOM   1206  H   LEU C  22      66.609   7.274   1.665  1.00  0.00            
ATOM   1207  CA  LEU C  22      66.717   5.178   1.580  1.00  0.00            
ATOM   1208  HA  LEU C  22      66.545   4.346   2.269  1.00  0.00            
ATOM   1209  CB  LEU C  22      65.682   5.073   0.445  1.00  0.00            
ATOM   1210  HB1 LEU C  22      65.726   4.034   0.115  1.00  0.00            
ATOM   1211  HB2 LEU C  22      66.011   5.692  -0.389  1.00  0.00            
ATOM   1212  CG  LEU C  22      64.162   5.336   0.793  1.00  0.00            
ATOM   1213  HG  LEU C  22      64.052   6.384   1.034  1.00  0.00            
ATOM   1214  CD1 LEU C  22      63.166   5.086  -0.323  1.00  0.00            
ATOM   1215 1HD1 LEU C  22      62.929   4.021  -0.299  1.00  0.00            
ATOM   1216 2HD1 LEU C  22      62.208   5.582  -0.234  1.00  0.00            
ATOM   1217 3HD1 LEU C  22      63.672   5.374  -1.249  1.00  0.00            
ATOM   1218  CD2 LEU C  22      63.600   4.583   1.994  1.00  0.00            
ATOM   1219 1HD2 LEU C  22      63.998   5.057   2.899  1.00  0.00            
ATOM   1220 2HD2 LEU C  22      62.527   4.699   2.126  1.00  0.00            
ATOM   1221 3HD2 LEU C  22      63.966   3.557   1.897  1.00  0.00            
ATOM   1222  C   LEU C  22      68.076   4.881   0.964  1.00  0.00            
ATOM   1223  O   LEU C  22      68.261   3.770   0.600  1.00  0.00            
ATOM   1224  N   ARG C  23      69.003   5.850   1.015  1.00  0.00            
ATOM   1225  H   ARG C  23      68.714   6.768   1.299  1.00  0.00            
ATOM   1226  CA  ARG C  23      70.444   5.629   0.683  1.00  0.00            
ATOM   1227  HA  ARG C  23      70.640   5.582  -0.395  1.00  0.00            
ATOM   1228  CB  ARG C  23      71.262   6.835   1.229  1.00  0.00            
ATOM   1229  HB1 ARG C  23      71.418   6.752   2.304  1.00  0.00            
ATOM   1230  HB2 ARG C  23      70.820   7.796   0.970  1.00  0.00            
ATOM   1231  CG  ARG C  23      72.641   6.885   0.540  1.00  0.00            
ATOM   1232  HG1 ARG C  23      72.492   6.885  -0.542  1.00  0.00            
ATOM   1233  HG2 ARG C  23      73.294   6.042   0.791  1.00  0.00            
ATOM   1234  CD  ARG C  23      73.396   8.124   0.996  1.00  0.00            
ATOM   1235  HD1 ARG C  23      72.742   8.934   0.697  1.00  0.00            
ATOM   1236  HD2 ARG C  23      74.341   8.073   0.451  1.00  0.00            
ATOM   1237  NE  ARG C  23      73.662   8.122   2.421  1.00  0.00            
ATOM   1238  HE  ARG C  23      73.374   7.295   2.924  1.00  0.00            
ATOM   1239  CZ  ARG C  23      74.567   8.856   3.006  1.00  0.00            
ATOM   1240  NH1 ARG C  23      74.977   8.502   4.189  1.00  0.00            
ATOM   1241 1HH1 ARG C  23      74.474   7.756   4.648  1.00  0.00            
ATOM   1242 2HH1 ARG C  23      75.816   8.898   4.580  1.00  0.00            
ATOM   1243  NH2 ARG C  23      75.119   9.953   2.507  1.00  0.00            
ATOM   1244 1HH2 ARG C  23      74.763  10.338   1.643  1.00  0.00            
ATOM   1245 2HH2 ARG C  23      75.722  10.479   3.109  1.00  0.00            
ATOM   1246  C   ARG C  23      71.022   4.298   1.267  1.00  0.00            
ATOM   1247  O   ARG C  23      70.786   4.038   2.459  1.00  0.00            
ATOM   1248  N   GLY C  24      71.771   3.535   0.519  1.00  0.00            
ATOM   1249  H   GLY C  24      72.049   3.851  -0.396  1.00  0.00            
ATOM   1250  CA  GLY C  24      72.211   2.204   0.838  1.00  0.00            
ATOM   1251  HA1 GLY C  24      72.600   1.737  -0.074  1.00  0.00            
ATOM   1252  HA2 GLY C  24      71.326   1.638   1.136  1.00  0.00            
ATOM   1253  C   GLY C  24      73.227   2.172   2.054  1.00  0.00            
ATOM   1254  O   GLY C  24      73.697   3.224   2.436  1.00  0.00            
ATOM   1255  N   PRO C  25      73.490   1.012   2.633  1.00  0.00            
ATOM   1256  CD  PRO C  25      72.595  -0.145   2.790  1.00  0.00            
ATOM   1257  HD1 PRO C  25      72.904  -0.771   1.967  1.00  0.00            
ATOM   1258  HD2 PRO C  25      71.558   0.179   2.696  1.00  0.00            
ATOM   1259  CG  PRO C  25      72.762  -0.707   4.207  1.00  0.00            
ATOM   1260  HG1 PRO C  25      72.442  -1.749   4.171  1.00  0.00            
ATOM   1261  HG2 PRO C  25      72.283  -0.056   4.936  1.00  0.00            
ATOM   1262  CB  PRO C  25      74.317  -0.488   4.323  1.00  0.00            
ATOM   1263  HB1 PRO C  25      74.765  -1.296   3.746  1.00  0.00            
ATOM   1264  HB2 PRO C  25      74.617  -0.446   5.368  1.00  0.00            
ATOM   1265  CA  PRO C  25      74.505   0.894   3.699  1.00  0.00            
ATOM   1266  HA  PRO C  25      74.343   1.706   4.398  1.00  0.00            
ATOM   1267  C   PRO C  25      75.940   1.040   3.260  1.00  0.00            
ATOM   1268  O   PRO C  25      76.255   1.010   2.071  1.00  0.00            
ATOM   1269  N   HYP C  26      76.944   1.157   4.193  1.00  0.00            
ATOM   1270  CD2 HYP C  26      76.865   1.285   5.640  1.00  0.00            
ATOM   1271 1HD2 HYP C  26      76.888   0.358   6.214  1.00  0.00            
ATOM   1272 2HD2 HYP C  26      75.980   1.790   6.036  1.00  0.00            
ATOM   1273  CG  HYP C  26      78.077   2.153   5.986  1.00  0.00            
ATOM   1274  HG  HYP C  26      78.477   1.849   6.961  1.00  0.00            
ATOM   1275  OD1 HYP C  26      77.721   3.494   5.841  1.00  0.00            
ATOM   1276  HD1 HYP C  26      78.399   4.080   6.177  1.00  0.00            
ATOM   1277  CB  HYP C  26      79.208   1.748   4.985  1.00  0.00            
ATOM   1278  HB1 HYP C  26      79.801   0.871   5.237  1.00  0.00            
ATOM   1279  HB2 HYP C  26      79.833   2.582   4.701  1.00  0.00            
ATOM   1280  CA  HYP C  26      78.333   1.285   3.760  1.00  0.00            
ATOM   1281  HA  HYP C  26      78.270   2.147   3.093  1.00  0.00            
ATOM   1282  C   HYP C  26      78.993   0.105   3.026  1.00  0.00            
ATOM   1283  O   HYP C  26      78.795  -1.055   3.213  1.00  0.00            
ATOM   1284  N   GLY C  27      79.922   0.438   2.152  1.00  0.00            
ATOM   1285  H   GLY C  27      80.080   1.409   1.915  1.00  0.00            
ATOM   1286  CA  GLY C  27      80.537  -0.605   1.264  1.00  0.00            
ATOM   1287  HA1 GLY C  27      80.819  -0.046   0.373  1.00  0.00            
ATOM   1288  HA2 GLY C  27      79.770  -1.217   0.802  1.00  0.00            
ATOM   1289  C   GLY C  27      81.662  -1.471   1.908  1.00  0.00            
ATOM   1290  O   GLY C  27      81.979  -1.402   3.152  1.00  0.00            
ATOM   1291  N   PRO C  28      82.156  -2.510   1.253  1.00  0.00            
ATOM   1292  CD  PRO C  28      81.752  -2.963   0.004  1.00  0.00            
ATOM   1293  HD1 PRO C  28      82.384  -2.527  -0.775  1.00  0.00            
ATOM   1294  HD2 PRO C  28      80.684  -2.845  -0.150  1.00  0.00            
ATOM   1295  CG  PRO C  28      82.028  -4.430   0.086  1.00  0.00            
ATOM   1296  HG1 PRO C  28      82.168  -4.870  -0.903  1.00  0.00            
ATOM   1297  HG2 PRO C  28      81.196  -4.925   0.567  1.00  0.00            
ATOM   1298  CB  PRO C  28      83.383  -4.617   0.882  1.00  0.00            
ATOM   1299  HB1 PRO C  28      84.225  -4.573   0.202  1.00  0.00            
ATOM   1300  HB2 PRO C  28      83.386  -5.559   1.429  1.00  0.00            
ATOM   1301  CA  PRO C  28      83.219  -3.401   1.846  1.00  0.00            
ATOM   1302  HA  PRO C  28      82.926  -3.761   2.831  1.00  0.00            
ATOM   1303  C   PRO C  28      84.586  -2.702   1.868  1.00  0.00            
ATOM   1304  O   PRO C  28      84.683  -1.637   1.248  1.00  0.00            
ATOM   1305  N   HYP C  29      85.699  -3.204   2.493  1.00  0.00            
ATOM   1306  CD2 HYP C  29      85.725  -4.436   3.390  1.00  0.00            
ATOM   1307 1HD2 HYP C  29      86.037  -5.251   2.732  1.00  0.00            
ATOM   1308 2HD2 HYP C  29      84.776  -4.706   3.842  1.00  0.00            
ATOM   1309  CG  HYP C  29      86.863  -4.138   4.340  1.00  0.00            
ATOM   1310  HG  HYP C  29      87.319  -5.051   4.719  1.00  0.00            
ATOM   1311  OD1 HYP C  29      86.467  -3.365   5.505  1.00  0.00            
ATOM   1312  HD1 HYP C  29      86.041  -3.927   6.153  1.00  0.00            
ATOM   1313  CB  HYP C  29      87.816  -3.397   3.499  1.00  0.00            
ATOM   1314  HB1 HYP C  29      88.435  -4.106   2.942  1.00  0.00            
ATOM   1315  HB2 HYP C  29      88.525  -2.819   4.094  1.00  0.00            
ATOM   1316  CA  HYP C  29      86.948  -2.568   2.540  1.00  0.00            
ATOM   1317  HA  HYP C  29      86.948  -1.658   3.139  1.00  0.00            
ATOM   1318  C   HYP C  29      87.558  -2.402   1.207  1.00  0.00            
ATOM   1319  O   HYP C  29      87.276  -3.223   0.341  1.00  0.00            
ATOM   1320  N   GLY C  30      88.425  -1.380   1.011  1.00  0.00            
ATOM   1321  H   GLY C  30      88.343  -0.657   1.707  1.00  0.00            
ATOM   1322  CA  GLY C  30      89.125  -1.192  -0.253  1.00  0.00            
ATOM   1323  HA1 GLY C  30      89.701  -0.269  -0.227  1.00  0.00            
ATOM   1324  HA2 GLY C  30      88.339  -1.102  -0.997  1.00  0.00            
ATOM   1325  C   GLY C  30      90.096  -2.328  -0.672  1.00  0.00            
ATOM   1326  O   GLY C  30      90.428  -3.167   0.205  1.00  0.00            
ATOM   1327  N   PRO C  31      90.587  -2.348  -1.971  1.00  0.00            
ATOM   1328  CD  PRO C  31      90.031  -1.638  -3.055  1.00  0.00            
ATOM   1329  HD1 PRO C  31      90.483  -0.663  -3.248  1.00  0.00            
ATOM   1330  HD2 PRO C  31      88.983  -1.328  -3.023  1.00  0.00            
ATOM   1331  CG  PRO C  31      90.236  -2.510  -4.327  1.00  0.00            
ATOM   1332  HG1 PRO C  31      90.220  -1.975  -5.272  1.00  0.00            
ATOM   1333  HG2 PRO C  31      89.502  -3.306  -4.358  1.00  0.00            
ATOM   1334  CB  PRO C  31      91.590  -3.134  -4.044  1.00  0.00            
ATOM   1335  HB1 PRO C  31      92.425  -2.479  -4.296  1.00  0.00            
ATOM   1336  HB2 PRO C  31      91.707  -4.141  -4.432  1.00  0.00            
ATOM   1337  CA  PRO C  31      91.602  -3.243  -2.482  1.00  0.00            
ATOM   1338  HA  PRO C  31      91.280  -4.260  -2.240  1.00  0.00            
ATOM   1339  C   PRO C  31      92.951  -3.055  -1.844  1.00  0.00            
ATOM   1340  O   PRO C  31      93.203  -1.942  -1.382  1.00  0.00            
ATOM   1341  N   HYP C  32      93.906  -4.049  -1.919  1.00  0.00            
ATOM   1342  CD2 HYP C  32      93.499  -5.430  -2.105  1.00  0.00            
ATOM   1343 1HD2 HYP C  32      93.459  -5.777  -3.136  1.00  0.00            
ATOM   1344 2HD2 HYP C  32      92.498  -5.648  -1.714  1.00  0.00            
ATOM   1345  CG  HYP C  32      94.564  -6.238  -1.386  1.00  0.00            
ATOM   1346  HG  HYP C  32      94.727  -7.264  -1.720  1.00  0.00            
ATOM   1347  OD1 HYP C  32      94.258  -6.250   0.027  1.00  0.00            
ATOM   1348  HD1 HYP C  32      94.859  -6.823   0.507  1.00  0.00            
ATOM   1349  CB  HYP C  32      95.787  -5.332  -1.565  1.00  0.00            
ATOM   1350  HB1 HYP C  32      96.250  -5.385  -2.557  1.00  0.00            
ATOM   1351  HB2 HYP C  32      96.492  -5.490  -0.758  1.00  0.00            
ATOM   1352  CA  HYP C  32      95.229  -3.928  -1.399  1.00  0.00            
ATOM   1353  HA  HYP C  32      95.197  -3.699  -0.328  1.00  0.00            
ATOM   1354  C   HYP C  32      95.934  -2.850  -2.085  1.00  0.00            
ATOM   1355  O   HYP C  32      95.831  -2.617  -3.306  1.00  0.00            
ATOM   1356  N   GLY C  33      96.803  -2.156  -1.361  1.00  0.00            
ATOM   1357  H   GLY C  33      96.882  -2.382  -0.378  1.00  0.00            
ATOM   1358  CA  GLY C  33      97.671  -1.148  -1.894  1.00  0.00            
ATOM   1359  HA1 GLY C  33      98.276  -0.676  -1.129  1.00  0.00            
ATOM   1360  HA2 GLY C  33      97.025  -0.347  -2.254  1.00  0.00            
ATOM   1361  C   GLY C  33      98.635  -1.672  -2.969  1.00  0.00            
ATOM   1362  O   GLY C  33      98.747  -2.896  -3.137  1.00  0.00            
ATOM   1363  N   PRO C  34      99.447  -0.805  -3.574  1.00  0.00            
ATOM   1364  CD  PRO C  34      99.337   0.617  -3.503  1.00  0.00            
ATOM   1365  HD1 PRO C  34      99.921   1.174  -2.774  1.00  0.00            
ATOM   1366  HD2 PRO C  34      98.267   0.798  -3.408  1.00  0.00            
ATOM   1367  CG  PRO C  34      99.774   1.176  -4.806  1.00  0.00            
ATOM   1368  HG1 PRO C  34     100.117   2.206  -4.722  1.00  0.00            
ATOM   1369  HG2 PRO C  34      98.907   1.194  -5.477  1.00  0.00            
ATOM   1370  CB  PRO C  34     100.816   0.162  -5.340  1.00  0.00            
ATOM   1371  HB1 PRO C  34     101.794   0.376  -4.902  1.00  0.00            
ATOM   1372  HB2 PRO C  34     100.809   0.173  -6.429  1.00  0.00            
ATOM   1373  CA  PRO C  34     100.390  -1.161  -4.691  1.00  0.00            
ATOM   1374  HA  PRO C  34      99.774  -1.657  -5.444  1.00  0.00            
ATOM   1375  C   PRO C  34     101.519  -2.106  -4.195  1.00  0.00            
ATOM   1376  O   PRO C  34     101.933  -1.971  -3.039  1.00  0.00            
ATOM   1377  N   HYP C  35     102.066  -2.996  -5.062  1.00  0.00            
ATOM   1378  CD2 HYP C  35     101.469  -3.536  -6.312  1.00  0.00            
ATOM   1379 1HD2 HYP C  35     102.021  -3.139  -7.169  1.00  0.00            
ATOM   1380 2HD2 HYP C  35     100.429  -3.244  -6.522  1.00  0.00            
ATOM   1381  CG  HYP C  35     101.504  -5.100  -6.111  1.00  0.00            
ATOM   1382  HG  HYP C  35     101.497  -5.731  -7.000  1.00  0.00            
ATOM   1383  OD1 HYP C  35     100.512  -5.746  -5.300  1.00  0.00            
ATOM   1384  HD1 HYP C  35     100.074  -6.482  -5.737  1.00  0.00            
ATOM   1385  CB  HYP C  35     102.800  -5.325  -5.373  1.00  0.00            
ATOM   1386  HB1 HYP C  35     103.552  -5.261  -6.158  1.00  0.00            
ATOM   1387  HB2 HYP C  35     102.905  -6.230  -4.784  1.00  0.00            
ATOM   1388  CA  HYP C  35     102.909  -4.028  -4.483  1.00  0.00            
ATOM   1389  HA  HYP C  35     102.471  -4.292  -3.518  1.00  0.00            
ATOM   1390  C   HYP C  35     104.437  -3.678  -4.238  1.00  0.00            
ATOM   1391  O   HYP C  35     105.056  -2.997  -5.035  1.00  0.00            
ATOM   1392  N   GLY C  36     104.878  -4.131  -3.036  1.00  0.00            
ATOM   1393  H   GLY C  36     104.173  -4.617  -2.495  1.00  0.00            
ATOM   1394  CA  GLY C  36     105.992  -3.444  -2.346  1.00  0.00            
ATOM   1395  HA1 GLY C  36     106.100  -3.756  -1.306  1.00  0.00            
ATOM   1396  HA2 GLY C  36     105.798  -2.374  -2.299  1.00  0.00            
ATOM   1397  C   GLY C  36     107.330  -3.669  -3.170  1.00  0.00            
ATOM   1398  O   GLY C  36     107.414  -4.574  -3.950  1.00  0.00            
ATOM   1399  N   PRO C  37     108.443  -2.900  -2.917  1.00  0.00            
ATOM   1400  CD  PRO C  37     108.590  -1.826  -1.979  1.00  0.00            
ATOM   1401  HD1 PRO C  37     108.327  -2.021  -0.931  1.00  0.00            
ATOM   1402  HD2 PRO C  37     107.928  -1.010  -2.242  1.00  0.00            
ATOM   1403  CG  PRO C  37     109.986  -1.349  -2.095  1.00  0.00            
ATOM   1404  HG1 PRO C  37     110.676  -1.760  -1.359  1.00  0.00            
ATOM   1405  HG2 PRO C  37     110.020  -0.267  -2.028  1.00  0.00            
ATOM   1406  CB  PRO C  37     110.452  -1.860  -3.487  1.00  0.00            
ATOM   1407  HB1 PRO C  37     111.531  -2.009  -3.480  1.00  0.00            
ATOM   1408  HB2 PRO C  37     110.157  -1.108  -4.219  1.00  0.00            
ATOM   1409  CA  PRO C  37     109.664  -3.106  -3.689  1.00  0.00            
ATOM   1410  HA  PRO C  37     109.440  -3.174  -4.752  1.00  0.00            
ATOM   1411  C   PRO C  37     110.463  -4.305  -3.239  1.00  0.00            
ATOM   1412  O   PRO C  37     110.632  -4.546  -2.061  1.00  0.00            
ATOM   1413  N   HYP C  38     110.863  -5.136  -4.232  1.00  0.00            
ATOM   1414  CD2 HYP C  38     110.279  -5.286  -5.547  1.00  0.00            
ATOM   1415 1HD2 HYP C  38     110.888  -4.624  -6.175  1.00  0.00            
ATOM   1416 2HD2 HYP C  38     109.199  -5.133  -5.562  1.00  0.00            
ATOM   1417  CG  HYP C  38     110.526  -6.730  -6.004  1.00  0.00            
ATOM   1418  HG  HYP C  38     110.498  -6.939  -7.071  1.00  0.00            
ATOM   1419  OD1 HYP C  38     109.497  -7.668  -5.425  1.00  0.00            
ATOM   1420  HD1 HYP C  38     108.679  -7.512  -5.903  1.00  0.00            
ATOM   1421  CB  HYP C  38     111.903  -6.970  -5.423  1.00  0.00            
ATOM   1422  HB1 HYP C  38     112.720  -6.560  -6.031  1.00  0.00            
ATOM   1423  HB2 HYP C  38     112.153  -8.030  -5.404  1.00  0.00            
ATOM   1424  CA  HYP C  38     111.792  -6.266  -4.015  1.00  0.00            
ATOM   1425  HA  HYP C  38     111.356  -6.933  -3.282  1.00  0.00            
ATOM   1426  C   HYP C  38     113.130  -5.932  -3.419  1.00  0.00            
ATOM   1427  O   HYP C  38     113.313  -4.790  -3.027  1.00  0.00            
ATOM   1428  N   GLY C  39     114.017  -6.847  -3.187  1.00  0.00            
ATOM   1429  H   GLY C  39     113.809  -7.833  -3.251  1.00  0.00            
ATOM   1430  CA  GLY C  39     115.384  -6.517  -2.739  1.00  0.00            
ATOM   1431  HA1 GLY C  39     116.064  -7.369  -2.760  1.00  0.00            
ATOM   1432  HA2 GLY C  39     115.260  -6.092  -1.747  1.00  0.00            
ATOM   1433  C   GLY C  39     116.176  -5.545  -3.604  1.00  0.00            
ATOM   1434  O   GLY C  39     115.832  -5.282  -4.758  1.00  0.00            
ATOM   1435  N   NH2 C  40     117.166  -4.929  -2.992  1.00  0.00            
ATOM   1436  H1  NH2 C  40     117.194  -5.194  -2.012  1.00  0.00            
ATOM   1437  H2  NH2 C  40     117.333  -5.914  -2.815  1.00  0.00            
END
