# Supplementary material for: A solution structure analysis reveals a bent collagen triple helix in the complement activation recognition molecule mannan-binding lectin
Source: J Biol Chem. 2022 Dec 15;299(2):102799. doi: 10.1016/j.jbc.2022.102799 (PMC9898670; doi:10.1016/j.jbc.2022.102799)
Supplement: top10-mbl12 [file mmc3.zip › 5-MBL12-2097.pdb]

ATOM      1  CH3 ACE A   1       5.555  10.297  -2.593  1.00  0.00            
ATOM      2 1HH3 ACE A   1       5.401  10.748  -3.583  1.00  0.00            
ATOM      3 2HH3 ACE A   1       4.664   9.799  -2.210  1.00  0.00            
ATOM      4 3HH3 ACE A   1       5.868  10.984  -1.818  1.00  0.00            
ATOM      5  C   ACE A   1       6.653   9.271  -2.804  1.00  0.00            
ATOM      6  O   ACE A   1       6.245   8.118  -3.032  1.00  0.00            
ATOM      7  N   PRO A   2       7.919   9.700  -3.060  1.00  0.00            
ATOM      8  CD  PRO A   2       8.346  11.058  -3.286  1.00  0.00            
ATOM      9  HD1 PRO A   2       8.890  11.363  -2.390  1.00  0.00            
ATOM     10  HD2 PRO A   2       7.567  11.818  -3.418  1.00  0.00            
ATOM     11  CG  PRO A   2       9.329  10.993  -4.422  1.00  0.00            
ATOM     12  HG1 PRO A   2      10.000  11.848  -4.344  1.00  0.00            
ATOM     13  HG2 PRO A   2       8.759  11.024  -5.353  1.00  0.00            
ATOM     14  CB  PRO A   2      10.025   9.606  -4.186  1.00  0.00            
ATOM     15  HB1 PRO A   2      10.705   9.855  -3.361  1.00  0.00            
ATOM     16  HB2 PRO A   2      10.476   9.225  -5.094  1.00  0.00            
ATOM     17  CA  PRO A   2       8.927   8.759  -3.598  1.00  0.00            
ATOM     18  HA  PRO A   2       8.513   8.110  -4.367  1.00  0.00            
ATOM     19  C   PRO A   2       9.503   7.939  -2.429  1.00  0.00            
ATOM     20  O   PRO A   2       9.291   8.297  -1.314  1.00  0.00            
ATOM     21  N   HYP A   3      10.345   6.891  -2.662  1.00  0.00            
ATOM     22  CD2 HYP A   3      10.827   6.406  -3.992  1.00  0.00            
ATOM     23 1HD2 HYP A   3      11.558   7.112  -4.385  1.00  0.00            
ATOM     24 2HD2 HYP A   3       9.932   6.381  -4.614  1.00  0.00            
ATOM     25  CG  HYP A   3      11.233   4.954  -3.812  1.00  0.00            
ATOM     26  HG  HYP A   3      12.027   4.728  -4.531  1.00  0.00            
ATOM     27  OD1 HYP A   3      10.055   4.178  -3.976  1.00  0.00            
ATOM     28  HD1 HYP A   3      10.273   3.246  -3.859  1.00  0.00            
ATOM     29  CB  HYP A   3      11.830   4.993  -2.396  1.00  0.00            
ATOM     30  HB1 HYP A   3      12.832   5.415  -2.497  1.00  0.00            
ATOM     31  HB2 HYP A   3      11.929   3.989  -1.979  1.00  0.00            
ATOM     32  CA  HYP A   3      10.913   5.980  -1.661  1.00  0.00            
ATOM     33  HA  HYP A   3      10.052   5.454  -1.258  1.00  0.00            
ATOM     34  C   HYP A   3      11.800   6.719  -0.665  1.00  0.00            
ATOM     35  O   HYP A   3      12.161   7.942  -0.847  1.00  0.00            
ATOM     36  N   GLY A   4      12.080   6.171   0.465  1.00  0.00            
ATOM     37  H   GLY A   4      11.661   5.268   0.639  1.00  0.00            
ATOM     38  CA  GLY A   4      12.987   6.708   1.508  1.00  0.00            
ATOM     39  HA1 GLY A   4      13.006   6.103   2.416  1.00  0.00            
ATOM     40  HA2 GLY A   4      12.627   7.677   1.848  1.00  0.00            
ATOM     41  C   GLY A   4      14.459   6.958   1.132  1.00  0.00            
ATOM     42  O   GLY A   4      14.876   6.539   0.032  1.00  0.00            
ATOM     43  N   PRO A   5      15.157   7.663   2.067  1.00  0.00            
ATOM     44  CD  PRO A   5      14.670   8.032   3.383  1.00  0.00            
ATOM     45  HD1 PRO A   5      14.406   7.197   4.023  1.00  0.00            
ATOM     46  HD2 PRO A   5      13.812   8.654   3.119  1.00  0.00            
ATOM     47  CG  PRO A   5      15.668   9.004   3.983  1.00  0.00            
ATOM     48  HG1 PRO A   5      15.743   8.798   5.053  1.00  0.00            
ATOM     49  HG2 PRO A   5      15.312  10.006   3.771  1.00  0.00            
ATOM     50  CB  PRO A   5      16.924   8.735   3.169  1.00  0.00            
ATOM     51  HB1 PRO A   5      17.623   8.087   3.711  1.00  0.00            
ATOM     52  HB2 PRO A   5      17.417   9.634   2.803  1.00  0.00            
ATOM     53  CA  PRO A   5      16.491   8.086   1.875  1.00  0.00            
ATOM     54  HA  PRO A   5      16.563   8.894   1.150  1.00  0.00            
ATOM     55  C   PRO A   5      17.390   6.903   1.518  1.00  0.00            
ATOM     56  O   PRO A   5      17.158   5.786   2.039  1.00  0.00            
ATOM     57  N   HYP A   6      18.436   7.147   0.731  1.00  0.00            
ATOM     58  CD2 HYP A   6      18.676   8.213  -0.268  1.00  0.00            
ATOM     59 1HD2 HYP A   6      19.067   9.098   0.225  1.00  0.00            
ATOM     60 2HD2 HYP A   6      17.828   8.415  -0.924  1.00  0.00            
ATOM     61  CG  HYP A   6      19.770   7.753  -1.173  1.00  0.00            
ATOM     62  HG  HYP A   6      20.317   8.599  -1.603  1.00  0.00            
ATOM     63  OD1 HYP A   6      19.095   7.063  -2.050  1.00  0.00            
ATOM     64  HD1 HYP A   6      18.916   7.542  -2.867  1.00  0.00            
ATOM     65  CB  HYP A   6      20.568   6.905  -0.210  1.00  0.00            
ATOM     66  HB1 HYP A   6      21.130   7.592   0.423  1.00  0.00            
ATOM     67  HB2 HYP A   6      21.209   6.201  -0.736  1.00  0.00            
ATOM     68  CA  HYP A   6      19.534   6.207   0.661  1.00  0.00            
ATOM     69  HA  HYP A   6      19.049   5.384   0.137  1.00  0.00            
ATOM     70  C   HYP A   6      20.146   5.834   2.025  1.00  0.00            
ATOM     71  O   HYP A   6      20.034   6.665   2.956  1.00  0.00            
ATOM     72  N   GLY A   7      20.641   4.597   2.176  1.00  0.00            
ATOM     73  H   GLY A   7      20.650   3.933   1.420  1.00  0.00            
ATOM     74  CA  GLY A   7      21.379   4.170   3.397  1.00  0.00            
ATOM     75  HA1 GLY A   7      21.533   3.102   3.244  1.00  0.00            
ATOM     76  HA2 GLY A   7      20.710   4.398   4.230  1.00  0.00            
ATOM     77  C   GLY A   7      22.685   4.960   3.634  1.00  0.00            
ATOM     78  O   GLY A   7      23.206   5.741   2.822  1.00  0.00            
ATOM     79  N   PRO A   8      23.332   4.676   4.808  1.00  0.00            
ATOM     80  CD  PRO A   8      22.721   4.113   5.991  1.00  0.00            
ATOM     81  HD1 PRO A   8      22.831   3.031   6.040  1.00  0.00            
ATOM     82  HD2 PRO A   8      21.653   4.248   6.161  1.00  0.00            
ATOM     83  CG  PRO A   8      23.573   4.735   7.049  1.00  0.00            
ATOM     84  HG1 PRO A   8      23.549   4.142   7.973  1.00  0.00            
ATOM     85  HG2 PRO A   8      23.234   5.761   7.163  1.00  0.00            
ATOM     86  CB  PRO A   8      24.962   4.741   6.496  1.00  0.00            
ATOM     87  HB1 PRO A   8      25.378   3.731   6.589  1.00  0.00            
ATOM     88  HB2 PRO A   8      25.592   5.490   6.971  1.00  0.00            
ATOM     89  CA  PRO A   8      24.729   5.142   5.067  1.00  0.00            
ATOM     90  HA  PRO A   8      24.672   6.229   5.011  1.00  0.00            
ATOM     91  C   PRO A   8      25.876   4.496   4.205  1.00  0.00            
ATOM     92  O   PRO A   8      25.600   3.557   3.430  1.00  0.00            
ATOM     93  N   HYP A   9      27.093   5.046   4.162  1.00  0.00            
ATOM     94  CD2 HYP A   9      27.605   6.249   4.785  1.00  0.00            
ATOM     95 1HD2 HYP A   9      27.897   6.111   5.835  1.00  0.00            
ATOM     96 2HD2 HYP A   9      26.820   7.008   4.707  1.00  0.00            
ATOM     97  CG  HYP A   9      28.785   6.777   3.960  1.00  0.00            
ATOM     98  HG  HYP A   9      29.515   7.314   4.574  1.00  0.00            
ATOM     99  OD1 HYP A   9      28.301   7.489   2.824  1.00  0.00            
ATOM    100  HD1 HYP A   9      29.047   7.802   2.314  1.00  0.00            
ATOM    101  CB  HYP A   9      29.372   5.425   3.504  1.00  0.00            
ATOM    102  HB1 HYP A   9      29.959   5.095   4.360  1.00  0.00            
ATOM    103  HB2 HYP A   9      30.028   5.471   2.630  1.00  0.00            
ATOM    104  CA  HYP A   9      28.166   4.474   3.292  1.00  0.00            
ATOM    105  HA  HYP A   9      27.744   4.512   2.297  1.00  0.00            
ATOM    106  C   HYP A   9      28.443   2.967   3.748  1.00  0.00            
ATOM    107  O   HYP A   9      28.400   2.601   4.910  1.00  0.00            
ATOM    108  N   GLY A  10      28.680   2.074   2.772  1.00  0.00            
ATOM    109  H   GLY A  10      28.517   2.398   1.831  1.00  0.00            
ATOM    110  CA  GLY A  10      29.300   0.733   2.916  1.00  0.00            
ATOM    111  HA1 GLY A  10      29.448   0.324   1.917  1.00  0.00            
ATOM    112  HA2 GLY A  10      28.659   0.010   3.415  1.00  0.00            
ATOM    113  C   GLY A  10      30.663   0.667   3.569  1.00  0.00            
ATOM    114  O   GLY A  10      31.379   1.658   3.639  1.00  0.00            
ATOM    115  N   PRO A  11      31.119  -0.497   4.030  1.00  0.00            
ATOM    116  CD  PRO A  11      30.402  -1.745   4.076  1.00  0.00            
ATOM    117  HD1 PRO A  11      30.139  -2.009   3.050  1.00  0.00            
ATOM    118  HD2 PRO A  11      29.501  -1.660   4.694  1.00  0.00            
ATOM    119  CG  PRO A  11      31.307  -2.803   4.655  1.00  0.00            
ATOM    120  HG1 PRO A  11      31.891  -3.188   3.830  1.00  0.00            
ATOM    121  HG2 PRO A  11      30.829  -3.606   5.214  1.00  0.00            
ATOM    122  CB  PRO A  11      32.178  -1.997   5.545  1.00  0.00            
ATOM    123  HB1 PRO A  11      33.101  -2.492   5.864  1.00  0.00            
ATOM    124  HB2 PRO A  11      31.626  -1.817   6.467  1.00  0.00            
ATOM    125  CA  PRO A  11      32.380  -0.669   4.783  1.00  0.00            
ATOM    126  HA  PRO A  11      32.316   0.187   5.451  1.00  0.00            
ATOM    127  C   PRO A  11      33.618  -0.566   3.888  1.00  0.00            
ATOM    128  O   PRO A  11      33.620  -0.937   2.684  1.00  0.00            
ATOM    129  N   HYP A  12      34.758  -0.220   4.509  1.00  0.00            
ATOM    130  CD2 HYP A  12      34.868   0.196   5.920  1.00  0.00            
ATOM    131 1HD2 HYP A  12      34.615  -0.583   6.644  1.00  0.00            
ATOM    132 2HD2 HYP A  12      34.315   1.121   6.038  1.00  0.00            
ATOM    133  CG  HYP A  12      36.322   0.622   6.142  1.00  0.00            
ATOM    134  HG  HYP A  12      36.579   0.455   7.192  1.00  0.00            
ATOM    135  OD1 HYP A  12      36.460   1.981   5.816  1.00  0.00            
ATOM    136  HD1 HYP A  12      35.654   2.406   6.098  1.00  0.00            
ATOM    137  CB  HYP A  12      37.075  -0.215   5.126  1.00  0.00            
ATOM    138  HB1 HYP A  12      37.083  -1.259   5.448  1.00  0.00            
ATOM    139  HB2 HYP A  12      38.059   0.192   4.891  1.00  0.00            
ATOM    140  CA  HYP A  12      36.110  -0.144   3.931  1.00  0.00            
ATOM    141  HA  HYP A  12      36.200   0.819   3.425  1.00  0.00            
ATOM    142  C   HYP A  12      36.521  -1.195   2.937  1.00  0.00            
ATOM    143  O   HYP A  12      36.100  -2.373   3.067  1.00  0.00            
ATOM    144  N   GLY A  13      37.370  -0.815   1.939  1.00  0.00            
ATOM    145  H   GLY A  13      37.717   0.128   1.986  1.00  0.00            
ATOM    146  CA  GLY A  13      37.790  -1.797   0.863  1.00  0.00            
ATOM    147  HA1 GLY A  13      38.260  -1.141   0.125  1.00  0.00            
ATOM    148  HA2 GLY A  13      36.908  -2.269   0.449  1.00  0.00            
ATOM    149  C   GLY A  13      38.835  -2.880   1.244  1.00  0.00            
ATOM    150  O   GLY A  13      39.470  -2.747   2.282  1.00  0.00            
ATOM    151  N   PRO A  14      38.913  -3.982   0.478  1.00  0.00            
ATOM    152  CD  PRO A  14      37.932  -4.331  -0.551  1.00  0.00            
ATOM    153  HD1 PRO A  14      38.133  -3.816  -1.486  1.00  0.00            
ATOM    154  HD2 PRO A  14      36.920  -4.148  -0.212  1.00  0.00            
ATOM    155  CG  PRO A  14      38.175  -5.797  -0.764  1.00  0.00            
ATOM    156  HG1 PRO A  14      38.013  -6.155  -1.785  1.00  0.00            
ATOM    157  HG2 PRO A  14      37.502  -6.337  -0.097  1.00  0.00            
ATOM    158  CB  PRO A  14      39.561  -6.145  -0.347  1.00  0.00            
ATOM    159  HB1 PRO A  14      40.223  -6.141  -1.215  1.00  0.00            
ATOM    160  HB2 PRO A  14      39.708  -7.147   0.049  1.00  0.00            
ATOM    161  CA  PRO A  14      39.918  -5.027   0.692  1.00  0.00            
ATOM    162  HA  PRO A  14      39.622  -5.410   1.666  1.00  0.00            
ATOM    163  C   PRO A  14      41.386  -4.531   0.553  1.00  0.00            
ATOM    164  O   PRO A  14      41.609  -3.492  -0.077  1.00  0.00            
ATOM    165  N   HYP A  15      42.373  -5.111   1.243  1.00  0.00            
ATOM    166  CD2 HYP A  15      42.247  -6.142   2.167  1.00  0.00            
ATOM    167 1HD2 HYP A  15      41.481  -6.864   1.880  1.00  0.00            
ATOM    168 2HD2 HYP A  15      42.006  -5.748   3.164  1.00  0.00            
ATOM    169  CG  HYP A  15      43.668  -6.747   2.235  1.00  0.00            
ATOM    170  HG  HYP A  15      43.649  -7.494   1.450  1.00  0.00            
ATOM    171  OD1 HYP A  15      43.849  -7.470   3.396  1.00  0.00            
ATOM    172  HD1 HYP A  15      44.631  -7.984   3.175  1.00  0.00            
ATOM    173  CB  HYP A  15      44.663  -5.671   1.915  1.00  0.00            
ATOM    174  HB1 HYP A  15      45.528  -6.022   1.350  1.00  0.00            
ATOM    175  HB2 HYP A  15      44.882  -5.074   2.807  1.00  0.00            
ATOM    176  CA  HYP A  15      43.784  -4.738   1.032  1.00  0.00            
ATOM    177  HA  HYP A  15      44.057  -3.781   1.483  1.00  0.00            
ATOM    178  C   HYP A  15      44.164  -4.874  -0.388  1.00  0.00            
ATOM    179  O   HYP A  15      43.601  -5.615  -1.211  1.00  0.00            
ATOM    180  N   GLY A  16      45.156  -4.165  -0.772  1.00  0.00            
ATOM    181  H   GLY A  16      45.497  -3.512  -0.080  1.00  0.00            
ATOM    182  CA  GLY A  16      45.787  -4.128  -2.062  1.00  0.00            
ATOM    183  HA1 GLY A  16      46.323  -3.225  -2.351  1.00  0.00            
ATOM    184  HA2 GLY A  16      45.009  -4.075  -2.828  1.00  0.00            
ATOM    185  C   GLY A  16      46.545  -5.466  -2.448  1.00  0.00            
ATOM    186  O   GLY A  16      46.769  -6.327  -1.586  1.00  0.00            
ATOM    187  N   GLU A  17      47.095  -5.525  -3.661  1.00  0.00            
ATOM    188  H   GLU A  17      46.796  -4.687  -4.148  1.00  0.00            
ATOM    189  CA  GLU A  17      48.048  -6.525  -4.112  1.00  0.00            
ATOM    190  HA  GLU A  17      47.480  -7.460  -4.159  1.00  0.00            
ATOM    191  CB  GLU A  17      48.308  -6.252  -5.606  1.00  0.00            
ATOM    192  HB1 GLU A  17      48.890  -5.323  -5.599  1.00  0.00            
ATOM    193  HB2 GLU A  17      47.362  -6.084  -6.124  1.00  0.00            
ATOM    194  CG  GLU A  17      49.031  -7.254  -6.412  1.00  0.00            
ATOM    195  HG1 GLU A  17      49.960  -7.523  -5.922  1.00  0.00            
ATOM    196  HG2 GLU A  17      49.279  -6.770  -7.354  1.00  0.00            
ATOM    197  CD  GLU A  17      48.231  -8.563  -6.764  1.00  0.00            
ATOM    198  OE1 GLU A  17      48.652  -9.289  -7.710  1.00  0.00            
ATOM    199  OE2 GLU A  17      47.136  -8.809  -6.201  1.00  0.00            
ATOM    200  C   GLU A  17      49.323  -6.664  -3.279  1.00  0.00            
ATOM    201  O   GLU A  17      49.926  -5.652  -2.943  1.00  0.00            
ATOM    202  N   PRO A  18      49.816  -7.898  -3.039  1.00  0.00            
ATOM    203  CD  PRO A  18      49.238  -9.168  -3.370  1.00  0.00            
ATOM    204  HD1 PRO A  18      49.615  -9.522  -4.330  1.00  0.00            
ATOM    205  HD2 PRO A  18      48.152  -9.123  -3.237  1.00  0.00            
ATOM    206  CG  PRO A  18      49.741 -10.099  -2.302  1.00  0.00            
ATOM    207  HG1 PRO A  18      49.647 -11.116  -2.694  1.00  0.00            
ATOM    208  HG2 PRO A  18      49.238 -10.003  -1.340  1.00  0.00            
ATOM    209  CB  PRO A  18      51.190  -9.597  -2.101  1.00  0.00            
ATOM    210  HB1 PRO A  18      51.835 -10.049  -2.855  1.00  0.00            
ATOM    211  HB2 PRO A  18      51.564  -9.727  -1.091  1.00  0.00            
ATOM    212  CA  PRO A  18      51.088  -8.089  -2.352  1.00  0.00            
ATOM    213  HA  PRO A  18      50.983  -7.570  -1.401  1.00  0.00            
ATOM    214  C   PRO A  18      52.285  -7.565  -3.204  1.00  0.00            
ATOM    215  O   PRO A  18      52.227  -7.448  -4.440  1.00  0.00            
ATOM    216  N   GLY A  19      53.345  -7.201  -2.505  1.00  0.00            
ATOM    217  H   GLY A  19      53.302  -7.393  -1.510  1.00  0.00            
ATOM    218  CA  GLY A  19      54.585  -6.720  -3.077  1.00  0.00            
ATOM    219  HA1 GLY A  19      55.354  -6.418  -2.369  1.00  0.00            
ATOM    220  HA2 GLY A  19      54.291  -5.787  -3.554  1.00  0.00            
ATOM    221  C   GLY A  19      55.183  -7.619  -4.166  1.00  0.00            
ATOM    222  O   GLY A  19      55.725  -8.696  -3.782  1.00  0.00            
ATOM    223  N   GLN A  20      55.159  -7.125  -5.446  1.00  0.00            
ATOM    224  H   GLN A  20      54.817  -6.179  -5.584  1.00  0.00            
ATOM    225  CA  GLN A  20      55.654  -7.799  -6.616  1.00  0.00            
ATOM    226  HA  GLN A  20      56.414  -8.541  -6.378  1.00  0.00            
ATOM    227  CB  GLN A  20      54.515  -8.635  -7.323  1.00  0.00            
ATOM    228  HB1 GLN A  20      54.710  -9.086  -8.297  1.00  0.00            
ATOM    229  HB2 GLN A  20      53.750  -7.866  -7.402  1.00  0.00            
ATOM    230  CG  GLN A  20      53.935  -9.755  -6.549  1.00  0.00            
ATOM    231  HG1 GLN A  20      53.959  -9.490  -5.488  1.00  0.00            
ATOM    232  HG2 GLN A  20      54.671 -10.556  -6.591  1.00  0.00            
ATOM    233  CD  GLN A  20      52.513 -10.152  -7.009  1.00  0.00            
ATOM    234  OE1 GLN A  20      52.109 -10.935  -7.868  1.00  0.00            
ATOM    235  NE2 GLN A  20      51.605  -9.537  -6.355  1.00  0.00            
ATOM    236 1HE2 GLN A  20      51.869  -8.814  -5.708  1.00  0.00            
ATOM    237 2HE2 GLN A  20      50.717  -9.575  -6.843  1.00  0.00            
ATOM    238  C   GLN A  20      56.430  -6.905  -7.647  1.00  0.00            
ATOM    239  O   GLN A  20      56.659  -5.731  -7.373  1.00  0.00            
ATOM    240  N   GLY A  21      56.919  -7.521  -8.707  1.00  0.00            
ATOM    241  H   GLY A  21      56.704  -8.482  -8.921  1.00  0.00            
ATOM    242  CA  GLY A  21      57.637  -6.758  -9.712  1.00  0.00            
ATOM    243  HA1 GLY A  21      57.321  -5.735  -9.924  1.00  0.00            
ATOM    244  HA2 GLY A  21      57.377  -7.276 -10.631  1.00  0.00            
ATOM    245  C   GLY A  21      59.138  -6.728  -9.525  1.00  0.00            
ATOM    246  O   GLY A  21      59.711  -7.206  -8.525  1.00  0.00            
ATOM    247  N   LEU A  22      59.835  -6.157 -10.532  1.00  0.00            
ATOM    248  H   LEU A  22      59.305  -5.828 -11.329  1.00  0.00            
ATOM    249  CA  LEU A  22      61.287  -6.051 -10.600  1.00  0.00            
ATOM    250  HA  LEU A  22      61.836  -6.997 -10.645  1.00  0.00            
ATOM    251  CB  LEU A  22      61.686  -5.230 -11.864  1.00  0.00            
ATOM    252  HB1 LEU A  22      62.725  -4.937 -11.727  1.00  0.00            
ATOM    253  HB2 LEU A  22      61.217  -4.254 -11.809  1.00  0.00            
ATOM    254  CG  LEU A  22      61.465  -5.896 -13.242  1.00  0.00            
ATOM    255  HG  LEU A  22      61.946  -6.876 -13.247  1.00  0.00            
ATOM    256  CD1 LEU A  22      59.922  -6.132 -13.468  1.00  0.00            
ATOM    257 1HD1 LEU A  22      59.556  -6.965 -12.874  1.00  0.00            
ATOM    258 2HD1 LEU A  22      59.261  -5.292 -13.215  1.00  0.00            
ATOM    259 3HD1 LEU A  22      59.837  -6.473 -14.505  1.00  0.00            
ATOM    260  CD2 LEU A  22      62.081  -5.054 -14.301  1.00  0.00            
ATOM    261 1HD2 LEU A  22      61.467  -4.148 -14.372  1.00  0.00            
ATOM    262 2HD2 LEU A  22      63.146  -4.850 -14.214  1.00  0.00            
ATOM    263 3HD2 LEU A  22      62.032  -5.609 -15.241  1.00  0.00            
ATOM    264  C   LEU A  22      61.902  -5.212  -9.474  1.00  0.00            
ATOM    265  O   LEU A  22      61.189  -4.350  -8.883  1.00  0.00            
ATOM    266  N   ARG A  23      63.139  -5.449  -9.127  1.00  0.00            
ATOM    267  H   ARG A  23      63.682  -6.006  -9.759  1.00  0.00            
ATOM    268  CA  ARG A  23      63.801  -4.812  -8.020  1.00  0.00            
ATOM    269  HA  ARG A  23      63.193  -4.797  -7.112  1.00  0.00            
ATOM    270  CB  ARG A  23      65.075  -5.601  -7.541  1.00  0.00            
ATOM    271  HB1 ARG A  23      65.636  -5.154  -6.721  1.00  0.00            
ATOM    272  HB2 ARG A  23      65.749  -5.714  -8.383  1.00  0.00            
ATOM    273  CG  ARG A  23      64.801  -7.087  -7.192  1.00  0.00            
ATOM    274  HG1 ARG A  23      64.142  -7.425  -7.990  1.00  0.00            
ATOM    275  HG2 ARG A  23      64.401  -7.139  -6.178  1.00  0.00            
ATOM    276  CD  ARG A  23      66.059  -8.015  -7.353  1.00  0.00            
ATOM    277  HD1 ARG A  23      66.481  -7.985  -8.361  1.00  0.00            
ATOM    278  HD2 ARG A  23      65.795  -9.049  -7.143  1.00  0.00            
ATOM    279  NE  ARG A  23      67.099  -7.682  -6.366  1.00  0.00            
ATOM    280  HE  ARG A  23      66.799  -7.291  -5.486  1.00  0.00            
ATOM    281  CZ  ARG A  23      68.344  -8.134  -6.360  1.00  0.00            
ATOM    282  NH1 ARG A  23      69.174  -8.056  -5.321  1.00  0.00            
ATOM    283 1HH1 ARG A  23      68.845  -7.714  -4.431  1.00  0.00            
ATOM    284 2HH1 ARG A  23      70.035  -8.575  -5.316  1.00  0.00            
ATOM    285  NH2 ARG A  23      68.834  -8.760  -7.389  1.00  0.00            
ATOM    286 1HH2 ARG A  23      68.278  -8.853  -8.226  1.00  0.00            
ATOM    287 2HH2 ARG A  23      69.742  -9.178  -7.477  1.00  0.00            
ATOM    288  C   ARG A  23      64.132  -3.416  -8.294  1.00  0.00            
ATOM    289  O   ARG A  23      64.420  -3.092  -9.463  1.00  0.00            
ATOM    290  N   GLY A  24      64.330  -2.628  -7.194  1.00  0.00            
ATOM    291  H   GLY A  24      64.191  -2.964  -6.249  1.00  0.00            
ATOM    292  CA  GLY A  24      64.894  -1.339  -7.280  1.00  0.00            
ATOM    293  HA1 GLY A  24      64.826  -0.822  -6.323  1.00  0.00            
ATOM    294  HA2 GLY A  24      64.329  -0.695  -7.963  1.00  0.00            
ATOM    295  C   GLY A  24      66.395  -1.191  -7.741  1.00  0.00            
ATOM    296  O   GLY A  24      66.964  -2.200  -8.160  1.00  0.00            
ATOM    297  N   PRO A  25      66.973   0.025  -7.847  1.00  0.00            
ATOM    298  CD  PRO A  25      66.353   1.275  -7.504  1.00  0.00            
ATOM    299  HD1 PRO A  25      65.815   1.283  -6.554  1.00  0.00            
ATOM    300  HD2 PRO A  25      65.573   1.464  -8.243  1.00  0.00            
ATOM    301  CG  PRO A  25      67.437   2.287  -7.516  1.00  0.00            
ATOM    302  HG1 PRO A  25      68.039   2.205  -6.615  1.00  0.00            
ATOM    303  HG2 PRO A  25      67.068   3.295  -7.711  1.00  0.00            
ATOM    304  CB  PRO A  25      68.348   1.812  -8.645  1.00  0.00            
ATOM    305  HB1 PRO A  25      69.388   2.121  -8.660  1.00  0.00            
ATOM    306  HB2 PRO A  25      67.837   2.020  -9.580  1.00  0.00            
ATOM    307  CA  PRO A  25      68.340   0.369  -8.421  1.00  0.00            
ATOM    308  HA  PRO A  25      68.425  -0.161  -9.372  1.00  0.00            
ATOM    309  C   PRO A  25      69.494  -0.157  -7.497  1.00  0.00            
ATOM    310  O   PRO A  25      69.349  -0.348  -6.280  1.00  0.00            
ATOM    311  N   HYP A  26      70.728  -0.422  -7.963  1.00  0.00            
ATOM    312  CD2 HYP A  26      71.138  -0.349  -9.371  1.00  0.00            
ATOM    313 1HD2 HYP A  26      71.491   0.652  -9.635  1.00  0.00            
ATOM    314 2HD2 HYP A  26      70.310  -0.645 -10.027  1.00  0.00            
ATOM    315  CG  HYP A  26      72.207  -1.417  -9.446  1.00  0.00            
ATOM    316  HG  HYP A  26      72.783  -1.314 -10.369  1.00  0.00            
ATOM    317  OD1 HYP A  26      71.633  -2.688  -9.339  1.00  0.00            
ATOM    318  HD1 HYP A  26      72.243  -3.313  -9.752  1.00  0.00            
ATOM    319  CB  HYP A  26      72.991  -1.203  -8.099  1.00  0.00            
ATOM    320  HB1 HYP A  26      73.549  -0.267  -8.169  1.00  0.00            
ATOM    321  HB2 HYP A  26      73.638  -2.012  -7.758  1.00  0.00            
ATOM    322  CA  HYP A  26      71.836  -0.851  -7.119  1.00  0.00            
ATOM    323  HA  HYP A  26      71.549  -1.747  -6.557  1.00  0.00            
ATOM    324  C   HYP A  26      72.354   0.290  -6.203  1.00  0.00            
ATOM    325  O   HYP A  26      72.397   1.495  -6.570  1.00  0.00            
ATOM    326  N   GLY A  27      72.889  -0.078  -5.065  1.00  0.00            
ATOM    327  H   GLY A  27      73.034  -1.072  -4.960  1.00  0.00            
ATOM    328  CA  GLY A  27      73.299   0.758  -3.868  1.00  0.00            
ATOM    329  HA1 GLY A  27      73.672   0.190  -3.012  1.00  0.00            
ATOM    330  HA2 GLY A  27      72.436   1.347  -3.557  1.00  0.00            
ATOM    331  C   GLY A  27      74.290   1.900  -4.177  1.00  0.00            
ATOM    332  O   GLY A  27      74.924   1.893  -5.228  1.00  0.00            
ATOM    333  N   PRO A  28      74.530   2.839  -3.228  1.00  0.00            
ATOM    334  CD  PRO A  28      73.693   3.174  -2.094  1.00  0.00            
ATOM    335  HD1 PRO A  28      74.022   2.594  -1.239  1.00  0.00            
ATOM    336  HD2 PRO A  28      72.675   2.853  -2.328  1.00  0.00            
ATOM    337  CG  PRO A  28      73.811   4.655  -1.721  1.00  0.00            
ATOM    338  HG1 PRO A  28      73.535   4.885  -0.683  1.00  0.00            
ATOM    339  HG2 PRO A  28      73.391   5.245  -2.538  1.00  0.00            
ATOM    340  CB  PRO A  28      75.350   4.757  -1.916  1.00  0.00            
ATOM    341  HB1 PRO A  28      75.760   4.358  -0.999  1.00  0.00            
ATOM    342  HB2 PRO A  28      75.696   5.780  -2.101  1.00  0.00            
ATOM    343  CA  PRO A  28      75.599   3.880  -3.197  1.00  0.00            
ATOM    344  HA  PRO A  28      75.534   4.460  -4.109  1.00  0.00            
ATOM    345  C   PRO A  28      77.040   3.305  -3.169  1.00  0.00            
ATOM    346  O   PRO A  28      77.200   2.309  -2.554  1.00  0.00            
ATOM    347  N   HYP A  29      78.064   4.003  -3.686  1.00  0.00            
ATOM    348  CD2 HYP A  29      77.914   5.212  -4.479  1.00  0.00            
ATOM    349 1HD2 HYP A  29      77.780   6.086  -3.840  1.00  0.00            
ATOM    350 2HD2 HYP A  29      77.139   5.199  -5.233  1.00  0.00            
ATOM    351  CG  HYP A  29      79.280   5.385  -5.064  1.00  0.00            
ATOM    352  HG  HYP A  29      79.606   6.409  -5.236  1.00  0.00            
ATOM    353  OD1 HYP A  29      79.301   4.692  -6.347  1.00  0.00            
ATOM    354  HD1 HYP A  29      79.965   5.084  -6.924  1.00  0.00            
ATOM    355  CB  HYP A  29      80.212   4.707  -4.140  1.00  0.00            
ATOM    356  HB1 HYP A  29      80.366   5.436  -3.352  1.00  0.00            
ATOM    357  HB2 HYP A  29      81.141   4.462  -4.653  1.00  0.00            
ATOM    358  CA  HYP A  29      79.442   3.479  -3.554  1.00  0.00            
ATOM    359  HA  HYP A  29      79.598   2.659  -4.261  1.00  0.00            
ATOM    360  C   HYP A  29      79.881   3.328  -2.014  1.00  0.00            
ATOM    361  O   HYP A  29      79.351   4.050  -1.141  1.00  0.00            
ATOM    362  N   GLY A  30      80.831   2.416  -1.743  1.00  0.00            
ATOM    363  H   GLY A  30      81.274   2.013  -2.548  1.00  0.00            
ATOM    364  CA  GLY A  30      81.326   2.114  -0.442  1.00  0.00            
ATOM    365  HA1 GLY A  30      81.974   1.249  -0.605  1.00  0.00            
ATOM    366  HA2 GLY A  30      80.470   1.721   0.090  1.00  0.00            
ATOM    367  C   GLY A  30      82.057   3.275   0.196  1.00  0.00            
ATOM    368  O   GLY A  30      82.339   4.297  -0.500  1.00  0.00            
ATOM    369  N   PRO A  31      82.362   3.235   1.506  1.00  0.00            
ATOM    370  CD  PRO A  31      81.927   2.223   2.458  1.00  0.00            
ATOM    371  HD1 PRO A  31      82.074   1.229   2.025  1.00  0.00            
ATOM    372  HD2 PRO A  31      80.866   2.375   2.668  1.00  0.00            
ATOM    373  CG  PRO A  31      82.841   2.420   3.639  1.00  0.00            
ATOM    374  HG1 PRO A  31      83.745   1.897   3.326  1.00  0.00            
ATOM    375  HG2 PRO A  31      82.454   2.055   4.596  1.00  0.00            
ATOM    376  CB  PRO A  31      82.943   3.933   3.651  1.00  0.00            
ATOM    377  HB1 PRO A  31      83.699   4.384   4.305  1.00  0.00            
ATOM    378  HB2 PRO A  31      82.020   4.368   4.015  1.00  0.00            
ATOM    379  CA  PRO A  31      83.197   4.227   2.192  1.00  0.00            
ATOM    380  HA  PRO A  31      82.795   5.202   1.908  1.00  0.00            
ATOM    381  C   PRO A  31      84.654   4.094   1.766  1.00  0.00            
ATOM    382  O   PRO A  31      85.098   3.082   1.233  1.00  0.00            
ATOM    383  N   HYP A  32      85.548   5.063   2.016  1.00  0.00            
ATOM    384  CD2 HYP A  32      85.219   6.420   2.593  1.00  0.00            
ATOM    385 1HD2 HYP A  32      85.073   6.404   3.665  1.00  0.00            
ATOM    386 2HD2 HYP A  32      84.309   6.873   2.205  1.00  0.00            
ATOM    387  CG  HYP A  32      86.303   7.321   2.133  1.00  0.00            
ATOM    388  HG  HYP A  32      86.455   8.179   2.800  1.00  0.00            
ATOM    389  OD1 HYP A  32      86.135   7.751   0.830  1.00  0.00            
ATOM    390  HD1 HYP A  32      86.969   8.194   0.645  1.00  0.00            
ATOM    391  CB  HYP A  32      87.513   6.379   2.204  1.00  0.00            
ATOM    392  HB1 HYP A  32      87.849   6.252   3.232  1.00  0.00            
ATOM    393  HB2 HYP A  32      88.347   6.804   1.634  1.00  0.00            
ATOM    394  CA  HYP A  32      86.956   5.001   1.739  1.00  0.00            
ATOM    395  HA  HYP A  32      86.983   4.898   0.655  1.00  0.00            
ATOM    396  C   HYP A  32      87.742   3.815   2.382  1.00  0.00            
ATOM    397  O   HYP A  32      87.403   3.300   3.445  1.00  0.00            
ATOM    398  N   GLY A  33      88.761   3.371   1.703  1.00  0.00            
ATOM    399  H   GLY A  33      88.803   3.701   0.757  1.00  0.00            
ATOM    400  CA  GLY A  33      89.473   2.097   2.003  1.00  0.00            
ATOM    401  HA1 GLY A  33      89.995   1.744   1.122  1.00  0.00            
ATOM    402  HA2 GLY A  33      88.779   1.273   2.133  1.00  0.00            
ATOM    403  C   GLY A  33      90.552   2.086   3.185  1.00  0.00            
ATOM    404  O   GLY A  33      90.869   3.151   3.769  1.00  0.00            
ATOM    405  N   PRO A  34      91.090   0.920   3.662  1.00  0.00            
ATOM    406  CD  PRO A  34      90.804  -0.356   3.051  1.00  0.00            
ATOM    407  HD1 PRO A  34      90.982  -0.390   1.973  1.00  0.00            
ATOM    408  HD2 PRO A  34      89.805  -0.763   3.201  1.00  0.00            
ATOM    409  CG  PRO A  34      91.838  -1.342   3.693  1.00  0.00            
ATOM    410  HG1 PRO A  34      92.732  -1.386   3.069  1.00  0.00            
ATOM    411  HG2 PRO A  34      91.320  -2.288   3.835  1.00  0.00            
ATOM    412  CB  PRO A  34      92.076  -0.690   5.076  1.00  0.00            
ATOM    413  HB1 PRO A  34      92.940  -1.047   5.630  1.00  0.00            
ATOM    414  HB2 PRO A  34      91.218  -0.887   5.736  1.00  0.00            
ATOM    415  CA  PRO A  34      92.115   0.783   4.682  1.00  0.00            
ATOM    416  HA  PRO A  34      91.726   1.286   5.565  1.00  0.00            
ATOM    417  C   PRO A  34      93.495   1.381   4.310  1.00  0.00            
ATOM    418  O   PRO A  34      93.831   1.526   3.117  1.00  0.00            
ATOM    419  N   HYP A  35      94.359   1.711   5.292  1.00  0.00            
ATOM    420  CD2 HYP A  35      94.163   1.672   6.695  1.00  0.00            
ATOM    421 1HD2 HYP A  35      94.560   0.707   7.001  1.00  0.00            
ATOM    422 2HD2 HYP A  35      93.091   1.739   6.916  1.00  0.00            
ATOM    423  CG  HYP A  35      95.037   2.812   7.216  1.00  0.00            
ATOM    424  HG  HYP A  35      95.180   2.869   8.291  1.00  0.00            
ATOM    425  OD1 HYP A  35      94.212   4.022   7.063  1.00  0.00            
ATOM    426  HD1 HYP A  35      94.448   4.761   7.633  1.00  0.00            
ATOM    427  CB  HYP A  35      96.291   2.720   6.323  1.00  0.00            
ATOM    428  HB1 HYP A  35      97.021   2.014   6.712  1.00  0.00            
ATOM    429  HB2 HYP A  35      96.685   3.738   6.216  1.00  0.00            
ATOM    430  CA  HYP A  35      95.684   2.248   4.962  1.00  0.00            
ATOM    431  HA  HYP A  35      95.583   3.115   4.303  1.00  0.00            
ATOM    432  C   HYP A  35      96.610   1.275   4.178  1.00  0.00            
ATOM    433  O   HYP A  35      96.485   0.053   4.392  1.00  0.00            
ATOM    434  N   GLY A  36      97.533   1.676   3.297  1.00  0.00            
ATOM    435  H   GLY A  36      97.432   2.655   3.109  1.00  0.00            
ATOM    436  CA  GLY A  36      98.361   0.753   2.500  1.00  0.00            
ATOM    437  HA1 GLY A  36      98.625   1.292   1.588  1.00  0.00            
ATOM    438  HA2 GLY A  36      97.835  -0.098   2.075  1.00  0.00            
ATOM    439  C   GLY A  36      99.588   0.129   3.170  1.00  0.00            
ATOM    440  O   GLY A  36      99.611   0.050   4.386  1.00  0.00            
ATOM    441  N   PRO A  37     100.522  -0.391   2.312  1.00  0.00            
ATOM    442  CD  PRO A  37     100.277  -0.541   0.857  1.00  0.00            
ATOM    443  HD1 PRO A  37     100.619   0.376   0.381  1.00  0.00            
ATOM    444  HD2 PRO A  37      99.209  -0.615   0.649  1.00  0.00            
ATOM    445  CG  PRO A  37     101.001  -1.786   0.396  1.00  0.00            
ATOM    446  HG1 PRO A  37     101.430  -1.628  -0.594  1.00  0.00            
ATOM    447  HG2 PRO A  37     100.380  -2.691   0.387  1.00  0.00            
ATOM    448  CB  PRO A  37     102.146  -1.903   1.476  1.00  0.00            
ATOM    449  HB1 PRO A  37     102.988  -1.378   1.019  1.00  0.00            
ATOM    450  HB2 PRO A  37     102.349  -2.951   1.686  1.00  0.00            
ATOM    451  CA  PRO A  37     101.652  -1.223   2.749  1.00  0.00            
ATOM    452  HA  PRO A  37     101.237  -2.049   3.333  1.00  0.00            
ATOM    453  C   PRO A  37     102.763  -0.409   3.528  1.00  0.00            
ATOM    454  O   PRO A  37     103.022   0.758   3.310  1.00  0.00            
ATOM    455  N   HYP A  38     103.535  -1.207   4.400  1.00  0.00            
ATOM    456  CD2 HYP A  38     103.348  -2.600   4.797  1.00  0.00            
ATOM    457 1HD2 HYP A  38     103.490  -3.189   3.894  1.00  0.00            
ATOM    458 2HD2 HYP A  38     102.305  -2.626   5.125  1.00  0.00            
ATOM    459  CG  HYP A  38     104.369  -2.950   5.918  1.00  0.00            
ATOM    460  HG  HYP A  38     104.735  -3.979   5.916  1.00  0.00            
ATOM    461  OD1 HYP A  38     104.027  -2.617   7.260  1.00  0.00            
ATOM    462  HD1 HYP A  38     104.425  -3.240   7.858  1.00  0.00            
ATOM    463  CB  HYP A  38     105.539  -2.033   5.558  1.00  0.00            
ATOM    464  HB1 HYP A  38     106.149  -2.493   4.785  1.00  0.00            
ATOM    465  HB2 HYP A  38     106.139  -1.689   6.409  1.00  0.00            
ATOM    466  CA  HYP A  38     104.813  -0.806   4.883  1.00  0.00            
ATOM    467  HA  HYP A  38     104.712  -0.032   5.651  1.00  0.00            
ATOM    468  C   HYP A  38     105.673  -0.187   3.792  1.00  0.00            
ATOM    469  O   HYP A  38     106.009  -0.847   2.797  1.00  0.00            
ATOM    470  N   GLY A  39     106.134   1.076   4.067  1.00  0.00            
ATOM    471  H   GLY A  39     105.805   1.551   4.894  1.00  0.00            
ATOM    472  CA  GLY A  39     107.058   1.793   3.149  1.00  0.00            
ATOM    473  HA1 GLY A  39     107.128   2.848   3.414  1.00  0.00            
ATOM    474  HA2 GLY A  39     106.688   1.743   2.127  1.00  0.00            
ATOM    475  C   GLY A  39     108.434   1.216   3.112  1.00  0.00            
ATOM    476  O   GLY A  39     108.707   0.187   3.695  1.00  0.00            
ATOM    477  N   NH2 A  40     109.318   1.968   2.452  1.00  0.00            
ATOM    478  H1  NH2 A  40     108.908   2.797   2.034  1.00  0.00            
ATOM    479  H2  NH2 A  40     109.807   1.600   3.261  1.00  0.00            
TER
ATOM    480  CH3 ACE B   1       6.429   6.282   0.754  1.00  0.00            
ATOM    481 1HH3 ACE B   1       6.482   6.982   1.590  1.00  0.00            
ATOM    482 2HH3 ACE B   1       6.898   6.844  -0.048  1.00  0.00            
ATOM    483 3HH3 ACE B   1       5.368   6.099   0.572  1.00  0.00            
ATOM    484  C   ACE B   1       7.368   5.143   1.131  1.00  0.00            
ATOM    485  O   ACE B   1       7.648   5.017   2.323  1.00  0.00            
ATOM    486  N   PRO B   2       7.790   4.347   0.138  1.00  0.00            
ATOM    487  CD  PRO B   2       7.324   4.366  -1.251  1.00  0.00            
ATOM    488  HD1 PRO B   2       7.986   4.946  -1.893  1.00  0.00            
ATOM    489  HD2 PRO B   2       6.316   4.783  -1.300  1.00  0.00            
ATOM    490  CG  PRO B   2       7.478   2.878  -1.689  1.00  0.00            
ATOM    491  HG1 PRO B   2       7.518   2.646  -2.759  1.00  0.00            
ATOM    492  HG2 PRO B   2       6.561   2.410  -1.335  1.00  0.00            
ATOM    493  CB  PRO B   2       8.671   2.375  -0.944  1.00  0.00            
ATOM    494  HB1 PRO B   2       9.592   2.845  -1.286  1.00  0.00            
ATOM    495  HB2 PRO B   2       8.796   1.295  -1.012  1.00  0.00            
ATOM    496  CA  PRO B   2       8.462   3.063   0.429  1.00  0.00            
ATOM    497  HA  PRO B   2       7.709   2.426   0.882  1.00  0.00            
ATOM    498  C   PRO B   2       9.776   3.192   1.222  1.00  0.00            
ATOM    499  O   PRO B   2      10.373   4.314   1.307  1.00  0.00            
ATOM    500  N   HYP B   3      10.251   2.077   1.802  1.00  0.00            
ATOM    501  CD2 HYP B   3       9.639   0.754   1.938  1.00  0.00            
ATOM    502 1HD2 HYP B   3       9.864   0.209   1.026  1.00  0.00            
ATOM    503 2HD2 HYP B   3       8.554   0.865   2.028  1.00  0.00            
ATOM    504  CG  HYP B   3      10.328   0.189   3.176  1.00  0.00            
ATOM    505  HG  HYP B   3      10.223  -0.896   3.180  1.00  0.00            
ATOM    506  OD1 HYP B   3       9.729   0.840   4.282  1.00  0.00            
ATOM    507  HD1 HYP B   3       9.369   0.167   4.866  1.00  0.00            
ATOM    508  CB  HYP B   3      11.792   0.703   2.983  1.00  0.00            
ATOM    509  HB1 HYP B   3      12.360   0.013   2.370  1.00  0.00            
ATOM    510  HB2 HYP B   3      12.356   0.693   3.926  1.00  0.00            
ATOM    511  CA  HYP B   3      11.581   2.104   2.402  1.00  0.00            
ATOM    512  HA  HYP B   3      11.702   2.827   3.208  1.00  0.00            
ATOM    513  C   HYP B   3      12.690   2.403   1.341  1.00  0.00            
ATOM    514  O   HYP B   3      12.516   1.943   0.217  1.00  0.00            
ATOM    515  N   GLY B   4      13.760   3.076   1.748  1.00  0.00            
ATOM    516  H   GLY B   4      13.796   3.366   2.719  1.00  0.00            
ATOM    517  CA  GLY B   4      14.809   3.487   0.861  1.00  0.00            
ATOM    518  HA1 GLY B   4      15.375   4.262   1.379  1.00  0.00            
ATOM    519  HA2 GLY B   4      14.293   4.086   0.113  1.00  0.00            
ATOM    520  C   GLY B   4      15.776   2.444   0.295  1.00  0.00            
ATOM    521  O   GLY B   4      15.874   1.392   0.915  1.00  0.00            
ATOM    522  N   PRO B   5      16.548   2.758  -0.752  1.00  0.00            
ATOM    523  CD  PRO B   5      16.460   4.061  -1.429  1.00  0.00            
ATOM    524  HD1 PRO B   5      16.728   4.834  -0.725  1.00  0.00            
ATOM    525  HD2 PRO B   5      15.522   4.279  -1.944  1.00  0.00            
ATOM    526  CG  PRO B   5      17.520   3.956  -2.594  1.00  0.00            
ATOM    527  HG1 PRO B   5      18.389   4.510  -2.237  1.00  0.00            
ATOM    528  HG2 PRO B   5      17.060   4.363  -3.499  1.00  0.00            
ATOM    529  CB  PRO B   5      17.847   2.473  -2.693  1.00  0.00            
ATOM    530  HB1 PRO B   5      18.869   2.262  -3.000  1.00  0.00            
ATOM    531  HB2 PRO B   5      17.183   1.933  -3.378  1.00  0.00            
ATOM    532  CA  PRO B   5      17.607   1.886  -1.353  1.00  0.00            
ATOM    533  HA  PRO B   5      17.275   0.857  -1.477  1.00  0.00            
ATOM    534  C   PRO B   5      18.816   1.889  -0.388  1.00  0.00            
ATOM    535  O   PRO B   5      18.913   2.736   0.454  1.00  0.00            
ATOM    536  N   HYP B   6      19.766   1.009  -0.637  1.00  0.00            
ATOM    537  CD2 HYP B   6      19.769  -0.084  -1.571  1.00  0.00            
ATOM    538 1HD2 HYP B   6      20.147   0.115  -2.577  1.00  0.00            
ATOM    539 2HD2 HYP B   6      18.777  -0.512  -1.725  1.00  0.00            
ATOM    540  CG  HYP B   6      20.573  -1.143  -0.837  1.00  0.00            
ATOM    541  HG  HYP B   6      20.900  -1.961  -1.487  1.00  0.00            
ATOM    542  OD1 HYP B   6      19.742  -1.557   0.184  1.00  0.00            
ATOM    543  HD1 HYP B   6      19.904  -2.480   0.390  1.00  0.00            
ATOM    544  CB  HYP B   6      21.825  -0.337  -0.387  1.00  0.00            
ATOM    545  HB1 HYP B   6      22.456  -0.215  -1.268  1.00  0.00            
ATOM    546  HB2 HYP B   6      22.342  -0.842   0.425  1.00  0.00            
ATOM    547  CA  HYP B   6      21.124   0.952   0.015  1.00  0.00            
ATOM    548  HA  HYP B   6      20.927   0.840   1.089  1.00  0.00            
ATOM    549  C   HYP B   6      21.976   2.204  -0.247  1.00  0.00            
ATOM    550  O   HYP B   6      21.931   2.832  -1.330  1.00  0.00            
ATOM    551  N   GLY B   7      22.834   2.633   0.741  1.00  0.00            
ATOM    552  H   GLY B   7      22.849   2.092   1.592  1.00  0.00            
ATOM    553  CA  GLY B   7      23.843   3.711   0.550  1.00  0.00            
ATOM    554  HA1 GLY B   7      24.355   3.944   1.484  1.00  0.00            
ATOM    555  HA2 GLY B   7      23.356   4.589   0.130  1.00  0.00            
ATOM    556  C   GLY B   7      24.945   3.401  -0.378  1.00  0.00            
ATOM    557  O   GLY B   7      24.996   2.348  -0.990  1.00  0.00            
ATOM    558  N   PRO B   8      25.811   4.368  -0.612  1.00  0.00            
ATOM    559  CD  PRO B   8      25.789   5.729  -0.037  1.00  0.00            
ATOM    560  HD1 PRO B   8      25.666   5.679   1.049  1.00  0.00            
ATOM    561  HD2 PRO B   8      25.036   6.326  -0.548  1.00  0.00            
ATOM    562  CG  PRO B   8      27.157   6.329  -0.213  1.00  0.00            
ATOM    563  HG1 PRO B   8      27.896   6.131   0.561  1.00  0.00            
ATOM    564  HG2 PRO B   8      27.126   7.414  -0.358  1.00  0.00            
ATOM    565  CB  PRO B   8      27.533   5.728  -1.603  1.00  0.00            
ATOM    566  HB1 PRO B   8      28.609   5.733  -1.787  1.00  0.00            
ATOM    567  HB2 PRO B   8      27.106   6.456  -2.295  1.00  0.00            
ATOM    568  CA  PRO B   8      26.901   4.311  -1.563  1.00  0.00            
ATOM    569  HA  PRO B   8      26.410   4.077  -2.510  1.00  0.00            
ATOM    570  C   PRO B   8      27.939   3.232  -1.240  1.00  0.00            
ATOM    571  O   PRO B   8      28.155   2.892  -0.042  1.00  0.00            
ATOM    572  N   HYP B   9      28.633   2.793  -2.271  1.00  0.00            
ATOM    573  CD2 HYP B   9      28.282   2.824  -3.739  1.00  0.00            
ATOM    574 1HD2 HYP B   9      28.505   3.843  -4.082  1.00  0.00            
ATOM    575 2HD2 HYP B   9      27.226   2.633  -3.898  1.00  0.00            
ATOM    576  CG  HYP B   9      29.235   1.893  -4.412  1.00  0.00            
ATOM    577  HG  HYP B   9      29.425   2.047  -5.469  1.00  0.00            
ATOM    578  OD1 HYP B   9      28.699   0.580  -4.172  1.00  0.00            
ATOM    579  HD1 HYP B   9      29.486   0.027  -4.074  1.00  0.00            
ATOM    580  CB  HYP B   9      30.477   2.057  -3.523  1.00  0.00            
ATOM    581  HB1 HYP B   9      30.997   2.988  -3.746  1.00  0.00            
ATOM    582  HB2 HYP B   9      31.116   1.179  -3.614  1.00  0.00            
ATOM    583  CA  HYP B   9      29.908   2.071  -2.081  1.00  0.00            
ATOM    584  HA  HYP B   9      29.744   1.049  -1.745  1.00  0.00            
ATOM    585  C   HYP B   9      30.797   2.711  -1.059  1.00  0.00            
ATOM    586  O   HYP B   9      30.945   3.945  -1.014  1.00  0.00            
ATOM    587  N   GLY B  10      31.497   1.916  -0.288  1.00  0.00            
ATOM    588  H   GLY B  10      31.471   0.940  -0.550  1.00  0.00            
ATOM    589  CA  GLY B  10      32.540   2.406   0.630  1.00  0.00            
ATOM    590  HA1 GLY B  10      32.766   1.619   1.352  1.00  0.00            
ATOM    591  HA2 GLY B  10      32.131   3.159   1.285  1.00  0.00            
ATOM    592  C   GLY B  10      33.798   2.938  -0.001  1.00  0.00            
ATOM    593  O   GLY B  10      33.980   2.810  -1.197  1.00  0.00            
ATOM    594  N   PRO B  11      34.661   3.666   0.757  1.00  0.00            
ATOM    595  CD  PRO B  11      34.478   4.006   2.174  1.00  0.00            
ATOM    596  HD1 PRO B  11      34.350   3.095   2.762  1.00  0.00            
ATOM    597  HD2 PRO B  11      33.660   4.722   2.262  1.00  0.00            
ATOM    598  CG  PRO B  11      35.689   4.842   2.511  1.00  0.00            
ATOM    599  HG1 PRO B  11      36.329   4.306   3.227  1.00  0.00            
ATOM    600  HG2 PRO B  11      35.367   5.737   3.055  1.00  0.00            
ATOM    601  CB  PRO B  11      36.362   5.318   1.193  1.00  0.00            
ATOM    602  HB1 PRO B  11      37.445   5.394   1.262  1.00  0.00            
ATOM    603  HB2 PRO B  11      35.895   6.283   0.966  1.00  0.00            
ATOM    604  CA  PRO B  11      35.966   4.147   0.204  1.00  0.00            
ATOM    605  HA  PRO B  11      35.801   4.697  -0.727  1.00  0.00            
ATOM    606  C   PRO B  11      37.070   3.072   0.076  1.00  0.00            
ATOM    607  O   PRO B  11      36.924   1.965   0.572  1.00  0.00            
ATOM    608  N   HYP B  12      38.087   3.380  -0.701  1.00  0.00            
ATOM    609  CD2 HYP B  12      38.266   4.628  -1.456  1.00  0.00            
ATOM    610 1HD2 HYP B  12      38.534   5.477  -0.826  1.00  0.00            
ATOM    611 2HD2 HYP B  12      37.370   4.739  -2.074  1.00  0.00            
ATOM    612  CG  HYP B  12      39.513   4.310  -2.274  1.00  0.00            
ATOM    613  HG  HYP B  12      39.995   5.229  -2.573  1.00  0.00            
ATOM    614  OD1 HYP B  12      39.117   3.485  -3.373  1.00  0.00            
ATOM    615  HD1 HYP B  12      39.856   3.073  -3.840  1.00  0.00            
ATOM    616  CB  HYP B  12      40.362   3.404  -1.433  1.00  0.00            
ATOM    617  HB1 HYP B  12      40.857   3.928  -0.617  1.00  0.00            
ATOM    618  HB2 HYP B  12      41.066   2.820  -2.029  1.00  0.00            
ATOM    619  CA  HYP B  12      39.233   2.504  -0.915  1.00  0.00            
ATOM    620  HA  HYP B  12      38.965   1.730  -1.642  1.00  0.00            
ATOM    621  C   HYP B  12      39.757   1.809   0.355  1.00  0.00            
ATOM    622  O   HYP B  12      39.754   2.375   1.419  1.00  0.00            
ATOM    623  N   GLY B  13      40.285   0.618   0.161  1.00  0.00            
ATOM    624  H   GLY B  13      40.155   0.159  -0.730  1.00  0.00            
ATOM    625  CA  GLY B  13      40.909  -0.264   1.126  1.00  0.00            
ATOM    626  HA1 GLY B  13      40.762  -1.296   0.796  1.00  0.00            
ATOM    627  HA2 GLY B  13      40.424  -0.126   2.083  1.00  0.00            
ATOM    628  C   GLY B  13      42.291   0.113   1.608  1.00  0.00            
ATOM    629  O   GLY B  13      42.845   1.118   1.124  1.00  0.00            
ATOM    630  N   PRO B  14      42.942  -0.751   2.443  1.00  0.00            
ATOM    631  CD  PRO B  14      42.336  -1.908   3.187  1.00  0.00            
ATOM    632  HD1 PRO B  14      42.233  -2.772   2.529  1.00  0.00            
ATOM    633  HD2 PRO B  14      41.434  -1.513   3.664  1.00  0.00            
ATOM    634  CG  PRO B  14      43.362  -2.430   4.197  1.00  0.00            
ATOM    635  HG1 PRO B  14      44.017  -3.200   3.777  1.00  0.00            
ATOM    636  HG2 PRO B  14      42.803  -2.592   5.127  1.00  0.00            
ATOM    637  CB  PRO B  14      44.239  -1.237   4.327  1.00  0.00            
ATOM    638  HB1 PRO B  14      45.190  -1.671   4.648  1.00  0.00            
ATOM    639  HB2 PRO B  14      43.852  -0.526   5.051  1.00  0.00            
ATOM    640  CA  PRO B  14      44.300  -0.521   2.952  1.00  0.00            
ATOM    641  HA  PRO B  14      44.524   0.551   3.023  1.00  0.00            
ATOM    642  C   PRO B  14      45.441  -1.135   2.093  1.00  0.00            
ATOM    643  O   PRO B  14      45.204  -1.860   1.088  1.00  0.00            
ATOM    644  N   HYP B  15      46.740  -0.887   2.421  1.00  0.00            
ATOM    645  CD2 HYP B  15      47.244  -0.086   3.509  1.00  0.00            
ATOM    646 1HD2 HYP B  15      47.403  -0.708   4.389  1.00  0.00            
ATOM    647 2HD2 HYP B  15      46.522   0.678   3.808  1.00  0.00            
ATOM    648  CG  HYP B  15      48.531   0.525   3.018  1.00  0.00            
ATOM    649  HG  HYP B  15      49.201   0.813   3.824  1.00  0.00            
ATOM    650  OD1 HYP B  15      48.227   1.720   2.219  1.00  0.00            
ATOM    651  HD1 HYP B  15      49.073   2.026   1.877  1.00  0.00            
ATOM    652  CB  HYP B  15      49.095  -0.663   2.203  1.00  0.00            
ATOM    653  HB1 HYP B  15      49.743  -1.206   2.889  1.00  0.00            
ATOM    654  HB2 HYP B  15      49.773  -0.353   1.414  1.00  0.00            
ATOM    655  CA  HYP B  15      47.902  -1.408   1.635  1.00  0.00            
ATOM    656  HA  HYP B  15      47.834  -1.072   0.606  1.00  0.00            
ATOM    657  C   HYP B  15      48.104  -2.905   1.700  1.00  0.00            
ATOM    658  O   HYP B  15      47.773  -3.518   2.756  1.00  0.00            
ATOM    659  N   GLY B  16      48.549  -3.521   0.651  1.00  0.00            
ATOM    660  H   GLY B  16      48.813  -3.001  -0.176  1.00  0.00            
ATOM    661  CA  GLY B  16      48.791  -4.959   0.567  1.00  0.00            
ATOM    662  HA1 GLY B  16      49.288  -5.080  -0.403  1.00  0.00            
ATOM    663  HA2 GLY B  16      47.841  -5.478   0.672  1.00  0.00            
ATOM    664  C   GLY B  16      49.869  -5.455   1.551  1.00  0.00            
ATOM    665  O   GLY B  16      50.347  -4.678   2.398  1.00  0.00            
ATOM    666  N   GLU B  17      50.321  -6.685   1.348  1.00  0.00            
ATOM    667  H   GLU B  17      49.816  -7.286   0.713  1.00  0.00            
ATOM    668  CA  GLU B  17      51.461  -7.249   2.112  1.00  0.00            
ATOM    669  HA  GLU B  17      51.426  -6.804   3.103  1.00  0.00            
ATOM    670  CB  GLU B  17      51.190  -8.787   2.284  1.00  0.00            
ATOM    671  HB1 GLU B  17      52.105  -9.297   2.585  1.00  0.00            
ATOM    672  HB2 GLU B  17      51.074  -9.176   1.279  1.00  0.00            
ATOM    673  CG  GLU B  17      50.053  -9.149   3.253  1.00  0.00            
ATOM    674  HG1 GLU B  17      49.934 -10.226   3.117  1.00  0.00            
ATOM    675  HG2 GLU B  17      49.095  -8.729   2.959  1.00  0.00            
ATOM    676  CD  GLU B  17      50.333  -8.834   4.712  1.00  0.00            
ATOM    677  OE1 GLU B  17      51.294  -9.480   5.242  1.00  0.00            
ATOM    678  OE2 GLU B  17      49.770  -7.885   5.245  1.00  0.00            
ATOM    679  C   GLU B  17      52.881  -7.015   1.485  1.00  0.00            
ATOM    680  O   GLU B  17      52.973  -6.932   0.244  1.00  0.00            
ATOM    681  N   PRO B  18      53.950  -6.888   2.331  1.00  0.00            
ATOM    682  CD  PRO B  18      53.978  -6.864   3.772  1.00  0.00            
ATOM    683  HD1 PRO B  18      53.462  -7.728   4.189  1.00  0.00            
ATOM    684  HD2 PRO B  18      53.400  -6.000   4.101  1.00  0.00            
ATOM    685  CG  PRO B  18      55.380  -6.715   4.239  1.00  0.00            
ATOM    686  HG1 PRO B  18      55.862  -7.686   4.157  1.00  0.00            
ATOM    687  HG2 PRO B  18      55.311  -6.321   5.249  1.00  0.00            
ATOM    688  CB  PRO B  18      55.896  -5.789   3.184  1.00  0.00            
ATOM    689  HB1 PRO B  18      56.983  -5.742   3.071  1.00  0.00            
ATOM    690  HB2 PRO B  18      55.564  -4.758   3.325  1.00  0.00            
ATOM    691  CA  PRO B  18      55.224  -6.291   1.921  1.00  0.00            
ATOM    692  HA  PRO B  18      54.974  -5.469   1.252  1.00  0.00            
ATOM    693  C   PRO B  18      56.203  -7.223   1.181  1.00  0.00            
ATOM    694  O   PRO B  18      56.298  -8.422   1.569  1.00  0.00            
ATOM    695  N   GLY B  19      56.837  -6.781   0.074  1.00  0.00            
ATOM    696  H   GLY B  19      56.774  -5.778  -0.025  1.00  0.00            
ATOM    697  CA  GLY B  19      57.609  -7.635  -0.780  1.00  0.00            
ATOM    698  HA1 GLY B  19      57.523  -7.170  -1.769  1.00  0.00            
ATOM    699  HA2 GLY B  19      57.162  -8.628  -0.782  1.00  0.00            
ATOM    700  C   GLY B  19      59.026  -7.632  -0.245  1.00  0.00            
ATOM    701  O   GLY B  19      59.660  -6.571  -0.165  1.00  0.00            
ATOM    702  N   GLN B  20      59.495  -8.782   0.136  1.00  0.00            
ATOM    703  H   GLN B  20      58.959  -9.615  -0.021  1.00  0.00            
ATOM    704  CA  GLN B  20      60.697  -8.909   1.061  1.00  0.00            
ATOM    705  HA  GLN B  20      60.713  -8.099   1.789  1.00  0.00            
ATOM    706  CB  GLN B  20      60.572 -10.266   1.785  1.00  0.00            
ATOM    707  HB1 GLN B  20      61.504 -10.350   2.335  1.00  0.00            
ATOM    708  HB2 GLN B  20      60.694 -11.051   1.036  1.00  0.00            
ATOM    709  CG  GLN B  20      59.365 -10.475   2.729  1.00  0.00            
ATOM    710  HG1 GLN B  20      59.615 -11.431   3.192  1.00  0.00            
ATOM    711  HG2 GLN B  20      58.421 -10.533   2.201  1.00  0.00            
ATOM    712  CD  GLN B  20      59.297  -9.530   3.895  1.00  0.00            
ATOM    713  OE1 GLN B  20      59.940  -9.633   4.878  1.00  0.00            
ATOM    714  NE2 GLN B  20      58.414  -8.574   3.798  1.00  0.00            
ATOM    715 1HE2 GLN B  20      57.692  -8.648   3.101  1.00  0.00            
ATOM    716 2HE2 GLN B  20      58.288  -8.004   4.627  1.00  0.00            
ATOM    717  C   GLN B  20      62.056  -8.798   0.436  1.00  0.00            
ATOM    718  O   GLN B  20      63.004  -8.346   1.134  1.00  0.00            
ATOM    719  N   GLY B  21      62.181  -9.019  -0.883  1.00  0.00            
ATOM    720  H   GLY B  21      61.396  -9.454  -1.345  1.00  0.00            
ATOM    721  CA  GLY B  21      63.480  -9.080  -1.614  1.00  0.00            
ATOM    722  HA1 GLY B  21      63.560 -10.035  -2.148  1.00  0.00            
ATOM    723  HA2 GLY B  21      64.262  -9.119  -0.845  1.00  0.00            
ATOM    724  C   GLY B  21      63.710  -7.967  -2.708  1.00  0.00            
ATOM    725  O   GLY B  21      64.681  -8.089  -3.458  1.00  0.00            
ATOM    726  N   LEU B  22      62.766  -7.030  -2.747  1.00  0.00            
ATOM    727  H   LEU B  22      62.044  -7.084  -2.040  1.00  0.00            
ATOM    728  CA  LEU B  22      62.623  -5.891  -3.662  1.00  0.00            
ATOM    729  HA  LEU B  22      62.594  -6.292  -4.674  1.00  0.00            
ATOM    730  CB  LEU B  22      61.201  -5.134  -3.364  1.00  0.00            
ATOM    731  HB1 LEU B  22      61.120  -4.267  -4.013  1.00  0.00            
ATOM    732  HB2 LEU B  22      61.108  -4.886  -2.305  1.00  0.00            
ATOM    733  CG  LEU B  22      59.828  -5.856  -3.574  1.00  0.00            
ATOM    734  HG  LEU B  22      59.673  -6.486  -2.696  1.00  0.00            
ATOM    735  CD1 LEU B  22      58.690  -4.886  -3.640  1.00  0.00            
ATOM    736 1HD1 LEU B  22      57.748  -5.361  -3.904  1.00  0.00            
ATOM    737 2HD1 LEU B  22      58.568  -4.353  -2.695  1.00  0.00            
ATOM    738 3HD1 LEU B  22      58.827  -4.172  -4.454  1.00  0.00            
ATOM    739  CD2 LEU B  22      59.939  -6.759  -4.812  1.00  0.00            
ATOM    740 1HD2 LEU B  22      58.965  -7.212  -4.974  1.00  0.00            
ATOM    741 2HD2 LEU B  22      60.316  -6.203  -5.669  1.00  0.00            
ATOM    742 3HD2 LEU B  22      60.553  -7.598  -4.515  1.00  0.00            
ATOM    743  C   LEU B  22      63.716  -4.791  -3.596  1.00  0.00            
ATOM    744  O   LEU B  22      63.765  -3.921  -4.431  1.00  0.00            
ATOM    745  N   ARG B  23      64.729  -4.838  -2.687  1.00  0.00            
ATOM    746  H   ARG B  23      64.638  -5.532  -1.949  1.00  0.00            
ATOM    747  CA  ARG B  23      65.931  -3.992  -2.745  1.00  0.00            
ATOM    748  HA  ARG B  23      65.622  -2.964  -2.930  1.00  0.00            
ATOM    749  CB  ARG B  23      66.585  -3.944  -1.300  1.00  0.00            
ATOM    750  HB1 ARG B  23      67.336  -4.736  -1.311  1.00  0.00            
ATOM    751  HB2 ARG B  23      65.914  -4.010  -0.448  1.00  0.00            
ATOM    752  CG  ARG B  23      67.325  -2.617  -1.107  1.00  0.00            
ATOM    753  HG1 ARG B  23      66.673  -1.810  -1.439  1.00  0.00            
ATOM    754  HG2 ARG B  23      68.251  -2.663  -1.672  1.00  0.00            
ATOM    755  CD  ARG B  23      67.721  -2.408   0.385  1.00  0.00            
ATOM    756  HD1 ARG B  23      66.831  -2.544   0.998  1.00  0.00            
ATOM    757  HD2 ARG B  23      68.142  -1.414   0.454  1.00  0.00            
ATOM    758  NE  ARG B  23      68.696  -3.387   0.900  1.00  0.00            
ATOM    759  HE  ARG B  23      69.093  -4.012   0.209  1.00  0.00            
ATOM    760  CZ  ARG B  23      69.240  -3.284   2.081  1.00  0.00            
ATOM    761  NH1 ARG B  23      70.004  -4.245   2.434  1.00  0.00            
ATOM    762 1HH1 ARG B  23      70.024  -5.086   1.873  1.00  0.00            
ATOM    763 2HH1 ARG B  23      70.272  -4.366   3.397  1.00  0.00            
ATOM    764  NH2 ARG B  23      69.053  -2.329   2.867  1.00  0.00            
ATOM    765 1HH2 ARG B  23      68.356  -1.631   2.650  1.00  0.00            
ATOM    766 2HH2 ARG B  23      69.487  -2.342   3.772  1.00  0.00            
ATOM    767  C   ARG B  23      66.823  -4.467  -3.882  1.00  0.00            
ATOM    768  O   ARG B  23      66.940  -5.637  -4.095  1.00  0.00            
ATOM    769  N   GLY B  24      67.485  -3.525  -4.518  1.00  0.00            
ATOM    770  H   GLY B  24      67.098  -2.600  -4.334  1.00  0.00            
ATOM    771  CA  GLY B  24      68.528  -3.734  -5.532  1.00  0.00            
ATOM    772  HA1 GLY B  24      68.657  -2.748  -5.993  1.00  0.00            
ATOM    773  HA2 GLY B  24      68.216  -4.442  -6.289  1.00  0.00            
ATOM    774  C   GLY B  24      69.874  -4.264  -4.935  1.00  0.00            
ATOM    775  O   GLY B  24      70.084  -4.133  -3.736  1.00  0.00            
ATOM    776  N   PRO B  25      70.764  -4.807  -5.784  1.00  0.00            
ATOM    777  CD  PRO B  25      70.617  -5.163  -7.189  1.00  0.00            
ATOM    778  HD1 PRO B  25      70.618  -4.250  -7.780  1.00  0.00            
ATOM    779  HD2 PRO B  25      69.695  -5.734  -7.328  1.00  0.00            
ATOM    780  CG  PRO B  25      71.857  -6.094  -7.471  1.00  0.00            
ATOM    781  HG1 PRO B  25      72.295  -5.874  -8.445  1.00  0.00            
ATOM    782  HG2 PRO B  25      71.524  -7.112  -7.313  1.00  0.00            
ATOM    783  CB  PRO B  25      72.891  -5.740  -6.428  1.00  0.00            
ATOM    784  HB1 PRO B  25      73.432  -4.847  -6.760  1.00  0.00            
ATOM    785  HB2 PRO B  25      73.504  -6.617  -6.206  1.00  0.00            
ATOM    786  CA  PRO B  25      72.049  -5.291  -5.217  1.00  0.00            
ATOM    787  HA  PRO B  25      71.842  -6.139  -4.552  1.00  0.00            
ATOM    788  C   PRO B  25      72.852  -4.201  -4.481  1.00  0.00            
ATOM    789  O   PRO B  25      72.678  -3.036  -4.721  1.00  0.00            
ATOM    790  N   HYP B  26      73.817  -4.568  -3.602  1.00  0.00            
ATOM    791  CD2 HYP B  26      74.179  -5.956  -3.229  1.00  0.00            
ATOM    792 1HD2 HYP B  26      74.861  -6.277  -4.018  1.00  0.00            
ATOM    793 2HD2 HYP B  26      73.407  -6.709  -3.121  1.00  0.00            
ATOM    794  CG  HYP B  26      74.965  -5.797  -1.880  1.00  0.00            
ATOM    795  HG  HYP B  26      75.561  -6.697  -1.715  1.00  0.00            
ATOM    796  OD1 HYP B  26      74.102  -5.556  -0.765  1.00  0.00            
ATOM    797  HD1 HYP B  26      73.560  -6.350  -0.726  1.00  0.00            
ATOM    798  CB  HYP B  26      75.792  -4.533  -2.331  1.00  0.00            
ATOM    799  HB1 HYP B  26      76.595  -4.797  -3.030  1.00  0.00            
ATOM    800  HB2 HYP B  26      76.198  -3.975  -1.482  1.00  0.00            
ATOM    801  CA  HYP B  26      74.791  -3.620  -3.005  1.00  0.00            
ATOM    802  HA  HYP B  26      74.268  -3.025  -2.267  1.00  0.00            
ATOM    803  C   HYP B  26      75.452  -2.729  -3.989  1.00  0.00            
ATOM    804  O   HYP B  26      75.651  -3.072  -5.141  1.00  0.00            
ATOM    805  N   GLY B  27      75.831  -1.533  -3.485  1.00  0.00            
ATOM    806  H   GLY B  27      75.608  -1.279  -2.541  1.00  0.00            
ATOM    807  CA  GLY B  27      76.660  -0.608  -4.215  1.00  0.00            
ATOM    808  HA1 GLY B  27      76.685   0.387  -3.770  1.00  0.00            
ATOM    809  HA2 GLY B  27      76.115  -0.405  -5.133  1.00  0.00            
ATOM    810  C   GLY B  27      78.002  -1.052  -4.655  1.00  0.00            
ATOM    811  O   GLY B  27      78.436  -2.079  -4.154  1.00  0.00            
ATOM    812  N   PRO B  28      78.646  -0.369  -5.565  1.00  0.00            
ATOM    813  CD  PRO B  28      78.076   0.819  -6.164  1.00  0.00            
ATOM    814  HD1 PRO B  28      77.771   1.519  -5.393  1.00  0.00            
ATOM    815  HD2 PRO B  28      77.206   0.604  -6.779  1.00  0.00            
ATOM    816  CG  PRO B  28      79.244   1.400  -6.929  1.00  0.00            
ATOM    817  HG1 PRO B  28      79.717   2.110  -6.254  1.00  0.00            
ATOM    818  HG2 PRO B  28      78.906   2.092  -7.698  1.00  0.00            
ATOM    819  CB  PRO B  28      80.201   0.258  -7.317  1.00  0.00            
ATOM    820  HB1 PRO B  28      81.251   0.464  -7.495  1.00  0.00            
ATOM    821  HB2 PRO B  28      79.883  -0.323  -8.186  1.00  0.00            
ATOM    822  CA  PRO B  28      80.029  -0.659  -6.067  1.00  0.00            
ATOM    823  HA  PRO B  28      80.160  -1.701  -6.382  1.00  0.00            
ATOM    824  C   PRO B  28      81.064  -0.269  -5.016  1.00  0.00            
ATOM    825  O   PRO B  28      80.680   0.310  -4.015  1.00  0.00            
ATOM    826  N   HYP B  29      82.347  -0.727  -5.094  1.00  0.00            
ATOM    827  CD2 HYP B  29      82.955  -1.529  -6.160  1.00  0.00            
ATOM    828 1HD2 HYP B  29      83.119  -0.895  -7.033  1.00  0.00            
ATOM    829 2HD2 HYP B  29      82.297  -2.302  -6.563  1.00  0.00            
ATOM    830  CG  HYP B  29      84.223  -2.238  -5.589  1.00  0.00            
ATOM    831  HG  HYP B  29      85.024  -2.470  -6.294  1.00  0.00            
ATOM    832  OD1 HYP B  29      83.877  -3.361  -4.864  1.00  0.00            
ATOM    833  HD1 HYP B  29      84.646  -3.833  -4.523  1.00  0.00            
ATOM    834  CB  HYP B  29      84.649  -1.114  -4.719  1.00  0.00            
ATOM    835  HB1 HYP B  29      85.276  -0.364  -5.197  1.00  0.00            
ATOM    836  HB2 HYP B  29      85.248  -1.507  -3.892  1.00  0.00            
ATOM    837  CA  HYP B  29      83.353  -0.588  -3.995  1.00  0.00            
ATOM    838  HA  HYP B  29      83.036  -1.180  -3.140  1.00  0.00            
ATOM    839  C   HYP B  29      83.573   0.881  -3.611  1.00  0.00            
ATOM    840  O   HYP B  29      83.262   1.791  -4.369  1.00  0.00            
ATOM    841  N   GLY B  30      84.312   1.151  -2.508  1.00  0.00            
ATOM    842  H   GLY B  30      84.604   0.345  -1.973  1.00  0.00            
ATOM    843  CA  GLY B  30      84.619   2.484  -2.122  1.00  0.00            
ATOM    844  HA1 GLY B  30      84.714   2.595  -1.037  1.00  0.00            
ATOM    845  HA2 GLY B  30      83.798   3.161  -2.346  1.00  0.00            
ATOM    846  C   GLY B  30      85.767   3.168  -2.887  1.00  0.00            
ATOM    847  O   GLY B  30      86.522   2.546  -3.669  1.00  0.00            
ATOM    848  N   PRO B  31      86.068   4.417  -2.543  1.00  0.00            
ATOM    849  CD  PRO B  31      85.050   5.396  -2.048  1.00  0.00            
ATOM    850  HD1 PRO B  31      85.069   5.411  -0.960  1.00  0.00            
ATOM    851  HD2 PRO B  31      84.021   5.268  -2.383  1.00  0.00            
ATOM    852  CG  PRO B  31      85.626   6.732  -2.489  1.00  0.00            
ATOM    853  HG1 PRO B  31      85.175   7.507  -1.872  1.00  0.00            
ATOM    854  HG2 PRO B  31      85.310   6.790  -3.531  1.00  0.00            
ATOM    855  CB  PRO B  31      87.148   6.557  -2.343  1.00  0.00            
ATOM    856  HB1 PRO B  31      87.402   6.501  -1.284  1.00  0.00            
ATOM    857  HB2 PRO B  31      87.621   7.285  -2.999  1.00  0.00            
ATOM    858  CA  PRO B  31      87.354   5.068  -2.892  1.00  0.00            
ATOM    859  HA  PRO B  31      87.476   5.140  -3.975  1.00  0.00            
ATOM    860  C   PRO B  31      88.601   4.445  -2.191  1.00  0.00            
ATOM    861  O   PRO B  31      88.473   3.885  -1.074  1.00  0.00            
ATOM    862  N   HYP B  32      89.839   4.679  -2.679  1.00  0.00            
ATOM    863  CD2 HYP B  32      90.188   5.443  -3.866  1.00  0.00            
ATOM    864 1HD2 HYP B  32      90.340   6.486  -3.599  1.00  0.00            
ATOM    865 2HD2 HYP B  32      89.435   5.215  -4.630  1.00  0.00            
ATOM    866  CG  HYP B  32      91.525   4.837  -4.341  1.00  0.00            
ATOM    867  HG  HYP B  32      91.936   5.624  -4.968  1.00  0.00            
ATOM    868  OD1 HYP B  32      91.239   3.580  -5.015  1.00  0.00            
ATOM    869  HD1 HYP B  32      92.069   3.110  -5.071  1.00  0.00            
ATOM    870  CB  HYP B  32      92.326   4.547  -3.074  1.00  0.00            
ATOM    871  HB1 HYP B  32      92.813   5.463  -2.755  1.00  0.00            
ATOM    872  HB2 HYP B  32      93.129   3.802  -3.130  1.00  0.00            
ATOM    873  CA  HYP B  32      91.131   4.220  -2.126  1.00  0.00            
ATOM    874  HA  HYP B  32      91.034   3.147  -1.970  1.00  0.00            
ATOM    875  C   HYP B  32      91.528   4.830  -0.800  1.00  0.00            
ATOM    876  O   HYP B  32      91.234   6.029  -0.619  1.00  0.00            
ATOM    877  N   GLY B  33      92.185   4.060   0.046  1.00  0.00            
ATOM    878  H   GLY B  33      92.402   3.073  -0.050  1.00  0.00            
ATOM    879  CA  GLY B  33      92.626   4.588   1.308  1.00  0.00            
ATOM    880  HA1 GLY B  33      92.556   3.757   2.007  1.00  0.00            
ATOM    881  HA2 GLY B  33      91.824   5.283   1.522  1.00  0.00            
ATOM    882  C   GLY B  33      93.913   5.398   1.227  1.00  0.00            
ATOM    883  O   GLY B  33      94.394   5.690   0.085  1.00  0.00            
ATOM    884  N   PRO B  34      94.314   6.011   2.342  1.00  0.00            
ATOM    885  CD  PRO B  34      93.842   5.844   3.636  1.00  0.00            
ATOM    886  HD1 PRO B  34      93.604   4.800   3.855  1.00  0.00            
ATOM    887  HD2 PRO B  34      92.937   6.437   3.793  1.00  0.00            
ATOM    888  CG  PRO B  34      94.772   6.481   4.631  1.00  0.00            
ATOM    889  HG1 PRO B  34      95.471   5.796   5.099  1.00  0.00            
ATOM    890  HG2 PRO B  34      94.213   6.914   5.455  1.00  0.00            
ATOM    891  CB  PRO B  34      95.408   7.592   3.770  1.00  0.00            
ATOM    892  HB1 PRO B  34      96.358   7.887   4.214  1.00  0.00            
ATOM    893  HB2 PRO B  34      94.605   8.328   3.634  1.00  0.00            
ATOM    894  CA  PRO B  34      95.582   6.721   2.501  1.00  0.00            
ATOM    895  HA  PRO B  34      95.687   7.324   1.605  1.00  0.00            
ATOM    896  C   PRO B  34      96.847   5.818   2.572  1.00  0.00            
ATOM    897  O   PRO B  34      96.801   4.602   2.465  1.00  0.00            
ATOM    898  N   HYP B  35      98.031   6.459   2.678  1.00  0.00            
ATOM    899  CD2 HYP B  35      98.306   7.818   2.247  1.00  0.00            
ATOM    900 1HD2 HYP B  35      98.062   8.517   3.046  1.00  0.00            
ATOM    901 2HD2 HYP B  35      97.660   8.061   1.402  1.00  0.00            
ATOM    902  CG  HYP B  35      99.767   7.878   1.806  1.00  0.00            
ATOM    903  HG  HYP B  35     100.232   8.826   2.088  1.00  0.00            
ATOM    904  OD1 HYP B  35     100.010   7.683   0.435  1.00  0.00            
ATOM    905  HD1 HYP B  35     100.949   7.639   0.268  1.00  0.00            
ATOM    906  CB  HYP B  35     100.416   6.682   2.564  1.00  0.00            
ATOM    907  HB1 HYP B  35     100.823   7.008   3.523  1.00  0.00            
ATOM    908  HB2 HYP B  35     101.220   6.187   2.020  1.00  0.00            
ATOM    909  CA  HYP B  35      99.340   5.692   2.741  1.00  0.00            
ATOM    910  HA  HYP B  35      99.352   5.004   1.892  1.00  0.00            
ATOM    911  C   HYP B  35      99.414   4.722   3.926  1.00  0.00            
ATOM    912  O   HYP B  35      98.916   5.006   5.006  1.00  0.00            
ATOM    913  N   GLY B  36     100.223   3.657   3.720  1.00  0.00            
ATOM    914  H   GLY B  36     100.644   3.487   2.817  1.00  0.00            
ATOM    915  CA  GLY B  36     100.708   2.914   4.906  1.00  0.00            
ATOM    916  HA1 GLY B  36     101.199   2.024   4.508  1.00  0.00            
ATOM    917  HA2 GLY B  36      99.838   2.595   5.480  1.00  0.00            
ATOM    918  C   GLY B  36     101.810   3.668   5.713  1.00  0.00            
ATOM    919  O   GLY B  36     102.088   4.789   5.506  1.00  0.00            
ATOM    920  N   PRO B  37     102.420   2.984   6.734  1.00  0.00            
ATOM    921  CD  PRO B  37     102.116   1.604   7.035  1.00  0.00            
ATOM    922  HD1 PRO B  37     102.122   0.934   6.176  1.00  0.00            
ATOM    923  HD2 PRO B  37     101.158   1.643   7.550  1.00  0.00            
ATOM    924  CG  PRO B  37     103.152   1.138   8.173  1.00  0.00            
ATOM    925  HG1 PRO B  37     104.096   0.846   7.724  1.00  0.00            
ATOM    926  HG2 PRO B  37     102.659   0.516   8.919  1.00  0.00            
ATOM    927  CB  PRO B  37     103.496   2.505   8.863  1.00  0.00            
ATOM    928  HB1 PRO B  37     104.503   2.500   9.274  1.00  0.00            
ATOM    929  HB2 PRO B  37     102.683   2.719   9.559  1.00  0.00            
ATOM    930  CA  PRO B  37     103.399   3.509   7.685  1.00  0.00            
ATOM    931  HA  PRO B  37     102.956   4.424   8.065  1.00  0.00            
ATOM    932  C   PRO B  37     104.845   3.724   7.100  1.00  0.00            
ATOM    933  O   PRO B  37     105.184   3.067   6.118  1.00  0.00            
ATOM    934  N   HYP B  38     105.661   4.686   7.603  1.00  0.00            
ATOM    935  CD2 HYP B  38     105.216   5.697   8.606  1.00  0.00            
ATOM    936 1HD2 HYP B  38     105.426   5.275   9.583  1.00  0.00            
ATOM    937 2HD2 HYP B  38     104.212   6.076   8.429  1.00  0.00            
ATOM    938  CG  HYP B  38     106.183   6.874   8.349  1.00  0.00            
ATOM    939  HG  HYP B  38     106.140   7.459   9.263  1.00  0.00            
ATOM    940  OD1 HYP B  38     105.987   7.741   7.299  1.00  0.00            
ATOM    941  HD1 HYP B  38     105.109   8.121   7.415  1.00  0.00            
ATOM    942  CB  HYP B  38     107.464   6.192   8.113  1.00  0.00            
ATOM    943  HB1 HYP B  38     107.957   5.837   9.022  1.00  0.00            
ATOM    944  HB2 HYP B  38     108.150   6.907   7.655  1.00  0.00            
ATOM    945  CA  HYP B  38     107.047   5.003   7.201  1.00  0.00            
ATOM    946  HA  HYP B  38     107.091   5.250   6.150  1.00  0.00            
ATOM    947  C   HYP B  38     107.997   3.815   7.382  1.00  0.00            
ATOM    948  O   HYP B  38     108.204   3.320   8.522  1.00  0.00            
ATOM    949  N   GLY B  39     108.772   3.519   6.317  1.00  0.00            
ATOM    950  H   GLY B  39     108.624   4.036   5.454  1.00  0.00            
ATOM    951  CA  GLY B  39     109.766   2.460   6.342  1.00  0.00            
ATOM    952  HA1 GLY B  39     110.507   2.593   7.128  1.00  0.00            
ATOM    953  HA2 GLY B  39     110.360   2.585   5.433  1.00  0.00            
ATOM    954  C   GLY B  39     109.121   1.104   6.389  1.00  0.00            
ATOM    955  O   GLY B  39     107.875   0.984   6.492  1.00  0.00            
ATOM    956  N   NH2 B  40     109.899   0.002   6.475  1.00  0.00            
ATOM    957  H1  NH2 B  40     110.859   0.110   6.169  1.00  0.00            
ATOM    958  H2  NH2 B  40     110.387  -0.366   7.284  1.00  0.00            
TER
ATOM    959  CH3 ACE C   1       9.727   6.941   4.377  1.00  0.00            
ATOM    960 1HH3 ACE C   1       9.461   6.376   3.491  1.00  0.00            
ATOM    961 2HH3 ACE C   1       8.915   6.874   5.096  1.00  0.00            
ATOM    962 3HH3 ACE C   1       9.801   8.000   4.163  1.00  0.00            
ATOM    963  C   ACE C   1      11.056   6.642   5.024  1.00  0.00            
ATOM    964  O   ACE C   1      11.983   7.415   4.802  1.00  0.00            
ATOM    965  N   PRO C   2      11.258   5.488   5.672  1.00  0.00            
ATOM    966  CD  PRO C   2      10.273   4.383   5.734  1.00  0.00            
ATOM    967  HD1 PRO C   2       9.907   3.989   4.791  1.00  0.00            
ATOM    968  HD2 PRO C   2       9.428   4.668   6.373  1.00  0.00            
ATOM    969  CG  PRO C   2      11.071   3.203   6.351  1.00  0.00            
ATOM    970  HG1 PRO C   2      11.446   2.660   5.487  1.00  0.00            
ATOM    971  HG2 PRO C   2      10.404   2.584   6.949  1.00  0.00            
ATOM    972  CB  PRO C   2      12.185   3.817   7.181  1.00  0.00            
ATOM    973  HB1 PRO C   2      12.972   3.063   7.116  1.00  0.00            
ATOM    974  HB2 PRO C   2      11.873   4.038   8.201  1.00  0.00            
ATOM    975  CA  PRO C   2      12.468   5.087   6.445  1.00  0.00            
ATOM    976  HA  PRO C   2      12.561   5.924   7.126  1.00  0.00            
ATOM    977  C   PRO C   2      13.767   5.016   5.499  1.00  0.00            
ATOM    978  O   PRO C   2      13.725   4.479   4.375  1.00  0.00            
ATOM    979  N   HYP C   3      14.898   5.486   5.972  1.00  0.00            
ATOM    980  CD2 HYP C   3      15.242   6.065   7.244  1.00  0.00            
ATOM    981 1HD2 HYP C   3      14.784   5.452   8.030  1.00  0.00            
ATOM    982 2HD2 HYP C   3      14.803   7.049   7.349  1.00  0.00            
ATOM    983  CG  HYP C   3      16.790   6.128   7.360  1.00  0.00            
ATOM    984  HG  HYP C   3      17.114   5.149   7.695  1.00  0.00            
ATOM    985  OD1 HYP C   3      17.384   7.165   8.088  1.00  0.00            
ATOM    986  HD1 HYP C   3      18.327   6.976   8.186  1.00  0.00            
ATOM    987  CB  HYP C   3      17.183   6.131   5.850  1.00  0.00            
ATOM    988  HB1 HYP C   3      18.188   5.769   5.629  1.00  0.00            
ATOM    989  HB2 HYP C   3      17.263   7.178   5.548  1.00  0.00            
ATOM    990  CA  HYP C   3      16.094   5.266   5.172  1.00  0.00            
ATOM    991  HA  HYP C   3      15.918   5.671   4.175  1.00  0.00            
ATOM    992  C   HYP C   3      16.527   3.793   5.080  1.00  0.00            
ATOM    993  O   HYP C   3      16.263   3.004   5.965  1.00  0.00            
ATOM    994  N   GLY C   4      17.207   3.468   3.987  1.00  0.00            
ATOM    995  H   GLY C   4      17.342   4.222   3.337  1.00  0.00            
ATOM    996  CA  GLY C   4      17.680   2.074   3.659  1.00  0.00            
ATOM    997  HA1 GLY C   4      17.969   1.964   2.618  1.00  0.00            
ATOM    998  HA2 GLY C   4      16.869   1.386   3.908  1.00  0.00            
ATOM    999  C   GLY C   4      18.978   1.651   4.435  1.00  0.00            
ATOM   1000  O   GLY C   4      19.417   2.395   5.269  1.00  0.00            
ATOM   1001  N   PRO C   5      19.492   0.428   4.184  1.00  0.00            
ATOM   1002  CD  PRO C   5      18.914  -0.541   3.274  1.00  0.00            
ATOM   1003  HD1 PRO C   5      19.050  -0.256   2.229  1.00  0.00            
ATOM   1004  HD2 PRO C   5      17.846  -0.666   3.448  1.00  0.00            
ATOM   1005  CG  PRO C   5      19.782  -1.786   3.384  1.00  0.00            
ATOM   1006  HG1 PRO C   5      20.529  -1.654   2.603  1.00  0.00            
ATOM   1007  HG2 PRO C   5      19.228  -2.709   3.190  1.00  0.00            
ATOM   1008  CB  PRO C   5      20.431  -1.643   4.745  1.00  0.00            
ATOM   1009  HB1 PRO C   5      21.395  -2.138   4.813  1.00  0.00            
ATOM   1010  HB2 PRO C   5      19.799  -1.973   5.562  1.00  0.00            
ATOM   1011  CA  PRO C   5      20.659  -0.148   4.868  1.00  0.00            
ATOM   1012  HA  PRO C   5      20.705   0.162   5.915  1.00  0.00            
ATOM   1013  C   PRO C   5      22.059   0.296   4.363  1.00  0.00            
ATOM   1014  O   PRO C   5      22.173   0.872   3.254  1.00  0.00            
ATOM   1015  N   HYP C   6      23.180   0.103   5.047  1.00  0.00            
ATOM   1016  CD2 HYP C   6      23.245  -0.364   6.452  1.00  0.00            
ATOM   1017 1HD2 HYP C   6      23.210  -1.447   6.443  1.00  0.00            
ATOM   1018 2HD2 HYP C   6      22.399  -0.058   7.072  1.00  0.00            
ATOM   1019  CG  HYP C   6      24.531   0.138   7.070  1.00  0.00            
ATOM   1020  HG  HYP C   6      24.877  -0.514   7.874  1.00  0.00            
ATOM   1021  OD1 HYP C   6      24.606   1.518   7.414  1.00  0.00            
ATOM   1022  HD1 HYP C   6      25.429   1.690   7.886  1.00  0.00            
ATOM   1023  CB  HYP C   6      25.395  -0.017   5.827  1.00  0.00            
ATOM   1024  HB1 HYP C   6      25.488  -1.094   5.678  1.00  0.00            
ATOM   1025  HB2 HYP C   6      26.404   0.380   5.826  1.00  0.00            
ATOM   1026  CA  HYP C   6      24.538   0.521   4.707  1.00  0.00            
ATOM   1027  HA  HYP C   6      24.596   1.611   4.604  1.00  0.00            
ATOM   1028  C   HYP C   6      24.941   0.014   3.314  1.00  0.00            
ATOM   1029  O   HYP C   6      24.526  -1.115   2.942  1.00  0.00            
ATOM   1030  N   GLY C   7      25.718   0.739   2.532  1.00  0.00            
ATOM   1031  H   GLY C   7      26.096   1.632   2.840  1.00  0.00            
ATOM   1032  CA  GLY C   7      25.933   0.359   1.121  1.00  0.00            
ATOM   1033  HA1 GLY C   7      26.406   1.219   0.627  1.00  0.00            
ATOM   1034  HA2 GLY C   7      24.927   0.207   0.747  1.00  0.00            
ATOM   1035  C   GLY C   7      26.846  -0.890   0.893  1.00  0.00            
ATOM   1036  O   GLY C   7      27.212  -1.523   1.889  1.00  0.00            
ATOM   1037  N   PRO C   8      27.200  -1.190  -0.347  1.00  0.00            
ATOM   1038  CD  PRO C   8      26.553  -0.773  -1.584  1.00  0.00            
ATOM   1039  HD1 PRO C   8      27.163  -0.009  -2.067  1.00  0.00            
ATOM   1040  HD2 PRO C   8      25.574  -0.317  -1.365  1.00  0.00            
ATOM   1041  CG  PRO C   8      26.521  -2.030  -2.499  1.00  0.00            
ATOM   1042  HG1 PRO C   8      26.434  -1.830  -3.564  1.00  0.00            
ATOM   1043  HG2 PRO C   8      25.809  -2.714  -2.047  1.00  0.00            
ATOM   1044  CB  PRO C   8      27.975  -2.439  -2.208  1.00  0.00            
ATOM   1045  HB1 PRO C   8      28.581  -1.688  -2.696  1.00  0.00            
ATOM   1046  HB2 PRO C   8      28.061  -3.483  -2.533  1.00  0.00            
ATOM   1047  CA  PRO C   8      28.118  -2.249  -0.681  1.00  0.00            
ATOM   1048  HA  PRO C   8      27.777  -3.177  -0.218  1.00  0.00            
ATOM   1049  C   PRO C   8      29.647  -1.891  -0.348  1.00  0.00            
ATOM   1050  O   PRO C   8      29.954  -0.711  -0.105  1.00  0.00            
ATOM   1051  N   HYP C   9      30.588  -2.851  -0.282  1.00  0.00            
ATOM   1052  CD2 HYP C   9      30.440  -4.256  -0.586  1.00  0.00            
ATOM   1053 1HD2 HYP C   9      30.827  -4.448  -1.587  1.00  0.00            
ATOM   1054 2HD2 HYP C   9      29.418  -4.571  -0.395  1.00  0.00            
ATOM   1055  CG  HYP C   9      31.366  -4.848   0.533  1.00  0.00            
ATOM   1056  HG  HYP C   9      31.786  -5.815   0.266  1.00  0.00            
ATOM   1057  OD1 HYP C   9      30.687  -4.911   1.796  1.00  0.00            
ATOM   1058  HD1 HYP C   9      29.747  -5.092   1.738  1.00  0.00            
ATOM   1059  CB  HYP C   9      32.512  -3.878   0.609  1.00  0.00            
ATOM   1060  HB1 HYP C   9      33.330  -4.255  -0.006  1.00  0.00            
ATOM   1061  HB2 HYP C   9      32.871  -3.767   1.637  1.00  0.00            
ATOM   1062  CA  HYP C   9      31.901  -2.553   0.264  1.00  0.00            
ATOM   1063  HA  HYP C   9      31.822  -1.921   1.149  1.00  0.00            
ATOM   1064  C   HYP C   9      32.708  -1.805  -0.859  1.00  0.00            
ATOM   1065  O   HYP C   9      32.472  -2.052  -2.060  1.00  0.00            
ATOM   1066  N   GLY C  10      33.734  -1.041  -0.421  1.00  0.00            
ATOM   1067  H   GLY C  10      33.974  -0.994   0.563  1.00  0.00            
ATOM   1068  CA  GLY C  10      34.632  -0.170  -1.153  1.00  0.00            
ATOM   1069  HA1 GLY C  10      35.298   0.414  -0.514  1.00  0.00            
ATOM   1070  HA2 GLY C  10      33.947   0.413  -1.769  1.00  0.00            
ATOM   1071  C   GLY C  10      35.683  -0.912  -2.023  1.00  0.00            
ATOM   1072  O   GLY C  10      35.825  -2.140  -1.821  1.00  0.00            
ATOM   1073  N   PRO C  11      36.435  -0.177  -2.793  1.00  0.00            
ATOM   1074  CD  PRO C  11      36.141   1.198  -3.227  1.00  0.00            
ATOM   1075  HD1 PRO C  11      36.796   1.938  -2.764  1.00  0.00            
ATOM   1076  HD2 PRO C  11      35.131   1.578  -3.082  1.00  0.00            
ATOM   1077  CG  PRO C  11      36.457   1.183  -4.741  1.00  0.00            
ATOM   1078  HG1 PRO C  11      36.517   2.192  -5.151  1.00  0.00            
ATOM   1079  HG2 PRO C  11      35.645   0.654  -5.224  1.00  0.00            
ATOM   1080  CB  PRO C  11      37.747   0.405  -4.723  1.00  0.00            
ATOM   1081  HB1 PRO C  11      38.692   0.943  -4.592  1.00  0.00            
ATOM   1082  HB2 PRO C  11      37.759   0.081  -5.768  1.00  0.00            
ATOM   1083  CA  PRO C  11      37.461  -0.718  -3.702  1.00  0.00            
ATOM   1084  HA  PRO C  11      37.038  -1.628  -4.136  1.00  0.00            
ATOM   1085  C   PRO C  11      38.736  -1.212  -2.973  1.00  0.00            
ATOM   1086  O   PRO C  11      39.048  -0.784  -1.903  1.00  0.00            
ATOM   1087  N   HYP C  12      39.528  -2.106  -3.713  1.00  0.00            
ATOM   1088  CD2 HYP C  12      39.201  -2.754  -4.947  1.00  0.00            
ATOM   1089 1HD2 HYP C  12      39.594  -2.142  -5.752  1.00  0.00            
ATOM   1090 2HD2 HYP C  12      38.139  -2.924  -5.093  1.00  0.00            
ATOM   1091  CG  HYP C  12      40.092  -4.069  -4.896  1.00  0.00            
ATOM   1092  HG  HYP C  12      40.253  -4.571  -5.851  1.00  0.00            
ATOM   1093  OD1 HYP C  12      39.540  -5.032  -3.989  1.00  0.00            
ATOM   1094  HD1 HYP C  12      38.581  -4.996  -4.023  1.00  0.00            
ATOM   1095  CB  HYP C  12      41.309  -3.551  -4.374  1.00  0.00            
ATOM   1096  HB1 HYP C  12      41.887  -3.101  -5.169  1.00  0.00            
ATOM   1097  HB2 HYP C  12      41.897  -4.363  -3.926  1.00  0.00            
ATOM   1098  CA  HYP C  12      40.826  -2.614  -3.302  1.00  0.00            
ATOM   1099  HA  HYP C  12      40.782  -3.206  -2.387  1.00  0.00            
ATOM   1100  C   HYP C  12      41.871  -1.480  -3.162  1.00  0.00            
ATOM   1101  O   HYP C  12      42.105  -0.615  -4.024  1.00  0.00            
ATOM   1102  N   GLY C  13      42.600  -1.460  -1.979  1.00  0.00            
ATOM   1103  H   GLY C  13      42.491  -2.176  -1.277  1.00  0.00            
ATOM   1104  CA  GLY C  13      43.636  -0.453  -1.813  1.00  0.00            
ATOM   1105  HA1 GLY C  13      43.857  -0.436  -0.744  1.00  0.00            
ATOM   1106  HA2 GLY C  13      43.063   0.471  -1.951  1.00  0.00            
ATOM   1107  C   GLY C  13      44.907  -0.548  -2.710  1.00  0.00            
ATOM   1108  O   GLY C  13      44.946  -1.306  -3.650  1.00  0.00            
ATOM   1109  N   PRO C  14      45.950   0.166  -2.318  1.00  0.00            
ATOM   1110  CD  PRO C  14      45.940   1.159  -1.274  1.00  0.00            
ATOM   1111  HD1 PRO C  14      45.570   0.781  -0.311  1.00  0.00            
ATOM   1112  HD2 PRO C  14      45.299   2.010  -1.514  1.00  0.00            
ATOM   1113  CG  PRO C  14      47.371   1.588  -0.972  1.00  0.00            
ATOM   1114  HG1 PRO C  14      47.862   0.845  -0.355  1.00  0.00            
ATOM   1115  HG2 PRO C  14      47.486   2.595  -0.561  1.00  0.00            
ATOM   1116  CB  PRO C  14      47.920   1.484  -2.407  1.00  0.00            
ATOM   1117  HB1 PRO C  14      49.005   1.353  -2.434  1.00  0.00            
ATOM   1118  HB2 PRO C  14      47.576   2.303  -3.042  1.00  0.00            
ATOM   1119  CA  PRO C  14      47.269   0.267  -2.974  1.00  0.00            
ATOM   1120  HA  PRO C  14      47.100   0.344  -4.046  1.00  0.00            
ATOM   1121  C   PRO C  14      48.144  -1.029  -2.782  1.00  0.00            
ATOM   1122  O   PRO C  14      48.016  -1.635  -1.707  1.00  0.00            
ATOM   1123  N   HYP C  15      49.101  -1.333  -3.664  1.00  0.00            
ATOM   1124  CD2 HYP C  15      49.277  -0.748  -5.023  1.00  0.00            
ATOM   1125 1HD2 HYP C  15      50.084  -0.026  -4.964  1.00  0.00            
ATOM   1126 2HD2 HYP C  15      48.383  -0.241  -5.404  1.00  0.00            
ATOM   1127  CG  HYP C  15      49.848  -1.923  -5.888  1.00  0.00            
ATOM   1128  HG  HYP C  15      50.549  -1.588  -6.651  1.00  0.00            
ATOM   1129  OD1 HYP C  15      48.935  -2.902  -6.384  1.00  0.00            
ATOM   1130  HD1 HYP C  15      48.258  -3.002  -5.710  1.00  0.00            
ATOM   1131  CB  HYP C  15      50.828  -2.445  -4.843  1.00  0.00            
ATOM   1132  HB1 HYP C  15      51.764  -1.881  -4.789  1.00  0.00            
ATOM   1133  HB2 HYP C  15      51.060  -3.447  -5.193  1.00  0.00            
ATOM   1134  CA  HYP C  15      50.080  -2.414  -3.459  1.00  0.00            
ATOM   1135  HA  HYP C  15      49.490  -3.337  -3.480  1.00  0.00            
ATOM   1136  C   HYP C  15      50.909  -2.362  -2.212  1.00  0.00            
ATOM   1137  O   HYP C  15      51.168  -1.285  -1.675  1.00  0.00            
ATOM   1138  N   GLY C  16      51.310  -3.557  -1.805  1.00  0.00            
ATOM   1139  H   GLY C  16      50.942  -4.362  -2.282  1.00  0.00            
ATOM   1140  CA  GLY C  16      52.164  -3.802  -0.673  1.00  0.00            
ATOM   1141  HA1 GLY C  16      52.096  -4.872  -0.503  1.00  0.00            
ATOM   1142  HA2 GLY C  16      51.749  -3.259   0.173  1.00  0.00            
ATOM   1143  C   GLY C  16      53.595  -3.350  -0.837  1.00  0.00            
ATOM   1144  O   GLY C  16      54.250  -3.301  -1.890  1.00  0.00            
ATOM   1145  N   GLU C  17      54.171  -2.993   0.331  1.00  0.00            
ATOM   1146  H   GLU C  17      53.712  -3.229   1.202  1.00  0.00            
ATOM   1147  CA  GLU C  17      55.404  -2.138   0.345  1.00  0.00            
ATOM   1148  HA  GLU C  17      55.328  -1.424  -0.478  1.00  0.00            
ATOM   1149  CB  GLU C  17      55.437  -1.450   1.674  1.00  0.00            
ATOM   1150  HB1 GLU C  17      56.410  -0.947   1.699  1.00  0.00            
ATOM   1151  HB2 GLU C  17      55.432  -2.221   2.448  1.00  0.00            
ATOM   1152  CG  GLU C  17      54.465  -0.368   2.144  1.00  0.00            
ATOM   1153  HG1 GLU C  17      53.486  -0.822   2.283  1.00  0.00            
ATOM   1154  HG2 GLU C  17      54.474   0.464   1.440  1.00  0.00            
ATOM   1155  CD  GLU C  17      54.979   0.270   3.507  1.00  0.00            
ATOM   1156  OE1 GLU C  17      56.134   0.669   3.607  1.00  0.00            
ATOM   1157  OE2 GLU C  17      54.200   0.323   4.501  1.00  0.00            
ATOM   1158  C   GLU C  17      56.809  -2.855   0.149  1.00  0.00            
ATOM   1159  O   GLU C  17      56.921  -3.999   0.566  1.00  0.00            
ATOM   1160  N   PRO C  18      57.808  -2.205  -0.390  1.00  0.00            
ATOM   1161  CD  PRO C  18      57.778  -0.805  -0.841  1.00  0.00            
ATOM   1162  HD1 PRO C  18      57.317  -0.144  -0.117  1.00  0.00            
ATOM   1163  HD2 PRO C  18      57.358  -0.721  -1.838  1.00  0.00            
ATOM   1164  CG  PRO C  18      59.259  -0.391  -0.945  1.00  0.00            
ATOM   1165  HG1 PRO C  18      59.633  -0.059   0.022  1.00  0.00            
ATOM   1166  HG2 PRO C  18      59.406   0.352  -1.738  1.00  0.00            
ATOM   1167  CB  PRO C  18      59.896  -1.721  -1.262  1.00  0.00            
ATOM   1168  HB1 PRO C  18      60.920  -1.584  -0.905  1.00  0.00            
ATOM   1169  HB2 PRO C  18      59.841  -2.013  -2.310  1.00  0.00            
ATOM   1170  CA  PRO C  18      59.131  -2.730  -0.384  1.00  0.00            
ATOM   1171  HA  PRO C  18      59.110  -3.722  -0.816  1.00  0.00            
ATOM   1172  C   PRO C  18      59.599  -2.858   1.062  1.00  0.00            
ATOM   1173  O   PRO C  18      59.703  -1.842   1.795  1.00  0.00            
ATOM   1174  N   GLY C  19      59.922  -4.038   1.481  1.00  0.00            
ATOM   1175  H   GLY C  19      59.800  -4.800   0.824  1.00  0.00            
ATOM   1176  CA  GLY C  19      60.248  -4.415   2.835  1.00  0.00            
ATOM   1177  HA1 GLY C  19      60.372  -5.484   3.026  1.00  0.00            
ATOM   1178  HA2 GLY C  19      59.361  -4.155   3.416  1.00  0.00            
ATOM   1179  C   GLY C  19      61.397  -3.645   3.477  1.00  0.00            
ATOM   1180  O   GLY C  19      61.240  -3.401   4.696  1.00  0.00            
ATOM   1181  N   GLN C  20      62.455  -3.230   2.818  1.00  0.00            
ATOM   1182  H   GLN C  20      62.479  -3.588   1.873  1.00  0.00            
ATOM   1183  CA  GLN C  20      63.481  -2.400   3.460  1.00  0.00            
ATOM   1184  HA  GLN C  20      63.175  -2.141   4.479  1.00  0.00            
ATOM   1185  CB  GLN C  20      64.663  -3.481   3.558  1.00  0.00            
ATOM   1186  HB1 GLN C  20      65.163  -3.475   2.592  1.00  0.00            
ATOM   1187  HB2 GLN C  20      64.180  -4.426   3.795  1.00  0.00            
ATOM   1188  CG  GLN C  20      65.656  -3.089   4.635  1.00  0.00            
ATOM   1189  HG1 GLN C  20      65.114  -2.880   5.556  1.00  0.00            
ATOM   1190  HG2 GLN C  20      66.293  -2.244   4.382  1.00  0.00            
ATOM   1191  CD  GLN C  20      66.797  -4.180   4.969  1.00  0.00            
ATOM   1192  OE1 GLN C  20      67.203  -5.012   4.107  1.00  0.00            
ATOM   1193  NE2 GLN C  20      67.062  -4.334   6.238  1.00  0.00            
ATOM   1194 1HE2 GLN C  20      66.779  -3.638   6.906  1.00  0.00            
ATOM   1195 2HE2 GLN C  20      67.604  -5.144   6.519  1.00  0.00            
ATOM   1196  C   GLN C  20      63.767  -1.068   2.816  1.00  0.00            
ATOM   1197  O   GLN C  20      64.592  -0.316   3.304  1.00  0.00            
ATOM   1198  N   GLY C  21      63.136  -0.729   1.650  1.00  0.00            
ATOM   1199  H   GLY C  21      62.481  -1.459   1.401  1.00  0.00            
ATOM   1200  CA  GLY C  21      63.543   0.316   0.759  1.00  0.00            
ATOM   1201  HA1 GLY C  21      64.453   0.813   1.123  1.00  0.00            
ATOM   1202  HA2 GLY C  21      62.729   1.036   0.659  1.00  0.00            
ATOM   1203  C   GLY C  21      63.927  -0.280  -0.627  1.00  0.00            
ATOM   1204  O   GLY C  21      64.057  -1.493  -0.708  1.00  0.00            
ATOM   1205  N   LEU C  22      64.121   0.498  -1.693  1.00  0.00            
ATOM   1206  H   LEU C  22      63.957   1.481  -1.551  1.00  0.00            
ATOM   1207  CA  LEU C  22      64.298   0.009  -3.064  1.00  0.00            
ATOM   1208  HA  LEU C  22      63.899  -1.009  -3.149  1.00  0.00            
ATOM   1209  CB  LEU C  22      63.430   0.959  -3.961  1.00  0.00            
ATOM   1210  HB1 LEU C  22      63.787   0.863  -4.980  1.00  0.00            
ATOM   1211  HB2 LEU C  22      63.598   2.009  -3.707  1.00  0.00            
ATOM   1212  CG  LEU C  22      61.851   0.675  -3.832  1.00  0.00            
ATOM   1213  HG  LEU C  22      61.618   0.430  -2.790  1.00  0.00            
ATOM   1214  CD1 LEU C  22      61.085   2.013  -4.100  1.00  0.00            
ATOM   1215 1HD1 LEU C  22      60.015   1.818  -4.188  1.00  0.00            
ATOM   1216 2HD1 LEU C  22      61.096   2.668  -3.236  1.00  0.00            
ATOM   1217 3HD1 LEU C  22      61.514   2.527  -4.964  1.00  0.00            
ATOM   1218  CD2 LEU C  22      61.460  -0.449  -4.854  1.00  0.00            
ATOM   1219 1HD2 LEU C  22      60.434  -0.767  -4.676  1.00  0.00            
ATOM   1220 2HD2 LEU C  22      61.605  -0.056  -5.862  1.00  0.00            
ATOM   1221 3HD2 LEU C  22      62.126  -1.318  -4.819  1.00  0.00            
ATOM   1222  C   LEU C  22      65.712   0.072  -3.650  1.00  0.00            
ATOM   1223  O   LEU C  22      66.104  -0.917  -4.315  1.00  0.00            
ATOM   1224  N   ARG C  23      66.471   1.143  -3.330  1.00  0.00            
ATOM   1225  H   ARG C  23      66.044   1.902  -2.828  1.00  0.00            
ATOM   1226  CA  ARG C  23      67.917   1.164  -3.708  1.00  0.00            
ATOM   1227  HA  ARG C  23      67.963   0.680  -4.680  1.00  0.00            
ATOM   1228  CB  ARG C  23      68.452   2.624  -3.908  1.00  0.00            
ATOM   1229  HB1 ARG C  23      68.564   3.212  -3.000  1.00  0.00            
ATOM   1230  HB2 ARG C  23      67.829   3.205  -4.586  1.00  0.00            
ATOM   1231  CG  ARG C  23      69.847   2.485  -4.487  1.00  0.00            
ATOM   1232  HG1 ARG C  23      69.786   1.924  -5.423  1.00  0.00            
ATOM   1233  HG2 ARG C  23      70.428   1.896  -3.774  1.00  0.00            
ATOM   1234  CD  ARG C  23      70.573   3.822  -4.657  1.00  0.00            
ATOM   1235  HD1 ARG C  23      71.668   3.730  -4.693  1.00  0.00            
ATOM   1236  HD2 ARG C  23      70.343   4.387  -3.754  1.00  0.00            
ATOM   1237  NE  ARG C  23      70.054   4.525  -5.833  1.00  0.00            
ATOM   1238  HE  ARG C  23      69.328   5.191  -5.634  1.00  0.00            
ATOM   1239  CZ  ARG C  23      70.493   4.562  -7.101  1.00  0.00            
ATOM   1240  NH1 ARG C  23      69.906   5.125  -8.090  1.00  0.00            
ATOM   1241 1HH1 ARG C  23      69.007   5.574  -7.937  1.00  0.00            
ATOM   1242 2HH1 ARG C  23      70.218   5.008  -9.033  1.00  0.00            
ATOM   1243  NH2 ARG C  23      71.485   3.881  -7.459  1.00  0.00            
ATOM   1244 1HH2 ARG C  23      71.839   3.169  -6.832  1.00  0.00            
ATOM   1245 2HH2 ARG C  23      71.637   3.646  -8.433  1.00  0.00            
ATOM   1246  C   ARG C  23      68.677   0.216  -2.760  1.00  0.00            
ATOM   1247  O   ARG C  23      68.346   0.052  -1.535  1.00  0.00            
ATOM   1248  N   GLY C  24      69.689  -0.454  -3.342  1.00  0.00            
ATOM   1249  H   GLY C  24      69.733  -0.386  -4.351  1.00  0.00            
ATOM   1250  CA  GLY C  24      70.630  -1.349  -2.580  1.00  0.00            
ATOM   1251  HA1 GLY C  24      71.327  -1.805  -3.288  1.00  0.00            
ATOM   1252  HA2 GLY C  24      70.154  -2.138  -1.995  1.00  0.00            
ATOM   1253  C   GLY C  24      71.407  -0.615  -1.434  1.00  0.00            
ATOM   1254  O   GLY C  24      71.468   0.593  -1.434  1.00  0.00            
ATOM   1255  N   PRO C  25      71.949  -1.313  -0.414  1.00  0.00            
ATOM   1256  CD  PRO C  25      72.001  -2.736  -0.225  1.00  0.00            
ATOM   1257  HD1 PRO C  25      72.168  -3.257  -1.171  1.00  0.00            
ATOM   1258  HD2 PRO C  25      71.038  -3.069   0.146  1.00  0.00            
ATOM   1259  CG  PRO C  25      73.114  -3.002   0.922  1.00  0.00            
ATOM   1260  HG1 PRO C  25      74.121  -2.943   0.493  1.00  0.00            
ATOM   1261  HG2 PRO C  25      72.971  -3.912   1.491  1.00  0.00            
ATOM   1262  CB  PRO C  25      72.788  -1.802   1.737  1.00  0.00            
ATOM   1263  HB1 PRO C  25      73.616  -1.786   2.439  1.00  0.00            
ATOM   1264  HB2 PRO C  25      71.817  -1.872   2.247  1.00  0.00            
ATOM   1265  CA  PRO C  25      72.737  -0.722   0.697  1.00  0.00            
ATOM   1266  HA  PRO C  25      72.234   0.182   1.035  1.00  0.00            
ATOM   1267  C   PRO C  25      74.150  -0.274   0.142  1.00  0.00            
ATOM   1268  O   PRO C  25      74.598  -0.619  -0.951  1.00  0.00            
ATOM   1269  N   HYP C  26      74.821   0.558   0.956  1.00  0.00            
ATOM   1270  CD2 HYP C  26      74.348   1.258   2.175  1.00  0.00            
ATOM   1271 1HD2 HYP C  26      74.409   0.476   2.933  1.00  0.00            
ATOM   1272 2HD2 HYP C  26      73.317   1.593   2.088  1.00  0.00            
ATOM   1273  CG  HYP C  26      75.326   2.470   2.311  1.00  0.00            
ATOM   1274  HG  HYP C  26      75.431   2.887   3.306  1.00  0.00            
ATOM   1275  OD1 HYP C  26      74.904   3.552   1.401  1.00  0.00            
ATOM   1276  HD1 HYP C  26      74.227   4.096   1.811  1.00  0.00            
ATOM   1277  CB  HYP C  26      76.668   1.787   1.834  1.00  0.00            
ATOM   1278  HB1 HYP C  26      76.995   1.182   2.672  1.00  0.00            
ATOM   1279  HB2 HYP C  26      77.364   2.569   1.518  1.00  0.00            
ATOM   1280  CA  HYP C  26      76.175   1.041   0.605  1.00  0.00            
ATOM   1281  HA  HYP C  26      76.001   1.655  -0.283  1.00  0.00            
ATOM   1282  C   HYP C  26      77.145  -0.078   0.328  1.00  0.00            
ATOM   1283  O   HYP C  26      77.066  -1.157   0.905  1.00  0.00            
ATOM   1284  N   GLY C  27      78.016   0.109  -0.676  1.00  0.00            
ATOM   1285  H   GLY C  27      78.039   1.006  -1.136  1.00  0.00            
ATOM   1286  CA  GLY C  27      78.971  -0.914  -1.175  1.00  0.00            
ATOM   1287  HA1 GLY C  27      79.561  -0.342  -1.885  1.00  0.00            
ATOM   1288  HA2 GLY C  27      78.382  -1.751  -1.548  1.00  0.00            
ATOM   1289  C   GLY C  27      80.107  -1.279  -0.217  1.00  0.00            
ATOM   1290  O   GLY C  27      80.265  -0.598   0.743  1.00  0.00            
ATOM   1291  N   PRO C  28      80.850  -2.352  -0.567  1.00  0.00            
ATOM   1292  CD  PRO C  28      80.812  -3.251  -1.750  1.00  0.00            
ATOM   1293  HD1 PRO C  28      80.760  -2.688  -2.693  1.00  0.00            
ATOM   1294  HD2 PRO C  28      79.900  -3.842  -1.686  1.00  0.00            
ATOM   1295  CG  PRO C  28      82.066  -4.085  -1.771  1.00  0.00            
ATOM   1296  HG1 PRO C  28      82.872  -3.617  -2.334  1.00  0.00            
ATOM   1297  HG2 PRO C  28      81.768  -5.062  -2.138  1.00  0.00            
ATOM   1298  CB  PRO C  28      82.396  -4.125  -0.281  1.00  0.00            
ATOM   1299  HB1 PRO C  28      83.455  -4.388  -0.156  1.00  0.00            
ATOM   1300  HB2 PRO C  28      81.811  -4.898   0.212  1.00  0.00            
ATOM   1301  CA  PRO C  28      82.022  -2.747   0.290  1.00  0.00            
ATOM   1302  HA  PRO C  28      81.615  -2.768   1.307  1.00  0.00            
ATOM   1303  C   PRO C  28      83.111  -1.697   0.299  1.00  0.00            
ATOM   1304  O   PRO C  28      83.323  -1.057  -0.775  1.00  0.00            
ATOM   1305  N   HYP C  29      83.896  -1.495   1.365  1.00  0.00            
ATOM   1306  CD2 HYP C  29      83.847  -2.281   2.564  1.00  0.00            
ATOM   1307 1HD2 HYP C  29      84.151  -3.316   2.386  1.00  0.00            
ATOM   1308 2HD2 HYP C  29      82.795  -2.405   2.823  1.00  0.00            
ATOM   1309  CG  HYP C  29      84.681  -1.557   3.599  1.00  0.00            
ATOM   1310  HG  HYP C  29      85.185  -2.104   4.385  1.00  0.00            
ATOM   1311  OD1 HYP C  29      83.936  -0.483   4.240  1.00  0.00            
ATOM   1312  HD1 HYP C  29      83.025  -0.624   4.002  1.00  0.00            
ATOM   1313  CB  HYP C  29      85.713  -0.863   2.648  1.00  0.00            
ATOM   1314  HB1 HYP C  29      86.504  -1.604   2.565  1.00  0.00            
ATOM   1315  HB2 HYP C  29      86.125   0.041   3.087  1.00  0.00            
ATOM   1316  CA  HYP C  29      84.977  -0.495   1.371  1.00  0.00            
ATOM   1317  HA  HYP C  29      84.557   0.501   1.521  1.00  0.00            
ATOM   1318  C   HYP C  29      85.968  -0.634   0.247  1.00  0.00            
ATOM   1319  O   HYP C  29      86.297  -1.695  -0.261  1.00  0.00            
ATOM   1320  N   GLY C  30      86.536   0.497  -0.116  1.00  0.00            
ATOM   1321  H   GLY C  30      86.270   1.362   0.336  1.00  0.00            
ATOM   1322  CA  GLY C  30      87.448   0.644  -1.243  1.00  0.00            
ATOM   1323  HA1 GLY C  30      87.545   1.716  -1.444  1.00  0.00            
ATOM   1324  HA2 GLY C  30      87.174   0.218  -2.206  1.00  0.00            
ATOM   1325  C   GLY C  30      88.858   0.096  -1.034  1.00  0.00            
ATOM   1326  O   GLY C  30      89.138  -0.535   0.001  1.00  0.00            
ATOM   1327  N   PRO C  31      89.797   0.220  -1.963  1.00  0.00            
ATOM   1328  CD  PRO C  31      89.786   0.985  -3.193  1.00  0.00            
ATOM   1329  HD1 PRO C  31      89.575   2.046  -3.046  1.00  0.00            
ATOM   1330  HD2 PRO C  31      89.223   0.494  -3.989  1.00  0.00            
ATOM   1331  CG  PRO C  31      91.287   0.913  -3.754  1.00  0.00            
ATOM   1332  HG1 PRO C  31      91.936   1.703  -3.374  1.00  0.00            
ATOM   1333  HG2 PRO C  31      91.166   1.129  -4.821  1.00  0.00            
ATOM   1334  CB  PRO C  31      91.583  -0.485  -3.369  1.00  0.00            
ATOM   1335  HB1 PRO C  31      92.647  -0.728  -3.361  1.00  0.00            
ATOM   1336  HB2 PRO C  31      91.077  -1.179  -4.045  1.00  0.00            
ATOM   1337  CA  PRO C  31      91.013  -0.609  -1.967  1.00  0.00            
ATOM   1338  HA  PRO C  31      90.785  -1.646  -1.730  1.00  0.00            
ATOM   1339  C   PRO C  31      92.078  -0.037  -0.988  1.00  0.00            
ATOM   1340  O   PRO C  31      91.918   1.118  -0.597  1.00  0.00            
ATOM   1341  N   HYP C  32      93.010  -0.858  -0.484  1.00  0.00            
ATOM   1342  CD2 HYP C  32      93.254  -2.306  -0.827  1.00  0.00            
ATOM   1343 1HD2 HYP C  32      93.126  -2.411  -1.905  1.00  0.00            
ATOM   1344 2HD2 HYP C  32      92.592  -3.018  -0.347  1.00  0.00            
ATOM   1345  CG  HYP C  32      94.714  -2.603  -0.411  1.00  0.00            
ATOM   1346  HG  HYP C  32      95.399  -2.439  -1.248  1.00  0.00            
ATOM   1347  OD1 HYP C  32      94.864  -3.944  -0.026  1.00  0.00            
ATOM   1348  HD1 HYP C  32      95.028  -4.393  -0.857  1.00  0.00            
ATOM   1349  CB  HYP C  32      94.823  -1.665   0.813  1.00  0.00            
ATOM   1350  HB1 HYP C  32      95.889  -1.501   1.004  1.00  0.00            
ATOM   1351  HB2 HYP C  32      94.365  -2.057   1.721  1.00  0.00            
ATOM   1352  CA  HYP C  32      94.098  -0.413   0.423  1.00  0.00            
ATOM   1353  HA  HYP C  32      93.697   0.084   1.311  1.00  0.00            
ATOM   1354  C   HYP C  32      95.045   0.564  -0.275  1.00  0.00            
ATOM   1355  O   HYP C  32      95.361   0.337  -1.474  1.00  0.00            
ATOM   1356  N   GLY C  33      95.410   1.691   0.365  1.00  0.00            
ATOM   1357  H   GLY C  33      94.971   1.828   1.264  1.00  0.00            
ATOM   1358  CA  GLY C  33      96.113   2.815  -0.227  1.00  0.00            
ATOM   1359  HA1 GLY C  33      96.046   3.649   0.468  1.00  0.00            
ATOM   1360  HA2 GLY C  33      95.452   3.096  -1.061  1.00  0.00            
ATOM   1361  C   GLY C  33      97.583   2.629  -0.714  1.00  0.00            
ATOM   1362  O   GLY C  33      98.005   1.504  -0.988  1.00  0.00            
ATOM   1363  N   PRO C  34      98.307   3.760  -0.903  1.00  0.00            
ATOM   1364  CD  PRO C  34      97.776   5.092  -1.040  1.00  0.00            
ATOM   1365  HD1 PRO C  34      97.857   5.596  -0.085  1.00  0.00            
ATOM   1366  HD2 PRO C  34      96.751   5.054  -1.423  1.00  0.00            
ATOM   1367  CG  PRO C  34      98.586   5.692  -2.226  1.00  0.00            
ATOM   1368  HG1 PRO C  34      98.603   6.760  -2.060  1.00  0.00            
ATOM   1369  HG2 PRO C  34      98.232   5.381  -3.202  1.00  0.00            
ATOM   1370  CB  PRO C  34      99.985   5.071  -1.991  1.00  0.00            
ATOM   1371  HB1 PRO C  34     100.534   5.665  -1.271  1.00  0.00            
ATOM   1372  HB2 PRO C  34     100.360   4.883  -2.997  1.00  0.00            
ATOM   1373  CA  PRO C  34      99.665   3.651  -1.381  1.00  0.00            
ATOM   1374  HA  PRO C  34      99.624   2.958  -2.222  1.00  0.00            
ATOM   1375  C   PRO C  34     100.706   3.100  -0.436  1.00  0.00            
ATOM   1376  O   PRO C  34     100.567   3.185   0.794  1.00  0.00            
ATOM   1377  N   HYP C  35     101.835   2.564  -0.949  1.00  0.00            
ATOM   1378  CD2 HYP C  35     102.068   2.349  -2.396  1.00  0.00            
ATOM   1379 1HD2 HYP C  35     101.762   3.202  -2.995  1.00  0.00            
ATOM   1380 2HD2 HYP C  35     101.582   1.413  -2.673  1.00  0.00            
ATOM   1381  CG  HYP C  35     103.564   2.025  -2.483  1.00  0.00            
ATOM   1382  HG  HYP C  35     104.078   2.988  -2.456  1.00  0.00            
ATOM   1383  OD1 HYP C  35     103.907   1.218  -3.571  1.00  0.00            
ATOM   1384  HD1 HYP C  35     103.505   1.650  -4.333  1.00  0.00            
ATOM   1385  CB  HYP C  35     103.990   1.421  -1.061  1.00  0.00            
ATOM   1386  HB1 HYP C  35     105.034   1.587  -0.812  1.00  0.00            
ATOM   1387  HB2 HYP C  35     103.642   0.392  -0.979  1.00  0.00            
ATOM   1388  CA  HYP C  35     102.978   2.107  -0.117  1.00  0.00            
ATOM   1389  HA  HYP C  35     102.621   1.362   0.600  1.00  0.00            
ATOM   1390  C   HYP C  35     103.487   3.382   0.642  1.00  0.00            
ATOM   1391  O   HYP C  35     103.609   4.486   0.124  1.00  0.00            
ATOM   1392  N   GLY C  36     103.872   3.191   1.915  1.00  0.00            
ATOM   1393  H   GLY C  36     103.714   2.290   2.345  1.00  0.00            
ATOM   1394  CA  GLY C  36     104.261   4.251   2.822  1.00  0.00            
ATOM   1395  HA1 GLY C  36     104.089   4.005   3.870  1.00  0.00            
ATOM   1396  HA2 GLY C  36     103.542   5.039   2.601  1.00  0.00            
ATOM   1397  C   GLY C  36     105.633   4.929   2.563  1.00  0.00            
ATOM   1398  O   GLY C  36     106.294   4.467   1.658  1.00  0.00            
ATOM   1399  N   PRO C  37     106.026   6.049   3.227  1.00  0.00            
ATOM   1400  CD  PRO C  37     105.207   6.812   4.119  1.00  0.00            
ATOM   1401  HD1 PRO C  37     105.440   6.413   5.100  1.00  0.00            
ATOM   1402  HD2 PRO C  37     104.145   6.805   3.837  1.00  0.00            
ATOM   1403  CG  PRO C  37     105.619   8.247   4.024  1.00  0.00            
ATOM   1404  HG1 PRO C  37     105.284   8.866   4.856  1.00  0.00            
ATOM   1405  HG2 PRO C  37     105.195   8.614   3.094  1.00  0.00            
ATOM   1406  CB  PRO C  37     107.174   8.068   3.960  1.00  0.00            
ATOM   1407  HB1 PRO C  37     107.651   7.877   4.917  1.00  0.00            
ATOM   1408  HB2 PRO C  37     107.553   8.982   3.489  1.00  0.00            
ATOM   1409  CA  PRO C  37     107.270   6.809   3.025  1.00  0.00            
ATOM   1410  HA  PRO C  37     107.125   7.070   1.980  1.00  0.00            
ATOM   1411  C   PRO C  37     108.530   6.068   3.216  1.00  0.00            
ATOM   1412  O   PRO C  37     108.512   4.929   3.765  1.00  0.00            
ATOM   1413  N   HYP C  38     109.707   6.484   2.703  1.00  0.00            
ATOM   1414  CD2 HYP C  38     109.901   7.597   1.783  1.00  0.00            
ATOM   1415 1HD2 HYP C  38     110.309   8.500   2.230  1.00  0.00            
ATOM   1416 2HD2 HYP C  38     108.991   7.793   1.220  1.00  0.00            
ATOM   1417  CG  HYP C  38     111.030   7.120   0.856  1.00  0.00            
ATOM   1418  HG  HYP C  38     111.704   7.953   0.662  1.00  0.00            
ATOM   1419  OD1 HYP C  38     110.476   6.538  -0.313  1.00  0.00            
ATOM   1420  HD1 HYP C  38     111.214   6.071  -0.724  1.00  0.00            
ATOM   1421  CB  HYP C  38     111.817   6.103   1.691  1.00  0.00            
ATOM   1422  HB1 HYP C  38     112.687   6.656   2.048  1.00  0.00            
ATOM   1423  HB2 HYP C  38     112.152   5.299   1.036  1.00  0.00            
ATOM   1424  CA  HYP C  38     110.908   5.605   2.794  1.00  0.00            
ATOM   1425  HA  HYP C  38     110.515   4.627   2.506  1.00  0.00            
ATOM   1426  C   HYP C  38     111.592   5.519   4.159  1.00  0.00            
ATOM   1427  O   HYP C  38     111.211   6.264   5.061  1.00  0.00            
ATOM   1428  N   GLY C  39     112.511   4.505   4.293  1.00  0.00            
ATOM   1429  H   GLY C  39     112.730   3.939   3.498  1.00  0.00            
ATOM   1430  CA  GLY C  39     113.431   4.442   5.425  1.00  0.00            
ATOM   1431  HA1 GLY C  39     114.011   3.533   5.334  1.00  0.00            
ATOM   1432  HA2 GLY C  39     112.784   4.435   6.311  1.00  0.00            
ATOM   1433  C   GLY C  39     114.474   5.627   5.473  1.00  0.00            
ATOM   1434  O   GLY C  39     115.018   6.049   4.454  1.00  0.00            
ATOM   1435  N   NH2 C  40     114.800   6.037   6.715  1.00  0.00            
ATOM   1436  H1  NH2 C  40     114.390   5.621   7.540  1.00  0.00            
ATOM   1437  H2  NH2 C  40     114.312   6.405   5.905  1.00  0.00            
END
