# Supplementary material for: A solution structure analysis reveals a bent collagen triple helix in the complement activation recognition molecule mannan-binding lectin
Source: J Biol Chem. 2022 Dec 15;299(2):102799. doi: 10.1016/j.jbc.2022.102799 (PMC9898670; doi:10.1016/j.jbc.2022.102799)
Supplement: top10-mblC [file mmc4.zip]

Archive with 11 entries (11 files):
- 7-MBL-control_8968.pdb
- 8-MBL-control_474.pdb
- 9-MBL-control_5941.pdb
- 10-MBL-control_6875.pdb
- mblc-top10-overlap.pse
- 1-MBL-control_9704.pdb
- 2-MBL-control_5937.pdb
- 3-MBL-control_2345.pdb
- 4-MBL-control_6822.pdb
- 5-MBL-control_4107.pdb
- 6-MBL-control_11139.pdb
