# Supplementary material for: A solution structure analysis reveals a bent collagen triple helix in the complement activation recognition molecule mannan-binding lectin
Source: J Biol Chem. 2022 Dec 15;299(2):102799. doi: 10.1016/j.jbc.2022.102799 (PMC9898670; doi:10.1016/j.jbc.2022.102799)
Supplement: top10-mblC [file mmc4.zip › 7-MBL-control_8968.pdb]

ATOM      1  CH3 ACE     1      30.130  64.340  91.150  1.00  0.00            
ATOM      2 1HH3 ACE     1      29.860  63.480  91.770  1.00  0.00            
ATOM      3 2HH3 ACE     1      30.740  65.060  91.690  1.00  0.00            
ATOM      4 3HH3 ACE     1      29.190  64.810  90.860  1.00  0.00            
ATOM      5  C   ACE     1      30.790  63.800  89.910  1.00  0.00            
ATOM      6  O   ACE     1      32.000  63.540  89.910  1.00  0.00            
ATOM      7  N   PRO     2      29.980  63.430  88.830  1.00  0.00            
ATOM      8  CD  PRO     2      28.520  63.680  88.710  1.00  0.00            
ATOM      9  HD1 PRO     2      28.340  64.740  88.920  1.00  0.00            
ATOM     10  HD2 PRO     2      27.930  62.950  89.260  1.00  0.00            
ATOM     11  CG  PRO     2      28.190  63.440  87.250  1.00  0.00            
ATOM     12  HG1 PRO     2      27.130  63.250  87.080  1.00  0.00            
ATOM     13  HG2 PRO     2      28.450  64.360  86.720  1.00  0.00            
ATOM     14  CB  PRO     2      29.120  62.330  86.820  1.00  0.00            
ATOM     15  HB1 PRO     2      28.790  61.350  87.160  1.00  0.00            
ATOM     16  HB2 PRO     2      29.290  62.400  85.750  1.00  0.00            
ATOM     17  CA  PRO     2      30.400  62.690  87.660  1.00  0.00            
ATOM     18  HA  PRO     2      30.770  61.700  87.930  1.00  0.00            
ATOM     19  C   PRO     2      31.430  63.470  86.770  1.00  0.00            
ATOM     20  O   PRO     2      31.330  64.710  86.680  1.00  0.00            
ATOM     21  N   HYP     3      32.300  62.670  86.130  1.00  0.00            
ATOM     22  CD2 HYP     3      32.480  61.220  86.230  1.00  0.00            
ATOM     23 1HD2 HYP     3      31.520  60.700  86.160  1.00  0.00            
ATOM     24 2HD2 HYP     3      33.080  60.910  87.080  1.00  0.00            
ATOM     25  CG  HYP     3      33.250  60.680  85.060  1.00  0.00            
ATOM     26  HG  HYP     3      32.670  60.420  84.180  1.00  0.00            
ATOM     27  OD1 HYP     3      33.990  59.560  85.430  1.00  0.00            
ATOM     28  HD1 HYP     3      34.730  59.390  84.840  1.00  0.00            
ATOM     29  CB  HYP     3      34.130  61.900  84.740  1.00  0.00            
ATOM     30  HB1 HYP     3      35.000  61.930  85.410  1.00  0.00            
ATOM     31  HB2 HYP     3      34.400  61.930  83.690  1.00  0.00            
ATOM     32  CA  HYP     3      33.250  63.100  85.150  1.00  0.00            
ATOM     33  HA  HYP     3      33.920  63.840  85.590  1.00  0.00            
ATOM     34  C   HYP     3      32.550  63.800  83.960  1.00  0.00            
ATOM     35  O   HYP     3      31.380  63.470  83.640  1.00  0.00            
ATOM     36  N   GLY     4      33.320  64.720  83.360  1.00  0.00            
ATOM     37  H   GLY     4      34.180  64.920  83.860  1.00  0.00            
ATOM     38  CA  GLY     4      33.000  65.290  82.030  1.00  0.00            
ATOM     39  HA1 GLY     4      32.000  65.700  82.000  1.00  0.00            
ATOM     40  HA2 GLY     4      33.660  66.140  81.860  1.00  0.00            
ATOM     41  C   GLY     4      32.990  64.350  80.860  1.00  0.00            
ATOM     42  O   GLY     4      33.210  63.120  80.930  1.00  0.00            
ATOM     43  N   PRO     5      32.560  64.820  79.660  1.00  0.00            
ATOM     44  CD  PRO     5      32.290  66.250  79.250  1.00  0.00            
ATOM     45  HD1 PRO     5      31.230  66.440  79.410  1.00  0.00            
ATOM     46  HD2 PRO     5      32.880  67.000  79.770  1.00  0.00            
ATOM     47  CG  PRO     5      32.660  66.410  77.730  1.00  0.00            
ATOM     48  HG1 PRO     5      32.100  67.230  77.300  1.00  0.00            
ATOM     49  HG2 PRO     5      33.730  66.530  77.550  1.00  0.00            
ATOM     50  CB  PRO     5      32.100  65.060  77.300  1.00  0.00            
ATOM     51  HB1 PRO     5      31.020  65.010  77.370  1.00  0.00            
ATOM     52  HB2 PRO     5      32.490  64.760  76.320  1.00  0.00            
ATOM     53  CA  PRO     5      32.660  64.150  78.390  1.00  0.00            
ATOM     54  HA  PRO     5      32.140  63.190  78.370  1.00  0.00            
ATOM     55  C   PRO     5      34.140  63.830  77.970  1.00  0.00            
ATOM     56  O   PRO     5      35.050  64.520  78.310  1.00  0.00            
ATOM     57  N   HYP     6      34.370  62.800  77.140  1.00  0.00            
ATOM     58  CD2 HYP     6      33.410  61.740  76.930  1.00  0.00            
ATOM     59 1HD2 HYP     6      32.760  62.050  76.120  1.00  0.00            
ATOM     60 2HD2 HYP     6      32.850  61.400  77.800  1.00  0.00            
ATOM     61  CG  HYP     6      34.190  60.610  76.310  1.00  0.00            
ATOM     62  HG  HYP     6      33.680  59.970  75.600  1.00  0.00            
ATOM     63  OD1 HYP     6      34.860  59.860  77.270  1.00  0.00            
ATOM     64  HD1 HYP     6      35.470  59.360  76.720  1.00  0.00            
ATOM     65  CB  HYP     6      35.350  61.390  75.510  1.00  0.00            
ATOM     66  HB1 HYP     6      36.220  60.770  75.280  1.00  0.00            
ATOM     67  HB2 HYP     6      34.930  61.770  74.570  1.00  0.00            
ATOM     68  CA  HYP     6      35.650  62.510  76.510  1.00  0.00            
ATOM     69  HA  HYP     6      36.340  62.110  77.250  1.00  0.00            
ATOM     70  C   HYP     6      36.330  63.710  75.790  1.00  0.00            
ATOM     71  O   HYP     6      35.620  64.630  75.330  1.00  0.00            
ATOM     72  N   GLY     7      37.690  63.750  75.700  1.00  0.00            
ATOM     73  H   GLY     7      38.180  63.000  76.150  1.00  0.00            
ATOM     74  CA  GLY     7      38.480  64.770  75.080  1.00  0.00            
ATOM     75  HA1 GLY     7      37.980  65.700  75.350  1.00  0.00            
ATOM     76  HA2 GLY     7      39.480  64.770  75.510  1.00  0.00            
ATOM     77  C   GLY     7      38.540  64.760  73.550  1.00  0.00            
ATOM     78  O   GLY     7      38.090  63.740  72.980  1.00  0.00            
ATOM     79  N   PRO     8      39.130  65.770  72.940  1.00  0.00            
ATOM     80  CD  PRO     8      39.780  66.870  73.560  1.00  0.00            
ATOM     81  HD1 PRO     8      39.030  67.290  74.240  1.00  0.00            
ATOM     82  HD2 PRO     8      40.590  66.620  74.240  1.00  0.00            
ATOM     83  CG  PRO     8      40.290  67.730  72.370  1.00  0.00            
ATOM     84  HG1 PRO     8      40.300  68.810  72.540  1.00  0.00            
ATOM     85  HG2 PRO     8      41.310  67.420  72.140  1.00  0.00            
ATOM     86  CB  PRO     8      39.360  67.400  71.240  1.00  0.00            
ATOM     87  HB1 PRO     8      38.430  67.960  71.280  1.00  0.00            
ATOM     88  HB2 PRO     8      39.770  67.660  70.260  1.00  0.00            
ATOM     89  CA  PRO     8      39.100  65.860  71.470  1.00  0.00            
ATOM     90  HA  PRO     8      38.090  65.580  71.180  1.00  0.00            
ATOM     91  C   PRO     8      40.050  64.990  70.720  1.00  0.00            
ATOM     92  O   PRO     8      40.990  64.450  71.340  1.00  0.00            
ATOM     93  N   HYP     9      39.930  64.760  69.390  1.00  0.00            
ATOM     94  CD2 HYP     9      38.810  65.190  68.570  1.00  0.00            
ATOM     95 1HD2 HYP     9      39.030  66.130  68.050  1.00  0.00            
ATOM     96 2HD2 HYP     9      37.940  65.430  69.170  1.00  0.00            
ATOM     97  CG  HYP     9      38.560  64.130  67.530  1.00  0.00            
ATOM     98  HG  HYP     9      38.080  64.620  66.680  1.00  0.00            
ATOM     99  OD1 HYP     9      37.960  62.950  68.040  1.00  0.00            
ATOM    100  HD1 HYP     9      37.930  62.270  67.370  1.00  0.00            
ATOM    101  CB  HYP     9      40.040  63.770  67.290  1.00  0.00            
ATOM    102  HB1 HYP     9      40.260  62.930  66.630  1.00  0.00            
ATOM    103  HB2 HYP     9      40.450  64.630  66.770  1.00  0.00            
ATOM    104  CA  HYP     9      40.720  63.840  68.600  1.00  0.00            
ATOM    105  HA  HYP     9      40.610  62.810  68.950  1.00  0.00            
ATOM    106  C   HYP     9      42.210  64.120  68.680  1.00  0.00            
ATOM    107  O   HYP     9      42.550  65.300  68.700  1.00  0.00            
ATOM    108  N   GLY    10      42.930  62.980  68.500  1.00  0.00            
ATOM    109  H   GLY    10      42.510  62.070  68.490  1.00  0.00            
ATOM    110  CA  GLY    10      44.360  62.980  68.690  1.00  0.00            
ATOM    111  HA1 GLY    10      44.520  63.520  69.620  1.00  0.00            
ATOM    112  HA2 GLY    10      44.740  61.970  68.840  1.00  0.00            
ATOM    113  C   GLY    10      45.140  63.690  67.540  1.00  0.00            
ATOM    114  O   GLY    10      44.600  63.850  66.430  1.00  0.00            
ATOM    115  N   PRO    11      46.390  64.130  67.740  1.00  0.00            
ATOM    116  CD  PRO    11      47.010  64.430  69.040  1.00  0.00            
ATOM    117  HD1 PRO    11      46.360  64.950  69.740  1.00  0.00            
ATOM    118  HD2 PRO    11      47.390  63.500  69.470  1.00  0.00            
ATOM    119  CG  PRO    11      48.150  65.460  68.750  1.00  0.00            
ATOM    120  HG1 PRO    11      47.810  66.500  68.670  1.00  0.00            
ATOM    121  HG2 PRO    11      48.960  65.380  69.480  1.00  0.00            
ATOM    122  CB  PRO    11      48.600  65.070  67.370  1.00  0.00            
ATOM    123  HB1 PRO    11      48.920  65.930  66.790  1.00  0.00            
ATOM    124  HB2 PRO    11      49.360  64.300  67.400  1.00  0.00            
ATOM    125  CA  PRO    11      47.270  64.640  66.700  1.00  0.00            
ATOM    126  HA  PRO    11      46.680  65.460  66.290  1.00  0.00            
ATOM    127  C   PRO    11      47.450  63.570  65.570  1.00  0.00            
ATOM    128  O   PRO    11      47.380  62.390  65.870  1.00  0.00            
ATOM    129  N   HYP    12      47.820  63.970  64.340  1.00  0.00            
ATOM    130  CD2 HYP    12      47.660  65.300  63.840  1.00  0.00            
ATOM    131 1HD2 HYP    12      48.580  65.880  63.910  1.00  0.00            
ATOM    132 2HD2 HYP    12      46.910  65.910  64.350  1.00  0.00            
ATOM    133  CG  HYP    12      47.290  65.180  62.390  1.00  0.00            
ATOM    134  HG  HYP    12      47.460  66.070  61.790  1.00  0.00            
ATOM    135  OD1 HYP    12      45.830  64.840  62.370  1.00  0.00            
ATOM    136  HD1 HYP    12      45.380  65.640  62.640  1.00  0.00            
ATOM    137  CB  HYP    12      48.110  63.970  61.950  1.00  0.00            
ATOM    138  HB1 HYP    12      47.650  63.490  61.090  1.00  0.00            
ATOM    139  HB2 HYP    12      49.120  64.290  61.690  1.00  0.00            
ATOM    140  CA  HYP    12      48.190  63.110  63.210  1.00  0.00            
ATOM    141  HA  HYP    12      47.480  62.290  63.150  1.00  0.00            
ATOM    142  C   HYP    12      49.600  62.460  63.320  1.00  0.00            
ATOM    143  O   HYP    12      50.540  63.150  63.650  1.00  0.00            
ATOM    144  N   GLY    13      49.670  61.220  62.930  1.00  0.00            
ATOM    145  H   GLY    13      48.850  60.750  62.560  1.00  0.00            
ATOM    146  CA  GLY    13      51.000  60.540  62.870  1.00  0.00            
ATOM    147  HA1 GLY    13      51.500  60.730  63.820  1.00  0.00            
ATOM    148  HA2 GLY    13      50.870  59.460  62.910  1.00  0.00            
ATOM    149  C   GLY    13      52.030  61.010  61.820  1.00  0.00            
ATOM    150  O   GLY    13      51.780  61.960  61.090  1.00  0.00            
ATOM    151  N   GLN    14      53.200  60.400  61.790  1.00  0.00            
ATOM    152  H   GLN    14      53.330  59.540  62.310  1.00  0.00            
ATOM    153  CA  GLN    14      54.360  60.850  61.040  1.00  0.00            
ATOM    154  HA  GLN    14      54.200  61.920  60.870  1.00  0.00            
ATOM    155  CB  GLN    14      55.670  60.700  61.860  1.00  0.00            
ATOM    156  HB1 GLN    14      55.800  59.700  62.280  1.00  0.00            
ATOM    157  HB2 GLN    14      56.550  60.910  61.260  1.00  0.00            
ATOM    158  CG  GLN    14      55.790  61.550  63.130  1.00  0.00            
ATOM    159  HG1 GLN    14      55.550  62.590  62.910  1.00  0.00            
ATOM    160  HG2 GLN    14      55.150  61.200  63.940  1.00  0.00            
ATOM    161  CD  GLN    14      57.170  61.430  63.790  1.00  0.00            
ATOM    162  OE1 GLN    14      58.000  60.610  63.440  1.00  0.00            
ATOM    163  NE2 GLN    14      57.600  62.210  64.780  1.00  0.00            
ATOM    164 1HE2 GLN    14      58.550  62.030  65.050  1.00  0.00            
ATOM    165 2HE2 GLN    14      57.030  62.950  65.180  1.00  0.00            
ATOM    166  C   GLN    14      54.550  60.210  59.700  1.00  0.00            
ATOM    167  O   GLN    14      54.190  59.080  59.560  1.00  0.00            
ATOM    168  N   GLY    15      55.160  60.850  58.720  1.00  0.00            
ATOM    169  H   GLY    15      55.500  61.780  58.940  1.00  0.00            
ATOM    170  CA  GLY    15      55.400  60.300  57.290  1.00  0.00            
ATOM    171  HA1 GLY    15      54.820  59.430  56.990  1.00  0.00            
ATOM    172  HA2 GLY    15      55.130  61.160  56.670  1.00  0.00            
ATOM    173  C   GLY    15      56.880  60.000  56.870  1.00  0.00            
ATOM    174  O   GLY    15      57.540  60.920  56.310  1.00  0.00            
ATOM    175  N   PRO    16      57.560  58.920  57.370  1.00  0.00            
ATOM    176  CD  PRO    16      57.060  58.060  58.480  1.00  0.00            
ATOM    177  HD1 PRO    16      56.140  57.520  58.240  1.00  0.00            
ATOM    178  HD2 PRO    16      57.030  58.640  59.400  1.00  0.00            
ATOM    179  CG  PRO    16      58.180  57.020  58.560  1.00  0.00            
ATOM    180  HG1 PRO    16      58.300  56.670  59.580  1.00  0.00            
ATOM    181  HG2 PRO    16      57.940  56.080  58.050  1.00  0.00            
ATOM    182  CB  PRO    16      59.450  57.660  58.050  1.00  0.00            
ATOM    183  HB1 PRO    16      59.900  58.330  58.780  1.00  0.00            
ATOM    184  HB2 PRO    16      60.160  56.930  57.660  1.00  0.00            
ATOM    185  CA  PRO    16      58.890  58.570  56.980  1.00  0.00            
ATOM    186  HA  PRO    16      59.550  59.430  56.920  1.00  0.00            
ATOM    187  C   PRO    16      59.020  57.950  55.570  1.00  0.00            
ATOM    188  O   PRO    16      58.150  57.240  55.120  1.00  0.00            
ATOM    189  N   HYP    17      60.100  58.210  54.810  1.00  0.00            
ATOM    190  CD2 HYP    17      61.190  59.130  55.040  1.00  0.00            
ATOM    191 1HD2 HYP    17      62.060  58.650  55.500  1.00  0.00            
ATOM    192 2HD2 HYP    17      60.860  60.060  55.500  1.00  0.00            
ATOM    193  CG  HYP    17      61.700  59.580  53.650  1.00  0.00            
ATOM    194  HG  HYP    17      62.770  59.770  53.610  1.00  0.00            
ATOM    195  OD1 HYP    17      60.970  60.670  53.130  1.00  0.00            
ATOM    196  HD1 HYP    17      61.090  61.420  53.720  1.00  0.00            
ATOM    197  CB  HYP    17      61.420  58.300  52.850  1.00  0.00            
ATOM    198  HB1 HYP    17      61.220  58.630  51.830  1.00  0.00            
ATOM    199  HB2 HYP    17      62.230  57.580  52.840  1.00  0.00            
ATOM    200  CA  HYP    17      60.190  57.710  53.420  1.00  0.00            
ATOM    201  HA  HYP    17      59.360  58.100  52.840  1.00  0.00            
ATOM    202  C   HYP    17      60.250  56.180  53.320  1.00  0.00            
ATOM    203  O   HYP    17      60.670  55.550  54.330  1.00  0.00            
ATOM    204  N   GLY    18      60.130  55.620  52.150  1.00  0.00            
ATOM    205  H   GLY    18      59.910  56.140  51.310  1.00  0.00            
ATOM    206  CA  GLY    18      60.440  54.240  51.890  1.00  0.00            
ATOM    207  HA1 GLY    18      60.270  53.570  52.730  1.00  0.00            
ATOM    208  HA2 GLY    18      59.760  53.910  51.100  1.00  0.00            
ATOM    209  C   GLY    18      61.910  54.020  51.440  1.00  0.00            
ATOM    210  O   GLY    18      62.760  54.850  51.680  1.00  0.00            
ATOM    211  N   PRO    19      62.160  52.920  50.750  1.00  0.00            
ATOM    212  CD  PRO    19      61.270  51.740  50.650  1.00  0.00            
ATOM    213  HD1 PRO    19      60.450  51.900  49.940  1.00  0.00            
ATOM    214  HD2 PRO    19      60.910  51.570  51.660  1.00  0.00            
ATOM    215  CG  PRO    19      62.120  50.580  50.070  1.00  0.00            
ATOM    216  HG1 PRO    19      61.900  49.590  50.470  1.00  0.00            
ATOM    217  HG2 PRO    19      61.980  50.730  49.000  1.00  0.00            
ATOM    218  CB  PRO    19      63.500  51.030  50.330  1.00  0.00            
ATOM    219  HB1 PRO    19      63.880  50.650  51.280  1.00  0.00            
ATOM    220  HB2 PRO    19      64.140  50.600  49.560  1.00  0.00            
ATOM    221  CA  PRO    19      63.450  52.590  50.210  1.00  0.00            
ATOM    222  HA  PRO    19      64.270  53.080  50.740  1.00  0.00            
ATOM    223  C   PRO    19      63.600  52.970  48.720  1.00  0.00            
ATOM    224  O   PRO    19      62.690  53.460  48.130  1.00  0.00            
ATOM    225  N   HYP    20      64.830  52.800  48.110  1.00  0.00            
ATOM    226  CD2 HYP    20      66.100  52.720  48.820  1.00  0.00            
ATOM    227 1HD2 HYP    20      66.370  51.690  49.030  1.00  0.00            
ATOM    228 2HD2 HYP    20      66.210  53.480  49.600  1.00  0.00            
ATOM    229  CG  HYP    20      67.120  53.240  47.790  1.00  0.00            
ATOM    230  HG  HYP    20      68.110  52.800  47.940  1.00  0.00            
ATOM    231  OD1 HYP    20      67.290  54.600  47.750  1.00  0.00            
ATOM    232  HD1 HYP    20      67.500  54.900  48.640  1.00  0.00            
ATOM    233  CB  HYP    20      66.490  52.830  46.490  1.00  0.00            
ATOM    234  HB1 HYP    20      66.820  53.510  45.700  1.00  0.00            
ATOM    235  HB2 HYP    20      66.830  51.820  46.280  1.00  0.00            
ATOM    236  CA  HYP    20      65.000  52.880  46.740  1.00  0.00            
ATOM    237  HA  HYP    20      64.640  53.820  46.310  1.00  0.00            
ATOM    238  C   HYP    20      64.420  51.620  46.050  1.00  0.00            
ATOM    239  O   HYP    20      64.170  50.540  46.630  1.00  0.00            
ATOM    240  N   GLY    21      64.070  51.730  44.730  1.00  0.00            
ATOM    241  H   GLY    21      64.360  52.570  44.250  1.00  0.00            
ATOM    242  CA  GLY    21      63.260  50.790  43.890  1.00  0.00            
ATOM    243  HA1 GLY    21      62.380  50.580  44.510  1.00  0.00            
ATOM    244  HA2 GLY    21      62.960  51.340  43.000  1.00  0.00            
ATOM    245  C   GLY    21      63.820  49.480  43.410  1.00  0.00            
ATOM    246  O   GLY    21      65.010  49.250  43.710  1.00  0.00            
ATOM    247  N   PRO    22      63.120  48.690  42.530  1.00  0.00            
ATOM    248  CD  PRO    22      61.710  48.820  42.270  1.00  0.00            
ATOM    249  HD1 PRO    22      61.110  48.650  43.160  1.00  0.00            
ATOM    250  HD2 PRO    22      61.510  49.770  41.780  1.00  0.00            
ATOM    251  CG  PRO    22      61.410  47.780  41.250  1.00  0.00            
ATOM    252  HG1 PRO    22      60.350  47.520  41.200  1.00  0.00            
ATOM    253  HG2 PRO    22      61.680  48.100  40.240  1.00  0.00            
ATOM    254  CB  PRO    22      62.350  46.660  41.760  1.00  0.00            
ATOM    255  HB1 PRO    22      62.030  46.130  42.650  1.00  0.00            
ATOM    256  HB2 PRO    22      62.610  45.920  41.010  1.00  0.00            
ATOM    257  CA  PRO    22      63.630  47.440  42.000  1.00  0.00            
ATOM    258  HA  PRO    22      64.190  46.890  42.750  1.00  0.00            
ATOM    259  C   PRO    22      64.600  47.520  40.770  1.00  0.00            
ATOM    260  O   PRO    22      64.550  48.520  40.110  1.00  0.00            
ATOM    261  N   HYP    23      65.430  46.500  40.360  1.00  0.00            
ATOM    262  CD2 HYP    23      65.690  45.220  41.090  1.00  0.00            
ATOM    263 1HD2 HYP    23      64.960  44.460  40.800  1.00  0.00            
ATOM    264 2HD2 HYP    23      65.760  45.270  42.180  1.00  0.00            
ATOM    265  CG  HYP    23      67.120  44.830  40.670  1.00  0.00            
ATOM    266  HG  HYP    23      67.330  43.770  40.860  1.00  0.00            
ATOM    267  OD1 HYP    23      68.220  45.540  41.150  1.00  0.00            
ATOM    268  HD1 HYP    23      68.940  45.350  40.550  1.00  0.00            
ATOM    269  CB  HYP    23      67.000  45.100  39.160  1.00  0.00            
ATOM    270  HB1 HYP    23      67.950  45.020  38.620  1.00  0.00            
ATOM    271  HB2 HYP    23      66.340  44.380  38.690  1.00  0.00            
ATOM    272  CA  HYP    23      66.360  46.500  39.170  1.00  0.00            
ATOM    273  HA  HYP    23      67.200  47.190  39.270  1.00  0.00            
ATOM    274  C   HYP    23      65.550  46.820  37.910  1.00  0.00            
ATOM    275  O   HYP    23      64.440  46.320  37.800  1.00  0.00            
ATOM    276  N   GLY    24      66.110  47.620  37.000  1.00  0.00            
ATOM    277  H   GLY    24      66.940  48.110  37.310  1.00  0.00            
ATOM    278  CA  GLY    24      65.370  48.100  35.790  1.00  0.00            
ATOM    279  HA1 GLY    24      64.450  48.630  36.070  1.00  0.00            
ATOM    280  HA2 GLY    24      65.910  48.870  35.240  1.00  0.00            
ATOM    281  C   GLY    24      64.910  47.020  34.750  1.00  0.00            
ATOM    282  O   GLY    24      65.360  45.850  34.810  1.00  0.00            
ATOM    283  N   PRO    25      64.040  47.330  33.830  1.00  0.00            
ATOM    284  CD  PRO    25      63.420  48.600  33.610  1.00  0.00            
ATOM    285  HD1 PRO    25      64.090  49.300  33.100  1.00  0.00            
ATOM    286  HD2 PRO    25      63.150  49.010  34.580  1.00  0.00            
ATOM    287  CG  PRO    25      62.220  48.340  32.750  1.00  0.00            
ATOM    288  HG1 PRO    25      61.480  47.800  33.350  1.00  0.00            
ATOM    289  HG2 PRO    25      61.740  49.250  32.400  1.00  0.00            
ATOM    290  CB  PRO    25      62.810  47.330  31.740  1.00  0.00            
ATOM    291  HB1 PRO    25      62.070  46.610  31.420  1.00  0.00            
ATOM    292  HB2 PRO    25      63.450  47.790  30.990  1.00  0.00            
ATOM    293  CA  PRO    25      63.710  46.500  32.710  1.00  0.00            
ATOM    294  HA  PRO    25      63.220  45.660  33.200  1.00  0.00            
ATOM    295  C   PRO    25      64.910  45.970  31.880  1.00  0.00            
ATOM    296  O   PRO    25      65.830  46.720  31.660  1.00  0.00            
ATOM    297  N   HYP    26      64.890  44.800  31.270  1.00  0.00            
ATOM    298  CD2 HYP    26      63.790  43.860  31.310  1.00  0.00            
ATOM    299 1HD2 HYP    26      63.020  44.230  30.630  1.00  0.00            
ATOM    300 2HD2 HYP    26      63.420  43.800  32.340  1.00  0.00            
ATOM    301  CG  HYP    26      64.270  42.510  30.820  1.00  0.00            
ATOM    302  HG  HYP    26      63.460  41.900  30.410  1.00  0.00            
ATOM    303  OD1 HYP    26      64.960  41.880  31.850  1.00  0.00            
ATOM    304  HD1 HYP    26      64.270  41.500  32.400  1.00  0.00            
ATOM    305  CB  HYP    26      65.350  42.970  29.830  1.00  0.00            
ATOM    306  HB1 HYP    26      66.160  42.230  29.830  1.00  0.00            
ATOM    307  HB2 HYP    26      64.830  43.060  28.880  1.00  0.00            
ATOM    308  CA  HYP    26      65.890  44.290  30.320  1.00  0.00            
ATOM    309  HA  HYP    26      66.800  44.200  30.910  1.00  0.00            
ATOM    310  C   HYP    26      66.210  45.230  29.120  1.00  0.00            
ATOM    311  O   HYP    26      65.290  45.840  28.580  1.00  0.00            
ATOM    312  N   GLY    27      67.430  45.180  28.530  1.00  0.00            
ATOM    313  H   GLY    27      68.110  44.540  28.920  1.00  0.00            
ATOM    314  CA  GLY    27      67.820  46.070  27.400  1.00  0.00            
ATOM    315  HA1 GLY    27      67.240  46.990  27.520  1.00  0.00            
ATOM    316  HA2 GLY    27      68.900  46.190  27.380  1.00  0.00            
ATOM    317  C   GLY    27      67.400  45.440  26.060  1.00  0.00            
ATOM    318  O   GLY    27      66.950  44.280  26.080  1.00  0.00            
ATOM    319  N   PRO    28      67.560  46.190  24.960  1.00  0.00            
ATOM    320  CD  PRO    28      67.930  47.580  24.960  1.00  0.00            
ATOM    321  HD1 PRO    28      67.760  48.240  25.810  1.00  0.00            
ATOM    322  HD2 PRO    28      68.970  47.830  24.740  1.00  0.00            
ATOM    323  CG  PRO    28      67.240  48.170  23.750  1.00  0.00            
ATOM    324  HG1 PRO    28      66.180  48.370  23.890  1.00  0.00            
ATOM    325  HG2 PRO    28      67.720  49.060  23.360  1.00  0.00            
ATOM    326  CB  PRO    28      67.300  46.970  22.760  1.00  0.00            
ATOM    327  HB1 PRO    28      66.440  46.950  22.090  1.00  0.00            
ATOM    328  HB2 PRO    28      68.290  46.980  22.290  1.00  0.00            
ATOM    329  CA  PRO    28      67.210  45.750  23.630  1.00  0.00            
ATOM    330  HA  PRO    28      66.180  45.380  23.670  1.00  0.00            
ATOM    331  C   PRO    28      67.980  44.530  23.120  1.00  0.00            
ATOM    332  O   PRO    28      69.100  44.320  23.570  1.00  0.00            
ATOM    333  N   HYP    29      67.460  43.710  22.190  1.00  0.00            
ATOM    334  CD2 HYP    29      66.000  43.570  21.890  1.00  0.00            
ATOM    335 1HD2 HYP    29      65.710  44.240  21.090  1.00  0.00            
ATOM    336 2HD2 HYP    29      65.500  43.700  22.850  1.00  0.00            
ATOM    337  CG  HYP    29      65.940  42.080  21.330  1.00  0.00            
ATOM    338  HG  HYP    29      65.010  42.030  20.750  1.00  0.00            
ATOM    339  OD1 HYP    29      65.950  41.010  22.280  1.00  0.00            
ATOM    340  HD1 HYP    29      65.510  41.330  23.070  1.00  0.00            
ATOM    341  CB  HYP    29      67.180  42.160  20.490  1.00  0.00            
ATOM    342  HB1 HYP    29      67.520  41.180  20.140  1.00  0.00            
ATOM    343  HB2 HYP    29      66.950  42.820  19.660  1.00  0.00            
ATOM    344  CA  HYP    29      68.220  42.760  21.450  1.00  0.00            
ATOM    345  HA  HYP    29      68.580  41.940  22.080  1.00  0.00            
ATOM    346  C   HYP    29      69.410  43.350  20.680  1.00  0.00            
ATOM    347  O   HYP    29      69.230  44.340  19.870  1.00  0.00            
ATOM    348  N   GLY    30      70.560  42.760  20.690  1.00  0.00            
ATOM    349  H   GLY    30      70.670  41.950  21.280  1.00  0.00            
ATOM    350  CA  GLY    30      71.840  43.360  20.170  1.00  0.00            
ATOM    351  HA1 GLY    30      72.670  42.670  20.330  1.00  0.00            
ATOM    352  HA2 GLY    30      71.710  43.470  19.090  1.00  0.00            
ATOM    353  C   GLY    30      72.190  44.760  20.610  1.00  0.00            
ATOM    354  O   GLY    30      71.320  45.490  21.170  1.00  0.00            
ATOM    355  N   NH2    31      73.350  45.290  20.230  1.00  0.00            
ATOM    356  H1  NH2    31      73.990  44.660  19.770  1.00  0.00            
ATOM    357  H2  NH2    31      73.540  46.280  20.320  1.00  0.00            
ATOM    358  CH3 ACE     1      32.990  66.720  88.830  1.00  0.00            
ATOM    359 1HH3 ACE     1      32.330  67.590  88.770  1.00  0.00            
ATOM    360 2HH3 ACE     1      32.460  65.850  88.450  1.00  0.00            
ATOM    361 3HH3 ACE     1      33.270  66.530  89.860  1.00  0.00            
ATOM    362  C   ACE     1      34.180  66.990  87.940  1.00  0.00            
ATOM    363  O   ACE     1      34.350  68.070  87.350  1.00  0.00            
ATOM    364  N   PRO     2      35.080  66.030  87.810  1.00  0.00            
ATOM    365  CD  PRO     2      34.990  64.640  88.210  1.00  0.00            
ATOM    366  HD1 PRO     2      34.980  64.480  89.280  1.00  0.00            
ATOM    367  HD2 PRO     2      34.080  64.320  87.710  1.00  0.00            
ATOM    368  CG  PRO     2      36.170  63.920  87.600  1.00  0.00            
ATOM    369  HG1 PRO     2      36.420  63.010  88.140  1.00  0.00            
ATOM    370  HG2 PRO     2      36.040  63.670  86.550  1.00  0.00            
ATOM    371  CB  PRO     2      37.280  64.980  87.570  1.00  0.00            
ATOM    372  HB1 PRO     2      37.760  65.210  88.520  1.00  0.00            
ATOM    373  HB2 PRO     2      38.020  64.570  86.880  1.00  0.00            
ATOM    374  CA  PRO     2      36.400  66.190  87.160  1.00  0.00            
ATOM    375  HA  PRO     2      36.990  67.060  87.470  1.00  0.00            
ATOM    376  C   PRO     2      36.350  66.320  85.610  1.00  0.00            
ATOM    377  O   PRO     2      35.430  65.870  85.000  1.00  0.00            
ATOM    378  N   HYP     3      37.410  66.910  85.010  1.00  0.00            
ATOM    379  CD2 HYP     3      38.650  67.450  85.610  1.00  0.00            
ATOM    380 1HD2 HYP     3      39.250  66.640  86.030  1.00  0.00            
ATOM    381 2HD2 HYP     3      38.440  68.220  86.350  1.00  0.00            
ATOM    382  CG  HYP     3      39.490  68.110  84.520  1.00  0.00            
ATOM    383  HG  HYP     3      40.540  68.070  84.790  1.00  0.00            
ATOM    384  OD1 HYP     3      38.940  69.480  84.430  1.00  0.00            
ATOM    385  HD1 HYP     3      39.350  70.000  83.730  1.00  0.00            
ATOM    386  CB  HYP     3      39.190  67.270  83.320  1.00  0.00            
ATOM    387  HB1 HYP     3      39.320  67.750  82.340  1.00  0.00            
ATOM    388  HB2 HYP     3      39.840  66.400  83.410  1.00  0.00            
ATOM    389  CA  HYP     3      37.770  66.760  83.600  1.00  0.00            
ATOM    390  HA  HYP     3      37.090  67.380  83.010  1.00  0.00            
ATOM    391  C   HYP     3      37.680  65.320  83.010  1.00  0.00            
ATOM    392  O   HYP     3      37.970  64.350  83.680  1.00  0.00            
ATOM    393  N   GLY     4      37.180  65.140  81.810  1.00  0.00            
ATOM    394  H   GLY     4      36.850  65.980  81.360  1.00  0.00            
ATOM    395  CA  GLY     4      36.970  63.920  81.100  1.00  0.00            
ATOM    396  HA1 GLY     4      36.330  63.310  81.730  1.00  0.00            
ATOM    397  HA2 GLY     4      36.440  64.170  80.190  1.00  0.00            
ATOM    398  C   GLY     4      38.250  63.210  80.710  1.00  0.00            
ATOM    399  O   GLY     4      39.310  63.800  80.940  1.00  0.00            
ATOM    400  N   PRO     5      38.170  61.930  80.280  1.00  0.00            
ATOM    401  CD  PRO     5      36.900  61.260  80.150  1.00  0.00            
ATOM    402  HD1 PRO     5      36.570  60.960  81.140  1.00  0.00            
ATOM    403  HD2 PRO     5      36.060  61.770  79.680  1.00  0.00            
ATOM    404  CG  PRO     5      37.210  59.960  79.380  1.00  0.00            
ATOM    405  HG1 PRO     5      36.540  59.140  79.630  1.00  0.00            
ATOM    406  HG2 PRO     5      37.160  60.230  78.320  1.00  0.00            
ATOM    407  CB  PRO     5      38.640  59.660  79.780  1.00  0.00            
ATOM    408  HB1 PRO     5      38.730  59.300  80.800  1.00  0.00            
ATOM    409  HB2 PRO     5      39.160  58.960  79.130  1.00  0.00            
ATOM    410  CA  PRO     5      39.280  61.120  79.880  1.00  0.00            
ATOM    411  HA  PRO     5      40.060  61.080  80.650  1.00  0.00            
ATOM    412  C   PRO     5      39.880  61.590  78.520  1.00  0.00            
ATOM    413  O   PRO     5      39.180  62.190  77.710  1.00  0.00            
ATOM    414  N   HYP     6      41.130  61.140  78.260  1.00  0.00            
ATOM    415  CD2 HYP     6      42.000  60.350  79.090  1.00  0.00            
ATOM    416 1HD2 HYP     6      41.630  59.330  79.160  1.00  0.00            
ATOM    417 2HD2 HYP     6      41.950  60.810  80.080  1.00  0.00            
ATOM    418  CG  HYP     6      43.400  60.420  78.450  1.00  0.00            
ATOM    419  HG  HYP     6      43.870  59.440  78.570  1.00  0.00            
ATOM    420  OD1 HYP     6      44.370  61.340  78.900  1.00  0.00            
ATOM    421  HD1 HYP     6      44.490  61.140  79.830  1.00  0.00            
ATOM    422  CB  HYP     6      43.070  60.550  76.940  1.00  0.00            
ATOM    423  HB1 HYP     6      43.820  61.010  76.300  1.00  0.00            
ATOM    424  HB2 HYP     6      42.930  59.590  76.440  1.00  0.00            
ATOM    425  CA  HYP     6      41.790  61.370  77.030  1.00  0.00            
ATOM    426  HA  HYP     6      41.990  62.440  77.090  1.00  0.00            
ATOM    427  C   HYP     6      40.970  60.990  75.800  1.00  0.00            
ATOM    428  O   HYP     6      40.330  59.910  75.840  1.00  0.00            
ATOM    429  N   GLY     7      41.040  61.810  74.770  1.00  0.00            
ATOM    430  H   GLY     7      41.590  62.650  74.710  1.00  0.00            
ATOM    431  CA  GLY     7      40.320  61.600  73.520  1.00  0.00            
ATOM    432  HA1 GLY     7      39.240  61.670  73.700  1.00  0.00            
ATOM    433  HA2 GLY     7      40.470  62.470  72.870  1.00  0.00            
ATOM    434  C   GLY     7      40.630  60.260  72.790  1.00  0.00            
ATOM    435  O   GLY     7      41.630  59.610  73.190  1.00  0.00            
ATOM    436  N   PRO     8      39.900  59.980  71.710  1.00  0.00            
ATOM    437  CD  PRO     8      38.510  60.460  71.410  1.00  0.00            
ATOM    438  HD1 PRO     8      38.650  61.410  70.890  1.00  0.00            
ATOM    439  HD2 PRO     8      37.920  60.550  72.320  1.00  0.00            
ATOM    440  CG  PRO     8      37.840  59.450  70.460  1.00  0.00            
ATOM    441  HG1 PRO     8      37.410  58.620  71.020  1.00  0.00            
ATOM    442  HG2 PRO     8      37.150  59.930  69.770  1.00  0.00            
ATOM    443  CB  PRO     8      39.100  58.940  69.680  1.00  0.00            
ATOM    444  HB1 PRO     8      38.830  58.030  69.140  1.00  0.00            
ATOM    445  HB2 PRO     8      39.350  59.660  68.910  1.00  0.00            
ATOM    446  CA  PRO     8      40.230  58.930  70.740  1.00  0.00            
ATOM    447  HA  PRO     8      40.190  57.980  71.280  1.00  0.00            
ATOM    448  C   PRO     8      41.600  59.190  70.010  1.00  0.00            
ATOM    449  O   PRO     8      41.930  60.320  69.740  1.00  0.00            
ATOM    450  N   HYP     9      42.320  58.140  69.580  1.00  0.00            
ATOM    451  CD2 HYP     9      42.180  56.690  69.950  1.00  0.00            
ATOM    452 1HD2 HYP     9      41.400  56.330  69.280  1.00  0.00            
ATOM    453 2HD2 HYP     9      41.950  56.640  71.010  1.00  0.00            
ATOM    454  CG  HYP     9      43.520  55.970  69.570  1.00  0.00            
ATOM    455  HG  HYP     9      43.480  55.000  69.080  1.00  0.00            
ATOM    456  OD1 HYP     9      44.390  55.890  70.740  1.00  0.00            
ATOM    457  HD1 HYP     9      43.990  55.190  71.260  1.00  0.00            
ATOM    458  CB  HYP     9      44.070  56.880  68.450  1.00  0.00            
ATOM    459  HB1 HYP     9      45.160  56.870  68.440  1.00  0.00            
ATOM    460  HB2 HYP     9      43.710  56.490  67.500  1.00  0.00            
ATOM    461  CA  HYP     9      43.510  58.280  68.800  1.00  0.00            
ATOM    462  HA  HYP     9      44.230  58.710  69.480  1.00  0.00            
ATOM    463  C   HYP     9      43.470  59.030  67.480  1.00  0.00            
ATOM    464  O   HYP     9      42.470  59.050  66.790  1.00  0.00            
ATOM    465  N   GLY    10      44.480  59.710  67.110  1.00  0.00            
ATOM    466  H   GLY    10      45.300  59.700  67.710  1.00  0.00            
ATOM    467  CA  GLY    10      44.470  60.510  65.890  1.00  0.00            
ATOM    468  HA1 GLY    10      43.740  61.320  65.980  1.00  0.00            
ATOM    469  HA2 GLY    10      45.450  61.000  65.930  1.00  0.00            
ATOM    470  C   GLY    10      44.390  59.870  64.460  1.00  0.00            
ATOM    471  O   GLY    10      44.480  58.660  64.420  1.00  0.00            
ATOM    472  N   PRO    11      44.300  60.610  63.350  1.00  0.00            
ATOM    473  CD  PRO    11      43.920  61.990  63.380  1.00  0.00            
ATOM    474  HD1 PRO    11      44.750  62.640  63.660  1.00  0.00            
ATOM    475  HD2 PRO    11      43.020  62.120  63.990  1.00  0.00            
ATOM    476  CG  PRO    11      43.470  62.250  61.960  1.00  0.00            
ATOM    477  HG1 PRO    11      42.440  61.980  61.790  1.00  0.00            
ATOM    478  HG2 PRO    11      43.540  63.330  61.800  1.00  0.00            
ATOM    479  CB  PRO    11      44.500  61.430  61.130  1.00  0.00            
ATOM    480  HB1 PRO    11      44.100  61.110  60.170  1.00  0.00            
ATOM    481  HB2 PRO    11      45.440  61.970  61.060  1.00  0.00            
ATOM    482  CA  PRO    11      44.540  60.180  61.960  1.00  0.00            
ATOM    483  HA  PRO    11      43.680  59.560  61.730  1.00  0.00            
ATOM    484  C   PRO    11      45.930  59.500  61.700  1.00  0.00            
ATOM    485  O   PRO    11      46.910  59.960  62.180  1.00  0.00            
ATOM    486  N   HYP    12      45.960  58.420  60.910  1.00  0.00            
ATOM    487  CD2 HYP    12      44.790  57.670  60.520  1.00  0.00            
ATOM    488 1HD2 HYP    12      44.240  58.190  59.740  1.00  0.00            
ATOM    489 2HD2 HYP    12      44.240  57.540  61.450  1.00  0.00            
ATOM    490  CG  HYP    12      45.240  56.250  60.180  1.00  0.00            
ATOM    491  HG  HYP    12      44.610  55.790  59.420  1.00  0.00            
ATOM    492  OD1 HYP    12      45.420  55.390  61.280  1.00  0.00            
ATOM    493  HD1 HYP    12      45.680  54.550  60.910  1.00  0.00            
ATOM    494  CB  HYP    12      46.610  56.560  59.540  1.00  0.00            
ATOM    495  HB1 HYP    12      47.270  55.700  59.610  1.00  0.00            
ATOM    496  HB2 HYP    12      46.410  56.960  58.550  1.00  0.00            
ATOM    497  CA  HYP    12      47.120  57.690  60.420  1.00  0.00            
ATOM    498  HA  HYP    12      47.730  57.280  61.220  1.00  0.00            
ATOM    499  C   HYP    12      48.010  58.640  59.610  1.00  0.00            
ATOM    500  O   HYP    12      47.530  59.530  58.970  1.00  0.00            
ATOM    501  N   GLY    13      49.320  58.570  59.740  1.00  0.00            
ATOM    502  H   GLY    13      49.690  57.780  60.240  1.00  0.00            
ATOM    503  CA  GLY    13      50.290  59.250  58.860  1.00  0.00            
ATOM    504  HA1 GLY    13      50.050  60.300  58.690  1.00  0.00            
ATOM    505  HA2 GLY    13      51.240  59.190  59.380  1.00  0.00            
ATOM    506  C   GLY    13      50.630  58.500  57.540  1.00  0.00            
ATOM    507  O   GLY    13      50.140  57.400  57.360  1.00  0.00            
ATOM    508  N   GLN    14      51.340  59.150  56.590  1.00  0.00            
ATOM    509  H   GLN    14      51.520  60.140  56.680  1.00  0.00            
ATOM    510  CA  GLN    14      51.590  58.630  55.290  1.00  0.00            
ATOM    511  HA  GLN    14      51.530  57.540  55.320  1.00  0.00            
ATOM    512  CB  GLN    14      50.750  59.220  54.100  1.00  0.00            
ATOM    513  HB1 GLN    14      49.690  59.080  54.300  1.00  0.00            
ATOM    514  HB2 GLN    14      50.870  60.300  54.060  1.00  0.00            
ATOM    515  CG  GLN    14      51.110  58.700  52.740  1.00  0.00            
ATOM    516  HG1 GLN    14      52.030  59.180  52.400  1.00  0.00            
ATOM    517  HG2 GLN    14      51.310  57.640  52.880  1.00  0.00            
ATOM    518  CD  GLN    14      49.960  58.850  51.750  1.00  0.00            
ATOM    519  OE1 GLN    14      49.100  59.710  51.890  1.00  0.00            
ATOM    520  NE2 GLN    14      49.950  58.080  50.700  1.00  0.00            
ATOM    521 1HE2 GLN    14      49.200  58.180  50.030  1.00  0.00            
ATOM    522 2HE2 GLN    14      50.750  57.490  50.540  1.00  0.00            
ATOM    523  C   GLN    14      53.020  58.910  54.950  1.00  0.00            
ATOM    524  O   GLN    14      53.510  60.030  55.000  1.00  0.00            
ATOM    525  N   GLY    15      53.760  57.870  54.630  1.00  0.00            
ATOM    526  H   GLY    15      53.320  56.980  54.480  1.00  0.00            
ATOM    527  CA  GLY    15      55.220  57.880  54.210  1.00  0.00            
ATOM    528  HA1 GLY    15      55.640  58.720  54.770  1.00  0.00            
ATOM    529  HA2 GLY    15      55.810  57.000  54.470  1.00  0.00            
ATOM    530  C   GLY    15      55.330  58.160  52.720  1.00  0.00            
ATOM    531  O   GLY    15      54.720  57.380  51.950  1.00  0.00            
ATOM    532  N   PRO    16      56.040  59.210  52.250  1.00  0.00            
ATOM    533  CD  PRO    16      56.890  60.150  53.010  1.00  0.00            
ATOM    534  HD1 PRO    16      56.350  60.970  53.490  1.00  0.00            
ATOM    535  HD2 PRO    16      57.500  59.520  53.650  1.00  0.00            
ATOM    536  CG  PRO    16      57.910  60.660  52.000  1.00  0.00            
ATOM    537  HG1 PRO    16      58.210  61.670  52.310  1.00  0.00            
ATOM    538  HG2 PRO    16      58.790  60.030  51.960  1.00  0.00            
ATOM    539  CB  PRO    16      57.120  60.630  50.680  1.00  0.00            
ATOM    540  HB1 PRO    16      56.470  61.500  50.590  1.00  0.00            
ATOM    541  HB2 PRO    16      57.760  60.590  49.790  1.00  0.00            
ATOM    542  CA  PRO    16      56.300  59.310  50.810  1.00  0.00            
ATOM    543  HA  PRO    16      55.350  59.510  50.330  1.00  0.00            
ATOM    544  C   PRO    16      56.980  58.080  50.200  1.00  0.00            
ATOM    545  O   PRO    16      57.580  57.280  50.960  1.00  0.00            
ATOM    546  N   HYP    17      57.050  57.960  48.870  1.00  0.00            
ATOM    547  CD2 HYP    17      56.340  58.630  47.870  1.00  0.00            
ATOM    548 1HD2 HYP    17      56.840  59.550  47.590  1.00  0.00            
ATOM    549 2HD2 HYP    17      55.360  58.880  48.280  1.00  0.00            
ATOM    550  CG  HYP    17      56.160  57.680  46.650  1.00  0.00            
ATOM    551  HG  HYP    17      56.040  58.290  45.760  1.00  0.00            
ATOM    552  OD1 HYP    17      55.150  56.740  46.940  1.00  0.00            
ATOM    553  HD1 HYP    17      55.290  55.940  46.420  1.00  0.00            
ATOM    554  CB  HYP    17      57.540  56.950  46.750  1.00  0.00            
ATOM    555  HB1 HYP    17      57.360  55.910  46.480  1.00  0.00            
ATOM    556  HB2 HYP    17      58.330  57.400  46.160  1.00  0.00            
ATOM    557  CA  HYP    17      57.970  56.980  48.250  1.00  0.00            
ATOM    558  HA  HYP    17      57.910  56.010  48.740  1.00  0.00            
ATOM    559  C   HYP    17      59.470  57.360  48.320  1.00  0.00            
ATOM    560  O   HYP    17      59.870  58.450  48.590  1.00  0.00            
ATOM    561  N   GLY    18      60.290  56.380  47.830  1.00  0.00            
ATOM    562  H   GLY    18      59.910  55.520  47.450  1.00  0.00            
ATOM    563  CA  GLY    18      61.700  56.560  47.790  1.00  0.00            
ATOM    564  HA1 GLY    18      62.030  57.460  48.320  1.00  0.00            
ATOM    565  HA2 GLY    18      62.180  55.690  48.240  1.00  0.00            
ATOM    566  C   GLY    18      62.200  56.670  46.370  1.00  0.00            
ATOM    567  O   GLY    18      61.350  56.860  45.510  1.00  0.00            
ATOM    568  N   PRO    19      63.540  56.730  46.120  1.00  0.00            
ATOM    569  CD  PRO    19      64.560  56.880  47.170  1.00  0.00            
ATOM    570  HD1 PRO    19      64.140  57.420  48.020  1.00  0.00            
ATOM    571  HD2 PRO    19      64.980  55.950  47.540  1.00  0.00            
ATOM    572  CG  PRO    19      65.700  57.710  46.640  1.00  0.00            
ATOM    573  HG1 PRO    19      65.590  58.790  46.720  1.00  0.00            
ATOM    574  HG2 PRO    19      66.560  57.280  47.160  1.00  0.00            
ATOM    575  CB  PRO    19      65.730  57.160  45.140  1.00  0.00            
ATOM    576  HB1 PRO    19      66.280  57.800  44.450  1.00  0.00            
ATOM    577  HB2 PRO    19      66.340  56.260  45.170  1.00  0.00            
ATOM    578  CA  PRO    19      64.240  56.960  44.770  1.00  0.00            
ATOM    579  HA  PRO    19      63.870  57.880  44.320  1.00  0.00            
ATOM    580  C   PRO    19      64.130  55.770  43.730  1.00  0.00            
ATOM    581  O   PRO    19      63.790  54.670  44.130  1.00  0.00            
ATOM    582  N   HYP    20      64.610  55.950  42.490  1.00  0.00            
ATOM    583  CD2 HYP    20      65.120  57.200  41.930  1.00  0.00            
ATOM    584 1HD2 HYP    20      66.140  57.410  42.250  1.00  0.00            
ATOM    585 2HD2 HYP    20      64.490  58.050  42.180  1.00  0.00            
ATOM    586  CG  HYP    20      65.050  56.990  40.400  1.00  0.00            
ATOM    587  HG  HYP    20      65.700  57.720  39.920  1.00  0.00            
ATOM    588  OD1 HYP    20      63.730  57.230  39.890  1.00  0.00            
ATOM    589  HD1 HYP    20      63.490  58.100  40.220  1.00  0.00            
ATOM    590  CB  HYP    20      65.410  55.500  40.290  1.00  0.00            
ATOM    591  HB1 HYP    20      65.020  55.050  39.380  1.00  0.00            
ATOM    592  HB2 HYP    20      66.490  55.400  40.310  1.00  0.00            
ATOM    593  CA  HYP    20      64.870  54.860  41.560  1.00  0.00            
ATOM    594  HA  HYP    20      63.890  54.470  41.290  1.00  0.00            
ATOM    595  C   HYP    20      65.780  53.680  42.020  1.00  0.00            
ATOM    596  O   HYP    20      66.540  53.640  42.970  1.00  0.00            
ATOM    597  N   GLY    21      65.510  52.620  41.310  1.00  0.00            
ATOM    598  H   GLY    21      64.920  52.760  40.500  1.00  0.00            
ATOM    599  CA  GLY    21      66.290  51.390  41.440  1.00  0.00            
ATOM    600  HA1 GLY    21      66.620  51.290  42.470  1.00  0.00            
ATOM    601  HA2 GLY    21      65.740  50.480  41.200  1.00  0.00            
ATOM    602  C   GLY    21      67.620  51.380  40.670  1.00  0.00            
ATOM    603  O   GLY    21      68.000  52.370  40.090  1.00  0.00            
ATOM    604  N   PRO    22      68.330  50.270  40.580  1.00  0.00            
ATOM    605  CD  PRO    22      68.120  49.200  41.520  1.00  0.00            
ATOM    606  HD1 PRO    22      67.510  48.380  41.140  1.00  0.00            
ATOM    607  HD2 PRO    22      67.730  49.480  42.490  1.00  0.00            
ATOM    608  CG  PRO    22      69.580  48.610  41.670  1.00  0.00            
ATOM    609  HG1 PRO    22      70.070  49.400  42.240  1.00  0.00            
ATOM    610  HG2 PRO    22      69.670  47.590  42.040  1.00  0.00            
ATOM    611  CB  PRO    22      70.080  48.680  40.260  1.00  0.00            
ATOM    612  HB1 PRO    22      71.170  48.720  40.280  1.00  0.00            
ATOM    613  HB2 PRO    22      69.820  47.870  39.580  1.00  0.00            
ATOM    614  CA  PRO    22      69.540  50.050  39.750  1.00  0.00            
ATOM    615  HA  PRO    22      70.300  50.830  39.890  1.00  0.00            
ATOM    616  C   PRO    22      69.230  49.910  38.240  1.00  0.00            
ATOM    617  O   PRO    22      68.060  49.510  37.940  1.00  0.00            
ATOM    618  N   HYP    23      70.180  50.070  37.270  1.00  0.00            
ATOM    619  CD2 HYP    23      71.480  50.630  37.430  1.00  0.00            
ATOM    620 1HD2 HYP    23      72.150  49.980  37.990  1.00  0.00            
ATOM    621 2HD2 HYP    23      71.260  51.520  38.010  1.00  0.00            
ATOM    622  CG  HYP    23      72.130  50.960  36.060  1.00  0.00            
ATOM    623  HG  HYP    23      73.220  51.020  36.020  1.00  0.00            
ATOM    624  OD1 HYP    23      71.650  52.150  35.530  1.00  0.00            
ATOM    625  HD1 HYP    23      72.120  52.400  34.730  1.00  0.00            
ATOM    626  CB  HYP    23      71.470  49.870  35.190  1.00  0.00            
ATOM    627  HB1 HYP    23      71.310  50.140  34.140  1.00  0.00            
ATOM    628  HB2 HYP    23      71.990  48.920  35.250  1.00  0.00            
ATOM    629  CA  HYP    23      70.030  49.760  35.830  1.00  0.00            
ATOM    630  HA  HYP    23      69.430  50.510  35.320  1.00  0.00            
ATOM    631  C   HYP    23      69.480  48.350  35.720  1.00  0.00            
ATOM    632  O   HYP    23      69.940  47.490  36.440  1.00  0.00            
ATOM    633  N   GLY    24      68.560  48.110  34.750  1.00  0.00            
ATOM    634  H   GLY    24      68.030  48.860  34.340  1.00  0.00            
ATOM    635  CA  GLY    24      68.220  46.720  34.400  1.00  0.00            
ATOM    636  HA1 GLY    24      67.840  46.140  35.240  1.00  0.00            
ATOM    637  HA2 GLY    24      67.460  46.840  33.630  1.00  0.00            
ATOM    638  C   GLY    24      69.400  45.890  33.780  1.00  0.00            
ATOM    639  O   GLY    24      70.480  46.470  33.490  1.00  0.00            
ATOM    640  N   PRO    25      69.140  44.610  33.550  1.00  0.00            
ATOM    641  CD  PRO    25      67.840  43.960  33.830  1.00  0.00            
ATOM    642  HD1 PRO    25      67.130  44.450  33.160  1.00  0.00            
ATOM    643  HD2 PRO    25      67.620  44.000  34.900  1.00  0.00            
ATOM    644  CG  PRO    25      67.970  42.480  33.340  1.00  0.00            
ATOM    645  HG1 PRO    25      67.460  41.800  34.020  1.00  0.00            
ATOM    646  HG2 PRO    25      67.550  42.390  32.340  1.00  0.00            
ATOM    647  CB  PRO    25      69.480  42.270  33.460  1.00  0.00            
ATOM    648  HB1 PRO    25      69.690  42.150  34.520  1.00  0.00            
ATOM    649  HB2 PRO    25      69.860  41.400  32.920  1.00  0.00            
ATOM    650  CA  PRO    25      69.990  43.570  32.970  1.00  0.00            
ATOM    651  HA  PRO    25      70.920  43.770  33.510  1.00  0.00            
ATOM    652  C   PRO    25      70.170  43.610  31.500  1.00  0.00            
ATOM    653  O   PRO    25      69.270  44.010  30.800  1.00  0.00            
ATOM    654  N   HYP    26      71.340  43.200  30.930  1.00  0.00            
ATOM    655  CD2 HYP    26      72.440  42.660  31.630  1.00  0.00            
ATOM    656 1HD2 HYP    26      72.410  41.580  31.760  1.00  0.00            
ATOM    657 2HD2 HYP    26      72.550  43.110  32.620  1.00  0.00            
ATOM    658  CG  HYP    26      73.670  42.940  30.700  1.00  0.00            
ATOM    659  HG  HYP    26      74.490  42.260  30.940  1.00  0.00            
ATOM    660  OD1 HYP    26      74.140  44.240  30.810  1.00  0.00            
ATOM    661  HD1 HYP    26      74.970  44.300  30.340  1.00  0.00            
ATOM    662  CB  HYP    26      73.030  42.710  29.330  1.00  0.00            
ATOM    663  HB1 HYP    26      73.650  43.190  28.560  1.00  0.00            
ATOM    664  HB2 HYP    26      72.880  41.640  29.210  1.00  0.00            
ATOM    665  CA  HYP    26      71.620  43.380  29.500  1.00  0.00            
ATOM    666  HA  HYP    26      71.600  44.450  29.290  1.00  0.00            
ATOM    667  C   HYP    26      70.650  42.620  28.660  1.00  0.00            
ATOM    668  O   HYP    26      70.310  41.520  29.060  1.00  0.00            
ATOM    669  N   GLY    27      70.420  43.110  27.410  1.00  0.00            
ATOM    670  H   GLY    27      70.710  44.050  27.160  1.00  0.00            
ATOM    671  CA  GLY    27      69.560  42.430  26.420  1.00  0.00            
ATOM    672  HA1 GLY    27      68.730  41.910  26.910  1.00  0.00            
ATOM    673  HA2 GLY    27      69.230  43.100  25.620  1.00  0.00            
ATOM    674  C   GLY    27      70.330  41.320  25.610  1.00  0.00            
ATOM    675  O   GLY    27      71.570  41.160  25.720  1.00  0.00            
ATOM    676  N   PRO    28      69.620  40.420  24.910  1.00  0.00            
ATOM    677  CD  PRO    28      68.150  40.310  24.780  1.00  0.00            
ATOM    678  HD1 PRO    28      67.700  39.960  25.710  1.00  0.00            
ATOM    679  HD2 PRO    28      67.750  41.290  24.510  1.00  0.00            
ATOM    680  CG  PRO    28      67.970  39.190  23.760  1.00  0.00            
ATOM    681  HG1 PRO    28      67.000  38.690  23.810  1.00  0.00            
ATOM    682  HG2 PRO    28      68.070  39.470  22.710  1.00  0.00            
ATOM    683  CB  PRO    28      69.110  38.170  24.120  1.00  0.00            
ATOM    684  HB1 PRO    28      68.880  37.650  25.040  1.00  0.00            
ATOM    685  HB2 PRO    28      69.300  37.530  23.250  1.00  0.00            
ATOM    686  CA  PRO    28      70.230  39.220  24.370  1.00  0.00            
ATOM    687  HA  PRO    28      70.940  38.800  25.080  1.00  0.00            
ATOM    688  C   PRO    28      70.960  39.490  23.050  1.00  0.00            
ATOM    689  O   PRO    28      70.650  40.460  22.310  1.00  0.00            
ATOM    690  N   HYP    29      71.840  38.560  22.650  1.00  0.00            
ATOM    691  CD2 HYP    29      72.180  37.360  23.460  1.00  0.00            
ATOM    692 1HD2 HYP    29      71.290  36.730  23.390  1.00  0.00            
ATOM    693 2HD2 HYP    29      72.390  37.590  24.510  1.00  0.00            
ATOM    694  CG  HYP    29      73.330  36.740  22.700  1.00  0.00            
ATOM    695  HG  HYP    29      73.280  35.650  22.690  1.00  0.00            
ATOM    696  OD1 HYP    29      74.520  37.220  23.250  1.00  0.00            
ATOM    697  HD1 HYP    29      75.280  36.680  23.020  1.00  0.00            
ATOM    698  CB  HYP    29      73.150  37.170  21.230  1.00  0.00            
ATOM    699  HB1 HYP    29      74.130  37.200  20.770  1.00  0.00            
ATOM    700  HB2 HYP    29      72.390  36.530  20.770  1.00  0.00            
ATOM    701  CA  HYP    29      72.660  38.660  21.450  1.00  0.00            
ATOM    702  HA  HYP    29      73.480  39.350  21.600  1.00  0.00            
ATOM    703  C   HYP    29      71.880  39.030  20.190  1.00  0.00            
ATOM    704  O   HYP    29      70.830  38.390  19.920  1.00  0.00            
ATOM    705  N   GLY    30      72.390  39.950  19.360  1.00  0.00            
ATOM    706  H   GLY    30      73.220  40.490  19.590  1.00  0.00            
ATOM    707  CA  GLY    30      71.850  40.320  18.040  1.00  0.00            
ATOM    708  HA1 GLY    30      71.710  39.440  17.420  1.00  0.00            
ATOM    709  HA2 GLY    30      70.830  40.670  18.190  1.00  0.00            
ATOM    710  C   GLY    30      72.640  41.360  17.230  1.00  0.00            
ATOM    711  O   GLY    30      73.520  41.940  17.780  1.00  0.00            
ATOM    712  N   NH2    31      72.250  41.620  16.050  1.00  0.00            
ATOM    713  H1  NH2    31      71.380  41.210  15.740  1.00  0.00            
ATOM    714  H2  NH2    31      72.890  42.000  15.370  1.00  0.00            
ATOM    715  CH3 ACE     1      32.360  68.110  83.750  1.00  0.00            
ATOM    716 1HH3 ACE     1      31.900  68.930  84.300  1.00  0.00            
ATOM    717 2HH3 ACE     1      31.530  67.490  83.420  1.00  0.00            
ATOM    718 3HH3 ACE     1      33.020  67.560  84.420  1.00  0.00            
ATOM    719  C   ACE     1      33.050  68.630  82.480  1.00  0.00            
ATOM    720  O   ACE     1      32.510  68.690  81.410  1.00  0.00            
ATOM    721  N   PRO     2      34.220  69.220  82.680  1.00  0.00            
ATOM    722  CD  PRO     2      34.780  69.550  83.970  1.00  0.00            
ATOM    723  HD1 PRO     2      35.350  68.730  84.410  1.00  0.00            
ATOM    724  HD2 PRO     2      33.990  69.810  84.680  1.00  0.00            
ATOM    725  CG  PRO     2      35.620  70.760  83.840  1.00  0.00            
ATOM    726  HG1 PRO     2      34.960  71.630  83.880  1.00  0.00            
ATOM    727  HG2 PRO     2      36.380  70.890  84.600  1.00  0.00            
ATOM    728  CB  PRO     2      36.150  70.420  82.430  1.00  0.00            
ATOM    729  HB1 PRO     2      36.580  71.370  82.120  1.00  0.00            
ATOM    730  HB2 PRO     2      36.920  69.670  82.570  1.00  0.00            
ATOM    731  CA  PRO     2      35.040  69.870  81.650  1.00  0.00            
ATOM    732  HA  PRO     2      34.430  70.610  81.150  1.00  0.00            
ATOM    733  C   PRO     2      35.540  68.770  80.650  1.00  0.00            
ATOM    734  O   PRO     2      35.680  67.640  81.070  1.00  0.00            
ATOM    735  N   HYP     3      35.970  69.110  79.440  1.00  0.00            
ATOM    736  CD2 HYP     3      35.720  70.370  78.770  1.00  0.00            
ATOM    737 1HD2 HYP     3      36.580  70.970  79.040  1.00  0.00            
ATOM    738 2HD2 HYP     3      34.740  70.780  79.040  1.00  0.00            
ATOM    739  CG  HYP     3      35.510  70.090  77.280  1.00  0.00            
ATOM    740  HG  HYP     3      35.730  70.840  76.530  1.00  0.00            
ATOM    741  OD1 HYP     3      34.240  69.570  77.090  1.00  0.00            
ATOM    742  HD1 HYP     3      34.310  69.010  76.310  1.00  0.00            
ATOM    743  CB  HYP     3      36.430  68.860  77.130  1.00  0.00            
ATOM    744  HB1 HYP     3      36.110  68.150  76.380  1.00  0.00            
ATOM    745  HB2 HYP     3      37.430  69.210  76.870  1.00  0.00            
ATOM    746  CA  HYP     3      36.480  68.150  78.440  1.00  0.00            
ATOM    747  HA  HYP     3      35.810  67.290  78.370  1.00  0.00            
ATOM    748  C   HYP     3      37.860  67.650  78.870  1.00  0.00            
ATOM    749  O   HYP     3      38.630  68.400  79.450  1.00  0.00            
ATOM    750  N   GLY     4      38.090  66.380  78.680  1.00  0.00            
ATOM    751  H   GLY     4      37.260  65.850  78.450  1.00  0.00            
ATOM    752  CA  GLY     4      39.400  65.750  78.740  1.00  0.00            
ATOM    753  HA1 GLY     4      39.860  65.980  79.700  1.00  0.00            
ATOM    754  HA2 GLY     4      39.230  64.690  78.570  1.00  0.00            
ATOM    755  C   GLY     4      40.430  66.170  77.670  1.00  0.00            
ATOM    756  O   GLY     4      40.040  66.880  76.730  1.00  0.00            
ATOM    757  N   PRO     5      41.700  65.820  77.770  1.00  0.00            
ATOM    758  CD  PRO     5      42.190  65.010  78.870  1.00  0.00            
ATOM    759  HD1 PRO     5      41.750  64.020  78.830  1.00  0.00            
ATOM    760  HD2 PRO     5      41.930  65.500  79.810  1.00  0.00            
ATOM    761  CG  PRO     5      43.710  64.850  78.650  1.00  0.00            
ATOM    762  HG1 PRO     5      44.290  64.880  79.570  1.00  0.00            
ATOM    763  HG2 PRO     5      43.880  63.980  78.010  1.00  0.00            
ATOM    764  CB  PRO     5      44.080  66.070  77.730  1.00  0.00            
ATOM    765  HB1 PRO     5      44.250  66.940  78.370  1.00  0.00            
ATOM    766  HB2 PRO     5      45.030  65.980  77.200  1.00  0.00            
ATOM    767  CA  PRO     5      42.820  66.240  76.920  1.00  0.00            
ATOM    768  HA  PRO     5      42.710  67.290  76.690  1.00  0.00            
ATOM    769  C   PRO     5      42.890  65.550  75.530  1.00  0.00            
ATOM    770  O   PRO     5      42.090  64.590  75.280  1.00  0.00            
ATOM    771  N   HYP     6      43.740  66.060  74.670  1.00  0.00            
ATOM    772  CD2 HYP     6      44.660  67.290  74.830  1.00  0.00            
ATOM    773 1HD2 HYP     6      45.620  66.910  75.180  1.00  0.00            
ATOM    774 2HD2 HYP     6      44.360  68.100  75.490  1.00  0.00            
ATOM    775  CG  HYP     6      44.800  67.870  73.430  1.00  0.00            
ATOM    776  HG  HYP     6      45.710  68.470  73.380  1.00  0.00            
ATOM    777  OD1 HYP     6      43.670  68.610  73.130  1.00  0.00            
ATOM    778  HD1 HYP     6      43.360  69.210  73.810  1.00  0.00            
ATOM    779  CB  HYP     6      44.820  66.530  72.610  1.00  0.00            
ATOM    780  HB1 HYP     6      44.510  66.810  71.600  1.00  0.00            
ATOM    781  HB2 HYP     6      45.790  66.050  72.650  1.00  0.00            
ATOM    782  CA  HYP     6      43.770  65.620  73.300  1.00  0.00            
ATOM    783  HA  HYP     6      42.830  65.860  72.820  1.00  0.00            
ATOM    784  C   HYP     6      44.030  64.120  73.170  1.00  0.00            
ATOM    785  O   HYP     6      44.690  63.530  74.040  1.00  0.00            
ATOM    786  N   GLY     7      43.480  63.380  72.220  1.00  0.00            
ATOM    787  H   GLY     7      42.890  63.820  71.540  1.00  0.00            
ATOM    788  CA  GLY     7      43.690  61.930  72.190  1.00  0.00            
ATOM    789  HA1 GLY     7      43.580  61.500  73.190  1.00  0.00            
ATOM    790  HA2 GLY     7      42.880  61.530  71.570  1.00  0.00            
ATOM    791  C   GLY     7      45.110  61.580  71.760  1.00  0.00            
ATOM    792  O   GLY     7      45.840  62.460  71.220  1.00  0.00            
ATOM    793  N   PRO     8      45.620  60.370  72.040  1.00  0.00            
ATOM    794  CD  PRO     8      45.000  59.290  72.820  1.00  0.00            
ATOM    795  HD1 PRO     8      44.580  59.660  73.750  1.00  0.00            
ATOM    796  HD2 PRO     8      44.300  58.660  72.260  1.00  0.00            
ATOM    797  CG  PRO     8      46.150  58.280  73.210  1.00  0.00            
ATOM    798  HG1 PRO     8      46.630  58.600  74.140  1.00  0.00            
ATOM    799  HG2 PRO     8      45.740  57.270  73.310  1.00  0.00            
ATOM    800  CB  PRO     8      47.110  58.400  72.050  1.00  0.00            
ATOM    801  HB1 PRO     8      48.160  58.170  72.270  1.00  0.00            
ATOM    802  HB2 PRO     8      46.760  57.850  71.180  1.00  0.00            
ATOM    803  CA  PRO     8      46.950  59.930  71.700  1.00  0.00            
ATOM    804  HA  PRO     8      47.630  60.490  72.340  1.00  0.00            
ATOM    805  C   PRO     8      47.280  60.230  70.210  1.00  0.00            
ATOM    806  O   PRO     8      46.310  60.220  69.390  1.00  0.00            
ATOM    807  N   HYP     9      48.510  60.580  69.800  1.00  0.00            
ATOM    808  CD2 HYP     9      49.730  60.780  70.550  1.00  0.00            
ATOM    809 1HD2 HYP     9      50.260  59.860  70.760  1.00  0.00            
ATOM    810 2HD2 HYP     9      49.590  61.300  71.500  1.00  0.00            
ATOM    811  CG  HYP     9      50.570  61.570  69.550  1.00  0.00            
ATOM    812  HG  HYP     9      51.640  61.590  69.770  1.00  0.00            
ATOM    813  OD1 HYP     9      50.070  62.890  69.640  1.00  0.00            
ATOM    814  HD1 HYP     9      50.800  63.500  69.540  1.00  0.00            
ATOM    815  CB  HYP     9      50.170  61.000  68.140  1.00  0.00            
ATOM    816  HB1 HYP     9      50.350  61.750  67.380  1.00  0.00            
ATOM    817  HB2 HYP     9      50.660  60.080  67.830  1.00  0.00            
ATOM    818  CA  HYP     9      48.710  60.750  68.330  1.00  0.00            
ATOM    819  HA  HYP     9      48.150  61.610  67.970  1.00  0.00            
ATOM    820  C   HYP     9      48.350  59.480  67.550  1.00  0.00            
ATOM    821  O   HYP     9      48.520  58.370  68.080  1.00  0.00            
ATOM    822  N   GLY    10      48.000  59.620  66.270  1.00  0.00            
ATOM    823  H   GLY    10      47.840  60.570  65.950  1.00  0.00            
ATOM    824  CA  GLY    10      47.770  58.460  65.400  1.00  0.00            
ATOM    825  HA1 GLY    10      47.110  57.760  65.910  1.00  0.00            
ATOM    826  HA2 GLY    10      47.290  58.790  64.480  1.00  0.00            
ATOM    827  C   GLY    10      48.980  57.660  64.940  1.00  0.00            
ATOM    828  O   GLY    10      50.110  58.050  65.070  1.00  0.00            
ATOM    829  N   PRO    11      48.740  56.520  64.230  1.00  0.00            
ATOM    830  CD  PRO    11      47.450  55.900  63.990  1.00  0.00            
ATOM    831  HD1 PRO    11      46.700  56.520  63.500  1.00  0.00            
ATOM    832  HD2 PRO    11      47.040  55.450  64.900  1.00  0.00            
ATOM    833  CG  PRO    11      47.790  54.730  63.050  1.00  0.00            
ATOM    834  HG1 PRO    11      47.080  53.910  63.110  1.00  0.00            
ATOM    835  HG2 PRO    11      48.020  55.080  62.040  1.00  0.00            
ATOM    836  CB  PRO    11      49.120  54.340  63.710  1.00  0.00            
ATOM    837  HB1 PRO    11      49.000  53.750  64.620  1.00  0.00            
ATOM    838  HB2 PRO    11      49.740  53.770  63.010  1.00  0.00            
ATOM    839  CA  PRO    11      49.850  55.690  63.910  1.00  0.00            
ATOM    840  HA  PRO    11      50.530  55.510  64.740  1.00  0.00            
ATOM    841  C   PRO    11      50.650  56.280  62.710  1.00  0.00            
ATOM    842  O   PRO    11      50.040  56.830  61.800  1.00  0.00            
ATOM    843  N   HYP    12      51.990  56.190  62.620  1.00  0.00            
ATOM    844  CD2 HYP    12      52.850  55.990  63.760  1.00  0.00            
ATOM    845 1HD2 HYP    12      53.050  54.920  63.800  1.00  0.00            
ATOM    846 2HD2 HYP    12      52.610  56.270  64.780  1.00  0.00            
ATOM    847  CG  HYP    12      54.200  56.730  63.410  1.00  0.00            
ATOM    848  HG  HYP    12      55.000  56.290  64.010  1.00  0.00            
ATOM    849  OD1 HYP    12      54.020  58.150  63.600  1.00  0.00            
ATOM    850  HD1 HYP    12      54.510  58.380  64.390  1.00  0.00            
ATOM    851  CB  HYP    12      54.240  56.460  61.890  1.00  0.00            
ATOM    852  HB1 HYP    12      54.910  57.120  61.340  1.00  0.00            
ATOM    853  HB2 HYP    12      54.380  55.410  61.630  1.00  0.00            
ATOM    854  CA  HYP    12      52.790  56.640  61.500  1.00  0.00            
ATOM    855  HA  HYP    12      52.640  57.700  61.280  1.00  0.00            
ATOM    856  C   HYP    12      52.410  55.950  60.250  1.00  0.00            
ATOM    857  O   HYP    12      52.020  54.790  60.270  1.00  0.00            
ATOM    858  N   GLY    13      52.760  56.510  59.110  1.00  0.00            
ATOM    859  H   GLY    13      53.330  57.340  59.220  1.00  0.00            
ATOM    860  CA  GLY    13      52.810  55.800  57.830  1.00  0.00            
ATOM    861  HA1 GLY    13      51.950  55.150  57.670  1.00  0.00            
ATOM    862  HA2 GLY    13      52.820  56.630  57.110  1.00  0.00            
ATOM    863  C   GLY    13      54.140  55.080  57.610  1.00  0.00            
ATOM    864  O   GLY    13      55.000  55.110  58.500  1.00  0.00            
ATOM    865  N   GLN    14      54.260  54.310  56.580  1.00  0.00            
ATOM    866  H   GLN    14      53.400  54.020  56.130  1.00  0.00            
ATOM    867  CA  GLN    14      55.500  53.640  56.130  1.00  0.00            
ATOM    868  HA  GLN    14      56.360  54.130  56.590  1.00  0.00            
ATOM    869  CB  GLN    14      55.530  52.170  56.550  1.00  0.00            
ATOM    870  HB1 GLN    14      54.840  51.620  55.900  1.00  0.00            
ATOM    871  HB2 GLN    14      56.550  51.820  56.410  1.00  0.00            
ATOM    872  CG  GLN    14      55.250  51.870  58.040  1.00  0.00            
ATOM    873  HG1 GLN    14      56.030  52.330  58.640  1.00  0.00            
ATOM    874  HG2 GLN    14      54.320  52.350  58.350  1.00  0.00            
ATOM    875  CD  GLN    14      55.120  50.420  58.340  1.00  0.00            
ATOM    876  OE1 GLN    14      55.440  49.550  57.550  1.00  0.00            
ATOM    877  NE2 GLN    14      54.740  50.050  59.560  1.00  0.00            
ATOM    878 1HE2 GLN    14      54.650  49.080  59.820  1.00  0.00            
ATOM    879 2HE2 GLN    14      54.490  50.750  60.250  1.00  0.00            
ATOM    880  C   GLN    14      55.560  53.740  54.570  1.00  0.00            
ATOM    881  O   GLN    14      54.520  53.730  53.870  1.00  0.00            
ATOM    882  N   GLY    15      56.760  54.130  54.180  1.00  0.00            
ATOM    883  H   GLY    15      57.520  54.300  54.820  1.00  0.00            
ATOM    884  CA  GLY    15      56.920  54.540  52.810  1.00  0.00            
ATOM    885  HA1 GLY    15      56.140  55.200  52.410  1.00  0.00            
ATOM    886  HA2 GLY    15      57.820  55.150  52.860  1.00  0.00            
ATOM    887  C   GLY    15      57.130  53.370  51.870  1.00  0.00            
ATOM    888  O   GLY    15      57.930  52.480  52.200  1.00  0.00            
ATOM    889  N   PRO    16      56.520  53.330  50.640  1.00  0.00            
ATOM    890  CD  PRO    16      55.500  54.320  50.180  1.00  0.00            
ATOM    891  HD1 PRO    16      54.580  54.160  50.750  1.00  0.00            
ATOM    892  HD2 PRO    16      55.780  55.360  50.360  1.00  0.00            
ATOM    893  CG  PRO    16      55.320  54.010  48.770  1.00  0.00            
ATOM    894  HG1 PRO    16      54.310  54.280  48.480  1.00  0.00            
ATOM    895  HG2 PRO    16      56.010  54.520  48.080  1.00  0.00            
ATOM    896  CB  PRO    16      55.540  52.480  48.680  1.00  0.00            
ATOM    897  HB1 PRO    16      54.700  51.870  49.030  1.00  0.00            
ATOM    898  HB2 PRO    16      55.840  52.110  47.700  1.00  0.00            
ATOM    899  CA  PRO    16      56.740  52.290  49.620  1.00  0.00            
ATOM    900  HA  PRO    16      56.700  51.270  50.020  1.00  0.00            
ATOM    901  C   PRO    16      58.050  52.420  48.860  1.00  0.00            
ATOM    902  O   PRO    16      58.650  53.550  48.870  1.00  0.00            
ATOM    903  N   HYP    17      58.470  51.390  48.100  1.00  0.00            
ATOM    904  CD2 HYP    17      57.910  50.040  48.080  1.00  0.00            
ATOM    905 1HD2 HYP    17      57.000  49.950  47.490  1.00  0.00            
ATOM    906 2HD2 HYP    17      57.730  49.670  49.090  1.00  0.00            
ATOM    907  CG  HYP    17      59.050  49.120  47.570  1.00  0.00            
ATOM    908  HG  HYP    17      58.620  48.230  47.110  1.00  0.00            
ATOM    909  OD1 HYP    17      59.840  48.640  48.550  1.00  0.00            
ATOM    910  HD1 HYP    17      59.260  48.360  49.260  1.00  0.00            
ATOM    911  CB  HYP    17      59.810  50.040  46.600  1.00  0.00            
ATOM    912  HB1 HYP    17      60.880  49.850  46.610  1.00  0.00            
ATOM    913  HB2 HYP    17      59.370  49.980  45.600  1.00  0.00            
ATOM    914  CA  HYP    17      59.530  51.460  47.150  1.00  0.00            
ATOM    915  HA  HYP    17      60.350  51.900  47.720  1.00  0.00            
ATOM    916  C   HYP    17      59.350  52.620  46.100  1.00  0.00            
ATOM    917  O   HYP    17      58.260  52.750  45.600  1.00  0.00            
ATOM    918  N   GLY    18      60.380  53.310  45.800  1.00  0.00            
ATOM    919  H   GLY    18      61.130  53.320  46.470  1.00  0.00            
ATOM    920  CA  GLY    18      60.320  54.160  44.580  1.00  0.00            
ATOM    921  HA1 GLY    18      59.560  54.940  44.570  1.00  0.00            
ATOM    922  HA2 GLY    18      61.280  54.680  44.520  1.00  0.00            
ATOM    923  C   GLY    18      60.230  53.340  43.250  1.00  0.00            
ATOM    924  O   GLY    18      60.250  52.080  43.230  1.00  0.00            
ATOM    925  N   PRO    19      60.170  53.980  42.110  1.00  0.00            
ATOM    926  CD  PRO    19      60.470  55.430  41.990  1.00  0.00            
ATOM    927  HD1 PRO    19      59.550  56.000  42.140  1.00  0.00            
ATOM    928  HD2 PRO    19      61.320  55.730  42.600  1.00  0.00            
ATOM    929  CG  PRO    19      60.830  55.690  40.600  1.00  0.00            
ATOM    930  HG1 PRO    19      60.550  56.690  40.290  1.00  0.00            
ATOM    931  HG2 PRO    19      61.910  55.520  40.560  1.00  0.00            
ATOM    932  CB  PRO    19      60.090  54.560  39.810  1.00  0.00            
ATOM    933  HB1 PRO    19      59.050  54.870  39.690  1.00  0.00            
ATOM    934  HB2 PRO    19      60.640  54.460  38.880  1.00  0.00            
ATOM    935  CA  PRO    19      60.110  53.350  40.740  1.00  0.00            
ATOM    936  HA  PRO    19      59.180  52.780  40.700  1.00  0.00            
ATOM    937  C   PRO    19      61.240  52.320  40.500  1.00  0.00            
ATOM    938  O   PRO    19      62.320  52.500  41.090  1.00  0.00            
ATOM    939  N   HYP    20      61.160  51.590  39.350  1.00  0.00            
ATOM    940  CD2 HYP    20      59.950  51.260  38.570  1.00  0.00            
ATOM    941 1HD2 HYP    20      59.810  52.020  37.810  1.00  0.00            
ATOM    942 2HD2 HYP    20      59.090  51.250  39.230  1.00  0.00            
ATOM    943  CG  HYP    20      60.140  49.930  37.900  1.00  0.00            
ATOM    944  HG  HYP    20      59.500  49.830  37.030  1.00  0.00            
ATOM    945  OD1 HYP    20      59.790  48.780  38.700  1.00  0.00            
ATOM    946  HD1 HYP    20      60.100  48.010  38.230  1.00  0.00            
ATOM    947  CB  HYP    20      61.650  50.140  37.490  1.00  0.00            
ATOM    948  HB1 HYP    20      62.150  49.240  37.140  1.00  0.00            
ATOM    949  HB2 HYP    20      61.710  50.840  36.650  1.00  0.00            
ATOM    950  CA  HYP    20      62.320  50.850  38.690  1.00  0.00            
ATOM    951  HA  HYP    20      62.630  50.090  39.400  1.00  0.00            
ATOM    952  C   HYP    20      63.460  51.810  38.360  1.00  0.00            
ATOM    953  O   HYP    20      63.270  53.020  38.080  1.00  0.00            
ATOM    954  N   GLY    21      64.670  51.220  38.290  1.00  0.00            
ATOM    955  H   GLY    21      64.800  50.250  38.560  1.00  0.00            
ATOM    956  CA  GLY    21      65.800  51.830  37.550  1.00  0.00            
ATOM    957  HA1 GLY    21      65.830  52.890  37.820  1.00  0.00            
ATOM    958  HA2 GLY    21      66.690  51.260  37.790  1.00  0.00            
ATOM    959  C   GLY    21      65.600  51.890  36.030  1.00  0.00            
ATOM    960  O   GLY    21      64.600  51.300  35.580  1.00  0.00            
ATOM    961  N   PRO    22      66.500  52.540  35.210  1.00  0.00            
ATOM    962  CD  PRO    22      67.890  52.990  35.630  1.00  0.00            
ATOM    963  HD1 PRO    22      68.420  52.170  36.110  1.00  0.00            
ATOM    964  HD2 PRO    22      67.770  53.920  36.190  1.00  0.00            
ATOM    965  CG  PRO    22      68.650  53.460  34.330  1.00  0.00            
ATOM    966  HG1 PRO    22      69.150  54.410  34.550  1.00  0.00            
ATOM    967  HG2 PRO    22      69.260  52.700  33.840  1.00  0.00            
ATOM    968  CB  PRO    22      67.430  53.820  33.450  1.00  0.00            
ATOM    969  HB1 PRO    22      67.050  54.780  33.790  1.00  0.00            
ATOM    970  HB2 PRO    22      67.710  54.000  32.410  1.00  0.00            
ATOM    971  CA  PRO    22      66.390  52.730  33.760  1.00  0.00            
ATOM    972  HA  PRO    22      65.390  53.080  33.500  1.00  0.00            
ATOM    973  C   PRO    22      66.670  51.420  32.960  1.00  0.00            
ATOM    974  O   PRO    22      67.180  50.520  33.570  1.00  0.00            
ATOM    975  N   HYP    23      66.230  51.280  31.700  1.00  0.00            
ATOM    976  CD2 HYP    23      65.410  52.320  30.980  1.00  0.00            
ATOM    977 1HD2 HYP    23      65.940  53.240  30.710  1.00  0.00            
ATOM    978 2HD2 HYP    23      64.550  52.610  31.580  1.00  0.00            
ATOM    979  CG  HYP    23      64.910  51.610  29.720  1.00  0.00            
ATOM    980  HG  HYP    23      64.880  52.280  28.850  1.00  0.00            
ATOM    981  OD1 HYP    23      63.570  51.170  29.980  1.00  0.00            
ATOM    982  HD1 HYP    23      63.290  50.490  29.360  1.00  0.00            
ATOM    983  CB  HYP    23      65.980  50.520  29.450  1.00  0.00            
ATOM    984  HB1 HYP    23      65.530  49.640  28.990  1.00  0.00            
ATOM    985  HB2 HYP    23      66.820  50.850  28.840  1.00  0.00            
ATOM    986  CA  HYP    23      66.440  50.130  30.810  1.00  0.00            
ATOM    987  HA  HYP    23      65.760  49.350  31.180  1.00  0.00            
ATOM    988  C   HYP    23      67.880  49.660  30.890  1.00  0.00            
ATOM    989  O   HYP    23      68.800  50.480  30.890  1.00  0.00            
ATOM    990  N   GLY    24      68.120  48.430  30.930  1.00  0.00            
ATOM    991  H   GLY    24      67.290  47.860  30.810  1.00  0.00            
ATOM    992  CA  GLY    24      69.400  47.750  30.960  1.00  0.00            
ATOM    993  HA1 GLY    24      69.980  48.240  31.740  1.00  0.00            
ATOM    994  HA2 GLY    24      69.270  46.700  31.230  1.00  0.00            
ATOM    995  C   GLY    24      70.180  47.820  29.640  1.00  0.00            
ATOM    996  O   GLY    24      69.510  48.240  28.720  1.00  0.00            
ATOM    997  N   PRO    25      71.500  47.560  29.660  1.00  0.00            
ATOM    998  CD  PRO    25      72.280  47.290  30.820  1.00  0.00            
ATOM    999  HD1 PRO    25      72.060  47.950  31.670  1.00  0.00            
ATOM   1000  HD2 PRO    25      72.160  46.250  31.110  1.00  0.00            
ATOM   1001  CG  PRO    25      73.750  47.490  30.330  1.00  0.00            
ATOM   1002  HG1 PRO    25      73.990  48.560  30.310  1.00  0.00            
ATOM   1003  HG2 PRO    25      74.500  46.880  30.830  1.00  0.00            
ATOM   1004  CB  PRO    25      73.620  47.150  28.830  1.00  0.00            
ATOM   1005  HB1 PRO    25      74.420  47.530  28.200  1.00  0.00            
ATOM   1006  HB2 PRO    25      73.610  46.060  28.780  1.00  0.00            
ATOM   1007  CA  PRO    25      72.300  47.750  28.470  1.00  0.00            
ATOM   1008  HA  PRO    25      72.330  48.810  28.230  1.00  0.00            
ATOM   1009  C   PRO    25      71.780  47.040  27.200  1.00  0.00            
ATOM   1010  O   PRO    25      71.290  45.890  27.250  1.00  0.00            
ATOM   1011  N   HYP    26      72.040  47.540  25.950  1.00  0.00            
ATOM   1012  CD2 HYP    26      72.470  48.940  25.640  1.00  0.00            
ATOM   1013 1HD2 HYP    26      73.480  49.090  26.010  1.00  0.00            
ATOM   1014 2HD2 HYP    26      71.690  49.550  26.090  1.00  0.00            
ATOM   1015  CG  HYP    26      72.420  49.010  24.120  1.00  0.00            
ATOM   1016  HG  HYP    26      73.240  49.640  23.760  1.00  0.00            
ATOM   1017  OD1 HYP    26      71.190  49.470  23.600  1.00  0.00            
ATOM   1018  HD1 HYP    26      70.910  50.320  23.950  1.00  0.00            
ATOM   1019  CB  HYP    26      72.570  47.610  23.670  1.00  0.00            
ATOM   1020  HB1 HYP    26      72.080  47.350  22.730  1.00  0.00            
ATOM   1021  HB2 HYP    26      73.610  47.400  23.440  1.00  0.00            
ATOM   1022  CA  HYP    26      71.970  46.720  24.780  1.00  0.00            
ATOM   1023  HA  HYP    26      70.910  46.550  24.580  1.00  0.00            
ATOM   1024  C   HYP    26      72.690  45.370  24.840  1.00  0.00            
ATOM   1025  O   HYP    26      73.760  45.250  25.520  1.00  0.00            
ATOM   1026  N   GLY    27      72.190  44.400  24.120  1.00  0.00            
ATOM   1027  H   GLY    27      71.380  44.470  23.520  1.00  0.00            
ATOM   1028  CA  GLY    27      72.850  43.130  24.130  1.00  0.00            
ATOM   1029  HA1 GLY    27      73.040  42.980  25.190  1.00  0.00            
ATOM   1030  HA2 GLY    27      72.110  42.430  23.740  1.00  0.00            
ATOM   1031  C   GLY    27      74.160  42.950  23.290  1.00  0.00            
ATOM   1032  O   GLY    27      74.590  43.890  22.660  1.00  0.00            
ATOM   1033  N   PRO    28      74.730  41.740  23.280  1.00  0.00            
ATOM   1034  CD  PRO    28      74.460  40.770  24.340  1.00  0.00            
ATOM   1035  HD1 PRO    28      74.070  41.100  25.300  1.00  0.00            
ATOM   1036  HD2 PRO    28      73.860  39.980  23.900  1.00  0.00            
ATOM   1037  CG  PRO    28      75.840  40.130  24.480  1.00  0.00            
ATOM   1038  HG1 PRO    28      76.470  40.720  25.140  1.00  0.00            
ATOM   1039  HG2 PRO    28      75.730  39.090  24.810  1.00  0.00            
ATOM   1040  CB  PRO    28      76.500  40.120  23.080  1.00  0.00            
ATOM   1041  HB1 PRO    28      77.570  39.960  23.220  1.00  0.00            
ATOM   1042  HB2 PRO    28      76.110  39.360  22.400  1.00  0.00            
ATOM   1043  CA  PRO    28      75.970  41.470  22.530  1.00  0.00            
ATOM   1044  HA  PRO    28      76.690  42.270  22.730  1.00  0.00            
ATOM   1045  C   PRO    28      75.780  41.380  21.020  1.00  0.00            
ATOM   1046  O   PRO    28      74.620  41.630  20.520  1.00  0.00            
ATOM   1047  N   HYP    29      76.880  41.090  20.300  1.00  0.00            
ATOM   1048  CD2 HYP    29      78.240  41.020  20.770  1.00  0.00            
ATOM   1049 1HD2 HYP    29      78.350  40.020  21.190  1.00  0.00            
ATOM   1050 2HD2 HYP    29      78.460  41.840  21.460  1.00  0.00            
ATOM   1051  CG  HYP    29      79.070  41.140  19.480  1.00  0.00            
ATOM   1052  HG  HYP    29      79.980  40.630  19.790  1.00  0.00            
ATOM   1053  OD1 HYP    29      79.230  42.500  19.070  1.00  0.00            
ATOM   1054  HD1 HYP    29      80.010  42.620  18.520  1.00  0.00            
ATOM   1055  CB  HYP    29      78.220  40.240  18.660  1.00  0.00            
ATOM   1056  HB1 HYP    29      78.300  40.470  17.600  1.00  0.00            
ATOM   1057  HB2 HYP    29      78.380  39.170  18.790  1.00  0.00            
ATOM   1058  CA  HYP    29      76.770  40.700  18.900  1.00  0.00            
ATOM   1059  HA  HYP    29      76.480  41.570  18.320  1.00  0.00            
ATOM   1060  C   HYP    29      75.850  39.510  18.660  1.00  0.00            
ATOM   1061  O   HYP    29      75.400  38.860  19.640  1.00  0.00            
ATOM   1062  N   GLY    30      75.440  39.230  17.440  1.00  0.00            
ATOM   1063  H   GLY    30      75.690  39.800  16.650  1.00  0.00            
ATOM   1064  CA  GLY    30      74.550  38.110  17.210  1.00  0.00            
ATOM   1065  HA1 GLY    30      73.690  38.160  17.880  1.00  0.00            
ATOM   1066  HA2 GLY    30      74.090  38.200  16.220  1.00  0.00            
ATOM   1067  C   GLY    30      75.070  36.670  17.490  1.00  0.00            
ATOM   1068  O   GLY    30      74.380  35.660  17.580  1.00  0.00            
ATOM   1069  N   NH2    31      76.410  36.460  17.470  1.00  0.00            
ATOM   1070  H1  NH2    31      76.980  37.170  17.050  1.00  0.00            
ATOM   1071  H2  NH2    31      76.730  35.510  17.610  1.00  0.00            
TER
