# Supplementary material for: A solution structure analysis reveals a bent collagen triple helix in the complement activation recognition molecule mannan-binding lectin
Source: J Biol Chem. 2022 Dec 15;299(2):102799. doi: 10.1016/j.jbc.2022.102799 (PMC9898670; doi:10.1016/j.jbc.2022.102799)
Supplement: top10-mblC [file mmc4.zip › 8-MBL-control_474.pdb]

ATOM      1  CH3 ACE     1      10.760  56.200  58.360  1.00  0.00            
ATOM      2 1HH3 ACE     1      11.000  56.950  57.610  1.00  0.00            
ATOM      3 2HH3 ACE     1      10.950  55.240  57.870  1.00  0.00            
ATOM      4 3HH3 ACE     1       9.750  56.250  58.750  1.00  0.00            
ATOM      5  C   ACE     1      11.640  56.350  59.480  1.00  0.00            
ATOM      6  O   ACE     1      12.570  57.190  59.450  1.00  0.00            
ATOM      7  N   PRO     2      11.580  55.580  60.580  1.00  0.00            
ATOM      8  CD  PRO     2      10.530  54.690  60.950  1.00  0.00            
ATOM      9  HD1 PRO     2      10.760  53.650  60.700  1.00  0.00            
ATOM     10  HD2 PRO     2       9.580  54.940  60.470  1.00  0.00            
ATOM     11  CG  PRO     2      10.520  54.830  62.430  1.00  0.00            
ATOM     12  HG1 PRO     2      10.150  55.810  62.700  1.00  0.00            
ATOM     13  HG2 PRO     2       9.980  54.070  63.000  1.00  0.00            
ATOM     14  CB  PRO     2      11.980  54.680  62.690  1.00  0.00            
ATOM     15  HB1 PRO     2      12.130  55.060  63.690  1.00  0.00            
ATOM     16  HB2 PRO     2      12.180  53.610  62.600  1.00  0.00            
ATOM     17  CA  PRO     2      12.600  55.590  61.610  1.00  0.00            
ATOM     18  HA  PRO     2      12.580  56.530  62.150  1.00  0.00            
ATOM     19  C   PRO     2      14.020  55.170  61.110  1.00  0.00            
ATOM     20  O   PRO     2      14.100  54.200  60.330  1.00  0.00            
ATOM     21  N   HYP     3      15.100  55.880  61.440  1.00  0.00            
ATOM     22  CD2 HYP     3      15.070  56.880  62.490  1.00  0.00            
ATOM     23 1HD2 HYP     3      15.090  56.540  63.520  1.00  0.00            
ATOM     24 2HD2 HYP     3      14.290  57.630  62.360  1.00  0.00            
ATOM     25  CG  HYP     3      16.370  57.650  62.310  1.00  0.00            
ATOM     26  HG  HYP     3      16.690  58.100  63.240  1.00  0.00            
ATOM     27  OD1 HYP     3      16.150  58.690  61.400  1.00  0.00            
ATOM     28  HD1 HYP     3      15.450  59.230  61.790  1.00  0.00            
ATOM     29  CB  HYP     3      17.360  56.670  61.780  1.00  0.00            
ATOM     30  HB1 HYP     3      18.100  57.230  61.210  1.00  0.00            
ATOM     31  HB2 HYP     3      17.860  56.160  62.610  1.00  0.00            
ATOM     32  CA  HYP     3      16.520  55.690  61.010  1.00  0.00            
ATOM     33  HA  HYP     3      16.720  55.930  59.970  1.00  0.00            
ATOM     34  C   HYP     3      17.000  54.230  61.110  1.00  0.00            
ATOM     35  O   HYP     3      16.420  53.440  61.840  1.00  0.00            
ATOM     36  N   GLY     4      18.050  53.880  60.390  1.00  0.00            
ATOM     37  H   GLY     4      18.410  54.530  59.700  1.00  0.00            
ATOM     38  CA  GLY     4      18.720  52.560  60.440  1.00  0.00            
ATOM     39  HA1 GLY     4      17.990  51.790  60.680  1.00  0.00            
ATOM     40  HA2 GLY     4      19.100  52.370  59.430  1.00  0.00            
ATOM     41  C   GLY     4      19.730  52.400  61.530  1.00  0.00            
ATOM     42  O   GLY     4      19.870  53.390  62.280  1.00  0.00            
ATOM     43  N   PRO     5      20.350  51.240  61.750  1.00  0.00            
ATOM     44  CD  PRO     5      20.010  49.970  61.150  1.00  0.00            
ATOM     45  HD1 PRO     5      18.920  49.920  61.150  1.00  0.00            
ATOM     46  HD2 PRO     5      20.450  49.960  60.150  1.00  0.00            
ATOM     47  CG  PRO     5      20.560  48.810  62.020  1.00  0.00            
ATOM     48  HG1 PRO     5      19.720  48.600  62.670  1.00  0.00            
ATOM     49  HG2 PRO     5      20.750  47.990  61.320  1.00  0.00            
ATOM     50  CB  PRO     5      21.740  49.520  62.690  1.00  0.00            
ATOM     51  HB1 PRO     5      21.770  49.110  63.700  1.00  0.00            
ATOM     52  HB2 PRO     5      22.650  49.370  62.110  1.00  0.00            
ATOM     53  CA  PRO     5      21.400  51.030  62.750  1.00  0.00            
ATOM     54  HA  PRO     5      20.970  51.220  63.740  1.00  0.00            
ATOM     55  C   PRO     5      22.650  51.870  62.470  1.00  0.00            
ATOM     56  O   PRO     5      22.760  52.480  61.450  1.00  0.00            
ATOM     57  N   HYP     6      23.590  51.960  63.400  1.00  0.00            
ATOM     58  CD2 HYP     6      23.590  51.270  64.650  1.00  0.00            
ATOM     59 1HD2 HYP     6      23.910  50.240  64.520  1.00  0.00            
ATOM     60 2HD2 HYP     6      22.580  51.440  65.050  1.00  0.00            
ATOM     61  CG  HYP     6      24.440  52.130  65.540  1.00  0.00            
ATOM     62  HG  HYP     6      24.920  51.590  66.350  1.00  0.00            
ATOM     63  OD1 HYP     6      23.720  53.280  66.080  1.00  0.00            
ATOM     64  HD1 HYP     6      24.320  53.830  66.580  1.00  0.00            
ATOM     65  CB  HYP     6      25.480  52.560  64.570  1.00  0.00            
ATOM     66  HB1 HYP     6      26.050  53.430  64.900  1.00  0.00            
ATOM     67  HB2 HYP     6      26.130  51.700  64.440  1.00  0.00            
ATOM     68  CA  HYP     6      24.790  52.830  63.230  1.00  0.00            
ATOM     69  HA  HYP     6      24.400  53.850  63.150  1.00  0.00            
ATOM     70  C   HYP     6      25.680  52.510  62.010  1.00  0.00            
ATOM     71  O   HYP     6      25.600  51.510  61.350  1.00  0.00            
ATOM     72  N   GLY     7      26.570  53.490  61.680  1.00  0.00            
ATOM     73  H   GLY     7      26.470  54.370  62.160  1.00  0.00            
ATOM     74  CA  GLY     7      27.480  53.270  60.600  1.00  0.00            
ATOM     75  HA1 GLY     7      26.930  52.760  59.810  1.00  0.00            
ATOM     76  HA2 GLY     7      27.800  54.230  60.190  1.00  0.00            
ATOM     77  C   GLY     7      28.710  52.480  60.940  1.00  0.00            
ATOM     78  O   GLY     7      29.090  52.420  62.110  1.00  0.00            
ATOM     79  N   PRO     8      29.430  52.000  59.950  1.00  0.00            
ATOM     80  CD  PRO     8      28.970  52.060  58.550  1.00  0.00            
ATOM     81  HD1 PRO     8      28.160  51.350  58.400  1.00  0.00            
ATOM     82  HD2 PRO     8      28.700  53.090  58.290  1.00  0.00            
ATOM     83  CG  PRO     8      30.180  51.550  57.750  1.00  0.00            
ATOM     84  HG1 PRO     8      29.780  51.070  56.860  1.00  0.00            
ATOM     85  HG2 PRO     8      30.970  52.300  57.690  1.00  0.00            
ATOM     86  CB  PRO     8      30.710  50.460  58.660  1.00  0.00            
ATOM     87  HB1 PRO     8      30.170  49.510  58.620  1.00  0.00            
ATOM     88  HB2 PRO     8      31.770  50.260  58.510  1.00  0.00            
ATOM     89  CA  PRO     8      30.540  51.040  60.080  1.00  0.00            
ATOM     90  HA  PRO     8      30.240  50.250  60.770  1.00  0.00            
ATOM     91  C   PRO     8      31.840  51.720  60.600  1.00  0.00            
ATOM     92  O   PRO     8      31.940  52.940  60.490  1.00  0.00            
ATOM     93  N   HYP     9      32.840  51.010  61.060  1.00  0.00            
ATOM     94  CD2 HYP     9      32.860  49.630  61.380  1.00  0.00            
ATOM     95 1HD2 HYP     9      32.930  49.030  60.470  1.00  0.00            
ATOM     96 2HD2 HYP     9      32.010  49.240  61.940  1.00  0.00            
ATOM     97  CG  HYP     9      34.170  49.280  62.170  1.00  0.00            
ATOM     98  HG  HYP     9      34.480  48.240  62.140  1.00  0.00            
ATOM     99  OD1 HYP     9      34.120  49.750  63.540  1.00  0.00            
ATOM    100  HD1 HYP     9      33.790  49.050  64.100  1.00  0.00            
ATOM    101  CB  HYP     9      35.070  50.210  61.400  1.00  0.00            
ATOM    102  HB1 HYP     9      35.950  50.470  61.980  1.00  0.00            
ATOM    103  HB2 HYP     9      35.380  49.780  60.440  1.00  0.00            
ATOM    104  CA  HYP     9      34.220  51.510  61.160  1.00  0.00            
ATOM    105  HA  HYP     9      34.360  52.140  62.040  1.00  0.00            
ATOM    106  C   HYP     9      34.670  52.270  59.930  1.00  0.00            
ATOM    107  O   HYP     9      34.470  51.900  58.750  1.00  0.00            
ATOM    108  N   GLY    10      35.260  53.450  60.050  1.00  0.00            
ATOM    109  H   GLY    10      35.280  53.860  60.970  1.00  0.00            
ATOM    110  CA  GLY    10      35.940  54.110  59.000  1.00  0.00            
ATOM    111  HA1 GLY    10      35.220  54.320  58.200  1.00  0.00            
ATOM    112  HA2 GLY    10      36.180  55.120  59.310  1.00  0.00            
ATOM    113  C   GLY    10      37.220  53.410  58.450  1.00  0.00            
ATOM    114  O   GLY    10      37.620  52.380  58.890  1.00  0.00            
ATOM    115  N   PRO    11      37.770  53.920  57.360  1.00  0.00            
ATOM    116  CD  PRO    11      37.420  55.240  56.810  1.00  0.00            
ATOM    117  HD1 PRO    11      36.590  55.050  56.140  1.00  0.00            
ATOM    118  HD2 PRO    11      37.210  55.950  57.610  1.00  0.00            
ATOM    119  CG  PRO    11      38.660  55.790  56.090  1.00  0.00            
ATOM    120  HG1 PRO    11      38.210  56.530  55.430  1.00  0.00            
ATOM    121  HG2 PRO    11      39.390  56.210  56.780  1.00  0.00            
ATOM    122  CB  PRO    11      39.280  54.470  55.510  1.00  0.00            
ATOM    123  HB1 PRO    11      38.770  54.050  54.650  1.00  0.00            
ATOM    124  HB2 PRO    11      40.350  54.600  55.310  1.00  0.00            
ATOM    125  CA  PRO    11      39.060  53.490  56.730  1.00  0.00            
ATOM    126  HA  PRO    11      39.050  52.520  56.240  1.00  0.00            
ATOM    127  C   PRO    11      40.280  53.460  57.700  1.00  0.00            
ATOM    128  O   PRO    11      40.240  54.070  58.770  1.00  0.00            
ATOM    129  N   HYP    12      41.410  52.920  57.320  1.00  0.00            
ATOM    130  CD2 HYP    12      41.460  51.920  56.280  1.00  0.00            
ATOM    131 1HD2 HYP    12      41.510  52.330  55.270  1.00  0.00            
ATOM    132 2HD2 HYP    12      40.610  51.240  56.310  1.00  0.00            
ATOM    133  CG  HYP    12      42.770  51.170  56.510  1.00  0.00            
ATOM    134  HG  HYP    12      43.180  50.790  55.580  1.00  0.00            
ATOM    135  OD1 HYP    12      42.650  50.130  57.510  1.00  0.00            
ATOM    136  HD1 HYP    12      42.530  49.320  57.010  1.00  0.00            
ATOM    137  CB  HYP    12      43.660  52.290  57.170  1.00  0.00            
ATOM    138  HB1 HYP    12      44.450  51.910  57.820  1.00  0.00            
ATOM    139  HB2 HYP    12      44.090  52.910  56.380  1.00  0.00            
ATOM    140  CA  HYP    12      42.680  53.020  58.070  1.00  0.00            
ATOM    141  HA  HYP    12      42.550  52.540  59.040  1.00  0.00            
ATOM    142  C   HYP    12      43.210  54.440  58.260  1.00  0.00            
ATOM    143  O   HYP    12      42.670  55.420  57.790  1.00  0.00            
ATOM    144  N   GLY    13      44.220  54.520  59.110  1.00  0.00            
ATOM    145  H   GLY    13      44.530  53.680  59.570  1.00  0.00            
ATOM    146  CA  GLY    13      44.970  55.740  59.350  1.00  0.00            
ATOM    147  HA1 GLY    13      44.270  56.570  59.430  1.00  0.00            
ATOM    148  HA2 GLY    13      45.500  55.650  60.300  1.00  0.00            
ATOM    149  C   GLY    13      45.940  56.150  58.250  1.00  0.00            
ATOM    150  O   GLY    13      46.230  55.360  57.350  1.00  0.00            
ATOM    151  N   GLN    14      46.500  57.390  58.270  1.00  0.00            
ATOM    152  H   GLN    14      46.520  57.970  59.100  1.00  0.00            
ATOM    153  CA  GLN    14      47.370  57.970  57.300  1.00  0.00            
ATOM    154  HA  GLN    14      47.830  57.200  56.670  1.00  0.00            
ATOM    155  CB  GLN    14      46.630  58.910  56.290  1.00  0.00            
ATOM    156  HB1 GLN    14      46.180  59.730  56.850  1.00  0.00            
ATOM    157  HB2 GLN    14      47.330  59.360  55.590  1.00  0.00            
ATOM    158  CG  GLN    14      45.600  58.150  55.400  1.00  0.00            
ATOM    159  HG1 GLN    14      46.080  57.320  54.870  1.00  0.00            
ATOM    160  HG2 GLN    14      44.830  57.740  56.050  1.00  0.00            
ATOM    161  CD  GLN    14      44.970  59.100  54.360  1.00  0.00            
ATOM    162  OE1 GLN    14      44.980  60.300  54.520  1.00  0.00            
ATOM    163  NE2 GLN    14      44.380  58.600  53.330  1.00  0.00            
ATOM    164 1HE2 GLN    14      44.070  59.120  52.520  1.00  0.00            
ATOM    165 2HE2 GLN    14      44.300  57.590  53.350  1.00  0.00            
ATOM    166  C   GLN    14      48.490  58.690  58.150  1.00  0.00            
ATOM    167  O   GLN    14      48.700  58.380  59.370  1.00  0.00            
ATOM    168  N   GLY    15      49.070  59.780  57.590  1.00  0.00            
ATOM    169  H   GLY    15      48.600  60.140  56.770  1.00  0.00            
ATOM    170  CA  GLY    15      50.000  60.720  58.240  1.00  0.00            
ATOM    171  HA1 GLY    15      49.480  61.500  58.790  1.00  0.00            
ATOM    172  HA2 GLY    15      50.600  60.090  58.910  1.00  0.00            
ATOM    173  C   GLY    15      51.000  61.430  57.290  1.00  0.00            
ATOM    174  O   GLY    15      50.680  61.710  56.150  1.00  0.00            
ATOM    175  N   PRO    16      52.130  61.870  57.850  1.00  0.00            
ATOM    176  CD  PRO    16      52.490  61.880  59.250  1.00  0.00            
ATOM    177  HD1 PRO    16      52.510  60.840  59.580  1.00  0.00            
ATOM    178  HD2 PRO    16      51.660  62.390  59.740  1.00  0.00            
ATOM    179  CG  PRO    16      53.870  62.530  59.420  1.00  0.00            
ATOM    180  HG1 PRO    16      53.820  63.130  60.330  1.00  0.00            
ATOM    181  HG2 PRO    16      54.640  61.770  59.390  1.00  0.00            
ATOM    182  CB  PRO    16      54.050  63.330  58.190  1.00  0.00            
ATOM    183  HB1 PRO    16      53.460  64.240  58.290  1.00  0.00            
ATOM    184  HB2 PRO    16      55.080  63.460  57.830  1.00  0.00            
ATOM    185  CA  PRO    16      53.230  62.560  57.110  1.00  0.00            
ATOM    186  HA  PRO    16      52.850  63.310  56.420  1.00  0.00            
ATOM    187  C   PRO    16      54.180  61.540  56.430  1.00  0.00            
ATOM    188  O   PRO    16      54.270  60.300  56.750  1.00  0.00            
ATOM    189  N   HYP    17      54.980  61.970  55.390  1.00  0.00            
ATOM    190  CD2 HYP    17      55.010  63.320  54.780  1.00  0.00            
ATOM    191 1HD2 HYP    17      55.630  64.070  55.260  1.00  0.00            
ATOM    192 2HD2 HYP    17      54.020  63.750  54.660  1.00  0.00            
ATOM    193  CG  HYP    17      55.680  63.140  53.410  1.00  0.00            
ATOM    194  HG  HYP    17      56.030  64.140  53.140  1.00  0.00            
ATOM    195  OD1 HYP    17      54.810  62.690  52.410  1.00  0.00            
ATOM    196  HD1 HYP    17      54.360  63.470  52.070  1.00  0.00            
ATOM    197  CB  HYP    17      56.770  62.090  53.760  1.00  0.00            
ATOM    198  HB1 HYP    17      57.180  61.530  52.920  1.00  0.00            
ATOM    199  HB2 HYP    17      57.650  62.510  54.260  1.00  0.00            
ATOM    200  CA  HYP    17      55.960  61.140  54.780  1.00  0.00            
ATOM    201  HA  HYP    17      55.460  60.330  54.250  1.00  0.00            
ATOM    202  C   HYP    17      56.860  60.410  55.740  1.00  0.00            
ATOM    203  O   HYP    17      57.250  60.960  56.750  1.00  0.00            
ATOM    204  N   GLY    18      57.240  59.140  55.490  1.00  0.00            
ATOM    205  H   GLY    18      56.770  58.540  54.820  1.00  0.00            
ATOM    206  CA  GLY    18      58.100  58.450  56.440  1.00  0.00            
ATOM    207  HA1 GLY    18      57.740  58.540  57.460  1.00  0.00            
ATOM    208  HA2 GLY    18      58.090  57.410  56.100  1.00  0.00            
ATOM    209  C   GLY    18      59.600  58.840  56.430  1.00  0.00            
ATOM    210  O   GLY    18      60.030  59.670  55.580  1.00  0.00            
ATOM    211  N   PRO    19      60.420  58.330  57.400  1.00  0.00            
ATOM    212  CD  PRO    19      59.950  57.760  58.650  1.00  0.00            
ATOM    213  HD1 PRO    19      59.770  56.710  58.420  1.00  0.00            
ATOM    214  HD2 PRO    19      59.020  58.150  59.060  1.00  0.00            
ATOM    215  CG  PRO    19      61.140  57.820  59.620  1.00  0.00            
ATOM    216  HG1 PRO    19      61.070  58.740  60.200  1.00  0.00            
ATOM    217  HG2 PRO    19      61.230  56.950  60.260  1.00  0.00            
ATOM    218  CB  PRO    19      62.380  57.980  58.720  1.00  0.00            
ATOM    219  HB1 PRO    19      63.210  58.540  59.150  1.00  0.00            
ATOM    220  HB2 PRO    19      62.650  56.980  58.380  1.00  0.00            
ATOM    221  CA  PRO    19      61.770  58.790  57.570  1.00  0.00            
ATOM    222  HA  PRO    19      61.780  59.850  57.810  1.00  0.00            
ATOM    223  C   PRO    19      62.560  58.400  56.270  1.00  0.00            
ATOM    224  O   PRO    19      62.200  57.540  55.450  1.00  0.00            
ATOM    225  N   HYP    20      63.710  59.100  56.070  1.00  0.00            
ATOM    226  CD2 HYP    20      64.290  60.240  56.750  1.00  0.00            
ATOM    227 1HD2 HYP    20      64.890  59.970  57.620  1.00  0.00            
ATOM    228 2HD2 HYP    20      63.460  60.920  56.960  1.00  0.00            
ATOM    229  CG  HYP    20      65.110  60.950  55.740  1.00  0.00            
ATOM    230  HG  HYP    20      65.840  61.620  56.180  1.00  0.00            
ATOM    231  OD1 HYP    20      64.420  61.720  54.770  1.00  0.00            
ATOM    232  HD1 HYP    20      63.780  62.310  55.190  1.00  0.00            
ATOM    233  CB  HYP    20      65.730  59.760  55.020  1.00  0.00            
ATOM    234  HB1 HYP    20      66.090  59.880  54.000  1.00  0.00            
ATOM    235  HB2 HYP    20      66.480  59.330  55.690  1.00  0.00            
ATOM    236  CA  HYP    20      64.580  58.730  54.940  1.00  0.00            
ATOM    237  HA  HYP    20      63.980  59.030  54.080  1.00  0.00            
ATOM    238  C   HYP    20      65.120  57.310  54.900  1.00  0.00            
ATOM    239  O   HYP    20      65.120  56.540  55.900  1.00  0.00            
ATOM    240  N   GLY    21      65.750  57.000  53.760  1.00  0.00            
ATOM    241  H   GLY    21      66.000  57.660  53.030  1.00  0.00            
ATOM    242  CA  GLY    21      66.560  55.730  53.540  1.00  0.00            
ATOM    243  HA1 GLY    21      65.830  55.010  53.880  1.00  0.00            
ATOM    244  HA2 GLY    21      66.850  55.790  52.490  1.00  0.00            
ATOM    245  C   GLY    21      67.800  55.570  54.350  1.00  0.00            
ATOM    246  O   GLY    21      68.200  56.530  55.040  1.00  0.00            
ATOM    247  N   PRO    22      68.360  54.360  54.420  1.00  0.00            
ATOM    248  CD  PRO    22      67.630  53.100  54.070  1.00  0.00            
ATOM    249  HD1 PRO    22      66.790  52.820  54.700  1.00  0.00            
ATOM    250  HD2 PRO    22      67.260  53.020  53.040  1.00  0.00            
ATOM    251  CG  PRO    22      68.650  52.020  54.340  1.00  0.00            
ATOM    252  HG1 PRO    22      68.290  51.020  54.600  1.00  0.00            
ATOM    253  HG2 PRO    22      69.230  51.750  53.450  1.00  0.00            
ATOM    254  CB  PRO    22      69.450  52.610  55.490  1.00  0.00            
ATOM    255  HB1 PRO    22      68.820  52.500  56.380  1.00  0.00            
ATOM    256  HB2 PRO    22      70.340  52.010  55.670  1.00  0.00            
ATOM    257  CA  PRO    22      69.640  54.090  54.940  1.00  0.00            
ATOM    258  HA  PRO    22      69.840  54.800  55.750  1.00  0.00            
ATOM    259  C   PRO    22      70.740  54.380  53.930  1.00  0.00            
ATOM    260  O   PRO    22      70.290  54.510  52.760  1.00  0.00            
ATOM    261  N   HYP    23      72.050  54.330  54.270  1.00  0.00            
ATOM    262  CD2 HYP    23      72.560  54.200  55.620  1.00  0.00            
ATOM    263 1HD2 HYP    23      72.570  53.140  55.850  1.00  0.00            
ATOM    264 2HD2 HYP    23      71.970  54.750  56.350  1.00  0.00            
ATOM    265  CG  HYP    23      74.040  54.670  55.600  1.00  0.00            
ATOM    266  HG  HYP    23      74.630  54.050  56.280  1.00  0.00            
ATOM    267  OD1 HYP    23      74.020  56.040  56.000  1.00  0.00            
ATOM    268  HD1 HYP    23      74.940  56.320  56.040  1.00  0.00            
ATOM    269  CB  HYP    23      74.420  54.380  54.180  1.00  0.00            
ATOM    270  HB1 HYP    23      75.230  55.060  53.930  1.00  0.00            
ATOM    271  HB2 HYP    23      74.770  53.350  54.290  1.00  0.00            
ATOM    272  CA  HYP    23      73.150  54.550  53.360  1.00  0.00            
ATOM    273  HA  HYP    23      73.160  55.560  52.950  1.00  0.00            
ATOM    274  C   HYP    23      73.140  53.560  52.160  1.00  0.00            
ATOM    275  O   HYP    23      72.590  52.480  52.320  1.00  0.00            
ATOM    276  N   GLY    24      73.740  53.860  51.050  1.00  0.00            
ATOM    277  H   GLY    24      74.290  54.710  50.980  1.00  0.00            
ATOM    278  CA  GLY    24      73.730  52.940  49.890  1.00  0.00            
ATOM    279  HA1 GLY    24      72.710  52.650  49.650  1.00  0.00            
ATOM    280  HA2 GLY    24      74.200  53.370  49.010  1.00  0.00            
ATOM    281  C   GLY    24      74.560  51.710  50.190  1.00  0.00            
ATOM    282  O   GLY    24      75.360  51.850  51.100  1.00  0.00            
ATOM    283  N   PRO    25      74.400  50.610  49.450  1.00  0.00            
ATOM    284  CD  PRO    25      73.440  50.420  48.360  1.00  0.00            
ATOM    285  HD1 PRO    25      73.490  51.390  47.860  1.00  0.00            
ATOM    286  HD2 PRO    25      72.500  50.320  48.900  1.00  0.00            
ATOM    287  CG  PRO    25      73.920  49.310  47.550  1.00  0.00            
ATOM    288  HG1 PRO    25      73.120  48.920  46.920  1.00  0.00            
ATOM    289  HG2 PRO    25      74.710  49.760  46.940  1.00  0.00            
ATOM    290  CB  PRO    25      74.610  48.470  48.620  1.00  0.00            
ATOM    291  HB1 PRO    25      73.970  47.820  49.210  1.00  0.00            
ATOM    292  HB2 PRO    25      75.350  47.830  48.150  1.00  0.00            
ATOM    293  CA  PRO    25      75.250  49.470  49.530  1.00  0.00            
ATOM    294  HA  PRO    25      75.250  49.200  50.590  1.00  0.00            
ATOM    295  C   PRO    25      76.680  49.720  49.090  1.00  0.00            
ATOM    296  O   PRO    25      76.960  50.700  48.350  1.00  0.00            
ATOM    297  N   HYP    26      77.610  48.800  49.330  1.00  0.00            
ATOM    298  CD2 HYP    26      77.600  47.810  50.440  1.00  0.00            
ATOM    299 1HD2 HYP    26      77.100  46.930  50.030  1.00  0.00            
ATOM    300 2HD2 HYP    26      77.130  48.250  51.320  1.00  0.00            
ATOM    301  CG  HYP    26      79.120  47.450  50.700  1.00  0.00            
ATOM    302  HG  HYP    26      79.190  46.390  50.960  1.00  0.00            
ATOM    303  OD1 HYP    26      79.710  48.200  51.690  1.00  0.00            
ATOM    304  HD1 HYP    26      79.630  47.660  52.480  1.00  0.00            
ATOM    305  CB  HYP    26      79.730  47.680  49.280  1.00  0.00            
ATOM    306  HB1 HYP    26      80.780  47.980  49.380  1.00  0.00            
ATOM    307  HB2 HYP    26      79.710  46.730  48.750  1.00  0.00            
ATOM    308  CA  HYP    26      78.940  48.840  48.720  1.00  0.00            
ATOM    309  HA  HYP    26      79.290  49.770  49.180  1.00  0.00            
ATOM    310  C   HYP    26      79.040  48.880  47.220  1.00  0.00            
ATOM    311  O   HYP    26      78.210  48.340  46.490  1.00  0.00            
ATOM    312  N   GLY    27      79.960  49.740  46.770  1.00  0.00            
ATOM    313  H   GLY    27      80.490  50.210  47.500  1.00  0.00            
ATOM    314  CA  GLY    27      80.450  49.860  45.440  1.00  0.00            
ATOM    315  HA1 GLY    27      79.610  50.130  44.810  1.00  0.00            
ATOM    316  HA2 GLY    27      81.200  50.650  45.440  1.00  0.00            
ATOM    317  C   GLY    27      81.190  48.630  44.810  1.00  0.00            
ATOM    318  O   GLY    27      81.210  47.500  45.380  1.00  0.00            
ATOM    319  N   PRO    28      81.670  48.740  43.560  1.00  0.00            
ATOM    320  CD  PRO    28      81.510  49.860  42.650  1.00  0.00            
ATOM    321  HD1 PRO    28      80.630  50.490  42.830  1.00  0.00            
ATOM    322  HD2 PRO    28      82.360  50.540  42.680  1.00  0.00            
ATOM    323  CG  PRO    28      81.310  49.270  41.300  1.00  0.00            
ATOM    324  HG1 PRO    28      80.350  48.770  41.220  1.00  0.00            
ATOM    325  HG2 PRO    28      81.460  49.990  40.500  1.00  0.00            
ATOM    326  CB  PRO    28      82.390  48.180  41.330  1.00  0.00            
ATOM    327  HB1 PRO    28      82.270  47.350  40.630  1.00  0.00            
ATOM    328  HB2 PRO    28      83.310  48.730  41.160  1.00  0.00            
ATOM    329  CA  PRO    28      82.330  47.710  42.790  1.00  0.00            
ATOM    330  HA  PRO    28      81.730  46.810  42.880  1.00  0.00            
ATOM    331  C   PRO    28      83.720  47.450  43.420  1.00  0.00            
ATOM    332  O   PRO    28      84.250  48.280  44.160  1.00  0.00            
ATOM    333  N   HYP    29      84.380  46.350  43.000  1.00  0.00            
ATOM    334  CD2 HYP    29      83.810  45.140  42.430  1.00  0.00            
ATOM    335 1HD2 HYP    29      83.780  45.160  41.340  1.00  0.00            
ATOM    336 2HD2 HYP    29      82.820  45.100  42.870  1.00  0.00            
ATOM    337  CG  HYP    29      84.620  43.980  42.960  1.00  0.00            
ATOM    338  HG  HYP    29      84.540  43.140  42.270  1.00  0.00            
ATOM    339  OD1 HYP    29      84.120  43.580  44.250  1.00  0.00            
ATOM    340  HD1 HYP    29      83.170  43.470  44.170  1.00  0.00            
ATOM    341  CB  HYP    29      86.030  44.550  43.210  1.00  0.00            
ATOM    342  HB1 HYP    29      86.530  44.050  44.040  1.00  0.00            
ATOM    343  HB2 HYP    29      86.610  44.540  42.300  1.00  0.00            
ATOM    344  CA  HYP    29      85.740  46.050  43.550  1.00  0.00            
ATOM    345  HA  HYP    29      85.620  46.250  44.620  1.00  0.00            
ATOM    346  C   HYP    29      86.810  47.080  43.170  1.00  0.00            
ATOM    347  O   HYP    29      87.130  47.340  42.020  1.00  0.00            
ATOM    348  N   GLY    30      87.710  47.350  44.150  1.00  0.00            
ATOM    349  H   GLY    30      87.470  47.160  45.110  1.00  0.00            
ATOM    350  CA  GLY    30      89.020  47.880  43.940  1.00  0.00            
ATOM    351  HA1 GLY    30      88.980  48.900  43.540  1.00  0.00            
ATOM    352  HA2 GLY    30      89.400  47.930  44.960  1.00  0.00            
ATOM    353  C   GLY    30      90.070  47.020  43.290  1.00  0.00            
ATOM    354  O   GLY    30      89.990  45.810  43.190  1.00  0.00            
ATOM    355  N   NH2    31      91.100  47.580  42.690  1.00  0.00            
ATOM    356  H1  NH2    31      91.170  48.580  42.830  1.00  0.00            
ATOM    357  H2  NH2    31      91.770  47.150  42.070  1.00  0.00            
ATOM    358  CH3 ACE     1      13.970  55.350  56.380  1.00  0.00            
ATOM    359 1HH3 ACE     1      13.190  56.060  56.110  1.00  0.00            
ATOM    360 2HH3 ACE     1      13.740  54.410  55.880  1.00  0.00            
ATOM    361 3HH3 ACE     1      13.930  55.090  57.430  1.00  0.00            
ATOM    362  C   ACE     1      15.320  55.900  56.000  1.00  0.00            
ATOM    363  O   ACE     1      16.020  55.080  55.290  1.00  0.00            
ATOM    364  N   PRO     2      15.770  57.010  56.540  1.00  0.00            
ATOM    365  CD  PRO     2      15.080  57.830  57.490  1.00  0.00            
ATOM    366  HD1 PRO     2      14.300  58.470  57.070  1.00  0.00            
ATOM    367  HD2 PRO     2      14.680  57.170  58.260  1.00  0.00            
ATOM    368  CG  PRO     2      16.150  58.740  58.120  1.00  0.00            
ATOM    369  HG1 PRO     2      15.720  59.670  58.480  1.00  0.00            
ATOM    370  HG2 PRO     2      16.620  58.130  58.890  1.00  0.00            
ATOM    371  CB  PRO     2      17.100  58.890  56.970  1.00  0.00            
ATOM    372  HB1 PRO     2      16.630  59.550  56.240  1.00  0.00            
ATOM    373  HB2 PRO     2      18.120  59.190  57.180  1.00  0.00            
ATOM    374  CA  PRO     2      17.080  57.480  56.300  1.00  0.00            
ATOM    375  HA  PRO     2      17.270  57.570  55.230  1.00  0.00            
ATOM    376  C   PRO     2      18.200  56.690  56.980  1.00  0.00            
ATOM    377  O   PRO     2      18.020  55.800  57.840  1.00  0.00            
ATOM    378  N   HYP     3      19.440  57.010  56.600  1.00  0.00            
ATOM    379  CD2 HYP     3      19.900  57.950  55.500  1.00  0.00            
ATOM    380 1HD2 HYP     3      19.850  59.010  55.760  1.00  0.00            
ATOM    381 2HD2 HYP     3      19.140  57.830  54.730  1.00  0.00            
ATOM    382  CG  HYP     3      21.330  57.490  55.160  1.00  0.00            
ATOM    383  HG  HYP     3      21.960  58.230  54.670  1.00  0.00            
ATOM    384  OD1 HYP     3      21.350  56.320  54.330  1.00  0.00            
ATOM    385  HD1 HYP     3      20.560  56.420  53.800  1.00  0.00            
ATOM    386  CB  HYP     3      21.900  57.210  56.560  1.00  0.00            
ATOM    387  HB1 HYP     3      22.850  56.670  56.560  1.00  0.00            
ATOM    388  HB2 HYP     3      22.130  58.210  56.940  1.00  0.00            
ATOM    389  CA  HYP     3      20.660  56.500  57.180  1.00  0.00            
ATOM    390  HA  HYP     3      20.790  55.430  57.040  1.00  0.00            
ATOM    391  C   HYP     3      20.620  56.770  58.690  1.00  0.00            
ATOM    392  O   HYP     3      20.310  57.820  59.210  1.00  0.00            
ATOM    393  N   GLY     4      20.960  55.700  59.330  1.00  0.00            
ATOM    394  H   GLY     4      21.020  54.820  58.840  1.00  0.00            
ATOM    395  CA  GLY     4      21.300  55.540  60.770  1.00  0.00            
ATOM    396  HA1 GLY     4      20.340  55.780  61.240  1.00  0.00            
ATOM    397  HA2 GLY     4      21.640  54.530  60.990  1.00  0.00            
ATOM    398  C   GLY     4      22.330  56.490  61.310  1.00  0.00            
ATOM    399  O   GLY     4      22.940  57.260  60.520  1.00  0.00            
ATOM    400  N   PRO     5      22.690  56.450  62.630  1.00  0.00            
ATOM    401  CD  PRO     5      22.110  55.600  63.610  1.00  0.00            
ATOM    402  HD1 PRO     5      21.030  55.490  63.530  1.00  0.00            
ATOM    403  HD2 PRO     5      22.600  54.620  63.600  1.00  0.00            
ATOM    404  CG  PRO     5      22.370  56.280  64.960  1.00  0.00            
ATOM    405  HG1 PRO     5      21.680  57.070  65.250  1.00  0.00            
ATOM    406  HG2 PRO     5      22.490  55.530  65.750  1.00  0.00            
ATOM    407  CB  PRO     5      23.730  56.870  64.720  1.00  0.00            
ATOM    408  HB1 PRO     5      23.820  57.660  65.470  1.00  0.00            
ATOM    409  HB2 PRO     5      24.540  56.160  64.920  1.00  0.00            
ATOM    410  CA  PRO     5      23.730  57.290  63.220  1.00  0.00            
ATOM    411  HA  PRO     5      23.380  58.300  63.050  1.00  0.00            
ATOM    412  C   PRO     5      25.210  57.090  62.730  1.00  0.00            
ATOM    413  O   PRO     5      25.530  55.960  62.390  1.00  0.00            
ATOM    414  N   HYP     6      26.140  58.000  62.950  1.00  0.00            
ATOM    415  CD2 HYP     6      26.030  59.370  63.450  1.00  0.00            
ATOM    416 1HD2 HYP     6      26.390  59.180  64.460  1.00  0.00            
ATOM    417 2HD2 HYP     6      24.990  59.690  63.470  1.00  0.00            
ATOM    418  CG  HYP     6      26.900  60.150  62.530  1.00  0.00            
ATOM    419  HG  HYP     6      27.200  61.080  63.010  1.00  0.00            
ATOM    420  OD1 HYP     6      26.270  60.450  61.290  1.00  0.00            
ATOM    421  HD1 HYP     6      26.500  61.320  60.940  1.00  0.00            
ATOM    422  CB  HYP     6      28.100  59.260  62.500  1.00  0.00            
ATOM    423  HB1 HYP     6      28.630  59.470  61.570  1.00  0.00            
ATOM    424  HB2 HYP     6      28.840  59.400  63.290  1.00  0.00            
ATOM    425  CA  HYP     6      27.520  57.860  62.520  1.00  0.00            
ATOM    426  HA  HYP     6      27.450  57.620  61.460  1.00  0.00            
ATOM    427  C   HYP     6      28.380  56.810  63.240  1.00  0.00            
ATOM    428  O   HYP     6      28.190  56.590  64.470  1.00  0.00            
ATOM    429  N   GLY     7      29.330  56.280  62.540  1.00  0.00            
ATOM    430  H   GLY     7      29.270  56.440  61.540  1.00  0.00            
ATOM    431  CA  GLY     7      30.210  55.260  62.970  1.00  0.00            
ATOM    432  HA1 GLY     7      29.750  54.470  63.570  1.00  0.00            
ATOM    433  HA2 GLY     7      30.490  54.780  62.030  1.00  0.00            
ATOM    434  C   GLY     7      31.470  55.550  63.810  1.00  0.00            
ATOM    435  O   GLY     7      31.780  56.730  63.900  1.00  0.00            
ATOM    436  N   PRO     8      32.240  54.560  64.330  1.00  0.00            
ATOM    437  CD  PRO     8      31.840  53.120  64.350  1.00  0.00            
ATOM    438  HD1 PRO     8      31.770  52.820  63.300  1.00  0.00            
ATOM    439  HD2 PRO     8      30.850  53.020  64.790  1.00  0.00            
ATOM    440  CG  PRO     8      33.000  52.420  65.100  1.00  0.00            
ATOM    441  HG1 PRO     8      32.580  51.570  65.640  1.00  0.00            
ATOM    442  HG2 PRO     8      33.750  51.980  64.450  1.00  0.00            
ATOM    443  CB  PRO     8      33.630  53.530  65.940  1.00  0.00            
ATOM    444  HB1 PRO     8      33.030  53.630  66.840  1.00  0.00            
ATOM    445  HB2 PRO     8      34.660  53.320  66.220  1.00  0.00            
ATOM    446  CA  PRO     8      33.440  54.760  65.100  1.00  0.00            
ATOM    447  HA  PRO     8      33.450  55.630  65.760  1.00  0.00            
ATOM    448  C   PRO     8      34.720  54.880  64.200  1.00  0.00            
ATOM    449  O   PRO     8      34.580  54.480  62.990  1.00  0.00            
ATOM    450  N   HYP     9      35.860  55.410  64.720  1.00  0.00            
ATOM    451  CD2 HYP     9      36.100  55.880  66.090  1.00  0.00            
ATOM    452 1HD2 HYP     9      36.350  55.040  66.740  1.00  0.00            
ATOM    453 2HD2 HYP     9      35.300  56.550  66.410  1.00  0.00            
ATOM    454  CG  HYP     9      37.390  56.680  66.030  1.00  0.00            
ATOM    455  HG  HYP     9      37.980  56.660  66.950  1.00  0.00            
ATOM    456  OD1 HYP     9      37.140  58.090  65.730  1.00  0.00            
ATOM    457  HD1 HYP     9      37.950  58.600  65.610  1.00  0.00            
ATOM    458  CB  HYP     9      38.200  55.890  65.040  1.00  0.00            
ATOM    459  HB1 HYP     9      38.830  56.580  64.480  1.00  0.00            
ATOM    460  HB2 HYP     9      38.650  55.000  65.470  1.00  0.00            
ATOM    461  CA  HYP     9      37.110  55.520  63.980  1.00  0.00            
ATOM    462  HA  HYP     9      37.070  56.200  63.140  1.00  0.00            
ATOM    463  C   HYP     9      37.490  54.110  63.450  1.00  0.00            
ATOM    464  O   HYP     9      37.150  53.040  64.030  1.00  0.00            
ATOM    465  N   GLY    10      38.090  54.170  62.270  1.00  0.00            
ATOM    466  H   GLY    10      38.280  55.040  61.810  1.00  0.00            
ATOM    467  CA  GLY    10      38.760  53.030  61.670  1.00  0.00            
ATOM    468  HA1 GLY    10      38.050  52.210  61.590  1.00  0.00            
ATOM    469  HA2 GLY    10      38.890  53.360  60.640  1.00  0.00            
ATOM    470  C   GLY    10      40.080  52.520  62.280  1.00  0.00            
ATOM    471  O   GLY    10      40.400  52.900  63.430  1.00  0.00            
ATOM    472  N   PRO    11      40.830  51.660  61.560  1.00  0.00            
ATOM    473  CD  PRO    11      40.260  50.780  60.540  1.00  0.00            
ATOM    474  HD1 PRO    11      40.590  50.810  59.500  1.00  0.00            
ATOM    475  HD2 PRO    11      39.180  50.730  60.610  1.00  0.00            
ATOM    476  CG  PRO    11      40.780  49.410  61.050  1.00  0.00            
ATOM    477  HG1 PRO    11      40.150  49.100  61.880  1.00  0.00            
ATOM    478  HG2 PRO    11      40.720  48.710  60.210  1.00  0.00            
ATOM    479  CB  PRO    11      42.250  49.570  61.440  1.00  0.00            
ATOM    480  HB1 PRO    11      42.640  48.870  62.180  1.00  0.00            
ATOM    481  HB2 PRO    11      42.850  49.620  60.540  1.00  0.00            
ATOM    482  CA  PRO    11      42.050  50.970  62.130  1.00  0.00            
ATOM    483  HA  PRO    11      41.880  50.720  63.170  1.00  0.00            
ATOM    484  C   PRO    11      43.330  51.870  62.030  1.00  0.00            
ATOM    485  O   PRO    11      43.370  52.700  61.130  1.00  0.00            
ATOM    486  N   HYP    12      44.330  51.570  62.920  1.00  0.00            
ATOM    487  CD2 HYP    12      44.400  50.560  63.980  1.00  0.00            
ATOM    488 1HD2 HYP    12      44.390  49.570  63.530  1.00  0.00            
ATOM    489 2HD2 HYP    12      43.470  50.660  64.550  1.00  0.00            
ATOM    490  CG  HYP    12      45.630  50.890  64.830  1.00  0.00            
ATOM    491  HG  HYP    12      46.100  49.980  65.220  1.00  0.00            
ATOM    492  OD1 HYP    12      45.440  51.870  65.810  1.00  0.00            
ATOM    493  HD1 HYP    12      44.550  51.780  66.150  1.00  0.00            
ATOM    494  CB  HYP    12      46.570  51.540  63.810  1.00  0.00            
ATOM    495  HB1 HYP    12      47.280  52.260  64.210  1.00  0.00            
ATOM    496  HB2 HYP    12      47.210  50.800  63.330  1.00  0.00            
ATOM    497  CA  HYP    12      45.630  52.270  62.850  1.00  0.00            
ATOM    498  HA  HYP    12      45.600  53.250  63.320  1.00  0.00            
ATOM    499  C   HYP    12      46.280  52.290  61.470  1.00  0.00            
ATOM    500  O   HYP    12      46.210  51.300  60.760  1.00  0.00            
ATOM    501  N   GLY    13      46.960  53.390  61.130  1.00  0.00            
ATOM    502  H   GLY    13      46.920  54.260  61.640  1.00  0.00            
ATOM    503  CA  GLY    13      47.610  53.440  59.830  1.00  0.00            
ATOM    504  HA1 GLY    13      48.040  52.450  59.680  1.00  0.00            
ATOM    505  HA2 GLY    13      46.820  53.530  59.090  1.00  0.00            
ATOM    506  C   GLY    13      48.680  54.550  59.730  1.00  0.00            
ATOM    507  O   GLY    13      48.660  55.430  60.600  1.00  0.00            
ATOM    508  N   GLN    14      49.630  54.410  58.780  1.00  0.00            
ATOM    509  H   GLN    14      49.460  53.670  58.120  1.00  0.00            
ATOM    510  CA  GLN    14      50.790  55.330  58.510  1.00  0.00            
ATOM    511  HA  GLN    14      50.890  56.060  59.310  1.00  0.00            
ATOM    512  CB  GLN    14      52.040  54.430  58.490  1.00  0.00            
ATOM    513  HB1 GLN    14      51.890  53.550  57.860  1.00  0.00            
ATOM    514  HB2 GLN    14      52.860  55.060  58.150  1.00  0.00            
ATOM    515  CG  GLN    14      52.350  53.950  59.900  1.00  0.00            
ATOM    516  HG1 GLN    14      52.200  54.720  60.660  1.00  0.00            
ATOM    517  HG2 GLN    14      51.560  53.250  60.180  1.00  0.00            
ATOM    518  CD  GLN    14      53.660  53.150  59.920  1.00  0.00            
ATOM    519  OE1 GLN    14      54.240  52.800  58.930  1.00  0.00            
ATOM    520  NE2 GLN    14      54.120  52.850  61.110  1.00  0.00            
ATOM    521 1HE2 GLN    14      54.730  52.050  61.200  1.00  0.00            
ATOM    522 2HE2 GLN    14      53.750  53.270  61.950  1.00  0.00            
ATOM    523  C   GLN    14      50.660  56.170  57.230  1.00  0.00            
ATOM    524  O   GLN    14      49.910  55.740  56.340  1.00  0.00            
ATOM    525  N   GLY    15      51.420  57.260  57.100  1.00  0.00            
ATOM    526  H   GLY    15      51.820  57.600  57.970  1.00  0.00            
ATOM    527  CA  GLY    15      51.680  57.930  55.820  1.00  0.00            
ATOM    528  HA1 GLY    15      50.730  58.250  55.380  1.00  0.00            
ATOM    529  HA2 GLY    15      52.330  58.770  56.060  1.00  0.00            
ATOM    530  C   GLY    15      52.380  57.130  54.670  1.00  0.00            
ATOM    531  O   GLY    15      52.880  55.980  54.900  1.00  0.00            
ATOM    532  N   PRO    16      52.470  57.750  53.470  1.00  0.00            
ATOM    533  CD  PRO    16      52.140  59.110  53.230  1.00  0.00            
ATOM    534  HD1 PRO    16      51.090  59.050  52.970  1.00  0.00            
ATOM    535  HD2 PRO    16      52.200  59.810  54.070  1.00  0.00            
ATOM    536  CG  PRO    16      53.000  59.550  52.070  1.00  0.00            
ATOM    537  HG1 PRO    16      52.450  60.330  51.550  1.00  0.00            
ATOM    538  HG2 PRO    16      54.000  59.930  52.280  1.00  0.00            
ATOM    539  CB  PRO    16      53.200  58.270  51.300  1.00  0.00            
ATOM    540  HB1 PRO    16      52.260  58.100  50.770  1.00  0.00            
ATOM    541  HB2 PRO    16      54.050  58.240  50.610  1.00  0.00            
ATOM    542  CA  PRO    16      53.340  57.190  52.380  1.00  0.00            
ATOM    543  HA  PRO    16      52.820  56.300  52.010  1.00  0.00            
ATOM    544  C   PRO    16      54.840  57.110  52.790  1.00  0.00            
ATOM    545  O   PRO    16      55.270  57.680  53.790  1.00  0.00            
ATOM    546  N   HYP    17      55.680  56.300  52.110  1.00  0.00            
ATOM    547  CD2 HYP    17      55.350  55.190  51.160  1.00  0.00            
ATOM    548 1HD2 HYP    17      55.180  55.710  50.210  1.00  0.00            
ATOM    549 2HD2 HYP    17      54.540  54.560  51.540  1.00  0.00            
ATOM    550  CG  HYP    17      56.600  54.340  50.950  1.00  0.00            
ATOM    551  HG  HYP    17      56.800  53.840  50.010  1.00  0.00            
ATOM    552  OD1 HYP    17      56.500  53.370  52.000  1.00  0.00            
ATOM    553  HD1 HYP    17      57.200  52.720  51.890  1.00  0.00            
ATOM    554  CB  HYP    17      57.590  55.490  51.100  1.00  0.00            
ATOM    555  HB1 HYP    17      58.560  55.050  51.300  1.00  0.00            
ATOM    556  HB2 HYP    17      57.560  56.230  50.300  1.00  0.00            
ATOM    557  CA  HYP    17      57.090  56.230  52.310  1.00  0.00            
ATOM    558  HA  HYP    17      57.440  55.730  53.210  1.00  0.00            
ATOM    559  C   HYP    17      57.830  57.590  52.290  1.00  0.00            
ATOM    560  O   HYP    17      57.310  58.600  51.710  1.00  0.00            
ATOM    561  N   GLY    18      59.040  57.660  52.870  1.00  0.00            
ATOM    562  H   GLY    18      59.410  56.820  53.300  1.00  0.00            
ATOM    563  CA  GLY    18      59.920  58.760  52.570  1.00  0.00            
ATOM    564  HA1 GLY    18      59.300  59.660  52.520  1.00  0.00            
ATOM    565  HA2 GLY    18      60.550  58.890  53.450  1.00  0.00            
ATOM    566  C   GLY    18      60.770  58.590  51.290  1.00  0.00            
ATOM    567  O   GLY    18      60.570  57.660  50.500  1.00  0.00            
ATOM    568  N   PRO    19      61.800  59.510  51.210  1.00  0.00            
ATOM    569  CD  PRO    19      61.890  60.580  52.150  1.00  0.00            
ATOM    570  HD1 PRO    19      60.960  61.140  52.220  1.00  0.00            
ATOM    571  HD2 PRO    19      62.130  60.260  53.160  1.00  0.00            
ATOM    572  CG  PRO    19      63.030  61.540  51.670  1.00  0.00            
ATOM    573  HG1 PRO    19      62.930  62.580  51.970  1.00  0.00            
ATOM    574  HG2 PRO    19      63.970  61.260  52.160  1.00  0.00            
ATOM    575  CB  PRO    19      63.130  61.260  50.150  1.00  0.00            
ATOM    576  HB1 PRO    19      62.350  61.840  49.670  1.00  0.00            
ATOM    577  HB2 PRO    19      64.130  61.490  49.800  1.00  0.00            
ATOM    578  CA  PRO    19      62.770  59.770  50.120  1.00  0.00            
ATOM    579  HA  PRO    19      62.410  59.530  49.120  1.00  0.00            
ATOM    580  C   PRO    19      64.010  58.850  50.220  1.00  0.00            
ATOM    581  O   PRO    19      64.280  58.180  51.200  1.00  0.00            
ATOM    582  N   HYP    20      64.860  58.790  49.200  1.00  0.00            
ATOM    583  CD2 HYP    20      64.640  59.330  47.890  1.00  0.00            
ATOM    584 1HD2 HYP    20      64.920  60.380  47.890  1.00  0.00            
ATOM    585 2HD2 HYP    20      63.580  59.300  47.670  1.00  0.00            
ATOM    586  CG  HYP    20      65.450  58.550  46.920  1.00  0.00            
ATOM    587  HG  HYP    20      65.740  58.990  45.960  1.00  0.00            
ATOM    588  OD1 HYP    20      64.900  57.320  46.720  1.00  0.00            
ATOM    589  HD1 HYP    20      63.990  57.460  46.450  1.00  0.00            
ATOM    590  CB  HYP    20      66.630  58.250  47.700  1.00  0.00            
ATOM    591  HB1 HYP    20      67.210  57.390  47.360  1.00  0.00            
ATOM    592  HB2 HYP    20      67.320  59.090  47.680  1.00  0.00            
ATOM    593  CA  HYP    20      66.150  58.060  49.160  1.00  0.00            
ATOM    594  HA  HYP    20      65.870  57.020  49.340  1.00  0.00            
ATOM    595  C   HYP    20      67.200  58.570  50.190  1.00  0.00            
ATOM    596  O   HYP    20      67.350  59.770  50.370  1.00  0.00            
ATOM    597  N   GLY    21      68.010  57.620  50.640  1.00  0.00            
ATOM    598  H   GLY    21      67.720  56.670  50.490  1.00  0.00            
ATOM    599  CA  GLY    21      69.160  57.780  51.530  1.00  0.00            
ATOM    600  HA1 GLY    21      69.010  58.540  52.300  1.00  0.00            
ATOM    601  HA2 GLY    21      69.220  56.840  52.080  1.00  0.00            
ATOM    602  C   GLY    21      70.550  58.030  50.880  1.00  0.00            
ATOM    603  O   GLY    21      70.690  58.360  49.700  1.00  0.00            
ATOM    604  N   PRO    22      71.580  58.100  51.800  1.00  0.00            
ATOM    605  CD  PRO    22      71.410  58.050  53.290  1.00  0.00            
ATOM    606  HD1 PRO    22      70.910  57.190  53.720  1.00  0.00            
ATOM    607  HD2 PRO    22      70.770  58.870  53.620  1.00  0.00            
ATOM    608  CG  PRO    22      72.750  58.220  53.920  1.00  0.00            
ATOM    609  HG1 PRO    22      72.760  58.770  54.860  1.00  0.00            
ATOM    610  HG2 PRO    22      73.150  57.220  54.070  1.00  0.00            
ATOM    611  CB  PRO    22      73.620  58.890  52.770  1.00  0.00            
ATOM    612  HB1 PRO    22      73.820  59.950  52.920  1.00  0.00            
ATOM    613  HB2 PRO    22      74.620  58.470  52.710  1.00  0.00            
ATOM    614  CA  PRO    22      72.860  58.680  51.480  1.00  0.00            
ATOM    615  HA  PRO    22      72.640  59.630  50.990  1.00  0.00            
ATOM    616  C   PRO    22      73.670  57.830  50.530  1.00  0.00            
ATOM    617  O   PRO    22      73.580  56.580  50.610  1.00  0.00            
ATOM    618  N   HYP    23      74.560  58.310  49.630  1.00  0.00            
ATOM    619  CD2 HYP    23      74.710  59.710  49.270  1.00  0.00            
ATOM    620 1HD2 HYP    23      75.300  60.250  50.010  1.00  0.00            
ATOM    621 2HD2 HYP    23      73.730  60.180  49.370  1.00  0.00            
ATOM    622  CG  HYP    23      75.280  59.790  47.840  1.00  0.00            
ATOM    623  HG  HYP    23      75.810  60.710  47.630  1.00  0.00            
ATOM    624  OD1 HYP    23      74.220  59.680  46.860  1.00  0.00            
ATOM    625  HD1 HYP    23      74.560  59.350  46.030  1.00  0.00            
ATOM    626  CB  HYP    23      76.150  58.530  47.970  1.00  0.00            
ATOM    627  HB1 HYP    23      76.230  58.130  46.960  1.00  0.00            
ATOM    628  HB2 HYP    23      77.170  58.790  48.260  1.00  0.00            
ATOM    629  CA  HYP    23      75.460  57.470  48.820  1.00  0.00            
ATOM    630  HA  HYP    23      74.900  56.870  48.100  1.00  0.00            
ATOM    631  C   HYP    23      76.350  56.420  49.630  1.00  0.00            
ATOM    632  O   HYP    23      76.710  56.650  50.850  1.00  0.00            
ATOM    633  N   GLY    24      76.560  55.210  49.040  1.00  0.00            
ATOM    634  H   GLY    24      76.240  55.020  48.100  1.00  0.00            
ATOM    635  CA  GLY    24      77.200  54.110  49.720  1.00  0.00            
ATOM    636  HA1 GLY    24      76.690  53.980  50.680  1.00  0.00            
ATOM    637  HA2 GLY    24      76.980  53.180  49.190  1.00  0.00            
ATOM    638  C   GLY    24      78.680  54.260  49.920  1.00  0.00            
ATOM    639  O   GLY    24      79.230  55.140  49.270  1.00  0.00            
ATOM    640  N   PRO    25      79.320  53.420  50.680  1.00  0.00            
ATOM    641  CD  PRO    25      78.760  52.470  51.650  1.00  0.00            
ATOM    642  HD1 PRO    25      78.060  51.760  51.190  1.00  0.00            
ATOM    643  HD2 PRO    25      78.290  53.100  52.400  1.00  0.00            
ATOM    644  CG  PRO    25      79.960  51.820  52.350  1.00  0.00            
ATOM    645  HG1 PRO    25      79.670  51.400  53.320  1.00  0.00            
ATOM    646  HG2 PRO    25      80.290  50.910  51.850  1.00  0.00            
ATOM    647  CB  PRO    25      80.920  52.960  52.270  1.00  0.00            
ATOM    648  HB1 PRO    25      80.670  53.750  52.970  1.00  0.00            
ATOM    649  HB2 PRO    25      81.970  52.660  52.340  1.00  0.00            
ATOM    650  CA  PRO    25      80.770  53.410  50.830  1.00  0.00            
ATOM    651  HA  PRO    25      81.120  54.440  50.890  1.00  0.00            
ATOM    652  C   PRO    25      81.520  52.610  49.780  1.00  0.00            
ATOM    653  O   PRO    25      80.930  51.750  49.160  1.00  0.00            
ATOM    654  N   HYP    26      82.860  52.890  49.570  1.00  0.00            
ATOM    655  CD2 HYP    26      83.530  53.880  50.300  1.00  0.00            
ATOM    656 1HD2 HYP    26      83.490  53.610  51.360  1.00  0.00            
ATOM    657 2HD2 HYP    26      83.090  54.880  50.290  1.00  0.00            
ATOM    658  CG  HYP    26      84.920  54.010  49.710  1.00  0.00            
ATOM    659  HG  HYP    26      85.630  54.260  50.500  1.00  0.00            
ATOM    660  OD1 HYP    26      84.920  54.950  48.660  1.00  0.00            
ATOM    661  HD1 HYP    26      85.790  54.890  48.240  1.00  0.00            
ATOM    662  CB  HYP    26      85.210  52.560  49.200  1.00  0.00            
ATOM    663  HB1 HYP    26      85.980  52.640  48.430  1.00  0.00            
ATOM    664  HB2 HYP    26      85.450  52.010  50.110  1.00  0.00            
ATOM    665  CA  HYP    26      83.830  52.190  48.720  1.00  0.00            
ATOM    666  HA  HYP    26      83.650  52.480  47.680  1.00  0.00            
ATOM    667  C   HYP    26      83.650  50.640  48.740  1.00  0.00            
ATOM    668  O   HYP    26      83.520  50.010  49.820  1.00  0.00            
ATOM    669  N   GLY    27      83.590  50.000  47.560  1.00  0.00            
ATOM    670  H   GLY    27      83.560  50.510  46.690  1.00  0.00            
ATOM    671  CA  GLY    27      83.670  48.570  47.450  1.00  0.00            
ATOM    672  HA1 GLY    27      82.760  48.270  47.960  1.00  0.00            
ATOM    673  HA2 GLY    27      83.660  48.170  46.440  1.00  0.00            
ATOM    674  C   GLY    27      84.930  47.870  47.980  1.00  0.00            
ATOM    675  O   GLY    27      85.850  48.560  48.460  1.00  0.00            
ATOM    676  N   PRO    28      85.040  46.530  47.760  1.00  0.00            
ATOM    677  CD  PRO    28      83.940  45.780  47.270  1.00  0.00            
ATOM    678  HD1 PRO    28      82.970  45.940  47.760  1.00  0.00            
ATOM    679  HD2 PRO    28      83.910  45.850  46.180  1.00  0.00            
ATOM    680  CG  PRO    28      84.340  44.310  47.580  1.00  0.00            
ATOM    681  HG1 PRO    28      84.030  44.120  48.600  1.00  0.00            
ATOM    682  HG2 PRO    28      83.910  43.520  46.960  1.00  0.00            
ATOM    683  CB  PRO    28      85.850  44.400  47.440  1.00  0.00            
ATOM    684  HB1 PRO    28      86.300  43.520  47.890  1.00  0.00            
ATOM    685  HB2 PRO    28      86.040  44.550  46.370  1.00  0.00            
ATOM    686  CA  PRO    28      86.110  45.700  48.160  1.00  0.00            
ATOM    687  HA  PRO    28      85.960  45.560  49.230  1.00  0.00            
ATOM    688  C   PRO    28      87.560  46.210  47.860  1.00  0.00            
ATOM    689  O   PRO    28      87.850  46.640  46.750  1.00  0.00            
ATOM    690  N   HYP    29      88.480  46.230  48.840  1.00  0.00            
ATOM    691  CD2 HYP    29      88.370  46.010  50.250  1.00  0.00            
ATOM    692 1HD2 HYP    29      88.310  44.930  50.380  1.00  0.00            
ATOM    693 2HD2 HYP    29      87.460  46.460  50.630  1.00  0.00            
ATOM    694  CG  HYP    29      89.490  46.760  50.970  1.00  0.00            
ATOM    695  HG  HYP    29      89.850  46.290  51.890  1.00  0.00            
ATOM    696  OD1 HYP    29      89.180  48.120  51.310  1.00  0.00            
ATOM    697  HD1 HYP    29      89.940  48.400  51.820  1.00  0.00            
ATOM    698  CB  HYP    29      90.600  46.790  49.910  1.00  0.00            
ATOM    699  HB1 HYP    29      91.240  47.670  49.890  1.00  0.00            
ATOM    700  HB2 HYP    29      91.100  45.830  50.030  1.00  0.00            
ATOM    701  CA  HYP    29      89.820  46.730  48.560  1.00  0.00            
ATOM    702  HA  HYP    29      89.650  47.770  48.300  1.00  0.00            
ATOM    703  C   HYP    29      90.590  45.830  47.590  1.00  0.00            
ATOM    704  O   HYP    29      90.370  44.650  47.580  1.00  0.00            
ATOM    705  N   GLY    30      91.480  46.300  46.690  1.00  0.00            
ATOM    706  H   GLY    30      91.660  47.280  46.810  1.00  0.00            
ATOM    707  CA  GLY    30      92.330  45.470  45.850  1.00  0.00            
ATOM    708  HA1 GLY    30      91.730  44.670  45.410  1.00  0.00            
ATOM    709  HA2 GLY    30      92.820  46.020  45.060  1.00  0.00            
ATOM    710  C   GLY    30      93.430  44.740  46.620  1.00  0.00            
ATOM    711  O   GLY    30      94.100  45.270  47.410  1.00  0.00            
ATOM    712  N   NH2    31      93.630  43.460  46.210  1.00  0.00            
ATOM    713  H1  NH2    31      93.050  43.110  45.450  1.00  0.00            
ATOM    714  H2  NH2    31      94.190  42.900  46.830  1.00  0.00            
ATOM    715  CH3 ACE     1      16.230  51.440  57.510  1.00  0.00            
ATOM    716 1HH3 ACE     1      16.110  52.280  58.200  1.00  0.00            
ATOM    717 2HH3 ACE     1      15.840  51.730  56.540  1.00  0.00            
ATOM    718 3HH3 ACE     1      15.630  50.600  57.850  1.00  0.00            
ATOM    719  C   ACE     1      17.650  51.010  57.280  1.00  0.00            
ATOM    720  O   ACE     1      18.080  50.070  57.880  1.00  0.00            
ATOM    721  N   PRO     2      18.440  51.690  56.480  1.00  0.00            
ATOM    722  CD  PRO     2      18.040  52.870  55.690  1.00  0.00            
ATOM    723  HD1 PRO     2      17.690  53.590  56.430  1.00  0.00            
ATOM    724  HD2 PRO     2      17.330  52.510  54.950  1.00  0.00            
ATOM    725  CG  PRO     2      19.150  53.400  54.900  1.00  0.00            
ATOM    726  HG1 PRO     2      18.740  53.780  53.960  1.00  0.00            
ATOM    727  HG2 PRO     2      19.620  54.190  55.490  1.00  0.00            
ATOM    728  CB  PRO     2      20.080  52.120  54.810  1.00  0.00            
ATOM    729  HB1 PRO     2      19.620  51.590  53.970  1.00  0.00            
ATOM    730  HB2 PRO     2      21.120  52.240  54.510  1.00  0.00            
ATOM    731  CA  PRO     2      19.860  51.370  56.120  1.00  0.00            
ATOM    732  HA  PRO     2      19.870  50.280  56.050  1.00  0.00            
ATOM    733  C   PRO     2      20.920  51.820  57.150  1.00  0.00            
ATOM    734  O   PRO     2      20.790  52.850  57.870  1.00  0.00            
ATOM    735  N   HYP     3      22.080  51.160  57.200  1.00  0.00            
ATOM    736  CD2 HYP     3      22.490  49.970  56.470  1.00  0.00            
ATOM    737 1HD2 HYP     3      22.640  50.170  55.410  1.00  0.00            
ATOM    738 2HD2 HYP     3      21.660  49.290  56.670  1.00  0.00            
ATOM    739  CG  HYP     3      23.720  49.390  57.170  1.00  0.00            
ATOM    740  HG  HYP     3      24.320  48.800  56.490  1.00  0.00            
ATOM    741  OD1 HYP     3      23.250  48.490  58.190  1.00  0.00            
ATOM    742  HD1 HYP     3      24.000  48.480  58.790  1.00  0.00            
ATOM    743  CB  HYP     3      24.410  50.650  57.700  1.00  0.00            
ATOM    744  HB1 HYP     3      25.140  50.580  58.500  1.00  0.00            
ATOM    745  HB2 HYP     3      24.800  51.180  56.830  1.00  0.00            
ATOM    746  CA  HYP     3      23.200  51.560  58.060  1.00  0.00            
ATOM    747  HA  HYP     3      22.950  51.390  59.110  1.00  0.00            
ATOM    748  C   HYP     3      23.630  53.070  57.950  1.00  0.00            
ATOM    749  O   HYP     3      23.610  53.550  56.790  1.00  0.00            
ATOM    750  N   GLY     4      24.100  53.800  59.020  1.00  0.00            
ATOM    751  H   GLY     4      24.200  53.290  59.880  1.00  0.00            
ATOM    752  CA  GLY     4      24.580  55.210  59.100  1.00  0.00            
ATOM    753  HA1 GLY     4      23.800  55.900  58.800  1.00  0.00            
ATOM    754  HA2 GLY     4      24.900  55.420  60.120  1.00  0.00            
ATOM    755  C   GLY     4      25.920  55.460  58.310  1.00  0.00            
ATOM    756  O   GLY     4      26.500  54.490  57.850  1.00  0.00            
ATOM    757  N   PRO     5      26.360  56.690  58.110  1.00  0.00            
ATOM    758  CD  PRO     5      25.690  57.860  58.560  1.00  0.00            
ATOM    759  HD1 PRO     5      25.300  57.750  59.570  1.00  0.00            
ATOM    760  HD2 PRO     5      24.880  58.160  57.890  1.00  0.00            
ATOM    761  CG  PRO     5      26.660  58.970  58.630  1.00  0.00            
ATOM    762  HG1 PRO     5      26.150  59.930  58.570  1.00  0.00            
ATOM    763  HG2 PRO     5      27.230  58.910  59.560  1.00  0.00            
ATOM    764  CB  PRO     5      27.550  58.630  57.430  1.00  0.00            
ATOM    765  HB1 PRO     5      27.010  59.050  56.580  1.00  0.00            
ATOM    766  HB2 PRO     5      28.520  59.040  57.680  1.00  0.00            
ATOM    767  CA  PRO     5      27.530  57.060  57.300  1.00  0.00            
ATOM    768  HA  PRO     5      27.410  56.580  56.330  1.00  0.00            
ATOM    769  C   PRO     5      28.860  56.570  57.980  1.00  0.00            
ATOM    770  O   PRO     5      28.900  56.320  59.140  1.00  0.00            
ATOM    771  N   HYP     6      29.970  56.440  57.250  1.00  0.00            
ATOM    772  CD2 HYP     6      30.130  56.810  55.820  1.00  0.00            
ATOM    773 1HD2 HYP     6      30.610  57.790  55.860  1.00  0.00            
ATOM    774 2HD2 HYP     6      29.240  56.750  55.180  1.00  0.00            
ATOM    775  CG  HYP     6      31.110  55.820  55.270  1.00  0.00            
ATOM    776  HG  HYP     6      31.660  56.370  54.500  1.00  0.00            
ATOM    777  OD1 HYP     6      30.480  54.700  54.870  1.00  0.00            
ATOM    778  HD1 HYP     6      31.170  54.070  54.630  1.00  0.00            
ATOM    779  CB  HYP     6      32.030  55.550  56.510  1.00  0.00            
ATOM    780  HB1 HYP     6      32.150  54.470  56.570  1.00  0.00            
ATOM    781  HB2 HYP     6      32.960  56.120  56.500  1.00  0.00            
ATOM    782  CA  HYP     6      31.220  55.890  57.730  1.00  0.00            
ATOM    783  HA  HYP     6      31.040  54.940  58.240  1.00  0.00            
ATOM    784  C   HYP     6      31.970  56.810  58.780  1.00  0.00            
ATOM    785  O   HYP     6      32.140  58.000  58.530  1.00  0.00            
ATOM    786  N   GLY     7      32.420  56.230  59.870  1.00  0.00            
ATOM    787  H   GLY     7      32.460  55.230  60.000  1.00  0.00            
ATOM    788  CA  GLY     7      33.190  56.950  60.900  1.00  0.00            
ATOM    789  HA1 GLY     7      32.420  57.640  61.260  1.00  0.00            
ATOM    790  HA2 GLY     7      33.400  56.180  61.640  1.00  0.00            
ATOM    791  C   GLY     7      34.500  57.640  60.440  1.00  0.00            
ATOM    792  O   GLY     7      34.870  57.550  59.270  1.00  0.00            
ATOM    793  N   PRO     8      35.310  58.010  61.430  1.00  0.00            
ATOM    794  CD  PRO     8      34.990  58.490  62.830  1.00  0.00            
ATOM    795  HD1 PRO     8      33.950  58.780  62.940  1.00  0.00            
ATOM    796  HD2 PRO     8      35.200  57.750  63.600  1.00  0.00            
ATOM    797  CG  PRO     8      35.850  59.740  63.030  1.00  0.00            
ATOM    798  HG1 PRO     8      35.390  60.550  62.460  1.00  0.00            
ATOM    799  HG2 PRO     8      35.870  60.050  64.070  1.00  0.00            
ATOM    800  CB  PRO     8      37.120  59.310  62.430  1.00  0.00            
ATOM    801  HB1 PRO     8      37.770  60.120  62.120  1.00  0.00            
ATOM    802  HB2 PRO     8      37.650  58.630  63.100  1.00  0.00            
ATOM    803  CA  PRO     8      36.650  58.550  61.120  1.00  0.00            
ATOM    804  HA  PRO     8      36.470  59.260  60.300  1.00  0.00            
ATOM    805  C   PRO     8      37.730  57.610  60.560  1.00  0.00            
ATOM    806  O   PRO     8      37.580  56.360  60.740  1.00  0.00            
ATOM    807  N   HYP     9      38.840  58.070  59.930  1.00  0.00            
ATOM    808  CD2 HYP     9      39.180  59.460  59.740  1.00  0.00            
ATOM    809 1HD2 HYP     9      39.580  59.890  60.660  1.00  0.00            
ATOM    810 2HD2 HYP     9      38.330  60.050  59.390  1.00  0.00            
ATOM    811  CG  HYP     9      40.260  59.550  58.730  1.00  0.00            
ATOM    812  HG  HYP     9      40.780  60.450  59.070  1.00  0.00            
ATOM    813  OD1 HYP     9      39.750  59.670  57.370  1.00  0.00            
ATOM    814  HD1 HYP     9      39.030  60.300  57.280  1.00  0.00            
ATOM    815  CB  HYP     9      41.060  58.340  59.090  1.00  0.00            
ATOM    816  HB1 HYP     9      41.660  57.870  58.310  1.00  0.00            
ATOM    817  HB2 HYP     9      41.810  58.660  59.800  1.00  0.00            
ATOM    818  CA  HYP     9      40.090  57.350  59.750  1.00  0.00            
ATOM    819  HA  HYP     9      39.930  56.540  59.030  1.00  0.00            
ATOM    820  C   HYP     9      40.630  56.890  61.090  1.00  0.00            
ATOM    821  O   HYP     9      40.530  57.530  62.080  1.00  0.00            
ATOM    822  N   GLY    10      41.200  55.660  61.220  1.00  0.00            
ATOM    823  H   GLY    10      41.280  55.040  60.430  1.00  0.00            
ATOM    824  CA  GLY    10      41.890  55.230  62.490  1.00  0.00            
ATOM    825  HA1 GLY    10      41.190  55.470  63.290  1.00  0.00            
ATOM    826  HA2 GLY    10      42.130  54.170  62.430  1.00  0.00            
ATOM    827  C   GLY    10      43.160  55.940  62.900  1.00  0.00            
ATOM    828  O   GLY    10      43.550  56.910  62.230  1.00  0.00            
ATOM    829  N   PRO    11      43.840  55.480  63.970  1.00  0.00            
ATOM    830  CD  PRO    11      43.310  54.550  64.950  1.00  0.00            
ATOM    831  HD1 PRO    11      43.670  53.560  64.680  1.00  0.00            
ATOM    832  HD2 PRO    11      42.230  54.500  65.050  1.00  0.00            
ATOM    833  CG  PRO    11      43.870  55.040  66.290  1.00  0.00            
ATOM    834  HG1 PRO    11      43.260  55.850  66.690  1.00  0.00            
ATOM    835  HG2 PRO    11      43.820  54.190  66.960  1.00  0.00            
ATOM    836  CB  PRO    11      45.280  55.340  65.790  1.00  0.00            
ATOM    837  HB1 PRO    11      45.860  55.870  66.550  1.00  0.00            
ATOM    838  HB2 PRO    11      45.750  54.450  65.360  1.00  0.00            
ATOM    839  CA  PRO    11      44.900  56.210  64.560  1.00  0.00            
ATOM    840  HA  PRO    11      44.550  57.150  64.980  1.00  0.00            
ATOM    841  C   PRO    11      46.080  56.500  63.570  1.00  0.00            
ATOM    842  O   PRO    11      46.660  55.530  63.120  1.00  0.00            
ATOM    843  N   HYP    12      46.560  57.740  63.360  1.00  0.00            
ATOM    844  CD2 HYP    12      45.670  58.870  63.440  1.00  0.00            
ATOM    845 1HD2 HYP    12      46.040  59.600  64.160  1.00  0.00            
ATOM    846 2HD2 HYP    12      44.670  58.640  63.800  1.00  0.00            
ATOM    847  CG  HYP    12      45.750  59.620  62.060  1.00  0.00            
ATOM    848  HG  HYP    12      45.450  60.670  62.090  1.00  0.00            
ATOM    849  OD1 HYP    12      45.130  58.940  60.950  1.00  0.00            
ATOM    850  HD1 HYP    12      44.370  58.500  61.340  1.00  0.00            
ATOM    851  CB  HYP    12      47.330  59.540  61.920  1.00  0.00            
ATOM    852  HB1 HYP    12      47.740  59.800  60.950  1.00  0.00            
ATOM    853  HB2 HYP    12      47.660  60.320  62.610  1.00  0.00            
ATOM    854  CA  HYP    12      47.650  58.040  62.440  1.00  0.00            
ATOM    855  HA  HYP    12      47.530  57.320  61.630  1.00  0.00            
ATOM    856  C   HYP    12      49.120  57.880  63.000  1.00  0.00            
ATOM    857  O   HYP    12      49.400  57.840  64.200  1.00  0.00            
ATOM    858  N   GLY    13      50.090  57.920  62.050  1.00  0.00            
ATOM    859  H   GLY    13      49.780  57.880  61.090  1.00  0.00            
ATOM    860  CA  GLY    13      51.510  57.870  62.210  1.00  0.00            
ATOM    861  HA1 GLY    13      51.820  58.500  63.040  1.00  0.00            
ATOM    862  HA2 GLY    13      51.860  56.870  62.470  1.00  0.00            
ATOM    863  C   GLY    13      52.230  58.330  60.940  1.00  0.00            
ATOM    864  O   GLY    13      51.810  58.280  59.780  1.00  0.00            
ATOM    865  N   GLN    14      53.570  58.460  61.050  1.00  0.00            
ATOM    866  H   GLN    14      53.910  58.460  62.000  1.00  0.00            
ATOM    867  CA  GLN    14      54.480  58.620  59.930  1.00  0.00            
ATOM    868  HA  GLN    14      54.070  59.480  59.390  1.00  0.00            
ATOM    869  CB  GLN    14      55.800  59.130  60.370  1.00  0.00            
ATOM    870  HB1 GLN    14      56.380  59.390  59.480  1.00  0.00            
ATOM    871  HB2 GLN    14      55.710  60.020  60.990  1.00  0.00            
ATOM    872  CG  GLN    14      56.660  58.190  61.210  1.00  0.00            
ATOM    873  HG1 GLN    14      56.010  57.850  62.020  1.00  0.00            
ATOM    874  HG2 GLN    14      56.840  57.350  60.540  1.00  0.00            
ATOM    875  CD  GLN    14      57.940  58.810  61.720  1.00  0.00            
ATOM    876  OE1 GLN    14      58.250  60.020  61.520  1.00  0.00            
ATOM    877  NE2 GLN    14      58.740  58.030  62.390  1.00  0.00            
ATOM    878 1HE2 GLN    14      59.690  58.310  62.590  1.00  0.00            
ATOM    879 2HE2 GLN    14      58.520  57.050  62.570  1.00  0.00            
ATOM    880  C   GLN    14      54.580  57.360  59.080  1.00  0.00            
ATOM    881  O   GLN    14      54.550  56.240  59.560  1.00  0.00            
ATOM    882  N   GLY    15      54.920  57.510  57.770  1.00  0.00            
ATOM    883  H   GLY    15      54.960  58.460  57.430  1.00  0.00            
ATOM    884  CA  GLY    15      55.220  56.340  56.910  1.00  0.00            
ATOM    885  HA1 GLY    15      54.390  55.630  56.830  1.00  0.00            
ATOM    886  HA2 GLY    15      55.460  56.620  55.880  1.00  0.00            
ATOM    887  C   GLY    15      56.470  55.570  57.230  1.00  0.00            
ATOM    888  O   GLY    15      57.270  55.920  58.130  1.00  0.00            
ATOM    889  N   PRO    16      56.710  54.490  56.500  1.00  0.00            
ATOM    890  CD  PRO    16      55.790  53.810  55.590  1.00  0.00            
ATOM    891  HD1 PRO    16      54.800  53.830  56.040  1.00  0.00            
ATOM    892  HD2 PRO    16      55.840  54.290  54.620  1.00  0.00            
ATOM    893  CG  PRO    16      56.300  52.340  55.490  1.00  0.00            
ATOM    894  HG1 PRO    16      55.970  51.920  56.440  1.00  0.00            
ATOM    895  HG2 PRO    16      55.930  51.890  54.570  1.00  0.00            
ATOM    896  CB  PRO    16      57.750  52.590  55.330  1.00  0.00            
ATOM    897  HB1 PRO    16      58.280  51.680  55.610  1.00  0.00            
ATOM    898  HB2 PRO    16      58.050  52.980  54.350  1.00  0.00            
ATOM    899  CA  PRO    16      57.960  53.660  56.430  1.00  0.00            
ATOM    900  HA  PRO    16      58.060  53.230  57.430  1.00  0.00            
ATOM    901  C   PRO    16      59.260  54.430  56.060  1.00  0.00            
ATOM    902  O   PRO    16      59.220  55.390  55.270  1.00  0.00            
ATOM    903  N   HYP    17      60.440  54.000  56.580  1.00  0.00            
ATOM    904  CD2 HYP    17      60.550  53.030  57.680  1.00  0.00            
ATOM    905 1HD2 HYP    17      60.490  52.040  57.210  1.00  0.00            
ATOM    906 2HD2 HYP    17      59.830  53.110  58.490  1.00  0.00            
ATOM    907  CG  HYP    17      61.970  53.100  58.170  1.00  0.00            
ATOM    908  HG  HYP    17      62.380  52.170  58.550  1.00  0.00            
ATOM    909  OD1 HYP    17      62.130  54.100  59.170  1.00  0.00            
ATOM    910  HD1 HYP    17      63.050  54.350  59.200  1.00  0.00            
ATOM    911  CB  HYP    17      62.760  53.390  56.880  1.00  0.00            
ATOM    912  HB1 HYP    17      63.770  53.780  56.960  1.00  0.00            
ATOM    913  HB2 HYP    17      62.740  52.400  56.420  1.00  0.00            
ATOM    914  CA  HYP    17      61.770  54.350  56.150  1.00  0.00            
ATOM    915  HA  HYP    17      61.940  55.400  56.400  1.00  0.00            
ATOM    916  C   HYP    17      61.990  54.150  54.690  1.00  0.00            
ATOM    917  O   HYP    17      61.510  53.160  54.130  1.00  0.00            
ATOM    918  N   GLY    18      62.560  55.170  54.070  1.00  0.00            
ATOM    919  H   GLY    18      62.750  56.030  54.560  1.00  0.00            
ATOM    920  CA  GLY    18      62.670  55.310  52.560  1.00  0.00            
ATOM    921  HA1 GLY    18      61.670  55.100  52.190  1.00  0.00            
ATOM    922  HA2 GLY    18      62.910  56.330  52.260  1.00  0.00            
ATOM    923  C   GLY    18      63.720  54.350  51.830  1.00  0.00            
ATOM    924  O   GLY    18      64.340  53.470  52.440  1.00  0.00            
ATOM    925  N   PRO    19      63.840  54.520  50.550  1.00  0.00            
ATOM    926  CD  PRO    19      63.030  55.290  49.670  1.00  0.00            
ATOM    927  HD1 PRO    19      61.960  55.330  49.900  1.00  0.00            
ATOM    928  HD2 PRO    19      63.490  56.260  49.470  1.00  0.00            
ATOM    929  CG  PRO    19      63.080  54.550  48.320  1.00  0.00            
ATOM    930  HG1 PRO    19      62.550  53.600  48.250  1.00  0.00            
ATOM    931  HG2 PRO    19      62.850  55.190  47.460  1.00  0.00            
ATOM    932  CB  PRO    19      64.560  54.090  48.300  1.00  0.00            
ATOM    933  HB1 PRO    19      64.740  53.250  47.630  1.00  0.00            
ATOM    934  HB2 PRO    19      65.250  54.860  47.960  1.00  0.00            
ATOM    935  CA  PRO    19      64.680  53.670  49.770  1.00  0.00            
ATOM    936  HA  PRO    19      64.370  52.620  49.840  1.00  0.00            
ATOM    937  C   PRO    19      66.190  53.720  50.080  1.00  0.00            
ATOM    938  O   PRO    19      66.700  54.870  50.100  1.00  0.00            
ATOM    939  N   HYP    20      66.930  52.590  50.200  1.00  0.00            
ATOM    940  CD2 HYP    20      66.550  51.130  50.050  1.00  0.00            
ATOM    941 1HD2 HYP    20      66.660  50.790  49.020  1.00  0.00            
ATOM    942 2HD2 HYP    20      65.520  50.900  50.320  1.00  0.00            
ATOM    943  CG  HYP    20      67.640  50.330  50.740  1.00  0.00            
ATOM    944  HG  HYP    20      67.790  49.340  50.320  1.00  0.00            
ATOM    945  OD1 HYP    20      67.530  50.200  52.130  1.00  0.00            
ATOM    946  HD1 HYP    20      68.340  49.770  52.420  1.00  0.00            
ATOM    947  CB  HYP    20      68.870  51.170  50.360  1.00  0.00            
ATOM    948  HB1 HYP    20      69.680  51.120  51.090  1.00  0.00            
ATOM    949  HB2 HYP    20      69.220  50.930  49.350  1.00  0.00            
ATOM    950  CA  HYP    20      68.360  52.620  50.450  1.00  0.00            
ATOM    951  HA  HYP    20      68.530  52.960  51.470  1.00  0.00            
ATOM    952  C   HYP    20      69.070  53.480  49.460  1.00  0.00            
ATOM    953  O   HYP    20      68.700  53.540  48.280  1.00  0.00            
ATOM    954  N   GLY    21      70.160  54.200  49.810  1.00  0.00            
ATOM    955  H   GLY    21      70.450  54.000  50.760  1.00  0.00            
ATOM    956  CA  GLY    21      70.890  55.150  49.020  1.00  0.00            
ATOM    957  HA1 GLY    21      70.180  55.960  48.850  1.00  0.00            
ATOM    958  HA2 GLY    21      71.570  55.730  49.650  1.00  0.00            
ATOM    959  C   GLY    21      71.540  54.640  47.760  1.00  0.00            
ATOM    960  O   GLY    21      71.710  53.410  47.520  1.00  0.00            
ATOM    961  N   PRO    22      72.020  55.630  46.960  1.00  0.00            
ATOM    962  CD  PRO    22      71.720  57.070  46.970  1.00  0.00            
ATOM    963  HD1 PRO    22      72.450  57.520  47.640  1.00  0.00            
ATOM    964  HD2 PRO    22      70.720  57.240  47.350  1.00  0.00            
ATOM    965  CG  PRO    22      71.930  57.440  45.510  1.00  0.00            
ATOM    966  HG1 PRO    22      71.060  57.230  44.890  1.00  0.00            
ATOM    967  HG2 PRO    22      72.180  58.500  45.450  1.00  0.00            
ATOM    968  CB  PRO    22      73.070  56.440  45.040  1.00  0.00            
ATOM    969  HB1 PRO    22      73.140  56.300  43.960  1.00  0.00            
ATOM    970  HB2 PRO    22      73.980  56.780  45.520  1.00  0.00            
ATOM    971  CA  PRO    22      72.680  55.180  45.730  1.00  0.00            
ATOM    972  HA  PRO    22      71.960  54.690  45.080  1.00  0.00            
ATOM    973  C   PRO    22      73.940  54.310  45.990  1.00  0.00            
ATOM    974  O   PRO    22      74.700  54.530  46.950  1.00  0.00            
ATOM    975  N   HYP    23      74.310  53.340  45.100  1.00  0.00            
ATOM    976  CD2 HYP    23      73.650  53.060  43.890  1.00  0.00            
ATOM    977 1HD2 HYP    23      74.120  53.720  43.160  1.00  0.00            
ATOM    978 2HD2 HYP    23      72.570  53.160  44.040  1.00  0.00            
ATOM    979  CG  HYP    23      73.970  51.580  43.650  1.00  0.00            
ATOM    980  HG  HYP    23      73.920  51.380  42.580  1.00  0.00            
ATOM    981  OD1 HYP    23      73.150  50.710  44.550  1.00  0.00            
ATOM    982  HD1 HYP    23      73.280  49.790  44.300  1.00  0.00            
ATOM    983  CB  HYP    23      75.310  51.270  44.240  1.00  0.00            
ATOM    984  HB1 HYP    23      75.430  50.230  44.550  1.00  0.00            
ATOM    985  HB2 HYP    23      76.110  51.450  43.520  1.00  0.00            
ATOM    986  CA  HYP    23      75.380  52.330  45.370  1.00  0.00            
ATOM    987  HA  HYP    23      75.220  51.910  46.360  1.00  0.00            
ATOM    988  C   HYP    23      76.760  53.080  45.330  1.00  0.00            
ATOM    989  O   HYP    23      76.850  54.140  44.680  1.00  0.00            
ATOM    990  N   GLY    24      77.740  52.640  46.120  1.00  0.00            
ATOM    991  H   GLY    24      77.570  51.730  46.530  1.00  0.00            
ATOM    992  CA  GLY    24      78.920  53.470  46.360  1.00  0.00            
ATOM    993  HA1 GLY    24      78.660  54.530  46.430  1.00  0.00            
ATOM    994  HA2 GLY    24      79.330  53.250  47.350  1.00  0.00            
ATOM    995  C   GLY    24      79.980  53.360  45.270  1.00  0.00            
ATOM    996  O   GLY    24      79.740  52.750  44.160  1.00  0.00            
ATOM    997  N   PRO    25      81.160  53.880  45.450  1.00  0.00            
ATOM    998  CD  PRO    25      81.560  54.810  46.470  1.00  0.00            
ATOM    999  HD1 PRO    25      80.860  55.650  46.400  1.00  0.00            
ATOM   1000  HD2 PRO    25      81.600  54.300  47.430  1.00  0.00            
ATOM   1001  CG  PRO    25      82.980  55.260  46.200  1.00  0.00            
ATOM   1002  HG1 PRO    25      83.230  56.200  46.690  1.00  0.00            
ATOM   1003  HG2 PRO    25      83.660  54.450  46.470  1.00  0.00            
ATOM   1004  CB  PRO    25      83.000  55.240  44.690  1.00  0.00            
ATOM   1005  HB1 PRO    25      82.440  56.080  44.280  1.00  0.00            
ATOM   1006  HB2 PRO    25      84.060  55.260  44.440  1.00  0.00            
ATOM   1007  CA  PRO    25      82.230  53.870  44.470  1.00  0.00            
ATOM   1008  HA  PRO    25      81.810  53.900  43.470  1.00  0.00            
ATOM   1009  C   PRO    25      83.200  52.680  44.510  1.00  0.00            
ATOM   1010  O   PRO    25      83.170  51.870  45.380  1.00  0.00            
ATOM   1011  N   HYP    26      84.140  52.500  43.500  1.00  0.00            
ATOM   1012  CD2 HYP    26      84.260  53.320  42.270  1.00  0.00            
ATOM   1013 1HD2 HYP    26      84.950  54.110  42.550  1.00  0.00            
ATOM   1014 2HD2 HYP    26      83.270  53.680  41.960  1.00  0.00            
ATOM   1015  CG  HYP    26      85.030  52.440  41.260  1.00  0.00            
ATOM   1016  HG  HYP    26      85.540  53.030  40.500  1.00  0.00            
ATOM   1017  OD1 HYP    26      84.070  51.580  40.620  1.00  0.00            
ATOM   1018  HD1 HYP    26      83.460  52.160  40.170  1.00  0.00            
ATOM   1019  CB  HYP    26      86.010  51.740  42.190  1.00  0.00            
ATOM   1020  HB1 HYP    26      86.560  50.890  41.780  1.00  0.00            
ATOM   1021  HB2 HYP    26      86.800  52.410  42.520  1.00  0.00            
ATOM   1022  CA  HYP    26      85.180  51.450  43.440  1.00  0.00            
ATOM   1023  HA  HYP    26      84.600  50.520  43.340  1.00  0.00            
ATOM   1024  C   HYP    26      85.960  51.400  44.780  1.00  0.00            
ATOM   1025  O   HYP    26      86.250  52.430  45.370  1.00  0.00            
ATOM   1026  N   GLY    27      86.490  50.180  45.100  1.00  0.00            
ATOM   1027  H   GLY    27      86.320  49.400  44.480  1.00  0.00            
ATOM   1028  CA  GLY    27      87.320  50.060  46.310  1.00  0.00            
ATOM   1029  HA1 GLY    27      86.900  50.390  47.250  1.00  0.00            
ATOM   1030  HA2 GLY    27      87.440  48.980  46.450  1.00  0.00            
ATOM   1031  C   GLY    27      88.750  50.640  46.130  1.00  0.00            
ATOM   1032  O   GLY    27      89.170  50.740  44.990  1.00  0.00            
ATOM   1033  N   PRO    28      89.500  50.920  47.250  1.00  0.00            
ATOM   1034  CD  PRO    28      89.040  50.650  48.570  1.00  0.00            
ATOM   1035  HD1 PRO    28      88.420  51.510  48.840  1.00  0.00            
ATOM   1036  HD2 PRO    28      88.540  49.690  48.720  1.00  0.00            
ATOM   1037  CG  PRO    28      90.320  50.610  49.430  1.00  0.00            
ATOM   1038  HG1 PRO    28      90.070  50.750  50.490  1.00  0.00            
ATOM   1039  HG2 PRO    28      90.720  49.600  49.440  1.00  0.00            
ATOM   1040  CB  PRO    28      91.250  51.580  48.720  1.00  0.00            
ATOM   1041  HB1 PRO    28      91.100  52.610  49.030  1.00  0.00            
ATOM   1042  HB2 PRO    28      92.280  51.270  48.900  1.00  0.00            
ATOM   1043  CA  PRO    28      90.890  51.420  47.200  1.00  0.00            
ATOM   1044  HA  PRO    28      90.960  52.440  46.810  1.00  0.00            
ATOM   1045  C   PRO    28      91.850  50.440  46.480  1.00  0.00            
ATOM   1046  O   PRO    28      91.880  49.230  46.700  1.00  0.00            
ATOM   1047  N   HYP    29      92.830  50.880  45.630  1.00  0.00            
ATOM   1048  CD2 HYP    29      93.020  52.300  45.420  1.00  0.00            
ATOM   1049 1HD2 HYP    29      93.690  52.660  46.200  1.00  0.00            
ATOM   1050 2HD2 HYP    29      92.140  52.950  45.380  1.00  0.00            
ATOM   1051  CG  HYP    29      93.580  52.440  44.060  1.00  0.00            
ATOM   1052  HG  HYP    29      94.250  53.280  43.890  1.00  0.00            
ATOM   1053  OD1 HYP    29      92.590  52.440  43.010  1.00  0.00            
ATOM   1054  HD1 HYP    29      93.010  52.630  42.170  1.00  0.00            
ATOM   1055  CB  HYP    29      94.430  51.110  43.880  1.00  0.00            
ATOM   1056  HB1 HYP    29      94.520  50.850  42.820  1.00  0.00            
ATOM   1057  HB2 HYP    29      95.390  51.250  44.380  1.00  0.00            
ATOM   1058  CA  HYP    29      93.610  50.070  44.670  1.00  0.00            
ATOM   1059  HA  HYP    29      92.820  49.620  44.070  1.00  0.00            
ATOM   1060  C   HYP    29      94.510  48.920  45.120  1.00  0.00            
ATOM   1061  O   HYP    29      95.300  48.380  44.340  1.00  0.00            
ATOM   1062  N   GLY    30      94.600  48.670  46.430  1.00  0.00            
ATOM   1063  H   GLY    30      93.930  49.130  47.030  1.00  0.00            
ATOM   1064  CA  GLY    30      95.830  48.110  47.020  1.00  0.00            
ATOM   1065  HA1 GLY    30      95.770  47.040  46.840  1.00  0.00            
ATOM   1066  HA2 GLY    30      96.760  48.510  46.610  1.00  0.00            
ATOM   1067  C   GLY    30      95.940  48.360  48.500  1.00  0.00            
ATOM   1068  O   GLY    30      95.100  49.020  49.100  1.00  0.00            
ATOM   1069  N   NH2    31      96.970  47.770  49.100  1.00  0.00            
ATOM   1070  H1  NH2    31      97.550  47.150  48.550  1.00  0.00            
ATOM   1071  H2  NH2    31      96.840  47.760  50.100  1.00  0.00            
TER
