# Supplementary material for: A solution structure analysis reveals a bent collagen triple helix in the complement activation recognition molecule mannan-binding lectin
Source: J Biol Chem. 2022 Dec 15;299(2):102799. doi: 10.1016/j.jbc.2022.102799 (PMC9898670; doi:10.1016/j.jbc.2022.102799)
Supplement: top10-mblC [file mmc4.zip › 9-MBL-control_5941.pdb]

ATOM      1  CH3 ACE     1      40.380  95.950  51.960  1.00  0.00            
ATOM      2 1HH3 ACE     1      39.350  96.270  52.070  1.00  0.00            
ATOM      3 2HH3 ACE     1      40.740  95.590  52.920  1.00  0.00            
ATOM      4 3HH3 ACE     1      41.020  96.710  51.520  1.00  0.00            
ATOM      5  C   ACE     1      40.540  94.660  51.190  1.00  0.00            
ATOM      6  O   ACE     1      39.510  94.100  50.850  1.00  0.00            
ATOM      7  N   PRO     2      41.790  94.240  51.010  1.00  0.00            
ATOM      8  CD  PRO     2      42.990  94.940  51.440  1.00  0.00            
ATOM      9  HD1 PRO     2      42.990  95.170  52.510  1.00  0.00            
ATOM     10  HD2 PRO     2      43.100  95.930  50.990  1.00  0.00            
ATOM     11  CG  PRO     2      44.160  93.960  51.250  1.00  0.00            
ATOM     12  HG1 PRO     2      45.050  94.510  50.930  1.00  0.00            
ATOM     13  HG2 PRO     2      44.360  93.420  52.170  1.00  0.00            
ATOM     14  CB  PRO     2      43.630  93.100  50.110  1.00  0.00            
ATOM     15  HB1 PRO     2      43.940  93.550  49.170  1.00  0.00            
ATOM     16  HB2 PRO     2      44.080  92.110  50.210  1.00  0.00            
ATOM     17  CA  PRO     2      42.090  93.060  50.300  1.00  0.00            
ATOM     18  HA  PRO     2      41.620  93.170  49.320  1.00  0.00            
ATOM     19  C   PRO     2      41.570  91.820  51.080  1.00  0.00            
ATOM     20  O   PRO     2      41.650  91.780  52.320  1.00  0.00            
ATOM     21  N   HYP     3      41.130  90.730  50.420  1.00  0.00            
ATOM     22  CD2 HYP     3      40.850  90.660  48.980  1.00  0.00            
ATOM     23 1HD2 HYP     3      41.740  90.240  48.510  1.00  0.00            
ATOM     24 2HD2 HYP     3      40.570  91.620  48.540  1.00  0.00            
ATOM     25  CG  HYP     3      39.690  89.740  48.890  1.00  0.00            
ATOM     26  HG  HYP     3      39.570  89.300  47.890  1.00  0.00            
ATOM     27  OD1 HYP     3      38.460  90.390  49.170  1.00  0.00            
ATOM     28  HD1 HYP     3      37.800  89.700  49.090  1.00  0.00            
ATOM     29  CB  HYP     3      40.100  88.660  49.870  1.00  0.00            
ATOM     30  HB1 HYP     3      39.330  88.000  50.260  1.00  0.00            
ATOM     31  HB2 HYP     3      40.880  88.130  49.310  1.00  0.00            
ATOM     32  CA  HYP     3      40.680  89.490  51.070  1.00  0.00            
ATOM     33  HA  HYP     3      39.820  89.730  51.700  1.00  0.00            
ATOM     34  C   HYP     3      41.780  88.800  51.920  1.00  0.00            
ATOM     35  O   HYP     3      42.980  89.000  51.590  1.00  0.00            
ATOM     36  N   GLY     4      41.330  88.100  53.010  1.00  0.00            
ATOM     37  H   GLY     4      40.350  88.170  53.250  1.00  0.00            
ATOM     38  CA  GLY     4      42.260  87.310  53.820  1.00  0.00            
ATOM     39  HA1 GLY     4      42.950  88.030  54.240  1.00  0.00            
ATOM     40  HA2 GLY     4      41.710  86.810  54.620  1.00  0.00            
ATOM     41  C   GLY     4      43.070  86.200  53.100  1.00  0.00            
ATOM     42  O   GLY     4      42.600  85.830  52.030  1.00  0.00            
ATOM     43  N   PRO     5      44.320  85.830  53.500  1.00  0.00            
ATOM     44  CD  PRO     5      44.990  86.270  54.640  1.00  0.00            
ATOM     45  HD1 PRO     5      44.620  87.230  54.990  1.00  0.00            
ATOM     46  HD2 PRO     5      45.050  85.530  55.440  1.00  0.00            
ATOM     47  CG  PRO     5      46.450  86.400  54.260  1.00  0.00            
ATOM     48  HG1 PRO     5      46.610  87.080  53.430  1.00  0.00            
ATOM     49  HG2 PRO     5      47.050  86.510  55.160  1.00  0.00            
ATOM     50  CB  PRO     5      46.510  85.000  53.640  1.00  0.00            
ATOM     51  HB1 PRO     5      47.350  84.810  52.970  1.00  0.00            
ATOM     52  HB2 PRO     5      46.610  84.400  54.540  1.00  0.00            
ATOM     53  CA  PRO     5      45.180  84.890  52.780  1.00  0.00            
ATOM     54  HA  PRO     5      45.440  85.360  51.830  1.00  0.00            
ATOM     55  C   PRO     5      44.610  83.470  52.660  1.00  0.00            
ATOM     56  O   PRO     5      43.580  83.130  53.250  1.00  0.00            
ATOM     57  N   HYP     6      45.210  82.640  51.810  1.00  0.00            
ATOM     58  CD2 HYP     6      46.310  82.910  50.930  1.00  0.00            
ATOM     59 1HD2 HYP     6      47.260  82.740  51.430  1.00  0.00            
ATOM     60 2HD2 HYP     6      46.390  83.900  50.470  1.00  0.00            
ATOM     61  CG  HYP     6      46.160  81.940  49.760  1.00  0.00            
ATOM     62  HG  HYP     6      47.090  81.690  49.260  1.00  0.00            
ATOM     63  OD1 HYP     6      45.210  82.240  48.720  1.00  0.00            
ATOM     64  HD1 HYP     6      45.100  83.190  48.730  1.00  0.00            
ATOM     65  CB  HYP     6      45.770  80.650  50.480  1.00  0.00            
ATOM     66  HB1 HYP     6      45.230  79.930  49.860  1.00  0.00            
ATOM     67  HB2 HYP     6      46.660  80.140  50.860  1.00  0.00            
ATOM     68  CA  HYP     6      44.820  81.270  51.610  1.00  0.00            
ATOM     69  HA  HYP     6      43.780  81.240  51.260  1.00  0.00            
ATOM     70  C   HYP     6      44.910  80.460  52.860  1.00  0.00            
ATOM     71  O   HYP     6      45.560  80.780  53.810  1.00  0.00            
ATOM     72  N   GLY     7      44.200  79.320  52.750  1.00  0.00            
ATOM     73  H   GLY     7      43.610  79.180  51.940  1.00  0.00            
ATOM     74  CA  GLY     7      44.120  78.420  53.890  1.00  0.00            
ATOM     75  HA1 GLY     7      43.900  79.000  54.780  1.00  0.00            
ATOM     76  HA2 GLY     7      43.400  77.630  53.650  1.00  0.00            
ATOM     77  C   GLY     7      45.480  77.670  54.170  1.00  0.00            
ATOM     78  O   GLY     7      46.460  77.750  53.400  1.00  0.00            
ATOM     79  N   PRO     8      45.550  76.910  55.260  1.00  0.00            
ATOM     80  CD  PRO     8      44.530  76.790  56.240  1.00  0.00            
ATOM     81  HD1 PRO     8      44.530  77.710  56.820  1.00  0.00            
ATOM     82  HD2 PRO     8      43.520  76.620  55.860  1.00  0.00            
ATOM     83  CG  PRO     8      44.980  75.650  57.130  1.00  0.00            
ATOM     84  HG1 PRO     8      44.560  75.920  58.100  1.00  0.00            
ATOM     85  HG2 PRO     8      44.560  74.690  56.830  1.00  0.00            
ATOM     86  CB  PRO     8      46.480  75.710  57.000  1.00  0.00            
ATOM     87  HB1 PRO     8      46.990  76.520  57.530  1.00  0.00            
ATOM     88  HB2 PRO     8      46.960  74.760  57.240  1.00  0.00            
ATOM     89  CA  PRO     8      46.660  75.980  55.550  1.00  0.00            
ATOM     90  HA  PRO     8      47.690  76.300  55.360  1.00  0.00            
ATOM     91  C   PRO     8      46.490  74.710  54.660  1.00  0.00            
ATOM     92  O   PRO     8      45.460  74.530  54.020  1.00  0.00            
ATOM     93  N   HYP     9      47.460  73.790  54.790  1.00  0.00            
ATOM     94  CD2 HYP     9      48.770  73.990  55.260  1.00  0.00            
ATOM     95 1HD2 HYP     9      48.790  73.790  56.330  1.00  0.00            
ATOM     96 2HD2 HYP     9      49.080  75.040  55.180  1.00  0.00            
ATOM     97  CG  HYP     9      49.680  73.090  54.420  1.00  0.00            
ATOM     98  HG  HYP     9      50.560  72.830  55.010  1.00  0.00            
ATOM     99  OD1 HYP     9      50.000  73.750  53.270  1.00  0.00            
ATOM    100  HD1 HYP     9      50.690  73.170  52.930  1.00  0.00            
ATOM    101  CB  HYP     9      48.790  71.840  54.130  1.00  0.00            
ATOM    102  HB1 HYP     9      49.120  71.330  53.230  1.00  0.00            
ATOM    103  HB2 HYP     9      48.920  71.080  54.910  1.00  0.00            
ATOM    104  CA  HYP     9      47.350  72.490  54.140  1.00  0.00            
ATOM    105  HA  HYP     9      47.060  72.620  53.090  1.00  0.00            
ATOM    106  C   HYP     9      46.290  71.580  54.720  1.00  0.00            
ATOM    107  O   HYP     9      46.130  71.600  55.930  1.00  0.00            
ATOM    108  N   GLY    10      45.630  70.700  53.920  1.00  0.00            
ATOM    109  H   GLY    10      45.890  70.730  52.950  1.00  0.00            
ATOM    110  CA  GLY    10      45.030  69.480  54.500  1.00  0.00            
ATOM    111  HA1 GLY    10      44.310  69.840  55.230  1.00  0.00            
ATOM    112  HA2 GLY    10      44.490  68.980  53.690  1.00  0.00            
ATOM    113  C   GLY    10      45.980  68.480  55.180  1.00  0.00            
ATOM    114  O   GLY    10      47.160  68.760  55.430  1.00  0.00            
ATOM    115  N   PRO    11      45.490  67.280  55.660  1.00  0.00            
ATOM    116  CD  PRO    11      44.040  67.050  55.900  1.00  0.00            
ATOM    117  HD1 PRO    11      43.650  67.870  56.510  1.00  0.00            
ATOM    118  HD2 PRO    11      43.400  67.040  55.010  1.00  0.00            
ATOM    119  CG  PRO    11      43.920  65.750  56.590  1.00  0.00            
ATOM    120  HG1 PRO    11      43.080  65.880  57.270  1.00  0.00            
ATOM    121  HG2 PRO    11      43.560  64.960  55.930  1.00  0.00            
ATOM    122  CB  PRO    11      45.270  65.640  57.280  1.00  0.00            
ATOM    123  HB1 PRO    11      45.190  66.240  58.190  1.00  0.00            
ATOM    124  HB2 PRO    11      45.510  64.640  57.640  1.00  0.00            
ATOM    125  CA  PRO    11      46.290  66.290  56.350  1.00  0.00            
ATOM    126  HA  PRO    11      47.080  66.750  56.940  1.00  0.00            
ATOM    127  C   PRO    11      47.000  65.260  55.380  1.00  0.00            
ATOM    128  O   PRO    11      46.700  65.290  54.200  1.00  0.00            
ATOM    129  N   HYP    12      47.890  64.320  55.860  1.00  0.00            
ATOM    130  CD2 HYP    12      48.470  64.400  57.220  1.00  0.00            
ATOM    131 1HD2 HYP    12      47.820  63.880  57.930  1.00  0.00            
ATOM    132 2HD2 HYP    12      48.680  65.430  57.520  1.00  0.00            
ATOM    133  CG  HYP    12      49.800  63.570  57.190  1.00  0.00            
ATOM    134  HG  HYP    12      50.100  63.300  58.200  1.00  0.00            
ATOM    135  OD1 HYP    12      50.820  64.330  56.570  1.00  0.00            
ATOM    136  HD1 HYP    12      51.620  63.800  56.480  1.00  0.00            
ATOM    137  CB  HYP    12      49.360  62.390  56.210  1.00  0.00            
ATOM    138  HB1 HYP    12      50.220  61.860  55.810  1.00  0.00            
ATOM    139  HB2 HYP    12      48.740  61.710  56.800  1.00  0.00            
ATOM    140  CA  HYP    12      48.590  63.230  55.140  1.00  0.00            
ATOM    141  HA  HYP    12      49.270  63.750  54.450  1.00  0.00            
ATOM    142  C   HYP    12      47.520  62.300  54.490  1.00  0.00            
ATOM    143  O   HYP    12      46.430  61.910  54.980  1.00  0.00            
ATOM    144  N   GLY    13      47.900  61.950  53.260  1.00  0.00            
ATOM    145  H   GLY    13      48.810  62.240  52.940  1.00  0.00            
ATOM    146  CA  GLY    13      47.140  61.140  52.320  1.00  0.00            
ATOM    147  HA1 GLY    13      46.160  61.560  52.100  1.00  0.00            
ATOM    148  HA2 GLY    13      47.630  61.200  51.340  1.00  0.00            
ATOM    149  C   GLY    13      47.020  59.670  52.690  1.00  0.00            
ATOM    150  O   GLY    13      47.760  59.220  53.540  1.00  0.00            
ATOM    151  N   GLN    14      46.060  58.990  52.030  1.00  0.00            
ATOM    152  H   GLN    14      45.670  59.430  51.210  1.00  0.00            
ATOM    153  CA  GLN    14      45.640  57.590  52.040  1.00  0.00            
ATOM    154  HA  GLN    14      46.200  57.180  52.880  1.00  0.00            
ATOM    155  CB  GLN    14      44.090  57.430  52.330  1.00  0.00            
ATOM    156  HB1 GLN    14      43.600  58.000  51.550  1.00  0.00            
ATOM    157  HB2 GLN    14      43.830  56.370  52.280  1.00  0.00            
ATOM    158  CG  GLN    14      43.620  58.110  53.670  1.00  0.00            
ATOM    159  HG1 GLN    14      44.190  57.760  54.530  1.00  0.00            
ATOM    160  HG2 GLN    14      43.720  59.170  53.440  1.00  0.00            
ATOM    161  CD  GLN    14      42.110  57.800  53.890  1.00  0.00            
ATOM    162  OE1 GLN    14      41.180  58.600  53.730  1.00  0.00            
ATOM    163  NE2 GLN    14      41.780  56.550  54.300  1.00  0.00            
ATOM    164 1HE2 GLN    14      40.800  56.350  54.370  1.00  0.00            
ATOM    165 2HE2 GLN    14      42.510  55.900  54.560  1.00  0.00            
ATOM    166  C   GLN    14      46.110  56.780  50.830  1.00  0.00            
ATOM    167  O   GLN    14      47.030  57.300  50.180  1.00  0.00            
ATOM    168  N   GLY    15      45.650  55.580  50.510  1.00  0.00            
ATOM    169  H   GLY    15      45.000  55.140  51.160  1.00  0.00            
ATOM    170  CA  GLY    15      46.060  54.890  49.270  1.00  0.00            
ATOM    171  HA1 GLY    15      45.420  55.100  48.410  1.00  0.00            
ATOM    172  HA2 GLY    15      47.090  55.130  49.040  1.00  0.00            
ATOM    173  C   GLY    15      46.040  53.360  49.390  1.00  0.00            
ATOM    174  O   GLY    15      45.560  52.800  50.340  1.00  0.00            
ATOM    175  N   PRO    16      46.580  52.760  48.320  1.00  0.00            
ATOM    176  CD  PRO    16      47.280  53.350  47.180  1.00  0.00            
ATOM    177  HD1 PRO    16      48.100  54.040  47.360  1.00  0.00            
ATOM    178  HD2 PRO    16      46.520  53.970  46.700  1.00  0.00            
ATOM    179  CG  PRO    16      47.780  52.140  46.300  1.00  0.00            
ATOM    180  HG1 PRO    16      47.780  52.430  45.240  1.00  0.00            
ATOM    181  HG2 PRO    16      48.750  51.760  46.610  1.00  0.00            
ATOM    182  CB  PRO    16      46.760  51.130  46.620  1.00  0.00            
ATOM    183  HB1 PRO    16      45.820  51.420  46.140  1.00  0.00            
ATOM    184  HB2 PRO    16      47.240  50.180  46.390  1.00  0.00            
ATOM    185  CA  PRO    16      46.550  51.310  48.110  1.00  0.00            
ATOM    186  HA  PRO    16      45.560  50.930  48.400  1.00  0.00            
ATOM    187  C   PRO    16      47.550  50.490  48.910  1.00  0.00            
ATOM    188  O   PRO    16      48.580  51.020  49.340  1.00  0.00            
ATOM    189  N   HYP    17      47.230  49.250  49.310  1.00  0.00            
ATOM    190  CD2 HYP    17      45.980  48.580  49.070  1.00  0.00            
ATOM    191 1HD2 HYP    17      45.800  48.230  48.050  1.00  0.00            
ATOM    192 2HD2 HYP    17      45.140  49.180  49.410  1.00  0.00            
ATOM    193  CG  HYP    17      45.920  47.340  49.940  1.00  0.00            
ATOM    194  HG  HYP    17      45.240  46.580  49.560  1.00  0.00            
ATOM    195  OD1 HYP    17      45.520  47.670  51.260  1.00  0.00            
ATOM    196  HD1 HYP    17      45.640  46.840  51.730  1.00  0.00            
ATOM    197  CB  HYP    17      47.420  46.950  49.960  1.00  0.00            
ATOM    198  HB1 HYP    17      47.670  46.370  50.850  1.00  0.00            
ATOM    199  HB2 HYP    17      47.770  46.340  49.130  1.00  0.00            
ATOM    200  CA  HYP    17      48.110  48.320  50.090  1.00  0.00            
ATOM    201  HA  HYP    17      48.220  48.590  51.140  1.00  0.00            
ATOM    202  C   HYP    17      49.550  48.270  49.510  1.00  0.00            
ATOM    203  O   HYP    17      49.800  48.440  48.280  1.00  0.00            
ATOM    204  N   GLY    18      50.550  48.050  50.370  1.00  0.00            
ATOM    205  H   GLY    18      50.300  48.040  51.340  1.00  0.00            
ATOM    206  CA  GLY    18      51.910  47.930  49.950  1.00  0.00            
ATOM    207  HA1 GLY    18      52.130  48.810  49.340  1.00  0.00            
ATOM    208  HA2 GLY    18      52.620  48.100  50.760  1.00  0.00            
ATOM    209  C   GLY    18      52.530  46.830  49.090  1.00  0.00            
ATOM    210  O   GLY    18      51.820  45.860  48.770  1.00  0.00            
ATOM    211  N   PRO    19      53.840  46.860  48.790  1.00  0.00            
ATOM    212  CD  PRO    19      54.830  47.960  48.990  1.00  0.00            
ATOM    213  HD1 PRO    19      55.240  48.050  49.990  1.00  0.00            
ATOM    214  HD2 PRO    19      54.370  48.920  48.730  1.00  0.00            
ATOM    215  CG  PRO    19      55.900  47.610  47.970  1.00  0.00            
ATOM    216  HG1 PRO    19      55.560  48.000  47.010  1.00  0.00            
ATOM    217  HG2 PRO    19      56.830  48.110  48.250  1.00  0.00            
ATOM    218  CB  PRO    19      55.950  46.160  48.040  1.00  0.00            
ATOM    219  HB1 PRO    19      56.420  45.680  47.180  1.00  0.00            
ATOM    220  HB2 PRO    19      56.480  45.860  48.940  1.00  0.00            
ATOM    221  CA  PRO    19      54.450  45.740  48.080  1.00  0.00            
ATOM    222  HA  PRO    19      54.060  45.800  47.060  1.00  0.00            
ATOM    223  C   PRO    19      54.410  44.440  48.860  1.00  0.00            
ATOM    224  O   PRO    19      54.250  44.480  50.070  1.00  0.00            
ATOM    225  N   HYP    20      54.680  43.240  48.290  1.00  0.00            
ATOM    226  CD2 HYP    20      55.180  43.050  46.910  1.00  0.00            
ATOM    227 1HD2 HYP    20      56.200  43.410  46.800  1.00  0.00            
ATOM    228 2HD2 HYP    20      54.450  43.510  46.240  1.00  0.00            
ATOM    229  CG  HYP    20      55.190  41.510  46.710  1.00  0.00            
ATOM    230  HG  HYP    20      55.870  41.030  46.010  1.00  0.00            
ATOM    231  OD1 HYP    20      53.900  41.170  46.240  1.00  0.00            
ATOM    232  HD1 HYP    20      53.990  40.320  45.820  1.00  0.00            
ATOM    233  CB  HYP    20      55.480  41.010  48.100  1.00  0.00            
ATOM    234  HB1 HYP    20      54.960  40.080  48.320  1.00  0.00            
ATOM    235  HB2 HYP    20      56.540  40.770  48.210  1.00  0.00            
ATOM    236  CA  HYP    20      54.900  42.050  49.050  1.00  0.00            
ATOM    237  HA  HYP    20      54.000  41.610  49.460  1.00  0.00            
ATOM    238  C   HYP    20      55.900  42.250  50.160  1.00  0.00            
ATOM    239  O   HYP    20      56.970  42.820  49.920  1.00  0.00            
ATOM    240  N   GLY    21      55.560  41.700  51.340  1.00  0.00            
ATOM    241  H   GLY    21      54.560  41.600  51.460  1.00  0.00            
ATOM    242  CA  GLY    21      56.350  41.560  52.550  1.00  0.00            
ATOM    243  HA1 GLY    21      56.530  42.600  52.850  1.00  0.00            
ATOM    244  HA2 GLY    21      55.690  41.080  53.270  1.00  0.00            
ATOM    245  C   GLY    21      57.730  40.810  52.470  1.00  0.00            
ATOM    246  O   GLY    21      57.990  40.230  51.440  1.00  0.00            
ATOM    247  N   PRO    22      58.560  40.950  53.530  1.00  0.00            
ATOM    248  CD  PRO    22      58.340  41.730  54.730  1.00  0.00            
ATOM    249  HD1 PRO    22      58.650  42.750  54.520  1.00  0.00            
ATOM    250  HD2 PRO    22      57.310  41.600  55.070  1.00  0.00            
ATOM    251  CG  PRO    22      59.270  41.130  55.750  1.00  0.00            
ATOM    252  HG1 PRO    22      59.590  41.930  56.420  1.00  0.00            
ATOM    253  HG2 PRO    22      58.790  40.410  56.410  1.00  0.00            
ATOM    254  CB  PRO    22      60.490  40.580  54.970  1.00  0.00            
ATOM    255  HB1 PRO    22      61.160  41.420  54.790  1.00  0.00            
ATOM    256  HB2 PRO    22      60.920  39.700  55.460  1.00  0.00            
ATOM    257  CA  PRO    22      59.850  40.250  53.600  1.00  0.00            
ATOM    258  HA  PRO    22      60.550  40.580  52.830  1.00  0.00            
ATOM    259  C   PRO    22      59.720  38.720  53.490  1.00  0.00            
ATOM    260  O   PRO    22      58.780  38.190  54.040  1.00  0.00            
ATOM    261  N   HYP    23      60.760  37.980  53.000  1.00  0.00            
ATOM    262  CD2 HYP    23      61.730  38.500  52.080  1.00  0.00            
ATOM    263 1HD2 HYP    23      62.530  38.920  52.700  1.00  0.00            
ATOM    264 2HD2 HYP    23      61.350  39.270  51.410  1.00  0.00            
ATOM    265  CG  HYP    23      62.310  37.280  51.240  1.00  0.00            
ATOM    266  HG  HYP    23      63.380  37.480  51.100  1.00  0.00            
ATOM    267  OD1 HYP    23      61.740  37.110  50.020  1.00  0.00            
ATOM    268  HD1 HYP    23      60.930  36.650  50.250  1.00  0.00            
ATOM    269  CB  HYP    23      62.120  36.100  52.260  1.00  0.00            
ATOM    270  HB1 HYP    23      62.130  35.080  51.860  1.00  0.00            
ATOM    271  HB2 HYP    23      62.940  36.050  52.990  1.00  0.00            
ATOM    272  CA  HYP    23      60.790  36.490  52.970  1.00  0.00            
ATOM    273  HA  HYP    23      59.930  36.240  52.340  1.00  0.00            
ATOM    274  C   HYP    23      60.640  35.750  54.310  1.00  0.00            
ATOM    275  O   HYP    23      61.150  36.230  55.320  1.00  0.00            
ATOM    276  N   GLY    24      60.080  34.530  54.250  1.00  0.00            
ATOM    277  H   GLY    24      59.770  34.130  53.380  1.00  0.00            
ATOM    278  CA  GLY    24      59.980  33.710  55.510  1.00  0.00            
ATOM    279  HA1 GLY    24      59.790  34.360  56.360  1.00  0.00            
ATOM    280  HA2 GLY    24      59.180  32.980  55.390  1.00  0.00            
ATOM    281  C   GLY    24      61.210  32.910  55.940  1.00  0.00            
ATOM    282  O   GLY    24      62.250  33.120  55.380  1.00  0.00            
ATOM    283  N   PRO    25      61.100  32.020  56.890  1.00  0.00            
ATOM    284  CD  PRO    25      59.880  31.820  57.710  1.00  0.00            
ATOM    285  HD1 PRO    25      59.140  31.360  57.050  1.00  0.00            
ATOM    286  HD2 PRO    25      59.660  32.820  58.100  1.00  0.00            
ATOM    287  CG  PRO    25      60.290  30.780  58.770  1.00  0.00            
ATOM    288  HG1 PRO    25      59.760  30.930  59.710  1.00  0.00            
ATOM    289  HG2 PRO    25      60.190  29.800  58.290  1.00  0.00            
ATOM    290  CB  PRO    25      61.780  31.060  58.810  1.00  0.00            
ATOM    291  HB1 PRO    25      61.920  32.000  59.340  1.00  0.00            
ATOM    292  HB2 PRO    25      62.320  30.280  59.340  1.00  0.00            
ATOM    293  CA  PRO    25      62.180  31.260  57.370  1.00  0.00            
ATOM    294  HA  PRO    25      63.030  31.950  57.370  1.00  0.00            
ATOM    295  C   PRO    25      62.460  29.890  56.610  1.00  0.00            
ATOM    296  O   PRO    25      61.730  29.530  55.720  1.00  0.00            
ATOM    297  N   HYP    26      63.440  29.080  57.040  1.00  0.00            
ATOM    298  CD2 HYP    26      64.480  29.430  57.920  1.00  0.00            
ATOM    299 1HD2 HYP    26      64.270  28.970  58.880  1.00  0.00            
ATOM    300 2HD2 HYP    26      64.590  30.510  58.030  1.00  0.00            
ATOM    301  CG  HYP    26      65.740  28.790  57.390  1.00  0.00            
ATOM    302  HG  HYP    26      66.400  28.730  58.260  1.00  0.00            
ATOM    303  OD1 HYP    26      66.280  29.600  56.340  1.00  0.00            
ATOM    304  HD1 HYP    26      67.080  29.140  56.080  1.00  0.00            
ATOM    305  CB  HYP    26      65.100  27.480  56.940  1.00  0.00            
ATOM    306  HB1 HYP    26      65.640  26.890  56.200  1.00  0.00            
ATOM    307  HB2 HYP    26      64.980  26.810  57.790  1.00  0.00            
ATOM    308  CA  HYP    26      63.680  27.880  56.380  1.00  0.00            
ATOM    309  HA  HYP    26      63.850  28.130  55.330  1.00  0.00            
ATOM    310  C   HYP    26      62.690  26.720  56.730  1.00  0.00            
ATOM    311  O   HYP    26      62.030  26.780  57.760  1.00  0.00            
ATOM    312  N   GLY    27      62.510  25.860  55.730  1.00  0.00            
ATOM    313  H   GLY    27      62.890  26.170  54.850  1.00  0.00            
ATOM    314  CA  GLY    27      61.590  24.710  55.790  1.00  0.00            
ATOM    315  HA1 GLY    27      60.590  25.100  55.980  1.00  0.00            
ATOM    316  HA2 GLY    27      61.570  24.260  54.790  1.00  0.00            
ATOM    317  C   GLY    27      61.950  23.670  56.880  1.00  0.00            
ATOM    318  O   GLY    27      62.790  23.870  57.770  1.00  0.00            
ATOM    319  N   PRO    28      61.210  22.510  56.770  1.00  0.00            
ATOM    320  CD  PRO    28      59.910  22.380  56.080  1.00  0.00            
ATOM    321  HD1 PRO    28      59.480  23.380  56.180  1.00  0.00            
ATOM    322  HD2 PRO    28      60.090  21.980  55.080  1.00  0.00            
ATOM    323  CG  PRO    28      59.100  21.360  56.780  1.00  0.00            
ATOM    324  HG1 PRO    28      58.430  21.700  57.570  1.00  0.00            
ATOM    325  HG2 PRO    28      58.430  20.830  56.110  1.00  0.00            
ATOM    326  CB  PRO    28      60.280  20.470  57.410  1.00  0.00            
ATOM    327  HB1 PRO    28      59.970  19.990  58.340  1.00  0.00            
ATOM    328  HB2 PRO    28      60.580  19.680  56.710  1.00  0.00            
ATOM    329  CA  PRO    28      61.430  21.370  57.630  1.00  0.00            
ATOM    330  HA  PRO    28      61.460  21.760  58.640  1.00  0.00            
ATOM    331  C   PRO    28      62.840  20.750  57.400  1.00  0.00            
ATOM    332  O   PRO    28      63.300  20.810  56.250  1.00  0.00            
ATOM    333  N   HYP    29      63.280  19.880  58.320  1.00  0.00            
ATOM    334  CD2 HYP    29      62.840  19.780  59.730  1.00  0.00            
ATOM    335 1HD2 HYP    29      61.910  19.220  59.820  1.00  0.00            
ATOM    336 2HD2 HYP    29      62.600  20.750  60.160  1.00  0.00            
ATOM    337  CG  HYP    29      63.890  18.980  60.510  1.00  0.00            
ATOM    338  HG  HYP    29      63.250  18.480  61.240  1.00  0.00            
ATOM    339  OD1 HYP    29      64.860  19.900  61.120  1.00  0.00            
ATOM    340  HD1 HYP    29      65.270  19.470  61.880  1.00  0.00            
ATOM    341  CB  HYP    29      64.530  18.050  59.420  1.00  0.00            
ATOM    342  HB1 HYP    29      65.570  17.740  59.560  1.00  0.00            
ATOM    343  HB2 HYP    29      64.060  17.070  59.470  1.00  0.00            
ATOM    344  CA  HYP    29      64.340  18.850  58.130  1.00  0.00            
ATOM    345  HA  HYP    29      65.300  19.360  58.070  1.00  0.00            
ATOM    346  C   HYP    29      64.090  17.960  56.920  1.00  0.00            
ATOM    347  O   HYP    29      63.030  17.370  56.840  1.00  0.00            
ATOM    348  N   GLY    30      65.150  17.860  56.080  1.00  0.00            
ATOM    349  H   GLY    30      66.000  18.380  56.260  1.00  0.00            
ATOM    350  CA  GLY    30      65.260  16.900  55.020  1.00  0.00            
ATOM    351  HA1 GLY    30      64.470  17.160  54.320  1.00  0.00            
ATOM    352  HA2 GLY    30      66.210  16.960  54.500  1.00  0.00            
ATOM    353  C   GLY    30      65.120  15.360  55.360  1.00  0.00            
ATOM    354  O   GLY    30      65.420  14.940  56.450  1.00  0.00            
ATOM    355  N   NH2    31      64.590  14.480  54.470  1.00  0.00            
ATOM    356  H1  NH2    31      64.260  14.720  53.550  1.00  0.00            
ATOM    357  H2  NH2    31      64.490  13.560  54.890  1.00  0.00            
ATOM    358  CH3 ACE     1      39.570  91.980  55.770  1.00  0.00            
ATOM    359 1HH3 ACE     1      39.430  92.920  55.220  1.00  0.00            
ATOM    360 2HH3 ACE     1      39.640  92.200  56.830  1.00  0.00            
ATOM    361 3HH3 ACE     1      40.480  91.670  55.270  1.00  0.00            
ATOM    362  C   ACE     1      38.410  91.000  55.520  1.00  0.00            
ATOM    363  O   ACE     1      38.080  90.300  56.510  1.00  0.00            
ATOM    364  N   PRO     2      37.870  90.910  54.320  1.00  0.00            
ATOM    365  CD  PRO     2      38.220  91.750  53.200  1.00  0.00            
ATOM    366  HD1 PRO     2      38.350  92.810  53.390  1.00  0.00            
ATOM    367  HD2 PRO     2      39.140  91.430  52.710  1.00  0.00            
ATOM    368  CG  PRO     2      37.020  91.680  52.250  1.00  0.00            
ATOM    369  HG1 PRO     2      36.250  92.330  52.670  1.00  0.00            
ATOM    370  HG2 PRO     2      37.190  91.960  51.210  1.00  0.00            
ATOM    371  CB  PRO     2      36.660  90.200  52.440  1.00  0.00            
ATOM    372  HB1 PRO     2      35.580  90.140  52.280  1.00  0.00            
ATOM    373  HB2 PRO     2      37.230  89.630  51.710  1.00  0.00            
ATOM    374  CA  PRO     2      37.000  89.860  53.900  1.00  0.00            
ATOM    375  HA  PRO     2      36.040  89.830  54.410  1.00  0.00            
ATOM    376  C   PRO     2      37.590  88.440  54.010  1.00  0.00            
ATOM    377  O   PRO     2      38.780  88.280  54.240  1.00  0.00            
ATOM    378  N   HYP     3      36.790  87.390  53.950  1.00  0.00            
ATOM    379  CD2 HYP     3      35.330  87.340  53.820  1.00  0.00            
ATOM    380 1HD2 HYP     3      34.940  87.170  52.820  1.00  0.00            
ATOM    381 2HD2 HYP     3      34.710  88.180  54.140  1.00  0.00            
ATOM    382  CG  HYP     3      34.920  86.180  54.630  1.00  0.00            
ATOM    383  HG  HYP     3      33.930  85.870  54.280  1.00  0.00            
ATOM    384  OD1 HYP     3      34.830  86.390  56.000  1.00  0.00            
ATOM    385  HD1 HYP     3      34.370  85.700  56.490  1.00  0.00            
ATOM    386  CB  HYP     3      35.990  85.160  54.260  1.00  0.00            
ATOM    387  HB1 HYP     3      36.000  84.460  55.100  1.00  0.00            
ATOM    388  HB2 HYP     3      35.900  84.650  53.310  1.00  0.00            
ATOM    389  CA  HYP     3      37.260  86.010  54.200  1.00  0.00            
ATOM    390  HA  HYP     3      37.770  86.010  55.160  1.00  0.00            
ATOM    391  C   HYP     3      38.190  85.430  53.100  1.00  0.00            
ATOM    392  O   HYP     3      38.010  85.830  51.920  1.00  0.00            
ATOM    393  N   GLY     4      39.050  84.490  53.440  1.00  0.00            
ATOM    394  H   GLY     4      38.950  84.010  54.330  1.00  0.00            
ATOM    395  CA  GLY     4      40.110  83.970  52.540  1.00  0.00            
ATOM    396  HA1 GLY     4      40.360  84.740  51.800  1.00  0.00            
ATOM    397  HA2 GLY     4      40.940  83.880  53.240  1.00  0.00            
ATOM    398  C   GLY     4      39.670  82.740  51.780  1.00  0.00            
ATOM    399  O   GLY     4      38.670  82.110  52.180  1.00  0.00            
ATOM    400  N   PRO     5      40.360  82.310  50.750  1.00  0.00            
ATOM    401  CD  PRO     5      41.370  83.050  50.060  1.00  0.00            
ATOM    402  HD1 PRO     5      40.900  84.000  49.790  1.00  0.00            
ATOM    403  HD2 PRO     5      42.160  83.310  50.770  1.00  0.00            
ATOM    404  CG  PRO     5      41.870  82.190  48.870  1.00  0.00            
ATOM    405  HG1 PRO     5      42.260  82.740  48.020  1.00  0.00            
ATOM    406  HG2 PRO     5      42.540  81.430  49.280  1.00  0.00            
ATOM    407  CB  PRO     5      40.520  81.480  48.610  1.00  0.00            
ATOM    408  HB1 PRO     5      39.930  82.210  48.070  1.00  0.00            
ATOM    409  HB2 PRO     5      40.640  80.630  47.940  1.00  0.00            
ATOM    410  CA  PRO     5      40.000  81.070  49.970  1.00  0.00            
ATOM    411  HA  PRO     5      38.930  80.900  49.980  1.00  0.00            
ATOM    412  C   PRO     5      40.620  79.800  50.550  1.00  0.00            
ATOM    413  O   PRO     5      41.540  79.870  51.380  1.00  0.00            
ATOM    414  N   HYP     6      40.220  78.600  50.060  1.00  0.00            
ATOM    415  CD2 HYP     6      39.210  78.450  49.080  1.00  0.00            
ATOM    416 1HD2 HYP     6      39.700  78.530  48.110  1.00  0.00            
ATOM    417 2HD2 HYP     6      38.360  79.110  49.240  1.00  0.00            
ATOM    418  CG  HYP     6      38.640  77.080  49.320  1.00  0.00            
ATOM    419  HG  HYP     6      38.130  76.860  48.380  1.00  0.00            
ATOM    420  OD1 HYP     6      37.800  77.040  50.480  1.00  0.00            
ATOM    421  HD1 HYP     6      36.920  77.380  50.280  1.00  0.00            
ATOM    422  CB  HYP     6      39.850  76.210  49.580  1.00  0.00            
ATOM    423  HB1 HYP     6      39.650  75.300  50.150  1.00  0.00            
ATOM    424  HB2 HYP     6      40.390  75.980  48.660  1.00  0.00            
ATOM    425  CA  HYP     6      40.690  77.250  50.470  1.00  0.00            
ATOM    426  HA  HYP     6      40.400  77.080  51.510  1.00  0.00            
ATOM    427  C   HYP     6      42.230  77.100  50.260  1.00  0.00            
ATOM    428  O   HYP     6      42.850  77.730  49.420  1.00  0.00            
ATOM    429  N   GLY     7      42.810  76.200  51.040  1.00  0.00            
ATOM    430  H   GLY     7      42.210  75.640  51.620  1.00  0.00            
ATOM    431  CA  GLY     7      44.260  76.080  51.160  1.00  0.00            
ATOM    432  HA1 GLY     7      44.740  77.030  50.950  1.00  0.00            
ATOM    433  HA2 GLY     7      44.500  75.950  52.220  1.00  0.00            
ATOM    434  C   GLY     7      45.020  75.020  50.360  1.00  0.00            
ATOM    435  O   GLY     7      44.380  74.390  49.510  1.00  0.00            
ATOM    436  N   PRO     8      46.300  74.680  50.430  1.00  0.00            
ATOM    437  CD  PRO     8      47.240  75.450  51.170  1.00  0.00            
ATOM    438  HD1 PRO     8      47.330  74.900  52.110  1.00  0.00            
ATOM    439  HD2 PRO     8      46.980  76.510  51.250  1.00  0.00            
ATOM    440  CG  PRO     8      48.550  75.320  50.450  1.00  0.00            
ATOM    441  HG1 PRO     8      48.650  76.190  49.800  1.00  0.00            
ATOM    442  HG2 PRO     8      49.330  75.450  51.200  1.00  0.00            
ATOM    443  CB  PRO     8      48.420  73.990  49.750  1.00  0.00            
ATOM    444  HB1 PRO     8      48.870  74.060  48.760  1.00  0.00            
ATOM    445  HB2 PRO     8      48.790  73.090  50.250  1.00  0.00            
ATOM    446  CA  PRO     8      46.950  73.730  49.540  1.00  0.00            
ATOM    447  HA  PRO     8      46.600  73.760  48.510  1.00  0.00            
ATOM    448  C   PRO     8      46.580  72.210  49.850  1.00  0.00            
ATOM    449  O   PRO     8      46.070  71.930  51.010  1.00  0.00            
ATOM    450  N   HYP     9      46.890  71.290  48.920  1.00  0.00            
ATOM    451  CD2 HYP     9      47.400  71.440  47.590  1.00  0.00            
ATOM    452 1HD2 HYP     9      48.490  71.510  47.560  1.00  0.00            
ATOM    453 2HD2 HYP     9      46.980  72.370  47.200  1.00  0.00            
ATOM    454  CG  HYP     9      46.910  70.180  46.930  1.00  0.00            
ATOM    455  HG  HYP     9      47.280  70.010  45.920  1.00  0.00            
ATOM    456  OD1 HYP     9      45.520  70.220  46.650  1.00  0.00            
ATOM    457  HD1 HYP     9      45.420  69.780  45.800  1.00  0.00            
ATOM    458  CB  HYP     9      47.320  69.110  47.970  1.00  0.00            
ATOM    459  HB1 HYP     9      46.770  68.170  47.940  1.00  0.00            
ATOM    460  HB2 HYP     9      48.370  68.850  48.020  1.00  0.00            
ATOM    461  CA  HYP     9      46.850  69.850  49.200  1.00  0.00            
ATOM    462  HA  HYP     9      45.830  69.510  49.340  1.00  0.00            
ATOM    463  C   HYP     9      47.800  69.470  50.390  1.00  0.00            
ATOM    464  O   HYP     9      48.860  70.010  50.610  1.00  0.00            
ATOM    465  N   GLY    10      47.400  68.380  51.080  1.00  0.00            
ATOM    466  H   GLY    10      46.410  68.210  51.050  1.00  0.00            
ATOM    467  CA  GLY    10      48.150  67.800  52.160  1.00  0.00            
ATOM    468  HA1 GLY    10      48.520  68.580  52.830  1.00  0.00            
ATOM    469  HA2 GLY    10      47.500  67.160  52.760  1.00  0.00            
ATOM    470  C   GLY    10      49.450  67.090  51.770  1.00  0.00            
ATOM    471  O   GLY    10      49.770  66.940  50.540  1.00  0.00            
ATOM    472  N   PRO    11      50.240  66.460  52.660  1.00  0.00            
ATOM    473  CD  PRO    11      50.210  66.790  54.130  1.00  0.00            
ATOM    474  HD1 PRO    11      49.680  65.940  54.570  1.00  0.00            
ATOM    475  HD2 PRO    11      49.700  67.740  54.280  1.00  0.00            
ATOM    476  CG  PRO    11      51.690  66.790  54.600  1.00  0.00            
ATOM    477  HG1 PRO    11      52.230  67.730  54.490  1.00  0.00            
ATOM    478  HG2 PRO    11      51.680  66.550  55.660  1.00  0.00            
ATOM    479  CB  PRO    11      52.240  65.640  53.790  1.00  0.00            
ATOM    480  HB1 PRO    11      53.300  65.810  53.580  1.00  0.00            
ATOM    481  HB2 PRO    11      52.000  64.670  54.220  1.00  0.00            
ATOM    482  CA  PRO    11      51.490  65.780  52.430  1.00  0.00            
ATOM    483  HA  PRO    11      51.910  66.380  51.620  1.00  0.00            
ATOM    484  C   PRO    11      51.210  64.400  51.770  1.00  0.00            
ATOM    485  O   PRO    11      50.140  63.790  52.000  1.00  0.00            
ATOM    486  N   HYP    12      52.210  63.810  51.120  1.00  0.00            
ATOM    487  CD2 HYP    12      53.530  64.430  50.830  1.00  0.00            
ATOM    488 1HD2 HYP    12      54.190  64.220  51.670  1.00  0.00            
ATOM    489 2HD2 HYP    12      53.490  65.480  50.530  1.00  0.00            
ATOM    490  CG  HYP    12      54.270  63.650  49.720  1.00  0.00            
ATOM    491  HG  HYP    12      55.330  63.900  49.820  1.00  0.00            
ATOM    492  OD1 HYP    12      53.820  64.130  48.500  1.00  0.00            
ATOM    493  HD1 HYP    12      54.360  63.700  47.830  1.00  0.00            
ATOM    494  CB  HYP    12      53.730  62.250  49.990  1.00  0.00            
ATOM    495  HB1 HYP    12      53.740  61.540  49.160  1.00  0.00            
ATOM    496  HB2 HYP    12      54.300  61.820  50.810  1.00  0.00            
ATOM    497  CA  HYP    12      52.220  62.520  50.450  1.00  0.00            
ATOM    498  HA  HYP    12      51.620  62.730  49.560  1.00  0.00            
ATOM    499  C   HYP    12      51.740  61.360  51.290  1.00  0.00            
ATOM    500  O   HYP    12      52.230  60.990  52.310  1.00  0.00            
ATOM    501  N   GLY    13      50.680  60.730  50.760  1.00  0.00            
ATOM    502  H   GLY    13      50.310  61.060  49.880  1.00  0.00            
ATOM    503  CA  GLY    13      49.890  59.650  51.380  1.00  0.00            
ATOM    504  HA1 GLY    13      49.500  59.970  52.340  1.00  0.00            
ATOM    505  HA2 GLY    13      49.030  59.520  50.720  1.00  0.00            
ATOM    506  C   GLY    13      50.550  58.330  51.710  1.00  0.00            
ATOM    507  O   GLY    13      51.570  58.120  51.140  1.00  0.00            
ATOM    508  N   GLN    14      49.960  57.520  52.580  1.00  0.00            
ATOM    509  H   GLN    14      49.160  57.930  53.050  1.00  0.00            
ATOM    510  CA  GLN    14      50.180  56.130  52.880  1.00  0.00            
ATOM    511  HA  GLN    14      50.570  55.750  51.940  1.00  0.00            
ATOM    512  CB  GLN    14      51.250  55.910  53.970  1.00  0.00            
ATOM    513  HB1 GLN    14      50.990  56.550  54.810  1.00  0.00            
ATOM    514  HB2 GLN    14      51.130  54.900  54.340  1.00  0.00            
ATOM    515  CG  GLN    14      52.740  55.990  53.540  1.00  0.00            
ATOM    516  HG1 GLN    14      52.900  55.110  52.910  1.00  0.00            
ATOM    517  HG2 GLN    14      53.060  56.820  52.910  1.00  0.00            
ATOM    518  CD  GLN    14      53.600  55.700  54.770  1.00  0.00            
ATOM    519  OE1 GLN    14      53.830  54.520  55.090  1.00  0.00            
ATOM    520  NE2 GLN    14      54.220  56.740  55.290  1.00  0.00            
ATOM    521 1HE2 GLN    14      54.880  56.610  56.040  1.00  0.00            
ATOM    522 2HE2 GLN    14      54.020  57.630  54.850  1.00  0.00            
ATOM    523  C   GLN    14      48.870  55.260  53.070  1.00  0.00            
ATOM    524  O   GLN    14      48.090  55.480  53.980  1.00  0.00            
ATOM    525  N   GLY    15      48.710  54.230  52.260  1.00  0.00            
ATOM    526  H   GLY    15      49.290  54.170  51.430  1.00  0.00            
ATOM    527  CA  GLY    15      47.780  53.130  52.480  1.00  0.00            
ATOM    528  HA1 GLY    15      46.810  53.500  52.820  1.00  0.00            
ATOM    529  HA2 GLY    15      47.780  52.620  51.520  1.00  0.00            
ATOM    530  C   GLY    15      48.300  52.120  53.440  1.00  0.00            
ATOM    531  O   GLY    15      49.260  52.330  54.090  1.00  0.00            
ATOM    532  N   PRO    16      47.500  51.050  53.510  1.00  0.00            
ATOM    533  CD  PRO    16      46.160  50.860  52.900  1.00  0.00            
ATOM    534  HD1 PRO    16      45.640  51.810  52.850  1.00  0.00            
ATOM    535  HD2 PRO    16      46.060  50.440  51.900  1.00  0.00            
ATOM    536  CG  PRO    16      45.380  49.970  53.920  1.00  0.00            
ATOM    537  HG1 PRO    16      44.900  50.630  54.640  1.00  0.00            
ATOM    538  HG2 PRO    16      44.620  49.420  53.380  1.00  0.00            
ATOM    539  CB  PRO    16      46.450  49.140  54.630  1.00  0.00            
ATOM    540  HB1 PRO    16      46.300  49.090  55.710  1.00  0.00            
ATOM    541  HB2 PRO    16      46.710  48.160  54.250  1.00  0.00            
ATOM    542  CA  PRO    16      47.700  49.970  54.510  1.00  0.00            
ATOM    543  HA  PRO    16      48.110  50.370  55.440  1.00  0.00            
ATOM    544  C   PRO    16      48.890  49.060  54.210  1.00  0.00            
ATOM    545  O   PRO    16      49.480  49.160  53.050  1.00  0.00            
ATOM    546  N   HYP    17      49.290  48.090  55.050  1.00  0.00            
ATOM    547  CD2 HYP    17      48.820  47.950  56.390  1.00  0.00            
ATOM    548 1HD2 HYP    17      47.810  47.540  56.300  1.00  0.00            
ATOM    549 2HD2 HYP    17      48.890  48.910  56.900  1.00  0.00            
ATOM    550  CG  HYP    17      49.760  46.950  57.090  1.00  0.00            
ATOM    551  HG  HYP    17      49.240  46.550  57.960  1.00  0.00            
ATOM    552  OD1 HYP    17      50.960  47.740  57.480  1.00  0.00            
ATOM    553  HD1 HYP    17      50.680  48.180  58.290  1.00  0.00            
ATOM    554  CB  HYP    17      50.020  45.920  55.960  1.00  0.00            
ATOM    555  HB1 HYP    17      50.920  45.350  56.180  1.00  0.00            
ATOM    556  HB2 HYP    17      49.180  45.240  55.790  1.00  0.00            
ATOM    557  CA  HYP    17      50.220  46.940  54.770  1.00  0.00            
ATOM    558  HA  HYP    17      51.230  47.340  54.800  1.00  0.00            
ATOM    559  C   HYP    17      49.960  46.210  53.410  1.00  0.00            
ATOM    560  O   HYP    17      48.780  45.970  53.070  1.00  0.00            
ATOM    561  N   GLY    18      51.010  45.900  52.670  1.00  0.00            
ATOM    562  H   GLY    18      51.890  46.350  52.890  1.00  0.00            
ATOM    563  CA  GLY    18      50.930  44.970  51.640  1.00  0.00            
ATOM    564  HA1 GLY    18      50.100  45.210  50.970  1.00  0.00            
ATOM    565  HA2 GLY    18      51.830  44.950  51.020  1.00  0.00            
ATOM    566  C   GLY    18      50.560  43.510  52.040  1.00  0.00            
ATOM    567  O   GLY    18      50.390  43.240  53.240  1.00  0.00            
ATOM    568  N   PRO    19      50.490  42.590  51.070  1.00  0.00            
ATOM    569  CD  PRO    19      50.690  42.920  49.720  1.00  0.00            
ATOM    570  HD1 PRO    19      49.900  43.570  49.340  1.00  0.00            
ATOM    571  HD2 PRO    19      51.670  43.380  49.560  1.00  0.00            
ATOM    572  CG  PRO    19      50.610  41.610  49.040  1.00  0.00            
ATOM    573  HG1 PRO    19      50.050  41.770  48.110  1.00  0.00            
ATOM    574  HG2 PRO    19      51.630  41.350  48.770  1.00  0.00            
ATOM    575  CB  PRO    19      50.020  40.580  49.910  1.00  0.00            
ATOM    576  HB1 PRO    19      48.940  40.520  49.800  1.00  0.00            
ATOM    577  HB2 PRO    19      50.480  39.590  49.820  1.00  0.00            
ATOM    578  CA  PRO    19      50.340  41.170  51.290  1.00  0.00            
ATOM    579  HA  PRO    19      49.460  41.070  51.930  1.00  0.00            
ATOM    580  C   PRO    19      51.530  40.480  51.910  1.00  0.00            
ATOM    581  O   PRO    19      52.640  41.000  51.850  1.00  0.00            
ATOM    582  N   HYP    20      51.380  39.270  52.520  1.00  0.00            
ATOM    583  CD2 HYP    20      50.140  38.630  52.670  1.00  0.00            
ATOM    584 1HD2 HYP    20      49.800  38.160  51.750  1.00  0.00            
ATOM    585 2HD2 HYP    20      49.280  39.190  53.040  1.00  0.00            
ATOM    586  CG  HYP    20      50.360  37.510  53.690  1.00  0.00            
ATOM    587  HG  HYP    20      49.740  36.680  53.350  1.00  0.00            
ATOM    588  OD1 HYP    20      50.220  37.770  55.090  1.00  0.00            
ATOM    589  HD1 HYP    20      50.390  36.980  55.610  1.00  0.00            
ATOM    590  CB  HYP    20      51.780  37.080  53.380  1.00  0.00            
ATOM    591  HB1 HYP    20      52.150  36.520  54.230  1.00  0.00            
ATOM    592  HB2 HYP    20      51.770  36.500  52.460  1.00  0.00            
ATOM    593  CA  HYP    20      52.410  38.370  53.110  1.00  0.00            
ATOM    594  HA  HYP    20      52.850  38.730  54.030  1.00  0.00            
ATOM    595  C   HYP    20      53.470  38.220  52.040  1.00  0.00            
ATOM    596  O   HYP    20      53.210  38.010  50.820  1.00  0.00            
ATOM    597  N   GLY    21      54.720  38.190  52.500  1.00  0.00            
ATOM    598  H   GLY    21      54.830  38.470  53.460  1.00  0.00            
ATOM    599  CA  GLY    21      55.890  37.940  51.560  1.00  0.00            
ATOM    600  HA1 GLY    21      55.840  38.640  50.730  1.00  0.00            
ATOM    601  HA2 GLY    21      56.790  38.150  52.130  1.00  0.00            
ATOM    602  C   GLY    21      55.960  36.580  50.970  1.00  0.00            
ATOM    603  O   GLY    21      55.140  35.750  51.370  1.00  0.00            
ATOM    604  N   PRO    22      56.910  36.210  50.110  1.00  0.00            
ATOM    605  CD  PRO    22      57.860  37.100  49.580  1.00  0.00            
ATOM    606  HD1 PRO    22      58.400  37.770  50.250  1.00  0.00            
ATOM    607  HD2 PRO    22      57.250  37.690  48.890  1.00  0.00            
ATOM    608  CG  PRO    22      58.850  36.310  48.740  1.00  0.00            
ATOM    609  HG1 PRO    22      59.040  36.860  47.820  1.00  0.00            
ATOM    610  HG2 PRO    22      59.700  36.020  49.360  1.00  0.00            
ATOM    611  CB  PRO    22      58.050  35.070  48.310  1.00  0.00            
ATOM    612  HB1 PRO    22      57.510  35.250  47.390  1.00  0.00            
ATOM    613  HB2 PRO    22      58.710  34.250  48.040  1.00  0.00            
ATOM    614  CA  PRO    22      57.100  34.850  49.540  1.00  0.00            
ATOM    615  HA  PRO    22      56.190  34.380  49.160  1.00  0.00            
ATOM    616  C   PRO    22      57.720  33.810  50.530  1.00  0.00            
ATOM    617  O   PRO    22      58.320  34.210  51.530  1.00  0.00            
ATOM    618  N   HYP    23      57.720  32.500  50.250  1.00  0.00            
ATOM    619  CD2 HYP    23      57.280  31.870  49.040  1.00  0.00            
ATOM    620 1HD2 HYP    23      58.120  31.920  48.340  1.00  0.00            
ATOM    621 2HD2 HYP    23      56.490  32.430  48.550  1.00  0.00            
ATOM    622  CG  HYP    23      57.030  30.440  49.390  1.00  0.00            
ATOM    623  HG  HYP    23      57.190  29.850  48.490  1.00  0.00            
ATOM    624  OD1 HYP    23      55.600  30.350  49.840  1.00  0.00            
ATOM    625  HD1 HYP    23      55.340  29.420  49.810  1.00  0.00            
ATOM    626  CB  HYP    23      58.030  30.190  50.540  1.00  0.00            
ATOM    627  HB1 HYP    23      57.630  29.480  51.260  1.00  0.00            
ATOM    628  HB2 HYP    23      58.940  29.870  50.040  1.00  0.00            
ATOM    629  CA  HYP    23      58.230  31.500  51.200  1.00  0.00            
ATOM    630  HA  HYP    23      57.610  31.550  52.100  1.00  0.00            
ATOM    631  C   HYP    23      59.810  31.670  51.550  1.00  0.00            
ATOM    632  O   HYP    23      60.450  32.430  50.830  1.00  0.00            
ATOM    633  N   GLY    24      60.340  31.050  52.590  1.00  0.00            
ATOM    634  H   GLY    24      59.680  30.590  53.210  1.00  0.00            
ATOM    635  CA  GLY    24      61.760  31.070  52.900  1.00  0.00            
ATOM    636  HA1 GLY    24      62.130  32.090  52.810  1.00  0.00            
ATOM    637  HA2 GLY    24      61.800  30.890  53.970  1.00  0.00            
ATOM    638  C   GLY    24      62.690  30.150  52.150  1.00  0.00            
ATOM    639  O   GLY    24      62.270  29.560  51.160  1.00  0.00            
ATOM    640  N   PRO    25      63.920  30.050  52.570  1.00  0.00            
ATOM    641  CD  PRO    25      64.600  30.940  53.470  1.00  0.00            
ATOM    642  HD1 PRO    25      64.460  30.550  54.480  1.00  0.00            
ATOM    643  HD2 PRO    25      64.230  31.960  53.370  1.00  0.00            
ATOM    644  CG  PRO    25      66.050  31.030  53.090  1.00  0.00            
ATOM    645  HG1 PRO    25      66.170  31.760  52.290  1.00  0.00            
ATOM    646  HG2 PRO    25      66.700  31.210  53.950  1.00  0.00            
ATOM    647  CB  PRO    25      66.260  29.720  52.410  1.00  0.00            
ATOM    648  HB1 PRO    25      66.870  29.870  51.510  1.00  0.00            
ATOM    649  HB2 PRO    25      66.810  28.990  53.000  1.00  0.00            
ATOM    650  CA  PRO    25      64.950  29.190  51.920  1.00  0.00            
ATOM    651  HA  PRO    25      64.880  29.280  50.840  1.00  0.00            
ATOM    652  C   PRO    25      64.750  27.670  52.260  1.00  0.00            
ATOM    653  O   PRO    25      63.890  27.330  53.100  1.00  0.00            
ATOM    654  N   HYP    26      65.510  26.720  51.740  1.00  0.00            
ATOM    655  CD2 HYP    26      66.580  26.850  50.800  1.00  0.00            
ATOM    656 1HD2 HYP    26      67.500  27.110  51.340  1.00  0.00            
ATOM    657 2HD2 HYP    26      66.400  27.620  50.040  1.00  0.00            
ATOM    658  CG  HYP    26      66.760  25.540  50.170  1.00  0.00            
ATOM    659  HG  HYP    26      67.740  25.320  49.730  1.00  0.00            
ATOM    660  OD1 HYP    26      65.740  25.380  49.150  1.00  0.00            
ATOM    661  HD1 HYP    26      65.040  26.030  49.240  1.00  0.00            
ATOM    662  CB  HYP    26      66.430  24.610  51.320  1.00  0.00            
ATOM    663  HB1 HYP    26      65.990  23.680  50.950  1.00  0.00            
ATOM    664  HB2 HYP    26      67.330  24.330  51.860  1.00  0.00            
ATOM    665  CA  HYP    26      65.300  25.350  52.120  1.00  0.00            
ATOM    666  HA  HYP    26      64.290  25.000  51.900  1.00  0.00            
ATOM    667  C   HYP    26      65.630  24.970  53.600  1.00  0.00            
ATOM    668  O   HYP    26      66.560  25.420  54.230  1.00  0.00            
ATOM    669  N   GLY    27      64.910  23.910  54.130  1.00  0.00            
ATOM    670  H   GLY    27      64.280  23.410  53.520  1.00  0.00            
ATOM    671  CA  GLY    27      65.140  23.430  55.550  1.00  0.00            
ATOM    672  HA1 GLY    27      64.930  24.320  56.140  1.00  0.00            
ATOM    673  HA2 GLY    27      64.350  22.780  55.930  1.00  0.00            
ATOM    674  C   GLY    27      66.540  22.960  55.820  1.00  0.00            
ATOM    675  O   GLY    27      67.340  22.890  54.900  1.00  0.00            
ATOM    676  N   PRO    28      66.840  22.550  57.010  1.00  0.00            
ATOM    677  CD  PRO    28      66.040  22.670  58.180  1.00  0.00            
ATOM    678  HD1 PRO    28      65.980  23.700  58.530  1.00  0.00            
ATOM    679  HD2 PRO    28      65.090  22.170  58.030  1.00  0.00            
ATOM    680  CG  PRO    28      66.820  21.970  59.270  1.00  0.00            
ATOM    681  HG1 PRO    28      66.630  22.360  60.280  1.00  0.00            
ATOM    682  HG2 PRO    28      66.490  20.930  59.260  1.00  0.00            
ATOM    683  CB  PRO    28      68.280  22.080  58.790  1.00  0.00            
ATOM    684  HB1 PRO    28      68.660  23.090  58.910  1.00  0.00            
ATOM    685  HB2 PRO    28      69.000  21.410  59.250  1.00  0.00            
ATOM    686  CA  PRO    28      68.100  21.920  57.340  1.00  0.00            
ATOM    687  HA  PRO    28      68.980  22.370  56.880  1.00  0.00            
ATOM    688  C   PRO    28      68.130  20.420  56.820  1.00  0.00            
ATOM    689  O   PRO    28      67.100  19.870  56.500  1.00  0.00            
ATOM    690  N   HYP    29      69.330  19.810  56.880  1.00  0.00            
ATOM    691  CD2 HYP    29      70.650  20.320  57.210  1.00  0.00            
ATOM    692 1HD2 HYP    29      70.910  19.940  58.200  1.00  0.00            
ATOM    693 2HD2 HYP    29      70.780  21.400  57.150  1.00  0.00            
ATOM    694  CG  HYP    29      71.570  19.750  56.170  1.00  0.00            
ATOM    695  HG  HYP    29      72.550  19.680  56.660  1.00  0.00            
ATOM    696  OD1 HYP    29      71.490  20.620  55.000  1.00  0.00            
ATOM    697  HD1 HYP    29      72.110  21.310  55.240  1.00  0.00            
ATOM    698  CB  HYP    29      71.020  18.320  55.910  1.00  0.00            
ATOM    699  HB1 HYP    29      71.340  17.940  54.940  1.00  0.00            
ATOM    700  HB2 HYP    29      71.460  17.720  56.720  1.00  0.00            
ATOM    701  CA  HYP    29      69.520  18.490  56.200  1.00  0.00            
ATOM    702  HA  HYP    29      69.100  18.580  55.190  1.00  0.00            
ATOM    703  C   HYP    29      68.910  17.300  56.830  1.00  0.00            
ATOM    704  O   HYP    29      68.680  17.370  58.040  1.00  0.00            
ATOM    705  N   GLY    30      68.730  16.190  56.070  1.00  0.00            
ATOM    706  H   GLY    30      69.030  16.230  55.110  1.00  0.00            
ATOM    707  CA  GLY    30      68.450  14.870  56.670  1.00  0.00            
ATOM    708  HA1 GLY    30      67.760  15.090  57.480  1.00  0.00            
ATOM    709  HA2 GLY    30      67.830  14.210  56.050  1.00  0.00            
ATOM    710  C   GLY    30      69.830  14.250  57.030  1.00  0.00            
ATOM    711  O   GLY    30      70.850  14.150  56.320  1.00  0.00            
ATOM    712  N   NH2    31      69.990  13.900  58.290  1.00  0.00            
ATOM    713  H1  NH2    31      69.240  14.070  58.940  1.00  0.00            
ATOM    714  H2  NH2    31      70.930  13.660  58.560  1.00  0.00            
ATOM    715  CH3 ACE     1      42.060  89.820  56.810  1.00  0.00            
ATOM    716 1HH3 ACE     1      41.290  90.200  57.470  1.00  0.00            
ATOM    717 2HH3 ACE     1      42.880  90.530  56.890  1.00  0.00            
ATOM    718 3HH3 ACE     1      41.680  89.570  55.820  1.00  0.00            
ATOM    719  C   ACE     1      42.550  88.490  57.290  1.00  0.00            
ATOM    720  O   ACE     1      43.710  88.170  57.350  1.00  0.00            
ATOM    721  N   PRO     2      41.590  87.560  57.500  1.00  0.00            
ATOM    722  CD  PRO     2      40.120  87.820  57.610  1.00  0.00            
ATOM    723  HD1 PRO     2      39.690  87.860  56.610  1.00  0.00            
ATOM    724  HD2 PRO     2      39.780  88.710  58.140  1.00  0.00            
ATOM    725  CG  PRO     2      39.540  86.600  58.300  1.00  0.00            
ATOM    726  HG1 PRO     2      38.670  86.850  58.910  1.00  0.00            
ATOM    727  HG2 PRO     2      39.250  85.940  57.490  1.00  0.00            
ATOM    728  CB  PRO     2      40.730  85.980  59.060  1.00  0.00            
ATOM    729  HB1 PRO     2      40.740  86.570  59.980  1.00  0.00            
ATOM    730  HB2 PRO     2      40.520  84.930  59.270  1.00  0.00            
ATOM    731  CA  PRO     2      41.880  86.280  58.090  1.00  0.00            
ATOM    732  HA  PRO     2      42.800  86.370  58.660  1.00  0.00            
ATOM    733  C   PRO     2      42.140  85.090  57.080  1.00  0.00            
ATOM    734  O   PRO     2      41.430  84.880  56.070  1.00  0.00            
ATOM    735  N   HYP     3      43.090  84.160  57.340  1.00  0.00            
ATOM    736  CD2 HYP     3      44.080  84.200  58.400  1.00  0.00            
ATOM    737 1HD2 HYP     3      43.720  83.730  59.310  1.00  0.00            
ATOM    738 2HD2 HYP     3      44.420  85.230  58.530  1.00  0.00            
ATOM    739  CG  HYP     3      45.310  83.390  57.940  1.00  0.00            
ATOM    740  HG  HYP     3      45.900  83.070  58.800  1.00  0.00            
ATOM    741  OD1 HYP     3      46.130  84.120  57.040  1.00  0.00            
ATOM    742  HD1 HYP     3      46.870  83.580  56.760  1.00  0.00            
ATOM    743  CB  HYP     3      44.570  82.210  57.260  1.00  0.00            
ATOM    744  HB1 HYP     3      45.140  81.630  56.540  1.00  0.00            
ATOM    745  HB2 HYP     3      44.130  81.570  58.020  1.00  0.00            
ATOM    746  CA  HYP     3      43.390  82.880  56.570  1.00  0.00            
ATOM    747  HA  HYP     3      43.800  83.200  55.610  1.00  0.00            
ATOM    748  C   HYP     3      42.190  81.970  56.270  1.00  0.00            
ATOM    749  O   HYP     3      41.360  81.680  57.160  1.00  0.00            
ATOM    750  N   GLY     4      42.050  81.510  55.060  1.00  0.00            
ATOM    751  H   GLY     4      42.670  81.840  54.330  1.00  0.00            
ATOM    752  CA  GLY     4      41.030  80.610  54.700  1.00  0.00            
ATOM    753  HA1 GLY     4      40.050  81.020  54.900  1.00  0.00            
ATOM    754  HA2 GLY     4      41.030  80.350  53.640  1.00  0.00            
ATOM    755  C   GLY     4      40.880  79.280  55.460  1.00  0.00            
ATOM    756  O   GLY     4      41.590  79.020  56.440  1.00  0.00            
ATOM    757  N   PRO     5      39.820  78.540  55.050  1.00  0.00            
ATOM    758  CD  PRO     5      38.770  78.950  54.130  1.00  0.00            
ATOM    759  HD1 PRO     5      39.140  79.490  53.260  1.00  0.00            
ATOM    760  HD2 PRO     5      38.080  79.580  54.690  1.00  0.00            
ATOM    761  CG  PRO     5      38.030  77.610  53.800  1.00  0.00            
ATOM    762  HG1 PRO     5      36.950  77.780  53.780  1.00  0.00            
ATOM    763  HG2 PRO     5      38.470  77.140  52.920  1.00  0.00            
ATOM    764  CB  PRO     5      38.260  76.780  55.050  1.00  0.00            
ATOM    765  HB1 PRO     5      37.550  77.090  55.810  1.00  0.00            
ATOM    766  HB2 PRO     5      38.250  75.710  54.870  1.00  0.00            
ATOM    767  CA  PRO     5      39.630  77.150  55.460  1.00  0.00            
ATOM    768  HA  PRO     5      39.680  77.180  56.550  1.00  0.00            
ATOM    769  C   PRO     5      40.700  76.190  54.860  1.00  0.00            
ATOM    770  O   PRO     5      41.380  76.490  53.870  1.00  0.00            
ATOM    771  N   HYP     6      40.930  75.010  55.450  1.00  0.00            
ATOM    772  CD2 HYP     6      40.290  74.490  56.660  1.00  0.00            
ATOM    773 1HD2 HYP     6      39.270  74.150  56.500  1.00  0.00            
ATOM    774 2HD2 HYP     6      40.260  75.260  57.430  1.00  0.00            
ATOM    775  CG  HYP     6      41.080  73.290  57.160  1.00  0.00            
ATOM    776  HG  HYP     6      40.490  72.530  57.680  1.00  0.00            
ATOM    777  OD1 HYP     6      42.190  73.740  58.000  1.00  0.00            
ATOM    778  HD1 HYP     6      42.340  73.090  58.690  1.00  0.00            
ATOM    779  CB  HYP     6      41.610  72.740  55.830  1.00  0.00            
ATOM    780  HB1 HYP     6      42.420  72.030  55.980  1.00  0.00            
ATOM    781  HB2 HYP     6      40.820  72.140  55.380  1.00  0.00            
ATOM    782  CA  HYP     6      41.970  74.040  54.980  1.00  0.00            
ATOM    783  HA  HYP     6      42.920  74.450  55.310  1.00  0.00            
ATOM    784  C   HYP     6      41.850  73.640  53.540  1.00  0.00            
ATOM    785  O   HYP     6      40.820  73.660  52.880  1.00  0.00            
ATOM    786  N   GLY     7      42.980  73.310  52.920  1.00  0.00            
ATOM    787  H   GLY     7      43.860  73.310  53.420  1.00  0.00            
ATOM    788  CA  GLY     7      42.970  72.560  51.630  1.00  0.00            
ATOM    789  HA1 GLY     7      42.410  73.060  50.840  1.00  0.00            
ATOM    790  HA2 GLY     7      43.990  72.540  51.250  1.00  0.00            
ATOM    791  C   GLY     7      42.400  71.160  51.770  1.00  0.00            
ATOM    792  O   GLY     7      42.170  70.640  52.900  1.00  0.00            
ATOM    793  N   PRO     8      42.370  70.360  50.710  1.00  0.00            
ATOM    794  CD  PRO     8      42.930  70.770  49.400  1.00  0.00            
ATOM    795  HD1 PRO     8      42.300  71.550  48.970  1.00  0.00            
ATOM    796  HD2 PRO     8      43.930  71.190  49.500  1.00  0.00            
ATOM    797  CG  PRO     8      42.800  69.540  48.470  1.00  0.00            
ATOM    798  HG1 PRO     8      42.580  69.760  47.430  1.00  0.00            
ATOM    799  HG2 PRO     8      43.710  68.950  48.470  1.00  0.00            
ATOM    800  CB  PRO     8      41.780  68.760  49.190  1.00  0.00            
ATOM    801  HB1 PRO     8      40.780  69.080  48.900  1.00  0.00            
ATOM    802  HB2 PRO     8      41.920  67.730  48.870  1.00  0.00            
ATOM    803  CA  PRO     8      42.060  68.960  50.680  1.00  0.00            
ATOM    804  HA  PRO     8      41.160  68.800  51.280  1.00  0.00            
ATOM    805  C   PRO     8      43.240  68.110  51.160  1.00  0.00            
ATOM    806  O   PRO     8      44.420  68.580  51.220  1.00  0.00            
ATOM    807  N   HYP     9      42.950  66.830  51.520  1.00  0.00            
ATOM    808  CD2 HYP     9      41.630  66.300  51.580  1.00  0.00            
ATOM    809 1HD2 HYP     9      41.200  66.020  50.620  1.00  0.00            
ATOM    810 2HD2 HYP     9      40.930  66.990  52.050  1.00  0.00            
ATOM    811  CG  HYP     9      41.830  65.100  52.510  1.00  0.00            
ATOM    812  HG  HYP     9      41.000  64.390  52.460  1.00  0.00            
ATOM    813  OD1 HYP     9      41.950  65.690  53.880  1.00  0.00            
ATOM    814  HD1 HYP     9      41.090  65.990  54.170  1.00  0.00            
ATOM    815  CB  HYP     9      43.160  64.570  52.030  1.00  0.00            
ATOM    816  HB1 HYP     9      43.590  63.940  52.810  1.00  0.00            
ATOM    817  HB2 HYP     9      42.980  64.130  51.050  1.00  0.00            
ATOM    818  CA  HYP     9      43.950  65.840  51.800  1.00  0.00            
ATOM    819  HA  HYP     9      44.490  66.100  52.710  1.00  0.00            
ATOM    820  C   HYP     9      44.990  65.700  50.650  1.00  0.00            
ATOM    821  O   HYP     9      44.670  65.850  49.480  1.00  0.00            
ATOM    822  N   GLY    10      46.160  65.320  51.010  1.00  0.00            
ATOM    823  H   GLY    10      46.340  65.170  51.990  1.00  0.00            
ATOM    824  CA  GLY    10      47.310  65.010  50.220  1.00  0.00            
ATOM    825  HA1 GLY    10      47.680  65.960  49.820  1.00  0.00            
ATOM    826  HA2 GLY    10      48.090  64.560  50.830  1.00  0.00            
ATOM    827  C   GLY    10      47.210  64.060  49.090  1.00  0.00            
ATOM    828  O   GLY    10      46.210  63.340  48.980  1.00  0.00            
ATOM    829  N   PRO    11      48.150  64.040  48.070  1.00  0.00            
ATOM    830  CD  PRO    11      49.450  64.670  48.180  1.00  0.00            
ATOM    831  HD1 PRO    11      49.940  64.360  49.110  1.00  0.00            
ATOM    832  HD2 PRO    11      49.350  65.750  48.100  1.00  0.00            
ATOM    833  CG  PRO    11      50.340  64.010  47.140  1.00  0.00            
ATOM    834  HG1 PRO    11      50.970  64.770  46.680  1.00  0.00            
ATOM    835  HG2 PRO    11      50.940  63.200  47.560  1.00  0.00            
ATOM    836  CB  PRO    11      49.370  63.430  46.070  1.00  0.00            
ATOM    837  HB1 PRO    11      48.890  64.120  45.370  1.00  0.00            
ATOM    838  HB2 PRO    11      49.740  62.560  45.530  1.00  0.00            
ATOM    839  CA  PRO    11      48.140  63.070  46.960  1.00  0.00            
ATOM    840  HA  PRO    11      47.390  63.120  46.180  1.00  0.00            
ATOM    841  C   PRO    11      48.270  61.650  47.580  1.00  0.00            
ATOM    842  O   PRO    11      49.100  61.420  48.500  1.00  0.00            
ATOM    843  N   HYP    12      47.540  60.600  47.150  1.00  0.00            
ATOM    844  CD2 HYP    12      46.370  60.740  46.290  1.00  0.00            
ATOM    845 1HD2 HYP    12      46.780  60.800  45.280  1.00  0.00            
ATOM    846 2HD2 HYP    12      45.780  61.560  46.680  1.00  0.00            
ATOM    847  CG  HYP    12      45.610  59.440  46.580  1.00  0.00            
ATOM    848  HG  HYP    12      44.990  59.250  45.700  1.00  0.00            
ATOM    849  OD1 HYP    12      44.770  59.790  47.610  1.00  0.00            
ATOM    850  HD1 HYP    12      43.930  60.070  47.240  1.00  0.00            
ATOM    851  CB  HYP    12      46.580  58.320  46.880  1.00  0.00            
ATOM    852  HB1 HYP    12      46.050  57.600  47.500  1.00  0.00            
ATOM    853  HB2 HYP    12      46.840  57.910  45.910  1.00  0.00            
ATOM    854  CA  HYP    12      47.610  59.200  47.670  1.00  0.00            
ATOM    855  HA  HYP    12      47.290  59.120  48.710  1.00  0.00            
ATOM    856  C   HYP    12      48.950  58.560  47.480  1.00  0.00            
ATOM    857  O   HYP    12      49.610  58.910  46.510  1.00  0.00            
ATOM    858  N   GLY    13      49.360  57.590  48.310  1.00  0.00            
ATOM    859  H   GLY    13      48.820  57.410  49.150  1.00  0.00            
ATOM    860  CA  GLY    13      50.650  56.840  48.220  1.00  0.00            
ATOM    861  HA1 GLY    13      50.920  56.990  47.170  1.00  0.00            
ATOM    862  HA2 GLY    13      51.390  57.380  48.820  1.00  0.00            
ATOM    863  C   GLY    13      50.400  55.390  48.680  1.00  0.00            
ATOM    864  O   GLY    13      49.610  55.140  49.650  1.00  0.00            
ATOM    865  N   GLN    14      51.180  54.520  47.990  1.00  0.00            
ATOM    866  H   GLN    14      51.750  54.890  47.240  1.00  0.00            
ATOM    867  CA  GLN    14      51.280  53.130  48.280  1.00  0.00            
ATOM    868  HA  GLN    14      50.270  52.730  48.260  1.00  0.00            
ATOM    869  CB  GLN    14      52.060  52.340  47.230  1.00  0.00            
ATOM    870  HB1 GLN    14      51.690  52.590  46.230  1.00  0.00            
ATOM    871  HB2 GLN    14      53.130  52.510  47.340  1.00  0.00            
ATOM    872  CG  GLN    14      51.860  50.880  47.560  1.00  0.00            
ATOM    873  HG1 GLN    14      52.330  50.690  48.530  1.00  0.00            
ATOM    874  HG2 GLN    14      50.810  50.640  47.680  1.00  0.00            
ATOM    875  CD  GLN    14      52.550  49.960  46.560  1.00  0.00            
ATOM    876  OE1 GLN    14      53.600  50.200  46.040  1.00  0.00            
ATOM    877  NE2 GLN    14      52.060  48.800  46.270  1.00  0.00            
ATOM    878 1HE2 GLN    14      52.660  48.180  45.740  1.00  0.00            
ATOM    879 2HE2 GLN    14      51.220  48.460  46.710  1.00  0.00            
ATOM    880  C   GLN    14      51.770  52.910  49.780  1.00  0.00            
ATOM    881  O   GLN    14      52.800  53.500  50.180  1.00  0.00            
ATOM    882  N   GLY    15      51.070  52.050  50.540  1.00  0.00            
ATOM    883  H   GLY    15      50.290  51.570  50.120  1.00  0.00            
ATOM    884  CA  GLY    15      51.460  51.600  51.890  1.00  0.00            
ATOM    885  HA1 GLY    15      51.530  52.510  52.480  1.00  0.00            
ATOM    886  HA2 GLY    15      50.660  51.080  52.430  1.00  0.00            
ATOM    887  C   GLY    15      52.790  50.800  51.980  1.00  0.00            
ATOM    888  O   GLY    15      53.470  50.540  50.980  1.00  0.00            
ATOM    889  N   PRO    16      53.150  50.500  53.230  1.00  0.00            
ATOM    890  CD  PRO    16      52.460  50.590  54.520  1.00  0.00            
ATOM    891  HD1 PRO    16      52.280  51.650  54.710  1.00  0.00            
ATOM    892  HD2 PRO    16      51.570  50.040  54.200  1.00  0.00            
ATOM    893  CG  PRO    16      53.180  49.850  55.640  1.00  0.00            
ATOM    894  HG1 PRO    16      53.050  50.240  56.640  1.00  0.00            
ATOM    895  HG2 PRO    16      52.880  48.800  55.660  1.00  0.00            
ATOM    896  CB  PRO    16      54.620  50.020  55.110  1.00  0.00            
ATOM    897  HB1 PRO    16      54.990  51.020  55.310  1.00  0.00            
ATOM    898  HB2 PRO    16      55.180  49.210  55.580  1.00  0.00            
ATOM    899  CA  PRO    16      54.440  49.860  53.580  1.00  0.00            
ATOM    900  HA  PRO    16      55.250  50.360  53.050  1.00  0.00            
ATOM    901  C   PRO    16      54.350  48.400  53.130  1.00  0.00            
ATOM    902  O   PRO    16      53.220  47.830  53.050  1.00  0.00            
ATOM    903  N   HYP    17      55.520  47.710  52.960  1.00  0.00            
ATOM    904  CD2 HYP    17      56.830  48.240  52.910  1.00  0.00            
ATOM    905 1HD2 HYP    17      57.140  48.350  53.950  1.00  0.00            
ATOM    906 2HD2 HYP    17      56.730  49.190  52.400  1.00  0.00            
ATOM    907  CG  HYP    17      57.680  47.220  52.190  1.00  0.00            
ATOM    908  HG  HYP    17      58.700  47.340  52.550  1.00  0.00            
ATOM    909  OD1 HYP    17      57.600  47.510  50.780  1.00  0.00            
ATOM    910  HD1 HYP    17      57.780  48.430  50.590  1.00  0.00            
ATOM    911  CB  HYP    17      57.030  45.880  52.500  1.00  0.00            
ATOM    912  HB1 HYP    17      57.170  45.070  51.790  1.00  0.00            
ATOM    913  HB2 HYP    17      57.340  45.410  53.430  1.00  0.00            
ATOM    914  CA  HYP    17      55.540  46.310  52.640  1.00  0.00            
ATOM    915  HA  HYP    17      55.010  46.180  51.700  1.00  0.00            
ATOM    916  C   HYP    17      54.820  45.500  53.750  1.00  0.00            
ATOM    917  O   HYP    17      54.770  45.900  54.910  1.00  0.00            
ATOM    918  N   GLY    18      54.110  44.440  53.350  1.00  0.00            
ATOM    919  H   GLY    18      54.280  44.180  52.390  1.00  0.00            
ATOM    920  CA  GLY    18      53.300  43.550  54.190  1.00  0.00            
ATOM    921  HA1 GLY    18      52.460  44.100  54.610  1.00  0.00            
ATOM    922  HA2 GLY    18      52.800  42.840  53.520  1.00  0.00            
ATOM    923  C   GLY    18      54.030  42.730  55.240  1.00  0.00            
ATOM    924  O   GLY    18      55.190  43.000  55.570  1.00  0.00            
ATOM    925  N   PRO    19      53.320  41.690  55.730  1.00  0.00            
ATOM    926  CD  PRO    19      51.990  41.310  55.470  1.00  0.00            
ATOM    927  HD1 PRO    19      51.360  42.140  55.140  1.00  0.00            
ATOM    928  HD2 PRO    19      51.890  40.560  54.690  1.00  0.00            
ATOM    929  CG  PRO    19      51.530  40.850  56.880  1.00  0.00            
ATOM    930  HG1 PRO    19      51.470  41.650  57.610  1.00  0.00            
ATOM    931  HG2 PRO    19      50.570  40.350  56.800  1.00  0.00            
ATOM    932  CB  PRO    19      52.670  39.900  57.270  1.00  0.00            
ATOM    933  HB1 PRO    19      52.700  39.770  58.350  1.00  0.00            
ATOM    934  HB2 PRO    19      52.500  38.970  56.720  1.00  0.00            
ATOM    935  CA  PRO    19      53.890  40.770  56.810  1.00  0.00            
ATOM    936  HA  PRO    19      54.240  41.390  57.640  1.00  0.00            
ATOM    937  C   PRO    19      55.050  39.880  56.260  1.00  0.00            
ATOM    938  O   PRO    19      55.170  39.590  55.070  1.00  0.00            
ATOM    939  N   HYP    20      55.890  39.280  57.110  1.00  0.00            
ATOM    940  CD2 HYP    20      55.860  39.490  58.530  1.00  0.00            
ATOM    941 1HD2 HYP    20      55.010  38.930  58.910  1.00  0.00            
ATOM    942 2HD2 HYP    20      55.870  40.510  58.900  1.00  0.00            
ATOM    943  CG  HYP    20      57.240  38.950  58.980  1.00  0.00            
ATOM    944  HG  HYP    20      57.290  38.710  60.050  1.00  0.00            
ATOM    945  OD1 HYP    20      58.270  39.880  58.810  1.00  0.00            
ATOM    946  HD1 HYP    20      57.950  40.520  58.170  1.00  0.00            
ATOM    947  CB  HYP    20      57.470  37.750  58.070  1.00  0.00            
ATOM    948  HB1 HYP    20      58.550  37.670  57.910  1.00  0.00            
ATOM    949  HB2 HYP    20      57.050  36.840  58.490  1.00  0.00            
ATOM    950  CA  HYP    20      56.830  38.240  56.820  1.00  0.00            
ATOM    951  HA  HYP    20      57.620  38.670  56.200  1.00  0.00            
ATOM    952  C   HYP    20      56.200  37.020  56.020  1.00  0.00            
ATOM    953  O   HYP    20      54.970  36.720  56.070  1.00  0.00            
ATOM    954  N   GLY    21      57.010  36.280  55.390  1.00  0.00            
ATOM    955  H   GLY    21      57.940  36.660  55.260  1.00  0.00            
ATOM    956  CA  GLY    21      56.640  35.090  54.570  1.00  0.00            
ATOM    957  HA1 GLY    21      55.740  35.280  53.990  1.00  0.00            
ATOM    958  HA2 GLY    21      57.390  34.940  53.790  1.00  0.00            
ATOM    959  C   GLY    21      56.290  33.730  55.280  1.00  0.00            
ATOM    960  O   GLY    21      56.630  33.600  56.460  1.00  0.00            
ATOM    961  N   PRO    22      55.890  32.640  54.540  1.00  0.00            
ATOM    962  CD  PRO    22      55.040  32.650  53.360  1.00  0.00            
ATOM    963  HD1 PRO    22      55.460  33.200  52.520  1.00  0.00            
ATOM    964  HD2 PRO    22      54.060  33.070  53.540  1.00  0.00            
ATOM    965  CG  PRO    22      54.930  31.200  52.840  1.00  0.00            
ATOM    966  HG1 PRO    22      54.070  30.910  52.240  1.00  0.00            
ATOM    967  HG2 PRO    22      55.810  30.870  52.280  1.00  0.00            
ATOM    968  CB  PRO    22      54.910  30.460  54.180  1.00  0.00            
ATOM    969  HB1 PRO    22      53.960  30.460  54.700  1.00  0.00            
ATOM    970  HB2 PRO    22      55.250  29.430  54.160  1.00  0.00            
ATOM    971  CA  PRO    22      55.860  31.280  55.090  1.00  0.00            
ATOM    972  HA  PRO    22      55.420  31.300  56.080  1.00  0.00            
ATOM    973  C   PRO    22      57.180  30.570  55.210  1.00  0.00            
ATOM    974  O   PRO    22      58.110  30.920  54.510  1.00  0.00            
ATOM    975  N   HYP    23      57.330  29.610  56.100  1.00  0.00            
ATOM    976  CD2 HYP    23      56.330  28.990  57.020  1.00  0.00            
ATOM    977 1HD2 HYP    23      55.330  29.010  56.570  1.00  0.00            
ATOM    978 2HD2 HYP    23      56.430  29.500  57.980  1.00  0.00            
ATOM    979  CG  HYP    23      56.790  27.530  57.160  1.00  0.00            
ATOM    980  HG  HYP    23      56.370  27.030  56.290  1.00  0.00            
ATOM    981  OD1 HYP    23      56.330  27.030  58.380  1.00  0.00            
ATOM    982  HD1 HYP    23      56.810  27.370  59.140  1.00  0.00            
ATOM    983  CB  HYP    23      58.280  27.660  57.120  1.00  0.00            
ATOM    984  HB1 HYP    23      58.720  27.950  58.070  1.00  0.00            
ATOM    985  HB2 HYP    23      58.830  26.760  56.830  1.00  0.00            
ATOM    986  CA  HYP    23      58.520  28.740  56.060  1.00  0.00            
ATOM    987  HA  HYP    23      59.410  29.320  56.280  1.00  0.00            
ATOM    988  C   HYP    23      58.680  28.020  54.740  1.00  0.00            
ATOM    989  O   HYP    23      57.670  27.740  54.090  1.00  0.00            
ATOM    990  N   GLY    24      59.950  27.720  54.380  1.00  0.00            
ATOM    991  H   GLY    24      60.730  27.940  54.980  1.00  0.00            
ATOM    992  CA  GLY    24      60.350  27.130  53.070  1.00  0.00            
ATOM    993  HA1 GLY    24      59.670  27.680  52.410  1.00  0.00            
ATOM    994  HA2 GLY    24      61.380  27.350  52.780  1.00  0.00            
ATOM    995  C   GLY    24      60.080  25.650  52.800  1.00  0.00            
ATOM    996  O   GLY    24      59.310  24.980  53.560  1.00  0.00            
ATOM    997  N   PRO    25      60.690  25.120  51.750  1.00  0.00            
ATOM    998  CD  PRO    25      61.310  25.840  50.650  1.00  0.00            
ATOM    999  HD1 PRO    25      60.610  26.440  50.070  1.00  0.00            
ATOM   1000  HD2 PRO    25      62.140  26.470  50.970  1.00  0.00            
ATOM   1001  CG  PRO    25      61.820  24.780  49.710  1.00  0.00            
ATOM   1002  HG1 PRO    25      61.730  25.120  48.670  1.00  0.00            
ATOM   1003  HG2 PRO    25      62.820  24.430  49.950  1.00  0.00            
ATOM   1004  CB  PRO    25      60.780  23.690  50.010  1.00  0.00            
ATOM   1005  HB1 PRO    25      59.830  23.970  49.570  1.00  0.00            
ATOM   1006  HB2 PRO    25      61.080  22.700  49.660  1.00  0.00            
ATOM   1007  CA  PRO    25      60.580  23.700  51.440  1.00  0.00            
ATOM   1008  HA  PRO    25      59.550  23.410  51.660  1.00  0.00            
ATOM   1009  C   PRO    25      61.550  22.860  52.190  1.00  0.00            
ATOM   1010  O   PRO    25      62.560  23.450  52.590  1.00  0.00            
ATOM   1011  N   HYP    26      61.340  21.540  52.270  1.00  0.00            
ATOM   1012  CD2 HYP    26      60.110  20.770  51.870  1.00  0.00            
ATOM   1013 1HD2 HYP    26      59.910  20.470  50.840  1.00  0.00            
ATOM   1014 2HD2 HYP    26      59.240  21.320  52.210  1.00  0.00            
ATOM   1015  CG  HYP    26      60.200  19.540  52.720  1.00  0.00            
ATOM   1016  HG  HYP    26      59.720  18.690  52.230  1.00  0.00            
ATOM   1017  OD1 HYP    26      59.570  19.710  53.950  1.00  0.00            
ATOM   1018  HD1 HYP    26      58.610  19.730  53.930  1.00  0.00            
ATOM   1019  CB  HYP    26      61.640  19.280  52.900  1.00  0.00            
ATOM   1020  HB1 HYP    26      61.970  18.720  53.770  1.00  0.00            
ATOM   1021  HB2 HYP    26      62.040  18.920  51.950  1.00  0.00            
ATOM   1022  CA  HYP    26      62.180  20.730  53.120  1.00  0.00            
ATOM   1023  HA  HYP    26      62.040  21.020  54.160  1.00  0.00            
ATOM   1024  C   HYP    26      63.600  20.810  52.610  1.00  0.00            
ATOM   1025  O   HYP    26      63.780  21.000  51.440  1.00  0.00            
ATOM   1026  N   GLY    27      64.600  20.570  53.500  1.00  0.00            
ATOM   1027  H   GLY    27      64.330  20.400  54.460  1.00  0.00            
ATOM   1028  CA  GLY    27      65.930  20.360  53.090  1.00  0.00            
ATOM   1029  HA1 GLY    27      66.220  21.200  52.460  1.00  0.00            
ATOM   1030  HA2 GLY    27      66.650  20.360  53.920  1.00  0.00            
ATOM   1031  C   GLY    27      66.310  19.150  52.330  1.00  0.00            
ATOM   1032  O   GLY    27      65.420  18.290  52.180  1.00  0.00            
ATOM   1033  N   PRO    28      67.560  18.960  51.810  1.00  0.00            
ATOM   1034  CD  PRO    28      68.660  19.880  52.000  1.00  0.00            
ATOM   1035  HD1 PRO    28      68.520  20.770  51.380  1.00  0.00            
ATOM   1036  HD2 PRO    28      68.650  20.160  53.050  1.00  0.00            
ATOM   1037  CG  PRO    28      69.950  19.120  51.680  1.00  0.00            
ATOM   1038  HG1 PRO    28      70.580  19.930  51.310  1.00  0.00            
ATOM   1039  HG2 PRO    28      70.400  18.560  52.500  1.00  0.00            
ATOM   1040  CB  PRO    28      69.440  18.160  50.650  1.00  0.00            
ATOM   1041  HB1 PRO    28      69.370  18.730  49.730  1.00  0.00            
ATOM   1042  HB2 PRO    28      70.110  17.300  50.590  1.00  0.00            
ATOM   1043  CA  PRO    28      68.040  17.790  51.150  1.00  0.00            
ATOM   1044  HA  PRO    28      67.370  17.610  50.300  1.00  0.00            
ATOM   1045  C   PRO    28      68.110  16.500  52.110  1.00  0.00            
ATOM   1046  O   PRO    28      68.490  16.660  53.280  1.00  0.00            
ATOM   1047  N   HYP    29      67.790  15.270  51.650  1.00  0.00            
ATOM   1048  CD2 HYP    29      67.110  14.860  50.410  1.00  0.00            
ATOM   1049 1HD2 HYP    29      67.850  14.610  49.650  1.00  0.00            
ATOM   1050 2HD2 HYP    29      66.450  15.650  50.060  1.00  0.00            
ATOM   1051  CG  HYP    29      66.340  13.630  50.790  1.00  0.00            
ATOM   1052  HG  HYP    29      66.030  13.040  49.920  1.00  0.00            
ATOM   1053  OD1 HYP    29      65.190  14.000  51.490  1.00  0.00            
ATOM   1054  HD1 HYP    29      64.630  13.230  51.640  1.00  0.00            
ATOM   1055  CB  HYP    29      67.420  12.900  51.670  1.00  0.00            
ATOM   1056  HB1 HYP    29      67.010  12.170  52.370  1.00  0.00            
ATOM   1057  HB2 HYP    29      68.200  12.410  51.080  1.00  0.00            
ATOM   1058  CA  HYP    29      68.000  14.090  52.440  1.00  0.00            
ATOM   1059  HA  HYP    29      67.450  14.250  53.370  1.00  0.00            
ATOM   1060  C   HYP    29      69.460  13.770  52.740  1.00  0.00            
ATOM   1061  O   HYP    29      70.470  14.380  52.300  1.00  0.00            
ATOM   1062  N   GLY    30      69.650  12.810  53.600  1.00  0.00            
ATOM   1063  H   GLY    30      68.900  12.270  54.000  1.00  0.00            
ATOM   1064  CA  GLY    30      70.980  12.120  53.720  1.00  0.00            
ATOM   1065  HA1 GLY    30      71.800  12.740  54.090  1.00  0.00            
ATOM   1066  HA2 GLY    30      70.880  11.370  54.510  1.00  0.00            
ATOM   1067  C   GLY    30      71.240  11.200  52.530  1.00  0.00            
ATOM   1068  O   GLY    30      70.380  10.800  51.770  1.00  0.00            
ATOM   1069  N   NH2    31      72.450  10.880  52.250  1.00  0.00            
ATOM   1070  H1  NH2    31      73.190  11.280  52.830  1.00  0.00            
ATOM   1071  H2  NH2    31      72.840  10.400  51.460  1.00  0.00            
TER
