# Supplementary material for: A solution structure analysis reveals a bent collagen triple helix in the complement activation recognition molecule mannan-binding lectin
Source: J Biol Chem. 2022 Dec 15;299(2):102799. doi: 10.1016/j.jbc.2022.102799 (PMC9898670; doi:10.1016/j.jbc.2022.102799)
Supplement: top10-mblC [file mmc4.zip › 10-MBL-control_6875.pdb]

ATOM      1  CH3 ACE     1      19.700  84.410  52.250  1.00  0.00            
ATOM      2 1HH3 ACE     1      20.030  85.390  52.590  1.00  0.00            
ATOM      3 2HH3 ACE     1      19.560  84.470  51.170  1.00  0.00            
ATOM      4 3HH3 ACE     1      18.790  84.210  52.810  1.00  0.00            
ATOM      5  C   ACE     1      20.670  83.310  52.560  1.00  0.00            
ATOM      6  O   ACE     1      21.770  83.670  52.970  1.00  0.00            
ATOM      7  N   PRO     2      20.220  82.050  52.570  1.00  0.00            
ATOM      8  CD  PRO     2      18.930  81.550  51.990  1.00  0.00            
ATOM      9  HD1 PRO     2      18.740  81.930  50.990  1.00  0.00            
ATOM     10  HD2 PRO     2      18.070  81.650  52.650  1.00  0.00            
ATOM     11  CG  PRO     2      19.160  80.010  51.680  1.00  0.00            
ATOM     12  HG1 PRO     2      18.230  79.440  51.610  1.00  0.00            
ATOM     13  HG2 PRO     2      19.830  79.890  50.840  1.00  0.00            
ATOM     14  CB  PRO     2      19.970  79.670  52.960  1.00  0.00            
ATOM     15  HB1 PRO     2      19.210  79.590  53.740  1.00  0.00            
ATOM     16  HB2 PRO     2      20.620  78.800  53.030  1.00  0.00            
ATOM     17  CA  PRO     2      20.850  80.980  53.190  1.00  0.00            
ATOM     18  HA  PRO     2      20.930  81.240  54.240  1.00  0.00            
ATOM     19  C   PRO     2      22.180  80.730  52.580  1.00  0.00            
ATOM     20  O   PRO     2      22.160  80.430  51.400  1.00  0.00            
ATOM     21  N   HYP     3      23.310  80.770  53.280  1.00  0.00            
ATOM     22  CD2 HYP     3      23.500  81.470  54.580  1.00  0.00            
ATOM     23 1HD2 HYP     3      23.090  80.860  55.380  1.00  0.00            
ATOM     24 2HD2 HYP     3      22.980  82.430  54.630  1.00  0.00            
ATOM     25  CG  HYP     3      25.000  81.770  54.780  1.00  0.00            
ATOM     26  HG  HYP     3      25.230  81.570  55.830  1.00  0.00            
ATOM     27  OD1 HYP     3      25.520  83.050  54.430  1.00  0.00            
ATOM     28  HD1 HYP     3      25.330  83.570  55.210  1.00  0.00            
ATOM     29  CB  HYP     3      25.590  80.640  53.900  1.00  0.00            
ATOM     30  HB1 HYP     3      26.570  80.890  53.490  1.00  0.00            
ATOM     31  HB2 HYP     3      25.800  79.760  54.500  1.00  0.00            
ATOM     32  CA  HYP     3      24.610  80.260  52.780  1.00  0.00            
ATOM     33  HA  HYP     3      24.820  80.830  51.870  1.00  0.00            
ATOM     34  C   HYP     3      24.710  78.750  52.500  1.00  0.00            
ATOM     35  O   HYP     3      23.770  77.990  52.780  1.00  0.00            
ATOM     36  N   GLY     4      25.840  78.280  52.070  1.00  0.00            
ATOM     37  H   GLY     4      26.550  78.970  51.840  1.00  0.00            
ATOM     38  CA  GLY     4      26.150  76.930  51.770  1.00  0.00            
ATOM     39  HA1 GLY     4      25.210  76.540  51.380  1.00  0.00            
ATOM     40  HA2 GLY     4      26.920  76.830  51.000  1.00  0.00            
ATOM     41  C   GLY     4      26.600  76.160  53.080  1.00  0.00            
ATOM     42  O   GLY     4      27.130  76.780  54.000  1.00  0.00            
ATOM     43  N   PRO     5      26.420  74.820  53.140  1.00  0.00            
ATOM     44  CD  PRO     5      25.680  74.030  52.170  1.00  0.00            
ATOM     45  HD1 PRO     5      24.690  74.470  52.020  1.00  0.00            
ATOM     46  HD2 PRO     5      26.160  73.820  51.220  1.00  0.00            
ATOM     47  CG  PRO     5      25.390  72.730  52.880  1.00  0.00            
ATOM     48  HG1 PRO     5      24.430  72.300  52.600  1.00  0.00            
ATOM     49  HG2 PRO     5      26.160  72.020  52.590  1.00  0.00            
ATOM     50  CB  PRO     5      25.540  73.030  54.360  1.00  0.00            
ATOM     51  HB1 PRO     5      24.670  73.400  54.910  1.00  0.00            
ATOM     52  HB2 PRO     5      25.860  72.170  54.940  1.00  0.00            
ATOM     53  CA  PRO     5      26.660  74.050  54.320  1.00  0.00            
ATOM     54  HA  PRO     5      26.660  74.670  55.220  1.00  0.00            
ATOM     55  C   PRO     5      28.030  73.340  54.080  1.00  0.00            
ATOM     56  O   PRO     5      28.550  73.190  52.960  1.00  0.00            
ATOM     57  N   HYP     6      28.670  72.750  55.110  1.00  0.00            
ATOM     58  CD2 HYP     6      28.200  72.700  56.440  1.00  0.00            
ATOM     59 1HD2 HYP     6      27.660  71.770  56.620  1.00  0.00            
ATOM     60 2HD2 HYP     6      27.590  73.560  56.730  1.00  0.00            
ATOM     61  CG  HYP     6      29.420  72.730  57.390  1.00  0.00            
ATOM     62  HG  HYP     6      29.360  72.300  58.390  1.00  0.00            
ATOM     63  OD1 HYP     6      29.820  74.120  57.540  1.00  0.00            
ATOM     64  HD1 HYP     6      29.150  74.630  58.000  1.00  0.00            
ATOM     65  CB  HYP     6      30.470  72.030  56.530  1.00  0.00            
ATOM     66  HB1 HYP     6      31.480  72.460  56.530  1.00  0.00            
ATOM     67  HB2 HYP     6      30.470  70.950  56.660  1.00  0.00            
ATOM     68  CA  HYP     6      30.040  72.180  55.070  1.00  0.00            
ATOM     69  HA  HYP     6      30.640  72.940  54.560  1.00  0.00            
ATOM     70  C   HYP     6      30.150  70.820  54.400  1.00  0.00            
ATOM     71  O   HYP     6      29.180  70.020  54.260  1.00  0.00            
ATOM     72  N   GLY     7      31.290  70.580  53.760  1.00  0.00            
ATOM     73  H   GLY     7      31.960  71.330  53.860  1.00  0.00            
ATOM     74  CA  GLY     7      31.370  69.570  52.690  1.00  0.00            
ATOM     75  HA1 GLY     7      30.490  69.760  52.070  1.00  0.00            
ATOM     76  HA2 GLY     7      32.200  69.760  52.020  1.00  0.00            
ATOM     77  C   GLY     7      31.470  68.090  53.080  1.00  0.00            
ATOM     78  O   GLY     7      31.330  67.760  54.260  1.00  0.00            
ATOM     79  N   PRO     8      31.620  67.210  52.050  1.00  0.00            
ATOM     80  CD  PRO     8      31.740  67.480  50.590  1.00  0.00            
ATOM     81  HD1 PRO     8      30.740  67.800  50.270  1.00  0.00            
ATOM     82  HD2 PRO     8      32.440  68.290  50.390  1.00  0.00            
ATOM     83  CG  PRO     8      32.270  66.180  50.060  1.00  0.00            
ATOM     84  HG1 PRO     8      32.120  65.940  49.010  1.00  0.00            
ATOM     85  HG2 PRO     8      33.330  66.260  50.300  1.00  0.00            
ATOM     86  CB  PRO     8      31.590  65.130  51.010  1.00  0.00            
ATOM     87  HB1 PRO     8      30.570  64.900  50.710  1.00  0.00            
ATOM     88  HB2 PRO     8      32.090  64.170  50.870  1.00  0.00            
ATOM     89  CA  PRO     8      31.830  65.800  52.350  1.00  0.00            
ATOM     90  HA  PRO     8      31.070  65.570  53.100  1.00  0.00            
ATOM     91  C   PRO     8      33.160  65.490  53.080  1.00  0.00            
ATOM     92  O   PRO     8      33.980  66.400  53.230  1.00  0.00            
ATOM     93  N   HYP     9      33.290  64.310  53.640  1.00  0.00            
ATOM     94  CD2 HYP     9      32.280  63.300  53.680  1.00  0.00            
ATOM     95 1HD2 HYP     9      32.060  62.840  52.720  1.00  0.00            
ATOM     96 2HD2 HYP     9      31.400  63.880  53.970  1.00  0.00            
ATOM     97  CG  HYP     9      32.720  62.240  54.720  1.00  0.00            
ATOM     98  HG  HYP     9      32.320  61.240  54.560  1.00  0.00            
ATOM     99  OD1 HYP     9      32.530  62.710  56.070  1.00  0.00            
ATOM    100  HD1 HYP     9      31.610  62.940  56.250  1.00  0.00            
ATOM    101  CB  HYP     9      34.250  62.290  54.400  1.00  0.00            
ATOM    102  HB1 HYP     9      34.800  61.890  55.260  1.00  0.00            
ATOM    103  HB2 HYP     9      34.420  61.720  53.490  1.00  0.00            
ATOM    104  CA  HYP     9      34.480  63.790  54.160  1.00  0.00            
ATOM    105  HA  HYP     9      34.710  64.230  55.130  1.00  0.00            
ATOM    106  C   HYP     9      35.710  64.020  53.270  1.00  0.00            
ATOM    107  O   HYP     9      35.670  64.060  52.050  1.00  0.00            
ATOM    108  N   GLY    10      36.910  64.060  53.970  1.00  0.00            
ATOM    109  H   GLY    10      36.900  64.030  54.980  1.00  0.00            
ATOM    110  CA  GLY    10      38.200  64.060  53.190  1.00  0.00            
ATOM    111  HA1 GLY    10      37.990  64.660  52.310  1.00  0.00            
ATOM    112  HA2 GLY    10      39.000  64.510  53.790  1.00  0.00            
ATOM    113  C   GLY    10      38.610  62.710  52.650  1.00  0.00            
ATOM    114  O   GLY    10      37.870  61.750  52.600  1.00  0.00            
ATOM    115  N   PRO    11      39.860  62.620  52.160  1.00  0.00            
ATOM    116  CD  PRO    11      40.750  63.770  51.990  1.00  0.00            
ATOM    117  HD1 PRO    11      40.260  64.320  51.180  1.00  0.00            
ATOM    118  HD2 PRO    11      40.990  64.330  52.890  1.00  0.00            
ATOM    119  CG  PRO    11      41.970  63.230  51.320  1.00  0.00            
ATOM    120  HG1 PRO    11      42.480  63.970  50.710  1.00  0.00            
ATOM    121  HG2 PRO    11      42.720  62.860  52.020  1.00  0.00            
ATOM    122  CB  PRO    11      41.380  62.060  50.500  1.00  0.00            
ATOM    123  HB1 PRO    11      40.820  62.410  49.640  1.00  0.00            
ATOM    124  HB2 PRO    11      42.100  61.320  50.150  1.00  0.00            
ATOM    125  CA  PRO    11      40.370  61.410  51.550  1.00  0.00            
ATOM    126  HA  PRO    11      39.610  60.830  51.030  1.00  0.00            
ATOM    127  C   PRO    11      41.160  60.520  52.560  1.00  0.00            
ATOM    128  O   PRO    11      41.450  60.890  53.740  1.00  0.00            
ATOM    129  N   HYP    12      41.460  59.260  52.120  1.00  0.00            
ATOM    130  CD2 HYP    12      40.860  58.500  50.970  1.00  0.00            
ATOM    131 1HD2 HYP    12      41.260  58.790  50.000  1.00  0.00            
ATOM    132 2HD2 HYP    12      39.780  58.670  51.010  1.00  0.00            
ATOM    133  CG  HYP    12      41.140  56.990  51.190  1.00  0.00            
ATOM    134  HG  HYP    12      41.320  56.390  50.290  1.00  0.00            
ATOM    135  OD1 HYP    12      40.220  56.330  52.020  1.00  0.00            
ATOM    136  HD1 HYP    12      39.650  55.770  51.500  1.00  0.00            
ATOM    137  CB  HYP    12      42.500  57.170  51.930  1.00  0.00            
ATOM    138  HB1 HYP    12      42.760  56.320  52.560  1.00  0.00            
ATOM    139  HB2 HYP    12      43.270  57.360  51.180  1.00  0.00            
ATOM    140  CA  HYP    12      42.200  58.270  52.880  1.00  0.00            
ATOM    141  HA  HYP    12      41.590  57.870  53.700  1.00  0.00            
ATOM    142  C   HYP    12      43.520  58.810  53.430  1.00  0.00            
ATOM    143  O   HYP    12      44.350  59.390  52.680  1.00  0.00            
ATOM    144  N   GLY    13      43.780  58.510  54.710  1.00  0.00            
ATOM    145  H   GLY    13      43.080  58.120  55.320  1.00  0.00            
ATOM    146  CA  GLY    13      45.070  59.010  55.320  1.00  0.00            
ATOM    147  HA1 GLY    13      45.230  60.070  55.100  1.00  0.00            
ATOM    148  HA2 GLY    13      45.040  58.740  56.370  1.00  0.00            
ATOM    149  C   GLY    13      46.300  58.330  54.680  1.00  0.00            
ATOM    150  O   GLY    13      46.150  57.150  54.260  1.00  0.00            
ATOM    151  N   GLN    14      47.530  58.970  54.730  1.00  0.00            
ATOM    152  H   GLN    14      47.610  59.870  55.180  1.00  0.00            
ATOM    153  CA  GLN    14      48.800  58.520  54.120  1.00  0.00            
ATOM    154  HA  GLN    14      48.600  57.470  53.880  1.00  0.00            
ATOM    155  CB  GLN    14      48.950  59.360  52.740  1.00  0.00            
ATOM    156  HB1 GLN    14      49.620  58.790  52.090  1.00  0.00            
ATOM    157  HB2 GLN    14      48.010  59.470  52.210  1.00  0.00            
ATOM    158  CG  GLN    14      49.700  60.690  52.770  1.00  0.00            
ATOM    159  HG1 GLN    14      50.770  60.570  52.970  1.00  0.00            
ATOM    160  HG2 GLN    14      49.610  61.000  51.730  1.00  0.00            
ATOM    161  CD  GLN    14      49.290  61.780  53.790  1.00  0.00            
ATOM    162  OE1 GLN    14      50.020  62.060  54.780  1.00  0.00            
ATOM    163  NE2 GLN    14      48.100  62.310  53.770  1.00  0.00            
ATOM    164 1HE2 GLN    14      47.770  62.620  54.670  1.00  0.00            
ATOM    165 2HE2 GLN    14      47.370  62.180  53.100  1.00  0.00            
ATOM    166  C   GLN    14      50.010  58.640  55.050  1.00  0.00            
ATOM    167  O   GLN    14      49.880  58.890  56.250  1.00  0.00            
ATOM    168  N   GLY    15      51.210  58.390  54.590  1.00  0.00            
ATOM    169  H   GLY    15      51.300  58.260  53.590  1.00  0.00            
ATOM    170  CA  GLY    15      52.470  58.340  55.440  1.00  0.00            
ATOM    171  HA1 GLY    15      52.680  59.310  55.900  1.00  0.00            
ATOM    172  HA2 GLY    15      52.350  57.570  56.210  1.00  0.00            
ATOM    173  C   GLY    15      53.720  57.810  54.710  1.00  0.00            
ATOM    174  O   GLY    15      53.650  57.760  53.470  1.00  0.00            
ATOM    175  N   PRO    16      54.840  57.440  55.380  1.00  0.00            
ATOM    176  CD  PRO    16      55.060  57.790  56.840  1.00  0.00            
ATOM    177  HD1 PRO    16      54.760  56.950  57.470  1.00  0.00            
ATOM    178  HD2 PRO    16      54.540  58.720  57.080  1.00  0.00            
ATOM    179  CG  PRO    16      56.580  58.100  56.880  1.00  0.00            
ATOM    180  HG1 PRO    16      56.870  59.120  56.610  1.00  0.00            
ATOM    181  HG2 PRO    16      56.990  57.930  57.870  1.00  0.00            
ATOM    182  CB  PRO    16      57.200  57.110  55.860  1.00  0.00            
ATOM    183  HB1 PRO    16      58.150  57.500  55.500  1.00  0.00            
ATOM    184  HB2 PRO    16      57.270  56.130  56.340  1.00  0.00            
ATOM    185  CA  PRO    16      56.100  57.070  54.750  1.00  0.00            
ATOM    186  HA  PRO    16      56.370  57.780  53.970  1.00  0.00            
ATOM    187  C   PRO    16      56.020  55.700  54.100  1.00  0.00            
ATOM    188  O   PRO    16      55.100  54.920  54.550  1.00  0.00            
ATOM    189  N   HYP    17      56.910  55.360  53.140  1.00  0.00            
ATOM    190  CD2 HYP    17      57.860  56.210  52.390  1.00  0.00            
ATOM    191 1HD2 HYP    17      58.660  56.430  53.090  1.00  0.00            
ATOM    192 2HD2 HYP    17      57.460  57.130  51.970  1.00  0.00            
ATOM    193  CG  HYP    17      58.510  55.380  51.240  1.00  0.00            
ATOM    194  HG  HYP    17      59.470  55.870  51.090  1.00  0.00            
ATOM    195  OD1 HYP    17      57.690  55.420  50.100  1.00  0.00            
ATOM    196  HD1 HYP    17      58.100  54.910  49.400  1.00  0.00            
ATOM    197  CB  HYP    17      58.490  53.980  51.880  1.00  0.00            
ATOM    198  HB1 HYP    17      58.470  53.130  51.190  1.00  0.00            
ATOM    199  HB2 HYP    17      59.390  53.820  52.470  1.00  0.00            
ATOM    200  CA  HYP    17      57.200  53.940  52.810  1.00  0.00            
ATOM    201  HA  HYP    17      56.390  53.490  52.250  1.00  0.00            
ATOM    202  C   HYP    17      57.420  53.090  54.020  1.00  0.00            
ATOM    203  O   HYP    17      57.740  53.630  55.070  1.00  0.00            
ATOM    204  N   GLY    18      57.170  51.740  54.010  1.00  0.00            
ATOM    205  H   GLY    18      56.940  51.260  53.160  1.00  0.00            
ATOM    206  CA  GLY    18      57.080  50.900  55.180  1.00  0.00            
ATOM    207  HA1 GLY    18      56.590  51.460  55.980  1.00  0.00            
ATOM    208  HA2 GLY    18      56.610  49.950  54.910  1.00  0.00            
ATOM    209  C   GLY    18      58.470  50.470  55.670  1.00  0.00            
ATOM    210  O   GLY    18      59.490  50.690  55.000  1.00  0.00            
ATOM    211  N   PRO    19      58.620  49.750  56.840  1.00  0.00            
ATOM    212  CD  PRO    19      57.540  49.480  57.800  1.00  0.00            
ATOM    213  HD1 PRO    19      57.120  48.560  57.380  1.00  0.00            
ATOM    214  HD2 PRO    19      56.900  50.360  57.890  1.00  0.00            
ATOM    215  CG  PRO    19      58.250  49.170  59.160  1.00  0.00            
ATOM    216  HG1 PRO    19      58.480  50.160  59.570  1.00  0.00            
ATOM    217  HG2 PRO    19      57.610  48.590  59.820  1.00  0.00            
ATOM    218  CB  PRO    19      59.490  48.410  58.650  1.00  0.00            
ATOM    219  HB1 PRO    19      60.300  48.550  59.360  1.00  0.00            
ATOM    220  HB2 PRO    19      59.340  47.340  58.480  1.00  0.00            
ATOM    221  CA  PRO    19      59.910  49.160  57.350  1.00  0.00            
ATOM    222  HA  PRO    19      60.590  49.960  57.620  1.00  0.00            
ATOM    223  C   PRO    19      60.570  48.160  56.370  1.00  0.00            
ATOM    224  O   PRO    19      59.830  47.530  55.620  1.00  0.00            
ATOM    225  N   HYP    20      61.840  47.840  56.540  1.00  0.00            
ATOM    226  CD2 HYP    20      62.840  48.740  57.090  1.00  0.00            
ATOM    227 1HD2 HYP    20      62.730  48.650  58.170  1.00  0.00            
ATOM    228 2HD2 HYP    20      62.720  49.780  56.790  1.00  0.00            
ATOM    229  CG  HYP    20      64.190  48.280  56.550  1.00  0.00            
ATOM    230  HG  HYP    20      65.020  48.490  57.230  1.00  0.00            
ATOM    231  OD1 HYP    20      64.320  48.910  55.320  1.00  0.00            
ATOM    232  HD1 HYP    20      65.230  48.820  55.040  1.00  0.00            
ATOM    233  CB  HYP    20      63.920  46.780  56.440  1.00  0.00            
ATOM    234  HB1 HYP    20      64.650  46.330  55.770  1.00  0.00            
ATOM    235  HB2 HYP    20      63.790  46.230  57.370  1.00  0.00            
ATOM    236  CA  HYP    20      62.520  46.720  55.880  1.00  0.00            
ATOM    237  HA  HYP    20      62.580  46.820  54.790  1.00  0.00            
ATOM    238  C   HYP    20      61.890  45.380  56.220  1.00  0.00            
ATOM    239  O   HYP    20      61.210  45.330  57.270  1.00  0.00            
ATOM    240  N   GLY    21      61.920  44.430  55.320  1.00  0.00            
ATOM    241  H   GLY    21      62.410  44.580  54.450  1.00  0.00            
ATOM    242  CA  GLY    21      61.140  43.190  55.470  1.00  0.00            
ATOM    243  HA1 GLY    21      60.230  43.540  55.950  1.00  0.00            
ATOM    244  HA2 GLY    21      60.960  42.650  54.540  1.00  0.00            
ATOM    245  C   GLY    21      61.850  42.160  56.380  1.00  0.00            
ATOM    246  O   GLY    21      62.890  42.440  56.930  1.00  0.00            
ATOM    247  N   PRO    22      61.360  40.960  56.480  1.00  0.00            
ATOM    248  CD  PRO    22      60.060  40.500  55.900  1.00  0.00            
ATOM    249  HD1 PRO    22      59.310  41.290  55.900  1.00  0.00            
ATOM    250  HD2 PRO    22      60.220  40.070  54.910  1.00  0.00            
ATOM    251  CG  PRO    22      59.660  39.350  56.860  1.00  0.00            
ATOM    252  HG1 PRO    22      59.340  39.750  57.820  1.00  0.00            
ATOM    253  HG2 PRO    22      58.900  38.690  56.450  1.00  0.00            
ATOM    254  CB  PRO    22      60.980  38.680  57.180  1.00  0.00            
ATOM    255  HB1 PRO    22      60.920  38.100  58.100  1.00  0.00            
ATOM    256  HB2 PRO    22      61.420  37.990  56.460  1.00  0.00            
ATOM    257  CA  PRO    22      61.910  39.910  57.310  1.00  0.00            
ATOM    258  HA  PRO    22      62.020  40.240  58.340  1.00  0.00            
ATOM    259  C   PRO    22      63.310  39.530  56.720  1.00  0.00            
ATOM    260  O   PRO    22      63.420  39.430  55.470  1.00  0.00            
ATOM    261  N   HYP    23      64.380  39.210  57.610  1.00  0.00            
ATOM    262  CD2 HYP    23      64.450  39.560  59.070  1.00  0.00            
ATOM    263 1HD2 HYP    23      64.200  38.670  59.650  1.00  0.00            
ATOM    264 2HD2 HYP    23      63.930  40.510  59.220  1.00  0.00            
ATOM    265  CG  HYP    23      65.940  39.730  59.470  1.00  0.00            
ATOM    266  HG  HYP    23      66.150  39.450  60.510  1.00  0.00            
ATOM    267  OD1 HYP    23      66.420  40.980  59.160  1.00  0.00            
ATOM    268  HD1 HYP    23      67.290  41.030  59.580  1.00  0.00            
ATOM    269  CB  HYP    23      66.550  38.720  58.490  1.00  0.00            
ATOM    270  HB1 HYP    23      67.570  39.020  58.260  1.00  0.00            
ATOM    271  HB2 HYP    23      66.550  37.740  58.970  1.00  0.00            
ATOM    272  CA  HYP    23      65.710  38.810  57.220  1.00  0.00            
ATOM    273  HA  HYP    23      66.210  39.570  56.630  1.00  0.00            
ATOM    274  C   HYP    23      65.650  37.570  56.350  1.00  0.00            
ATOM    275  O   HYP    23      64.780  36.660  56.520  1.00  0.00            
ATOM    276  N   GLY    24      66.540  37.520  55.380  1.00  0.00            
ATOM    277  H   GLY    24      67.110  38.340  55.290  1.00  0.00            
ATOM    278  CA  GLY    24      66.710  36.630  54.300  1.00  0.00            
ATOM    279  HA1 GLY    24      65.880  36.680  53.600  1.00  0.00            
ATOM    280  HA2 GLY    24      67.600  36.930  53.750  1.00  0.00            
ATOM    281  C   GLY    24      66.980  35.120  54.720  1.00  0.00            
ATOM    282  O   GLY    24      67.580  34.830  55.770  1.00  0.00            
ATOM    283  N   PRO    25      66.660  34.160  53.850  1.00  0.00            
ATOM    284  CD  PRO    25      65.570  34.200  52.840  1.00  0.00            
ATOM    285  HD1 PRO    25      65.990  34.700  51.960  1.00  0.00            
ATOM    286  HD2 PRO    25      64.670  34.770  53.030  1.00  0.00            
ATOM    287  CG  PRO    25      65.230  32.720  52.570  1.00  0.00            
ATOM    288  HG1 PRO    25      64.400  32.310  53.150  1.00  0.00            
ATOM    289  HG2 PRO    25      65.050  32.460  51.530  1.00  0.00            
ATOM    290  CB  PRO    25      66.500  31.990  52.900  1.00  0.00            
ATOM    291  HB1 PRO    25      66.350  30.960  53.210  1.00  0.00            
ATOM    292  HB2 PRO    25      67.100  31.930  51.990  1.00  0.00            
ATOM    293  CA  PRO    25      67.020  32.800  54.080  1.00  0.00            
ATOM    294  HA  PRO    25      66.490  32.390  54.940  1.00  0.00            
ATOM    295  C   PRO    25      68.540  32.580  54.140  1.00  0.00            
ATOM    296  O   PRO    25      69.290  33.170  53.410  1.00  0.00            
ATOM    297  N   HYP    26      69.010  31.720  55.070  1.00  0.00            
ATOM    298  CD2 HYP    26      68.380  30.940  56.140  1.00  0.00            
ATOM    299 1HD2 HYP    26      67.920  30.040  55.730  1.00  0.00            
ATOM    300 2HD2 HYP    26      67.570  31.500  56.610  1.00  0.00            
ATOM    301  CG  HYP    26      69.430  30.540  57.190  1.00  0.00            
ATOM    302  HG  HYP    26      69.130  29.560  57.570  1.00  0.00            
ATOM    303  OD1 HYP    26      69.610  31.450  58.210  1.00  0.00            
ATOM    304  HD1 HYP    26      68.980  31.290  58.930  1.00  0.00            
ATOM    305  CB  HYP    26      70.630  30.420  56.260  1.00  0.00            
ATOM    306  HB1 HYP    26      71.550  30.600  56.820  1.00  0.00            
ATOM    307  HB2 HYP    26      70.670  29.410  55.880  1.00  0.00            
ATOM    308  CA  HYP    26      70.490  31.450  55.170  1.00  0.00            
ATOM    309  HA  HYP    26      70.980  32.350  55.530  1.00  0.00            
ATOM    310  C   HYP    26      71.130  30.990  53.900  1.00  0.00            
ATOM    311  O   HYP    26      70.600  30.250  53.090  1.00  0.00            
ATOM    312  N   GLY    27      72.440  31.320  53.830  1.00  0.00            
ATOM    313  H   GLY    27      72.820  31.930  54.530  1.00  0.00            
ATOM    314  CA  GLY    27      73.300  30.890  52.720  1.00  0.00            
ATOM    315  HA1 GLY    27      72.920  31.310  51.780  1.00  0.00            
ATOM    316  HA2 GLY    27      74.250  31.330  53.010  1.00  0.00            
ATOM    317  C   GLY    27      73.670  29.390  52.550  1.00  0.00            
ATOM    318  O   GLY    27      73.420  28.580  53.440  1.00  0.00            
ATOM    319  N   PRO    28      74.340  29.050  51.450  1.00  0.00            
ATOM    320  CD  PRO    28      74.340  29.840  50.150  1.00  0.00            
ATOM    321  HD1 PRO    28      73.550  30.580  50.020  1.00  0.00            
ATOM    322  HD2 PRO    28      75.260  30.410  50.100  1.00  0.00            
ATOM    323  CG  PRO    28      74.350  28.780  49.050  1.00  0.00            
ATOM    324  HG1 PRO    28      73.310  28.490  48.890  1.00  0.00            
ATOM    325  HG2 PRO    28      74.900  29.160  48.190  1.00  0.00            
ATOM    326  CB  PRO    28      75.120  27.630  49.610  1.00  0.00            
ATOM    327  HB1 PRO    28      74.920  26.680  49.110  1.00  0.00            
ATOM    328  HB2 PRO    28      76.170  27.860  49.410  1.00  0.00            
ATOM    329  CA  PRO    28      74.760  27.710  51.120  1.00  0.00            
ATOM    330  HA  PRO    28      73.890  27.080  51.300  1.00  0.00            
ATOM    331  C   PRO    28      75.910  27.080  51.980  1.00  0.00            
ATOM    332  O   PRO    28      76.630  27.850  52.610  1.00  0.00            
ATOM    333  N   HYP    29      76.230  25.760  51.950  1.00  0.00            
ATOM    334  CD2 HYP    29      75.430  24.740  51.310  1.00  0.00            
ATOM    335 1HD2 HYP    29      75.680  24.660  50.250  1.00  0.00            
ATOM    336 2HD2 HYP    29      74.370  24.930  51.440  1.00  0.00            
ATOM    337  CG  HYP    29      75.820  23.400  52.040  1.00  0.00            
ATOM    338  HG  HYP    29      75.660  22.550  51.380  1.00  0.00            
ATOM    339  OD1 HYP    29      75.050  23.310  53.220  1.00  0.00            
ATOM    340  HD1 HYP    29      75.300  22.550  53.740  1.00  0.00            
ATOM    341  CB  HYP    29      77.300  23.680  52.280  1.00  0.00            
ATOM    342  HB1 HYP    29      77.730  23.010  53.030  1.00  0.00            
ATOM    343  HB2 HYP    29      77.820  23.600  51.330  1.00  0.00            
ATOM    344  CA  HYP    29      77.360  25.200  52.620  1.00  0.00            
ATOM    345  HA  HYP    29      77.150  25.410  53.670  1.00  0.00            
ATOM    346  C   HYP    29      78.720  25.900  52.300  1.00  0.00            
ATOM    347  O   HYP    29      78.960  26.300  51.140  1.00  0.00            
ATOM    348  N   GLY    30      79.650  25.940  53.230  1.00  0.00            
ATOM    349  H   GLY    30      79.420  25.610  54.160  1.00  0.00            
ATOM    350  CA  GLY    30      81.070  26.270  52.940  1.00  0.00            
ATOM    351  HA1 GLY    30      81.210  27.250  52.470  1.00  0.00            
ATOM    352  HA2 GLY    30      81.660  26.410  53.840  1.00  0.00            
ATOM    353  C   GLY    30      81.710  25.270  52.050  1.00  0.00            
ATOM    354  O   GLY    30      81.660  24.030  52.330  1.00  0.00            
ATOM    355  N   NH2    31      82.240  25.760  50.930  1.00  0.00            
ATOM    356  H1  NH2    31      82.130  26.740  50.740  1.00  0.00            
ATOM    357  H2  NH2    31      82.610  25.150  50.220  1.00  0.00            
ATOM    358  CH3 ACE     1      25.610  81.580  46.200  1.00  0.00            
ATOM    359 1HH3 ACE     1      25.500  82.080  47.170  1.00  0.00            
ATOM    360 2HH3 ACE     1      25.640  82.410  45.500  1.00  0.00            
ATOM    361 3HH3 ACE     1      24.710  80.980  46.110  1.00  0.00            
ATOM    362  C   ACE     1      26.910  80.860  46.030  1.00  0.00            
ATOM    363  O   ACE     1      26.880  79.870  45.390  1.00  0.00            
ATOM    364  N   PRO     2      27.980  81.340  46.710  1.00  0.00            
ATOM    365  CD  PRO     2      28.220  82.650  47.300  1.00  0.00            
ATOM    366  HD1 PRO     2      27.720  83.440  46.750  1.00  0.00            
ATOM    367  HD2 PRO     2      27.850  82.570  48.320  1.00  0.00            
ATOM    368  CG  PRO     2      29.740  82.890  47.160  1.00  0.00            
ATOM    369  HG1 PRO     2      30.080  83.190  46.170  1.00  0.00            
ATOM    370  HG2 PRO     2      30.090  83.630  47.880  1.00  0.00            
ATOM    371  CB  PRO     2      30.340  81.560  47.380  1.00  0.00            
ATOM    372  HB1 PRO     2      31.340  81.310  47.030  1.00  0.00            
ATOM    373  HB2 PRO     2      30.360  81.350  48.450  1.00  0.00            
ATOM    374  CA  PRO     2      29.290  80.640  46.720  1.00  0.00            
ATOM    375  HA  PRO     2      29.620  80.370  45.720  1.00  0.00            
ATOM    376  C   PRO     2      29.200  79.260  47.560  1.00  0.00            
ATOM    377  O   PRO     2      28.190  79.130  48.240  1.00  0.00            
ATOM    378  N   HYP     3      30.050  78.270  47.340  1.00  0.00            
ATOM    379  CD2 HYP     3      30.900  78.090  46.150  1.00  0.00            
ATOM    380 1HD2 HYP     3      31.820  78.570  46.470  1.00  0.00            
ATOM    381 2HD2 HYP     3      30.560  78.530  45.220  1.00  0.00            
ATOM    382  CG  HYP     3      31.240  76.580  46.130  1.00  0.00            
ATOM    383  HG  HYP     3      32.250  76.520  45.730  1.00  0.00            
ATOM    384  OD1 HYP     3      30.240  75.800  45.420  1.00  0.00            
ATOM    385  HD1 HYP     3      30.610  75.650  44.550  1.00  0.00            
ATOM    386  CB  HYP     3      31.200  76.160  47.620  1.00  0.00            
ATOM    387  HB1 HYP     3      31.070  75.100  47.790  1.00  0.00            
ATOM    388  HB2 HYP     3      32.090  76.450  48.170  1.00  0.00            
ATOM    389  CA  HYP     3      30.020  77.030  48.210  1.00  0.00            
ATOM    390  HA  HYP     3      29.110  76.460  48.020  1.00  0.00            
ATOM    391  C   HYP     3      30.210  77.330  49.700  1.00  0.00            
ATOM    392  O   HYP     3      30.630  78.360  50.190  1.00  0.00            
ATOM    393  N   GLY     4      29.840  76.230  50.470  1.00  0.00            
ATOM    394  H   GLY     4      29.460  75.430  50.000  1.00  0.00            
ATOM    395  CA  GLY     4      30.070  76.260  52.000  1.00  0.00            
ATOM    396  HA1 GLY     4      29.710  77.220  52.380  1.00  0.00            
ATOM    397  HA2 GLY     4      29.440  75.510  52.480  1.00  0.00            
ATOM    398  C   GLY     4      31.500  75.960  52.500  1.00  0.00            
ATOM    399  O   GLY     4      32.430  75.880  51.710  1.00  0.00            
ATOM    400  N   PRO     5      31.620  75.850  53.900  1.00  0.00            
ATOM    401  CD  PRO     5      30.560  76.300  54.780  1.00  0.00            
ATOM    402  HD1 PRO     5      29.820  77.030  54.460  1.00  0.00            
ATOM    403  HD2 PRO     5      30.030  75.390  55.070  1.00  0.00            
ATOM    404  CG  PRO     5      31.360  76.810  55.910  1.00  0.00            
ATOM    405  HG1 PRO     5      31.630  77.850  55.730  1.00  0.00            
ATOM    406  HG2 PRO     5      30.670  76.750  56.760  1.00  0.00            
ATOM    407  CB  PRO     5      32.580  75.870  56.040  1.00  0.00            
ATOM    408  HB1 PRO     5      33.420  76.400  56.500  1.00  0.00            
ATOM    409  HB2 PRO     5      32.270  74.980  56.590  1.00  0.00            
ATOM    410  CA  PRO     5      32.890  75.490  54.580  1.00  0.00            
ATOM    411  HA  PRO     5      33.680  76.150  54.220  1.00  0.00            
ATOM    412  C   PRO     5      33.490  74.100  54.360  1.00  0.00            
ATOM    413  O   PRO     5      32.810  73.200  53.810  1.00  0.00            
ATOM    414  N   HYP     6      34.740  73.860  54.620  1.00  0.00            
ATOM    415  CD2 HYP     6      35.690  74.760  55.250  1.00  0.00            
ATOM    416 1HD2 HYP     6      35.220  75.480  55.920  1.00  0.00            
ATOM    417 2HD2 HYP     6      36.220  75.340  54.490  1.00  0.00            
ATOM    418  CG  HYP     6      36.630  73.840  56.070  1.00  0.00            
ATOM    419  HG  HYP     6      36.220  73.600  57.050  1.00  0.00            
ATOM    420  OD1 HYP     6      37.810  74.530  56.390  1.00  0.00            
ATOM    421  HD1 HYP     6      37.640  75.030  57.190  1.00  0.00            
ATOM    422  CB  HYP     6      36.770  72.690  55.100  1.00  0.00            
ATOM    423  HB1 HYP     6      37.450  72.920  54.270  1.00  0.00            
ATOM    424  HB2 HYP     6      37.140  71.840  55.670  1.00  0.00            
ATOM    425  CA  HYP     6      35.300  72.530  54.670  1.00  0.00            
ATOM    426  HA  HYP     6      35.250  72.100  53.670  1.00  0.00            
ATOM    427  C   HYP     6      34.560  71.570  55.610  1.00  0.00            
ATOM    428  O   HYP     6      34.230  71.910  56.790  1.00  0.00            
ATOM    429  N   GLY     7      34.430  70.370  55.100  1.00  0.00            
ATOM    430  H   GLY     7      34.530  70.170  54.120  1.00  0.00            
ATOM    431  CA  GLY     7      33.840  69.300  55.880  1.00  0.00            
ATOM    432  HA1 GLY     7      32.920  69.590  56.390  1.00  0.00            
ATOM    433  HA2 GLY     7      33.560  68.480  55.220  1.00  0.00            
ATOM    434  C   GLY     7      34.770  68.640  56.890  1.00  0.00            
ATOM    435  O   GLY     7      35.810  69.110  57.320  1.00  0.00            
ATOM    436  N   PRO     8      34.310  67.530  57.540  1.00  0.00            
ATOM    437  CD  PRO     8      33.070  66.850  57.260  1.00  0.00            
ATOM    438  HD1 PRO     8      32.760  66.810  56.210  1.00  0.00            
ATOM    439  HD2 PRO     8      32.300  67.430  57.770  1.00  0.00            
ATOM    440  CG  PRO     8      33.110  65.500  57.830  1.00  0.00            
ATOM    441  HG1 PRO     8      32.160  65.220  58.280  1.00  0.00            
ATOM    442  HG2 PRO     8      33.530  64.770  57.140  1.00  0.00            
ATOM    443  CB  PRO     8      34.080  65.730  59.010  1.00  0.00            
ATOM    444  HB1 PRO     8      33.530  66.040  59.900  1.00  0.00            
ATOM    445  HB2 PRO     8      34.620  64.820  59.290  1.00  0.00            
ATOM    446  CA  PRO     8      35.060  66.730  58.520  1.00  0.00            
ATOM    447  HA  PRO     8      35.430  67.350  59.340  1.00  0.00            
ATOM    448  C   PRO     8      36.240  66.070  57.790  1.00  0.00            
ATOM    449  O   PRO     8      36.170  65.810  56.550  1.00  0.00            
ATOM    450  N   HYP     9      37.250  65.520  58.530  1.00  0.00            
ATOM    451  CD2 HYP     9      37.590  65.780  59.900  1.00  0.00            
ATOM    452 1HD2 HYP     9      37.170  65.010  60.540  1.00  0.00            
ATOM    453 2HD2 HYP     9      37.340  66.760  60.290  1.00  0.00            
ATOM    454  CG  HYP     9      39.160  65.740  59.960  1.00  0.00            
ATOM    455  HG  HYP     9      39.560  65.530  60.950  1.00  0.00            
ATOM    456  OD1 HYP     9      39.580  67.000  59.520  1.00  0.00            
ATOM    457  HD1 HYP     9      39.330  67.690  60.140  1.00  0.00            
ATOM    458  CB  HYP     9      39.480  64.650  58.890  1.00  0.00            
ATOM    459  HB1 HYP     9      40.500  64.770  58.550  1.00  0.00            
ATOM    460  HB2 HYP     9      39.500  63.640  59.290  1.00  0.00            
ATOM    461  CA  HYP     9      38.310  64.800  57.830  1.00  0.00            
ATOM    462  HA  HYP     9      38.680  65.430  57.030  1.00  0.00            
ATOM    463  C   HYP     9      37.880  63.440  57.270  1.00  0.00            
ATOM    464  O   HYP     9      36.830  62.890  57.590  1.00  0.00            
ATOM    465  N   GLY    10      38.780  62.910  56.520  1.00  0.00            
ATOM    466  H   GLY    10      39.610  63.440  56.300  1.00  0.00            
ATOM    467  CA  GLY    10      38.620  61.610  55.830  1.00  0.00            
ATOM    468  HA1 GLY    10      37.600  61.650  55.450  1.00  0.00            
ATOM    469  HA2 GLY    10      39.400  61.660  55.060  1.00  0.00            
ATOM    470  C   GLY    10      39.000  60.380  56.610  1.00  0.00            
ATOM    471  O   GLY    10      39.320  60.430  57.790  1.00  0.00            
ATOM    472  N   PRO    11      38.860  59.180  55.970  1.00  0.00            
ATOM    473  CD  PRO    11      38.360  59.020  54.630  1.00  0.00            
ATOM    474  HD1 PRO    11      39.220  59.010  53.970  1.00  0.00            
ATOM    475  HD2 PRO    11      37.670  59.810  54.320  1.00  0.00            
ATOM    476  CG  PRO    11      37.700  57.640  54.590  1.00  0.00            
ATOM    477  HG1 PRO    11      36.700  57.690  55.040  1.00  0.00            
ATOM    478  HG2 PRO    11      37.700  57.250  53.580  1.00  0.00            
ATOM    479  CB  PRO    11      38.630  56.830  55.410  1.00  0.00            
ATOM    480  HB1 PRO    11      38.150  55.900  55.720  1.00  0.00            
ATOM    481  HB2 PRO    11      39.450  56.420  54.830  1.00  0.00            
ATOM    482  CA  PRO    11      39.070  57.820  56.550  1.00  0.00            
ATOM    483  HA  PRO    11      38.350  57.660  57.350  1.00  0.00            
ATOM    484  C   PRO    11      40.580  57.520  56.900  1.00  0.00            
ATOM    485  O   PRO    11      41.550  58.130  56.400  1.00  0.00            
ATOM    486  N   HYP    12      40.820  56.470  57.750  1.00  0.00            
ATOM    487  CD2 HYP    12      39.840  55.710  58.590  1.00  0.00            
ATOM    488 1HD2 HYP    12      39.490  54.900  57.940  1.00  0.00            
ATOM    489 2HD2 HYP    12      39.060  56.380  58.960  1.00  0.00            
ATOM    490  CG  HYP    12      40.680  55.260  59.800  1.00  0.00            
ATOM    491  HG  HYP    12      40.280  54.410  60.350  1.00  0.00            
ATOM    492  OD1 HYP    12      40.980  56.280  60.710  1.00  0.00            
ATOM    493  HD1 HYP    12      41.470  55.930  61.450  1.00  0.00            
ATOM    494  CB  HYP    12      41.880  54.820  58.950  1.00  0.00            
ATOM    495  HB1 HYP    12      42.820  54.750  59.490  1.00  0.00            
ATOM    496  HB2 HYP    12      41.650  53.870  58.450  1.00  0.00            
ATOM    497  CA  HYP    12      42.160  55.900  57.950  1.00  0.00            
ATOM    498  HA  HYP    12      42.830  56.640  58.380  1.00  0.00            
ATOM    499  C   HYP    12      42.750  55.370  56.680  1.00  0.00            
ATOM    500  O   HYP    12      42.010  55.090  55.720  1.00  0.00            
ATOM    501  N   GLY    13      44.040  55.120  56.720  1.00  0.00            
ATOM    502  H   GLY    13      44.610  55.470  57.470  1.00  0.00            
ATOM    503  CA  GLY    13      44.780  54.450  55.570  1.00  0.00            
ATOM    504  HA1 GLY    13      44.330  53.460  55.430  1.00  0.00            
ATOM    505  HA2 GLY    13      44.570  54.960  54.630  1.00  0.00            
ATOM    506  C   GLY    13      46.270  54.320  55.890  1.00  0.00            
ATOM    507  O   GLY    13      46.720  54.430  57.060  1.00  0.00            
ATOM    508  N   GLN    14      47.080  53.890  54.930  1.00  0.00            
ATOM    509  H   GLN    14      46.710  53.660  54.020  1.00  0.00            
ATOM    510  CA  GLN    14      48.510  53.610  55.130  1.00  0.00            
ATOM    511  HA  GLN    14      48.920  54.100  56.010  1.00  0.00            
ATOM    512  CB  GLN    14      48.740  52.060  55.350  1.00  0.00            
ATOM    513  HB1 GLN    14      48.010  51.560  54.720  1.00  0.00            
ATOM    514  HB2 GLN    14      49.720  51.700  55.030  1.00  0.00            
ATOM    515  CG  GLN    14      48.590  51.670  56.800  1.00  0.00            
ATOM    516  HG1 GLN    14      49.400  52.160  57.350  1.00  0.00            
ATOM    517  HG2 GLN    14      47.620  52.010  57.160  1.00  0.00            
ATOM    518  CD  GLN    14      48.780  50.180  56.970  1.00  0.00            
ATOM    519  OE1 GLN    14      47.930  49.360  56.800  1.00  0.00            
ATOM    520  NE2 GLN    14      50.010  49.810  57.280  1.00  0.00            
ATOM    521 1HE2 GLN    14      50.160  48.850  57.570  1.00  0.00            
ATOM    522 2HE2 GLN    14      50.670  50.580  57.290  1.00  0.00            
ATOM    523  C   GLN    14      49.330  53.970  53.870  1.00  0.00            
ATOM    524  O   GLN    14      48.880  53.690  52.730  1.00  0.00            
ATOM    525  N   GLY    15      50.550  54.500  53.950  1.00  0.00            
ATOM    526  H   GLY    15      50.920  54.720  54.860  1.00  0.00            
ATOM    527  CA  GLY    15      51.450  54.760  52.800  1.00  0.00            
ATOM    528  HA1 GLY    15      50.740  55.130  52.060  1.00  0.00            
ATOM    529  HA2 GLY    15      52.150  55.520  53.130  1.00  0.00            
ATOM    530  C   GLY    15      52.190  53.540  52.180  1.00  0.00            
ATOM    531  O   GLY    15      51.840  52.410  52.500  1.00  0.00            
ATOM    532  N   PRO    16      53.190  53.690  51.290  1.00  0.00            
ATOM    533  CD  PRO    16      53.820  54.930  50.870  1.00  0.00            
ATOM    534  HD1 PRO    16      53.250  55.860  51.000  1.00  0.00            
ATOM    535  HD2 PRO    16      54.750  54.960  51.420  1.00  0.00            
ATOM    536  CG  PRO    16      54.240  54.820  49.400  1.00  0.00            
ATOM    537  HG1 PRO    16      53.380  55.080  48.780  1.00  0.00            
ATOM    538  HG2 PRO    16      55.170  55.330  49.160  1.00  0.00            
ATOM    539  CB  PRO    16      54.550  53.370  49.360  1.00  0.00            
ATOM    540  HB1 PRO    16      54.360  53.020  48.350  1.00  0.00            
ATOM    541  HB2 PRO    16      55.590  53.160  49.630  1.00  0.00            
ATOM    542  CA  PRO    16      53.610  52.630  50.350  1.00  0.00            
ATOM    543  HA  PRO    16      52.720  52.290  49.820  1.00  0.00            
ATOM    544  C   PRO    16      54.130  51.350  51.020  1.00  0.00            
ATOM    545  O   PRO    16      54.690  51.490  52.100  1.00  0.00            
ATOM    546  N   HYP    17      54.020  50.190  50.360  1.00  0.00            
ATOM    547  CD2 HYP    17      53.500  49.890  48.990  1.00  0.00            
ATOM    548 1HD2 HYP    17      54.300  50.070  48.280  1.00  0.00            
ATOM    549 2HD2 HYP    17      52.530  50.310  48.720  1.00  0.00            
ATOM    550  CG  HYP    17      53.250  48.330  49.050  1.00  0.00            
ATOM    551  HG  HYP    17      53.300  47.880  48.060  1.00  0.00            
ATOM    552  OD1 HYP    17      52.060  48.100  49.750  1.00  0.00            
ATOM    553  HD1 HYP    17      52.010  47.190  50.040  1.00  0.00            
ATOM    554  CB  HYP    17      54.400  47.810  49.860  1.00  0.00            
ATOM    555  HB1 HYP    17      54.160  46.930  50.460  1.00  0.00            
ATOM    556  HB2 HYP    17      55.240  47.790  49.170  1.00  0.00            
ATOM    557  CA  HYP    17      54.730  48.980  50.880  1.00  0.00            
ATOM    558  HA  HYP    17      54.200  48.720  51.790  1.00  0.00            
ATOM    559  C   HYP    17      56.280  49.150  51.060  1.00  0.00            
ATOM    560  O   HYP    17      56.960  49.760  50.210  1.00  0.00            
ATOM    561  N   GLY    18      56.750  48.550  52.170  1.00  0.00            
ATOM    562  H   GLY    18      56.090  48.050  52.750  1.00  0.00            
ATOM    563  CA  GLY    18      58.150  48.520  52.520  1.00  0.00            
ATOM    564  HA1 GLY    18      58.480  49.560  52.520  1.00  0.00            
ATOM    565  HA2 GLY    18      58.360  48.170  53.530  1.00  0.00            
ATOM    566  C   GLY    18      59.070  47.870  51.440  1.00  0.00            
ATOM    567  O   GLY    18      58.580  47.160  50.550  1.00  0.00            
ATOM    568  N   PRO    19      60.400  48.010  51.520  1.00  0.00            
ATOM    569  CD  PRO    19      61.140  49.090  52.150  1.00  0.00            
ATOM    570  HD1 PRO    19      60.740  50.030  51.790  1.00  0.00            
ATOM    571  HD2 PRO    19      60.980  49.090  53.230  1.00  0.00            
ATOM    572  CG  PRO    19      62.640  48.880  51.760  1.00  0.00            
ATOM    573  HG1 PRO    19      63.150  49.820  51.560  1.00  0.00            
ATOM    574  HG2 PRO    19      63.260  48.160  52.290  1.00  0.00            
ATOM    575  CB  PRO    19      62.480  48.210  50.440  1.00  0.00            
ATOM    576  HB1 PRO    19      62.270  48.960  49.690  1.00  0.00            
ATOM    577  HB2 PRO    19      63.360  47.600  50.200  1.00  0.00            
ATOM    578  CA  PRO    19      61.300  47.240  50.700  1.00  0.00            
ATOM    579  HA  PRO    19      60.740  47.090  49.780  1.00  0.00            
ATOM    580  C   PRO    19      61.790  45.900  51.300  1.00  0.00            
ATOM    581  O   PRO    19      61.770  45.780  52.540  1.00  0.00            
ATOM    582  N   HYP    20      62.260  44.930  50.470  1.00  0.00            
ATOM    583  CD2 HYP    20      62.310  45.140  49.020  1.00  0.00            
ATOM    584 1HD2 HYP    20      63.110  45.870  48.930  1.00  0.00            
ATOM    585 2HD2 HYP    20      61.400  45.560  48.590  1.00  0.00            
ATOM    586  CG  HYP    20      62.630  43.850  48.350  1.00  0.00            
ATOM    587  HG  HYP    20      63.290  43.970  47.480  1.00  0.00            
ATOM    588  OD1 HYP    20      61.420  43.230  48.010  1.00  0.00            
ATOM    589  HD1 HYP    20      60.950  43.730  47.340  1.00  0.00            
ATOM    590  CB  HYP    20      63.340  43.200  49.550  1.00  0.00            
ATOM    591  HB1 HYP    20      63.110  42.130  49.520  1.00  0.00            
ATOM    592  HB2 HYP    20      64.410  43.240  49.390  1.00  0.00            
ATOM    593  CA  HYP    20      62.760  43.660  50.910  1.00  0.00            
ATOM    594  HA  HYP    20      61.940  42.960  51.100  1.00  0.00            
ATOM    595  C   HYP    20      63.710  43.620  52.070  1.00  0.00            
ATOM    596  O   HYP    20      64.610  44.480  52.230  1.00  0.00            
ATOM    597  N   GLY    21      63.640  42.590  52.900  1.00  0.00            
ATOM    598  H   GLY    21      62.910  41.910  52.770  1.00  0.00            
ATOM    599  CA  GLY    21      64.470  42.530  54.150  1.00  0.00            
ATOM    600  HA1 GLY    21      64.230  43.430  54.710  1.00  0.00            
ATOM    601  HA2 GLY    21      64.200  41.750  54.870  1.00  0.00            
ATOM    602  C   GLY    21      65.970  42.360  53.870  1.00  0.00            
ATOM    603  O   GLY    21      66.350  42.150  52.720  1.00  0.00            
ATOM    604  N   PRO    22      66.860  42.560  54.830  1.00  0.00            
ATOM    605  CD  PRO    22      66.560  43.070  56.130  1.00  0.00            
ATOM    606  HD1 PRO    22      65.890  42.420  56.690  1.00  0.00            
ATOM    607  HD2 PRO    22      65.960  43.980  56.150  1.00  0.00            
ATOM    608  CG  PRO    22      67.830  43.240  57.010  1.00  0.00            
ATOM    609  HG1 PRO    22      68.110  44.290  56.900  1.00  0.00            
ATOM    610  HG2 PRO    22      67.680  43.010  58.060  1.00  0.00            
ATOM    611  CB  PRO    22      68.730  42.240  56.330  1.00  0.00            
ATOM    612  HB1 PRO    22      69.760  42.570  56.470  1.00  0.00            
ATOM    613  HB2 PRO    22      68.540  41.270  56.790  1.00  0.00            
ATOM    614  CA  PRO    22      68.270  42.340  54.840  1.00  0.00            
ATOM    615  HA  PRO    22      68.700  43.130  54.230  1.00  0.00            
ATOM    616  C   PRO    22      68.690  40.990  54.210  1.00  0.00            
ATOM    617  O   PRO    22      67.880  40.030  54.240  1.00  0.00            
ATOM    618  N   HYP    23      69.840  40.830  53.560  1.00  0.00            
ATOM    619  CD2 HYP    23      70.790  41.830  53.220  1.00  0.00            
ATOM    620 1HD2 HYP    23      70.710  42.610  53.970  1.00  0.00            
ATOM    621 2HD2 HYP    23      70.600  42.210  52.220  1.00  0.00            
ATOM    622  CG  HYP    23      72.160  41.100  53.240  1.00  0.00            
ATOM    623  HG  HYP    23      72.390  40.810  54.270  1.00  0.00            
ATOM    624  OD1 HYP    23      73.280  41.800  52.660  1.00  0.00            
ATOM    625  HD1 HYP    23      74.050  41.250  52.530  1.00  0.00            
ATOM    626  CB  HYP    23      71.680  39.760  52.570  1.00  0.00            
ATOM    627  HB1 HYP    23      71.590  39.930  51.490  1.00  0.00            
ATOM    628  HB2 HYP    23      72.420  39.000  52.810  1.00  0.00            
ATOM    629  CA  HYP    23      70.320  39.520  53.170  1.00  0.00            
ATOM    630  HA  HYP    23      69.590  39.110  52.470  1.00  0.00            
ATOM    631  C   HYP    23      70.380  38.550  54.380  1.00  0.00            
ATOM    632  O   HYP    23      70.710  38.910  55.480  1.00  0.00            
ATOM    633  N   GLY    24      70.100  37.280  54.120  1.00  0.00            
ATOM    634  H   GLY    24      69.880  37.010  53.170  1.00  0.00            
ATOM    635  CA  GLY    24      70.450  36.200  55.090  1.00  0.00            
ATOM    636  HA1 GLY    24      69.800  36.320  55.950  1.00  0.00            
ATOM    637  HA2 GLY    24      70.200  35.210  54.690  1.00  0.00            
ATOM    638  C   GLY    24      71.930  36.100  55.480  1.00  0.00            
ATOM    639  O   GLY    24      72.820  36.610  54.790  1.00  0.00            
ATOM    640  N   PRO    25      72.280  35.290  56.560  1.00  0.00            
ATOM    641  CD  PRO    25      71.390  34.610  57.490  1.00  0.00            
ATOM    642  HD1 PRO    25      70.970  33.740  56.980  1.00  0.00            
ATOM    643  HD2 PRO    25      70.520  35.160  57.850  1.00  0.00            
ATOM    644  CG  PRO    25      72.270  34.180  58.670  1.00  0.00            
ATOM    645  HG1 PRO    25      71.640  34.350  59.540  1.00  0.00            
ATOM    646  HG2 PRO    25      72.460  33.110  58.610  1.00  0.00            
ATOM    647  CB  PRO    25      73.540  35.020  58.590  1.00  0.00            
ATOM    648  HB1 PRO    25      73.510  36.020  59.020  1.00  0.00            
ATOM    649  HB2 PRO    25      74.360  34.460  59.030  1.00  0.00            
ATOM    650  CA  PRO    25      73.680  35.140  57.030  1.00  0.00            
ATOM    651  HA  PRO    25      74.250  36.060  56.920  1.00  0.00            
ATOM    652  C   PRO    25      74.270  33.910  56.290  1.00  0.00            
ATOM    653  O   PRO    25      73.640  33.190  55.550  1.00  0.00            
ATOM    654  N   HYP    26      75.590  33.570  56.460  1.00  0.00            
ATOM    655  CD2 HYP    26      76.560  34.100  57.440  1.00  0.00            
ATOM    656 1HD2 HYP    26      76.420  33.620  58.410  1.00  0.00            
ATOM    657 2HD2 HYP    26      76.380  35.160  57.610  1.00  0.00            
ATOM    658  CG  HYP    26      77.950  33.930  56.880  1.00  0.00            
ATOM    659  HG  HYP    26      78.710  33.980  57.660  1.00  0.00            
ATOM    660  OD1 HYP    26      78.260  34.810  55.840  1.00  0.00            
ATOM    661  HD1 HYP    26      77.830  35.640  56.060  1.00  0.00            
ATOM    662  CB  HYP    26      77.790  32.590  56.180  1.00  0.00            
ATOM    663  HB1 HYP    26      78.440  32.610  55.300  1.00  0.00            
ATOM    664  HB2 HYP    26      78.070  31.830  56.910  1.00  0.00            
ATOM    665  CA  HYP    26      76.280  32.430  55.900  1.00  0.00            
ATOM    666  HA  HYP    26      76.100  32.590  54.840  1.00  0.00            
ATOM    667  C   HYP    26      75.680  31.080  56.340  1.00  0.00            
ATOM    668  O   HYP    26      75.030  30.950  57.370  1.00  0.00            
ATOM    669  N   GLY    27      75.840  30.080  55.460  1.00  0.00            
ATOM    670  H   GLY    27      76.470  30.180  54.680  1.00  0.00            
ATOM    671  CA  GLY    27      75.400  28.660  55.820  1.00  0.00            
ATOM    672  HA1 GLY    27      74.420  28.730  56.300  1.00  0.00            
ATOM    673  HA2 GLY    27      75.320  28.040  54.920  1.00  0.00            
ATOM    674  C   GLY    27      76.410  27.960  56.770  1.00  0.00            
ATOM    675  O   GLY    27      77.370  28.590  57.190  1.00  0.00            
ATOM    676  N   PRO    28      76.320  26.620  56.940  1.00  0.00            
ATOM    677  CD  PRO    28      75.180  25.770  56.590  1.00  0.00            
ATOM    678  HD1 PRO    28      74.260  26.350  56.550  1.00  0.00            
ATOM    679  HD2 PRO    28      75.450  25.320  55.640  1.00  0.00            
ATOM    680  CG  PRO    28      75.150  24.670  57.680  1.00  0.00            
ATOM    681  HG1 PRO    28      74.680  25.110  58.560  1.00  0.00            
ATOM    682  HG2 PRO    28      74.560  23.850  57.300  1.00  0.00            
ATOM    683  CB  PRO    28      76.660  24.410  57.840  1.00  0.00            
ATOM    684  HB1 PRO    28      76.930  23.920  58.780  1.00  0.00            
ATOM    685  HB2 PRO    28      76.990  23.800  57.000  1.00  0.00            
ATOM    686  CA  PRO    28      77.300  25.830  57.790  1.00  0.00            
ATOM    687  HA  PRO    28      77.490  26.320  58.740  1.00  0.00            
ATOM    688  C   PRO    28      78.760  25.810  57.200  1.00  0.00            
ATOM    689  O   PRO    28      78.940  26.080  56.010  1.00  0.00            
ATOM    690  N   HYP    29      79.710  25.600  58.060  1.00  0.00            
ATOM    691  CD2 HYP    29      79.620  25.080  59.390  1.00  0.00            
ATOM    692 1HD2 HYP    29      79.360  24.020  59.330  1.00  0.00            
ATOM    693 2HD2 HYP    29      78.880  25.700  59.900  1.00  0.00            
ATOM    694  CG  HYP    29      80.970  25.100  60.090  1.00  0.00            
ATOM    695  HG  HYP    29      81.320  24.070  60.180  1.00  0.00            
ATOM    696  OD1 HYP    29      80.770  25.630  61.340  1.00  0.00            
ATOM    697  HD1 HYP    29      81.670  25.640  61.690  1.00  0.00            
ATOM    698  CB  HYP    29      81.840  25.840  59.070  1.00  0.00            
ATOM    699  HB1 HYP    29      81.840  26.900  59.350  1.00  0.00            
ATOM    700  HB2 HYP    29      82.820  25.360  59.010  1.00  0.00            
ATOM    701  CA  HYP    29      81.120  25.710  57.700  1.00  0.00            
ATOM    702  HA  HYP    29      81.270  26.550  57.020  1.00  0.00            
ATOM    703  C   HYP    29      81.410  24.370  56.950  1.00  0.00            
ATOM    704  O   HYP    29      80.920  23.300  57.260  1.00  0.00            
ATOM    705  N   GLY    30      82.420  24.340  56.080  1.00  0.00            
ATOM    706  H   GLY    30      82.850  25.230  55.870  1.00  0.00            
ATOM    707  CA  GLY    30      83.040  23.150  55.560  1.00  0.00            
ATOM    708  HA1 GLY    30      83.350  22.460  56.350  1.00  0.00            
ATOM    709  HA2 GLY    30      82.370  22.650  54.870  1.00  0.00            
ATOM    710  C   GLY    30      84.210  23.510  54.660  1.00  0.00            
ATOM    711  O   GLY    30      84.340  24.650  54.270  1.00  0.00            
ATOM    712  N   NH2    31      85.160  22.630  54.410  1.00  0.00            
ATOM    713  H1  NH2    31      85.060  21.710  54.820  1.00  0.00            
ATOM    714  H2  NH2    31      85.910  22.970  53.830  1.00  0.00            
ATOM    715  CH3 ACE     1      24.680  77.820  48.770  1.00  0.00            
ATOM    716 1HH3 ACE     1      24.070  78.270  47.990  1.00  0.00            
ATOM    717 2HH3 ACE     1      24.330  78.110  49.760  1.00  0.00            
ATOM    718 3HH3 ACE     1      25.650  78.300  48.830  1.00  0.00            
ATOM    719  C   ACE     1      24.850  76.320  48.660  1.00  0.00            
ATOM    720  O   ACE     1      24.240  75.520  49.380  1.00  0.00            
ATOM    721  N   PRO     2      25.760  75.910  47.720  1.00  0.00            
ATOM    722  CD  PRO     2      26.240  76.750  46.690  1.00  0.00            
ATOM    723  HD1 PRO     2      27.150  77.300  46.950  1.00  0.00            
ATOM    724  HD2 PRO     2      25.490  77.460  46.340  1.00  0.00            
ATOM    725  CG  PRO     2      26.530  75.910  45.430  1.00  0.00            
ATOM    726  HG1 PRO     2      25.730  75.920  44.680  1.00  0.00            
ATOM    727  HG2 PRO     2      27.440  76.300  44.980  1.00  0.00            
ATOM    728  CB  PRO     2      26.740  74.490  46.110  1.00  0.00            
ATOM    729  HB1 PRO     2      26.130  73.800  45.540  1.00  0.00            
ATOM    730  HB2 PRO     2      27.810  74.270  46.170  1.00  0.00            
ATOM    731  CA  PRO     2      26.090  74.520  47.470  1.00  0.00            
ATOM    732  HA  PRO     2      25.200  73.890  47.460  1.00  0.00            
ATOM    733  C   PRO     2      26.990  73.950  48.530  1.00  0.00            
ATOM    734  O   PRO     2      27.640  74.840  49.100  1.00  0.00            
ATOM    735  N   HYP     3      26.990  72.640  48.830  1.00  0.00            
ATOM    736  CD2 HYP     3      26.070  71.580  48.480  1.00  0.00            
ATOM    737 1HD2 HYP     3      26.080  71.240  47.440  1.00  0.00            
ATOM    738 2HD2 HYP     3      25.040  71.840  48.720  1.00  0.00            
ATOM    739  CG  HYP     3      26.450  70.410  49.410  1.00  0.00            
ATOM    740  HG  HYP     3      26.230  69.450  48.940  1.00  0.00            
ATOM    741  OD1 HYP     3      25.670  70.430  50.530  1.00  0.00            
ATOM    742  HD1 HYP     3      24.770  70.220  50.240  1.00  0.00            
ATOM    743  CB  HYP     3      27.970  70.540  49.730  1.00  0.00            
ATOM    744  HB1 HYP     3      28.260  70.150  50.700  1.00  0.00            
ATOM    745  HB2 HYP     3      28.590  70.130  48.930  1.00  0.00            
ATOM    746  CA  HYP     3      28.000  72.060  49.800  1.00  0.00            
ATOM    747  HA  HYP     3      27.850  72.380  50.830  1.00  0.00            
ATOM    748  C   HYP     3      29.420  72.500  49.480  1.00  0.00            
ATOM    749  O   HYP     3      29.790  72.620  48.320  1.00  0.00            
ATOM    750  N   GLY     4      30.250  72.730  50.490  1.00  0.00            
ATOM    751  H   GLY     4      29.820  72.800  51.400  1.00  0.00            
ATOM    752  CA  GLY     4      31.650  73.140  50.400  1.00  0.00            
ATOM    753  HA1 GLY     4      31.850  73.950  49.700  1.00  0.00            
ATOM    754  HA2 GLY     4      32.150  73.530  51.290  1.00  0.00            
ATOM    755  C   GLY     4      32.480  71.920  50.010  1.00  0.00            
ATOM    756  O   GLY     4      31.930  70.790  49.810  1.00  0.00            
ATOM    757  N   PRO     5      33.810  72.080  49.820  1.00  0.00            
ATOM    758  CD  PRO     5      34.520  73.400  49.660  1.00  0.00            
ATOM    759  HD1 PRO     5      34.270  74.140  50.420  1.00  0.00            
ATOM    760  HD2 PRO     5      34.350  73.750  48.640  1.00  0.00            
ATOM    761  CG  PRO     5      35.960  72.940  49.840  1.00  0.00            
ATOM    762  HG1 PRO     5      36.680  73.730  49.630  1.00  0.00            
ATOM    763  HG2 PRO     5      36.090  72.570  50.860  1.00  0.00            
ATOM    764  CB  PRO     5      36.080  71.700  48.990  1.00  0.00            
ATOM    765  HB1 PRO     5      36.060  71.950  47.930  1.00  0.00            
ATOM    766  HB2 PRO     5      36.990  71.120  49.150  1.00  0.00            
ATOM    767  CA  PRO     5      34.800  70.990  49.410  1.00  0.00            
ATOM    768  HA  PRO     5      34.440  70.610  48.450  1.00  0.00            
ATOM    769  C   PRO     5      35.090  69.890  50.440  1.00  0.00            
ATOM    770  O   PRO     5      34.740  70.100  51.560  1.00  0.00            
ATOM    771  N   HYP     6      35.740  68.760  50.020  1.00  0.00            
ATOM    772  CD2 HYP     6      36.230  68.460  48.660  1.00  0.00            
ATOM    773 1HD2 HYP     6      37.240  68.840  48.560  1.00  0.00            
ATOM    774 2HD2 HYP     6      35.520  68.800  47.910  1.00  0.00            
ATOM    775  CG  HYP     6      36.530  66.930  48.530  1.00  0.00            
ATOM    776  HG  HYP     6      37.260  66.670  47.770  1.00  0.00            
ATOM    777  OD1 HYP     6      35.390  66.230  48.350  1.00  0.00            
ATOM    778  HD1 HYP     6      34.820  66.650  47.700  1.00  0.00            
ATOM    779  CB  HYP     6      37.030  66.620  49.930  1.00  0.00            
ATOM    780  HB1 HYP     6      36.950  65.540  50.060  1.00  0.00            
ATOM    781  HB2 HYP     6      38.110  66.740  50.040  1.00  0.00            
ATOM    782  CA  HYP     6      36.210  67.570  50.790  1.00  0.00            
ATOM    783  HA  HYP     6      35.410  67.030  51.310  1.00  0.00            
ATOM    784  C   HYP     6      37.030  68.000  51.970  1.00  0.00            
ATOM    785  O   HYP     6      37.860  68.890  51.800  1.00  0.00            
ATOM    786  N   GLY     7      36.840  67.390  53.130  1.00  0.00            
ATOM    787  H   GLY     7      36.050  66.780  53.280  1.00  0.00            
ATOM    788  CA  GLY     7      37.650  67.840  54.310  1.00  0.00            
ATOM    789  HA1 GLY     7      37.550  68.900  54.550  1.00  0.00            
ATOM    790  HA2 GLY     7      37.270  67.330  55.190  1.00  0.00            
ATOM    791  C   GLY     7      39.120  67.510  54.150  1.00  0.00            
ATOM    792  O   GLY     7      39.610  67.060  53.130  1.00  0.00            
ATOM    793  N   PRO     8      39.960  67.680  55.250  1.00  0.00            
ATOM    794  CD  PRO     8      39.590  68.430  56.450  1.00  0.00            
ATOM    795  HD1 PRO     8      39.090  69.360  56.160  1.00  0.00            
ATOM    796  HD2 PRO     8      38.870  67.880  57.050  1.00  0.00            
ATOM    797  CG  PRO     8      40.920  68.780  57.170  1.00  0.00            
ATOM    798  HG1 PRO     8      41.370  69.680  56.740  1.00  0.00            
ATOM    799  HG2 PRO     8      40.820  68.790  58.250  1.00  0.00            
ATOM    800  CB  PRO     8      41.820  67.590  56.760  1.00  0.00            
ATOM    801  HB1 PRO     8      42.870  67.880  56.690  1.00  0.00            
ATOM    802  HB2 PRO     8      41.560  66.750  57.410  1.00  0.00            
ATOM    803  CA  PRO     8      41.320  67.200  55.360  1.00  0.00            
ATOM    804  HA  PRO     8      42.010  67.610  54.620  1.00  0.00            
ATOM    805  C   PRO     8      41.510  65.710  55.270  1.00  0.00            
ATOM    806  O   PRO     8      40.590  65.000  55.600  1.00  0.00            
ATOM    807  N   HYP     9      42.740  65.200  54.910  1.00  0.00            
ATOM    808  CD2 HYP     9      43.920  65.950  54.400  1.00  0.00            
ATOM    809 1HD2 HYP     9      44.340  66.460  55.270  1.00  0.00            
ATOM    810 2HD2 HYP     9      43.760  66.620  53.560  1.00  0.00            
ATOM    811  CG  HYP     9      44.910  64.910  53.970  1.00  0.00            
ATOM    812  HG  HYP     9      45.950  65.210  54.080  1.00  0.00            
ATOM    813  OD1 HYP     9      44.630  64.430  52.650  1.00  0.00            
ATOM    814  HD1 HYP     9      45.050  64.990  52.000  1.00  0.00            
ATOM    815  CB  HYP     9      44.710  63.780  54.880  1.00  0.00            
ATOM    816  HB1 HYP     9      45.040  62.790  54.550  1.00  0.00            
ATOM    817  HB2 HYP     9      45.230  63.960  55.820  1.00  0.00            
ATOM    818  CA  HYP     9      43.170  63.810  55.080  1.00  0.00            
ATOM    819  HA  HYP     9      42.690  63.200  54.310  1.00  0.00            
ATOM    820  C   HYP     9      42.710  63.170  56.430  1.00  0.00            
ATOM    821  O   HYP     9      42.670  63.860  57.420  1.00  0.00            
ATOM    822  N   GLY    10      42.520  61.900  56.430  1.00  0.00            
ATOM    823  H   GLY    10      42.550  61.400  55.550  1.00  0.00            
ATOM    824  CA  GLY    10      42.310  61.160  57.660  1.00  0.00            
ATOM    825  HA1 GLY    10      41.670  61.720  58.350  1.00  0.00            
ATOM    826  HA2 GLY    10      41.750  60.260  57.420  1.00  0.00            
ATOM    827  C   GLY    10      43.710  60.880  58.370  1.00  0.00            
ATOM    828  O   GLY    10      44.810  61.240  57.890  1.00  0.00            
ATOM    829  N   PRO    11      43.810  60.250  59.550  1.00  0.00            
ATOM    830  CD  PRO    11      42.650  59.940  60.420  1.00  0.00            
ATOM    831  HD1 PRO    11      42.010  59.140  60.060  1.00  0.00            
ATOM    832  HD2 PRO    11      42.020  60.810  60.550  1.00  0.00            
ATOM    833  CG  PRO    11      43.220  59.550  61.810  1.00  0.00            
ATOM    834  HG1 PRO    11      43.130  60.340  62.550  1.00  0.00            
ATOM    835  HG2 PRO    11      42.870  58.560  62.110  1.00  0.00            
ATOM    836  CB  PRO    11      44.670  59.370  61.620  1.00  0.00            
ATOM    837  HB1 PRO    11      45.160  59.790  62.500  1.00  0.00            
ATOM    838  HB2 PRO    11      44.920  58.350  61.350  1.00  0.00            
ATOM    839  CA  PRO    11      45.030  60.220  60.380  1.00  0.00            
ATOM    840  HA  PRO    11      45.290  61.270  60.580  1.00  0.00            
ATOM    841  C   PRO    11      46.250  59.620  59.600  1.00  0.00            
ATOM    842  O   PRO    11      46.050  58.590  58.900  1.00  0.00            
ATOM    843  N   HYP    12      47.470  60.080  59.770  1.00  0.00            
ATOM    844  CD2 HYP    12      47.940  61.250  60.460  1.00  0.00            
ATOM    845 1HD2 HYP    12      48.280  61.030  61.470  1.00  0.00            
ATOM    846 2HD2 HYP    12      47.230  62.080  60.450  1.00  0.00            
ATOM    847  CG  HYP    12      49.070  61.700  59.540  1.00  0.00            
ATOM    848  HG  HYP    12      49.820  62.290  60.050  1.00  0.00            
ATOM    849  OD1 HYP    12      48.690  62.390  58.300  1.00  0.00            
ATOM    850  HD1 HYP    12      49.300  63.090  58.060  1.00  0.00            
ATOM    851  CB  HYP    12      49.730  60.340  59.210  1.00  0.00            
ATOM    852  HB1 HYP    12      50.240  60.480  58.260  1.00  0.00            
ATOM    853  HB2 HYP    12      50.360  60.030  60.050  1.00  0.00            
ATOM    854  CA  HYP    12      48.530  59.410  59.060  1.00  0.00            
ATOM    855  HA  HYP    12      48.320  59.440  57.990  1.00  0.00            
ATOM    856  C   HYP    12      48.830  57.970  59.550  1.00  0.00            
ATOM    857  O   HYP    12      48.480  57.530  60.660  1.00  0.00            
ATOM    858  N   GLY    13      49.450  57.170  58.660  1.00  0.00            
ATOM    859  H   GLY    13      49.720  57.510  57.750  1.00  0.00            
ATOM    860  CA  GLY    13      49.900  55.840  58.960  1.00  0.00            
ATOM    861  HA1 GLY    13      50.380  55.980  59.930  1.00  0.00            
ATOM    862  HA2 GLY    13      49.030  55.190  59.030  1.00  0.00            
ATOM    863  C   GLY    13      50.930  55.310  57.980  1.00  0.00            
ATOM    864  O   GLY    13      50.850  55.490  56.730  1.00  0.00            
ATOM    865  N   GLN    14      51.860  54.520  58.550  1.00  0.00            
ATOM    866  H   GLN    14      51.920  54.280  59.530  1.00  0.00            
ATOM    867  CA  GLN    14      52.990  53.850  57.810  1.00  0.00            
ATOM    868  HA  GLN    14      53.300  54.660  57.140  1.00  0.00            
ATOM    869  CB  GLN    14      54.160  53.600  58.810  1.00  0.00            
ATOM    870  HB1 GLN    14      54.380  54.490  59.400  1.00  0.00            
ATOM    871  HB2 GLN    14      53.950  52.690  59.370  1.00  0.00            
ATOM    872  CG  GLN    14      55.370  53.220  58.010  1.00  0.00            
ATOM    873  HG1 GLN    14      55.270  52.200  57.640  1.00  0.00            
ATOM    874  HG2 GLN    14      55.460  53.920  57.170  1.00  0.00            
ATOM    875  CD  GLN    14      56.700  53.150  58.780  1.00  0.00            
ATOM    876  OE1 GLN    14      56.720  52.940  60.000  1.00  0.00            
ATOM    877  NE2 GLN    14      57.820  53.370  58.170  1.00  0.00            
ATOM    878 1HE2 GLN    14      58.730  53.370  58.600  1.00  0.00            
ATOM    879 2HE2 GLN    14      57.640  53.350  57.180  1.00  0.00            
ATOM    880  C   GLN    14      52.650  52.540  57.010  1.00  0.00            
ATOM    881  O   GLN    14      51.890  51.720  57.490  1.00  0.00            
ATOM    882  N   GLY    15      53.070  52.480  55.720  1.00  0.00            
ATOM    883  H   GLY    15      53.720  53.200  55.420  1.00  0.00            
ATOM    884  CA  GLY    15      52.890  51.270  54.890  1.00  0.00            
ATOM    885  HA1 GLY    15      51.830  51.130  54.690  1.00  0.00            
ATOM    886  HA2 GLY    15      53.600  51.390  54.080  1.00  0.00            
ATOM    887  C   GLY    15      53.400  50.000  55.530  1.00  0.00            
ATOM    888  O   GLY    15      54.270  50.030  56.390  1.00  0.00            
ATOM    889  N   PRO    16      52.870  48.820  55.130  1.00  0.00            
ATOM    890  CD  PRO    16      51.800  48.650  54.150  1.00  0.00            
ATOM    891  HD1 PRO    16      50.840  48.900  54.610  1.00  0.00            
ATOM    892  HD2 PRO    16      51.950  49.200  53.230  1.00  0.00            
ATOM    893  CG  PRO    16      51.740  47.170  53.920  1.00  0.00            
ATOM    894  HG1 PRO    16      50.690  46.950  53.730  1.00  0.00            
ATOM    895  HG2 PRO    16      52.470  46.980  53.130  1.00  0.00            
ATOM    896  CB  PRO    16      52.200  46.580  55.270  1.00  0.00            
ATOM    897  HB1 PRO    16      51.300  46.640  55.880  1.00  0.00            
ATOM    898  HB2 PRO    16      52.500  45.540  55.140  1.00  0.00            
ATOM    899  CA  PRO    16      53.250  47.600  55.760  1.00  0.00            
ATOM    900  HA  PRO    16      53.000  47.830  56.790  1.00  0.00            
ATOM    901  C   PRO    16      54.760  47.230  55.530  1.00  0.00            
ATOM    902  O   PRO    16      55.320  47.810  54.550  1.00  0.00            
ATOM    903  N   HYP    17      55.290  46.320  56.390  1.00  0.00            
ATOM    904  CD2 HYP    17      54.690  45.650  57.540  1.00  0.00            
ATOM    905 1HD2 HYP    17      54.070  44.820  57.200  1.00  0.00            
ATOM    906 2HD2 HYP    17      54.100  46.380  58.100  1.00  0.00            
ATOM    907  CG  HYP    17      55.890  45.190  58.440  1.00  0.00            
ATOM    908  HG  HYP    17      55.630  44.400  59.140  1.00  0.00            
ATOM    909  OD1 HYP    17      56.480  46.320  59.100  1.00  0.00            
ATOM    910  HD1 HYP    17      57.130  46.070  59.760  1.00  0.00            
ATOM    911  CB  HYP    17      56.920  44.750  57.320  1.00  0.00            
ATOM    912  HB1 HYP    17      57.950  44.680  57.650  1.00  0.00            
ATOM    913  HB2 HYP    17      56.640  43.760  56.950  1.00  0.00            
ATOM    914  CA  HYP    17      56.740  45.770  56.180  1.00  0.00            
ATOM    915  HA  HYP    17      57.400  46.620  56.350  1.00  0.00            
ATOM    916  C   HYP    17      56.930  45.150  54.810  1.00  0.00            
ATOM    917  O   HYP    17      55.970  44.730  54.180  1.00  0.00            
ATOM    918  N   GLY    18      58.150  45.200  54.320  1.00  0.00            
ATOM    919  H   GLY    18      58.840  45.740  54.810  1.00  0.00            
ATOM    920  CA  GLY    18      58.580  44.690  53.050  1.00  0.00            
ATOM    921  HA1 GLY    18      57.940  45.140  52.290  1.00  0.00            
ATOM    922  HA2 GLY    18      59.630  44.950  52.880  1.00  0.00            
ATOM    923  C   GLY    18      58.570  43.150  52.950  1.00  0.00            
ATOM    924  O   GLY    18      58.240  42.420  53.880  1.00  0.00            
ATOM    925  N   PRO    19      58.790  42.570  51.710  1.00  0.00            
ATOM    926  CD  PRO    19      58.750  43.320  50.440  1.00  0.00            
ATOM    927  HD1 PRO    19      58.110  44.180  50.270  1.00  0.00            
ATOM    928  HD2 PRO    19      59.750  43.670  50.190  1.00  0.00            
ATOM    929  CG  PRO    19      58.360  42.300  49.390  1.00  0.00            
ATOM    930  HG1 PRO    19      57.290  42.130  49.360  1.00  0.00            
ATOM    931  HG2 PRO    19      58.780  42.600  48.430  1.00  0.00            
ATOM    932  CB  PRO    19      59.030  41.070  49.890  1.00  0.00            
ATOM    933  HB1 PRO    19      58.460  40.230  49.490  1.00  0.00            
ATOM    934  HB2 PRO    19      60.070  40.980  49.570  1.00  0.00            
ATOM    935  CA  PRO    19      58.910  41.160  51.380  1.00  0.00            
ATOM    936  HA  PRO    19      57.970  40.740  51.750  1.00  0.00            
ATOM    937  C   PRO    19      60.190  40.520  52.030  1.00  0.00            
ATOM    938  O   PRO    19      61.160  41.180  52.410  1.00  0.00            
ATOM    939  N   HYP    20      60.240  39.230  52.190  1.00  0.00            
ATOM    940  CD2 HYP    20      59.210  38.260  51.830  1.00  0.00            
ATOM    941 1HD2 HYP    20      59.360  38.060  50.770  1.00  0.00            
ATOM    942 2HD2 HYP    20      58.160  38.500  51.970  1.00  0.00            
ATOM    943  CG  HYP    20      59.570  37.000  52.690  1.00  0.00            
ATOM    944  HG  HYP    20      59.110  36.090  52.320  1.00  0.00            
ATOM    945  OD1 HYP    20      59.210  37.150  54.100  1.00  0.00            
ATOM    946  HD1 HYP    20      59.670  36.520  54.660  1.00  0.00            
ATOM    947  CB  HYP    20      61.090  36.990  52.720  1.00  0.00            
ATOM    948  HB1 HYP    20      61.540  36.430  53.540  1.00  0.00            
ATOM    949  HB2 HYP    20      61.460  36.660  51.750  1.00  0.00            
ATOM    950  CA  HYP    20      61.430  38.480  52.720  1.00  0.00            
ATOM    951  HA  HYP    20      61.540  38.780  53.760  1.00  0.00            
ATOM    952  C   HYP    20      62.770  38.800  52.100  1.00  0.00            
ATOM    953  O   HYP    20      62.700  39.120  50.930  1.00  0.00            
ATOM    954  N   GLY    21      63.870  38.720  52.790  1.00  0.00            
ATOM    955  H   GLY    21      63.830  38.610  53.800  1.00  0.00            
ATOM    956  CA  GLY    21      65.170  39.130  52.160  1.00  0.00            
ATOM    957  HA1 GLY    21      65.090  40.000  51.510  1.00  0.00            
ATOM    958  HA2 GLY    21      65.900  39.400  52.910  1.00  0.00            
ATOM    959  C   GLY    21      65.750  38.020  51.270  1.00  0.00            
ATOM    960  O   GLY    21      65.210  36.900  51.120  1.00  0.00            
ATOM    961  N   PRO    22      66.850  38.350  50.560  1.00  0.00            
ATOM    962  CD  PRO    22      67.430  39.670  50.390  1.00  0.00            
ATOM    963  HD1 PRO    22      67.550  40.130  51.370  1.00  0.00            
ATOM    964  HD2 PRO    22      66.740  40.340  49.880  1.00  0.00            
ATOM    965  CG  PRO    22      68.710  39.480  49.570  1.00  0.00            
ATOM    966  HG1 PRO    22      68.810  40.370  48.960  1.00  0.00            
ATOM    967  HG2 PRO    22      69.560  39.210  50.200  1.00  0.00            
ATOM    968  CB  PRO    22      68.400  38.240  48.780  1.00  0.00            
ATOM    969  HB1 PRO    22      67.910  38.670  47.910  1.00  0.00            
ATOM    970  HB2 PRO    22      69.360  37.800  48.530  1.00  0.00            
ATOM    971  CA  PRO    22      67.530  37.420  49.640  1.00  0.00            
ATOM    972  HA  PRO    22      66.750  36.890  49.090  1.00  0.00            
ATOM    973  C   PRO    22      68.370  36.380  50.370  1.00  0.00            
ATOM    974  O   PRO    22      68.860  36.650  51.440  1.00  0.00            
ATOM    975  N   HYP    23      68.640  35.130  49.820  1.00  0.00            
ATOM    976  CD2 HYP    23      68.130  34.570  48.570  1.00  0.00            
ATOM    977 1HD2 HYP    23      67.940  35.370  47.850  1.00  0.00            
ATOM    978 2HD2 HYP    23      67.190  34.040  48.750  1.00  0.00            
ATOM    979  CG  HYP    23      69.250  33.630  48.150  1.00  0.00            
ATOM    980  HG  HYP    23      70.000  34.160  47.570  1.00  0.00            
ATOM    981  OD1 HYP    23      68.700  32.660  47.320  1.00  0.00            
ATOM    982  HD1 HYP    23      69.440  32.070  47.120  1.00  0.00            
ATOM    983  CB  HYP    23      69.520  32.950  49.420  1.00  0.00            
ATOM    984  HB1 HYP    23      68.690  32.280  49.630  1.00  0.00            
ATOM    985  HB2 HYP    23      70.480  32.460  49.280  1.00  0.00            
ATOM    986  CA  HYP    23      69.540  34.130  50.400  1.00  0.00            
ATOM    987  HA  HYP    23      69.090  33.800  51.330  1.00  0.00            
ATOM    988  C   HYP    23      70.990  34.610  50.660  1.00  0.00            
ATOM    989  O   HYP    23      71.510  35.520  49.920  1.00  0.00            
ATOM    990  N   GLY    24      71.610  34.030  51.730  1.00  0.00            
ATOM    991  H   GLY    24      70.950  33.420  52.190  1.00  0.00            
ATOM    992  CA  GLY    24      72.970  34.320  52.200  1.00  0.00            
ATOM    993  HA1 GLY    24      73.090  35.390  52.340  1.00  0.00            
ATOM    994  HA2 GLY    24      73.120  33.890  53.190  1.00  0.00            
ATOM    995  C   GLY    24      74.080  33.760  51.300  1.00  0.00            
ATOM    996  O   GLY    24      73.870  33.110  50.270  1.00  0.00            
ATOM    997  N   PRO    25      75.370  34.070  51.570  1.00  0.00            
ATOM    998  CD  PRO    25      75.780  34.990  52.620  1.00  0.00            
ATOM    999  HD1 PRO    25      75.330  35.940  52.340  1.00  0.00            
ATOM   1000  HD2 PRO    25      75.540  34.740  53.650  1.00  0.00            
ATOM   1001  CG  PRO    25      77.270  35.220  52.480  1.00  0.00            
ATOM   1002  HG1 PRO    25      77.500  36.270  52.640  1.00  0.00            
ATOM   1003  HG2 PRO    25      77.820  34.610  53.200  1.00  0.00            
ATOM   1004  CB  PRO    25      77.590  34.750  51.050  1.00  0.00            
ATOM   1005  HB1 PRO    25      77.290  35.600  50.430  1.00  0.00            
ATOM   1006  HB2 PRO    25      78.640  34.490  51.080  1.00  0.00            
ATOM   1007  CA  PRO    25      76.610  33.630  50.870  1.00  0.00            
ATOM   1008  HA  PRO    25      76.300  33.410  49.850  1.00  0.00            
ATOM   1009  C   PRO    25      77.180  32.320  51.440  1.00  0.00            
ATOM   1010  O   PRO    25      76.800  31.980  52.580  1.00  0.00            
ATOM   1011  N   HYP    26      78.120  31.630  50.760  1.00  0.00            
ATOM   1012  CD2 HYP    26      78.740  31.770  49.390  1.00  0.00            
ATOM   1013 1HD2 HYP    26      79.480  32.570  49.280  1.00  0.00            
ATOM   1014 2HD2 HYP    26      78.060  32.090  48.600  1.00  0.00            
ATOM   1015  CG  HYP    26      79.350  30.400  49.070  1.00  0.00            
ATOM   1016  HG  HYP    26      80.180  30.450  48.360  1.00  0.00            
ATOM   1017  OD1 HYP    26      78.410  29.500  48.530  1.00  0.00            
ATOM   1018  HD1 HYP    26      78.770  28.610  48.550  1.00  0.00            
ATOM   1019  CB  HYP    26      79.760  29.870  50.450  1.00  0.00            
ATOM   1020  HB1 HYP    26      79.850  28.780  50.460  1.00  0.00            
ATOM   1021  HB2 HYP    26      80.710  30.300  50.770  1.00  0.00            
ATOM   1022  CA  HYP    26      78.630  30.350  51.370  1.00  0.00            
ATOM   1023  HA  HYP    26      77.760  29.690  51.480  1.00  0.00            
ATOM   1024  C   HYP    26      79.360  30.430  52.760  1.00  0.00            
ATOM   1025  O   HYP    26      79.880  31.480  53.190  1.00  0.00            
ATOM   1026  N   GLY    27      79.350  29.300  53.480  1.00  0.00            
ATOM   1027  H   GLY    27      79.040  28.440  53.060  1.00  0.00            
ATOM   1028  CA  GLY    27      79.680  29.320  54.930  1.00  0.00            
ATOM   1029  HA1 GLY    27      79.220  30.130  55.490  1.00  0.00            
ATOM   1030  HA2 GLY    27      79.330  28.350  55.290  1.00  0.00            
ATOM   1031  C   GLY    27      81.210  29.340  55.200  1.00  0.00            
ATOM   1032  O   GLY    27      82.020  29.160  54.250  1.00  0.00            
ATOM   1033  N   PRO    28      81.620  29.240  56.460  1.00  0.00            
ATOM   1034  CD  PRO    28      80.740  29.390  57.610  1.00  0.00            
ATOM   1035  HD1 PRO    28      79.850  30.000  57.420  1.00  0.00            
ATOM   1036  HD2 PRO    28      80.540  28.380  57.990  1.00  0.00            
ATOM   1037  CG  PRO    28      81.600  30.160  58.650  1.00  0.00            
ATOM   1038  HG1 PRO    28      81.770  31.210  58.390  1.00  0.00            
ATOM   1039  HG2 PRO    28      81.380  29.920  59.690  1.00  0.00            
ATOM   1040  CB  PRO    28      83.040  29.570  58.390  1.00  0.00            
ATOM   1041  HB1 PRO    28      83.850  30.210  58.750  1.00  0.00            
ATOM   1042  HB2 PRO    28      83.170  28.550  58.760  1.00  0.00            
ATOM   1043  CA  PRO    28      83.100  29.250  56.870  1.00  0.00            
ATOM   1044  HA  PRO    28      83.530  30.160  56.440  1.00  0.00            
ATOM   1045  C   PRO    28      83.950  28.110  56.380  1.00  0.00            
ATOM   1046  O   PRO    28      83.420  27.070  56.060  1.00  0.00            
ATOM   1047  N   HYP    29      85.330  28.210  56.410  1.00  0.00            
ATOM   1048  CD2 HYP    29      86.050  29.420  56.800  1.00  0.00            
ATOM   1049 1HD2 HYP    29      85.670  29.870  57.720  1.00  0.00            
ATOM   1050 2HD2 HYP    29      86.130  30.050  55.920  1.00  0.00            
ATOM   1051  CG  HYP    29      87.400  28.850  57.230  1.00  0.00            
ATOM   1052  HG  HYP    29      87.240  28.450  58.230  1.00  0.00            
ATOM   1053  OD1 HYP    29      88.340  29.850  57.280  1.00  0.00            
ATOM   1054  HD1 HYP    29      89.030  29.500  57.850  1.00  0.00            
ATOM   1055  CB  HYP    29      87.660  27.720  56.150  1.00  0.00            
ATOM   1056  HB1 HYP    29      87.990  28.090  55.180  1.00  0.00            
ATOM   1057  HB2 HYP    29      88.360  27.050  56.660  1.00  0.00            
ATOM   1058  CA  HYP    29      86.260  27.120  56.180  1.00  0.00            
ATOM   1059  HA  HYP    29      86.240  26.610  55.220  1.00  0.00            
ATOM   1060  C   HYP    29      86.200  26.040  57.310  1.00  0.00            
ATOM   1061  O   HYP    29      85.850  26.290  58.460  1.00  0.00            
ATOM   1062  N   GLY    30      86.220  24.780  56.900  1.00  0.00            
ATOM   1063  H   GLY    30      86.520  24.610  55.950  1.00  0.00            
ATOM   1064  CA  GLY    30      85.940  23.690  57.800  1.00  0.00            
ATOM   1065  HA1 GLY    30      84.930  23.840  58.190  1.00  0.00            
ATOM   1066  HA2 GLY    30      85.870  22.740  57.260  1.00  0.00            
ATOM   1067  C   GLY    30      86.940  23.530  58.970  1.00  0.00            
ATOM   1068  O   GLY    30      88.090  23.920  58.880  1.00  0.00            
ATOM   1069  N   NH2    31      86.450  22.890  59.980  1.00  0.00            
ATOM   1070  H1  NH2    31      85.500  22.550  59.910  1.00  0.00            
ATOM   1071  H2  NH2    31      87.010  22.630  60.780  1.00  0.00            
TER
