# Supplementary material for: A solution structure analysis reveals a bent collagen triple helix in the complement activation recognition molecule mannan-binding lectin
Source: J Biol Chem. 2022 Dec 15;299(2):102799. doi: 10.1016/j.jbc.2022.102799 (PMC9898670; doi:10.1016/j.jbc.2022.102799)
Supplement: top10-mblC [file mmc4.zip › 1-MBL-control_9704.pdb]

ATOM      1  CH3 ACE     1      23.960  41.750  84.470  1.00  0.00            
ATOM      2 1HH3 ACE     1      24.690  41.040  84.850  1.00  0.00            
ATOM      3 2HH3 ACE     1      24.140  42.660  85.040  1.00  0.00            
ATOM      4 3HH3 ACE     1      22.940  41.400  84.580  1.00  0.00            
ATOM      5  C   ACE     1      24.280  41.930  83.020  1.00  0.00            
ATOM      6  O   ACE     1      25.160  41.300  82.550  1.00  0.00            
ATOM      7  N   PRO     2      23.530  42.730  82.270  1.00  0.00            
ATOM      8  CD  PRO     2      22.370  43.470  82.670  1.00  0.00            
ATOM      9  HD1 PRO     2      22.550  44.220  83.440  1.00  0.00            
ATOM     10  HD2 PRO     2      21.570  42.860  83.090  1.00  0.00            
ATOM     11  CG  PRO     2      21.850  44.180  81.400  1.00  0.00            
ATOM     12  HG1 PRO     2      20.760  44.220  81.410  1.00  0.00            
ATOM     13  HG2 PRO     2      22.370  45.140  81.290  1.00  0.00            
ATOM     14  CB  PRO     2      22.320  43.220  80.360  1.00  0.00            
ATOM     15  HB1 PRO     2      21.520  42.490  80.260  1.00  0.00            
ATOM     16  HB2 PRO     2      22.460  43.790  79.440  1.00  0.00            
ATOM     17  CA  PRO     2      23.630  42.680  80.830  1.00  0.00            
ATOM     18  HA  PRO     2      23.700  41.670  80.420  1.00  0.00            
ATOM     19  C   PRO     2      24.840  43.460  80.210  1.00  0.00            
ATOM     20  O   PRO     2      25.320  44.430  80.820  1.00  0.00            
ATOM     21  N   HYP     3      25.430  43.210  79.010  1.00  0.00            
ATOM     22  CD2 HYP     3      25.030  42.160  78.150  1.00  0.00            
ATOM     23 1HD2 HYP     3      24.400  42.680  77.430  1.00  0.00            
ATOM     24 2HD2 HYP     3      24.540  41.320  78.640  1.00  0.00            
ATOM     25  CG  HYP     3      26.370  41.660  77.510  1.00  0.00            
ATOM     26  HG  HYP     3      26.230  41.230  76.520  1.00  0.00            
ATOM     27  OD1 HYP     3      27.140  40.850  78.330  1.00  0.00            
ATOM     28  HD1 HYP     3      27.470  40.120  77.800  1.00  0.00            
ATOM     29  CB  HYP     3      26.990  43.060  77.270  1.00  0.00            
ATOM     30  HB1 HYP     3      28.070  42.920  77.320  1.00  0.00            
ATOM     31  HB2 HYP     3      26.580  43.540  76.380  1.00  0.00            
ATOM     32  CA  HYP     3      26.650  43.830  78.530  1.00  0.00            
ATOM     33  HA  HYP     3      27.380  43.750  79.330  1.00  0.00            
ATOM     34  C   HYP     3      26.450  45.320  78.280  1.00  0.00            
ATOM     35  O   HYP     3      25.280  45.720  77.840  1.00  0.00            
ATOM     36  N   GLY     4      27.430  46.130  78.410  1.00  0.00            
ATOM     37  H   GLY     4      28.240  45.690  78.830  1.00  0.00            
ATOM     38  CA  GLY     4      27.440  47.520  78.200  1.00  0.00            
ATOM     39  HA1 GLY     4      26.620  47.940  78.760  1.00  0.00            
ATOM     40  HA2 GLY     4      28.340  47.930  78.670  1.00  0.00            
ATOM     41  C   GLY     4      27.540  48.060  76.770  1.00  0.00            
ATOM     42  O   GLY     4      27.330  47.240  75.840  1.00  0.00            
ATOM     43  N   PRO     5      27.640  49.390  76.570  1.00  0.00            
ATOM     44  CD  PRO     5      27.670  50.420  77.590  1.00  0.00            
ATOM     45  HD1 PRO     5      27.180  50.190  78.530  1.00  0.00            
ATOM     46  HD2 PRO     5      28.710  50.660  77.830  1.00  0.00            
ATOM     47  CG  PRO     5      26.920  51.580  76.990  1.00  0.00            
ATOM     48  HG1 PRO     5      25.840  51.420  77.040  1.00  0.00            
ATOM     49  HG2 PRO     5      27.280  52.490  77.470  1.00  0.00            
ATOM     50  CB  PRO     5      27.450  51.480  75.560  1.00  0.00            
ATOM     51  HB1 PRO     5      26.870  52.070  74.860  1.00  0.00            
ATOM     52  HB2 PRO     5      28.450  51.910  75.650  1.00  0.00            
ATOM     53  CA  PRO     5      27.550  49.990  75.310  1.00  0.00            
ATOM     54  HA  PRO     5      26.640  49.580  74.870  1.00  0.00            
ATOM     55  C   PRO     5      28.680  49.650  74.340  1.00  0.00            
ATOM     56  O   PRO     5      29.800  49.400  74.780  1.00  0.00            
ATOM     57  N   HYP     6      28.440  49.910  73.060  1.00  0.00            
ATOM     58  CD2 HYP     6      27.160  50.320  72.410  1.00  0.00            
ATOM     59 1HD2 HYP     6      27.050  51.400  72.430  1.00  0.00            
ATOM     60 2HD2 HYP     6      26.220  49.930  72.810  1.00  0.00            
ATOM     61  CG  HYP     6      27.240  49.700  71.040  1.00  0.00            
ATOM     62  HG  HYP     6      26.580  50.200  70.350  1.00  0.00            
ATOM     63  OD1 HYP     6      27.060  48.280  71.100  1.00  0.00            
ATOM     64  HD1 HYP     6      27.220  47.950  70.220  1.00  0.00            
ATOM     65  CB  HYP     6      28.710  49.980  70.790  1.00  0.00            
ATOM     66  HB1 HYP     6      29.070  49.180  70.140  1.00  0.00            
ATOM     67  HB2 HYP     6      28.950  50.960  70.380  1.00  0.00            
ATOM     68  CA  HYP     6      29.420  49.650  72.100  1.00  0.00            
ATOM     69  HA  HYP     6      29.640  48.580  72.130  1.00  0.00            
ATOM     70  C   HYP     6      30.630  50.530  72.280  1.00  0.00            
ATOM     71  O   HYP     6      30.470  51.630  72.830  1.00  0.00            
ATOM     72  N   GLY     7      31.840  50.020  71.940  1.00  0.00            
ATOM     73  H   GLY     7      31.990  49.060  71.690  1.00  0.00            
ATOM     74  CA  GLY     7      33.060  50.740  72.190  1.00  0.00            
ATOM     75  HA1 GLY     7      33.100  51.220  73.160  1.00  0.00            
ATOM     76  HA2 GLY     7      33.940  50.090  72.160  1.00  0.00            
ATOM     77  C   GLY     7      33.380  51.880  71.170  1.00  0.00            
ATOM     78  O   GLY     7      32.570  52.080  70.260  1.00  0.00            
ATOM     79  N   PRO     8      34.560  52.490  71.360  1.00  0.00            
ATOM     80  CD  PRO     8      35.570  52.220  72.430  1.00  0.00            
ATOM     81  HD1 PRO     8      35.120  51.940  73.390  1.00  0.00            
ATOM     82  HD2 PRO     8      36.320  51.510  72.070  1.00  0.00            
ATOM     83  CG  PRO     8      36.110  53.610  72.630  1.00  0.00            
ATOM     84  HG1 PRO     8      35.430  54.150  73.280  1.00  0.00            
ATOM     85  HG2 PRO     8      37.060  53.490  73.150  1.00  0.00            
ATOM     86  CB  PRO     8      36.100  54.280  71.230  1.00  0.00            
ATOM     87  HB1 PRO     8      35.990  55.360  71.320  1.00  0.00            
ATOM     88  HB2 PRO     8      37.000  54.040  70.660  1.00  0.00            
ATOM     89  CA  PRO     8      34.910  53.620  70.560  1.00  0.00            
ATOM     90  HA  PRO     8      34.180  54.430  70.590  1.00  0.00            
ATOM     91  C   PRO     8      35.330  53.180  69.150  1.00  0.00            
ATOM     92  O   PRO     8      35.730  52.040  68.980  1.00  0.00            
ATOM     93  N   HYP     9      35.520  54.090  68.190  1.00  0.00            
ATOM     94  CD2 HYP     9      35.320  55.440  68.260  1.00  0.00            
ATOM     95 1HD2 HYP     9      36.250  55.890  68.630  1.00  0.00            
ATOM     96 2HD2 HYP     9      34.390  55.640  68.790  1.00  0.00            
ATOM     97  CG  HYP     9      35.050  55.950  66.820  1.00  0.00            
ATOM     98  HG  HYP     9      35.290  57.010  66.860  1.00  0.00            
ATOM     99  OD1 HYP     9      33.640  55.800  66.510  1.00  0.00            
ATOM    100  HD1 HYP     9      33.480  56.080  65.610  1.00  0.00            
ATOM    101  CB  HYP     9      36.010  55.110  66.020  1.00  0.00            
ATOM    102  HB1 HYP     9      35.790  54.830  64.990  1.00  0.00            
ATOM    103  HB2 HYP     9      36.980  55.600  66.010  1.00  0.00            
ATOM    104  CA  HYP     9      36.100  53.810  66.860  1.00  0.00            
ATOM    105  HA  HYP     9      35.530  53.010  66.390  1.00  0.00            
ATOM    106  C   HYP     9      37.560  53.350  66.920  1.00  0.00            
ATOM    107  O   HYP     9      38.370  53.880  67.710  1.00  0.00            
ATOM    108  N   GLY    10      37.970  52.480  66.020  1.00  0.00            
ATOM    109  H   GLY    10      37.300  52.240  65.310  1.00  0.00            
ATOM    110  CA  GLY    10      39.350  51.890  65.950  1.00  0.00            
ATOM    111  HA1 GLY    10      39.600  51.420  66.900  1.00  0.00            
ATOM    112  HA2 GLY    10      39.300  51.040  65.270  1.00  0.00            
ATOM    113  C   GLY    10      40.470  52.670  65.430  1.00  0.00            
ATOM    114  O   GLY    10      40.280  53.870  65.220  1.00  0.00            
ATOM    115  N   PRO    11      41.650  52.070  65.290  1.00  0.00            
ATOM    116  CD  PRO    11      42.180  50.770  65.850  1.00  0.00            
ATOM    117  HD1 PRO    11      41.680  50.440  66.760  1.00  0.00            
ATOM    118  HD2 PRO    11      42.000  50.000  65.090  1.00  0.00            
ATOM    119  CG  PRO    11      43.740  50.870  65.940  1.00  0.00            
ATOM    120  HG1 PRO    11      44.100  51.310  66.860  1.00  0.00            
ATOM    121  HG2 PRO    11      44.140  49.870  65.770  1.00  0.00            
ATOM    122  CB  PRO    11      43.910  51.680  64.690  1.00  0.00            
ATOM    123  HB1 PRO    11      44.910  52.100  64.700  1.00  0.00            
ATOM    124  HB2 PRO    11      43.760  50.960  63.880  1.00  0.00            
ATOM    125  CA  PRO    11      42.820  52.710  64.690  1.00  0.00            
ATOM    126  HA  PRO    11      43.140  53.570  65.280  1.00  0.00            
ATOM    127  C   PRO    11      42.680  53.110  63.210  1.00  0.00            
ATOM    128  O   PRO    11      41.840  52.630  62.440  1.00  0.00            
ATOM    129  N   HYP    12      43.480  54.050  62.680  1.00  0.00            
ATOM    130  CD2 HYP    12      44.400  54.940  63.390  1.00  0.00            
ATOM    131 1HD2 HYP    12      45.320  54.400  63.610  1.00  0.00            
ATOM    132 2HD2 HYP    12      43.940  55.360  64.290  1.00  0.00            
ATOM    133  CG  HYP    12      44.630  56.080  62.430  1.00  0.00            
ATOM    134  HG  HYP    12      45.490  56.660  62.770  1.00  0.00            
ATOM    135  OD1 HYP    12      43.510  56.970  62.480  1.00  0.00            
ATOM    136  HD1 HYP    12      43.710  57.790  62.030  1.00  0.00            
ATOM    137  CB  HYP    12      44.800  55.310  61.090  1.00  0.00            
ATOM    138  HB1 HYP    12      44.650  55.920  60.200  1.00  0.00            
ATOM    139  HB2 HYP    12      45.700  54.690  61.060  1.00  0.00            
ATOM    140  CA  HYP    12      43.580  54.350  61.270  1.00  0.00            
ATOM    141  HA  HYP    12      42.570  54.700  61.080  1.00  0.00            
ATOM    142  C   HYP    12      43.830  53.060  60.360  1.00  0.00            
ATOM    143  O   HYP    12      44.740  52.280  60.670  1.00  0.00            
ATOM    144  N   GLY    13      43.110  52.970  59.210  1.00  0.00            
ATOM    145  H   GLY    13      42.360  53.650  59.200  1.00  0.00            
ATOM    146  CA  GLY    13      43.170  51.960  58.150  1.00  0.00            
ATOM    147  HA1 GLY    13      42.870  50.970  58.490  1.00  0.00            
ATOM    148  HA2 GLY    13      42.350  52.200  57.480  1.00  0.00            
ATOM    149  C   GLY    13      44.540  51.870  57.470  1.00  0.00            
ATOM    150  O   GLY    13      45.400  52.730  57.500  1.00  0.00            
ATOM    151  N   GLN    14      44.750  50.670  56.970  1.00  0.00            
ATOM    152  H   GLN    14      43.950  50.060  57.020  1.00  0.00            
ATOM    153  CA  GLN    14      46.070  50.130  56.550  1.00  0.00            
ATOM    154  HA  GLN    14      46.890  50.810  56.750  1.00  0.00            
ATOM    155  CB  GLN    14      46.270  48.900  57.490  1.00  0.00            
ATOM    156  HB1 GLN    14      45.680  48.030  57.200  1.00  0.00            
ATOM    157  HB2 GLN    14      47.270  48.480  57.350  1.00  0.00            
ATOM    158  CG  GLN    14      46.420  49.330  58.970  1.00  0.00            
ATOM    159  HG1 GLN    14      47.100  50.180  59.040  1.00  0.00            
ATOM    160  HG2 GLN    14      45.440  49.680  59.290  1.00  0.00            
ATOM    161  CD  GLN    14      46.940  48.250  59.900  1.00  0.00            
ATOM    162  OE1 GLN    14      46.170  47.420  60.310  1.00  0.00            
ATOM    163  NE2 GLN    14      48.240  48.120  60.040  1.00  0.00            
ATOM    164 1HE2 GLN    14      48.600  47.280  60.470  1.00  0.00            
ATOM    165 2HE2 GLN    14      48.870  48.880  59.840  1.00  0.00            
ATOM    166  C   GLN    14      46.040  49.700  55.030  1.00  0.00            
ATOM    167  O   GLN    14      45.080  50.010  54.310  1.00  0.00            
ATOM    168  N   GLY    15      46.990  49.000  54.530  1.00  0.00            
ATOM    169  H   GLY    15      47.850  48.840  55.030  1.00  0.00            
ATOM    170  CA  GLY    15      46.930  48.500  53.150  1.00  0.00            
ATOM    171  HA1 GLY    15      46.210  47.680  53.120  1.00  0.00            
ATOM    172  HA2 GLY    15      46.600  49.370  52.580  1.00  0.00            
ATOM    173  C   GLY    15      48.280  47.940  52.690  1.00  0.00            
ATOM    174  O   GLY    15      49.180  47.920  53.480  1.00  0.00            
ATOM    175  N   PRO    16      48.330  47.510  51.420  1.00  0.00            
ATOM    176  CD  PRO    16      47.210  47.300  50.520  1.00  0.00            
ATOM    177  HD1 PRO    16      46.370  47.980  50.650  1.00  0.00            
ATOM    178  HD2 PRO    16      46.840  46.300  50.770  1.00  0.00            
ATOM    179  CG  PRO    16      47.860  47.290  49.120  1.00  0.00            
ATOM    180  HG1 PRO    16      47.210  46.780  48.400  1.00  0.00            
ATOM    181  HG2 PRO    16      48.100  48.240  48.640  1.00  0.00            
ATOM    182  CB  PRO    16      49.100  46.470  49.510  1.00  0.00            
ATOM    183  HB1 PRO    16      48.790  45.450  49.740  1.00  0.00            
ATOM    184  HB2 PRO    16      49.840  46.380  48.710  1.00  0.00            
ATOM    185  CA  PRO    16      49.610  47.140  50.810  1.00  0.00            
ATOM    186  HA  PRO    16      50.170  46.410  51.380  1.00  0.00            
ATOM    187  C   PRO    16      50.500  48.360  50.500  1.00  0.00            
ATOM    188  O   PRO    16      50.050  49.510  50.390  1.00  0.00            
ATOM    189  N   HYP    17      51.800  48.070  50.170  1.00  0.00            
ATOM    190  CD2 HYP    17      52.590  46.770  50.130  1.00  0.00            
ATOM    191 1HD2 HYP    17      52.260  46.340  49.180  1.00  0.00            
ATOM    192 2HD2 HYP    17      52.320  46.160  50.990  1.00  0.00            
ATOM    193  CG  HYP    17      54.090  47.140  50.110  1.00  0.00            
ATOM    194  HG  HYP    17      54.730  46.490  49.520  1.00  0.00            
ATOM    195  OD1 HYP    17      54.660  47.110  51.320  1.00  0.00            
ATOM    196  HD1 HYP    17      54.440  46.290  51.760  1.00  0.00            
ATOM    197  CB  HYP    17      54.120  48.480  49.380  1.00  0.00            
ATOM    198  HB1 HYP    17      54.930  49.090  49.780  1.00  0.00            
ATOM    199  HB2 HYP    17      54.290  48.480  48.300  1.00  0.00            
ATOM    200  CA  HYP    17      52.810  49.070  49.810  1.00  0.00            
ATOM    201  HA  HYP    17      52.960  49.670  50.710  1.00  0.00            
ATOM    202  C   HYP    17      52.340  49.990  48.660  1.00  0.00            
ATOM    203  O   HYP    17      51.560  49.530  47.740  1.00  0.00            
ATOM    204  N   GLY    18      52.920  51.170  48.550  1.00  0.00            
ATOM    205  H   GLY    18      53.390  51.590  49.350  1.00  0.00            
ATOM    206  CA  GLY    18      52.740  51.980  47.340  1.00  0.00            
ATOM    207  HA1 GLY    18      51.670  51.950  47.120  1.00  0.00            
ATOM    208  HA2 GLY    18      53.110  53.000  47.470  1.00  0.00            
ATOM    209  C   GLY    18      53.550  51.520  46.120  1.00  0.00            
ATOM    210  O   GLY    18      54.440  50.640  46.250  1.00  0.00            
ATOM    211  N   PRO    19      53.300  52.090  44.920  1.00  0.00            
ATOM    212  CD  PRO    19      52.130  53.010  44.650  1.00  0.00            
ATOM    213  HD1 PRO    19      52.210  54.060  44.920  1.00  0.00            
ATOM    214  HD2 PRO    19      51.220  52.660  45.150  1.00  0.00            
ATOM    215  CG  PRO    19      51.900  52.920  43.180  1.00  0.00            
ATOM    216  HG1 PRO    19      51.320  52.020  43.040  1.00  0.00            
ATOM    217  HG2 PRO    19      51.420  53.800  42.760  1.00  0.00            
ATOM    218  CB  PRO    19      53.360  52.840  42.630  1.00  0.00            
ATOM    219  HB1 PRO    19      53.340  52.420  41.630  1.00  0.00            
ATOM    220  HB2 PRO    19      53.850  53.810  42.660  1.00  0.00            
ATOM    221  CA  PRO    19      54.020  51.920  43.650  1.00  0.00            
ATOM    222  HA  PRO    19      53.930  50.850  43.440  1.00  0.00            
ATOM    223  C   PRO    19      55.520  52.220  43.840  1.00  0.00            
ATOM    224  O   PRO    19      55.940  52.910  44.720  1.00  0.00            
ATOM    225  N   HYP    20      56.290  51.740  42.830  1.00  0.00            
ATOM    226  CD2 HYP    20      56.090  50.680  41.820  1.00  0.00            
ATOM    227 1HD2 HYP    20      55.720  51.150  40.900  1.00  0.00            
ATOM    228 2HD2 HYP    20      55.400  49.910  42.160  1.00  0.00            
ATOM    229  CG  HYP    20      57.530  50.140  41.700  1.00  0.00            
ATOM    230  HG  HYP    20      57.570  49.750  40.680  1.00  0.00            
ATOM    231  OD1 HYP    20      57.880  49.130  42.650  1.00  0.00            
ATOM    232  HD1 HYP    20      58.790  48.900  42.460  1.00  0.00            
ATOM    233  CB  HYP    20      58.390  51.480  41.720  1.00  0.00            
ATOM    234  HB1 HYP    20      59.440  51.270  41.950  1.00  0.00            
ATOM    235  HB2 HYP    20      58.290  51.970  40.750  1.00  0.00            
ATOM    236  CA  HYP    20      57.640  52.240  42.820  1.00  0.00            
ATOM    237  HA  HYP    20      58.060  51.900  43.770  1.00  0.00            
ATOM    238  C   HYP    20      57.860  53.710  42.550  1.00  0.00            
ATOM    239  O   HYP    20      57.240  54.300  41.640  1.00  0.00            
ATOM    240  N   GLY    21      58.770  54.320  43.310  1.00  0.00            
ATOM    241  H   GLY    21      59.270  53.620  43.830  1.00  0.00            
ATOM    242  CA  GLY    21      59.010  55.670  43.440  1.00  0.00            
ATOM    243  HA1 GLY    21      58.050  56.090  43.750  1.00  0.00            
ATOM    244  HA2 GLY    21      59.720  55.820  44.250  1.00  0.00            
ATOM    245  C   GLY    21      59.510  56.320  42.130  1.00  0.00            
ATOM    246  O   GLY    21      59.970  55.580  41.270  1.00  0.00            
ATOM    247  N   PRO    22      59.670  57.640  42.100  1.00  0.00            
ATOM    248  CD  PRO    22      59.360  58.590  43.240  1.00  0.00            
ATOM    249  HD1 PRO    22      58.620  58.240  43.960  1.00  0.00            
ATOM    250  HD2 PRO    22      60.330  58.800  43.700  1.00  0.00            
ATOM    251  CG  PRO    22      58.860  59.790  42.510  1.00  0.00            
ATOM    252  HG1 PRO    22      57.840  59.640  42.180  1.00  0.00            
ATOM    253  HG2 PRO    22      58.910  60.590  43.250  1.00  0.00            
ATOM    254  CB  PRO    22      59.770  59.840  41.330  1.00  0.00            
ATOM    255  HB1 PRO    22      59.350  60.410  40.500  1.00  0.00            
ATOM    256  HB2 PRO    22      60.710  60.380  41.460  1.00  0.00            
ATOM    257  CA  PRO    22      59.940  58.360  40.910  1.00  0.00            
ATOM    258  HA  PRO    22      59.150  58.050  40.230  1.00  0.00            
ATOM    259  C   PRO    22      61.290  58.160  40.240  1.00  0.00            
ATOM    260  O   PRO    22      62.290  58.060  41.000  1.00  0.00            
ATOM    261  N   HYP    23      61.380  57.910  38.910  1.00  0.00            
ATOM    262  CD2 HYP    23      60.310  57.890  37.940  1.00  0.00            
ATOM    263 1HD2 HYP    23      60.130  58.910  37.600  1.00  0.00            
ATOM    264 2HD2 HYP    23      59.390  57.420  38.300  1.00  0.00            
ATOM    265  CG  HYP    23      60.790  57.090  36.800  1.00  0.00            
ATOM    266  HG  HYP    23      60.240  57.290  35.880  1.00  0.00            
ATOM    267  OD1 HYP    23      60.660  55.680  37.010  1.00  0.00            
ATOM    268  HD1 HYP    23      60.530  55.230  36.170  1.00  0.00            
ATOM    269  CB  HYP    23      62.320  57.440  36.780  1.00  0.00            
ATOM    270  HB1 HYP    23      62.990  56.730  36.300  1.00  0.00            
ATOM    271  HB2 HYP    23      62.480  58.420  36.320  1.00  0.00            
ATOM    272  CA  HYP    23      62.630  57.580  38.280  1.00  0.00            
ATOM    273  HA  HYP    23      62.810  56.570  38.650  1.00  0.00            
ATOM    274  C   HYP    23      63.840  58.450  38.630  1.00  0.00            
ATOM    275  O   HYP    23      63.560  59.630  38.840  1.00  0.00            
ATOM    276  N   GLY    24      65.050  57.870  38.820  1.00  0.00            
ATOM    277  H   GLY    24      65.110  56.940  38.430  1.00  0.00            
ATOM    278  CA  GLY    24      66.200  58.470  39.450  1.00  0.00            
ATOM    279  HA1 GLY    24      65.950  58.620  40.500  1.00  0.00            
ATOM    280  HA2 GLY    24      67.030  57.760  39.400  1.00  0.00            
ATOM    281  C   GLY    24      66.700  59.810  38.830  1.00  0.00            
ATOM    282  O   GLY    24      66.350  60.120  37.720  1.00  0.00            
ATOM    283  N   PRO    25      67.640  60.540  39.550  1.00  0.00            
ATOM    284  CD  PRO    25      67.870  60.490  41.010  1.00  0.00            
ATOM    285  HD1 PRO    25      68.660  59.800  41.320  1.00  0.00            
ATOM    286  HD2 PRO    25      67.000  60.200  41.590  1.00  0.00            
ATOM    287  CG  PRO    25      68.300  61.870  41.360  1.00  0.00            
ATOM    288  HG1 PRO    25      67.440  62.540  41.430  1.00  0.00            
ATOM    289  HG2 PRO    25      68.890  61.840  42.280  1.00  0.00            
ATOM    290  CB  PRO    25      69.210  62.220  40.230  1.00  0.00            
ATOM    291  HB1 PRO    25      69.410  63.290  40.160  1.00  0.00            
ATOM    292  HB2 PRO    25      70.160  61.690  40.310  1.00  0.00            
ATOM    293  CA  PRO    25      68.430  61.750  39.040  1.00  0.00            
ATOM    294  HA  PRO    25      67.740  62.560  38.800  1.00  0.00            
ATOM    295  C   PRO    25      69.340  61.500  37.850  1.00  0.00            
ATOM    296  O   PRO    25      69.910  60.410  37.780  1.00  0.00            
ATOM    297  N   HYP    26      69.590  62.450  36.890  1.00  0.00            
ATOM    298  CD2 HYP    26      69.140  63.860  36.840  1.00  0.00            
ATOM    299 1HD2 HYP    26      69.850  64.400  37.480  1.00  0.00            
ATOM    300 2HD2 HYP    26      68.110  64.080  37.090  1.00  0.00            
ATOM    301  CG  HYP    26      69.300  64.210  35.330  1.00  0.00            
ATOM    302  HG  HYP    26      69.430  65.290  35.310  1.00  0.00            
ATOM    303  OD1 HYP    26      68.250  63.770  34.500  1.00  0.00            
ATOM    304  HD1 HYP    26      67.560  63.270  34.950  1.00  0.00            
ATOM    305  CB  HYP    26      70.620  63.560  34.920  1.00  0.00            
ATOM    306  HB1 HYP    26      70.710  63.230  33.880  1.00  0.00            
ATOM    307  HB2 HYP    26      71.390  64.260  35.250  1.00  0.00            
ATOM    308  CA  HYP    26      70.560  62.270  35.760  1.00  0.00            
ATOM    309  HA  HYP    26      70.210  61.460  35.120  1.00  0.00            
ATOM    310  C   HYP    26      71.930  61.940  36.270  1.00  0.00            
ATOM    311  O   HYP    26      72.360  62.440  37.390  1.00  0.00            
ATOM    312  N   GLY    27      72.670  61.150  35.550  1.00  0.00            
ATOM    313  H   GLY    27      72.280  60.650  34.760  1.00  0.00            
ATOM    314  CA  GLY    27      74.020  60.720  35.940  1.00  0.00            
ATOM    315  HA1 GLY    27      74.130  60.430  36.990  1.00  0.00            
ATOM    316  HA2 GLY    27      74.200  59.830  35.340  1.00  0.00            
ATOM    317  C   GLY    27      75.100  61.810  35.660  1.00  0.00            
ATOM    318  O   GLY    27      74.670  62.940  35.340  1.00  0.00            
ATOM    319  N   PRO    28      76.430  61.600  35.780  1.00  0.00            
ATOM    320  CD  PRO    28      77.030  60.500  36.490  1.00  0.00            
ATOM    321  HD1 PRO    28      76.450  60.360  37.400  1.00  0.00            
ATOM    322  HD2 PRO    28      77.030  59.590  35.890  1.00  0.00            
ATOM    323  CG  PRO    28      78.440  60.850  36.840  1.00  0.00            
ATOM    324  HG1 PRO    28      78.830  60.460  37.780  1.00  0.00            
ATOM    325  HG2 PRO    28      79.100  60.690  35.980  1.00  0.00            
ATOM    326  CB  PRO    28      78.300  62.410  36.860  1.00  0.00            
ATOM    327  HB1 PRO    28      77.860  62.780  37.780  1.00  0.00            
ATOM    328  HB2 PRO    28      79.310  62.840  36.860  1.00  0.00            
ATOM    329  CA  PRO    28      77.390  62.710  35.710  1.00  0.00            
ATOM    330  HA  PRO    28      76.850  63.630  35.940  1.00  0.00            
ATOM    331  C   PRO    28      78.090  62.790  34.320  1.00  0.00            
ATOM    332  O   PRO    28      78.000  61.850  33.550  1.00  0.00            
ATOM    333  N   HYP    29      78.910  63.850  34.140  1.00  0.00            
ATOM    334  CD2 HYP    29      78.840  65.150  34.860  1.00  0.00            
ATOM    335 1HD2 HYP    29      79.260  65.050  35.860  1.00  0.00            
ATOM    336 2HD2 HYP    29      77.880  65.650  34.860  1.00  0.00            
ATOM    337  CG  HYP    29      79.680  66.060  34.020  1.00  0.00            
ATOM    338  HG  HYP    29      80.160  66.890  34.550  1.00  0.00            
ATOM    339  OD1 HYP    29      78.990  66.640  32.970  1.00  0.00            
ATOM    340  HD1 HYP    29      78.320  67.250  33.280  1.00  0.00            
ATOM    341  CB  HYP    29      80.730  65.160  33.460  1.00  0.00            
ATOM    342  HB1 HYP    29      81.270  65.670  32.660  1.00  0.00            
ATOM    343  HB2 HYP    29      81.450  64.830  34.210  1.00  0.00            
ATOM    344  CA  HYP    29      79.910  63.920  33.120  1.00  0.00            
ATOM    345  HA  HYP    29      79.410  64.020  32.150  1.00  0.00            
ATOM    346  C   HYP    29      80.740  62.680  32.940  1.00  0.00            
ATOM    347  O   HYP    29      81.200  62.070  33.930  1.00  0.00            
ATOM    348  N   GLY    30      80.980  62.270  31.710  1.00  0.00            
ATOM    349  H   GLY    30      80.700  62.870  30.950  1.00  0.00            
ATOM    350  CA  GLY    30      81.860  61.130  31.420  1.00  0.00            
ATOM    351  HA1 GLY    30      81.280  60.220  31.630  1.00  0.00            
ATOM    352  HA2 GLY    30      82.100  61.190  30.360  1.00  0.00            
ATOM    353  C   GLY    30      83.250  61.130  32.050  1.00  0.00            
ATOM    354  O   GLY    30      83.850  62.200  32.130  1.00  0.00            
ATOM    355  N   NH2    31      83.710  60.020  32.640  1.00  0.00            
ATOM    356  H1  NH2    31      83.140  59.190  32.530  1.00  0.00            
ATOM    357  H2  NH2    31      84.550  59.930  33.200  1.00  0.00            
ATOM    358  CH3 ACE     1      27.970  43.700  83.700  1.00  0.00            
ATOM    359 1HH3 ACE     1      27.130  43.670  83.000  1.00  0.00            
ATOM    360 2HH3 ACE     1      27.730  42.850  84.340  1.00  0.00            
ATOM    361 3HH3 ACE     1      28.030  44.650  84.220  1.00  0.00            
ATOM    362  C   ACE     1      29.250  43.570  82.880  1.00  0.00            
ATOM    363  O   ACE     1      30.230  44.290  83.140  1.00  0.00            
ATOM    364  N   PRO     2      29.250  42.670  81.900  1.00  0.00            
ATOM    365  CD  PRO     2      28.270  41.640  81.660  1.00  0.00            
ATOM    366  HD1 PRO     2      27.800  41.430  82.620  1.00  0.00            
ATOM    367  HD2 PRO     2      27.540  41.930  80.910  1.00  0.00            
ATOM    368  CG  PRO     2      29.070  40.470  81.050  1.00  0.00            
ATOM    369  HG1 PRO     2      29.530  39.880  81.840  1.00  0.00            
ATOM    370  HG2 PRO     2      28.540  39.800  80.370  1.00  0.00            
ATOM    371  CB  PRO     2      30.100  41.260  80.240  1.00  0.00            
ATOM    372  HB1 PRO     2      30.940  40.580  80.080  1.00  0.00            
ATOM    373  HB2 PRO     2      29.710  41.550  79.260  1.00  0.00            
ATOM    374  CA  PRO     2      30.360  42.580  80.980  1.00  0.00            
ATOM    375  HA  PRO     2      31.250  42.440  81.600  1.00  0.00            
ATOM    376  C   PRO     2      30.480  43.860  80.090  1.00  0.00            
ATOM    377  O   PRO     2      29.540  44.610  79.780  1.00  0.00            
ATOM    378  N   HYP     3      31.710  44.120  79.630  1.00  0.00            
ATOM    379  CD2 HYP     3      32.940  43.420  79.910  1.00  0.00            
ATOM    380 1HD2 HYP     3      33.230  42.650  79.190  1.00  0.00            
ATOM    381 2HD2 HYP     3      33.000  43.100  80.950  1.00  0.00            
ATOM    382  CG  HYP     3      34.040  44.480  79.760  1.00  0.00            
ATOM    383  HG  HYP     3      34.950  43.890  79.680  1.00  0.00            
ATOM    384  OD1 HYP     3      34.010  45.390  80.810  1.00  0.00            
ATOM    385  HD1 HYP     3      34.370  44.950  81.590  1.00  0.00            
ATOM    386  CB  HYP     3      33.570  45.190  78.470  1.00  0.00            
ATOM    387  HB1 HYP     3      33.940  46.220  78.420  1.00  0.00            
ATOM    388  HB2 HYP     3      33.760  44.610  77.570  1.00  0.00            
ATOM    389  CA  HYP     3      32.010  45.230  78.710  1.00  0.00            
ATOM    390  HA  HYP     3      31.700  46.190  79.120  1.00  0.00            
ATOM    391  C   HYP     3      31.320  44.990  77.370  1.00  0.00            
ATOM    392  O   HYP     3      31.200  43.840  76.850  1.00  0.00            
ATOM    393  N   GLY     4      30.840  46.050  76.770  1.00  0.00            
ATOM    394  H   GLY     4      30.760  46.860  77.370  1.00  0.00            
ATOM    395  CA  GLY     4      30.020  45.990  75.550  1.00  0.00            
ATOM    396  HA1 GLY     4      29.160  45.340  75.710  1.00  0.00            
ATOM    397  HA2 GLY     4      29.630  47.000  75.440  1.00  0.00            
ATOM    398  C   GLY     4      30.760  45.500  74.230  1.00  0.00            
ATOM    399  O   GLY     4      31.980  45.200  74.270  1.00  0.00            
ATOM    400  N   PRO     5      30.050  45.440  73.060  1.00  0.00            
ATOM    401  CD  PRO     5      28.610  45.620  72.950  1.00  0.00            
ATOM    402  HD1 PRO     5      28.160  45.070  73.770  1.00  0.00            
ATOM    403  HD2 PRO     5      28.270  46.650  72.840  1.00  0.00            
ATOM    404  CG  PRO     5      28.340  44.820  71.710  1.00  0.00            
ATOM    405  HG1 PRO     5      28.390  43.770  72.010  1.00  0.00            
ATOM    406  HG2 PRO     5      27.400  45.100  71.230  1.00  0.00            
ATOM    407  CB  PRO     5      29.490  45.130  70.820  1.00  0.00            
ATOM    408  HB1 PRO     5      29.400  44.450  69.970  1.00  0.00            
ATOM    409  HB2 PRO     5      29.320  46.170  70.540  1.00  0.00            
ATOM    410  CA  PRO     5      30.680  45.020  71.770  1.00  0.00            
ATOM    411  HA  PRO     5      30.940  43.970  71.870  1.00  0.00            
ATOM    412  C   PRO     5      31.830  45.830  71.240  1.00  0.00            
ATOM    413  O   PRO     5      31.740  47.060  71.370  1.00  0.00            
ATOM    414  N   HYP     6      32.800  45.220  70.560  1.00  0.00            
ATOM    415  CD2 HYP     6      32.940  43.800  70.390  1.00  0.00            
ATOM    416 1HD2 HYP     6      32.380  43.460  69.520  1.00  0.00            
ATOM    417 2HD2 HYP     6      32.600  43.230  71.250  1.00  0.00            
ATOM    418  CG  HYP     6      34.470  43.600  70.140  1.00  0.00            
ATOM    419  HG  HYP     6      34.690  42.730  69.530  1.00  0.00            
ATOM    420  OD1 HYP     6      35.180  43.420  71.370  1.00  0.00            
ATOM    421  HD1 HYP     6      36.040  43.030  71.180  1.00  0.00            
ATOM    422  CB  HYP     6      34.850  44.880  69.410  1.00  0.00            
ATOM    423  HB1 HYP     6      35.830  45.310  69.630  1.00  0.00            
ATOM    424  HB2 HYP     6      34.700  44.730  68.340  1.00  0.00            
ATOM    425  CA  HYP     6      33.840  45.960  69.870  1.00  0.00            
ATOM    426  HA  HYP     6      34.370  46.510  70.650  1.00  0.00            
ATOM    427  C   HYP     6      33.270  46.940  68.820  1.00  0.00            
ATOM    428  O   HYP     6      32.280  46.660  68.070  1.00  0.00            
ATOM    429  N   GLY     7      33.820  48.150  68.840  1.00  0.00            
ATOM    430  H   GLY     7      34.610  48.260  69.450  1.00  0.00            
ATOM    431  CA  GLY     7      33.240  49.340  68.180  1.00  0.00            
ATOM    432  HA1 GLY     7      32.160  49.340  68.350  1.00  0.00            
ATOM    433  HA2 GLY     7      33.650  50.310  68.470  1.00  0.00            
ATOM    434  C   GLY     7      33.290  49.400  66.640  1.00  0.00            
ATOM    435  O   GLY     7      33.490  48.330  66.050  1.00  0.00            
ATOM    436  N   PRO     8      33.190  50.570  65.890  1.00  0.00            
ATOM    437  CD  PRO     8      32.750  51.820  66.480  1.00  0.00            
ATOM    438  HD1 PRO     8      33.390  52.160  67.300  1.00  0.00            
ATOM    439  HD2 PRO     8      31.760  51.780  66.940  1.00  0.00            
ATOM    440  CG  PRO     8      32.720  52.930  65.410  1.00  0.00            
ATOM    441  HG1 PRO     8      31.860  53.570  65.610  1.00  0.00            
ATOM    442  HG2 PRO     8      33.660  53.490  65.320  1.00  0.00            
ATOM    443  CB  PRO     8      32.560  52.020  64.220  1.00  0.00            
ATOM    444  HB1 PRO     8      31.500  51.810  64.060  1.00  0.00            
ATOM    445  HB2 PRO     8      32.940  52.530  63.340  1.00  0.00            
ATOM    446  CA  PRO     8      33.250  50.720  64.500  1.00  0.00            
ATOM    447  HA  PRO     8      32.800  49.850  64.030  1.00  0.00            
ATOM    448  C   PRO     8      34.700  50.820  63.980  1.00  0.00            
ATOM    449  O   PRO     8      35.650  51.040  64.800  1.00  0.00            
ATOM    450  N   HYP     9      34.800  50.830  62.610  1.00  0.00            
ATOM    451  CD2 HYP     9      33.790  50.560  61.560  1.00  0.00            
ATOM    452 1HD2 HYP     9      33.130  51.380  61.280  1.00  0.00            
ATOM    453 2HD2 HYP     9      33.160  49.730  61.900  1.00  0.00            
ATOM    454  CG  HYP     9      34.640  50.080  60.390  1.00  0.00            
ATOM    455  HG  HYP     9      34.050  50.360  59.520  1.00  0.00            
ATOM    456  OD1 HYP     9      34.900  48.720  60.410  1.00  0.00            
ATOM    457  HD1 HYP     9      34.520  48.440  59.570  1.00  0.00            
ATOM    458  CB  HYP     9      35.900  50.920  60.580  1.00  0.00            
ATOM    459  HB1 HYP     9      36.760  50.430  60.140  1.00  0.00            
ATOM    460  HB2 HYP     9      35.690  51.910  60.160  1.00  0.00            
ATOM    461  CA  HYP     9      36.140  51.040  62.000  1.00  0.00            
ATOM    462  HA  HYP     9      36.760  50.210  62.350  1.00  0.00            
ATOM    463  C   HYP     9      36.780  52.390  62.440  1.00  0.00            
ATOM    464  O   HYP     9      36.000  53.340  62.660  1.00  0.00            
ATOM    465  N   GLY    10      38.070  52.500  62.640  1.00  0.00            
ATOM    466  H   GLY    10      38.660  51.680  62.600  1.00  0.00            
ATOM    467  CA  GLY    10      38.740  53.820  62.630  1.00  0.00            
ATOM    468  HA1 GLY    10      38.360  54.410  63.460  1.00  0.00            
ATOM    469  HA2 GLY    10      39.820  53.710  62.790  1.00  0.00            
ATOM    470  C   GLY    10      38.570  54.610  61.250  1.00  0.00            
ATOM    471  O   GLY    10      37.880  54.110  60.400  1.00  0.00            
ATOM    472  N   PRO    11      39.210  55.790  61.060  1.00  0.00            
ATOM    473  CD  PRO    11      39.820  56.490  62.160  1.00  0.00            
ATOM    474  HD1 PRO    11      40.720  55.990  62.510  1.00  0.00            
ATOM    475  HD2 PRO    11      39.060  56.550  62.950  1.00  0.00            
ATOM    476  CG  PRO    11      40.020  57.970  61.690  1.00  0.00            
ATOM    477  HG1 PRO    11      39.130  58.570  61.860  1.00  0.00            
ATOM    478  HG2 PRO    11      40.910  58.430  62.110  1.00  0.00            
ATOM    479  CB  PRO    11      40.170  57.760  60.150  1.00  0.00            
ATOM    480  HB1 PRO    11      39.870  58.610  59.540  1.00  0.00            
ATOM    481  HB2 PRO    11      41.210  57.520  59.960  1.00  0.00            
ATOM    482  CA  PRO    11      39.310  56.500  59.830  1.00  0.00            
ATOM    483  HA  PRO    11      38.280  56.800  59.630  1.00  0.00            
ATOM    484  C   PRO    11      39.820  55.690  58.600  1.00  0.00            
ATOM    485  O   PRO    11      40.730  54.870  58.800  1.00  0.00            
ATOM    486  N   HYP    12      39.240  55.850  57.360  1.00  0.00            
ATOM    487  CD2 HYP    12      38.110  56.700  57.050  1.00  0.00            
ATOM    488 1HD2 HYP    12      38.310  57.750  57.260  1.00  0.00            
ATOM    489 2HD2 HYP    12      37.220  56.430  57.630  1.00  0.00            
ATOM    490  CG  HYP    12      37.760  56.360  55.590  1.00  0.00            
ATOM    491  HG  HYP    12      37.330  57.290  55.200  1.00  0.00            
ATOM    492  OD1 HYP    12      36.810  55.330  55.540  1.00  0.00            
ATOM    493  HD1 HYP    12      36.360  55.300  54.700  1.00  0.00            
ATOM    494  CB  HYP    12      39.160  56.050  54.990  1.00  0.00            
ATOM    495  HB1 HYP    12      39.120  55.440  54.080  1.00  0.00            
ATOM    496  HB2 HYP    12      39.700  56.930  54.650  1.00  0.00            
ATOM    497  CA  HYP    12      39.850  55.350  56.130  1.00  0.00            
ATOM    498  HA  HYP    12      39.750  54.280  55.960  1.00  0.00            
ATOM    499  C   HYP    12      41.360  55.760  56.140  1.00  0.00            
ATOM    500  O   HYP    12      41.650  56.850  56.700  1.00  0.00            
ATOM    501  N   GLY    13      42.170  54.790  55.810  1.00  0.00            
ATOM    502  H   GLY    13      41.740  54.100  55.220  1.00  0.00            
ATOM    503  CA  GLY    13      43.620  54.950  55.780  1.00  0.00            
ATOM    504  HA1 GLY    13      43.830  56.010  55.620  1.00  0.00            
ATOM    505  HA2 GLY    13      44.020  54.630  56.750  1.00  0.00            
ATOM    506  C   GLY    13      44.320  54.110  54.740  1.00  0.00            
ATOM    507  O   GLY    13      43.570  53.450  54.060  1.00  0.00            
ATOM    508  N   GLN    14      45.640  54.100  54.610  1.00  0.00            
ATOM    509  H   GLN    14      46.150  54.680  55.250  1.00  0.00            
ATOM    510  CA  GLN    14      46.280  53.360  53.630  1.00  0.00            
ATOM    511  HA  GLN    14      45.620  52.550  53.310  1.00  0.00            
ATOM    512  CB  GLN    14      46.460  54.150  52.370  1.00  0.00            
ATOM    513  HB1 GLN    14      46.840  53.490  51.590  1.00  0.00            
ATOM    514  HB2 GLN    14      45.440  54.400  52.070  1.00  0.00            
ATOM    515  CG  GLN    14      47.280  55.440  52.510  1.00  0.00            
ATOM    516  HG1 GLN    14      46.920  56.060  53.320  1.00  0.00            
ATOM    517  HG2 GLN    14      48.320  55.140  52.650  1.00  0.00            
ATOM    518  CD  GLN    14      47.170  56.250  51.220  1.00  0.00            
ATOM    519  OE1 GLN    14      46.150  56.300  50.490  1.00  0.00            
ATOM    520  NE2 GLN    14      48.200  56.910  50.830  1.00  0.00            
ATOM    521 1HE2 GLN    14      48.280  57.360  49.930  1.00  0.00            
ATOM    522 2HE2 GLN    14      48.940  57.020  51.520  1.00  0.00            
ATOM    523  C   GLN    14      47.560  52.660  54.030  1.00  0.00            
ATOM    524  O   GLN    14      48.160  52.870  55.110  1.00  0.00            
ATOM    525  N   GLY    15      48.100  51.950  53.100  1.00  0.00            
ATOM    526  H   GLY    15      47.590  51.770  52.250  1.00  0.00            
ATOM    527  CA  GLY    15      49.360  51.230  53.360  1.00  0.00            
ATOM    528  HA1 GLY    15      49.330  50.470  54.140  1.00  0.00            
ATOM    529  HA2 GLY    15      49.500  50.590  52.490  1.00  0.00            
ATOM    530  C   GLY    15      50.630  52.060  53.420  1.00  0.00            
ATOM    531  O   GLY    15      50.650  53.310  53.290  1.00  0.00            
ATOM    532  N   PRO    16      51.730  51.300  53.520  1.00  0.00            
ATOM    533  CD  PRO    16      51.810  49.880  53.860  1.00  0.00            
ATOM    534  HD1 PRO    16      51.290  49.630  54.790  1.00  0.00            
ATOM    535  HD2 PRO    16      51.400  49.220  53.100  1.00  0.00            
ATOM    536  CG  PRO    16      53.270  49.470  54.050  1.00  0.00            
ATOM    537  HG1 PRO    16      53.390  48.670  54.780  1.00  0.00            
ATOM    538  HG2 PRO    16      53.750  49.240  53.100  1.00  0.00            
ATOM    539  CB  PRO    16      53.830  50.830  54.600  1.00  0.00            
ATOM    540  HB1 PRO    16      53.690  50.870  55.680  1.00  0.00            
ATOM    541  HB2 PRO    16      54.910  50.910  54.500  1.00  0.00            
ATOM    542  CA  PRO    16      53.040  51.910  53.820  1.00  0.00            
ATOM    543  HA  PRO    16      52.960  52.790  54.460  1.00  0.00            
ATOM    544  C   PRO    16      53.860  52.310  52.580  1.00  0.00            
ATOM    545  O   PRO    16      53.490  51.970  51.410  1.00  0.00            
ATOM    546  N   HYP    17      54.860  53.180  52.710  1.00  0.00            
ATOM    547  CD2 HYP    17      55.300  53.880  53.930  1.00  0.00            
ATOM    548 1HD2 HYP    17      56.150  53.260  54.240  1.00  0.00            
ATOM    549 2HD2 HYP    17      54.640  54.240  54.710  1.00  0.00            
ATOM    550  CG  HYP    17      56.010  55.110  53.400  1.00  0.00            
ATOM    551  HG  HYP    17      56.750  55.420  54.140  1.00  0.00            
ATOM    552  OD1 HYP    17      55.090  56.170  53.070  1.00  0.00            
ATOM    553  HD1 HYP    17      54.590  56.420  53.850  1.00  0.00            
ATOM    554  CB  HYP    17      56.580  54.650  52.080  1.00  0.00            
ATOM    555  HB1 HYP    17      56.740  55.460  51.360  1.00  0.00            
ATOM    556  HB2 HYP    17      57.460  54.020  52.220  1.00  0.00            
ATOM    557  CA  HYP    17      55.540  53.780  51.560  1.00  0.00            
ATOM    558  HA  HYP    17      54.830  54.370  50.980  1.00  0.00            
ATOM    559  C   HYP    17      55.960  52.760  50.570  1.00  0.00            
ATOM    560  O   HYP    17      56.270  51.610  50.920  1.00  0.00            
ATOM    561  N   GLY    18      55.970  53.170  49.330  1.00  0.00            
ATOM    562  H   GLY    18      55.850  54.160  49.160  1.00  0.00            
ATOM    563  CA  GLY    18      56.440  52.370  48.200  1.00  0.00            
ATOM    564  HA1 GLY    18      55.990  51.380  48.290  1.00  0.00            
ATOM    565  HA2 GLY    18      56.020  52.750  47.280  1.00  0.00            
ATOM    566  C   GLY    18      57.950  52.280  48.010  1.00  0.00            
ATOM    567  O   GLY    18      58.620  53.080  48.610  1.00  0.00            
ATOM    568  N   PRO    19      58.570  51.370  47.290  1.00  0.00            
ATOM    569  CD  PRO    19      57.930  50.410  46.380  1.00  0.00            
ATOM    570  HD1 PRO    19      57.280  49.820  47.040  1.00  0.00            
ATOM    571  HD2 PRO    19      57.340  50.940  45.640  1.00  0.00            
ATOM    572  CG  PRO    19      59.020  49.590  45.700  1.00  0.00            
ATOM    573  HG1 PRO    19      58.640  48.560  45.640  1.00  0.00            
ATOM    574  HG2 PRO    19      59.190  49.860  44.660  1.00  0.00            
ATOM    575  CB  PRO    19      60.250  49.800  46.590  1.00  0.00            
ATOM    576  HB1 PRO    19      60.130  49.080  47.400  1.00  0.00            
ATOM    577  HB2 PRO    19      61.250  49.700  46.160  1.00  0.00            
ATOM    578  CA  PRO    19      60.000  51.190  47.190  1.00  0.00            
ATOM    579  HA  PRO    19      60.510  51.150  48.150  1.00  0.00            
ATOM    580  C   PRO    19      60.710  52.340  46.360  1.00  0.00            
ATOM    581  O   PRO    19      60.060  53.010  45.500  1.00  0.00            
ATOM    582  N   HYP    20      61.970  52.640  46.510  1.00  0.00            
ATOM    583  CD2 HYP    20      62.950  51.970  47.400  1.00  0.00            
ATOM    584 1HD2 HYP    20      63.230  51.000  46.980  1.00  0.00            
ATOM    585 2HD2 HYP    20      62.490  52.000  48.390  1.00  0.00            
ATOM    586  CG  HYP    20      64.200  52.830  47.380  1.00  0.00            
ATOM    587  HG  HYP    20      65.110  52.250  47.180  1.00  0.00            
ATOM    588  OD1 HYP    20      64.340  53.520  48.640  1.00  0.00            
ATOM    589  HD1 HYP    20      65.140  54.050  48.560  1.00  0.00            
ATOM    590  CB  HYP    20      64.060  53.900  46.270  1.00  0.00            
ATOM    591  HB1 HYP    20      64.240  54.890  46.680  1.00  0.00            
ATOM    592  HB2 HYP    20      64.700  53.500  45.480  1.00  0.00            
ATOM    593  CA  HYP    20      62.630  53.670  45.720  1.00  0.00            
ATOM    594  HA  HYP    20      62.120  54.630  45.850  1.00  0.00            
ATOM    595  C   HYP    20      62.690  53.280  44.210  1.00  0.00            
ATOM    596  O   HYP    20      62.670  52.070  43.850  1.00  0.00            
ATOM    597  N   GLY    21      62.680  54.310  43.400  1.00  0.00            
ATOM    598  H   GLY    21      62.550  55.230  43.790  1.00  0.00            
ATOM    599  CA  GLY    21      62.700  54.130  41.930  1.00  0.00            
ATOM    600  HA1 GLY    21      61.850  53.500  41.670  1.00  0.00            
ATOM    601  HA2 GLY    21      62.490  55.090  41.460  1.00  0.00            
ATOM    602  C   GLY    21      63.960  53.590  41.290  1.00  0.00            
ATOM    603  O   GLY    21      64.950  53.150  41.930  1.00  0.00            
ATOM    604  N   PRO    22      64.060  53.450  39.910  1.00  0.00            
ATOM    605  CD  PRO    22      63.010  53.820  39.030  1.00  0.00            
ATOM    606  HD1 PRO    22      62.460  54.700  39.360  1.00  0.00            
ATOM    607  HD2 PRO    22      62.200  53.100  39.150  1.00  0.00            
ATOM    608  CG  PRO    22      63.540  53.660  37.630  1.00  0.00            
ATOM    609  HG1 PRO    22      62.760  53.340  36.930  1.00  0.00            
ATOM    610  HG2 PRO    22      63.930  54.620  37.310  1.00  0.00            
ATOM    611  CB  PRO    22      64.500  52.470  37.830  1.00  0.00            
ATOM    612  HB1 PRO    22      63.840  51.600  37.850  1.00  0.00            
ATOM    613  HB2 PRO    22      65.230  52.400  37.030  1.00  0.00            
ATOM    614  CA  PRO    22      65.100  52.750  39.160  1.00  0.00            
ATOM    615  HA  PRO    22      65.340  51.830  39.700  1.00  0.00            
ATOM    616  C   PRO    22      66.390  53.670  39.070  1.00  0.00            
ATOM    617  O   PRO    22      66.350  54.920  39.180  1.00  0.00            
ATOM    618  N   HYP    23      67.530  53.050  38.690  1.00  0.00            
ATOM    619  CD2 HYP    23      67.800  51.690  38.690  1.00  0.00            
ATOM    620 1HD2 HYP    23      67.460  51.310  37.730  1.00  0.00            
ATOM    621 2HD2 HYP    23      67.240  51.250  39.510  1.00  0.00            
ATOM    622  CG  HYP    23      69.290  51.490  38.880  1.00  0.00            
ATOM    623  HG  HYP    23      69.650  50.540  38.500  1.00  0.00            
ATOM    624  OD1 HYP    23      69.770  51.590  40.240  1.00  0.00            
ATOM    625  HD1 HYP    23      69.290  50.960  40.780  1.00  0.00            
ATOM    626  CB  HYP    23      69.820  52.680  38.060  1.00  0.00            
ATOM    627  HB1 HYP    23      70.790  53.010  38.450  1.00  0.00            
ATOM    628  HB2 HYP    23      69.870  52.350  37.020  1.00  0.00            
ATOM    629  CA  HYP    23      68.780  53.810  38.370  1.00  0.00            
ATOM    630  HA  HYP    23      69.220  54.300  39.240  1.00  0.00            
ATOM    631  C   HYP    23      68.540  54.850  37.210  1.00  0.00            
ATOM    632  O   HYP    23      67.810  54.490  36.300  1.00  0.00            
ATOM    633  N   GLY    24      69.090  56.060  37.300  1.00  0.00            
ATOM    634  H   GLY    24      69.440  56.170  38.240  1.00  0.00            
ATOM    635  CA  GLY    24      68.760  57.220  36.410  1.00  0.00            
ATOM    636  HA1 GLY    24      67.680  57.370  36.450  1.00  0.00            
ATOM    637  HA2 GLY    24      69.250  58.130  36.770  1.00  0.00            
ATOM    638  C   GLY    24      69.040  57.170  34.880  1.00  0.00            
ATOM    639  O   GLY    24      69.510  56.130  34.450  1.00  0.00            
ATOM    640  N   PRO    25      68.850  58.310  34.140  1.00  0.00            
ATOM    641  CD  PRO    25      68.260  59.520  34.660  1.00  0.00            
ATOM    642  HD1 PRO    25      68.950  59.980  35.370  1.00  0.00            
ATOM    643  HD2 PRO    25      67.310  59.240  35.100  1.00  0.00            
ATOM    644  CG  PRO    25      68.070  60.390  33.460  1.00  0.00            
ATOM    645  HG1 PRO    25      67.150  60.970  33.550  1.00  0.00            
ATOM    646  HG2 PRO    25      68.860  61.140  33.510  1.00  0.00            
ATOM    647  CB  PRO    25      68.170  59.490  32.200  1.00  0.00            
ATOM    648  HB1 PRO    25      67.210  59.010  32.020  1.00  0.00            
ATOM    649  HB2 PRO    25      68.530  60.040  31.320  1.00  0.00            
ATOM    650  CA  PRO    25      69.200  58.420  32.750  1.00  0.00            
ATOM    651  HA  PRO    25      69.050  57.490  32.200  1.00  0.00            
ATOM    652  C   PRO    25      70.650  58.910  32.670  1.00  0.00            
ATOM    653  O   PRO    25      71.200  59.500  33.600  1.00  0.00            
ATOM    654  N   HYP    26      71.330  58.670  31.500  1.00  0.00            
ATOM    655  CD2 HYP    26      70.920  57.820  30.350  1.00  0.00            
ATOM    656 1HD2 HYP    26      70.200  58.400  29.770  1.00  0.00            
ATOM    657 2HD2 HYP    26      70.500  56.890  30.720  1.00  0.00            
ATOM    658  CG  HYP    26      72.180  57.450  29.510  1.00  0.00            
ATOM    659  HG  HYP    26      72.080  57.720  28.460  1.00  0.00            
ATOM    660  OD1 HYP    26      72.540  56.100  29.640  1.00  0.00            
ATOM    661  HD1 HYP    26      73.480  55.960  29.510  1.00  0.00            
ATOM    662  CB  HYP    26      73.250  58.410  30.080  1.00  0.00            
ATOM    663  HB1 HYP    26      74.210  57.910  30.190  1.00  0.00            
ATOM    664  HB2 HYP    26      73.340  59.270  29.420  1.00  0.00            
ATOM    665  CA  HYP    26      72.750  59.040  31.390  1.00  0.00            
ATOM    666  HA  HYP    26      73.330  58.520  32.150  1.00  0.00            
ATOM    667  C   HYP    26      73.040  60.570  31.500  1.00  0.00            
ATOM    668  O   HYP    26      72.220  61.400  31.070  1.00  0.00            
ATOM    669  N   GLY    27      74.120  60.890  32.160  1.00  0.00            
ATOM    670  H   GLY    27      74.620  60.200  32.700  1.00  0.00            
ATOM    671  CA  GLY    27      74.580  62.290  32.290  1.00  0.00            
ATOM    672  HA1 GLY    27      73.690  62.880  32.530  1.00  0.00            
ATOM    673  HA2 GLY    27      75.370  62.330  33.030  1.00  0.00            
ATOM    674  C   GLY    27      75.080  62.710  30.850  1.00  0.00            
ATOM    675  O   GLY    27      75.030  61.900  29.890  1.00  0.00            
ATOM    676  N   PRO    28      75.690  63.950  30.740  1.00  0.00            
ATOM    677  CD  PRO    28      75.670  64.940  31.900  1.00  0.00            
ATOM    678  HD1 PRO    28      74.740  64.870  32.470  1.00  0.00            
ATOM    679  HD2 PRO    28      76.510  64.830  32.570  1.00  0.00            
ATOM    680  CG  PRO    28      75.750  66.310  31.120  1.00  0.00            
ATOM    681  HG1 PRO    28      74.740  66.620  30.850  1.00  0.00            
ATOM    682  HG2 PRO    28      76.340  67.010  31.700  1.00  0.00            
ATOM    683  CB  PRO    28      76.430  66.010  29.720  1.00  0.00            
ATOM    684  HB1 PRO    28      75.740  66.490  29.020  1.00  0.00            
ATOM    685  HB2 PRO    28      77.450  66.330  29.550  1.00  0.00            
ATOM    686  CA  PRO    28      76.280  64.490  29.480  1.00  0.00            
ATOM    687  HA  PRO    28      75.520  64.260  28.730  1.00  0.00            
ATOM    688  C   PRO    28      77.670  63.910  29.220  1.00  0.00            
ATOM    689  O   PRO    28      78.180  63.260  30.070  1.00  0.00            
ATOM    690  N   HYP    29      78.370  64.290  28.070  1.00  0.00            
ATOM    691  CD2 HYP    29      77.810  64.890  26.880  1.00  0.00            
ATOM    692 1HD2 HYP    29      78.060  65.950  26.910  1.00  0.00            
ATOM    693 2HD2 HYP    29      76.750  64.650  26.770  1.00  0.00            
ATOM    694  CG  HYP    29      78.530  64.220  25.700  1.00  0.00            
ATOM    695  HG  HYP    29      78.640  64.900  24.850  1.00  0.00            
ATOM    696  OD1 HYP    29      78.050  62.920  25.400  1.00  0.00            
ATOM    697  HD1 HYP    29      77.090  62.930  25.480  1.00  0.00            
ATOM    698  CB  HYP    29      79.900  64.220  26.250  1.00  0.00            
ATOM    699  HB1 HYP    29      80.580  63.530  25.760  1.00  0.00            
ATOM    700  HB2 HYP    29      80.330  65.230  26.240  1.00  0.00            
ATOM    701  CA  HYP    29      79.710  63.860  27.750  1.00  0.00            
ATOM    702  HA  HYP    29      79.830  62.790  27.920  1.00  0.00            
ATOM    703  C   HYP    29      80.740  64.610  28.620  1.00  0.00            
ATOM    704  O   HYP    29      80.470  65.510  29.360  1.00  0.00            
ATOM    705  N   GLY    30      81.960  64.040  28.650  1.00  0.00            
ATOM    706  H   GLY    30      82.100  63.170  28.160  1.00  0.00            
ATOM    707  CA  GLY    30      83.070  64.590  29.470  1.00  0.00            
ATOM    708  HA1 GLY    30      82.680  65.170  30.310  1.00  0.00            
ATOM    709  HA2 GLY    30      83.580  63.730  29.910  1.00  0.00            
ATOM    710  C   GLY    30      84.000  65.460  28.620  1.00  0.00            
ATOM    711  O   GLY    30      83.580  66.130  27.670  1.00  0.00            
ATOM    712  N   NH2    31      85.290  65.440  28.830  1.00  0.00            
ATOM    713  H1  NH2    31      85.740  64.920  29.570  1.00  0.00            
ATOM    714  H2  NH2    31      85.900  66.010  28.270  1.00  0.00            
ATOM    715  CH3 ACE     1      28.240  47.480  82.170  1.00  0.00            
ATOM    716 1HH3 ACE     1      28.460  47.720  83.210  1.00  0.00            
ATOM    717 2HH3 ACE     1      27.180  47.410  81.930  1.00  0.00            
ATOM    718 3HH3 ACE     1      28.740  46.580  81.820  1.00  0.00            
ATOM    719  C   ACE     1      28.920  48.520  81.270  1.00  0.00            
ATOM    720  O   ACE     1      28.250  49.320  80.630  1.00  0.00            
ATOM    721  N   PRO     2      30.210  48.530  81.190  1.00  0.00            
ATOM    722  CD  PRO     2      31.050  47.560  81.860  1.00  0.00            
ATOM    723  HD1 PRO     2      30.880  46.520  81.570  1.00  0.00            
ATOM    724  HD2 PRO     2      30.940  47.580  82.950  1.00  0.00            
ATOM    725  CG  PRO     2      32.460  48.060  81.570  1.00  0.00            
ATOM    726  HG1 PRO     2      33.110  47.890  82.430  1.00  0.00            
ATOM    727  HG2 PRO     2      32.970  47.670  80.690  1.00  0.00            
ATOM    728  CB  PRO     2      32.250  49.540  81.380  1.00  0.00            
ATOM    729  HB1 PRO     2      32.060  49.820  82.420  1.00  0.00            
ATOM    730  HB2 PRO     2      33.070  50.030  80.860  1.00  0.00            
ATOM    731  CA  PRO     2      30.940  49.650  80.620  1.00  0.00            
ATOM    732  HA  PRO     2      30.430  50.570  80.890  1.00  0.00            
ATOM    733  C   PRO     2      31.140  49.660  79.100  1.00  0.00            
ATOM    734  O   PRO     2      30.690  48.670  78.450  1.00  0.00            
ATOM    735  N   HYP     3      31.850  50.670  78.520  1.00  0.00            
ATOM    736  CD2 HYP     3      32.120  51.920  79.090  1.00  0.00            
ATOM    737 1HD2 HYP     3      33.210  51.950  79.190  1.00  0.00            
ATOM    738 2HD2 HYP     3      31.650  52.130  80.050  1.00  0.00            
ATOM    739  CG  HYP     3      31.630  52.940  78.070  1.00  0.00            
ATOM    740  HG  HYP     3      32.150  53.890  78.080  1.00  0.00            
ATOM    741  OD1 HYP     3      30.190  53.100  78.040  1.00  0.00            
ATOM    742  HD1 HYP     3      30.100  54.050  77.940  1.00  0.00            
ATOM    743  CB  HYP     3      32.070  52.200  76.770  1.00  0.00            
ATOM    744  HB1 HYP     3      31.410  52.510  75.960  1.00  0.00            
ATOM    745  HB2 HYP     3      33.080  52.520  76.540  1.00  0.00            
ATOM    746  CA  HYP     3      31.950  50.740  77.050  1.00  0.00            
ATOM    747  HA  HYP     3      31.010  50.470  76.560  1.00  0.00            
ATOM    748  C   HYP     3      33.070  49.800  76.640  1.00  0.00            
ATOM    749  O   HYP     3      34.220  49.850  77.090  1.00  0.00            
ATOM    750  N   GLY     4      32.690  48.910  75.690  1.00  0.00            
ATOM    751  H   GLY     4      31.760  48.910  75.290  1.00  0.00            
ATOM    752  CA  GLY     4      33.560  47.900  75.060  1.00  0.00            
ATOM    753  HA1 GLY     4      33.910  47.200  75.820  1.00  0.00            
ATOM    754  HA2 GLY     4      32.970  47.380  74.300  1.00  0.00            
ATOM    755  C   GLY     4      34.800  48.290  74.330  1.00  0.00            
ATOM    756  O   GLY     4      35.080  49.520  74.340  1.00  0.00            
ATOM    757  N   PRO     5      35.500  47.290  73.820  1.00  0.00            
ATOM    758  CD  PRO     5      35.380  45.850  74.020  1.00  0.00            
ATOM    759  HD1 PRO     5      34.840  45.560  73.120  1.00  0.00            
ATOM    760  HD2 PRO     5      34.860  45.570  74.940  1.00  0.00            
ATOM    761  CG  PRO     5      36.810  45.350  74.180  1.00  0.00            
ATOM    762  HG1 PRO     5      37.180  45.600  75.170  1.00  0.00            
ATOM    763  HG2 PRO     5      36.840  44.280  73.980  1.00  0.00            
ATOM    764  CB  PRO     5      37.550  46.150  73.170  1.00  0.00            
ATOM    765  HB1 PRO     5      38.620  46.150  73.370  1.00  0.00            
ATOM    766  HB2 PRO     5      37.390  45.830  72.140  1.00  0.00            
ATOM    767  CA  PRO     5      36.920  47.550  73.410  1.00  0.00            
ATOM    768  HA  PRO     5      37.420  48.070  74.230  1.00  0.00            
ATOM    769  C   PRO     5      36.990  48.300  72.110  1.00  0.00            
ATOM    770  O   PRO     5      36.010  48.190  71.330  1.00  0.00            
ATOM    771  N   HYP     6      38.060  49.080  71.850  1.00  0.00            
ATOM    772  CD2 HYP     6      39.310  49.130  72.650  1.00  0.00            
ATOM    773 1HD2 HYP     6      39.960  48.260  72.520  1.00  0.00            
ATOM    774 2HD2 HYP     6      39.040  49.160  73.710  1.00  0.00            
ATOM    775  CG  HYP     6      40.020  50.420  72.180  1.00  0.00            
ATOM    776  HG  HYP     6      41.090  50.250  72.320  1.00  0.00            
ATOM    777  OD1 HYP     6      39.440  51.570  72.860  1.00  0.00            
ATOM    778  HD1 HYP     6      38.840  51.220  73.520  1.00  0.00            
ATOM    779  CB  HYP     6      39.700  50.390  70.630  1.00  0.00            
ATOM    780  HB1 HYP     6      39.850  51.370  70.170  1.00  0.00            
ATOM    781  HB2 HYP     6      40.440  49.770  70.130  1.00  0.00            
ATOM    782  CA  HYP     6      38.270  49.910  70.680  1.00  0.00            
ATOM    783  HA  HYP     6      37.630  50.800  70.750  1.00  0.00            
ATOM    784  C   HYP     6      38.000  49.060  69.410  1.00  0.00            
ATOM    785  O   HYP     6      38.570  47.930  69.270  1.00  0.00            
ATOM    786  N   GLY     7      37.250  49.580  68.440  1.00  0.00            
ATOM    787  H   GLY     7      36.700  50.390  68.730  1.00  0.00            
ATOM    788  CA  GLY     7      36.980  48.970  67.140  1.00  0.00            
ATOM    789  HA1 GLY     7      36.310  48.110  67.270  1.00  0.00            
ATOM    790  HA2 GLY     7      36.310  49.660  66.630  1.00  0.00            
ATOM    791  C   GLY     7      38.080  48.660  66.130  1.00  0.00            
ATOM    792  O   GLY     7      39.230  49.070  66.390  1.00  0.00            
ATOM    793  N   PRO     8      37.750  47.970  65.030  1.00  0.00            
ATOM    794  CD  PRO     8      36.420  47.570  64.530  1.00  0.00            
ATOM    795  HD1 PRO     8      36.090  46.770  65.200  1.00  0.00            
ATOM    796  HD2 PRO     8      35.680  48.360  64.520  1.00  0.00            
ATOM    797  CG  PRO     8      36.650  47.160  63.110  1.00  0.00            
ATOM    798  HG1 PRO     8      35.910  46.450  62.730  1.00  0.00            
ATOM    799  HG2 PRO     8      36.580  48.100  62.570  1.00  0.00            
ATOM    800  CB  PRO     8      38.050  46.590  63.050  1.00  0.00            
ATOM    801  HB1 PRO     8      38.060  45.560  63.430  1.00  0.00            
ATOM    802  HB2 PRO     8      38.450  46.540  62.040  1.00  0.00            
ATOM    803  CA  PRO     8      38.780  47.550  64.000  1.00  0.00            
ATOM    804  HA  PRO     8      39.530  46.990  64.560  1.00  0.00            
ATOM    805  C   PRO     8      39.510  48.710  63.290  1.00  0.00            
ATOM    806  O   PRO     8      38.930  49.790  63.130  1.00  0.00            
ATOM    807  N   HYP     9      40.630  48.430  62.680  1.00  0.00            
ATOM    808  CD2 HYP     9      41.560  47.370  63.030  1.00  0.00            
ATOM    809 1HD2 HYP     9      41.290  46.440  62.530  1.00  0.00            
ATOM    810 2HD2 HYP     9      41.630  47.400  64.120  1.00  0.00            
ATOM    811  CG  HYP     9      42.970  47.770  62.540  1.00  0.00            
ATOM    812  HG  HYP     9      43.480  46.850  62.250  1.00  0.00            
ATOM    813  OD1 HYP     9      43.650  48.520  63.540  1.00  0.00            
ATOM    814  HD1 HYP     9      44.560  48.720  63.340  1.00  0.00            
ATOM    815  CB  HYP     9      42.610  48.600  61.260  1.00  0.00            
ATOM    816  HB1 HYP     9      43.400  49.330  61.050  1.00  0.00            
ATOM    817  HB2 HYP     9      42.520  47.960  60.380  1.00  0.00            
ATOM    818  CA  HYP     9      41.280  49.300  61.700  1.00  0.00            
ATOM    819  HA  HYP     9      41.490  50.190  62.290  1.00  0.00            
ATOM    820  C   HYP     9      40.370  49.670  60.510  1.00  0.00            
ATOM    821  O   HYP     9      39.510  48.860  60.040  1.00  0.00            
ATOM    822  N   GLY    10      40.600  50.950  60.080  1.00  0.00            
ATOM    823  H   GLY    10      41.370  51.460  60.480  1.00  0.00            
ATOM    824  CA  GLY    10      39.720  51.660  59.100  1.00  0.00            
ATOM    825  HA1 GLY    10      38.740  51.660  59.570  1.00  0.00            
ATOM    826  HA2 GLY    10      40.030  52.710  59.130  1.00  0.00            
ATOM    827  C   GLY    10      39.710  51.100  57.660  1.00  0.00            
ATOM    828  O   GLY    10      40.590  50.310  57.300  1.00  0.00            
ATOM    829  N   PRO    11      38.800  51.490  56.720  1.00  0.00            
ATOM    830  CD  PRO    11      37.590  52.270  57.030  1.00  0.00            
ATOM    831  HD1 PRO    11      37.880  53.320  57.030  1.00  0.00            
ATOM    832  HD2 PRO    11      36.970  51.900  57.840  1.00  0.00            
ATOM    833  CG  PRO    11      36.650  51.910  55.880  1.00  0.00            
ATOM    834  HG1 PRO    11      36.180  50.980  56.200  1.00  0.00            
ATOM    835  HG2 PRO    11      35.840  52.610  55.720  1.00  0.00            
ATOM    836  CB  PRO    11      37.560  51.610  54.730  1.00  0.00            
ATOM    837  HB1 PRO    11      37.060  51.020  53.960  1.00  0.00            
ATOM    838  HB2 PRO    11      37.850  52.540  54.230  1.00  0.00            
ATOM    839  CA  PRO    11      38.770  50.930  55.370  1.00  0.00            
ATOM    840  HA  PRO    11      38.430  49.900  55.460  1.00  0.00            
ATOM    841  C   PRO    11      40.150  51.160  54.620  1.00  0.00            
ATOM    842  O   PRO    11      40.670  52.290  54.790  1.00  0.00            
ATOM    843  N   HYP    12      40.710  50.200  53.940  1.00  0.00            
ATOM    844  CD2 HYP    12      40.170  48.870  53.880  1.00  0.00            
ATOM    845 1HD2 HYP    12      39.140  48.760  53.550  1.00  0.00            
ATOM    846 2HD2 HYP    12      40.340  48.500  54.900  1.00  0.00            
ATOM    847  CG  HYP    12      41.160  48.120  52.970  1.00  0.00            
ATOM    848  HG  HYP    12      40.940  48.330  51.920  1.00  0.00            
ATOM    849  OD1 HYP    12      41.100  46.750  53.340  1.00  0.00            
ATOM    850  HD1 HYP    12      40.180  46.480  53.270  1.00  0.00            
ATOM    851  CB  HYP    12      42.470  48.760  53.380  1.00  0.00            
ATOM    852  HB1 HYP    12      42.800  48.470  54.370  1.00  0.00            
ATOM    853  HB2 HYP    12      43.290  48.750  52.650  1.00  0.00            
ATOM    854  CA  HYP    12      42.070  50.240  53.490  1.00  0.00            
ATOM    855  HA  HYP    12      42.730  50.710  54.220  1.00  0.00            
ATOM    856  C   HYP    12      42.290  51.060  52.210  1.00  0.00            
ATOM    857  O   HYP    12      41.370  51.540  51.530  1.00  0.00            
ATOM    858  N   GLY    13      43.590  51.110  51.840  1.00  0.00            
ATOM    859  H   GLY    13      44.270  50.730  52.480  1.00  0.00            
ATOM    860  CA  GLY    13      44.010  51.550  50.470  1.00  0.00            
ATOM    861  HA1 GLY    13      43.470  50.980  49.720  1.00  0.00            
ATOM    862  HA2 GLY    13      43.700  52.590  50.370  1.00  0.00            
ATOM    863  C   GLY    13      45.540  51.400  50.180  1.00  0.00            
ATOM    864  O   GLY    13      46.310  51.240  51.120  1.00  0.00            
ATOM    865  N   GLN    14      45.970  51.360  48.900  1.00  0.00            
ATOM    866  H   GLN    14      45.250  51.280  48.200  1.00  0.00            
ATOM    867  CA  GLN    14      47.380  51.270  48.510  1.00  0.00            
ATOM    868  HA  GLN    14      47.750  50.410  49.060  1.00  0.00            
ATOM    869  CB  GLN    14      47.450  51.260  47.000  1.00  0.00            
ATOM    870  HB1 GLN    14      46.680  50.630  46.560  1.00  0.00            
ATOM    871  HB2 GLN    14      47.200  52.150  46.420  1.00  0.00            
ATOM    872  CG  GLN    14      48.900  50.790  46.650  1.00  0.00            
ATOM    873  HG1 GLN    14      49.580  51.480  47.140  1.00  0.00            
ATOM    874  HG2 GLN    14      48.990  49.780  47.030  1.00  0.00            
ATOM    875  CD  GLN    14      49.420  50.710  45.200  1.00  0.00            
ATOM    876  OE1 GLN    14      48.840  51.100  44.210  1.00  0.00            
ATOM    877  NE2 GLN    14      50.570  50.210  45.010  1.00  0.00            
ATOM    878 1HE2 GLN    14      50.990  50.150  44.090  1.00  0.00            
ATOM    879 2HE2 GLN    14      51.090  49.820  45.790  1.00  0.00            
ATOM    880  C   GLN    14      48.200  52.450  49.120  1.00  0.00            
ATOM    881  O   GLN    14      47.750  53.610  49.110  1.00  0.00            
ATOM    882  N   GLY    15      49.350  52.160  49.690  1.00  0.00            
ATOM    883  H   GLY    15      49.700  51.210  49.710  1.00  0.00            
ATOM    884  CA  GLY    15      50.290  53.230  50.210  1.00  0.00            
ATOM    885  HA1 GLY    15      49.770  53.740  51.020  1.00  0.00            
ATOM    886  HA2 GLY    15      51.130  52.770  50.730  1.00  0.00            
ATOM    887  C   GLY    15      50.850  54.200  49.150  1.00  0.00            
ATOM    888  O   GLY    15      50.550  53.980  48.010  1.00  0.00            
ATOM    889  N   PRO    16      51.620  55.250  49.530  1.00  0.00            
ATOM    890  CD  PRO    16      51.790  55.730  50.890  1.00  0.00            
ATOM    891  HD1 PRO    16      50.810  55.940  51.310  1.00  0.00            
ATOM    892  HD2 PRO    16      52.380  55.020  51.490  1.00  0.00            
ATOM    893  CG  PRO    16      52.600  57.040  50.720  1.00  0.00            
ATOM    894  HG1 PRO    16      52.380  57.740  51.530  1.00  0.00            
ATOM    895  HG2 PRO    16      53.660  56.780  50.630  1.00  0.00            
ATOM    896  CB  PRO    16      52.160  57.510  49.280  1.00  0.00            
ATOM    897  HB1 PRO    16      51.330  58.210  49.410  1.00  0.00            
ATOM    898  HB2 PRO    16      52.860  58.220  48.840  1.00  0.00            
ATOM    899  CA  PRO    16      51.930  56.190  48.510  1.00  0.00            
ATOM    900  HA  PRO    16      51.020  56.290  47.920  1.00  0.00            
ATOM    901  C   PRO    16      53.230  55.780  47.770  1.00  0.00            
ATOM    902  O   PRO    16      54.080  55.040  48.320  1.00  0.00            
ATOM    903  N   HYP    17      53.410  56.350  46.540  1.00  0.00            
ATOM    904  CD2 HYP    17      52.550  57.220  45.780  1.00  0.00            
ATOM    905 1HD2 HYP    17      52.590  58.240  46.150  1.00  0.00            
ATOM    906 2HD2 HYP    17      51.580  56.730  45.810  1.00  0.00            
ATOM    907  CG  HYP    17      53.200  57.250  44.330  1.00  0.00            
ATOM    908  HG  HYP    17      53.080  58.190  43.790  1.00  0.00            
ATOM    909  OD1 HYP    17      52.740  56.160  43.540  1.00  0.00            
ATOM    910  HD1 HYP    17      53.410  56.090  42.850  1.00  0.00            
ATOM    911  CB  HYP    17      54.740  57.090  44.620  1.00  0.00            
ATOM    912  HB1 HYP    17      55.160  56.590  43.740  1.00  0.00            
ATOM    913  HB2 HYP    17      55.080  58.080  44.920  1.00  0.00            
ATOM    914  CA  HYP    17      54.670  56.150  45.870  1.00  0.00            
ATOM    915  HA  HYP    17      54.710  55.100  45.580  1.00  0.00            
ATOM    916  C   HYP    17      55.950  56.340  46.670  1.00  0.00            
ATOM    917  O   HYP    17      55.930  57.140  47.590  1.00  0.00            
ATOM    918  N   GLY    18      56.960  55.490  46.520  1.00  0.00            
ATOM    919  H   GLY    18      56.910  54.730  45.860  1.00  0.00            
ATOM    920  CA  GLY    18      58.230  55.630  47.240  1.00  0.00            
ATOM    921  HA1 GLY    18      58.080  55.770  48.310  1.00  0.00            
ATOM    922  HA2 GLY    18      58.820  54.750  46.980  1.00  0.00            
ATOM    923  C   GLY    18      59.080  56.860  46.970  1.00  0.00            
ATOM    924  O   GLY    18      58.650  57.800  46.280  1.00  0.00            
ATOM    925  N   PRO    19      60.290  56.910  47.510  1.00  0.00            
ATOM    926  CD  PRO    19      60.730  56.100  48.660  1.00  0.00            
ATOM    927  HD1 PRO    19      59.940  55.710  49.300  1.00  0.00            
ATOM    928  HD2 PRO    19      61.360  55.260  48.370  1.00  0.00            
ATOM    929  CG  PRO    19      61.670  57.070  49.400  1.00  0.00            
ATOM    930  HG1 PRO    19      61.070  57.880  49.800  1.00  0.00            
ATOM    931  HG2 PRO    19      62.280  56.610  50.190  1.00  0.00            
ATOM    932  CB  PRO    19      62.400  57.690  48.260  1.00  0.00            
ATOM    933  HB1 PRO    19      62.840  58.600  48.680  1.00  0.00            
ATOM    934  HB2 PRO    19      63.110  56.980  47.830  1.00  0.00            
ATOM    935  CA  PRO    19      61.270  57.920  47.220  1.00  0.00            
ATOM    936  HA  PRO    19      60.810  58.900  47.400  1.00  0.00            
ATOM    937  C   PRO    19      61.790  57.930  45.770  1.00  0.00            
ATOM    938  O   PRO    19      61.630  56.960  45.080  1.00  0.00            
ATOM    939  N   HYP    20      62.600  58.840  45.300  1.00  0.00            
ATOM    940  CD2 HYP    20      62.750  60.160  45.820  1.00  0.00            
ATOM    941 1HD2 HYP    20      63.640  60.200  46.450  1.00  0.00            
ATOM    942 2HD2 HYP    20      61.880  60.430  46.410  1.00  0.00            
ATOM    943  CG  HYP    20      62.940  61.050  44.620  1.00  0.00            
ATOM    944  HG  HYP    20      63.450  61.970  44.900  1.00  0.00            
ATOM    945  OD1 HYP    20      61.610  61.260  43.960  1.00  0.00            
ATOM    946  HD1 HYP    20      61.720  61.990  43.350  1.00  0.00            
ATOM    947  CB  HYP    20      63.880  60.210  43.750  1.00  0.00            
ATOM    948  HB1 HYP    20      63.940  60.540  42.710  1.00  0.00            
ATOM    949  HB2 HYP    20      64.850  60.360  44.220  1.00  0.00            
ATOM    950  CA  HYP    20      63.340  58.810  44.020  1.00  0.00            
ATOM    951  HA  HYP    20      62.590  58.640  43.250  1.00  0.00            
ATOM    952  C   HYP    20      64.450  57.730  43.930  1.00  0.00            
ATOM    953  O   HYP    20      65.100  57.420  44.910  1.00  0.00            
ATOM    954  N   GLY    21      64.710  57.250  42.690  1.00  0.00            
ATOM    955  H   GLY    21      64.040  57.560  42.000  1.00  0.00            
ATOM    956  CA  GLY    21      65.800  56.290  42.430  1.00  0.00            
ATOM    957  HA1 GLY    21      65.530  55.380  42.980  1.00  0.00            
ATOM    958  HA2 GLY    21      65.660  56.110  41.360  1.00  0.00            
ATOM    959  C   GLY    21      67.220  56.630  42.760  1.00  0.00            
ATOM    960  O   GLY    21      67.520  57.800  43.020  1.00  0.00            
ATOM    961  N   PRO    22      68.150  55.640  42.640  1.00  0.00            
ATOM    962  CD  PRO    22      67.950  54.250  42.600  1.00  0.00            
ATOM    963  HD1 PRO    22      67.490  54.050  41.640  1.00  0.00            
ATOM    964  HD2 PRO    22      67.210  53.930  43.330  1.00  0.00            
ATOM    965  CG  PRO    22      69.320  53.570  42.720  1.00  0.00            
ATOM    966  HG1 PRO    22      69.470  53.420  43.790  1.00  0.00            
ATOM    967  HG2 PRO    22      69.360  52.590  42.240  1.00  0.00            
ATOM    968  CB  PRO    22      70.240  54.650  42.090  1.00  0.00            
ATOM    969  HB1 PRO    22      71.270  54.620  42.460  1.00  0.00            
ATOM    970  HB2 PRO    22      70.400  54.500  41.020  1.00  0.00            
ATOM    971  CA  PRO    22      69.580  55.940  42.490  1.00  0.00            
ATOM    972  HA  PRO    22      69.950  56.350  43.430  1.00  0.00            
ATOM    973  C   PRO    22      69.840  56.910  41.280  1.00  0.00            
ATOM    974  O   PRO    22      69.180  56.840  40.250  1.00  0.00            
ATOM    975  N   HYP    23      70.960  57.670  41.240  1.00  0.00            
ATOM    976  CD2 HYP    23      71.640  58.190  42.400  1.00  0.00            
ATOM    977 1HD2 HYP    23      72.320  57.450  42.830  1.00  0.00            
ATOM    978 2HD2 HYP    23      70.850  58.390  43.120  1.00  0.00            
ATOM    979  CG  HYP    23      72.250  59.600  42.070  1.00  0.00            
ATOM    980  HG  HYP    23      73.190  59.620  42.620  1.00  0.00            
ATOM    981  OD1 HYP    23      71.370  60.650  42.410  1.00  0.00            
ATOM    982  HD1 HYP    23      71.340  60.550  43.360  1.00  0.00            
ATOM    983  CB  HYP    23      72.490  59.460  40.550  1.00  0.00            
ATOM    984  HB1 HYP    23      72.350  60.420  40.060  1.00  0.00            
ATOM    985  HB2 HYP    23      73.500  59.100  40.380  1.00  0.00            
ATOM    986  CA  HYP    23      71.420  58.460  40.090  1.00  0.00            
ATOM    987  HA  HYP    23      70.540  59.020  39.760  1.00  0.00            
ATOM    988  C   HYP    23      71.910  57.610  38.940  1.00  0.00            
ATOM    989  O   HYP    23      72.370  56.480  39.150  1.00  0.00            
ATOM    990  N   GLY    24      71.710  58.110  37.690  1.00  0.00            
ATOM    991  H   GLY    24      71.470  59.080  37.530  1.00  0.00            
ATOM    992  CA  GLY    24      72.170  57.400  36.480  1.00  0.00            
ATOM    993  HA1 GLY    24      71.720  56.410  36.460  1.00  0.00            
ATOM    994  HA2 GLY    24      71.580  57.870  35.690  1.00  0.00            
ATOM    995  C   GLY    24      73.630  57.230  36.140  1.00  0.00            
ATOM    996  O   GLY    24      74.520  57.630  36.890  1.00  0.00            
ATOM    997  N   PRO    25      73.960  56.630  34.970  1.00  0.00            
ATOM    998  CD  PRO    25      73.070  56.140  33.920  1.00  0.00            
ATOM    999  HD1 PRO    25      72.690  55.240  34.390  1.00  0.00            
ATOM   1000  HD2 PRO    25      72.260  56.850  33.780  1.00  0.00            
ATOM   1001  CG  PRO    25      73.980  55.650  32.750  1.00  0.00            
ATOM   1002  HG1 PRO    25      73.560  54.770  32.270  1.00  0.00            
ATOM   1003  HG2 PRO    25      74.230  56.550  32.180  1.00  0.00            
ATOM   1004  CB  PRO    25      75.220  55.190  33.540  1.00  0.00            
ATOM   1005  HB1 PRO    25      74.990  54.240  34.010  1.00  0.00            
ATOM   1006  HB2 PRO    25      76.100  55.150  32.900  1.00  0.00            
ATOM   1007  CA  PRO    25      75.370  56.310  34.620  1.00  0.00            
ATOM   1008  HA  PRO    25      75.770  55.820  35.510  1.00  0.00            
ATOM   1009  C   PRO    25      76.160  57.550  34.110  1.00  0.00            
ATOM   1010  O   PRO    25      75.570  58.520  33.660  1.00  0.00            
ATOM   1011  N   HYP    26      77.520  57.480  34.130  1.00  0.00            
ATOM   1012  CD2 HYP    26      78.260  56.500  34.880  1.00  0.00            
ATOM   1013 1HD2 HYP    26      78.490  55.600  34.300  1.00  0.00            
ATOM   1014 2HD2 HYP    26      77.780  56.230  35.820  1.00  0.00            
ATOM   1015  CG  HYP    26      79.510  57.280  35.240  1.00  0.00            
ATOM   1016  HG  HYP    26      80.340  56.620  35.480  1.00  0.00            
ATOM   1017  OD1 HYP    26      79.350  58.120  36.340  1.00  0.00            
ATOM   1018  HD1 HYP    26      79.380  57.530  37.100  1.00  0.00            
ATOM   1019  CB  HYP    26      79.790  58.070  33.880  1.00  0.00            
ATOM   1020  HB1 HYP    26      80.470  58.910  34.040  1.00  0.00            
ATOM   1021  HB2 HYP    26      80.140  57.370  33.120  1.00  0.00            
ATOM   1022  CA  HYP    26      78.340  58.570  33.560  1.00  0.00            
ATOM   1023  HA  HYP    26      78.040  59.490  34.070  1.00  0.00            
ATOM   1024  C   HYP    26      78.080  58.570  32.010  1.00  0.00            
ATOM   1025  O   HYP    26      78.030  57.550  31.330  1.00  0.00            
ATOM   1026  N   GLY    27      78.120  59.760  31.400  1.00  0.00            
ATOM   1027  H   GLY    27      78.120  60.600  31.970  1.00  0.00            
ATOM   1028  CA  GLY    27      78.060  59.890  29.960  1.00  0.00            
ATOM   1029  HA1 GLY    27      77.220  59.370  29.500  1.00  0.00            
ATOM   1030  HA2 GLY    27      77.960  60.910  29.610  1.00  0.00            
ATOM   1031  C   GLY    27      79.300  59.340  29.310  1.00  0.00            
ATOM   1032  O   GLY    27      80.240  58.840  29.890  1.00  0.00            
ATOM   1033  N   PRO    28      79.520  59.540  27.990  1.00  0.00            
ATOM   1034  CD  PRO    28      78.370  59.680  27.050  1.00  0.00            
ATOM   1035  HD1 PRO    28      77.470  59.250  27.480  1.00  0.00            
ATOM   1036  HD2 PRO    28      78.080  60.730  26.950  1.00  0.00            
ATOM   1037  CG  PRO    28      78.830  58.910  25.790  1.00  0.00            
ATOM   1038  HG1 PRO    28      78.640  57.840  25.900  1.00  0.00            
ATOM   1039  HG2 PRO    28      78.420  59.280  24.850  1.00  0.00            
ATOM   1040  CB  PRO    28      80.310  59.090  25.770  1.00  0.00            
ATOM   1041  HB1 PRO    28      80.730  58.280  25.160  1.00  0.00            
ATOM   1042  HB2 PRO    28      80.660  60.000  25.290  1.00  0.00            
ATOM   1043  CA  PRO    28      80.730  59.130  27.250  1.00  0.00            
ATOM   1044  HA  PRO    28      81.000  58.130  27.580  1.00  0.00            
ATOM   1045  C   PRO    28      81.890  60.080  27.530  1.00  0.00            
ATOM   1046  O   PRO    28      81.780  61.330  27.700  1.00  0.00            
ATOM   1047  N   HYP    29      83.070  59.520  27.740  1.00  0.00            
ATOM   1048  CD2 HYP    29      83.400  58.140  28.060  1.00  0.00            
ATOM   1049 1HD2 HYP    29      83.240  57.480  27.210  1.00  0.00            
ATOM   1050 2HD2 HYP    29      82.830  57.750  28.900  1.00  0.00            
ATOM   1051  CG  HYP    29      84.820  58.130  28.450  1.00  0.00            
ATOM   1052  HG  HYP    29      85.280  57.200  28.120  1.00  0.00            
ATOM   1053  OD1 HYP    29      84.950  58.400  29.890  1.00  0.00            
ATOM   1054  HD1 HYP    29      84.250  57.980  30.400  1.00  0.00            
ATOM   1055  CB  HYP    29      85.370  59.360  27.700  1.00  0.00            
ATOM   1056  HB1 HYP    29      86.300  59.740  28.130  1.00  0.00            
ATOM   1057  HB2 HYP    29      85.420  59.140  26.630  1.00  0.00            
ATOM   1058  CA  HYP    29      84.260  60.330  27.940  1.00  0.00            
ATOM   1059  HA  HYP    29      84.320  60.740  28.950  1.00  0.00            
ATOM   1060  C   HYP    29      84.580  61.570  27.070  1.00  0.00            
ATOM   1061  O   HYP    29      85.010  62.590  27.650  1.00  0.00            
ATOM   1062  N   GLY    30      84.250  61.520  25.790  1.00  0.00            
ATOM   1063  H   GLY    30      84.210  60.650  25.290  1.00  0.00            
ATOM   1064  CA  GLY    30      84.030  62.800  25.030  1.00  0.00            
ATOM   1065  HA1 GLY    30      83.530  63.540  25.660  1.00  0.00            
ATOM   1066  HA2 GLY    30      85.010  63.150  24.710  1.00  0.00            
ATOM   1067  C   GLY    30      83.170  62.700  23.730  1.00  0.00            
ATOM   1068  O   GLY    30      82.280  61.830  23.580  1.00  0.00            
ATOM   1069  N   NH2    31      83.410  63.560  22.790  1.00  0.00            
ATOM   1070  H1  NH2    31      84.180  64.210  22.850  1.00  0.00            
ATOM   1071  H2  NH2    31      82.770  63.710  22.020  1.00  0.00            
TER
