# Supplementary material for: A solution structure analysis reveals a bent collagen triple helix in the complement activation recognition molecule mannan-binding lectin
Source: J Biol Chem. 2022 Dec 15;299(2):102799. doi: 10.1016/j.jbc.2022.102799 (PMC9898670; doi:10.1016/j.jbc.2022.102799)
Supplement: top10-mblC [file mmc4.zip › 2-MBL-control_5937.pdb]

ATOM      1  CH3 ACE     1      40.350  96.670  49.340  1.00  0.00            
ATOM      2 1HH3 ACE     1      39.870  96.870  50.300  1.00  0.00            
ATOM      3 2HH3 ACE     1      41.340  97.120  49.410  1.00  0.00            
ATOM      4 3HH3 ACE     1      39.790  97.170  48.550  1.00  0.00            
ATOM      5  C   ACE     1      40.340  95.240  49.060  1.00  0.00            
ATOM      6  O   ACE     1      39.180  94.750  48.910  1.00  0.00            
ATOM      7  N   PRO     2      41.490  94.530  49.070  1.00  0.00            
ATOM      8  CD  PRO     2      42.870  95.030  49.160  1.00  0.00            
ATOM      9  HD1 PRO     2      42.940  95.700  50.020  1.00  0.00            
ATOM     10  HD2 PRO     2      43.160  95.530  48.240  1.00  0.00            
ATOM     11  CG  PRO     2      43.680  93.730  49.310  1.00  0.00            
ATOM     12  HG1 PRO     2      44.680  93.910  48.900  1.00  0.00            
ATOM     13  HG2 PRO     2      43.590  93.480  50.360  1.00  0.00            
ATOM     14  CB  PRO     2      42.930  92.720  48.450  1.00  0.00            
ATOM     15  HB1 PRO     2      43.000  92.860  47.370  1.00  0.00            
ATOM     16  HB2 PRO     2      43.210  91.700  48.690  1.00  0.00            
ATOM     17  CA  PRO     2      41.470  93.120  48.730  1.00  0.00            
ATOM     18  HA  PRO     2      40.980  93.110  47.760  1.00  0.00            
ATOM     19  C   PRO     2      40.810  92.220  49.790  1.00  0.00            
ATOM     20  O   PRO     2      40.610  92.530  51.000  1.00  0.00            
ATOM     21  N   HYP     3      40.420  90.990  49.410  1.00  0.00            
ATOM     22  CD2 HYP     3      40.410  90.460  48.020  1.00  0.00            
ATOM     23 1HD2 HYP     3      41.380  90.120  47.680  1.00  0.00            
ATOM     24 2HD2 HYP     3      39.950  91.220  47.380  1.00  0.00            
ATOM     25  CG  HYP     3      39.450  89.270  48.080  1.00  0.00            
ATOM     26  HG  HYP     3      39.580  88.480  47.350  1.00  0.00            
ATOM     27  OD1 HYP     3      38.100  89.620  48.050  1.00  0.00            
ATOM     28  HD1 HYP     3      38.030  90.580  48.100  1.00  0.00            
ATOM     29  CB  HYP     3      39.830  88.580  49.420  1.00  0.00            
ATOM     30  HB1 HYP     3      39.040  87.970  49.860  1.00  0.00            
ATOM     31  HB2 HYP     3      40.720  87.970  49.330  1.00  0.00            
ATOM     32  CA  HYP     3      40.060  89.850  50.280  1.00  0.00            
ATOM     33  HA  HYP     3      39.230  90.100  50.940  1.00  0.00            
ATOM     34  C   HYP     3      41.190  89.500  51.220  1.00  0.00            
ATOM     35  O   HYP     3      42.390  89.860  51.040  1.00  0.00            
ATOM     36  N   GLY     4      40.880  88.570  52.120  1.00  0.00            
ATOM     37  H   GLY     4      39.910  88.490  52.380  1.00  0.00            
ATOM     38  CA  GLY     4      41.850  87.900  53.010  1.00  0.00            
ATOM     39  HA1 GLY     4      42.390  88.720  53.470  1.00  0.00            
ATOM     40  HA2 GLY     4      41.370  87.350  53.820  1.00  0.00            
ATOM     41  C   GLY     4      42.830  86.930  52.280  1.00  0.00            
ATOM     42  O   GLY     4      42.610  86.510  51.100  1.00  0.00            
ATOM     43  N   PRO     5      44.020  86.560  52.970  1.00  0.00            
ATOM     44  CD  PRO     5      44.630  87.420  53.970  1.00  0.00            
ATOM     45  HD1 PRO     5      44.370  88.480  54.070  1.00  0.00            
ATOM     46  HD2 PRO     5      44.460  86.920  54.930  1.00  0.00            
ATOM     47  CG  PRO     5      46.100  87.280  53.770  1.00  0.00            
ATOM     48  HG1 PRO     5      46.420  87.890  52.930  1.00  0.00            
ATOM     49  HG2 PRO     5      46.820  87.620  54.510  1.00  0.00            
ATOM     50  CB  PRO     5      46.180  85.770  53.420  1.00  0.00            
ATOM     51  HB1 PRO     5      47.160  85.560  52.980  1.00  0.00            
ATOM     52  HB2 PRO     5      46.050  85.190  54.330  1.00  0.00            
ATOM     53  CA  PRO     5      44.990  85.560  52.500  1.00  0.00            
ATOM     54  HA  PRO     5      45.250  85.660  51.450  1.00  0.00            
ATOM     55  C   PRO     5      44.480  84.060  52.600  1.00  0.00            
ATOM     56  O   PRO     5      43.570  83.820  53.340  1.00  0.00            
ATOM     57  N   HYP     6      45.240  83.080  52.140  1.00  0.00            
ATOM     58  CD2 HYP     6      46.290  83.320  51.130  1.00  0.00            
ATOM     59 1HD2 HYP     6      47.160  83.670  51.680  1.00  0.00            
ATOM     60 2HD2 HYP     6      46.010  84.090  50.410  1.00  0.00            
ATOM     61  CG  HYP     6      46.530  81.980  50.430  1.00  0.00            
ATOM     62  HG  HYP     6      47.530  81.860  50.010  1.00  0.00            
ATOM     63  OD1 HYP     6      45.570  81.700  49.530  1.00  0.00            
ATOM     64  HD1 HYP     6      45.500  80.770  49.290  1.00  0.00            
ATOM     65  CB  HYP     6      46.360  81.020  51.620  1.00  0.00            
ATOM     66  HB1 HYP     6      46.290  80.010  51.210  1.00  0.00            
ATOM     67  HB2 HYP     6      47.270  81.080  52.210  1.00  0.00            
ATOM     68  CA  HYP     6      45.090  81.620  52.340  1.00  0.00            
ATOM     69  HA  HYP     6      44.120  81.270  52.000  1.00  0.00            
ATOM     70  C   HYP     6      45.000  81.220  53.760  1.00  0.00            
ATOM     71  O   HYP     6      45.810  81.730  54.560  1.00  0.00            
ATOM     72  N   GLY     7      44.220  80.210  54.080  1.00  0.00            
ATOM     73  H   GLY     7      43.750  79.810  53.280  1.00  0.00            
ATOM     74  CA  GLY     7      44.300  79.410  55.330  1.00  0.00            
ATOM     75  HA1 GLY     7      44.230  80.090  56.180  1.00  0.00            
ATOM     76  HA2 GLY     7      43.430  78.770  55.240  1.00  0.00            
ATOM     77  C   GLY     7      45.380  78.380  55.460  1.00  0.00            
ATOM     78  O   GLY     7      46.330  78.350  54.660  1.00  0.00            
ATOM     79  N   PRO     8      45.280  77.480  56.500  1.00  0.00            
ATOM     80  CD  PRO     8      44.370  77.660  57.620  1.00  0.00            
ATOM     81  HD1 PRO     8      44.650  78.600  58.110  1.00  0.00            
ATOM     82  HD2 PRO     8      43.340  77.470  57.330  1.00  0.00            
ATOM     83  CG  PRO     8      44.830  76.590  58.690  1.00  0.00            
ATOM     84  HG1 PRO     8      44.530  77.010  59.650  1.00  0.00            
ATOM     85  HG2 PRO     8      44.350  75.630  58.510  1.00  0.00            
ATOM     86  CB  PRO     8      46.350  76.550  58.420  1.00  0.00            
ATOM     87  HB1 PRO     8      46.820  77.460  58.790  1.00  0.00            
ATOM     88  HB2 PRO     8      46.880  75.640  58.730  1.00  0.00            
ATOM     89  CA  PRO     8      46.410  76.670  56.900  1.00  0.00            
ATOM     90  HA  PRO     8      47.280  77.260  56.620  1.00  0.00            
ATOM     91  C   PRO     8      46.430  75.340  56.180  1.00  0.00            
ATOM     92  O   PRO     8      45.350  74.860  55.700  1.00  0.00            
ATOM     93  N   HYP     9      47.550  74.620  55.990  1.00  0.00            
ATOM     94  CD2 HYP     9      48.880  74.920  56.530  1.00  0.00            
ATOM     95 1HD2 HYP     9      48.840  74.430  57.510  1.00  0.00            
ATOM     96 2HD2 HYP     9      49.120  75.970  56.700  1.00  0.00            
ATOM     97  CG  HYP     9      49.880  74.240  55.530  1.00  0.00            
ATOM     98  HG  HYP     9      50.810  74.050  56.070  1.00  0.00            
ATOM     99  OD1 HYP     9      50.100  75.110  54.440  1.00  0.00            
ATOM    100  HD1 HYP     9      50.730  74.720  53.830  1.00  0.00            
ATOM    101  CB  HYP     9      49.130  72.960  55.180  1.00  0.00            
ATOM    102  HB1 HYP     9      49.270  72.600  54.160  1.00  0.00            
ATOM    103  HB2 HYP     9      49.250  72.150  55.900  1.00  0.00            
ATOM    104  CA  HYP     9      47.660  73.490  55.030  1.00  0.00            
ATOM    105  HA  HYP     9      47.500  73.930  54.040  1.00  0.00            
ATOM    106  C   HYP     9      46.640  72.430  55.270  1.00  0.00            
ATOM    107  O   HYP     9      46.480  71.950  56.400  1.00  0.00            
ATOM    108  N   GLY    10      46.090  71.770  54.220  1.00  0.00            
ATOM    109  H   GLY    10      46.430  72.000  53.300  1.00  0.00            
ATOM    110  CA  GLY    10      45.020  70.740  54.350  1.00  0.00            
ATOM    111  HA1 GLY    10      44.090  71.120  54.780  1.00  0.00            
ATOM    112  HA2 GLY    10      44.730  70.470  53.340  1.00  0.00            
ATOM    113  C   GLY    10      45.340  69.460  55.090  1.00  0.00            
ATOM    114  O   GLY    10      46.470  69.210  55.550  1.00  0.00            
ATOM    115  N   PRO    11      44.360  68.560  55.350  1.00  0.00            
ATOM    116  CD  PRO    11      42.920  68.800  55.160  1.00  0.00            
ATOM    117  HD1 PRO    11      42.630  69.720  55.680  1.00  0.00            
ATOM    118  HD2 PRO    11      42.550  68.830  54.140  1.00  0.00            
ATOM    119  CG  PRO    11      42.180  67.630  55.770  1.00  0.00            
ATOM    120  HG1 PRO    11      41.160  67.800  56.130  1.00  0.00            
ATOM    121  HG2 PRO    11      42.060  66.850  55.020  1.00  0.00            
ATOM    122  CB  PRO    11      43.140  67.080  56.880  1.00  0.00            
ATOM    123  HB1 PRO    11      43.010  67.620  57.820  1.00  0.00            
ATOM    124  HB2 PRO    11      42.870  66.050  57.120  1.00  0.00            
ATOM    125  CA  PRO    11      44.480  67.330  56.190  1.00  0.00            
ATOM    126  HA  PRO    11      45.260  67.550  56.920  1.00  0.00            
ATOM    127  C   PRO    11      45.040  66.130  55.380  1.00  0.00            
ATOM    128  O   PRO    11      44.870  66.090  54.180  1.00  0.00            
ATOM    129  N   HYP    12      45.580  65.080  56.070  1.00  0.00            
ATOM    130  CD2 HYP    12      46.160  65.200  57.460  1.00  0.00            
ATOM    131 1HD2 HYP    12      45.460  64.920  58.240  1.00  0.00            
ATOM    132 2HD2 HYP    12      46.550  66.210  57.490  1.00  0.00            
ATOM    133  CG  HYP    12      47.270  64.120  57.480  1.00  0.00            
ATOM    134  HG  HYP    12      47.310  63.600  58.440  1.00  0.00            
ATOM    135  OD1 HYP    12      48.540  64.610  57.080  1.00  0.00            
ATOM    136  HD1 HYP    12      49.210  63.930  56.960  1.00  0.00            
ATOM    137  CB  HYP    12      46.780  63.090  56.450  1.00  0.00            
ATOM    138  HB1 HYP    12      47.570  62.440  56.080  1.00  0.00            
ATOM    139  HB2 HYP    12      46.070  62.400  56.900  1.00  0.00            
ATOM    140  CA  HYP    12      46.150  63.850  55.400  1.00  0.00            
ATOM    141  HA  HYP    12      46.960  64.140  54.730  1.00  0.00            
ATOM    142  C   HYP    12      45.110  63.130  54.490  1.00  0.00            
ATOM    143  O   HYP    12      43.910  63.140  54.780  1.00  0.00            
ATOM    144  N   GLY    13      45.530  62.660  53.330  1.00  0.00            
ATOM    145  H   GLY    13      46.470  62.960  53.110  1.00  0.00            
ATOM    146  CA  GLY    13      44.690  61.880  52.420  1.00  0.00            
ATOM    147  HA1 GLY    13      43.670  62.220  52.300  1.00  0.00            
ATOM    148  HA2 GLY    13      45.210  61.870  51.470  1.00  0.00            
ATOM    149  C   GLY    13      44.430  60.400  52.860  1.00  0.00            
ATOM    150  O   GLY    13      44.810  59.950  53.980  1.00  0.00            
ATOM    151  N   GLN    14      43.670  59.630  52.050  1.00  0.00            
ATOM    152  H   GLN    14      43.390  60.010  51.160  1.00  0.00            
ATOM    153  CA  GLN    14      43.370  58.220  52.330  1.00  0.00            
ATOM    154  HA  GLN    14      43.110  58.130  53.380  1.00  0.00            
ATOM    155  CB  GLN    14      42.080  57.770  51.540  1.00  0.00            
ATOM    156  HB1 GLN    14      42.150  58.040  50.490  1.00  0.00            
ATOM    157  HB2 GLN    14      42.020  56.680  51.440  1.00  0.00            
ATOM    158  CG  GLN    14      40.880  58.420  52.160  1.00  0.00            
ATOM    159  HG1 GLN    14      40.740  57.970  53.140  1.00  0.00            
ATOM    160  HG2 GLN    14      41.000  59.490  52.280  1.00  0.00            
ATOM    161  CD  GLN    14      39.630  58.160  51.360  1.00  0.00            
ATOM    162  OE1 GLN    14      39.540  57.640  50.260  1.00  0.00            
ATOM    163  NE2 GLN    14      38.530  58.670  51.930  1.00  0.00            
ATOM    164 1HE2 GLN    14      37.750  58.790  51.300  1.00  0.00            
ATOM    165 2HE2 GLN    14      38.630  59.250  52.750  1.00  0.00            
ATOM    166  C   GLN    14      44.480  57.270  51.960  1.00  0.00            
ATOM    167  O   GLN    14      45.610  57.710  51.790  1.00  0.00            
ATOM    168  N   GLY    15      44.240  55.990  51.730  1.00  0.00            
ATOM    169  H   GLY    15      43.390  55.580  52.100  1.00  0.00            
ATOM    170  CA  GLY    15      45.290  55.070  51.170  1.00  0.00            
ATOM    171  HA1 GLY    15      45.630  55.450  50.210  1.00  0.00            
ATOM    172  HA2 GLY    15      46.190  55.080  51.790  1.00  0.00            
ATOM    173  C   GLY    15      44.880  53.600  51.020  1.00  0.00            
ATOM    174  O   GLY    15      44.010  53.040  51.750  1.00  0.00            
ATOM    175  N   PRO    16      45.330  52.930  49.940  1.00  0.00            
ATOM    176  CD  PRO    16      46.050  53.490  48.750  1.00  0.00            
ATOM    177  HD1 PRO    16      47.000  53.950  49.020  1.00  0.00            
ATOM    178  HD2 PRO    16      45.310  54.080  48.210  1.00  0.00            
ATOM    179  CG  PRO    16      46.330  52.360  47.760  1.00  0.00            
ATOM    180  HG1 PRO    16      46.250  52.680  46.720  1.00  0.00            
ATOM    181  HG2 PRO    16      47.350  52.020  47.910  1.00  0.00            
ATOM    182  CB  PRO    16      45.350  51.310  48.240  1.00  0.00            
ATOM    183  HB1 PRO    16      44.350  51.510  47.850  1.00  0.00            
ATOM    184  HB2 PRO    16      45.520  50.270  47.950  1.00  0.00            
ATOM    185  CA  PRO    16      45.180  51.450  49.730  1.00  0.00            
ATOM    186  HA  PRO    16      44.150  51.190  49.950  1.00  0.00            
ATOM    187  C   PRO    16      46.140  50.630  50.540  1.00  0.00            
ATOM    188  O   PRO    16      47.200  51.120  51.020  1.00  0.00            
ATOM    189  N   HYP    17      45.890  49.320  50.800  1.00  0.00            
ATOM    190  CD2 HYP    17      44.640  48.670  50.340  1.00  0.00            
ATOM    191 1HD2 HYP    17      44.650  48.440  49.270  1.00  0.00            
ATOM    192 2HD2 HYP    17      43.700  49.180  50.570  1.00  0.00            
ATOM    193  CG  HYP    17      44.610  47.370  51.200  1.00  0.00            
ATOM    194  HG  HYP    17      43.880  46.680  50.780  1.00  0.00            
ATOM    195  OD1 HYP    17      44.310  47.610  52.580  1.00  0.00            
ATOM    196  HD1 HYP    17      44.030  46.810  53.020  1.00  0.00            
ATOM    197  CB  HYP    17      46.070  46.980  50.990  1.00  0.00            
ATOM    198  HB1 HYP    17      46.330  46.070  51.530  1.00  0.00            
ATOM    199  HB2 HYP    17      46.220  46.800  49.920  1.00  0.00            
ATOM    200  CA  HYP    17      46.740  48.300  51.460  1.00  0.00            
ATOM    201  HA  HYP    17      46.650  48.390  52.540  1.00  0.00            
ATOM    202  C   HYP    17      48.190  48.260  50.900  1.00  0.00            
ATOM    203  O   HYP    17      48.380  48.310  49.710  1.00  0.00            
ATOM    204  N   GLY    18      49.180  48.080  51.780  1.00  0.00            
ATOM    205  H   GLY    18      48.850  48.060  52.730  1.00  0.00            
ATOM    206  CA  GLY    18      50.640  48.080  51.470  1.00  0.00            
ATOM    207  HA1 GLY    18      50.890  49.080  51.100  1.00  0.00            
ATOM    208  HA2 GLY    18      51.210  48.020  52.400  1.00  0.00            
ATOM    209  C   GLY    18      51.170  46.960  50.610  1.00  0.00            
ATOM    210  O   GLY    18      50.380  46.030  50.420  1.00  0.00            
ATOM    211  N   PRO    19      52.470  46.970  50.160  1.00  0.00            
ATOM    212  CD  PRO    19      53.220  48.210  49.990  1.00  0.00            
ATOM    213  HD1 PRO    19      53.770  48.400  50.920  1.00  0.00            
ATOM    214  HD2 PRO    19      52.550  49.010  49.670  1.00  0.00            
ATOM    215  CG  PRO    19      54.060  47.840  48.760  1.00  0.00            
ATOM    216  HG1 PRO    19      53.540  48.040  47.830  1.00  0.00            
ATOM    217  HG2 PRO    19      54.990  48.400  48.890  1.00  0.00            
ATOM    218  CB  PRO    19      54.320  46.390  48.760  1.00  0.00            
ATOM    219  HB1 PRO    19      54.250  45.940  47.770  1.00  0.00            
ATOM    220  HB2 PRO    19      55.140  46.130  49.420  1.00  0.00            
ATOM    221  CA  PRO    19      53.020  45.840  49.410  1.00  0.00            
ATOM    222  HA  PRO    19      52.240  45.540  48.730  1.00  0.00            
ATOM    223  C   PRO    19      53.360  44.560  50.310  1.00  0.00            
ATOM    224  O   PRO    19      53.440  44.660  51.500  1.00  0.00            
ATOM    225  N   HYP    20      53.460  43.350  49.650  1.00  0.00            
ATOM    226  CD2 HYP    20      53.100  43.010  48.270  1.00  0.00            
ATOM    227 1HD2 HYP    20      53.970  43.140  47.610  1.00  0.00            
ATOM    228 2HD2 HYP    20      52.230  43.520  47.860  1.00  0.00            
ATOM    229  CG  HYP    20      52.910  41.490  48.210  1.00  0.00            
ATOM    230  HG  HYP    20      53.330  41.110  47.270  1.00  0.00            
ATOM    231  OD1 HYP    20      51.620  40.970  48.290  1.00  0.00            
ATOM    232  HD1 HYP    20      51.710  40.010  48.340  1.00  0.00            
ATOM    233  CB  HYP    20      53.710  41.020  49.380  1.00  0.00            
ATOM    234  HB1 HYP    20      53.230  40.110  49.750  1.00  0.00            
ATOM    235  HB2 HYP    20      54.750  40.770  49.170  1.00  0.00            
ATOM    236  CA  HYP    20      53.670  42.090  50.430  1.00  0.00            
ATOM    237  HA  HYP    20      52.830  41.990  51.120  1.00  0.00            
ATOM    238  C   HYP    20      55.020  42.180  51.220  1.00  0.00            
ATOM    239  O   HYP    20      56.030  42.570  50.730  1.00  0.00            
ATOM    240  N   GLY    21      55.010  41.550  52.370  1.00  0.00            
ATOM    241  H   GLY    21      54.190  41.050  52.680  1.00  0.00            
ATOM    242  CA  GLY    21      56.180  41.290  53.180  1.00  0.00            
ATOM    243  HA1 GLY    21      56.430  42.290  53.530  1.00  0.00            
ATOM    244  HA2 GLY    21      55.770  40.760  54.050  1.00  0.00            
ATOM    245  C   GLY    21      57.460  40.660  52.640  1.00  0.00            
ATOM    246  O   GLY    21      57.500  40.160  51.530  1.00  0.00            
ATOM    247  N   PRO    22      58.540  40.630  53.430  1.00  0.00            
ATOM    248  CD  PRO    22      58.710  41.500  54.580  1.00  0.00            
ATOM    249  HD1 PRO    22      58.320  42.510  54.470  1.00  0.00            
ATOM    250  HD2 PRO    22      58.240  40.980  55.410  1.00  0.00            
ATOM    251  CG  PRO    22      60.190  41.480  54.780  1.00  0.00            
ATOM    252  HG1 PRO    22      60.740  42.220  54.190  1.00  0.00            
ATOM    253  HG2 PRO    22      60.450  41.700  55.810  1.00  0.00            
ATOM    254  CB  PRO    22      60.700  40.140  54.280  1.00  0.00            
ATOM    255  HB1 PRO    22      61.760  40.230  54.000  1.00  0.00            
ATOM    256  HB2 PRO    22      60.490  39.480  55.120  1.00  0.00            
ATOM    257  CA  PRO    22      59.790  39.850  53.130  1.00  0.00            
ATOM    258  HA  PRO    22      60.220  40.250  52.210  1.00  0.00            
ATOM    259  C   PRO    22      59.460  38.370  53.020  1.00  0.00            
ATOM    260  O   PRO    22      58.510  37.870  53.580  1.00  0.00            
ATOM    261  N   HYP    23      60.400  37.500  52.460  1.00  0.00            
ATOM    262  CD2 HYP    23      61.500  37.920  51.570  1.00  0.00            
ATOM    263 1HD2 HYP    23      62.310  38.280  52.210  1.00  0.00            
ATOM    264 2HD2 HYP    23      61.180  38.630  50.810  1.00  0.00            
ATOM    265  CG  HYP    23      61.940  36.670  50.740  1.00  0.00            
ATOM    266  HG  HYP    23      62.900  36.790  50.240  1.00  0.00            
ATOM    267  OD1 HYP    23      61.120  36.290  49.630  1.00  0.00            
ATOM    268  HD1 HYP    23      61.120  35.340  49.540  1.00  0.00            
ATOM    269  CB  HYP    23      61.820  35.680  51.840  1.00  0.00            
ATOM    270  HB1 HYP    23      61.680  34.630  51.580  1.00  0.00            
ATOM    271  HB2 HYP    23      62.550  35.830  52.630  1.00  0.00            
ATOM    272  CA  HYP    23      60.430  36.090  52.440  1.00  0.00            
ATOM    273  HA  HYP    23      59.660  35.650  51.810  1.00  0.00            
ATOM    274  C   HYP    23      60.360  35.460  53.840  1.00  0.00            
ATOM    275  O   HYP    23      60.990  35.990  54.780  1.00  0.00            
ATOM    276  N   GLY    24      59.700  34.340  54.000  1.00  0.00            
ATOM    277  H   GLY    24      59.160  34.010  53.220  1.00  0.00            
ATOM    278  CA  GLY    24      59.780  33.550  55.200  1.00  0.00            
ATOM    279  HA1 GLY    24      59.550  34.160  56.070  1.00  0.00            
ATOM    280  HA2 GLY    24      59.000  32.790  55.240  1.00  0.00            
ATOM    281  C   GLY    24      61.050  32.780  55.490  1.00  0.00            
ATOM    282  O   GLY    24      62.000  32.900  54.700  1.00  0.00            
ATOM    283  N   PRO    25      61.160  32.090  56.630  1.00  0.00            
ATOM    284  CD  PRO    25      60.220  32.120  57.730  1.00  0.00            
ATOM    285  HD1 PRO    25      59.210  31.950  57.370  1.00  0.00            
ATOM    286  HD2 PRO    25      60.340  33.080  58.250  1.00  0.00            
ATOM    287  CG  PRO    25      60.810  31.080  58.700  1.00  0.00            
ATOM    288  HG1 PRO    25      60.550  31.390  59.720  1.00  0.00            
ATOM    289  HG2 PRO    25      60.410  30.110  58.420  1.00  0.00            
ATOM    290  CB  PRO    25      62.360  31.090  58.540  1.00  0.00            
ATOM    291  HB1 PRO    25      62.780  31.850  59.200  1.00  0.00            
ATOM    292  HB2 PRO    25      62.810  30.110  58.680  1.00  0.00            
ATOM    293  CA  PRO    25      62.420  31.430  57.060  1.00  0.00            
ATOM    294  HA  PRO    25      63.250  32.120  56.920  1.00  0.00            
ATOM    295  C   PRO    25      62.650  30.200  56.250  1.00  0.00            
ATOM    296  O   PRO    25      61.710  29.540  55.780  1.00  0.00            
ATOM    297  N   HYP    26      63.880  29.570  56.250  1.00  0.00            
ATOM    298  CD2 HYP    26      65.150  30.110  56.850  1.00  0.00            
ATOM    299 1HD2 HYP    26      65.270  29.790  57.880  1.00  0.00            
ATOM    300 2HD2 HYP    26      65.380  31.170  56.760  1.00  0.00            
ATOM    301  CG  HYP    26      66.180  29.370  56.050  1.00  0.00            
ATOM    302  HG  HYP    26      67.150  29.430  56.550  1.00  0.00            
ATOM    303  OD1 HYP    26      66.270  29.650  54.690  1.00  0.00            
ATOM    304  HD1 HYP    26      66.830  28.910  54.420  1.00  0.00            
ATOM    305  CB  HYP    26      65.580  27.930  56.120  1.00  0.00            
ATOM    306  HB1 HYP    26      65.880  27.210  55.360  1.00  0.00            
ATOM    307  HB2 HYP    26      65.770  27.530  57.120  1.00  0.00            
ATOM    308  CA  HYP    26      64.090  28.180  55.750  1.00  0.00            
ATOM    309  HA  HYP    26      64.010  28.100  54.670  1.00  0.00            
ATOM    310  C   HYP    26      63.130  27.220  56.440  1.00  0.00            
ATOM    311  O   HYP    26      62.810  27.490  57.600  1.00  0.00            
ATOM    312  N   GLY    27      62.740  26.130  55.770  1.00  0.00            
ATOM    313  H   GLY    27      63.070  25.870  54.850  1.00  0.00            
ATOM    314  CA  GLY    27      61.810  25.110  56.420  1.00  0.00            
ATOM    315  HA1 GLY    27      61.150  25.670  57.080  1.00  0.00            
ATOM    316  HA2 GLY    27      61.300  24.620  55.580  1.00  0.00            
ATOM    317  C   GLY    27      62.470  23.940  57.210  1.00  0.00            
ATOM    318  O   GLY    27      63.650  24.060  57.460  1.00  0.00            
ATOM    319  N   PRO    28      61.800  22.860  57.600  1.00  0.00            
ATOM    320  CD  PRO    28      60.330  22.710  57.480  1.00  0.00            
ATOM    321  HD1 PRO    28      59.710  23.520  57.880  1.00  0.00            
ATOM    322  HD2 PRO    28      60.010  22.590  56.450  1.00  0.00            
ATOM    323  CG  PRO    28      60.010  21.490  58.290  1.00  0.00            
ATOM    324  HG1 PRO    28      59.960  21.930  59.280  1.00  0.00            
ATOM    325  HG2 PRO    28      59.090  20.950  58.030  1.00  0.00            
ATOM    326  CB  PRO    28      61.290  20.580  58.200  1.00  0.00            
ATOM    327  HB1 PRO    28      61.330  19.930  59.080  1.00  0.00            
ATOM    328  HB2 PRO    28      61.350  20.040  57.260  1.00  0.00            
ATOM    329  CA  PRO    28      62.420  21.670  58.270  1.00  0.00            
ATOM    330  HA  PRO    28      62.560  21.850  59.330  1.00  0.00            
ATOM    331  C   PRO    28      63.680  21.040  57.700  1.00  0.00            
ATOM    332  O   PRO    28      63.930  21.110  56.460  1.00  0.00            
ATOM    333  N   HYP    29      64.630  20.540  58.510  1.00  0.00            
ATOM    334  CD2 HYP    29      64.860  20.780  59.920  1.00  0.00            
ATOM    335 1HD2 HYP    29      64.230  20.230  60.620  1.00  0.00            
ATOM    336 2HD2 HYP    29      64.790  21.850  60.080  1.00  0.00            
ATOM    337  CG  HYP    29      66.350  20.300  60.250  1.00  0.00            
ATOM    338  HG  HYP    29      66.430  19.740  61.180  1.00  0.00            
ATOM    339  OD1 HYP    29      67.210  21.410  60.160  1.00  0.00            
ATOM    340  HD1 HYP    29      66.780  22.210  60.470  1.00  0.00            
ATOM    341  CB  HYP    29      66.640  19.300  59.060  1.00  0.00            
ATOM    342  HB1 HYP    29      67.680  19.230  58.730  1.00  0.00            
ATOM    343  HB2 HYP    29      66.390  18.320  59.470  1.00  0.00            
ATOM    344  CA  HYP    29      65.770  19.750  57.920  1.00  0.00            
ATOM    345  HA  HYP    29      66.360  20.460  57.330  1.00  0.00            
ATOM    346  C   HYP    29      65.390  18.610  57.030  1.00  0.00            
ATOM    347  O   HYP    29      64.190  18.200  57.090  1.00  0.00            
ATOM    348  N   GLY    30      66.310  18.100  56.170  1.00  0.00            
ATOM    349  H   GLY    30      67.230  18.510  56.170  1.00  0.00            
ATOM    350  CA  GLY    30      66.090  16.790  55.430  1.00  0.00            
ATOM    351  HA1 GLY    30      65.030  16.700  55.190  1.00  0.00            
ATOM    352  HA2 GLY    30      66.700  16.720  54.530  1.00  0.00            
ATOM    353  C   GLY    30      66.530  15.610  56.310  1.00  0.00            
ATOM    354  O   GLY    30      67.310  15.720  57.270  1.00  0.00            
ATOM    355  N   NH2    31      66.050  14.450  55.860  1.00  0.00            
ATOM    356  H1  NH2    31      65.540  14.380  54.990  1.00  0.00            
ATOM    357  H2  NH2    31      66.220  13.620  56.400  1.00  0.00            
ATOM    358  CH3 ACE     1      37.410  92.670  51.860  1.00  0.00            
ATOM    359 1HH3 ACE     1      37.960  93.330  52.530  1.00  0.00            
ATOM    360 2HH3 ACE     1      38.110  92.290  51.120  1.00  0.00            
ATOM    361 3HH3 ACE     1      36.640  93.210  51.310  1.00  0.00            
ATOM    362  C   ACE     1      36.940  91.440  52.530  1.00  0.00            
ATOM    363  O   ACE     1      36.920  91.360  53.760  1.00  0.00            
ATOM    364  N   PRO     2      36.380  90.460  51.810  1.00  0.00            
ATOM    365  CD  PRO     2      35.770  90.710  50.490  1.00  0.00            
ATOM    366  HD1 PRO     2      35.200  91.630  50.550  1.00  0.00            
ATOM    367  HD2 PRO     2      36.520  90.860  49.710  1.00  0.00            
ATOM    368  CG  PRO     2      34.820  89.580  50.250  1.00  0.00            
ATOM    369  HG1 PRO     2      33.890  89.790  50.780  1.00  0.00            
ATOM    370  HG2 PRO     2      34.800  89.280  49.200  1.00  0.00            
ATOM    371  CB  PRO     2      35.510  88.460  51.140  1.00  0.00            
ATOM    372  HB1 PRO     2      34.850  87.650  51.460  1.00  0.00            
ATOM    373  HB2 PRO     2      36.360  88.030  50.610  1.00  0.00            
ATOM    374  CA  PRO     2      35.900  89.220  52.380  1.00  0.00            
ATOM    375  HA  PRO     2      35.060  89.300  53.060  1.00  0.00            
ATOM    376  C   PRO     2      37.080  88.480  53.060  1.00  0.00            
ATOM    377  O   PRO     2      38.230  88.780  52.720  1.00  0.00            
ATOM    378  N   HYP     3      36.770  87.490  53.880  1.00  0.00            
ATOM    379  CD2 HYP     3      35.410  87.170  54.250  1.00  0.00            
ATOM    380 1HD2 HYP     3      34.930  86.640  53.430  1.00  0.00            
ATOM    381 2HD2 HYP     3      34.800  87.970  54.670  1.00  0.00            
ATOM    382  CG  HYP     3      35.570  86.330  55.470  1.00  0.00            
ATOM    383  HG  HYP     3      34.660  85.790  55.710  1.00  0.00            
ATOM    384  OD1 HYP     3      35.730  87.130  56.640  1.00  0.00            
ATOM    385  HD1 HYP     3      35.960  86.520  57.340  1.00  0.00            
ATOM    386  CB  HYP     3      36.780  85.490  55.160  1.00  0.00            
ATOM    387  HB1 HYP     3      37.220  85.100  56.080  1.00  0.00            
ATOM    388  HB2 HYP     3      36.550  84.650  54.510  1.00  0.00            
ATOM    389  CA  HYP     3      37.680  86.480  54.340  1.00  0.00            
ATOM    390  HA  HYP     3      38.510  86.890  54.910  1.00  0.00            
ATOM    391  C   HYP     3      38.360  85.740  53.110  1.00  0.00            
ATOM    392  O   HYP     3      37.830  85.770  51.970  1.00  0.00            
ATOM    393  N   GLY     4      39.540  85.070  53.290  1.00  0.00            
ATOM    394  H   GLY     4      39.870  85.050  54.250  1.00  0.00            
ATOM    395  CA  GLY     4      40.400  84.630  52.220  1.00  0.00            
ATOM    396  HA1 GLY     4      40.200  85.230  51.330  1.00  0.00            
ATOM    397  HA2 GLY     4      41.460  84.800  52.390  1.00  0.00            
ATOM    398  C   GLY     4      40.140  83.140  51.770  1.00  0.00            
ATOM    399  O   GLY     4      39.300  82.490  52.440  1.00  0.00            
ATOM    400  N   PRO     5      40.930  82.590  50.790  1.00  0.00            
ATOM    401  CD  PRO     5      41.730  83.390  49.840  1.00  0.00            
ATOM    402  HD1 PRO     5      41.380  84.420  49.860  1.00  0.00            
ATOM    403  HD2 PRO     5      42.760  83.350  50.190  1.00  0.00            
ATOM    404  CG  PRO     5      41.650  82.630  48.530  1.00  0.00            
ATOM    405  HG1 PRO     5      40.640  82.760  48.130  1.00  0.00            
ATOM    406  HG2 PRO     5      42.410  82.780  47.770  1.00  0.00            
ATOM    407  CB  PRO     5      41.690  81.170  49.050  1.00  0.00            
ATOM    408  HB1 PRO     5      41.530  80.450  48.240  1.00  0.00            
ATOM    409  HB2 PRO     5      42.720  81.010  49.370  1.00  0.00            
ATOM    410  CA  PRO     5      40.800  81.220  50.370  1.00  0.00            
ATOM    411  HA  PRO     5      39.770  81.200  50.010  1.00  0.00            
ATOM    412  C   PRO     5      41.060  80.080  51.330  1.00  0.00            
ATOM    413  O   PRO     5      41.900  80.300  52.240  1.00  0.00            
ATOM    414  N   HYP     6      40.470  78.850  51.100  1.00  0.00            
ATOM    415  CD2 HYP     6      39.430  78.500  50.190  1.00  0.00            
ATOM    416 1HD2 HYP     6      39.860  78.420  49.200  1.00  0.00            
ATOM    417 2HD2 HYP     6      38.600  79.210  50.210  1.00  0.00            
ATOM    418  CG  HYP     6      38.830  77.140  50.620  1.00  0.00            
ATOM    419  HG  HYP     6      38.420  76.680  49.720  1.00  0.00            
ATOM    420  OD1 HYP     6      37.770  77.360  51.530  1.00  0.00            
ATOM    421  HD1 HYP     6      36.970  77.450  51.000  1.00  0.00            
ATOM    422  CB  HYP     6      40.170  76.480  51.210  1.00  0.00            
ATOM    423  HB1 HYP     6      39.870  75.650  51.860  1.00  0.00            
ATOM    424  HB2 HYP     6      40.720  75.990  50.410  1.00  0.00            
ATOM    425  CA  HYP     6      40.970  77.610  51.880  1.00  0.00            
ATOM    426  HA  HYP     6      40.760  77.750  52.930  1.00  0.00            
ATOM    427  C   HYP     6      42.450  77.450  51.580  1.00  0.00            
ATOM    428  O   HYP     6      42.840  77.790  50.410  1.00  0.00            
ATOM    429  N   GLY     7      43.320  77.070  52.560  1.00  0.00            
ATOM    430  H   GLY     7      42.770  76.940  53.400  1.00  0.00            
ATOM    431  CA  GLY     7      44.790  77.030  52.520  1.00  0.00            
ATOM    432  HA1 GLY     7      45.220  78.020  52.400  1.00  0.00            
ATOM    433  HA2 GLY     7      45.250  76.610  53.420  1.00  0.00            
ATOM    434  C   GLY     7      45.320  76.020  51.520  1.00  0.00            
ATOM    435  O   GLY     7      44.560  75.440  50.770  1.00  0.00            
ATOM    436  N   PRO     8      46.640  75.820  51.510  1.00  0.00            
ATOM    437  CD  PRO     8      47.700  76.540  52.170  1.00  0.00            
ATOM    438  HD1 PRO     8      47.920  76.310  53.210  1.00  0.00            
ATOM    439  HD2 PRO     8      47.340  77.550  52.370  1.00  0.00            
ATOM    440  CG  PRO     8      48.870  76.530  51.180  1.00  0.00            
ATOM    441  HG1 PRO     8      48.730  77.240  50.360  1.00  0.00            
ATOM    442  HG2 PRO     8      49.860  76.600  51.620  1.00  0.00            
ATOM    443  CB  PRO     8      48.740  75.130  50.530  1.00  0.00            
ATOM    444  HB1 PRO     8      49.200  75.100  49.540  1.00  0.00            
ATOM    445  HB2 PRO     8      49.150  74.360  51.180  1.00  0.00            
ATOM    446  CA  PRO     8      47.230  74.940  50.460  1.00  0.00            
ATOM    447  HA  PRO     8      46.830  75.410  49.560  1.00  0.00            
ATOM    448  C   PRO     8      46.810  73.440  50.600  1.00  0.00            
ATOM    449  O   PRO     8      46.490  73.050  51.710  1.00  0.00            
ATOM    450  N   HYP     9      46.940  72.600  49.510  1.00  0.00            
ATOM    451  CD2 HYP     9      47.340  73.020  48.130  1.00  0.00            
ATOM    452 1HD2 HYP     9      48.420  73.070  48.230  1.00  0.00            
ATOM    453 2HD2 HYP     9      46.870  73.940  47.770  1.00  0.00            
ATOM    454  CG  HYP     9      46.890  71.930  47.280  1.00  0.00            
ATOM    455  HG  HYP     9      47.560  71.770  46.430  1.00  0.00            
ATOM    456  OD1 HYP     9      45.570  72.160  46.920  1.00  0.00            
ATOM    457  HD1 HYP     9      45.120  71.470  46.430  1.00  0.00            
ATOM    458  CB  HYP     9      47.000  70.740  48.140  1.00  0.00            
ATOM    459  HB1 HYP     9      46.390  69.880  47.880  1.00  0.00            
ATOM    460  HB2 HYP     9      48.030  70.390  48.090  1.00  0.00            
ATOM    461  CA  HYP     9      46.660  71.160  49.550  1.00  0.00            
ATOM    462  HA  HYP     9      45.590  71.120  49.780  1.00  0.00            
ATOM    463  C   HYP     9      47.390  70.350  50.560  1.00  0.00            
ATOM    464  O   HYP     9      48.610  70.370  50.650  1.00  0.00            
ATOM    465  N   GLY    10      46.650  69.590  51.370  1.00  0.00            
ATOM    466  H   GLY    10      45.650  69.650  51.290  1.00  0.00            
ATOM    467  CA  GLY    10      47.240  68.830  52.410  1.00  0.00            
ATOM    468  HA1 GLY    10      47.870  69.490  53.010  1.00  0.00            
ATOM    469  HA2 GLY    10      46.380  68.490  52.980  1.00  0.00            
ATOM    470  C   GLY    10      48.030  67.630  51.990  1.00  0.00            
ATOM    471  O   GLY    10      48.280  67.370  50.810  1.00  0.00            
ATOM    472  N   PRO    11      48.490  66.840  53.010  1.00  0.00            
ATOM    473  CD  PRO    11      48.320  67.100  54.480  1.00  0.00            
ATOM    474  HD1 PRO    11      47.610  66.420  54.960  1.00  0.00            
ATOM    475  HD2 PRO    11      48.120  68.130  54.750  1.00  0.00            
ATOM    476  CG  PRO    11      49.690  66.820  54.950  1.00  0.00            
ATOM    477  HG1 PRO    11      50.340  67.630  54.620  1.00  0.00            
ATOM    478  HG2 PRO    11      49.720  66.730  56.040  1.00  0.00            
ATOM    479  CB  PRO    11      50.130  65.580  54.210  1.00  0.00            
ATOM    480  HB1 PRO    11      51.210  65.410  54.190  1.00  0.00            
ATOM    481  HB2 PRO    11      49.640  64.750  54.710  1.00  0.00            
ATOM    482  CA  PRO    11      49.520  65.840  52.820  1.00  0.00            
ATOM    483  HA  PRO    11      50.270  66.290  52.170  1.00  0.00            
ATOM    484  C   PRO    11      49.090  64.530  52.320  1.00  0.00            
ATOM    485  O   PRO    11      47.940  64.150  52.350  1.00  0.00            
ATOM    486  N   HYP    12      50.140  63.780  51.880  1.00  0.00            
ATOM    487  CD2 HYP    12      51.470  64.230  51.410  1.00  0.00            
ATOM    488 1HD2 HYP    12      52.190  64.280  52.230  1.00  0.00            
ATOM    489 2HD2 HYP    12      51.260  65.160  50.880  1.00  0.00            
ATOM    490  CG  HYP    12      52.020  63.080  50.460  1.00  0.00            
ATOM    491  HG  HYP    12      53.110  63.140  50.470  1.00  0.00            
ATOM    492  OD1 HYP    12      51.600  63.240  49.140  1.00  0.00            
ATOM    493  HD1 HYP    12      51.790  62.410  48.690  1.00  0.00            
ATOM    494  CB  HYP    12      51.340  61.820  51.100  1.00  0.00            
ATOM    495  HB1 HYP    12      51.360  60.960  50.430  1.00  0.00            
ATOM    496  HB2 HYP    12      51.900  61.500  51.980  1.00  0.00            
ATOM    497  CA  HYP    12      49.980  62.350  51.430  1.00  0.00            
ATOM    498  HA  HYP    12      49.370  62.280  50.530  1.00  0.00            
ATOM    499  C   HYP    12      49.230  61.520  52.490  1.00  0.00            
ATOM    500  O   HYP    12      49.510  61.590  53.740  1.00  0.00            
ATOM    501  N   GLY    13      48.340  60.620  52.060  1.00  0.00            
ATOM    502  H   GLY    13      48.060  60.530  51.090  1.00  0.00            
ATOM    503  CA  GLY    13      47.790  59.640  52.960  1.00  0.00            
ATOM    504  HA1 GLY    13      47.520  60.100  53.910  1.00  0.00            
ATOM    505  HA2 GLY    13      46.880  59.300  52.460  1.00  0.00            
ATOM    506  C   GLY    13      48.640  58.330  53.250  1.00  0.00            
ATOM    507  O   GLY    13      49.570  58.060  52.520  1.00  0.00            
ATOM    508  N   GLN    14      48.200  57.550  54.230  1.00  0.00            
ATOM    509  H   GLN    14      47.470  57.930  54.820  1.00  0.00            
ATOM    510  CA  GLN    14      48.920  56.280  54.570  1.00  0.00            
ATOM    511  HA  GLN    14      49.560  56.080  53.720  1.00  0.00            
ATOM    512  CB  GLN    14      49.810  56.320  55.770  1.00  0.00            
ATOM    513  HB1 GLN    14      50.300  57.290  55.780  1.00  0.00            
ATOM    514  HB2 GLN    14      49.160  56.340  56.640  1.00  0.00            
ATOM    515  CG  GLN    14      50.770  55.220  55.900  1.00  0.00            
ATOM    516  HG1 GLN    14      50.230  54.280  56.010  1.00  0.00            
ATOM    517  HG2 GLN    14      51.430  55.180  55.030  1.00  0.00            
ATOM    518  CD  GLN    14      51.490  55.270  57.220  1.00  0.00            
ATOM    519  OE1 GLN    14      51.030  55.800  58.200  1.00  0.00            
ATOM    520  NE2 GLN    14      52.690  54.710  57.330  1.00  0.00            
ATOM    521 1HE2 GLN    14      53.080  54.530  58.240  1.00  0.00            
ATOM    522 2HE2 GLN    14      53.140  54.340  56.510  1.00  0.00            
ATOM    523  C   GLN    14      47.820  55.160  54.750  1.00  0.00            
ATOM    524  O   GLN    14      46.860  55.280  55.570  1.00  0.00            
ATOM    525  N   GLY    15      47.920  54.180  53.880  1.00  0.00            
ATOM    526  H   GLY    15      48.660  54.290  53.200  1.00  0.00            
ATOM    527  CA  GLY    15      47.010  53.060  53.850  1.00  0.00            
ATOM    528  HA1 GLY    15      46.030  53.500  54.040  1.00  0.00            
ATOM    529  HA2 GLY    15      46.860  52.720  52.820  1.00  0.00            
ATOM    530  C   GLY    15      47.300  51.980  54.980  1.00  0.00            
ATOM    531  O   GLY    15      48.330  51.960  55.640  1.00  0.00            
ATOM    532  N   PRO    16      46.370  51.000  55.050  1.00  0.00            
ATOM    533  CD  PRO    16      44.940  51.160  54.590  1.00  0.00            
ATOM    534  HD1 PRO    16      44.640  52.170  54.860  1.00  0.00            
ATOM    535  HD2 PRO    16      44.800  50.930  53.530  1.00  0.00            
ATOM    536  CG  PRO    16      44.110  50.070  55.180  1.00  0.00            
ATOM    537  HG1 PRO    16      43.640  50.360  56.120  1.00  0.00            
ATOM    538  HG2 PRO    16      43.360  49.700  54.490  1.00  0.00            
ATOM    539  CB  PRO    16      45.180  49.010  55.490  1.00  0.00            
ATOM    540  HB1 PRO    16      44.980  48.380  56.350  1.00  0.00            
ATOM    541  HB2 PRO    16      45.400  48.440  54.580  1.00  0.00            
ATOM    542  CA  PRO    16      46.480  49.800  55.830  1.00  0.00            
ATOM    543  HA  PRO    16      46.390  50.000  56.900  1.00  0.00            
ATOM    544  C   PRO    16      47.720  48.970  55.460  1.00  0.00            
ATOM    545  O   PRO    16      48.290  49.060  54.360  1.00  0.00            
ATOM    546  N   HYP    17      48.300  48.200  56.410  1.00  0.00            
ATOM    547  CD2 HYP    17      47.880  48.040  57.770  1.00  0.00            
ATOM    548 1HD2 HYP    17      46.990  47.410  57.810  1.00  0.00            
ATOM    549 2HD2 HYP    17      47.540  49.020  58.110  1.00  0.00            
ATOM    550  CG  HYP    17      49.040  47.460  58.590  1.00  0.00            
ATOM    551  HG  HYP    17      48.780  46.810  59.420  1.00  0.00            
ATOM    552  OD1 HYP    17      50.000  48.470  58.990  1.00  0.00            
ATOM    553  HD1 HYP    17      49.870  48.840  59.870  1.00  0.00            
ATOM    554  CB  HYP    17      49.610  46.560  57.480  1.00  0.00            
ATOM    555  HB1 HYP    17      50.660  46.430  57.710  1.00  0.00            
ATOM    556  HB2 HYP    17      49.190  45.560  57.460  1.00  0.00            
ATOM    557  CA  HYP    17      49.400  47.280  56.170  1.00  0.00            
ATOM    558  HA  HYP    17      50.200  47.970  55.920  1.00  0.00            
ATOM    559  C   HYP    17      49.240  46.290  55.030  1.00  0.00            
ATOM    560  O   HYP    17      48.170  45.780  54.830  1.00  0.00            
ATOM    561  N   GLY    18      50.420  46.020  54.380  1.00  0.00            
ATOM    562  H   GLY    18      51.240  46.540  54.640  1.00  0.00            
ATOM    563  CA  GLY    18      50.470  45.000  53.360  1.00  0.00            
ATOM    564  HA1 GLY    18      49.670  45.060  52.620  1.00  0.00            
ATOM    565  HA2 GLY    18      51.510  44.970  53.030  1.00  0.00            
ATOM    566  C   GLY    18      50.320  43.540  53.820  1.00  0.00            
ATOM    567  O   GLY    18      50.340  43.290  55.040  1.00  0.00            
ATOM    568  N   PRO    19      49.970  42.570  52.960  1.00  0.00            
ATOM    569  CD  PRO    19      49.880  42.600  51.500  1.00  0.00            
ATOM    570  HD1 PRO    19      48.960  43.160  51.380  1.00  0.00            
ATOM    571  HD2 PRO    19      50.710  43.160  51.060  1.00  0.00            
ATOM    572  CG  PRO    19      49.900  41.210  51.060  1.00  0.00            
ATOM    573  HG1 PRO    19      49.270  41.080  50.180  1.00  0.00            
ATOM    574  HG2 PRO    19      50.940  40.910  50.950  1.00  0.00            
ATOM    575  CB  PRO    19      49.230  40.460  52.210  1.00  0.00            
ATOM    576  HB1 PRO    19      48.160  40.650  52.230  1.00  0.00            
ATOM    577  HB2 PRO    19      49.470  39.390  52.200  1.00  0.00            
ATOM    578  CA  PRO    19      49.800  41.180  53.390  1.00  0.00            
ATOM    579  HA  PRO    19      49.080  41.130  54.210  1.00  0.00            
ATOM    580  C   PRO    19      51.120  40.620  53.860  1.00  0.00            
ATOM    581  O   PRO    19      52.180  41.110  53.420  1.00  0.00            
ATOM    582  N   HYP    20      51.190  39.500  54.660  1.00  0.00            
ATOM    583  CD2 HYP    20      50.080  38.880  55.340  1.00  0.00            
ATOM    584 1HD2 HYP    20      49.410  38.350  54.670  1.00  0.00            
ATOM    585 2HD2 HYP    20      49.370  39.600  55.760  1.00  0.00            
ATOM    586  CG  HYP    20      50.690  37.840  56.270  1.00  0.00            
ATOM    587  HG  HYP    20      50.010  36.990  56.340  1.00  0.00            
ATOM    588  OD1 HYP    20      50.840  38.390  57.520  1.00  0.00            
ATOM    589  HD1 HYP    20      50.030  38.740  57.890  1.00  0.00            
ATOM    590  CB  HYP    20      51.940  37.380  55.550  1.00  0.00            
ATOM    591  HB1 HYP    20      52.840  37.110  56.110  1.00  0.00            
ATOM    592  HB2 HYP    20      51.640  36.580  54.870  1.00  0.00            
ATOM    593  CA  HYP    20      52.330  38.640  54.820  1.00  0.00            
ATOM    594  HA  HYP    20      52.980  39.280  55.420  1.00  0.00            
ATOM    595  C   HYP    20      53.050  38.390  53.560  1.00  0.00            
ATOM    596  O   HYP    20      52.450  38.080  52.540  1.00  0.00            
ATOM    597  N   GLY    21      54.380  38.490  53.620  1.00  0.00            
ATOM    598  H   GLY    21      54.760  39.080  54.350  1.00  0.00            
ATOM    599  CA  GLY    21      55.240  38.140  52.470  1.00  0.00            
ATOM    600  HA1 GLY    21      54.980  38.780  51.630  1.00  0.00            
ATOM    601  HA2 GLY    21      56.290  38.250  52.750  1.00  0.00            
ATOM    602  C   GLY    21      55.170  36.630  52.070  1.00  0.00            
ATOM    603  O   GLY    21      54.440  35.790  52.590  1.00  0.00            
ATOM    604  N   PRO    22      55.890  36.260  50.990  1.00  0.00            
ATOM    605  CD  PRO    22      56.940  37.120  50.440  1.00  0.00            
ATOM    606  HD1 PRO    22      57.630  37.430  51.220  1.00  0.00            
ATOM    607  HD2 PRO    22      56.620  37.970  49.830  1.00  0.00            
ATOM    608  CG  PRO    22      57.660  36.180  49.520  1.00  0.00            
ATOM    609  HG1 PRO    22      58.060  36.700  48.650  1.00  0.00            
ATOM    610  HG2 PRO    22      58.380  35.710  50.190  1.00  0.00            
ATOM    611  CB  PRO    22      56.550  35.210  49.110  1.00  0.00            
ATOM    612  HB1 PRO    22      55.890  35.740  48.420  1.00  0.00            
ATOM    613  HB2 PRO    22      56.890  34.300  48.620  1.00  0.00            
ATOM    614  CA  PRO    22      55.760  34.900  50.400  1.00  0.00            
ATOM    615  HA  PRO    22      54.710  34.700  50.210  1.00  0.00            
ATOM    616  C   PRO    22      56.530  33.760  51.190  1.00  0.00            
ATOM    617  O   PRO    22      57.480  34.100  51.950  1.00  0.00            
ATOM    618  N   HYP    23      56.110  32.480  51.030  1.00  0.00            
ATOM    619  CD2 HYP    23      54.840  32.000  50.330  1.00  0.00            
ATOM    620 1HD2 HYP    23      54.970  32.040  49.240  1.00  0.00            
ATOM    621 2HD2 HYP    23      54.020  32.650  50.630  1.00  0.00            
ATOM    622  CG  HYP    23      54.530  30.660  50.820  1.00  0.00            
ATOM    623  HG  HYP    23      54.080  30.130  49.970  1.00  0.00            
ATOM    624  OD1 HYP    23      53.520  30.720  51.810  1.00  0.00            
ATOM    625  HD1 HYP    23      53.460  29.810  52.120  1.00  0.00            
ATOM    626  CB  HYP    23      55.920  30.120  51.140  1.00  0.00            
ATOM    627  HB1 HYP    23      55.990  29.210  51.740  1.00  0.00            
ATOM    628  HB2 HYP    23      56.470  29.810  50.250  1.00  0.00            
ATOM    629  CA  HYP    23      56.680  31.350  51.730  1.00  0.00            
ATOM    630  HA  HYP    23      56.340  31.420  52.770  1.00  0.00            
ATOM    631  C   HYP    23      58.210  31.160  51.640  1.00  0.00            
ATOM    632  O   HYP    23      58.740  31.520  50.580  1.00  0.00            
ATOM    633  N   GLY    24      58.970  30.720  52.660  1.00  0.00            
ATOM    634  H   GLY    24      58.470  30.400  53.470  1.00  0.00            
ATOM    635  CA  GLY    24      60.420  30.650  52.680  1.00  0.00            
ATOM    636  HA1 GLY    24      60.670  31.670  52.430  1.00  0.00            
ATOM    637  HA2 GLY    24      60.700  30.490  53.730  1.00  0.00            
ATOM    638  C   GLY    24      61.100  29.660  51.800  1.00  0.00            
ATOM    639  O   GLY    24      60.390  28.780  51.260  1.00  0.00            
ATOM    640  N   PRO    25      62.430  29.660  51.830  1.00  0.00            
ATOM    641  CD  PRO    25      63.230  30.680  52.380  1.00  0.00            
ATOM    642  HD1 PRO    25      63.440  30.300  53.370  1.00  0.00            
ATOM    643  HD2 PRO    25      62.780  31.670  52.490  1.00  0.00            
ATOM    644  CG  PRO    25      64.440  30.710  51.520  1.00  0.00            
ATOM    645  HG1 PRO    25      64.200  31.230  50.590  1.00  0.00            
ATOM    646  HG2 PRO    25      65.260  31.130  52.110  1.00  0.00            
ATOM    647  CB  PRO    25      64.660  29.210  51.320  1.00  0.00            
ATOM    648  HB1 PRO    25      65.330  28.970  50.490  1.00  0.00            
ATOM    649  HB2 PRO    25      65.050  28.940  52.300  1.00  0.00            
ATOM    650  CA  PRO    25      63.260  28.710  51.070  1.00  0.00            
ATOM    651  HA  PRO    25      63.010  28.650  50.010  1.00  0.00            
ATOM    652  C   PRO    25      63.320  27.290  51.660  1.00  0.00            
ATOM    653  O   PRO    25      63.000  27.120  52.820  1.00  0.00            
ATOM    654  N   HYP    26      63.770  26.280  50.950  1.00  0.00            
ATOM    655  CD2 HYP    26      63.870  26.220  49.480  1.00  0.00            
ATOM    656 1HD2 HYP    26      64.760  26.770  49.180  1.00  0.00            
ATOM    657 2HD2 HYP    26      62.940  26.620  49.050  1.00  0.00            
ATOM    658  CG  HYP    26      64.080  24.710  49.100  1.00  0.00            
ATOM    659  HG  HYP    26      64.630  24.680  48.160  1.00  0.00            
ATOM    660  OD1 HYP    26      62.870  23.930  49.060  1.00  0.00            
ATOM    661  HD1 HYP    26      62.580  24.060  48.160  1.00  0.00            
ATOM    662  CB  HYP    26      64.780  24.240  50.350  1.00  0.00            
ATOM    663  HB1 HYP    26      64.840  23.160  50.490  1.00  0.00            
ATOM    664  HB2 HYP    26      65.780  24.670  50.350  1.00  0.00            
ATOM    665  CA  HYP    26      64.090  25.010  51.520  1.00  0.00            
ATOM    666  HA  HYP    26      63.150  24.470  51.660  1.00  0.00            
ATOM    667  C   HYP    26      64.910  25.040  52.770  1.00  0.00            
ATOM    668  O   HYP    26      65.840  25.770  52.920  1.00  0.00            
ATOM    669  N   GLY    27      64.590  24.030  53.660  1.00  0.00            
ATOM    670  H   GLY    27      63.860  23.370  53.430  1.00  0.00            
ATOM    671  CA  GLY    27      65.480  23.780  54.780  1.00  0.00            
ATOM    672  HA1 GLY    27      65.560  24.720  55.330  1.00  0.00            
ATOM    673  HA2 GLY    27      65.010  23.030  55.410  1.00  0.00            
ATOM    674  C   GLY    27      66.870  23.310  54.450  1.00  0.00            
ATOM    675  O   GLY    27      67.160  23.060  53.270  1.00  0.00            
ATOM    676  N   PRO    28      67.810  23.110  55.440  1.00  0.00            
ATOM    677  CD  PRO    28      67.500  23.040  56.840  1.00  0.00            
ATOM    678  HD1 PRO    28      67.410  24.080  57.120  1.00  0.00            
ATOM    679  HD2 PRO    28      66.540  22.550  57.030  1.00  0.00            
ATOM    680  CG  PRO    28      68.740  22.470  57.600  1.00  0.00            
ATOM    681  HG1 PRO    28      68.750  22.900  58.600  1.00  0.00            
ATOM    682  HG2 PRO    28      68.650  21.390  57.700  1.00  0.00            
ATOM    683  CB  PRO    28      69.900  22.710  56.670  1.00  0.00            
ATOM    684  HB1 PRO    28      70.260  23.740  56.770  1.00  0.00            
ATOM    685  HB2 PRO    28      70.650  21.950  56.850  1.00  0.00            
ATOM    686  CA  PRO    28      69.180  22.580  55.280  1.00  0.00            
ATOM    687  HA  PRO    28      69.710  23.230  54.580  1.00  0.00            
ATOM    688  C   PRO    28      69.330  21.090  54.750  1.00  0.00            
ATOM    689  O   PRO    28      68.340  20.370  54.880  1.00  0.00            
ATOM    690  N   HYP    29      70.440  20.630  54.150  1.00  0.00            
ATOM    691  CD2 HYP    29      71.570  21.380  53.760  1.00  0.00            
ATOM    692 1HD2 HYP    29      72.380  21.380  54.490  1.00  0.00            
ATOM    693 2HD2 HYP    29      71.490  22.450  53.550  1.00  0.00            
ATOM    694  CG  HYP    29      72.120  20.690  52.470  1.00  0.00            
ATOM    695  HG  HYP    29      73.170  20.910  52.230  1.00  0.00            
ATOM    696  OD1 HYP    29      71.340  21.300  51.390  1.00  0.00            
ATOM    697  HD1 HYP    29      71.680  20.950  50.570  1.00  0.00            
ATOM    698  CB  HYP    29      71.810  19.190  52.700  1.00  0.00            
ATOM    699  HB1 HYP    29      71.620  18.780  51.710  1.00  0.00            
ATOM    700  HB2 HYP    29      72.620  18.760  53.270  1.00  0.00            
ATOM    701  CA  HYP    29      70.610  19.260  53.690  1.00  0.00            
ATOM    702  HA  HYP    29      69.760  18.970  53.080  1.00  0.00            
ATOM    703  C   HYP    29      70.780  18.260  54.840  1.00  0.00            
ATOM    704  O   HYP    29      71.490  18.550  55.790  1.00  0.00            
ATOM    705  N   GLY    30      70.210  17.070  54.760  1.00  0.00            
ATOM    706  H   GLY    30      69.610  16.850  53.980  1.00  0.00            
ATOM    707  CA  GLY    30      70.340  15.970  55.690  1.00  0.00            
ATOM    708  HA1 GLY    30      70.090  16.310  56.690  1.00  0.00            
ATOM    709  HA2 GLY    30      69.590  15.190  55.540  1.00  0.00            
ATOM    710  C   GLY    30      71.680  15.280  55.770  1.00  0.00            
ATOM    711  O   GLY    30      72.440  15.410  54.800  1.00  0.00            
ATOM    712  N   NH2    31      72.030  14.470  56.750  1.00  0.00            
ATOM    713  H1  NH2    31      71.500  14.320  57.600  1.00  0.00            
ATOM    714  H2  NH2    31      72.920  13.990  56.650  1.00  0.00            
ATOM    715  CH3 ACE     1      40.340  90.310  55.070  1.00  0.00            
ATOM    716 1HH3 ACE     1      39.950  91.140  55.660  1.00  0.00            
ATOM    717 2HH3 ACE     1      41.090  90.730  54.410  1.00  0.00            
ATOM    718 3HH3 ACE     1      39.600  89.780  54.480  1.00  0.00            
ATOM    719  C   ACE     1      41.090  89.400  56.050  1.00  0.00            
ATOM    720  O   ACE     1      42.330  89.400  55.950  1.00  0.00            
ATOM    721  N   PRO     2      40.470  88.600  56.880  1.00  0.00            
ATOM    722  CD  PRO     2      39.010  88.570  57.150  1.00  0.00            
ATOM    723  HD1 PRO     2      38.350  88.430  56.280  1.00  0.00            
ATOM    724  HD2 PRO     2      38.810  89.450  57.760  1.00  0.00            
ATOM    725  CG  PRO     2      38.840  87.410  58.130  1.00  0.00            
ATOM    726  HG1 PRO     2      38.040  87.550  58.850  1.00  0.00            
ATOM    727  HG2 PRO     2      38.650  86.460  57.640  1.00  0.00            
ATOM    728  CB  PRO     2      40.180  87.330  58.830  1.00  0.00            
ATOM    729  HB1 PRO     2      40.210  88.110  59.590  1.00  0.00            
ATOM    730  HB2 PRO     2      40.330  86.400  59.380  1.00  0.00            
ATOM    731  CA  PRO     2      41.130  87.590  57.680  1.00  0.00            
ATOM    732  HA  PRO     2      42.030  87.970  58.160  1.00  0.00            
ATOM    733  C   PRO     2      41.500  86.340  56.830  1.00  0.00            
ATOM    734  O   PRO     2      40.780  86.090  55.850  1.00  0.00            
ATOM    735  N   HYP     3      42.520  85.540  57.230  1.00  0.00            
ATOM    736  CD2 HYP     3      43.420  85.840  58.350  1.00  0.00            
ATOM    737 1HD2 HYP     3      42.990  85.700  59.350  1.00  0.00            
ATOM    738 2HD2 HYP     3      43.760  86.870  58.210  1.00  0.00            
ATOM    739  CG  HYP     3      44.640  84.930  58.110  1.00  0.00            
ATOM    740  HG  HYP     3      45.190  84.580  58.980  1.00  0.00            
ATOM    741  OD1 HYP     3      45.550  85.520  57.150  1.00  0.00            
ATOM    742  HD1 HYP     3      45.920  86.320  57.540  1.00  0.00            
ATOM    743  CB  HYP     3      44.020  83.730  57.460  1.00  0.00            
ATOM    744  HB1 HYP     3      44.690  83.050  56.940  1.00  0.00            
ATOM    745  HB2 HYP     3      43.560  83.120  58.230  1.00  0.00            
ATOM    746  CA  HYP     3      42.960  84.280  56.530  1.00  0.00            
ATOM    747  HA  HYP     3      43.390  84.530  55.550  1.00  0.00            
ATOM    748  C   HYP     3      41.830  83.290  56.460  1.00  0.00            
ATOM    749  O   HYP     3      40.950  83.310  57.340  1.00  0.00            
ATOM    750  N   GLY     4      41.790  82.460  55.410  1.00  0.00            
ATOM    751  H   GLY     4      42.520  82.530  54.710  1.00  0.00            
ATOM    752  CA  GLY     4      40.650  81.590  55.080  1.00  0.00            
ATOM    753  HA1 GLY     4      39.720  82.080  55.370  1.00  0.00            
ATOM    754  HA2 GLY     4      40.580  81.460  54.000  1.00  0.00            
ATOM    755  C   GLY     4      40.640  80.230  55.790  1.00  0.00            
ATOM    756  O   GLY     4      41.430  79.990  56.690  1.00  0.00            
ATOM    757  N   PRO     5      39.910  79.210  55.240  1.00  0.00            
ATOM    758  CD  PRO     5      38.820  79.380  54.310  1.00  0.00            
ATOM    759  HD1 PRO     5      39.120  78.830  53.420  1.00  0.00            
ATOM    760  HD2 PRO     5      38.600  80.450  54.190  1.00  0.00            
ATOM    761  CG  PRO     5      37.620  78.580  54.810  1.00  0.00            
ATOM    762  HG1 PRO     5      37.260  79.050  55.720  1.00  0.00            
ATOM    763  HG2 PRO     5      36.950  78.280  54.000  1.00  0.00            
ATOM    764  CB  PRO     5      38.350  77.330  55.350  1.00  0.00            
ATOM    765  HB1 PRO     5      37.760  76.720  56.030  1.00  0.00            
ATOM    766  HB2 PRO     5      38.490  76.640  54.520  1.00  0.00            
ATOM    767  CA  PRO     5      39.620  77.970  55.980  1.00  0.00            
ATOM    768  HA  PRO     5      39.450  78.260  57.020  1.00  0.00            
ATOM    769  C   PRO     5      40.820  77.080  55.900  1.00  0.00            
ATOM    770  O   PRO     5      41.750  77.390  55.080  1.00  0.00            
ATOM    771  N   HYP     6      40.870  75.980  56.650  1.00  0.00            
ATOM    772  CD2 HYP     6      40.050  75.650  57.750  1.00  0.00            
ATOM    773 1HD2 HYP     6      39.010  75.410  57.520  1.00  0.00            
ATOM    774 2HD2 HYP     6      39.870  76.480  58.430  1.00  0.00            
ATOM    775  CG  HYP     6      40.700  74.420  58.420  1.00  0.00            
ATOM    776  HG  HYP     6      39.900  73.850  58.890  1.00  0.00            
ATOM    777  OD1 HYP     6      41.790  74.850  59.250  1.00  0.00            
ATOM    778  HD1 HYP     6      41.550  75.650  59.720  1.00  0.00            
ATOM    779  CB  HYP     6      41.320  73.670  57.230  1.00  0.00            
ATOM    780  HB1 HYP     6      42.120  72.970  57.450  1.00  0.00            
ATOM    781  HB2 HYP     6      40.530  73.110  56.730  1.00  0.00            
ATOM    782  CA  HYP     6      41.790  74.810  56.380  1.00  0.00            
ATOM    783  HA  HYP     6      42.750  75.120  56.790  1.00  0.00            
ATOM    784  C   HYP     6      41.920  74.440  54.850  1.00  0.00            
ATOM    785  O   HYP     6      40.920  74.680  54.170  1.00  0.00            
ATOM    786  N   GLY     7      43.070  74.060  54.340  1.00  0.00            
ATOM    787  H   GLY     7      43.910  74.170  54.890  1.00  0.00            
ATOM    788  CA  GLY     7      43.180  73.630  52.960  1.00  0.00            
ATOM    789  HA1 GLY     7      42.810  74.450  52.330  1.00  0.00            
ATOM    790  HA2 GLY     7      44.220  73.550  52.630  1.00  0.00            
ATOM    791  C   GLY     7      42.340  72.410  52.530  1.00  0.00            
ATOM    792  O   GLY     7      41.830  71.720  53.400  1.00  0.00            
ATOM    793  N   PRO     8      42.250  72.140  51.220  1.00  0.00            
ATOM    794  CD  PRO     8      42.890  72.880  50.130  1.00  0.00            
ATOM    795  HD1 PRO     8      42.550  73.910  50.030  1.00  0.00            
ATOM    796  HD2 PRO     8      43.970  72.820  50.270  1.00  0.00            
ATOM    797  CG  PRO     8      42.700  72.040  48.870  1.00  0.00            
ATOM    798  HG1 PRO     8      42.510  72.640  47.980  1.00  0.00            
ATOM    799  HG2 PRO     8      43.580  71.410  48.760  1.00  0.00            
ATOM    800  CB  PRO     8      41.440  71.180  49.200  1.00  0.00            
ATOM    801  HB1 PRO     8      40.540  71.800  49.100  1.00  0.00            
ATOM    802  HB2 PRO     8      41.460  70.290  48.570  1.00  0.00            
ATOM    803  CA  PRO     8      41.530  70.930  50.690  1.00  0.00            
ATOM    804  HA  PRO     8      40.520  70.930  51.090  1.00  0.00            
ATOM    805  C   PRO     8      42.340  69.700  50.990  1.00  0.00            
ATOM    806  O   PRO     8      43.600  69.810  51.180  1.00  0.00            
ATOM    807  N   HYP     9      41.740  68.500  51.090  1.00  0.00            
ATOM    808  CD2 HYP     9      40.280  68.290  51.020  1.00  0.00            
ATOM    809 1HD2 HYP     9      39.960  68.140  49.990  1.00  0.00            
ATOM    810 2HD2 HYP     9      39.810  69.080  51.610  1.00  0.00            
ATOM    811  CG  HYP     9      40.030  67.040  51.850  1.00  0.00            
ATOM    812  HG  HYP     9      39.110  66.580  51.490  1.00  0.00            
ATOM    813  OD1 HYP     9      40.060  67.270  53.220  1.00  0.00            
ATOM    814  HD1 HYP     9      39.560  68.060  53.440  1.00  0.00            
ATOM    815  CB  HYP     9      41.280  66.260  51.340  1.00  0.00            
ATOM    816  HB1 HYP     9      41.300  65.370  51.970  1.00  0.00            
ATOM    817  HB2 HYP     9      41.110  65.920  50.320  1.00  0.00            
ATOM    818  CA  HYP     9      42.430  67.260  51.510  1.00  0.00            
ATOM    819  HA  HYP     9      42.680  67.300  52.570  1.00  0.00            
ATOM    820  C   HYP     9      43.560  66.860  50.590  1.00  0.00            
ATOM    821  O   HYP     9      43.470  67.140  49.390  1.00  0.00            
ATOM    822  N   GLY    10      44.550  66.160  51.110  1.00  0.00            
ATOM    823  H   GLY    10      44.580  66.000  52.110  1.00  0.00            
ATOM    824  CA  GLY    10      45.700  65.780  50.350  1.00  0.00            
ATOM    825  HA1 GLY    10      46.050  66.550  49.660  1.00  0.00            
ATOM    826  HA2 GLY    10      46.460  65.670  51.120  1.00  0.00            
ATOM    827  C   GLY    10      45.490  64.420  49.600  1.00  0.00            
ATOM    828  O   GLY    10      44.500  63.680  49.920  1.00  0.00            
ATOM    829  N   PRO    11      46.340  64.090  48.600  1.00  0.00            
ATOM    830  CD  PRO    11      47.440  64.900  48.110  1.00  0.00            
ATOM    831  HD1 PRO    11      48.120  65.130  48.930  1.00  0.00            
ATOM    832  HD2 PRO    11      47.080  65.780  47.580  1.00  0.00            
ATOM    833  CG  PRO    11      48.060  64.010  47.120  1.00  0.00            
ATOM    834  HG1 PRO    11      48.410  64.650  46.310  1.00  0.00            
ATOM    835  HG2 PRO    11      48.900  63.490  47.560  1.00  0.00            
ATOM    836  CB  PRO    11      47.110  63.030  46.580  1.00  0.00            
ATOM    837  HB1 PRO    11      46.460  63.550  45.880  1.00  0.00            
ATOM    838  HB2 PRO    11      47.560  62.090  46.250  1.00  0.00            
ATOM    839  CA  PRO    11      46.190  62.860  47.830  1.00  0.00            
ATOM    840  HA  PRO    11      45.160  62.890  47.470  1.00  0.00            
ATOM    841  C   PRO    11      46.520  61.570  48.510  1.00  0.00            
ATOM    842  O   PRO    11      47.350  61.580  49.470  1.00  0.00            
ATOM    843  N   HYP    12      45.930  60.440  48.140  1.00  0.00            
ATOM    844  CD2 HYP    12      44.850  60.210  47.130  1.00  0.00            
ATOM    845 1HD2 HYP    12      45.250  59.740  46.230  1.00  0.00            
ATOM    846 2HD2 HYP    12      44.380  61.110  46.760  1.00  0.00            
ATOM    847  CG  HYP    12      43.830  59.280  47.900  1.00  0.00            
ATOM    848  HG  HYP    12      43.180  58.720  47.230  1.00  0.00            
ATOM    849  OD1 HYP    12      43.140  59.910  48.970  1.00  0.00            
ATOM    850  HD1 HYP    12      42.510  60.530  48.600  1.00  0.00            
ATOM    851  CB  HYP    12      44.920  58.300  48.480  1.00  0.00            
ATOM    852  HB1 HYP    12      44.580  57.620  49.270  1.00  0.00            
ATOM    853  HB2 HYP    12      45.350  57.630  47.730  1.00  0.00            
ATOM    854  CA  HYP    12      46.100  59.230  48.900  1.00  0.00            
ATOM    855  HA  HYP    12      46.020  59.470  49.960  1.00  0.00            
ATOM    856  C   HYP    12      47.460  58.640  48.630  1.00  0.00            
ATOM    857  O   HYP    12      48.030  58.840  47.520  1.00  0.00            
ATOM    858  N   GLY    13      47.840  57.720  49.530  1.00  0.00            
ATOM    859  H   GLY    13      47.430  57.710  50.450  1.00  0.00            
ATOM    860  CA  GLY    13      49.030  56.900  49.440  1.00  0.00            
ATOM    861  HA1 GLY    13      49.240  56.750  48.380  1.00  0.00            
ATOM    862  HA2 GLY    13      49.930  57.360  49.860  1.00  0.00            
ATOM    863  C   GLY    13      48.960  55.610  50.200  1.00  0.00            
ATOM    864  O   GLY    13      48.350  55.360  51.230  1.00  0.00            
ATOM    865  N   GLN    14      49.700  54.710  49.670  1.00  0.00            
ATOM    866  H   GLN    14      50.450  55.020  49.070  1.00  0.00            
ATOM    867  CA  GLN    14      49.650  53.310  49.900  1.00  0.00            
ATOM    868  HA  GLN    14      48.640  52.920  49.840  1.00  0.00            
ATOM    869  CB  GLN    14      50.380  52.600  48.670  1.00  0.00            
ATOM    870  HB1 GLN    14      49.760  52.710  47.780  1.00  0.00            
ATOM    871  HB2 GLN    14      51.360  53.070  48.600  1.00  0.00            
ATOM    872  CG  GLN    14      50.590  51.090  48.980  1.00  0.00            
ATOM    873  HG1 GLN    14      51.320  50.910  49.760  1.00  0.00            
ATOM    874  HG2 GLN    14      49.640  50.680  49.320  1.00  0.00            
ATOM    875  CD  GLN    14      50.940  50.300  47.740  1.00  0.00            
ATOM    876  OE1 GLN    14      51.570  50.730  46.810  1.00  0.00            
ATOM    877  NE2 GLN    14      50.420  49.080  47.600  1.00  0.00            
ATOM    878 1HE2 GLN    14      50.540  48.660  46.690  1.00  0.00            
ATOM    879 2HE2 GLN    14      49.790  48.740  48.310  1.00  0.00            
ATOM    880  C   GLN    14      50.300  52.970  51.280  1.00  0.00            
ATOM    881  O   GLN    14      51.210  53.730  51.640  1.00  0.00            
ATOM    882  N   GLY    15      49.870  51.930  51.960  1.00  0.00            
ATOM    883  H   GLY    15      49.000  51.490  51.680  1.00  0.00            
ATOM    884  CA  GLY    15      50.270  51.560  53.300  1.00  0.00            
ATOM    885  HA1 GLY    15      50.100  52.430  53.930  1.00  0.00            
ATOM    886  HA2 GLY    15      49.630  50.810  53.770  1.00  0.00            
ATOM    887  C   GLY    15      51.700  51.110  53.470  1.00  0.00            
ATOM    888  O   GLY    15      52.440  51.010  52.530  1.00  0.00            
ATOM    889  N   PRO    16      52.140  50.970  54.740  1.00  0.00            
ATOM    890  CD  PRO    16      51.350  51.080  56.010  1.00  0.00            
ATOM    891  HD1 PRO    16      51.300  52.140  56.230  1.00  0.00            
ATOM    892  HD2 PRO    16      50.430  50.560  55.740  1.00  0.00            
ATOM    893  CG  PRO    16      52.110  50.360  57.060  1.00  0.00            
ATOM    894  HG1 PRO    16      51.930  50.690  58.090  1.00  0.00            
ATOM    895  HG2 PRO    16      51.960  49.280  57.000  1.00  0.00            
ATOM    896  CB  PRO    16      53.570  50.530  56.560  1.00  0.00            
ATOM    897  HB1 PRO    16      53.870  51.530  56.880  1.00  0.00            
ATOM    898  HB2 PRO    16      54.300  49.820  56.930  1.00  0.00            
ATOM    899  CA  PRO    16      53.480  50.460  55.010  1.00  0.00            
ATOM    900  HA  PRO    16      54.230  51.090  54.540  1.00  0.00            
ATOM    901  C   PRO    16      53.550  48.950  54.580  1.00  0.00            
ATOM    902  O   PRO    16      52.500  48.340  54.530  1.00  0.00            
ATOM    903  N   HYP    17      54.740  48.360  54.300  1.00  0.00            
ATOM    904  CD2 HYP    17      56.030  48.980  54.090  1.00  0.00            
ATOM    905 1HD2 HYP    17      56.560  48.740  55.010  1.00  0.00            
ATOM    906 2HD2 HYP    17      55.970  50.020  53.790  1.00  0.00            
ATOM    907  CG  HYP    17      56.690  48.230  52.950  1.00  0.00            
ATOM    908  HG  HYP    17      57.770  48.290  53.090  1.00  0.00            
ATOM    909  OD1 HYP    17      56.350  48.820  51.760  1.00  0.00            
ATOM    910  HD1 HYP    17      56.890  49.570  51.510  1.00  0.00            
ATOM    911  CB  HYP    17      56.130  46.790  53.140  1.00  0.00            
ATOM    912  HB1 HYP    17      56.020  46.280  52.180  1.00  0.00            
ATOM    913  HB2 HYP    17      56.820  46.280  53.810  1.00  0.00            
ATOM    914  CA  HYP    17      54.790  46.990  53.740  1.00  0.00            
ATOM    915  HA  HYP    17      54.130  46.910  52.880  1.00  0.00            
ATOM    916  C   HYP    17      54.290  45.970  54.830  1.00  0.00            
ATOM    917  O   HYP    17      54.240  46.280  56.010  1.00  0.00            
ATOM    918  N   GLY    18      54.060  44.720  54.510  1.00  0.00            
ATOM    919  H   GLY    18      54.030  44.490  53.530  1.00  0.00            
ATOM    920  CA  GLY    18      53.620  43.550  55.330  1.00  0.00            
ATOM    921  HA1 GLY    18      52.840  43.920  56.010  1.00  0.00            
ATOM    922  HA2 GLY    18      53.240  42.870  54.570  1.00  0.00            
ATOM    923  C   GLY    18      54.530  42.690  56.090  1.00  0.00            
ATOM    924  O   GLY    18      55.720  42.840  55.910  1.00  0.00            
ATOM    925  N   PRO    19      53.980  41.840  57.000  1.00  0.00            
ATOM    926  CD  PRO    19      52.580  41.820  57.510  1.00  0.00            
ATOM    927  HD1 PRO    19      52.170  42.790  57.770  1.00  0.00            
ATOM    928  HD2 PRO    19      51.920  41.250  56.850  1.00  0.00            
ATOM    929  CG  PRO    19      52.590  41.090  58.890  1.00  0.00            
ATOM    930  HG1 PRO    19      52.650  41.850  59.660  1.00  0.00            
ATOM    931  HG2 PRO    19      51.760  40.430  59.150  1.00  0.00            
ATOM    932  CB  PRO    19      53.840  40.170  58.790  1.00  0.00            
ATOM    933  HB1 PRO    19      54.190  40.040  59.810  1.00  0.00            
ATOM    934  HB2 PRO    19      53.350  39.320  58.300  1.00  0.00            
ATOM    935  CA  PRO    19      54.780  40.950  57.910  1.00  0.00            
ATOM    936  HA  PRO    19      55.410  41.650  58.450  1.00  0.00            
ATOM    937  C   PRO    19      55.680  39.950  57.150  1.00  0.00            
ATOM    938  O   PRO    19      55.340  39.650  56.020  1.00  0.00            
ATOM    939  N   HYP    20      56.520  39.200  57.840  1.00  0.00            
ATOM    940  CD2 HYP    20      57.170  39.460  59.190  1.00  0.00            
ATOM    941 1HD2 HYP    20      56.640  38.830  59.900  1.00  0.00            
ATOM    942 2HD2 HYP    20      57.260  40.490  59.540  1.00  0.00            
ATOM    943  CG  HYP    20      58.630  38.980  58.970  1.00  0.00            
ATOM    944  HG  HYP    20      59.020  38.640  59.940  1.00  0.00            
ATOM    945  OD1 HYP    20      59.520  39.900  58.280  1.00  0.00            
ATOM    946  HD1 HYP    20      60.350  39.460  58.100  1.00  0.00            
ATOM    947  CB  HYP    20      58.480  37.710  58.090  1.00  0.00            
ATOM    948  HB1 HYP    20      59.380  37.420  57.540  1.00  0.00            
ATOM    949  HB2 HYP    20      58.240  36.820  58.670  1.00  0.00            
ATOM    950  CA  HYP    20      57.310  38.150  57.180  1.00  0.00            
ATOM    951  HA  HYP    20      57.800  38.610  56.320  1.00  0.00            
ATOM    952  C   HYP    20      56.470  36.880  56.720  1.00  0.00            
ATOM    953  O   HYP    20      55.480  36.590  57.350  1.00  0.00            
ATOM    954  N   GLY    21      56.900  36.140  55.670  1.00  0.00            
ATOM    955  H   GLY    21      57.650  36.570  55.160  1.00  0.00            
ATOM    956  CA  GLY    21      56.260  34.950  55.190  1.00  0.00            
ATOM    957  HA1 GLY    21      55.260  35.340  55.010  1.00  0.00            
ATOM    958  HA2 GLY    21      56.810  34.580  54.320  1.00  0.00            
ATOM    959  C   GLY    21      56.360  33.740  56.210  1.00  0.00            
ATOM    960  O   GLY    21      57.190  33.690  57.150  1.00  0.00            
ATOM    961  N   PRO    22      55.650  32.670  55.900  1.00  0.00            
ATOM    962  CD  PRO    22      54.500  32.660  54.990  1.00  0.00            
ATOM    963  HD1 PRO    22      54.700  33.220  54.080  1.00  0.00            
ATOM    964  HD2 PRO    22      53.710  33.220  55.490  1.00  0.00            
ATOM    965  CG  PRO    22      54.090  31.230  54.840  1.00  0.00            
ATOM    966  HG1 PRO    22      53.040  31.210  54.530  1.00  0.00            
ATOM    967  HG2 PRO    22      54.710  30.610  54.200  1.00  0.00            
ATOM    968  CB  PRO    22      54.310  30.780  56.330  1.00  0.00            
ATOM    969  HB1 PRO    22      53.590  31.210  57.020  1.00  0.00            
ATOM    970  HB2 PRO    22      54.300  29.690  56.390  1.00  0.00            
ATOM    971  CA  PRO    22      55.660  31.410  56.670  1.00  0.00            
ATOM    972  HA  PRO    22      55.680  31.560  57.750  1.00  0.00            
ATOM    973  C   PRO    22      56.950  30.590  56.320  1.00  0.00            
ATOM    974  O   PRO    22      57.680  30.820  55.320  1.00  0.00            
ATOM    975  N   HYP    23      57.340  29.600  57.090  1.00  0.00            
ATOM    976  CD2 HYP    23      56.730  29.190  58.340  1.00  0.00            
ATOM    977 1HD2 HYP    23      55.650  29.250  58.220  1.00  0.00            
ATOM    978 2HD2 HYP    23      57.130  29.770  59.170  1.00  0.00            
ATOM    979  CG  HYP    23      57.100  27.760  58.510  1.00  0.00            
ATOM    980  HG  HYP    23      56.360  27.130  58.020  1.00  0.00            
ATOM    981  OD1 HYP    23      57.180  27.440  59.870  1.00  0.00            
ATOM    982  HD1 HYP    23      56.260  27.230  60.060  1.00  0.00            
ATOM    983  CB  HYP    23      58.450  27.740  57.820  1.00  0.00            
ATOM    984  HB1 HYP    23      59.220  28.010  58.540  1.00  0.00            
ATOM    985  HB2 HYP    23      58.710  26.760  57.420  1.00  0.00            
ATOM    986  CA  HYP    23      58.440  28.680  56.670  1.00  0.00            
ATOM    987  HA  HYP    23      59.390  29.200  56.780  1.00  0.00            
ATOM    988  C   HYP    23      58.390  28.000  55.330  1.00  0.00            
ATOM    989  O   HYP    23      57.320  27.600  54.920  1.00  0.00            
ATOM    990  N   GLY    24      59.590  27.750  54.740  1.00  0.00            
ATOM    991  H   GLY    24      60.450  28.010  55.190  1.00  0.00            
ATOM    992  CA  GLY    24      59.780  27.000  53.500  1.00  0.00            
ATOM    993  HA1 GLY    24      59.070  27.370  52.750  1.00  0.00            
ATOM    994  HA2 GLY    24      60.760  27.290  53.120  1.00  0.00            
ATOM    995  C   GLY    24      59.620  25.450  53.490  1.00  0.00            
ATOM    996  O   GLY    24      59.190  24.850  54.460  1.00  0.00            
ATOM    997  N   PRO    25      59.990  24.770  52.390  1.00  0.00            
ATOM    998  CD  PRO    25      60.060  25.390  51.030  1.00  0.00            
ATOM    999  HD1 PRO    25      59.560  26.360  50.960  1.00  0.00            
ATOM   1000  HD2 PRO    25      61.110  25.390  50.750  1.00  0.00            
ATOM   1001  CG  PRO    25      59.440  24.300  50.190  1.00  0.00            
ATOM   1002  HG1 PRO    25      58.370  24.270  50.370  1.00  0.00            
ATOM   1003  HG2 PRO    25      59.620  24.350  49.110  1.00  0.00            
ATOM   1004  CB  PRO    25      60.090  22.990  50.740  1.00  0.00            
ATOM   1005  HB1 PRO    25      59.540  22.120  50.390  1.00  0.00            
ATOM   1006  HB2 PRO    25      61.170  22.970  50.590  1.00  0.00            
ATOM   1007  CA  PRO    25      59.880  23.330  52.290  1.00  0.00            
ATOM   1008  HA  PRO    25      58.840  23.130  52.540  1.00  0.00            
ATOM   1009  C   PRO    25      60.830  22.560  53.200  1.00  0.00            
ATOM   1010  O   PRO    25      61.910  23.090  53.570  1.00  0.00            
ATOM   1011  N   HYP    26      60.530  21.300  53.560  1.00  0.00            
ATOM   1012  CD2 HYP    26      59.220  20.620  53.480  1.00  0.00            
ATOM   1013 1HD2 HYP    26      58.960  20.380  52.450  1.00  0.00            
ATOM   1014 2HD2 HYP    26      58.460  21.270  53.920  1.00  0.00            
ATOM   1015  CG  HYP    26      59.350  19.280  54.230  1.00  0.00            
ATOM   1016  HG  HYP    26      58.810  18.470  53.750  1.00  0.00            
ATOM   1017  OD1 HYP    26      58.960  19.560  55.590  1.00  0.00            
ATOM   1018  HD1 HYP    26      58.460  20.370  55.710  1.00  0.00            
ATOM   1019  CB  HYP    26      60.740  18.980  54.090  1.00  0.00            
ATOM   1020  HB1 HYP    26      61.180  18.400  54.900  1.00  0.00            
ATOM   1021  HB2 HYP    26      60.830  18.400  53.170  1.00  0.00            
ATOM   1022  CA  HYP    26      61.520  20.350  54.020  1.00  0.00            
ATOM   1023  HA  HYP    26      61.830  20.590  55.030  1.00  0.00            
ATOM   1024  C   HYP    26      62.710  20.360  53.070  1.00  0.00            
ATOM   1025  O   HYP    26      62.510  20.210  51.860  1.00  0.00            
ATOM   1026  N   GLY    27      63.860  20.570  53.700  1.00  0.00            
ATOM   1027  H   GLY    27      63.810  20.770  54.680  1.00  0.00            
ATOM   1028  CA  GLY    27      65.190  20.590  53.100  1.00  0.00            
ATOM   1029  HA1 GLY    27      65.280  21.430  52.410  1.00  0.00            
ATOM   1030  HA2 GLY    27      65.970  20.730  53.850  1.00  0.00            
ATOM   1031  C   GLY    27      65.560  19.260  52.350  1.00  0.00            
ATOM   1032  O   GLY    27      64.880  18.250  52.580  1.00  0.00            
ATOM   1033  N   PRO    28      66.680  19.210  51.640  1.00  0.00            
ATOM   1034  CD  PRO    28      67.630  20.230  51.380  1.00  0.00            
ATOM   1035  HD1 PRO    28      67.160  21.040  50.810  1.00  0.00            
ATOM   1036  HD2 PRO    28      68.060  20.680  52.270  1.00  0.00            
ATOM   1037  CG  PRO    28      68.690  19.570  50.450  1.00  0.00            
ATOM   1038  HG1 PRO    28      68.920  20.310  49.680  1.00  0.00            
ATOM   1039  HG2 PRO    28      69.590  19.290  51.010  1.00  0.00            
ATOM   1040  CB  PRO    28      67.940  18.370  49.800  1.00  0.00            
ATOM   1041  HB1 PRO    28      67.340  18.600  48.930  1.00  0.00            
ATOM   1042  HB2 PRO    28      68.550  17.500  49.530  1.00  0.00            
ATOM   1043  CA  PRO    28      66.930  18.000  50.860  1.00  0.00            
ATOM   1044  HA  PRO    28      66.010  17.620  50.420  1.00  0.00            
ATOM   1045  C   PRO    28      67.470  16.890  51.760  1.00  0.00            
ATOM   1046  O   PRO    28      68.340  17.100  52.550  1.00  0.00            
ATOM   1047  N   HYP    29      67.000  15.650  51.560  1.00  0.00            
ATOM   1048  CD2 HYP    29      65.730  15.130  51.060  1.00  0.00            
ATOM   1049 1HD2 HYP    29      65.850  14.780  50.030  1.00  0.00            
ATOM   1050 2HD2 HYP    29      65.030  15.960  51.030  1.00  0.00            
ATOM   1051  CG  HYP    29      65.280  13.920  51.800  1.00  0.00            
ATOM   1052  HG  HYP    29      64.720  13.230  51.180  1.00  0.00            
ATOM   1053  OD1 HYP    29      64.710  14.230  52.990  1.00  0.00            
ATOM   1054  HD1 HYP    29      64.160  15.010  52.880  1.00  0.00            
ATOM   1055  CB  HYP    29      66.720  13.340  51.940  1.00  0.00            
ATOM   1056  HB1 HYP    29      66.780  12.550  52.690  1.00  0.00            
ATOM   1057  HB2 HYP    29      67.100  13.040  50.960  1.00  0.00            
ATOM   1058  CA  HYP    29      67.610  14.500  52.320  1.00  0.00            
ATOM   1059  HA  HYP    29      67.520  14.610  53.400  1.00  0.00            
ATOM   1060  C   HYP    29      68.990  14.120  51.920  1.00  0.00            
ATOM   1061  O   HYP    29      69.370  14.260  50.760  1.00  0.00            
ATOM   1062  N   GLY    30      69.670  13.590  52.850  1.00  0.00            
ATOM   1063  H   GLY    30      69.170  13.540  53.730  1.00  0.00            
ATOM   1064  CA  GLY    30      70.950  12.970  52.750  1.00  0.00            
ATOM   1065  HA1 GLY    30      71.430  13.160  51.790  1.00  0.00            
ATOM   1066  HA2 GLY    30      71.680  13.210  53.530  1.00  0.00            
ATOM   1067  C   GLY    30      70.740  11.500  52.930  1.00  0.00            
ATOM   1068  O   GLY    30      70.460  10.830  51.890  1.00  0.00            
ATOM   1069  N   NH2    31      70.740  10.880  54.130  1.00  0.00            
ATOM   1070  H1  NH2    31      70.960  11.510  54.890  1.00  0.00            
ATOM   1071  H2  NH2    31      70.560   9.890  54.210  1.00  0.00            
TER
