# Supplementary material for: A solution structure analysis reveals a bent collagen triple helix in the complement activation recognition molecule mannan-binding lectin
Source: J Biol Chem. 2022 Dec 15;299(2):102799. doi: 10.1016/j.jbc.2022.102799 (PMC9898670; doi:10.1016/j.jbc.2022.102799)
Supplement: top10-mblC [file mmc4.zip › 3-MBL-control_2345.pdb]

ATOM      1  CH3 ACE     1      26.710  87.030  69.270  1.00  0.00            
ATOM      2 1HH3 ACE     1      26.400  86.930  68.230  1.00  0.00            
ATOM      3 2HH3 ACE     1      25.810  86.970  69.880  1.00  0.00            
ATOM      4 3HH3 ACE     1      27.290  87.920  69.530  1.00  0.00            
ATOM      5  C   ACE     1      27.530  85.870  69.530  1.00  0.00            
ATOM      6  O   ACE     1      28.700  86.020  69.610  1.00  0.00            
ATOM      7  N   PRO     2      27.050  84.620  69.470  1.00  0.00            
ATOM      8  CD  PRO     2      25.620  84.250  69.490  1.00  0.00            
ATOM      9  HD1 PRO     2      25.080  84.990  68.890  1.00  0.00            
ATOM     10  HD2 PRO     2      25.300  84.110  70.520  1.00  0.00            
ATOM     11  CG  PRO     2      25.640  82.910  68.740  1.00  0.00            
ATOM     12  HG1 PRO     2      24.780  82.280  68.960  1.00  0.00            
ATOM     13  HG2 PRO     2      25.920  83.000  67.690  1.00  0.00            
ATOM     14  CB  PRO     2      26.840  82.180  69.370  1.00  0.00            
ATOM     15  HB1 PRO     2      26.740  82.030  70.440  1.00  0.00            
ATOM     16  HB2 PRO     2      27.220  81.350  68.780  1.00  0.00            
ATOM     17  CA  PRO     2      27.890  83.400  69.410  1.00  0.00            
ATOM     18  HA  PRO     2      28.400  83.430  70.380  1.00  0.00            
ATOM     19  C   PRO     2      28.940  83.400  68.190  1.00  0.00            
ATOM     20  O   PRO     2      28.860  84.200  67.270  1.00  0.00            
ATOM     21  N   HYP     3      29.850  82.430  68.240  1.00  0.00            
ATOM     22  CD2 HYP     3      30.030  81.390  69.230  1.00  0.00            
ATOM     23 1HD2 HYP     3      29.540  80.460  68.960  1.00  0.00            
ATOM     24 2HD2 HYP     3      29.730  81.770  70.210  1.00  0.00            
ATOM     25  CG  HYP     3      31.530  81.170  69.240  1.00  0.00            
ATOM     26  HG  HYP     3      31.850  80.180  69.600  1.00  0.00            
ATOM     27  OD1 HYP     3      32.200  82.210  69.840  1.00  0.00            
ATOM     28  HD1 HYP     3      31.830  82.270  70.720  1.00  0.00            
ATOM     29  CB  HYP     3      31.810  81.230  67.710  1.00  0.00            
ATOM     30  HB1 HYP     3      32.860  81.330  67.430  1.00  0.00            
ATOM     31  HB2 HYP     3      31.470  80.260  67.320  1.00  0.00            
ATOM     32  CA  HYP     3      30.850  82.310  67.240  1.00  0.00            
ATOM     33  HA  HYP     3      31.440  83.230  67.180  1.00  0.00            
ATOM     34  C   HYP     3      30.190  82.030  65.820  1.00  0.00            
ATOM     35  O   HYP     3      28.990  81.720  65.660  1.00  0.00            
ATOM     36  N   GLY     4      30.980  82.210  64.740  1.00  0.00            
ATOM     37  H   GLY     4      31.910  82.560  64.930  1.00  0.00            
ATOM     38  CA  GLY     4      30.580  81.780  63.410  1.00  0.00            
ATOM     39  HA1 GLY     4      29.640  82.290  63.190  1.00  0.00            
ATOM     40  HA2 GLY     4      31.430  82.170  62.850  1.00  0.00            
ATOM     41  C   GLY     4      30.420  80.230  63.190  1.00  0.00            
ATOM     42  O   GLY     4      30.540  79.430  64.110  1.00  0.00            
ATOM     43  N   PRO     5      30.230  79.850  61.960  1.00  0.00            
ATOM     44  CD  PRO     5      30.100  80.520  60.650  1.00  0.00            
ATOM     45  HD1 PRO     5      29.560  81.450  60.830  1.00  0.00            
ATOM     46  HD2 PRO     5      31.060  80.820  60.220  1.00  0.00            
ATOM     47  CG  PRO     5      29.400  79.560  59.660  1.00  0.00            
ATOM     48  HG1 PRO     5      28.340  79.580  59.940  1.00  0.00            
ATOM     49  HG2 PRO     5      29.540  79.830  58.610  1.00  0.00            
ATOM     50  CB  PRO     5      30.090  78.230  60.080  1.00  0.00            
ATOM     51  HB1 PRO     5      29.590  77.280  59.890  1.00  0.00            
ATOM     52  HB2 PRO     5      31.100  78.240  59.690  1.00  0.00            
ATOM     53  CA  PRO     5      30.050  78.430  61.600  1.00  0.00            
ATOM     54  HA  PRO     5      29.070  78.120  61.960  1.00  0.00            
ATOM     55  C   PRO     5      31.230  77.580  62.150  1.00  0.00            
ATOM     56  O   PRO     5      32.390  77.960  62.010  1.00  0.00            
ATOM     57  N   HYP     6      31.050  76.330  62.560  1.00  0.00            
ATOM     58  CD2 HYP     6      29.780  75.740  62.910  1.00  0.00            
ATOM     59 1HD2 HYP     6      29.320  75.280  62.040  1.00  0.00            
ATOM     60 2HD2 HYP     6      29.120  76.470  63.390  1.00  0.00            
ATOM     61  CG  HYP     6      30.090  74.670  63.980  1.00  0.00            
ATOM     62  HG  HYP     6      29.390  73.830  63.980  1.00  0.00            
ATOM     63  OD1 HYP     6      30.250  75.230  65.290  1.00  0.00            
ATOM     64  HD1 HYP     6      30.690  74.550  65.820  1.00  0.00            
ATOM     65  CB  HYP     6      31.440  74.200  63.440  1.00  0.00            
ATOM     66  HB1 HYP     6      32.060  73.690  64.180  1.00  0.00            
ATOM     67  HB2 HYP     6      31.130  73.590  62.590  1.00  0.00            
ATOM     68  CA  HYP     6      32.170  75.420  62.840  1.00  0.00            
ATOM     69  HA  HYP     6      32.830  75.860  63.590  1.00  0.00            
ATOM     70  C   HYP     6      33.040  75.200  61.630  1.00  0.00            
ATOM     71  O   HYP     6      32.540  75.150  60.490  1.00  0.00            
ATOM     72  N   GLY     7      34.370  75.040  61.780  1.00  0.00            
ATOM     73  H   GLY     7      34.640  74.930  62.750  1.00  0.00            
ATOM     74  CA  GLY     7      35.410  74.690  60.860  1.00  0.00            
ATOM     75  HA1 GLY     7      35.490  75.570  60.210  1.00  0.00            
ATOM     76  HA2 GLY     7      36.390  74.480  61.300  1.00  0.00            
ATOM     77  C   GLY     7      35.230  73.490  60.030  1.00  0.00            
ATOM     78  O   GLY     7      34.460  72.630  60.430  1.00  0.00            
ATOM     79  N   PRO     8      35.990  73.230  58.910  1.00  0.00            
ATOM     80  CD  PRO     8      37.090  74.010  58.430  1.00  0.00            
ATOM     81  HD1 PRO     8      36.640  74.850  57.910  1.00  0.00            
ATOM     82  HD2 PRO     8      37.810  74.220  59.220  1.00  0.00            
ATOM     83  CG  PRO     8      37.800  73.110  57.410  1.00  0.00            
ATOM     84  HG1 PRO     8      38.180  73.670  56.550  1.00  0.00            
ATOM     85  HG2 PRO     8      38.660  72.640  57.870  1.00  0.00            
ATOM     86  CB  PRO     8      36.670  72.220  56.930  1.00  0.00            
ATOM     87  HB1 PRO     8      36.060  72.810  56.250  1.00  0.00            
ATOM     88  HB2 PRO     8      36.960  71.230  56.590  1.00  0.00            
ATOM     89  CA  PRO     8      35.930  71.920  58.250  1.00  0.00            
ATOM     90  HA  PRO     8      34.900  71.710  57.950  1.00  0.00            
ATOM     91  C   PRO     8      36.510  70.700  59.020  1.00  0.00            
ATOM     92  O   PRO     8      37.250  70.840  59.990  1.00  0.00            
ATOM     93  N   HYP     9      36.270  69.470  58.560  1.00  0.00            
ATOM     94  CD2 HYP     9      35.480  69.060  57.420  1.00  0.00            
ATOM     95 1HD2 HYP     9      36.030  69.130  56.480  1.00  0.00            
ATOM     96 2HD2 HYP     9      34.580  69.650  57.240  1.00  0.00            
ATOM     97  CG  HYP     9      35.050  67.620  57.660  1.00  0.00            
ATOM     98  HG  HYP     9      34.790  67.150  56.710  1.00  0.00            
ATOM     99  OD1 HYP     9      33.990  67.480  58.630  1.00  0.00            
ATOM    100  HD1 HYP     9      33.150  67.760  58.270  1.00  0.00            
ATOM    101  CB  HYP     9      36.270  67.020  58.280  1.00  0.00            
ATOM    102  HB1 HYP     9      36.040  66.110  58.830  1.00  0.00            
ATOM    103  HB2 HYP     9      36.970  66.770  57.480  1.00  0.00            
ATOM    104  CA  HYP     9      36.780  68.200  59.200  1.00  0.00            
ATOM    105  HA  HYP     9      36.450  68.190  60.240  1.00  0.00            
ATOM    106  C   HYP     9      38.260  68.140  59.270  1.00  0.00            
ATOM    107  O   HYP     9      38.940  68.840  58.520  1.00  0.00            
ATOM    108  N   GLY    10      38.740  67.380  60.230  1.00  0.00            
ATOM    109  H   GLY    10      38.190  66.900  60.930  1.00  0.00            
ATOM    110  CA  GLY    10      40.220  67.150  60.360  1.00  0.00            
ATOM    111  HA1 GLY    10      40.630  68.150  60.480  1.00  0.00            
ATOM    112  HA2 GLY    10      40.390  66.520  61.230  1.00  0.00            
ATOM    113  C   GLY    10      40.990  66.460  59.180  1.00  0.00            
ATOM    114  O   GLY    10      40.410  65.790  58.320  1.00  0.00            
ATOM    115  N   PRO    11      42.340  66.560  59.200  1.00  0.00            
ATOM    116  CD  PRO    11      43.140  67.440  60.110  1.00  0.00            
ATOM    117  HD1 PRO    11      43.170  68.500  59.860  1.00  0.00            
ATOM    118  HD2 PRO    11      42.890  67.300  61.160  1.00  0.00            
ATOM    119  CG  PRO    11      44.580  67.000  59.940  1.00  0.00            
ATOM    120  HG1 PRO    11      45.270  67.840  60.030  1.00  0.00            
ATOM    121  HG2 PRO    11      44.830  66.170  60.600  1.00  0.00            
ATOM    122  CB  PRO    11      44.610  66.430  58.530  1.00  0.00            
ATOM    123  HB1 PRO    11      44.670  67.240  57.810  1.00  0.00            
ATOM    124  HB2 PRO    11      45.510  65.820  58.390  1.00  0.00            
ATOM    125  CA  PRO    11      43.230  65.750  58.330  1.00  0.00            
ATOM    126  HA  PRO    11      42.920  65.870  57.290  1.00  0.00            
ATOM    127  C   PRO    11      43.310  64.260  58.710  1.00  0.00            
ATOM    128  O   PRO    11      43.000  63.980  59.910  1.00  0.00            
ATOM    129  N   HYP    12      43.540  63.330  57.790  1.00  0.00            
ATOM    130  CD2 HYP    12      43.600  63.610  56.350  1.00  0.00            
ATOM    131 1HD2 HYP    12      44.620  63.920  56.100  1.00  0.00            
ATOM    132 2HD2 HYP    12      42.790  64.270  56.030  1.00  0.00            
ATOM    133  CG  HYP    12      43.360  62.180  55.750  1.00  0.00            
ATOM    134  HG  HYP    12      43.890  62.050  54.810  1.00  0.00            
ATOM    135  OD1 HYP    12      41.940  61.910  55.660  1.00  0.00            
ATOM    136  HD1 HYP    12      41.720  60.970  55.710  1.00  0.00            
ATOM    137  CB  HYP    12      43.990  61.220  56.750  1.00  0.00            
ATOM    138  HB1 HYP    12      43.480  60.260  56.660  1.00  0.00            
ATOM    139  HB2 HYP    12      45.080  61.170  56.640  1.00  0.00            
ATOM    140  CA  HYP    12      43.580  61.880  58.080  1.00  0.00            
ATOM    141  HA  HYP    12      42.640  61.460  58.430  1.00  0.00            
ATOM    142  C   HYP    12      44.600  61.530  59.100  1.00  0.00            
ATOM    143  O   HYP    12      45.630  62.180  59.120  1.00  0.00            
ATOM    144  N   GLY    13      44.410  60.430  59.880  1.00  0.00            
ATOM    145  H   GLY    13      43.510  59.990  59.750  1.00  0.00            
ATOM    146  CA  GLY    13      45.310  60.060  60.980  1.00  0.00            
ATOM    147  HA1 GLY    13      45.580  60.970  61.530  1.00  0.00            
ATOM    148  HA2 GLY    13      44.740  59.370  61.600  1.00  0.00            
ATOM    149  C   GLY    13      46.630  59.400  60.480  1.00  0.00            
ATOM    150  O   GLY    13      46.760  59.090  59.320  1.00  0.00            
ATOM    151  N   GLN    14      47.540  59.380  61.420  1.00  0.00            
ATOM    152  H   GLN    14      47.290  59.890  62.250  1.00  0.00            
ATOM    153  CA  GLN    14      48.970  59.030  61.340  1.00  0.00            
ATOM    154  HA  GLN    14      49.240  59.130  60.290  1.00  0.00            
ATOM    155  CB  GLN    14      49.880  60.030  62.110  1.00  0.00            
ATOM    156  HB1 GLN    14      49.770  59.730  63.150  1.00  0.00            
ATOM    157  HB2 GLN    14      50.940  59.900  61.900  1.00  0.00            
ATOM    158  CG  GLN    14      49.420  61.480  62.030  1.00  0.00            
ATOM    159  HG1 GLN    14      49.290  61.830  61.010  1.00  0.00            
ATOM    160  HG2 GLN    14      48.430  61.550  62.460  1.00  0.00            
ATOM    161  CD  GLN    14      50.390  62.530  62.620  1.00  0.00            
ATOM    162  OE1 GLN    14      51.110  63.160  61.950  1.00  0.00            
ATOM    163  NE2 GLN    14      50.390  62.680  63.960  1.00  0.00            
ATOM    164 1HE2 GLN    14      50.920  63.430  64.390  1.00  0.00            
ATOM    165 2HE2 GLN    14      49.670  62.280  64.540  1.00  0.00            
ATOM    166  C   GLN    14      49.280  57.570  61.770  1.00  0.00            
ATOM    167  O   GLN    14      48.370  56.750  61.700  1.00  0.00            
ATOM    168  N   GLY    15      50.590  57.240  62.060  1.00  0.00            
ATOM    169  H   GLY    15      51.320  57.940  62.060  1.00  0.00            
ATOM    170  CA  GLY    15      50.930  55.920  62.580  1.00  0.00            
ATOM    171  HA1 GLY    15      50.640  55.850  63.630  1.00  0.00            
ATOM    172  HA2 GLY    15      50.370  55.100  62.130  1.00  0.00            
ATOM    173  C   GLY    15      52.380  55.480  62.390  1.00  0.00            
ATOM    174  O   GLY    15      53.160  56.120  61.610  1.00  0.00            
ATOM    175  N   PRO    16      52.750  54.300  62.970  1.00  0.00            
ATOM    176  CD  PRO    16      52.010  53.440  63.830  1.00  0.00            
ATOM    177  HD1 PRO    16      51.050  53.110  63.450  1.00  0.00            
ATOM    178  HD2 PRO    16      51.810  54.000  64.740  1.00  0.00            
ATOM    179  CG  PRO    16      52.860  52.210  64.150  1.00  0.00            
ATOM    180  HG1 PRO    16      52.840  51.950  65.210  1.00  0.00            
ATOM    181  HG2 PRO    16      52.530  51.470  63.420  1.00  0.00            
ATOM    182  CB  PRO    16      54.250  52.550  63.630  1.00  0.00            
ATOM    183  HB1 PRO    16      54.870  52.870  64.470  1.00  0.00            
ATOM    184  HB2 PRO    16      54.640  51.680  63.100  1.00  0.00            
ATOM    185  CA  PRO    16      54.070  53.680  62.630  1.00  0.00            
ATOM    186  HA  PRO    16      54.830  54.450  62.710  1.00  0.00            
ATOM    187  C   PRO    16      54.060  53.120  61.170  1.00  0.00            
ATOM    188  O   PRO    16      53.010  52.830  60.590  1.00  0.00            
ATOM    189  N   HYP    17      55.230  52.970  60.550  1.00  0.00            
ATOM    190  CD2 HYP    17      56.610  53.160  61.130  1.00  0.00            
ATOM    191 1HD2 HYP    17      56.890  52.250  61.660  1.00  0.00            
ATOM    192 2HD2 HYP    17      56.770  54.060  61.730  1.00  0.00            
ATOM    193  CG  HYP    17      57.510  53.450  59.940  1.00  0.00            
ATOM    194  HG  HYP    17      58.570  53.340  60.160  1.00  0.00            
ATOM    195  OD1 HYP    17      57.430  54.830  59.500  1.00  0.00            
ATOM    196  HD1 HYP    17      56.760  55.300  60.000  1.00  0.00            
ATOM    197  CB  HYP    17      56.940  52.530  58.880  1.00  0.00            
ATOM    198  HB1 HYP    17      57.260  52.920  57.910  1.00  0.00            
ATOM    199  HB2 HYP    17      57.280  51.500  58.970  1.00  0.00            
ATOM    200  CA  HYP    17      55.430  52.540  59.130  1.00  0.00            
ATOM    201  HA  HYP    17      55.000  53.250  58.430  1.00  0.00            
ATOM    202  C   HYP    17      54.790  51.100  58.870  1.00  0.00            
ATOM    203  O   HYP    17      54.490  50.320  59.780  1.00  0.00            
ATOM    204  N   GLY    18      54.600  50.800  57.580  1.00  0.00            
ATOM    205  H   GLY    18      54.850  51.480  56.880  1.00  0.00            
ATOM    206  CA  GLY    18      53.950  49.560  57.180  1.00  0.00            
ATOM    207  HA1 GLY    18      53.140  49.340  57.880  1.00  0.00            
ATOM    208  HA2 GLY    18      53.630  49.800  56.170  1.00  0.00            
ATOM    209  C   GLY    18      54.870  48.340  57.180  1.00  0.00            
ATOM    210  O   GLY    18      56.030  48.380  57.620  1.00  0.00            
ATOM    211  N   PRO    19      54.370  47.180  56.720  1.00  0.00            
ATOM    212  CD  PRO    19      52.970  46.950  56.480  1.00  0.00            
ATOM    213  HD1 PRO    19      52.640  47.440  55.570  1.00  0.00            
ATOM    214  HD2 PRO    19      52.350  47.370  57.280  1.00  0.00            
ATOM    215  CG  PRO    19      52.740  45.450  56.510  1.00  0.00            
ATOM    216  HG1 PRO    19      52.670  45.090  57.540  1.00  0.00            
ATOM    217  HG2 PRO    19      51.850  45.180  55.950  1.00  0.00            
ATOM    218  CB  PRO    19      54.040  44.970  55.930  1.00  0.00            
ATOM    219  HB1 PRO    19      54.250  43.950  56.220  1.00  0.00            
ATOM    220  HB2 PRO    19      53.970  45.060  54.840  1.00  0.00            
ATOM    221  CA  PRO    19      55.070  45.990  56.470  1.00  0.00            
ATOM    222  HA  PRO    19      55.450  45.620  57.420  1.00  0.00            
ATOM    223  C   PRO    19      56.170  45.990  55.410  1.00  0.00            
ATOM    224  O   PRO    19      56.330  46.850  54.610  1.00  0.00            
ATOM    225  N   HYP    20      57.000  44.930  55.420  1.00  0.00            
ATOM    226  CD2 HYP    20      57.140  43.850  56.410  1.00  0.00            
ATOM    227 1HD2 HYP    20      56.530  43.020  56.050  1.00  0.00            
ATOM    228 2HD2 HYP    20      56.930  44.110  57.440  1.00  0.00            
ATOM    229  CG  HYP    20      58.670  43.540  56.340  1.00  0.00            
ATOM    230  HG  HYP    20      58.910  42.590  56.820  1.00  0.00            
ATOM    231  OD1 HYP    20      59.400  44.520  56.980  1.00  0.00            
ATOM    232  HD1 HYP    20      60.300  44.570  56.640  1.00  0.00            
ATOM    233  CB  HYP    20      58.960  43.650  54.820  1.00  0.00            
ATOM    234  HB1 HYP    20      60.010  43.700  54.520  1.00  0.00            
ATOM    235  HB2 HYP    20      58.550  42.760  54.340  1.00  0.00            
ATOM    236  CA  HYP    20      58.150  44.860  54.420  1.00  0.00            
ATOM    237  HA  HYP    20      58.840  45.710  54.430  1.00  0.00            
ATOM    238  C   HYP    20      57.640  44.700  52.970  1.00  0.00            
ATOM    239  O   HYP    20      56.640  44.000  52.780  1.00  0.00            
ATOM    240  N   GLY    21      58.430  45.220  52.000  1.00  0.00            
ATOM    241  H   GLY    21      59.220  45.760  52.330  1.00  0.00            
ATOM    242  CA  GLY    21      58.010  45.130  50.600  1.00  0.00            
ATOM    243  HA1 GLY    21      56.970  45.380  50.410  1.00  0.00            
ATOM    244  HA2 GLY    21      58.550  45.950  50.110  1.00  0.00            
ATOM    245  C   GLY    21      58.360  43.710  50.090  1.00  0.00            
ATOM    246  O   GLY    21      58.800  42.890  50.920  1.00  0.00            
ATOM    247  N   PRO    22      58.270  43.430  48.780  1.00  0.00            
ATOM    248  CD  PRO    22      57.470  44.230  47.860  1.00  0.00            
ATOM    249  HD1 PRO    22      56.810  44.890  48.420  1.00  0.00            
ATOM    250  HD2 PRO    22      58.090  44.790  47.160  1.00  0.00            
ATOM    251  CG  PRO    22      56.690  43.220  47.020  1.00  0.00            
ATOM    252  HG1 PRO    22      55.800  42.750  47.450  1.00  0.00            
ATOM    253  HG2 PRO    22      56.410  43.710  46.090  1.00  0.00            
ATOM    254  CB  PRO    22      57.760  42.200  46.750  1.00  0.00            
ATOM    255  HB1 PRO    22      57.380  41.260  46.340  1.00  0.00            
ATOM    256  HB2 PRO    22      58.590  42.510  46.110  1.00  0.00            
ATOM    257  CA  PRO    22      58.360  42.080  48.190  1.00  0.00            
ATOM    258  HA  PRO    22      57.780  41.440  48.860  1.00  0.00            
ATOM    259  C   PRO    22      59.830  41.430  48.200  1.00  0.00            
ATOM    260  O   PRO    22      60.800  42.160  48.040  1.00  0.00            
ATOM    261  N   HYP    23      59.930  40.090  48.290  1.00  0.00            
ATOM    262  CD2 HYP    23      58.950  39.000  48.740  1.00  0.00            
ATOM    263 1HD2 HYP    23      58.400  38.680  47.860  1.00  0.00            
ATOM    264 2HD2 HYP    23      58.210  39.440  49.410  1.00  0.00            
ATOM    265  CG  HYP    23      59.740  37.830  49.280  1.00  0.00            
ATOM    266  HG  HYP    23      59.140  36.940  49.100  1.00  0.00            
ATOM    267  OD1 HYP    23      59.950  38.020  50.650  1.00  0.00            
ATOM    268  HD1 HYP    23      60.420  37.230  50.930  1.00  0.00            
ATOM    269  CB  HYP    23      61.000  37.840  48.420  1.00  0.00            
ATOM    270  HB1 HYP    23      61.710  37.150  48.870  1.00  0.00            
ATOM    271  HB2 HYP    23      60.810  37.340  47.470  1.00  0.00            
ATOM    272  CA  HYP    23      61.260  39.380  48.170  1.00  0.00            
ATOM    273  HA  HYP    23      61.830  39.860  48.970  1.00  0.00            
ATOM    274  C   HYP    23      61.900  39.650  46.830  1.00  0.00            
ATOM    275  O   HYP    23      61.300  39.620  45.720  1.00  0.00            
ATOM    276  N   GLY    24      63.240  39.950  46.870  1.00  0.00            
ATOM    277  H   GLY    24      63.760  40.040  47.740  1.00  0.00            
ATOM    278  CA  GLY    24      64.060  40.180  45.710  1.00  0.00            
ATOM    279  HA1 GLY    24      63.590  40.850  44.990  1.00  0.00            
ATOM    280  HA2 GLY    24      64.970  40.720  45.970  1.00  0.00            
ATOM    281  C   GLY    24      64.310  38.860  44.920  1.00  0.00            
ATOM    282  O   GLY    24      63.990  37.750  45.370  1.00  0.00            
ATOM    283  N   PRO    25      65.000  39.000  43.770  1.00  0.00            
ATOM    284  CD  PRO    25      65.130  40.350  43.080  1.00  0.00            
ATOM    285  HD1 PRO    25      65.980  40.910  43.480  1.00  0.00            
ATOM    286  HD2 PRO    25      64.290  41.040  43.210  1.00  0.00            
ATOM    287  CG  PRO    25      65.180  40.070  41.580  1.00  0.00            
ATOM    288  HG1 PRO    25      64.170  39.970  41.200  1.00  0.00            
ATOM    289  HG2 PRO    25      65.720  40.750  40.920  1.00  0.00            
ATOM    290  CB  PRO    25      65.950  38.720  41.650  1.00  0.00            
ATOM    291  HB1 PRO    25      65.980  38.110  40.750  1.00  0.00            
ATOM    292  HB2 PRO    25      66.990  38.930  41.880  1.00  0.00            
ATOM    293  CA  PRO    25      65.230  38.010  42.770  1.00  0.00            
ATOM    294  HA  PRO    25      64.310  37.730  42.250  1.00  0.00            
ATOM    295  C   PRO    25      66.160  36.820  43.230  1.00  0.00            
ATOM    296  O   PRO    25      67.140  37.040  43.930  1.00  0.00            
ATOM    297  N   HYP    26      66.020  35.590  42.700  1.00  0.00            
ATOM    298  CD2 HYP    26      64.910  35.160  41.990  1.00  0.00            
ATOM    299 1HD2 HYP    26      65.140  35.480  40.980  1.00  0.00            
ATOM    300 2HD2 HYP    26      63.890  35.490  42.220  1.00  0.00            
ATOM    301  CG  HYP    26      65.020  33.620  41.980  1.00  0.00            
ATOM    302  HG  HYP    26      64.580  33.150  41.110  1.00  0.00            
ATOM    303  OD1 HYP    26      64.360  33.220  43.180  1.00  0.00            
ATOM    304  HD1 HYP    26      63.900  34.000  43.470  1.00  0.00            
ATOM    305  CB  HYP    26      66.510  33.250  42.040  1.00  0.00            
ATOM    306  HB1 HYP    26      66.710  32.350  42.630  1.00  0.00            
ATOM    307  HB2 HYP    26      66.910  33.200  41.030  1.00  0.00            
ATOM    308  CA  HYP    26      66.970  34.500  42.850  1.00  0.00            
ATOM    309  HA  HYP    26      66.950  34.290  43.920  1.00  0.00            
ATOM    310  C   HYP    26      68.420  34.770  42.520  1.00  0.00            
ATOM    311  O   HYP    26      68.750  35.500  41.570  1.00  0.00            
ATOM    312  N   GLY    27      69.320  34.210  43.320  1.00  0.00            
ATOM    313  H   GLY    27      68.890  33.650  44.050  1.00  0.00            
ATOM    314  CA  GLY    27      70.740  34.370  43.100  1.00  0.00            
ATOM    315  HA1 GLY    27      71.130  35.380  42.990  1.00  0.00            
ATOM    316  HA2 GLY    27      71.210  34.080  44.040  1.00  0.00            
ATOM    317  C   GLY    27      71.370  33.720  41.800  1.00  0.00            
ATOM    318  O   GLY    27      70.900  32.670  41.430  1.00  0.00            
ATOM    319  N   PRO    28      72.360  34.280  41.110  1.00  0.00            
ATOM    320  CD  PRO    28      73.040  35.510  41.530  1.00  0.00            
ATOM    321  HD1 PRO    28      72.570  36.410  41.140  1.00  0.00            
ATOM    322  HD2 PRO    28      73.210  35.560  42.610  1.00  0.00            
ATOM    323  CG  PRO    28      74.340  35.430  40.790  1.00  0.00            
ATOM    324  HG1 PRO    28      74.630  36.440  40.500  1.00  0.00            
ATOM    325  HG2 PRO    28      75.120  34.950  41.380  1.00  0.00            
ATOM    326  CB  PRO    28      74.060  34.750  39.540  1.00  0.00            
ATOM    327  HB1 PRO    28      73.580  35.430  38.830  1.00  0.00            
ATOM    328  HB2 PRO    28      74.970  34.280  39.170  1.00  0.00            
ATOM    329  CA  PRO    28      73.020  33.680  39.910  1.00  0.00            
ATOM    330  HA  PRO    28      72.330  33.550  39.080  1.00  0.00            
ATOM    331  C   PRO    28      73.790  32.340  40.150  1.00  0.00            
ATOM    332  O   PRO    28      74.180  32.190  41.290  1.00  0.00            
ATOM    333  N   HYP    29      74.100  31.460  39.180  1.00  0.00            
ATOM    334  CD2 HYP    29      73.900  31.640  37.720  1.00  0.00            
ATOM    335 1HD2 HYP    29      74.870  31.770  37.240  1.00  0.00            
ATOM    336 2HD2 HYP    29      73.270  32.470  37.390  1.00  0.00            
ATOM    337  CG  HYP    29      73.380  30.280  37.260  1.00  0.00            
ATOM    338  HG  HYP    29      73.580  30.100  36.200  1.00  0.00            
ATOM    339  OD1 HYP    29      72.050  30.050  37.530  1.00  0.00            
ATOM    340  HD1 HYP    29      71.470  30.460  36.880  1.00  0.00            
ATOM    341  CB  HYP    29      74.210  29.410  38.160  1.00  0.00            
ATOM    342  HB1 HYP    29      73.750  28.430  38.260  1.00  0.00            
ATOM    343  HB2 HYP    29      75.180  29.180  37.720  1.00  0.00            
ATOM    344  CA  HYP    29      74.350  30.050  39.530  1.00  0.00            
ATOM    345  HA  HYP    29      73.580  29.720  40.220  1.00  0.00            
ATOM    346  C   HYP    29      75.840  29.900  40.130  1.00  0.00            
ATOM    347  O   HYP    29      76.750  30.620  39.770  1.00  0.00            
ATOM    348  N   GLY    30      75.980  28.840  40.930  1.00  0.00            
ATOM    349  H   GLY    30      75.180  28.240  41.090  1.00  0.00            
ATOM    350  CA  GLY    30      77.230  28.390  41.490  1.00  0.00            
ATOM    351  HA1 GLY    30      77.640  29.280  41.970  1.00  0.00            
ATOM    352  HA2 GLY    30      76.960  27.790  42.360  1.00  0.00            
ATOM    353  C   GLY    30      78.120  27.720  40.410  1.00  0.00            
ATOM    354  O   GLY    30      77.770  27.270  39.310  1.00  0.00            
ATOM    355  N   NH2    31      79.350  27.590  40.870  1.00  0.00            
ATOM    356  H1  NH2    31      79.600  28.100  41.710  1.00  0.00            
ATOM    357  H2  NH2    31      80.070  27.090  40.360  1.00  0.00            
ATOM    358  CH3 ACE     1      30.850  87.220  66.090  1.00  0.00            
ATOM    359 1HH3 ACE     1      30.280  86.390  66.530  1.00  0.00            
ATOM    360 2HH3 ACE     1      30.640  88.180  66.560  1.00  0.00            
ATOM    361 3HH3 ACE     1      30.570  87.170  65.040  1.00  0.00            
ATOM    362  C   ACE     1      32.310  86.990  66.090  1.00  0.00            
ATOM    363  O   ACE     1      32.930  87.350  65.150  1.00  0.00            
ATOM    364  N   PRO     2      32.800  86.330  67.160  1.00  0.00            
ATOM    365  CD  PRO     2      32.140  86.170  68.480  1.00  0.00            
ATOM    366  HD1 PRO     2      31.490  87.010  68.740  1.00  0.00            
ATOM    367  HD2 PRO     2      31.470  85.320  68.440  1.00  0.00            
ATOM    368  CG  PRO     2      33.280  85.870  69.460  1.00  0.00            
ATOM    369  HG1 PRO     2      33.890  86.750  69.680  1.00  0.00            
ATOM    370  HG2 PRO     2      32.890  85.470  70.400  1.00  0.00            
ATOM    371  CB  PRO     2      34.170  84.950  68.560  1.00  0.00            
ATOM    372  HB1 PRO     2      35.170  85.040  68.980  1.00  0.00            
ATOM    373  HB2 PRO     2      33.890  83.900  68.510  1.00  0.00            
ATOM    374  CA  PRO     2      34.060  85.580  67.220  1.00  0.00            
ATOM    375  HA  PRO     2      34.870  86.280  67.080  1.00  0.00            
ATOM    376  C   PRO     2      34.090  84.490  66.110  1.00  0.00            
ATOM    377  O   PRO     2      33.150  83.870  65.680  1.00  0.00            
ATOM    378  N   HYP     3      35.320  84.100  65.660  1.00  0.00            
ATOM    379  CD2 HYP     3      36.570  84.790  65.740  1.00  0.00            
ATOM    380 1HD2 HYP     3      37.000  84.720  66.730  1.00  0.00            
ATOM    381 2HD2 HYP     3      36.440  85.860  65.570  1.00  0.00            
ATOM    382  CG  HYP     3      37.450  84.170  64.690  1.00  0.00            
ATOM    383  HG  HYP     3      38.450  84.180  65.120  1.00  0.00            
ATOM    384  OD1 HYP     3      37.410  84.890  63.500  1.00  0.00            
ATOM    385  HD1 HYP     3      37.910  84.300  62.920  1.00  0.00            
ATOM    386  CB  HYP     3      36.910  82.810  64.590  1.00  0.00            
ATOM    387  HB1 HYP     3      37.210  82.290  63.680  1.00  0.00            
ATOM    388  HB2 HYP     3      37.360  82.180  65.360  1.00  0.00            
ATOM    389  CA  HYP     3      35.390  82.880  64.810  1.00  0.00            
ATOM    390  HA  HYP     3      34.890  83.170  63.880  1.00  0.00            
ATOM    391  C   HYP     3      34.890  81.620  65.520  1.00  0.00            
ATOM    392  O   HYP     3      35.190  81.440  66.730  1.00  0.00            
ATOM    393  N   GLY     4      34.320  80.670  64.760  1.00  0.00            
ATOM    394  H   GLY     4      34.200  80.900  63.790  1.00  0.00            
ATOM    395  CA  GLY     4      33.770  79.420  65.190  1.00  0.00            
ATOM    396  HA1 GLY     4      32.950  79.660  65.870  1.00  0.00            
ATOM    397  HA2 GLY     4      33.500  78.870  64.290  1.00  0.00            
ATOM    398  C   GLY     4      34.770  78.530  65.940  1.00  0.00            
ATOM    399  O   GLY     4      35.990  78.680  65.840  1.00  0.00            
ATOM    400  N   PRO     5      34.260  77.490  66.560  1.00  0.00            
ATOM    401  CD  PRO     5      32.850  77.270  66.840  1.00  0.00            
ATOM    402  HD1 PRO     5      32.740  78.040  67.600  1.00  0.00            
ATOM    403  HD2 PRO     5      32.150  77.450  66.020  1.00  0.00            
ATOM    404  CG  PRO     5      32.720  75.990  67.670  1.00  0.00            
ATOM    405  HG1 PRO     5      32.040  76.060  68.520  1.00  0.00            
ATOM    406  HG2 PRO     5      32.470  75.240  66.920  1.00  0.00            
ATOM    407  CB  PRO     5      34.180  75.820  68.130  1.00  0.00            
ATOM    408  HB1 PRO     5      34.360  76.290  69.100  1.00  0.00            
ATOM    409  HB2 PRO     5      34.440  74.770  68.250  1.00  0.00            
ATOM    410  CA  PRO     5      35.100  76.420  67.090  1.00  0.00            
ATOM    411  HA  PRO     5      35.880  76.910  67.680  1.00  0.00            
ATOM    412  C   PRO     5      35.770  75.490  66.000  1.00  0.00            
ATOM    413  O   PRO     5      35.300  75.500  64.870  1.00  0.00            
ATOM    414  N   HYP     6      36.760  74.560  66.370  1.00  0.00            
ATOM    415  CD2 HYP     6      37.380  74.450  67.710  1.00  0.00            
ATOM    416 1HD2 HYP     6      36.720  74.030  68.460  1.00  0.00            
ATOM    417 2HD2 HYP     6      37.680  75.430  68.080  1.00  0.00            
ATOM    418  CG  HYP     6      38.630  73.640  67.480  1.00  0.00            
ATOM    419  HG  HYP     6      38.830  73.110  68.410  1.00  0.00            
ATOM    420  OD1 HYP     6      39.690  74.530  67.160  1.00  0.00            
ATOM    421  HD1 HYP     6      40.520  74.050  67.190  1.00  0.00            
ATOM    422  CB  HYP     6      38.190  72.660  66.370  1.00  0.00            
ATOM    423  HB1 HYP     6      39.070  72.300  65.840  1.00  0.00            
ATOM    424  HB2 HYP     6      37.620  71.810  66.740  1.00  0.00            
ATOM    425  CA  HYP     6      37.310  73.520  65.480  1.00  0.00            
ATOM    426  HA  HYP     6      37.810  73.960  64.610  1.00  0.00            
ATOM    427  C   HYP     6      36.190  72.680  64.840  1.00  0.00            
ATOM    428  O   HYP     6      35.100  72.500  65.440  1.00  0.00            
ATOM    429  N   GLY     7      36.360  72.140  63.640  1.00  0.00            
ATOM    430  H   GLY     7      37.180  72.450  63.140  1.00  0.00            
ATOM    431  CA  GLY     7      35.520  71.150  63.010  1.00  0.00            
ATOM    432  HA1 GLY     7      34.480  71.420  63.200  1.00  0.00            
ATOM    433  HA2 GLY     7      35.820  71.030  61.970  1.00  0.00            
ATOM    434  C   GLY     7      35.600  69.660  63.550  1.00  0.00            
ATOM    435  O   GLY     7      36.400  69.420  64.460  1.00  0.00            
ATOM    436  N   PRO     8      34.770  68.740  63.040  1.00  0.00            
ATOM    437  CD  PRO     8      33.630  68.980  62.140  1.00  0.00            
ATOM    438  HD1 PRO     8      33.900  69.130  61.100  1.00  0.00            
ATOM    439  HD2 PRO     8      33.050  69.870  62.400  1.00  0.00            
ATOM    440  CG  PRO     8      32.780  67.750  62.250  1.00  0.00            
ATOM    441  HG1 PRO     8      32.170  67.700  63.150  1.00  0.00            
ATOM    442  HG2 PRO     8      32.110  67.740  61.400  1.00  0.00            
ATOM    443  CB  PRO     8      33.850  66.670  62.370  1.00  0.00            
ATOM    444  HB1 PRO     8      33.400  65.730  62.670  1.00  0.00            
ATOM    445  HB2 PRO     8      34.290  66.550  61.370  1.00  0.00            
ATOM    446  CA  PRO     8      34.830  67.310  63.380  1.00  0.00            
ATOM    447  HA  PRO     8      34.420  67.280  64.390  1.00  0.00            
ATOM    448  C   PRO     8      36.200  66.690  63.140  1.00  0.00            
ATOM    449  O   PRO     8      37.010  67.210  62.370  1.00  0.00            
ATOM    450  N   HYP     9      36.540  65.550  63.760  1.00  0.00            
ATOM    451  CD2 HYP     9      35.660  64.770  64.700  1.00  0.00            
ATOM    452 1HD2 HYP     9      35.110  63.930  64.270  1.00  0.00            
ATOM    453 2HD2 HYP     9      34.990  65.350  65.340  1.00  0.00            
ATOM    454  CG  HYP     9      36.630  64.100  65.640  1.00  0.00            
ATOM    455  HG  HYP     9      36.140  63.200  66.020  1.00  0.00            
ATOM    456  OD1 HYP     9      36.950  64.910  66.710  1.00  0.00            
ATOM    457  HD1 HYP     9      37.370  64.490  67.460  1.00  0.00            
ATOM    458  CB  HYP     9      37.800  63.780  64.730  1.00  0.00            
ATOM    459  HB1 HYP     9      38.710  63.730  65.330  1.00  0.00            
ATOM    460  HB2 HYP     9      37.580  62.800  64.310  1.00  0.00            
ATOM    461  CA  HYP     9      37.850  64.920  63.640  1.00  0.00            
ATOM    462  HA  HYP     9      38.640  65.620  63.900  1.00  0.00            
ATOM    463  C   HYP     9      38.080  64.310  62.230  1.00  0.00            
ATOM    464  O   HYP     9      37.090  64.160  61.530  1.00  0.00            
ATOM    465  N   GLY    10      39.330  64.070  61.860  1.00  0.00            
ATOM    466  H   GLY    10      40.050  64.300  62.530  1.00  0.00            
ATOM    467  CA  GLY    10      39.710  63.540  60.580  1.00  0.00            
ATOM    468  HA1 GLY    10      39.100  64.050  59.850  1.00  0.00            
ATOM    469  HA2 GLY    10      40.790  63.500  60.390  1.00  0.00            
ATOM    470  C   GLY    10      39.360  62.080  60.440  1.00  0.00            
ATOM    471  O   GLY    10      39.150  61.420  61.490  1.00  0.00            
ATOM    472  N   PRO    11      39.100  61.520  59.240  1.00  0.00            
ATOM    473  CD  PRO    11      39.070  62.180  57.940  1.00  0.00            
ATOM    474  HD1 PRO    11      40.060  62.210  57.500  1.00  0.00            
ATOM    475  HD2 PRO    11      38.710  63.200  57.840  1.00  0.00            
ATOM    476  CG  PRO    11      38.200  61.320  57.070  1.00  0.00            
ATOM    477  HG1 PRO    11      37.200  61.550  57.450  1.00  0.00            
ATOM    478  HG2 PRO    11      38.390  61.420  56.000  1.00  0.00            
ATOM    479  CB  PRO    11      38.480  59.880  57.620  1.00  0.00            
ATOM    480  HB1 PRO    11      37.510  59.410  57.450  1.00  0.00            
ATOM    481  HB2 PRO    11      39.360  59.380  57.220  1.00  0.00            
ATOM    482  CA  PRO    11      38.700  60.130  59.090  1.00  0.00            
ATOM    483  HA  PRO    11      37.770  59.880  59.610  1.00  0.00            
ATOM    484  C   PRO    11      39.870  59.230  59.570  1.00  0.00            
ATOM    485  O   PRO    11      41.050  59.650  59.760  1.00  0.00            
ATOM    486  N   HYP    12      39.610  57.950  59.750  1.00  0.00            
ATOM    487  CD2 HYP    12      38.270  57.340  59.890  1.00  0.00            
ATOM    488 1HD2 HYP    12      37.820  57.450  58.900  1.00  0.00            
ATOM    489 2HD2 HYP    12      37.620  57.860  60.600  1.00  0.00            
ATOM    490  CG  HYP    12      38.420  55.860  60.280  1.00  0.00            
ATOM    491  HG  HYP    12      37.630  55.310  59.770  1.00  0.00            
ATOM    492  OD1 HYP    12      38.370  55.680  61.650  1.00  0.00            
ATOM    493  HD1 HYP    12      37.480  55.570  61.980  1.00  0.00            
ATOM    494  CB  HYP    12      39.830  55.560  59.730  1.00  0.00            
ATOM    495  HB1 HYP    12      40.300  54.720  60.250  1.00  0.00            
ATOM    496  HB2 HYP    12      39.630  55.370  58.670  1.00  0.00            
ATOM    497  CA  HYP    12      40.620  56.890  59.860  1.00  0.00            
ATOM    498  HA  HYP    12      41.110  57.030  60.830  1.00  0.00            
ATOM    499  C   HYP    12      41.740  56.980  58.790  1.00  0.00            
ATOM    500  O   HYP    12      41.410  56.940  57.580  1.00  0.00            
ATOM    501  N   GLY    13      42.980  56.960  59.200  1.00  0.00            
ATOM    502  H   GLY    13      43.050  56.820  60.200  1.00  0.00            
ATOM    503  CA  GLY    13      44.130  57.250  58.420  1.00  0.00            
ATOM    504  HA1 GLY    13      43.770  57.410  57.400  1.00  0.00            
ATOM    505  HA2 GLY    13      44.610  58.170  58.760  1.00  0.00            
ATOM    506  C   GLY    13      45.220  56.160  58.440  1.00  0.00            
ATOM    507  O   GLY    13      45.190  55.160  59.190  1.00  0.00            
ATOM    508  N   GLN    14      46.380  56.360  57.720  1.00  0.00            
ATOM    509  H   GLN    14      46.300  57.110  57.050  1.00  0.00            
ATOM    510  CA  GLN    14      47.630  55.530  57.700  1.00  0.00            
ATOM    511  HA  GLN    14      47.590  54.870  58.570  1.00  0.00            
ATOM    512  CB  GLN    14      47.780  54.670  56.450  1.00  0.00            
ATOM    513  HB1 GLN    14      47.650  55.150  55.490  1.00  0.00            
ATOM    514  HB2 GLN    14      48.780  54.240  56.370  1.00  0.00            
ATOM    515  CG  GLN    14      46.750  53.540  56.630  1.00  0.00            
ATOM    516  HG1 GLN    14      46.830  52.990  57.570  1.00  0.00            
ATOM    517  HG2 GLN    14      45.820  54.110  56.670  1.00  0.00            
ATOM    518  CD  GLN    14      46.680  52.510  55.520  1.00  0.00            
ATOM    519  OE1 GLN    14      45.790  52.510  54.640  1.00  0.00            
ATOM    520  NE2 GLN    14      47.520  51.540  55.560  1.00  0.00            
ATOM    521 1HE2 GLN    14      47.480  50.870  54.800  1.00  0.00            
ATOM    522 2HE2 GLN    14      48.120  51.530  56.370  1.00  0.00            
ATOM    523  C   GLN    14      48.910  56.390  57.810  1.00  0.00            
ATOM    524  O   GLN    14      48.970  57.490  57.190  1.00  0.00            
ATOM    525  N   GLY    15      49.890  55.970  58.550  1.00  0.00            
ATOM    526  H   GLY    15      49.630  55.190  59.140  1.00  0.00            
ATOM    527  CA  GLY    15      51.270  56.490  58.530  1.00  0.00            
ATOM    528  HA1 GLY    15      51.220  57.580  58.580  1.00  0.00            
ATOM    529  HA2 GLY    15      51.760  56.090  59.420  1.00  0.00            
ATOM    530  C   GLY    15      52.180  56.040  57.350  1.00  0.00            
ATOM    531  O   GLY    15      51.690  55.630  56.300  1.00  0.00            
ATOM    532  N   PRO    16      53.550  56.150  57.420  1.00  0.00            
ATOM    533  CD  PRO    16      54.300  56.770  58.500  1.00  0.00            
ATOM    534  HD1 PRO    16      53.720  57.530  59.010  1.00  0.00            
ATOM    535  HD2 PRO    16      54.580  55.940  59.140  1.00  0.00            
ATOM    536  CG  PRO    16      55.530  57.400  57.930  1.00  0.00            
ATOM    537  HG1 PRO    16      55.250  58.360  57.480  1.00  0.00            
ATOM    538  HG2 PRO    16      56.280  57.520  58.700  1.00  0.00            
ATOM    539  CB  PRO    16      55.820  56.370  56.900  1.00  0.00            
ATOM    540  HB1 PRO    16      56.390  56.720  56.040  1.00  0.00            
ATOM    541  HB2 PRO    16      56.380  55.490  57.210  1.00  0.00            
ATOM    542  CA  PRO    16      54.480  56.030  56.260  1.00  0.00            
ATOM    543  HA  PRO    16      54.210  56.830  55.570  1.00  0.00            
ATOM    544  C   PRO    16      54.470  54.680  55.550  1.00  0.00            
ATOM    545  O   PRO    16      54.180  53.710  56.250  1.00  0.00            
ATOM    546  N   HYP    17      54.770  54.570  54.250  1.00  0.00            
ATOM    547  CD2 HYP    17      54.670  55.580  53.210  1.00  0.00            
ATOM    548 1HD2 HYP    17      55.560  56.180  53.020  1.00  0.00            
ATOM    549 2HD2 HYP    17      53.850  56.230  53.530  1.00  0.00            
ATOM    550  CG  HYP    17      54.310  54.800  51.950  1.00  0.00            
ATOM    551  HG  HYP    17      54.600  55.410  51.100  1.00  0.00            
ATOM    552  OD1 HYP    17      52.890  54.440  51.980  1.00  0.00            
ATOM    553  HD1 HYP    17      52.630  54.450  51.060  1.00  0.00            
ATOM    554  CB  HYP    17      55.240  53.610  52.080  1.00  0.00            
ATOM    555  HB1 HYP    17      54.870  52.830  51.420  1.00  0.00            
ATOM    556  HB2 HYP    17      56.300  53.870  52.000  1.00  0.00            
ATOM    557  CA  HYP    17      54.990  53.280  53.620  1.00  0.00            
ATOM    558  HA  HYP    17      54.060  52.720  53.610  1.00  0.00            
ATOM    559  C   HYP    17      56.070  52.450  54.250  1.00  0.00            
ATOM    560  O   HYP    17      57.010  53.090  54.800  1.00  0.00            
ATOM    561  N   GLY    18      55.940  51.160  54.390  1.00  0.00            
ATOM    562  H   GLY    18      55.080  50.720  54.100  1.00  0.00            
ATOM    563  CA  GLY    18      56.940  50.280  55.020  1.00  0.00            
ATOM    564  HA1 GLY    18      57.070  50.620  56.050  1.00  0.00            
ATOM    565  HA2 GLY    18      56.480  49.300  55.110  1.00  0.00            
ATOM    566  C   GLY    18      58.310  50.210  54.320  1.00  0.00            
ATOM    567  O   GLY    18      58.510  50.830  53.260  1.00  0.00            
ATOM    568  N   PRO    19      59.250  49.470  54.880  1.00  0.00            
ATOM    569  CD  PRO    19      59.030  48.960  56.230  1.00  0.00            
ATOM    570  HD1 PRO    19      58.990  49.790  56.940  1.00  0.00            
ATOM    571  HD2 PRO    19      58.110  48.370  56.180  1.00  0.00            
ATOM    572  CG  PRO    19      60.190  47.990  56.420  1.00  0.00            
ATOM    573  HG1 PRO    19      60.500  47.760  57.440  1.00  0.00            
ATOM    574  HG2 PRO    19      59.860  47.160  55.800  1.00  0.00            
ATOM    575  CB  PRO    19      61.270  48.780  55.690  1.00  0.00            
ATOM    576  HB1 PRO    19      61.590  49.610  56.320  1.00  0.00            
ATOM    577  HB2 PRO    19      62.170  48.210  55.460  1.00  0.00            
ATOM    578  CA  PRO    19      60.630  49.410  54.410  1.00  0.00            
ATOM    579  HA  PRO    19      60.990  50.420  54.230  1.00  0.00            
ATOM    580  C   PRO    19      60.870  48.410  53.260  1.00  0.00            
ATOM    581  O   PRO    19      59.960  47.660  52.890  1.00  0.00            
ATOM    582  N   HYP    20      62.110  48.320  52.780  1.00  0.00            
ATOM    583  CD2 HYP    20      63.260  49.170  53.100  1.00  0.00            
ATOM    584 1HD2 HYP    20      63.930  48.610  53.740  1.00  0.00            
ATOM    585 2HD2 HYP    20      63.030  50.170  53.480  1.00  0.00            
ATOM    586  CG  HYP    20      64.100  49.260  51.830  1.00  0.00            
ATOM    587  HG  HYP    20      65.170  49.270  52.060  1.00  0.00            
ATOM    588  OD1 HYP    20      63.690  50.290  50.970  1.00  0.00            
ATOM    589  HD1 HYP    20      63.940  50.080  50.070  1.00  0.00            
ATOM    590  CB  HYP    20      63.850  47.920  51.150  1.00  0.00            
ATOM    591  HB1 HYP    20      63.950  47.990  50.070  1.00  0.00            
ATOM    592  HB2 HYP    20      64.580  47.150  51.430  1.00  0.00            
ATOM    593  CA  HYP    20      62.410  47.510  51.580  1.00  0.00            
ATOM    594  HA  HYP    20      61.760  47.640  50.720  1.00  0.00            
ATOM    595  C   HYP    20      62.360  46.050  51.940  1.00  0.00            
ATOM    596  O   HYP    20      62.700  45.580  53.070  1.00  0.00            
ATOM    597  N   GLY    21      61.930  45.260  50.970  1.00  0.00            
ATOM    598  H   GLY    21      61.550  45.780  50.190  1.00  0.00            
ATOM    599  CA  GLY    21      61.600  43.810  51.100  1.00  0.00            
ATOM    600  HA1 GLY    21      60.960  43.690  51.970  1.00  0.00            
ATOM    601  HA2 GLY    21      61.080  43.420  50.220  1.00  0.00            
ATOM    602  C   GLY    21      62.690  42.850  51.250  1.00  0.00            
ATOM    603  O   GLY    21      63.820  43.230  50.940  1.00  0.00            
ATOM    604  N   PRO    22      62.510  41.750  51.900  1.00  0.00            
ATOM    605  CD  PRO    22      61.220  41.180  52.410  1.00  0.00            
ATOM    606  HD1 PRO    22      60.600  40.870  51.570  1.00  0.00            
ATOM    607  HD2 PRO    22      60.930  41.890  53.190  1.00  0.00            
ATOM    608  CG  PRO    22      61.550  39.850  53.100  1.00  0.00            
ATOM    609  HG1 PRO    22      61.830  40.000  54.140  1.00  0.00            
ATOM    610  HG2 PRO    22      60.860  39.050  52.850  1.00  0.00            
ATOM    611  CB  PRO    22      62.710  39.510  52.310  1.00  0.00            
ATOM    612  HB1 PRO    22      63.280  38.750  52.840  1.00  0.00            
ATOM    613  HB2 PRO    22      62.320  39.090  51.380  1.00  0.00            
ATOM    614  CA  PRO    22      63.590  40.810  52.080  1.00  0.00            
ATOM    615  HA  PRO    22      64.230  41.020  52.930  1.00  0.00            
ATOM    616  C   PRO    22      64.460  40.400  50.880  1.00  0.00            
ATOM    617  O   PRO    22      64.080  40.520  49.720  1.00  0.00            
ATOM    618  N   HYP    23      65.760  39.940  51.090  1.00  0.00            
ATOM    619  CD2 HYP    23      66.540  39.880  52.340  1.00  0.00            
ATOM    620 1HD2 HYP    23      66.500  38.850  52.690  1.00  0.00            
ATOM    621 2HD2 HYP    23      66.170  40.610  53.060  1.00  0.00            
ATOM    622  CG  HYP    23      67.940  40.070  52.040  1.00  0.00            
ATOM    623  HG  HYP    23      68.510  39.570  52.820  1.00  0.00            
ATOM    624  OD1 HYP    23      68.250  41.460  51.830  1.00  0.00            
ATOM    625  HD1 HYP    23      67.380  41.860  51.820  1.00  0.00            
ATOM    626  CB  HYP    23      67.960  39.350  50.620  1.00  0.00            
ATOM    627  HB1 HYP    23      68.760  39.760  50.010  1.00  0.00            
ATOM    628  HB2 HYP    23      68.190  38.310  50.890  1.00  0.00            
ATOM    629  CA  HYP    23      66.600  39.550  49.970  1.00  0.00            
ATOM    630  HA  HYP    23      66.690  40.440  49.360  1.00  0.00            
ATOM    631  C   HYP    23      66.040  38.300  49.200  1.00  0.00            
ATOM    632  O   HYP    23      65.080  37.630  49.620  1.00  0.00            
ATOM    633  N   GLY    24      66.660  38.000  48.050  1.00  0.00            
ATOM    634  H   GLY    24      67.410  38.610  47.740  1.00  0.00            
ATOM    635  CA  GLY    24      66.340  36.730  47.390  1.00  0.00            
ATOM    636  HA1 GLY    24      65.250  36.740  47.350  1.00  0.00            
ATOM    637  HA2 GLY    24      66.700  36.810  46.360  1.00  0.00            
ATOM    638  C   GLY    24      67.000  35.500  47.980  1.00  0.00            
ATOM    639  O   GLY    24      67.740  35.640  48.900  1.00  0.00            
ATOM    640  N   PRO    25      66.710  34.310  47.430  1.00  0.00            
ATOM    641  CD  PRO    25      65.670  34.040  46.440  1.00  0.00            
ATOM    642  HD1 PRO    25      65.620  34.710  45.590  1.00  0.00            
ATOM    643  HD2 PRO    25      64.730  34.350  46.900  1.00  0.00            
ATOM    644  CG  PRO    25      65.870  32.530  46.040  1.00  0.00            
ATOM    645  HG1 PRO    25      64.910  32.070  45.800  1.00  0.00            
ATOM    646  HG2 PRO    25      66.540  32.360  45.200  1.00  0.00            
ATOM    647  CB  PRO    25      66.540  31.940  47.270  1.00  0.00            
ATOM    648  HB1 PRO    25      65.710  31.620  47.900  1.00  0.00            
ATOM    649  HB2 PRO    25      67.140  31.060  47.060  1.00  0.00            
ATOM    650  CA  PRO    25      67.450  33.100  47.790  1.00  0.00            
ATOM    651  HA  PRO    25      67.500  32.990  48.870  1.00  0.00            
ATOM    652  C   PRO    25      68.850  32.920  47.100  1.00  0.00            
ATOM    653  O   PRO    25      69.190  33.670  46.200  1.00  0.00            
ATOM    654  N   HYP    26      69.670  32.040  47.710  1.00  0.00            
ATOM    655  CD2 HYP    26      69.640  31.330  48.970  1.00  0.00            
ATOM    656 1HD2 HYP    26      69.170  30.350  48.840  1.00  0.00            
ATOM    657 2HD2 HYP    26      69.060  31.870  49.720  1.00  0.00            
ATOM    658  CG  HYP    26      71.140  31.200  49.440  1.00  0.00            
ATOM    659  HG  HYP    26      71.130  30.300  50.050  1.00  0.00            
ATOM    660  OD1 HYP    26      71.610  32.330  50.090  1.00  0.00            
ATOM    661  HD1 HYP    26      72.430  32.090  50.530  1.00  0.00            
ATOM    662  CB  HYP    26      71.680  30.930  48.130  1.00  0.00            
ATOM    663  HB1 HYP    26      72.720  31.240  48.030  1.00  0.00            
ATOM    664  HB2 HYP    26      71.770  29.870  47.940  1.00  0.00            
ATOM    665  CA  HYP    26      70.900  31.690  47.090  1.00  0.00            
ATOM    666  HA  HYP    26      71.430  32.610  46.870  1.00  0.00            
ATOM    667  C   HYP    26      70.810  30.780  45.860  1.00  0.00            
ATOM    668  O   HYP    26      69.920  29.980  45.760  1.00  0.00            
ATOM    669  N   GLY    27      71.690  30.970  44.910  1.00  0.00            
ATOM    670  H   GLY    27      72.440  31.560  45.230  1.00  0.00            
ATOM    671  CA  GLY    27      71.510  30.530  43.480  1.00  0.00            
ATOM    672  HA1 GLY    27      70.510  30.800  43.120  1.00  0.00            
ATOM    673  HA2 GLY    27      72.170  31.110  42.830  1.00  0.00            
ATOM    674  C   GLY    27      71.590  28.990  43.230  1.00  0.00            
ATOM    675  O   GLY    27      72.020  28.330  44.210  1.00  0.00            
ATOM    676  N   PRO    28      71.170  28.450  42.120  1.00  0.00            
ATOM    677  CD  PRO    28      70.380  29.110  41.090  1.00  0.00            
ATOM    678  HD1 PRO    28      69.540  29.610  41.580  1.00  0.00            
ATOM    679  HD2 PRO    28      70.990  29.920  40.690  1.00  0.00            
ATOM    680  CG  PRO    28      69.870  28.000  40.150  1.00  0.00            
ATOM    681  HG1 PRO    28      68.860  27.660  40.410  1.00  0.00            
ATOM    682  HG2 PRO    28      69.810  28.330  39.110  1.00  0.00            
ATOM    683  CB  PRO    28      70.890  26.880  40.320  1.00  0.00            
ATOM    684  HB1 PRO    28      70.470  25.900  40.120  1.00  0.00            
ATOM    685  HB2 PRO    28      71.740  27.160  39.700  1.00  0.00            
ATOM    686  CA  PRO    28      71.340  27.040  41.800  1.00  0.00            
ATOM    687  HA  PRO    28      70.690  26.490  42.480  1.00  0.00            
ATOM    688  C   PRO    28      72.790  26.670  41.950  1.00  0.00            
ATOM    689  O   PRO    28      73.730  27.440  41.790  1.00  0.00            
ATOM    690  N   HYP    29      73.010  25.390  42.370  1.00  0.00            
ATOM    691  CD2 HYP    29      72.070  24.370  42.840  1.00  0.00            
ATOM    692 1HD2 HYP    29      71.650  23.860  41.980  1.00  0.00            
ATOM    693 2HD2 HYP    29      71.290  24.740  43.510  1.00  0.00            
ATOM    694  CG  HYP    29      72.950  23.350  43.630  1.00  0.00            
ATOM    695  HG  HYP    29      72.530  22.350  43.620  1.00  0.00            
ATOM    696  OD1 HYP    29      73.100  23.770  44.920  1.00  0.00            
ATOM    697  HD1 HYP    29      73.160  23.070  45.570  1.00  0.00            
ATOM    698  CB  HYP    29      74.300  23.430  42.900  1.00  0.00            
ATOM    699  HB1 HYP    29      75.120  23.090  43.520  1.00  0.00            
ATOM    700  HB2 HYP    29      74.320  22.690  42.100  1.00  0.00            
ATOM    701  CA  HYP    29      74.400  24.890  42.420  1.00  0.00            
ATOM    702  HA  HYP    29      74.890  25.500  43.180  1.00  0.00            
ATOM    703  C   HYP    29      75.160  24.940  41.100  1.00  0.00            
ATOM    704  O   HYP    29      74.580  24.920  40.040  1.00  0.00            
ATOM    705  N   GLY    30      76.510  25.000  41.220  1.00  0.00            
ATOM    706  H   GLY    30      76.940  25.070  42.130  1.00  0.00            
ATOM    707  CA  GLY    30      77.310  24.520  40.040  1.00  0.00            
ATOM    708  HA1 GLY    30      77.220  25.090  39.110  1.00  0.00            
ATOM    709  HA2 GLY    30      78.340  24.690  40.360  1.00  0.00            
ATOM    710  C   GLY    30      77.230  23.050  39.710  1.00  0.00            
ATOM    711  O   GLY    30      76.500  22.270  40.280  1.00  0.00            
ATOM    712  N   NH2    31      78.090  22.580  38.800  1.00  0.00            
ATOM    713  H1  NH2    31      78.700  23.200  38.280  1.00  0.00            
ATOM    714  H2  NH2    31      78.150  21.590  38.640  1.00  0.00            
ATOM    715  CH3 ACE     1      31.440  85.320  62.860  1.00  0.00            
ATOM    716 1HH3 ACE     1      31.690  86.380  62.850  1.00  0.00            
ATOM    717 2HH3 ACE     1      30.380  85.140  62.710  1.00  0.00            
ATOM    718 3HH3 ACE     1      31.740  84.910  63.830  1.00  0.00            
ATOM    719  C   ACE     1      32.090  84.620  61.760  1.00  0.00            
ATOM    720  O   ACE     1      31.290  84.010  61.020  1.00  0.00            
ATOM    721  N   PRO     2      33.390  84.630  61.640  1.00  0.00            
ATOM    722  CD  PRO     2      34.410  85.530  62.260  1.00  0.00            
ATOM    723  HD1 PRO     2      34.900  85.000  63.070  1.00  0.00            
ATOM    724  HD2 PRO     2      34.010  86.500  62.590  1.00  0.00            
ATOM    725  CG  PRO     2      35.320  85.780  61.150  1.00  0.00            
ATOM    726  HG1 PRO     2      34.850  86.520  60.500  1.00  0.00            
ATOM    727  HG2 PRO     2      36.220  86.250  61.560  1.00  0.00            
ATOM    728  CB  PRO     2      35.420  84.360  60.550  1.00  0.00            
ATOM    729  HB1 PRO     2      35.730  84.410  59.510  1.00  0.00            
ATOM    730  HB2 PRO     2      36.100  83.750  61.150  1.00  0.00            
ATOM    731  CA  PRO     2      33.980  83.820  60.590  1.00  0.00            
ATOM    732  HA  PRO     2      33.530  84.090  59.630  1.00  0.00            
ATOM    733  C   PRO     2      33.940  82.240  60.810  1.00  0.00            
ATOM    734  O   PRO     2      33.640  81.870  61.970  1.00  0.00            
ATOM    735  N   HYP     3      34.300  81.440  59.850  1.00  0.00            
ATOM    736  CD2 HYP     3      34.620  81.760  58.460  1.00  0.00            
ATOM    737 1HD2 HYP     3      35.690  81.780  58.230  1.00  0.00            
ATOM    738 2HD2 HYP     3      34.090  82.640  58.100  1.00  0.00            
ATOM    739  CG  HYP     3      34.140  80.550  57.670  1.00  0.00            
ATOM    740  HG  HYP     3      34.780  80.450  56.800  1.00  0.00            
ATOM    741  OD1 HYP     3      32.710  80.460  57.440  1.00  0.00            
ATOM    742  HD1 HYP     3      32.400  79.570  57.250  1.00  0.00            
ATOM    743  CB  HYP     3      34.450  79.420  58.630  1.00  0.00            
ATOM    744  HB1 HYP     3      33.760  78.580  58.520  1.00  0.00            
ATOM    745  HB2 HYP     3      35.450  79.120  58.330  1.00  0.00            
ATOM    746  CA  HYP     3      34.330  79.970  60.060  1.00  0.00            
ATOM    747  HA  HYP     3      33.370  79.660  60.460  1.00  0.00            
ATOM    748  C   HYP     3      35.440  79.480  61.000  1.00  0.00            
ATOM    749  O   HYP     3      36.530  80.080  61.030  1.00  0.00            
ATOM    750  N   GLY     4      35.210  78.310  61.660  1.00  0.00            
ATOM    751  H   GLY     4      34.250  78.000  61.680  1.00  0.00            
ATOM    752  CA  GLY     4      36.200  77.730  62.520  1.00  0.00            
ATOM    753  HA1 GLY     4      36.280  78.400  63.380  1.00  0.00            
ATOM    754  HA2 GLY     4      35.850  76.760  62.870  1.00  0.00            
ATOM    755  C   GLY     4      37.440  77.290  61.760  1.00  0.00            
ATOM    756  O   GLY     4      37.410  77.050  60.520  1.00  0.00            
ATOM    757  N   PRO     5      38.570  77.150  62.510  1.00  0.00            
ATOM    758  CD  PRO     5      38.790  77.330  63.930  1.00  0.00            
ATOM    759  HD1 PRO     5      37.960  76.820  64.420  1.00  0.00            
ATOM    760  HD2 PRO     5      38.980  78.400  64.050  1.00  0.00            
ATOM    761  CG  PRO     5      40.010  76.490  64.420  1.00  0.00            
ATOM    762  HG1 PRO     5      40.500  76.890  65.310  1.00  0.00            
ATOM    763  HG2 PRO     5      39.570  75.500  64.540  1.00  0.00            
ATOM    764  CB  PRO     5      40.790  76.660  63.120  1.00  0.00            
ATOM    765  HB1 PRO     5      41.380  77.560  62.950  1.00  0.00            
ATOM    766  HB2 PRO     5      41.430  75.770  63.080  1.00  0.00            
ATOM    767  CA  PRO     5      39.730  76.440  62.010  1.00  0.00            
ATOM    768  HA  PRO     5      40.080  76.910  61.090  1.00  0.00            
ATOM    769  C   PRO     5      39.450  74.940  61.700  1.00  0.00            
ATOM    770  O   PRO     5      38.500  74.410  62.210  1.00  0.00            
ATOM    771  N   HYP     6      40.290  74.220  60.990  1.00  0.00            
ATOM    772  CD2 HYP     6      41.500  74.610  60.280  1.00  0.00            
ATOM    773 1HD2 HYP     6      42.130  75.350  60.760  1.00  0.00            
ATOM    774 2HD2 HYP     6      41.240  74.940  59.270  1.00  0.00            
ATOM    775  CG  HYP     6      42.250  73.320  60.020  1.00  0.00            
ATOM    776  HG  HYP     6      42.690  73.020  60.970  1.00  0.00            
ATOM    777  OD1 HYP     6      43.200  73.560  58.900  1.00  0.00            
ATOM    778  HD1 HYP     6      44.090  73.570  59.260  1.00  0.00            
ATOM    779  CB  HYP     6      41.160  72.380  59.680  1.00  0.00            
ATOM    780  HB1 HYP     6      40.950  72.630  58.640  1.00  0.00            
ATOM    781  HB2 HYP     6      41.410  71.320  59.720  1.00  0.00            
ATOM    782  CA  HYP     6      40.040  72.770  60.700  1.00  0.00            
ATOM    783  HA  HYP     6      39.110  72.600  60.150  1.00  0.00            
ATOM    784  C   HYP     6      40.010  71.930  62.010  1.00  0.00            
ATOM    785  O   HYP     6      40.450  72.360  63.090  1.00  0.00            
ATOM    786  N   GLY     7      39.330  70.770  61.930  1.00  0.00            
ATOM    787  H   GLY     7      38.840  70.480  61.090  1.00  0.00            
ATOM    788  CA  GLY     7      39.120  69.890  63.090  1.00  0.00            
ATOM    789  HA1 GLY     7      38.790  70.380  64.000  1.00  0.00            
ATOM    790  HA2 GLY     7      38.400  69.180  62.680  1.00  0.00            
ATOM    791  C   GLY     7      40.370  69.070  63.570  1.00  0.00            
ATOM    792  O   GLY     7      41.450  69.390  63.100  1.00  0.00            
ATOM    793  N   PRO     8      40.230  68.030  64.440  1.00  0.00            
ATOM    794  CD  PRO     8      39.150  67.930  65.370  1.00  0.00            
ATOM    795  HD1 PRO     8      38.640  68.870  65.600  1.00  0.00            
ATOM    796  HD2 PRO     8      38.390  67.250  64.970  1.00  0.00            
ATOM    797  CG  PRO     8      39.810  67.390  66.640  1.00  0.00            
ATOM    798  HG1 PRO     8      40.200  68.260  67.160  1.00  0.00            
ATOM    799  HG2 PRO     8      39.100  66.890  67.310  1.00  0.00            
ATOM    800  CB  PRO     8      40.820  66.420  66.080  1.00  0.00            
ATOM    801  HB1 PRO     8      41.610  66.210  66.810  1.00  0.00            
ATOM    802  HB2 PRO     8      40.330  65.500  65.780  1.00  0.00            
ATOM    803  CA  PRO     8      41.430  67.260  64.900  1.00  0.00            
ATOM    804  HA  PRO     8      42.140  67.950  65.370  1.00  0.00            
ATOM    805  C   PRO     8      42.020  66.200  63.920  1.00  0.00            
ATOM    806  O   PRO     8      41.230  65.640  63.160  1.00  0.00            
ATOM    807  N   HYP     9      43.280  65.720  64.070  1.00  0.00            
ATOM    808  CD2 HYP     9      44.390  66.430  64.720  1.00  0.00            
ATOM    809 1HD2 HYP     9      44.290  66.120  65.760  1.00  0.00            
ATOM    810 2HD2 HYP     9      44.290  67.470  64.400  1.00  0.00            
ATOM    811  CG  HYP     9      45.680  65.810  64.130  1.00  0.00            
ATOM    812  HG  HYP     9      46.530  65.860  64.810  1.00  0.00            
ATOM    813  OD1 HYP     9      46.180  66.570  63.020  1.00  0.00            
ATOM    814  HD1 HYP     9      47.010  66.290  62.620  1.00  0.00            
ATOM    815  CB  HYP     9      45.200  64.420  63.850  1.00  0.00            
ATOM    816  HB1 HYP     9      45.720  63.870  63.060  1.00  0.00            
ATOM    817  HB2 HYP     9      45.150  63.900  64.800  1.00  0.00            
ATOM    818  CA  HYP     9      43.750  64.620  63.350  1.00  0.00            
ATOM    819  HA  HYP     9      43.700  64.980  62.320  1.00  0.00            
ATOM    820  C   HYP     9      42.930  63.310  63.530  1.00  0.00            
ATOM    821  O   HYP     9      42.460  63.020  64.630  1.00  0.00            
ATOM    822  N   GLY    10      42.670  62.510  62.420  1.00  0.00            
ATOM    823  H   GLY    10      42.850  62.940  61.530  1.00  0.00            
ATOM    824  CA  GLY    10      41.830  61.300  62.470  1.00  0.00            
ATOM    825  HA1 GLY    10      40.900  61.530  62.990  1.00  0.00            
ATOM    826  HA2 GLY    10      41.730  60.980  61.430  1.00  0.00            
ATOM    827  C   GLY    10      42.460  60.150  63.230  1.00  0.00            
ATOM    828  O   GLY    10      43.620  60.250  63.700  1.00  0.00            
ATOM    829  N   PRO    11      41.650  59.100  63.440  1.00  0.00            
ATOM    830  CD  PRO    11      40.200  59.040  63.250  1.00  0.00            
ATOM    831  HD1 PRO    11      39.990  58.710  62.230  1.00  0.00            
ATOM    832  HD2 PRO    11      39.590  59.900  63.530  1.00  0.00            
ATOM    833  CG  PRO    11      39.690  57.880  64.070  1.00  0.00            
ATOM    834  HG1 PRO    11      39.460  58.230  65.070  1.00  0.00            
ATOM    835  HG2 PRO    11      38.740  57.570  63.630  1.00  0.00            
ATOM    836  CB  PRO    11      40.910  56.950  64.020  1.00  0.00            
ATOM    837  HB1 PRO    11      40.860  56.310  64.900  1.00  0.00            
ATOM    838  HB2 PRO    11      40.830  56.390  63.080  1.00  0.00            
ATOM    839  CA  PRO    11      42.160  57.840  64.050  1.00  0.00            
ATOM    840  HA  PRO    11      42.460  58.070  65.070  1.00  0.00            
ATOM    841  C   PRO    11      43.370  57.330  63.190  1.00  0.00            
ATOM    842  O   PRO    11      43.250  57.290  61.970  1.00  0.00            
ATOM    843  N   HYP    12      44.490  57.040  63.830  1.00  0.00            
ATOM    844  CD2 HYP    12      44.820  57.400  65.220  1.00  0.00            
ATOM    845 1HD2 HYP    12      44.360  56.660  65.870  1.00  0.00            
ATOM    846 2HD2 HYP    12      44.530  58.430  65.450  1.00  0.00            
ATOM    847  CG  HYP    12      46.300  57.340  65.400  1.00  0.00            
ATOM    848  HG  HYP    12      46.520  57.100  66.440  1.00  0.00            
ATOM    849  OD1 HYP    12      47.010  58.470  65.010  1.00  0.00            
ATOM    850  HD1 HYP    12      47.910  58.160  65.120  1.00  0.00            
ATOM    851  CB  HYP    12      46.620  56.190  64.470  1.00  0.00            
ATOM    852  HB1 HYP    12      47.680  56.230  64.220  1.00  0.00            
ATOM    853  HB2 HYP    12      46.410  55.210  64.900  1.00  0.00            
ATOM    854  CA  HYP    12      45.700  56.390  63.280  1.00  0.00            
ATOM    855  HA  HYP    12      46.190  57.060  62.580  1.00  0.00            
ATOM    856  C   HYP    12      45.490  55.000  62.620  1.00  0.00            
ATOM    857  O   HYP    12      44.520  54.280  62.890  1.00  0.00            
ATOM    858  N   GLY    13      46.520  54.570  61.860  1.00  0.00            
ATOM    859  H   GLY    13      47.170  55.280  61.560  1.00  0.00            
ATOM    860  CA  GLY    13      46.730  53.170  61.370  1.00  0.00            
ATOM    861  HA1 GLY    13      46.520  52.470  62.180  1.00  0.00            
ATOM    862  HA2 GLY    13      45.990  52.970  60.590  1.00  0.00            
ATOM    863  C   GLY    13      48.120  52.810  60.920  1.00  0.00            
ATOM    864  O   GLY    13      48.850  53.690  60.530  1.00  0.00            
ATOM    865  N   GLN    14      48.530  51.560  60.850  1.00  0.00            
ATOM    866  H   GLN    14      47.840  50.880  61.120  1.00  0.00            
ATOM    867  CA  GLN    14      49.860  51.200  60.430  1.00  0.00            
ATOM    868  HA  GLN    14      50.610  51.810  60.930  1.00  0.00            
ATOM    869  CB  GLN    14      50.080  49.780  60.900  1.00  0.00            
ATOM    870  HB1 GLN    14      49.880  49.650  61.970  1.00  0.00            
ATOM    871  HB2 GLN    14      49.450  49.060  60.380  1.00  0.00            
ATOM    872  CG  GLN    14      51.610  49.420  60.760  1.00  0.00            
ATOM    873  HG1 GLN    14      51.960  49.360  59.730  1.00  0.00            
ATOM    874  HG2 GLN    14      52.150  50.270  61.160  1.00  0.00            
ATOM    875  CD  GLN    14      51.950  48.080  61.420  1.00  0.00            
ATOM    876  OE1 GLN    14      52.120  47.010  60.840  1.00  0.00            
ATOM    877  NE2 GLN    14      51.750  48.090  62.710  1.00  0.00            
ATOM    878 1HE2 GLN    14      51.840  47.260  63.270  1.00  0.00            
ATOM    879 2HE2 GLN    14      51.530  48.940  63.220  1.00  0.00            
ATOM    880  C   GLN    14      50.000  51.370  58.830  1.00  0.00            
ATOM    881  O   GLN    14      49.030  51.160  58.090  1.00  0.00            
ATOM    882  N   GLY    15      51.140  51.820  58.260  1.00  0.00            
ATOM    883  H   GLY    15      51.820  52.010  58.980  1.00  0.00            
ATOM    884  CA  GLY    15      51.470  52.130  56.800  1.00  0.00            
ATOM    885  HA1 GLY    15      51.090  53.110  56.510  1.00  0.00            
ATOM    886  HA2 GLY    15      52.530  52.270  56.620  1.00  0.00            
ATOM    887  C   GLY    15      51.060  51.080  55.710  1.00  0.00            
ATOM    888  O   GLY    15      51.000  49.880  56.090  1.00  0.00            
ATOM    889  N   PRO    16      50.960  51.440  54.440  1.00  0.00            
ATOM    890  CD  PRO    16      50.720  52.740  53.900  1.00  0.00            
ATOM    891  HD1 PRO    16      50.070  53.370  54.500  1.00  0.00            
ATOM    892  HD2 PRO    16      51.710  53.180  53.760  1.00  0.00            
ATOM    893  CG  PRO    16      50.150  52.490  52.510  1.00  0.00            
ATOM    894  HG1 PRO    16      49.070  52.400  52.370  1.00  0.00            
ATOM    895  HG2 PRO    16      50.520  53.370  51.990  1.00  0.00            
ATOM    896  CB  PRO    16      50.820  51.250  52.040  1.00  0.00            
ATOM    897  HB1 PRO    16      50.180  50.770  51.300  1.00  0.00            
ATOM    898  HB2 PRO    16      51.780  51.490  51.590  1.00  0.00            
ATOM    899  CA  PRO    16      50.910  50.480  53.360  1.00  0.00            
ATOM    900  HA  PRO    16      50.040  49.830  53.460  1.00  0.00            
ATOM    901  C   PRO    16      52.200  49.570  53.340  1.00  0.00            
ATOM    902  O   PRO    16      53.250  50.040  53.820  1.00  0.00            
ATOM    903  N   HYP    17      52.300  48.430  52.610  1.00  0.00            
ATOM    904  CD2 HYP    17      51.210  47.640  52.110  1.00  0.00            
ATOM    905 1HD2 HYP    17      51.140  47.890  51.060  1.00  0.00            
ATOM    906 2HD2 HYP    17      50.230  47.870  52.540  1.00  0.00            
ATOM    907  CG  HYP    17      51.620  46.220  52.210  1.00  0.00            
ATOM    908  HG  HYP    17      51.090  45.660  51.430  1.00  0.00            
ATOM    909  OD1 HYP    17      51.360  45.820  53.520  1.00  0.00            
ATOM    910  HD1 HYP    17      51.500  44.880  53.660  1.00  0.00            
ATOM    911  CB  HYP    17      53.090  46.290  51.940  1.00  0.00            
ATOM    912  HB1 HYP    17      53.640  45.490  52.430  1.00  0.00            
ATOM    913  HB2 HYP    17      53.260  46.250  50.870  1.00  0.00            
ATOM    914  CA  HYP    17      53.530  47.660  52.530  1.00  0.00            
ATOM    915  HA  HYP    17      53.970  47.380  53.490  1.00  0.00            
ATOM    916  C   HYP    17      54.620  48.360  51.700  1.00  0.00            
ATOM    917  O   HYP    17      54.350  49.070  50.750  1.00  0.00            
ATOM    918  N   GLY    18      55.860  48.050  52.030  1.00  0.00            
ATOM    919  H   GLY    18      55.890  47.360  52.770  1.00  0.00            
ATOM    920  CA  GLY    18      57.110  48.770  51.520  1.00  0.00            
ATOM    921  HA1 GLY    18      56.790  49.820  51.520  1.00  0.00            
ATOM    922  HA2 GLY    18      57.790  48.720  52.370  1.00  0.00            
ATOM    923  C   GLY    18      57.470  48.400  50.090  1.00  0.00            
ATOM    924  O   GLY    18      56.780  47.660  49.340  1.00  0.00            
ATOM    925  N   PRO    19      58.680  48.880  49.620  1.00  0.00            
ATOM    926  CD  PRO    19      59.600  49.860  50.130  1.00  0.00            
ATOM    927  HD1 PRO    19      58.970  50.730  50.310  1.00  0.00            
ATOM    928  HD2 PRO    19      60.140  49.640  51.060  1.00  0.00            
ATOM    929  CG  PRO    19      60.570  50.180  48.990  1.00  0.00            
ATOM    930  HG1 PRO    19      60.950  51.210  49.020  1.00  0.00            
ATOM    931  HG2 PRO    19      61.440  49.550  49.190  1.00  0.00            
ATOM    932  CB  PRO    19      59.940  49.780  47.780  1.00  0.00            
ATOM    933  HB1 PRO    19      59.300  50.500  47.290  1.00  0.00            
ATOM    934  HB2 PRO    19      60.790  49.470  47.170  1.00  0.00            
ATOM    935  CA  PRO    19      59.120  48.520  48.210  1.00  0.00            
ATOM    936  HA  PRO    19      58.230  48.500  47.580  1.00  0.00            
ATOM    937  C   PRO    19      59.940  47.280  48.070  1.00  0.00            
ATOM    938  O   PRO    19      60.450  46.760  49.060  1.00  0.00            
ATOM    939  N   HYP    20      60.160  46.670  46.800  1.00  0.00            
ATOM    940  CD2 HYP    20      59.650  47.170  45.460  1.00  0.00            
ATOM    941 1HD2 HYP    20      60.310  47.940  45.060  1.00  0.00            
ATOM    942 2HD2 HYP    20      58.630  47.540  45.550  1.00  0.00            
ATOM    943  CG  HYP    20      59.630  45.910  44.560  1.00  0.00            
ATOM    944  HG  HYP    20      59.760  46.170  43.510  1.00  0.00            
ATOM    945  OD1 HYP    20      58.450  45.170  44.780  1.00  0.00            
ATOM    946  HD1 HYP    20      58.560  44.220  44.650  1.00  0.00            
ATOM    947  CB  HYP    20      60.940  45.190  45.080  1.00  0.00            
ATOM    948  HB1 HYP    20      60.840  44.160  44.750  1.00  0.00            
ATOM    949  HB2 HYP    20      61.750  45.790  44.650  1.00  0.00            
ATOM    950  CA  HYP    20      60.930  45.440  46.640  1.00  0.00            
ATOM    951  HA  HYP    20      60.360  44.700  47.200  1.00  0.00            
ATOM    952  C   HYP    20      62.340  45.380  47.230  1.00  0.00            
ATOM    953  O   HYP    20      63.060  46.330  47.500  1.00  0.00            
ATOM    954  N   GLY    21      62.820  44.140  47.420  1.00  0.00            
ATOM    955  H   GLY    21      62.140  43.400  47.400  1.00  0.00            
ATOM    956  CA  GLY    21      64.220  43.670  47.790  1.00  0.00            
ATOM    957  HA1 GLY    21      64.670  44.390  48.480  1.00  0.00            
ATOM    958  HA2 GLY    21      64.030  42.720  48.300  1.00  0.00            
ATOM    959  C   GLY    21      65.180  43.290  46.680  1.00  0.00            
ATOM    960  O   GLY    21      64.930  43.390  45.510  1.00  0.00            
ATOM    961  N   PRO    22      66.510  43.090  47.020  1.00  0.00            
ATOM    962  CD  PRO    22      67.060  43.460  48.280  1.00  0.00            
ATOM    963  HD1 PRO    22      66.700  42.820  49.080  1.00  0.00            
ATOM    964  HD2 PRO    22      66.870  44.520  48.410  1.00  0.00            
ATOM    965  CG  PRO    22      68.560  43.250  48.110  1.00  0.00            
ATOM    966  HG1 PRO    22      69.020  43.940  48.830  1.00  0.00            
ATOM    967  HG2 PRO    22      68.730  42.210  48.390  1.00  0.00            
ATOM    968  CB  PRO    22      68.780  43.550  46.610  1.00  0.00            
ATOM    969  HB1 PRO    22      68.620  44.620  46.510  1.00  0.00            
ATOM    970  HB2 PRO    22      69.700  43.170  46.160  1.00  0.00            
ATOM    971  CA  PRO    22      67.570  42.900  46.020  1.00  0.00            
ATOM    972  HA  PRO    22      67.310  43.460  45.120  1.00  0.00            
ATOM    973  C   PRO    22      67.840  41.410  45.750  1.00  0.00            
ATOM    974  O   PRO    22      67.300  40.510  46.410  1.00  0.00            
ATOM    975  N   HYP    23      68.660  41.150  44.740  1.00  0.00            
ATOM    976  CD2 HYP    23      69.060  42.010  43.630  1.00  0.00            
ATOM    977 1HD2 HYP    23      69.880  42.620  44.000  1.00  0.00            
ATOM    978 2HD2 HYP    23      68.330  42.760  43.310  1.00  0.00            
ATOM    979  CG  HYP    23      69.620  41.090  42.530  1.00  0.00            
ATOM    980  HG  HYP    23      70.420  41.600  42.000  1.00  0.00            
ATOM    981  OD1 HYP    23      68.710  40.720  41.480  1.00  0.00            
ATOM    982  HD1 HYP    23      68.520  41.590  41.110  1.00  0.00            
ATOM    983  CB  HYP    23      70.140  39.880  43.260  1.00  0.00            
ATOM    984  HB1 HYP    23      70.150  38.890  42.790  1.00  0.00            
ATOM    985  HB2 HYP    23      71.100  40.170  43.680  1.00  0.00            
ATOM    986  CA  HYP    23      69.170  39.800  44.390  1.00  0.00            
ATOM    987  HA  HYP    23      68.330  39.180  44.080  1.00  0.00            
ATOM    988  C   HYP    23      69.750  39.080  45.640  1.00  0.00            
ATOM    989  O   HYP    23      70.400  39.740  46.510  1.00  0.00            
ATOM    990  N   GLY    24      69.660  37.740  45.670  1.00  0.00            
ATOM    991  H   GLY    24      69.230  37.260  44.890  1.00  0.00            
ATOM    992  CA  GLY    24      70.270  36.970  46.700  1.00  0.00            
ATOM    993  HA1 GLY    24      70.320  37.570  47.610  1.00  0.00            
ATOM    994  HA2 GLY    24      69.670  36.070  46.830  1.00  0.00            
ATOM    995  C   GLY    24      71.590  36.390  46.320  1.00  0.00            
ATOM    996  O   GLY    24      72.010  36.620  45.180  1.00  0.00            
ATOM    997  N   PRO    25      72.280  35.680  47.230  1.00  0.00            
ATOM    998  CD  PRO    25      71.740  35.420  48.570  1.00  0.00            
ATOM    999  HD1 PRO    25      71.180  36.320  48.830  1.00  0.00            
ATOM   1000  HD2 PRO    25      71.170  34.490  48.560  1.00  0.00            
ATOM   1001  CG  PRO    25      72.980  35.340  49.500  1.00  0.00            
ATOM   1002  HG1 PRO    25      73.210  36.360  49.800  1.00  0.00            
ATOM   1003  HG2 PRO    25      72.880  34.690  50.370  1.00  0.00            
ATOM   1004  CB  PRO    25      74.080  34.810  48.510  1.00  0.00            
ATOM   1005  HB1 PRO    25      75.030  35.280  48.780  1.00  0.00            
ATOM   1006  HB2 PRO    25      74.120  33.720  48.480  1.00  0.00            
ATOM   1007  CA  PRO    25      73.690  35.380  47.210  1.00  0.00            
ATOM   1008  HA  PRO    25      74.130  36.370  47.040  1.00  0.00            
ATOM   1009  C   PRO    25      74.000  34.390  46.080  1.00  0.00            
ATOM   1010  O   PRO    25      73.190  33.430  45.850  1.00  0.00            
ATOM   1011  N   HYP    26      75.160  34.410  45.510  1.00  0.00            
ATOM   1012  CD2 HYP    26      76.200  35.400  45.800  1.00  0.00            
ATOM   1013 1HD2 HYP    26      76.760  35.130  46.690  1.00  0.00            
ATOM   1014 2HD2 HYP    26      75.870  36.430  45.960  1.00  0.00            
ATOM   1015  CG  HYP    26      77.020  35.470  44.470  1.00  0.00            
ATOM   1016  HG  HYP    26      78.010  35.880  44.660  1.00  0.00            
ATOM   1017  OD1 HYP    26      76.450  36.280  43.480  1.00  0.00            
ATOM   1018  HD1 HYP    26      75.760  36.830  43.870  1.00  0.00            
ATOM   1019  CB  HYP    26      77.010  34.000  43.950  1.00  0.00            
ATOM   1020  HB1 HYP    26      77.060  33.890  42.870  1.00  0.00            
ATOM   1021  HB2 HYP    26      77.820  33.570  44.540  1.00  0.00            
ATOM   1022  CA  HYP    26      75.630  33.510  44.400  1.00  0.00            
ATOM   1023  HA  HYP    26      74.910  33.620  43.580  1.00  0.00            
ATOM   1024  C   HYP    26      75.590  32.000  44.800  1.00  0.00            
ATOM   1025  O   HYP    26      75.870  31.620  45.940  1.00  0.00            
ATOM   1026  N   GLY    27      75.360  31.110  43.830  1.00  0.00            
ATOM   1027  H   GLY    27      75.320  31.420  42.870  1.00  0.00            
ATOM   1028  CA  GLY    27      74.960  29.740  44.180  1.00  0.00            
ATOM   1029  HA1 GLY    27      74.310  29.920  45.040  1.00  0.00            
ATOM   1030  HA2 GLY    27      74.480  29.330  43.290  1.00  0.00            
ATOM   1031  C   GLY    27      76.150  28.930  44.730  1.00  0.00            
ATOM   1032  O   GLY    27      77.300  29.300  44.430  1.00  0.00            
ATOM   1033  N   PRO    28      75.890  27.790  45.360  1.00  0.00            
ATOM   1034  CD  PRO    28      74.590  27.330  45.840  1.00  0.00            
ATOM   1035  HD1 PRO    28      73.870  28.100  46.110  1.00  0.00            
ATOM   1036  HD2 PRO    28      74.140  26.730  45.040  1.00  0.00            
ATOM   1037  CG  PRO    28      74.830  26.430  47.100  1.00  0.00            
ATOM   1038  HG1 PRO    28      75.010  27.120  47.920  1.00  0.00            
ATOM   1039  HG2 PRO    28      74.020  25.800  47.460  1.00  0.00            
ATOM   1040  CB  PRO    28      76.110  25.780  46.710  1.00  0.00            
ATOM   1041  HB1 PRO    28      76.540  25.640  47.700  1.00  0.00            
ATOM   1042  HB2 PRO    28      75.940  24.830  46.210  1.00  0.00            
ATOM   1043  CA  PRO    28      76.900  26.810  45.860  1.00  0.00            
ATOM   1044  HA  PRO    28      77.500  27.430  46.540  1.00  0.00            
ATOM   1045  C   PRO    28      77.780  26.060  44.840  1.00  0.00            
ATOM   1046  O   PRO    28      77.200  25.550  43.860  1.00  0.00            
ATOM   1047  N   HYP    29      79.140  25.920  44.980  1.00  0.00            
ATOM   1048  CD2 HYP    29      79.930  26.600  45.960  1.00  0.00            
ATOM   1049 1HD2 HYP    29      79.940  26.080  46.920  1.00  0.00            
ATOM   1050 2HD2 HYP    29      79.790  27.680  46.040  1.00  0.00            
ATOM   1051  CG  HYP    29      81.460  26.270  45.580  1.00  0.00            
ATOM   1052  HG  HYP    29      82.150  26.210  46.420  1.00  0.00            
ATOM   1053  OD1 HYP    29      81.920  27.240  44.610  1.00  0.00            
ATOM   1054  HD1 HYP    29      81.130  27.560  44.170  1.00  0.00            
ATOM   1055  CB  HYP    29      81.270  24.890  44.920  1.00  0.00            
ATOM   1056  HB1 HYP    29      82.080  24.580  44.250  1.00  0.00            
ATOM   1057  HB2 HYP    29      81.080  24.090  45.630  1.00  0.00            
ATOM   1058  CA  HYP    29      79.950  25.010  44.230  1.00  0.00            
ATOM   1059  HA  HYP    29      79.960  25.400  43.210  1.00  0.00            
ATOM   1060  C   HYP    29      79.290  23.610  44.140  1.00  0.00            
ATOM   1061  O   HYP    29      78.500  23.190  45.000  1.00  0.00            
ATOM   1062  N   GLY    30      79.570  22.890  43.010  1.00  0.00            
ATOM   1063  H   GLY    30      80.280  23.320  42.430  1.00  0.00            
ATOM   1064  CA  GLY    30      78.980  21.640  42.570  1.00  0.00            
ATOM   1065  HA1 GLY    30      77.900  21.790  42.630  1.00  0.00            
ATOM   1066  HA2 GLY    30      79.260  21.430  41.530  1.00  0.00            
ATOM   1067  C   GLY    30      79.370  20.490  43.550  1.00  0.00            
ATOM   1068  O   GLY    30      80.430  20.380  44.100  1.00  0.00            
ATOM   1069  N   NH2    31      78.470  19.550  43.690  1.00  0.00            
ATOM   1070  H1  NH2    31      77.700  19.370  43.060  1.00  0.00            
ATOM   1071  H2  NH2    31      78.690  18.750  44.270  1.00  0.00            
TER
