# Supplementary material for: A solution structure analysis reveals a bent collagen triple helix in the complement activation recognition molecule mannan-binding lectin
Source: J Biol Chem. 2022 Dec 15;299(2):102799. doi: 10.1016/j.jbc.2022.102799 (PMC9898670; doi:10.1016/j.jbc.2022.102799)
Supplement: top10-mblC [file mmc4.zip › 4-MBL-control_6822.pdb]

ATOM      1  CH3 ACE     1      19.820  85.630  52.130  1.00  0.00            
ATOM      2 1HH3 ACE     1      18.910  85.140  51.790  1.00  0.00            
ATOM      3 2HH3 ACE     1      19.720  86.030  53.140  1.00  0.00            
ATOM      4 3HH3 ACE     1      20.220  86.330  51.400  1.00  0.00            
ATOM      5  C   ACE     1      20.850  84.570  52.410  1.00  0.00            
ATOM      6  O   ACE     1      21.940  84.830  51.840  1.00  0.00            
ATOM      7  N   PRO     2      20.560  83.530  53.090  1.00  0.00            
ATOM      8  CD  PRO     2      19.280  83.220  53.790  1.00  0.00            
ATOM      9  HD1 PRO     2      18.740  82.590  53.080  1.00  0.00            
ATOM     10  HD2 PRO     2      18.650  84.080  54.000  1.00  0.00            
ATOM     11  CG  PRO     2      19.620  82.410  55.050  1.00  0.00            
ATOM     12  HG1 PRO     2      19.970  83.110  55.810  1.00  0.00            
ATOM     13  HG2 PRO     2      18.770  81.860  55.450  1.00  0.00            
ATOM     14  CB  PRO     2      20.760  81.630  54.510  1.00  0.00            
ATOM     15  HB1 PRO     2      21.460  81.290  55.280  1.00  0.00            
ATOM     16  HB2 PRO     2      20.480  80.800  53.860  1.00  0.00            
ATOM     17  CA  PRO     2      21.540  82.620  53.610  1.00  0.00            
ATOM     18  HA  PRO     2      22.260  83.070  54.280  1.00  0.00            
ATOM     19  C   PRO     2      22.450  81.830  52.550  1.00  0.00            
ATOM     20  O   PRO     2      21.920  81.370  51.540  1.00  0.00            
ATOM     21  N   HYP     3      23.720  81.440  52.820  1.00  0.00            
ATOM     22  CD2 HYP     3      24.530  81.870  54.000  1.00  0.00            
ATOM     23 1HD2 HYP     3      24.550  81.200  54.850  1.00  0.00            
ATOM     24 2HD2 HYP     3      24.280  82.890  54.300  1.00  0.00            
ATOM     25  CG  HYP     3      25.930  81.970  53.420  1.00  0.00            
ATOM     26  HG  HYP     3      26.630  82.020  54.260  1.00  0.00            
ATOM     27  OD1 HYP     3      26.030  83.190  52.720  1.00  0.00            
ATOM     28  HD1 HYP     3      26.870  83.270  52.270  1.00  0.00            
ATOM     29  CB  HYP     3      26.040  80.790  52.440  1.00  0.00            
ATOM     30  HB1 HYP     3      26.710  81.070  51.630  1.00  0.00            
ATOM     31  HB2 HYP     3      26.410  79.980  53.080  1.00  0.00            
ATOM     32  CA  HYP     3      24.570  80.590  51.990  1.00  0.00            
ATOM     33  HA  HYP     3      24.590  80.880  50.940  1.00  0.00            
ATOM     34  C   HYP     3      24.160  79.150  51.910  1.00  0.00            
ATOM     35  O   HYP     3      23.360  78.560  52.720  1.00  0.00            
ATOM     36  N   GLY     4      24.830  78.410  50.970  1.00  0.00            
ATOM     37  H   GLY     4      25.370  78.920  50.290  1.00  0.00            
ATOM     38  CA  GLY     4      24.530  77.040  50.790  1.00  0.00            
ATOM     39  HA1 GLY     4      23.450  76.930  50.900  1.00  0.00            
ATOM     40  HA2 GLY     4      24.900  76.780  49.800  1.00  0.00            
ATOM     41  C   GLY     4      25.280  76.050  51.700  1.00  0.00            
ATOM     42  O   GLY     4      26.170  76.470  52.490  1.00  0.00            
ATOM     43  N   PRO     5      24.980  74.750  51.590  1.00  0.00            
ATOM     44  CD  PRO     5      23.870  74.210  50.780  1.00  0.00            
ATOM     45  HD1 PRO     5      23.030  74.900  50.670  1.00  0.00            
ATOM     46  HD2 PRO     5      24.330  73.990  49.810  1.00  0.00            
ATOM     47  CG  PRO     5      23.490  72.890  51.350  1.00  0.00            
ATOM     48  HG1 PRO     5      22.900  72.990  52.260  1.00  0.00            
ATOM     49  HG2 PRO     5      23.080  72.270  50.550  1.00  0.00            
ATOM     50  CB  PRO     5      24.810  72.350  51.810  1.00  0.00            
ATOM     51  HB1 PRO     5      24.620  71.580  52.550  1.00  0.00            
ATOM     52  HB2 PRO     5      25.340  72.030  50.910  1.00  0.00            
ATOM     53  CA  PRO     5      25.470  73.670  52.400  1.00  0.00            
ATOM     54  HA  PRO     5      25.150  73.740  53.440  1.00  0.00            
ATOM     55  C   PRO     5      27.000  73.520  52.390  1.00  0.00            
ATOM     56  O   PRO     5      27.690  73.710  51.370  1.00  0.00            
ATOM     57  N   HYP     6      27.550  72.970  53.470  1.00  0.00            
ATOM     58  CD2 HYP     6      26.950  72.970  54.810  1.00  0.00            
ATOM     59 1HD2 HYP     6      26.120  72.260  54.890  1.00  0.00            
ATOM     60 2HD2 HYP     6      26.530  73.940  55.060  1.00  0.00            
ATOM     61  CG  HYP     6      28.120  72.760  55.810  1.00  0.00            
ATOM     62  HG  HYP     6      27.760  72.180  56.660  1.00  0.00            
ATOM     63  OD1 HYP     6      28.860  73.950  56.190  1.00  0.00            
ATOM     64  HD1 HYP     6      28.250  74.580  56.570  1.00  0.00            
ATOM     65  CB  HYP     6      29.100  71.970  54.930  1.00  0.00            
ATOM     66  HB1 HYP     6      30.100  72.180  55.310  1.00  0.00            
ATOM     67  HB2 HYP     6      28.900  70.900  54.870  1.00  0.00            
ATOM     68  CA  HYP     6      28.930  72.610  53.600  1.00  0.00            
ATOM     69  HA  HYP     6      29.620  73.460  53.680  1.00  0.00            
ATOM     70  C   HYP     6      29.530  71.650  52.560  1.00  0.00            
ATOM     71  O   HYP     6      28.860  70.710  52.120  1.00  0.00            
ATOM     72  N   GLY     7      30.810  71.820  52.190  1.00  0.00            
ATOM     73  H   GLY     7      31.450  72.480  52.620  1.00  0.00            
ATOM     74  CA  GLY     7      31.460  70.820  51.360  1.00  0.00            
ATOM     75  HA1 GLY     7      30.880  70.630  50.450  1.00  0.00            
ATOM     76  HA2 GLY     7      32.430  71.120  50.970  1.00  0.00            
ATOM     77  C   GLY     7      31.750  69.450  52.080  1.00  0.00            
ATOM     78  O   GLY     7      31.630  69.360  53.290  1.00  0.00            
ATOM     79  N   PRO     8      32.010  68.390  51.330  1.00  0.00            
ATOM     80  CD  PRO     8      32.280  68.340  49.870  1.00  0.00            
ATOM     81  HD1 PRO     8      31.380  68.510  49.280  1.00  0.00            
ATOM     82  HD2 PRO     8      32.970  69.080  49.460  1.00  0.00            
ATOM     83  CG  PRO     8      32.840  66.890  49.610  1.00  0.00            
ATOM     84  HG1 PRO     8      32.760  66.550  48.580  1.00  0.00            
ATOM     85  HG2 PRO     8      33.870  66.840  49.950  1.00  0.00            
ATOM     86  CB  PRO     8      32.050  66.080  50.650  1.00  0.00            
ATOM     87  HB1 PRO     8      31.030  65.840  50.370  1.00  0.00            
ATOM     88  HB2 PRO     8      32.690  65.220  50.900  1.00  0.00            
ATOM     89  CA  PRO     8      32.140  67.000  51.820  1.00  0.00            
ATOM     90  HA  PRO     8      31.250  66.710  52.380  1.00  0.00            
ATOM     91  C   PRO     8      33.310  66.810  52.750  1.00  0.00            
ATOM     92  O   PRO     8      34.310  67.350  52.490  1.00  0.00            
ATOM     93  N   HYP     9      33.240  65.880  53.740  1.00  0.00            
ATOM     94  CD2 HYP     9      32.120  65.100  54.180  1.00  0.00            
ATOM     95 1HD2 HYP     9      32.190  64.200  53.570  1.00  0.00            
ATOM     96 2HD2 HYP     9      31.150  65.590  54.120  1.00  0.00            
ATOM     97  CG  HYP     9      32.430  64.780  55.620  1.00  0.00            
ATOM     98  HG  HYP     9      31.960  63.820  55.850  1.00  0.00            
ATOM     99  OD1 HYP     9      31.970  65.740  56.530  1.00  0.00            
ATOM    100  HD1 HYP     9      32.310  65.370  57.350  1.00  0.00            
ATOM    101  CB  HYP     9      33.980  64.690  55.610  1.00  0.00            
ATOM    102  HB1 HYP     9      34.530  64.990  56.500  1.00  0.00            
ATOM    103  HB2 HYP     9      34.180  63.650  55.380  1.00  0.00            
ATOM    104  CA  HYP     9      34.470  65.530  54.470  1.00  0.00            
ATOM    105  HA  HYP     9      34.930  66.420  54.920  1.00  0.00            
ATOM    106  C   HYP     9      35.510  64.790  53.680  1.00  0.00            
ATOM    107  O   HYP     9      35.090  64.070  52.750  1.00  0.00            
ATOM    108  N   GLY    10      36.740  64.980  53.990  1.00  0.00            
ATOM    109  H   GLY    10      36.970  65.530  54.800  1.00  0.00            
ATOM    110  CA  GLY    10      37.810  64.680  53.070  1.00  0.00            
ATOM    111  HA1 GLY    10      37.730  65.310  52.180  1.00  0.00            
ATOM    112  HA2 GLY    10      38.790  64.820  53.530  1.00  0.00            
ATOM    113  C   GLY    10      37.930  63.220  52.700  1.00  0.00            
ATOM    114  O   GLY    10      37.460  62.340  53.400  1.00  0.00            
ATOM    115  N   PRO    11      38.690  62.860  51.640  1.00  0.00            
ATOM    116  CD  PRO    11      39.160  63.780  50.520  1.00  0.00            
ATOM    117  HD1 PRO    11      38.320  64.350  50.120  1.00  0.00            
ATOM    118  HD2 PRO    11      39.980  64.420  50.850  1.00  0.00            
ATOM    119  CG  PRO    11      39.790  62.860  49.490  1.00  0.00            
ATOM    120  HG1 PRO    11      39.540  63.240  48.500  1.00  0.00            
ATOM    121  HG2 PRO    11      40.870  62.790  49.580  1.00  0.00            
ATOM    122  CB  PRO    11      39.160  61.440  49.840  1.00  0.00            
ATOM    123  HB1 PRO    11      38.240  61.290  49.280  1.00  0.00            
ATOM    124  HB2 PRO    11      39.850  60.620  49.670  1.00  0.00            
ATOM    125  CA  PRO    11      38.920  61.470  51.350  1.00  0.00            
ATOM    126  HA  PRO    11      38.060  60.880  51.650  1.00  0.00            
ATOM    127  C   PRO    11      40.170  60.960  52.120  1.00  0.00            
ATOM    128  O   PRO    11      40.840  61.640  52.960  1.00  0.00            
ATOM    129  N   HYP    12      40.440  59.700  52.150  1.00  0.00            
ATOM    130  CD2 HYP    12      39.510  58.670  51.600  1.00  0.00            
ATOM    131 1HD2 HYP    12      39.820  58.680  50.560  1.00  0.00            
ATOM    132 2HD2 HYP    12      38.460  58.910  51.750  1.00  0.00            
ATOM    133  CG  HYP    12      39.810  57.350  52.390  1.00  0.00            
ATOM    134  HG  HYP    12      39.640  56.490  51.750  1.00  0.00            
ATOM    135  OD1 HYP    12      38.860  57.310  53.450  1.00  0.00            
ATOM    136  HD1 HYP    12      39.080  56.580  54.040  1.00  0.00            
ATOM    137  CB  HYP    12      41.250  57.510  52.870  1.00  0.00            
ATOM    138  HB1 HYP    12      41.390  56.920  53.770  1.00  0.00            
ATOM    139  HB2 HYP    12      41.920  57.090  52.120  1.00  0.00            
ATOM    140  CA  HYP    12      41.460  59.050  53.030  1.00  0.00            
ATOM    141  HA  HYP    12      41.280  59.410  54.040  1.00  0.00            
ATOM    142  C   HYP    12      42.870  59.470  52.610  1.00  0.00            
ATOM    143  O   HYP    12      43.280  59.610  51.420  1.00  0.00            
ATOM    144  N   GLY    13      43.760  59.680  53.600  1.00  0.00            
ATOM    145  H   GLY    13      43.450  59.630  54.560  1.00  0.00            
ATOM    146  CA  GLY    13      45.210  60.030  53.440  1.00  0.00            
ATOM    147  HA1 GLY    13      45.320  60.980  52.920  1.00  0.00            
ATOM    148  HA2 GLY    13      45.800  60.030  54.360  1.00  0.00            
ATOM    149  C   GLY    13      45.980  59.010  52.600  1.00  0.00            
ATOM    150  O   GLY    13      45.530  57.920  52.280  1.00  0.00            
ATOM    151  N   GLN    14      47.190  59.450  52.270  1.00  0.00            
ATOM    152  H   GLN    14      47.520  60.260  52.760  1.00  0.00            
ATOM    153  CA  GLN    14      48.090  58.710  51.310  1.00  0.00            
ATOM    154  HA  GLN    14      47.700  57.740  51.000  1.00  0.00            
ATOM    155  CB  GLN    14      48.240  59.510  49.990  1.00  0.00            
ATOM    156  HB1 GLN    14      48.820  58.960  49.260  1.00  0.00            
ATOM    157  HB2 GLN    14      47.210  59.770  49.720  1.00  0.00            
ATOM    158  CG  GLN    14      49.070  60.810  50.160  1.00  0.00            
ATOM    159  HG1 GLN    14      48.590  61.510  50.840  1.00  0.00            
ATOM    160  HG2 GLN    14      50.100  60.670  50.480  1.00  0.00            
ATOM    161  CD  GLN    14      49.220  61.610  48.870  1.00  0.00            
ATOM    162  OE1 GLN    14      48.960  61.120  47.750  1.00  0.00            
ATOM    163  NE2 GLN    14      49.860  62.750  48.840  1.00  0.00            
ATOM    164 1HE2 GLN    14      49.780  63.420  48.080  1.00  0.00            
ATOM    165 2HE2 GLN    14      50.340  62.960  49.710  1.00  0.00            
ATOM    166  C   GLN    14      49.490  58.230  52.010  1.00  0.00            
ATOM    167  O   GLN    14      49.540  58.240  53.230  1.00  0.00            
ATOM    168  N   GLY    15      50.540  58.070  51.250  1.00  0.00            
ATOM    169  H   GLY    15      50.350  58.180  50.260  1.00  0.00            
ATOM    170  CA  GLY    15      51.930  58.160  51.780  1.00  0.00            
ATOM    171  HA1 GLY    15      52.090  59.230  51.900  1.00  0.00            
ATOM    172  HA2 GLY    15      51.990  57.710  52.770  1.00  0.00            
ATOM    173  C   GLY    15      53.040  57.490  50.980  1.00  0.00            
ATOM    174  O   GLY    15      52.640  56.700  50.110  1.00  0.00            
ATOM    175  N   PRO    16      54.310  57.790  51.240  1.00  0.00            
ATOM    176  CD  PRO    16      54.720  58.530  52.460  1.00  0.00            
ATOM    177  HD1 PRO    16      54.090  58.200  53.290  1.00  0.00            
ATOM    178  HD2 PRO    16      54.630  59.560  52.120  1.00  0.00            
ATOM    179  CG  PRO    16      56.210  58.250  52.590  1.00  0.00            
ATOM    180  HG1 PRO    16      56.650  59.170  52.980  1.00  0.00            
ATOM    181  HG2 PRO    16      56.320  57.320  53.150  1.00  0.00            
ATOM    182  CB  PRO    16      56.640  58.020  51.120  1.00  0.00            
ATOM    183  HB1 PRO    16      56.830  59.000  50.680  1.00  0.00            
ATOM    184  HB2 PRO    16      57.550  57.420  51.030  1.00  0.00            
ATOM    185  CA  PRO    16      55.460  57.210  50.530  1.00  0.00            
ATOM    186  HA  PRO    16      55.410  57.270  49.440  1.00  0.00            
ATOM    187  C   PRO    16      55.670  55.750  50.950  1.00  0.00            
ATOM    188  O   PRO    16      55.300  55.440  52.100  1.00  0.00            
ATOM    189  N   HYP    17      56.370  54.840  50.220  1.00  0.00            
ATOM    190  CD2 HYP    17      56.930  55.160  48.840  1.00  0.00            
ATOM    191 1HD2 HYP    17      57.800  55.810  48.920  1.00  0.00            
ATOM    192 2HD2 HYP    17      56.180  55.540  48.140  1.00  0.00            
ATOM    193  CG  HYP    17      57.440  53.830  48.280  1.00  0.00            
ATOM    194  HG  HYP    17      58.200  53.960  47.510  1.00  0.00            
ATOM    195  OD1 HYP    17      56.330  53.040  47.840  1.00  0.00            
ATOM    196  HD1 HYP    17      55.880  53.580  47.190  1.00  0.00            
ATOM    197  CB  HYP    17      57.940  53.250  49.630  1.00  0.00            
ATOM    198  HB1 HYP    17      57.960  52.160  49.660  1.00  0.00            
ATOM    199  HB2 HYP    17      58.950  53.580  49.890  1.00  0.00            
ATOM    200  CA  HYP    17      56.910  53.590  50.650  1.00  0.00            
ATOM    201  HA  HYP    17      56.100  52.870  50.510  1.00  0.00            
ATOM    202  C   HYP    17      57.400  53.550  52.130  1.00  0.00            
ATOM    203  O   HYP    17      58.240  54.350  52.490  1.00  0.00            
ATOM    204  N   GLY    18      57.130  52.470  52.980  1.00  0.00            
ATOM    205  H   GLY    18      56.510  51.740  52.630  1.00  0.00            
ATOM    206  CA  GLY    18      57.630  52.150  54.270  1.00  0.00            
ATOM    207  HA1 GLY    18      57.540  53.100  54.810  1.00  0.00            
ATOM    208  HA2 GLY    18      57.100  51.290  54.660  1.00  0.00            
ATOM    209  C   GLY    18      59.150  51.720  54.220  1.00  0.00            
ATOM    210  O   GLY    18      59.750  51.780  53.110  1.00  0.00            
ATOM    211  N   PRO    19      59.790  51.510  55.400  1.00  0.00            
ATOM    212  CD  PRO    19      59.170  51.830  56.670  1.00  0.00            
ATOM    213  HD1 PRO    19      58.250  51.280  56.860  1.00  0.00            
ATOM    214  HD2 PRO    19      58.970  52.900  56.690  1.00  0.00            
ATOM    215  CG  PRO    19      60.240  51.570  57.770  1.00  0.00            
ATOM    216  HG1 PRO    19      60.200  52.290  58.590  1.00  0.00            
ATOM    217  HG2 PRO    19      60.210  50.530  58.100  1.00  0.00            
ATOM    218  CB  PRO    19      61.540  51.820  57.020  1.00  0.00            
ATOM    219  HB1 PRO    19      61.800  52.860  57.190  1.00  0.00            
ATOM    220  HB2 PRO    19      62.370  51.240  57.420  1.00  0.00            
ATOM    221  CA  PRO    19      61.270  51.490  55.570  1.00  0.00            
ATOM    222  HA  PRO    19      61.630  52.350  55.000  1.00  0.00            
ATOM    223  C   PRO    19      61.860  50.160  55.180  1.00  0.00            
ATOM    224  O   PRO    19      61.160  49.140  55.120  1.00  0.00            
ATOM    225  N   HYP    20      63.170  50.120  54.920  1.00  0.00            
ATOM    226  CD2 HYP    20      64.100  51.210  54.600  1.00  0.00            
ATOM    227 1HD2 HYP    20      64.440  51.520  55.590  1.00  0.00            
ATOM    228 2HD2 HYP    20      63.550  52.000  54.100  1.00  0.00            
ATOM    229  CG  HYP    20      65.170  50.640  53.600  1.00  0.00            
ATOM    230  HG  HYP    20      66.110  51.180  53.730  1.00  0.00            
ATOM    231  OD1 HYP    20      64.700  50.580  52.270  1.00  0.00            
ATOM    232  HD1 HYP    20      64.710  51.480  51.920  1.00  0.00            
ATOM    233  CB  HYP    20      65.300  49.240  54.220  1.00  0.00            
ATOM    234  HB1 HYP    20      65.750  48.470  53.590  1.00  0.00            
ATOM    235  HB2 HYP    20      65.910  49.460  55.100  1.00  0.00            
ATOM    236  CA  HYP    20      63.850  48.850  54.640  1.00  0.00            
ATOM    237  HA  HYP    20      63.380  48.320  53.810  1.00  0.00            
ATOM    238  C   HYP    20      63.800  47.880  55.820  1.00  0.00            
ATOM    239  O   HYP    20      63.610  48.210  57.010  1.00  0.00            
ATOM    240  N   GLY    21      64.020  46.630  55.470  1.00  0.00            
ATOM    241  H   GLY    21      64.160  46.380  54.500  1.00  0.00            
ATOM    242  CA  GLY    21      63.940  45.530  56.370  1.00  0.00            
ATOM    243  HA1 GLY    21      63.040  45.670  56.970  1.00  0.00            
ATOM    244  HA2 GLY    21      63.840  44.580  55.860  1.00  0.00            
ATOM    245  C   GLY    21      65.090  45.450  57.400  1.00  0.00            
ATOM    246  O   GLY    21      66.120  46.070  57.120  1.00  0.00            
ATOM    247  N   PRO    22      64.990  44.680  58.460  1.00  0.00            
ATOM    248  CD  PRO    22      63.850  43.860  58.860  1.00  0.00            
ATOM    249  HD1 PRO    22      63.020  44.480  59.170  1.00  0.00            
ATOM    250  HD2 PRO    22      63.510  43.260  58.010  1.00  0.00            
ATOM    251  CG  PRO    22      64.310  43.050  60.070  1.00  0.00            
ATOM    252  HG1 PRO    22      63.530  42.890  60.810  1.00  0.00            
ATOM    253  HG2 PRO    22      64.700  42.090  59.710  1.00  0.00            
ATOM    254  CB  PRO    22      65.540  43.740  60.600  1.00  0.00            
ATOM    255  HB1 PRO    22      65.180  44.510  61.290  1.00  0.00            
ATOM    256  HB2 PRO    22      66.220  43.000  61.030  1.00  0.00            
ATOM    257  CA  PRO    22      66.160  44.320  59.340  1.00  0.00            
ATOM    258  HA  PRO    22      66.730  45.200  59.650  1.00  0.00            
ATOM    259  C   PRO    22      67.090  43.380  58.520  1.00  0.00            
ATOM    260  O   PRO    22      66.650  42.830  57.510  1.00  0.00            
ATOM    261  N   HYP    23      68.300  43.200  59.000  1.00  0.00            
ATOM    262  CD2 HYP    23      68.810  43.630  60.320  1.00  0.00            
ATOM    263 1HD2 HYP    23      68.390  42.890  61.000  1.00  0.00            
ATOM    264 2HD2 HYP    23      68.640  44.690  60.510  1.00  0.00            
ATOM    265  CG  HYP    23      70.280  43.360  60.240  1.00  0.00            
ATOM    266  HG  HYP    23      70.710  43.340  61.240  1.00  0.00            
ATOM    267  OD1 HYP    23      70.870  44.480  59.600  1.00  0.00            
ATOM    268  HD1 HYP    23      70.600  45.280  60.050  1.00  0.00            
ATOM    269  CB  HYP    23      70.310  42.010  59.440  1.00  0.00            
ATOM    270  HB1 HYP    23      71.240  41.760  58.920  1.00  0.00            
ATOM    271  HB2 HYP    23      70.120  41.120  60.040  1.00  0.00            
ATOM    272  CA  HYP    23      69.180  42.200  58.440  1.00  0.00            
ATOM    273  HA  HYP    23      69.490  42.570  57.460  1.00  0.00            
ATOM    274  C   HYP    23      68.510  40.810  58.290  1.00  0.00            
ATOM    275  O   HYP    23      67.690  40.440  59.150  1.00  0.00            
ATOM    276  N   GLY    24      69.040  40.070  57.280  1.00  0.00            
ATOM    277  H   GLY    24      69.670  40.530  56.640  1.00  0.00            
ATOM    278  CA  GLY    24      68.550  38.730  56.950  1.00  0.00            
ATOM    279  HA1 GLY    24      67.490  38.850  56.710  1.00  0.00            
ATOM    280  HA2 GLY    24      68.930  38.440  55.970  1.00  0.00            
ATOM    281  C   GLY    24      68.850  37.640  58.060  1.00  0.00            
ATOM    282  O   GLY    24      69.450  37.930  59.070  1.00  0.00            
ATOM    283  N   PRO    25      68.460  36.360  57.840  1.00  0.00            
ATOM    284  CD  PRO    25      67.420  35.980  56.900  1.00  0.00            
ATOM    285  HD1 PRO    25      67.800  36.260  55.920  1.00  0.00            
ATOM    286  HD2 PRO    25      66.510  36.550  57.130  1.00  0.00            
ATOM    287  CG  PRO    25      67.270  34.480  57.090  1.00  0.00            
ATOM    288  HG1 PRO    25      66.200  34.250  57.110  1.00  0.00            
ATOM    289  HG2 PRO    25      67.840  33.880  56.390  1.00  0.00            
ATOM    290  CB  PRO    25      67.960  34.180  58.460  1.00  0.00            
ATOM    291  HB1 PRO    25      67.320  34.230  59.330  1.00  0.00            
ATOM    292  HB2 PRO    25      68.420  33.190  58.520  1.00  0.00            
ATOM    293  CA  PRO    25      68.940  35.260  58.690  1.00  0.00            
ATOM    294  HA  PRO    25      68.920  35.470  59.760  1.00  0.00            
ATOM    295  C   PRO    25      70.420  34.770  58.440  1.00  0.00            
ATOM    296  O   PRO    25      70.920  35.070  57.330  1.00  0.00            
ATOM    297  N   HYP    26      71.090  34.060  59.370  1.00  0.00            
ATOM    298  CD2 HYP    26      70.670  33.580  60.700  1.00  0.00            
ATOM    299 1HD2 HYP    26      69.980  32.760  60.490  1.00  0.00            
ATOM    300 2HD2 HYP    26      70.110  34.400  61.160  1.00  0.00            
ATOM    301  CG  HYP    26      71.830  33.110  61.510  1.00  0.00            
ATOM    302  HG  HYP    26      71.550  32.290  62.180  1.00  0.00            
ATOM    303  OD1 HYP    26      72.310  34.120  62.360  1.00  0.00            
ATOM    304  HD1 HYP    26      71.620  34.460  62.930  1.00  0.00            
ATOM    305  CB  HYP    26      72.760  32.640  60.400  1.00  0.00            
ATOM    306  HB1 HYP    26      73.780  32.770  60.740  1.00  0.00            
ATOM    307  HB2 HYP    26      72.540  31.570  60.270  1.00  0.00            
ATOM    308  CA  HYP    26      72.410  33.460  59.130  1.00  0.00            
ATOM    309  HA  HYP    26      73.050  34.340  59.090  1.00  0.00            
ATOM    310  C   HYP    26      72.590  32.740  57.900  1.00  0.00            
ATOM    311  O   HYP    26      71.630  32.270  57.290  1.00  0.00            
ATOM    312  N   GLY    27      73.830  32.570  57.470  1.00  0.00            
ATOM    313  H   GLY    27      74.580  33.010  57.990  1.00  0.00            
ATOM    314  CA  GLY    27      74.250  31.960  56.260  1.00  0.00            
ATOM    315  HA1 GLY    27      73.410  32.100  55.570  1.00  0.00            
ATOM    316  HA2 GLY    27      75.060  32.550  55.820  1.00  0.00            
ATOM    317  C   GLY    27      74.570  30.460  56.290  1.00  0.00            
ATOM    318  O   GLY    27      74.580  29.790  57.330  1.00  0.00            
ATOM    319  N   PRO    28      74.920  29.900  55.160  1.00  0.00            
ATOM    320  CD  PRO    28      75.060  30.610  53.930  1.00  0.00            
ATOM    321  HD1 PRO    28      74.140  30.950  53.460  1.00  0.00            
ATOM    322  HD2 PRO    28      75.710  31.480  54.050  1.00  0.00            
ATOM    323  CG  PRO    28      75.740  29.700  52.970  1.00  0.00            
ATOM    324  HG1 PRO    28      75.470  29.830  51.920  1.00  0.00            
ATOM    325  HG2 PRO    28      76.830  29.710  53.050  1.00  0.00            
ATOM    326  CB  PRO    28      75.310  28.350  53.450  1.00  0.00            
ATOM    327  HB1 PRO    28      74.260  28.270  53.170  1.00  0.00            
ATOM    328  HB2 PRO    28      75.900  27.520  53.070  1.00  0.00            
ATOM    329  CA  PRO    28      75.260  28.490  54.960  1.00  0.00            
ATOM    330  HA  PRO    28      74.460  27.860  55.340  1.00  0.00            
ATOM    331  C   PRO    28      76.630  28.180  55.620  1.00  0.00            
ATOM    332  O   PRO    28      77.340  29.140  55.990  1.00  0.00            
ATOM    333  N   HYP    29      77.120  26.900  55.680  1.00  0.00            
ATOM    334  CD2 HYP    29      76.380  25.720  55.210  1.00  0.00            
ATOM    335 1HD2 HYP    29      76.640  25.520  54.170  1.00  0.00            
ATOM    336 2HD2 HYP    29      75.300  25.810  55.330  1.00  0.00            
ATOM    337  CG  HYP    29      76.900  24.560  55.990  1.00  0.00            
ATOM    338  HG  HYP    29      76.810  23.610  55.460  1.00  0.00            
ATOM    339  OD1 HYP    29      76.330  24.430  57.260  1.00  0.00            
ATOM    340  HD1 HYP    29      75.500  23.950  57.210  1.00  0.00            
ATOM    341  CB  HYP    29      78.350  24.950  56.020  1.00  0.00            
ATOM    342  HB1 HYP    29      78.910  24.470  56.820  1.00  0.00            
ATOM    343  HB2 HYP    29      78.840  24.600  55.120  1.00  0.00            
ATOM    344  CA  HYP    29      78.410  26.430  56.160  1.00  0.00            
ATOM    345  HA  HYP    29      78.560  26.730  57.200  1.00  0.00            
ATOM    346  C   HYP    29      79.570  27.000  55.290  1.00  0.00            
ATOM    347  O   HYP    29      79.400  27.190  54.110  1.00  0.00            
ATOM    348  N   GLY    30      80.770  27.200  55.800  1.00  0.00            
ATOM    349  H   GLY    30      80.840  27.120  56.800  1.00  0.00            
ATOM    350  CA  GLY    30      82.050  27.480  55.120  1.00  0.00            
ATOM    351  HA1 GLY    30      82.020  28.290  54.390  1.00  0.00            
ATOM    352  HA2 GLY    30      82.780  27.690  55.900  1.00  0.00            
ATOM    353  C   GLY    30      82.580  26.290  54.360  1.00  0.00            
ATOM    354  O   GLY    30      82.010  25.220  54.450  1.00  0.00            
ATOM    355  N   NH2    31      83.680  26.410  53.660  1.00  0.00            
ATOM    356  H1  NH2    31      84.100  27.320  53.550  1.00  0.00            
ATOM    357  H2  NH2    31      84.150  25.550  53.400  1.00  0.00            
ATOM    358  CH3 ACE     1      22.380  81.800  46.810  1.00  0.00            
ATOM    359 1HH3 ACE     1      22.030  81.230  47.670  1.00  0.00            
ATOM    360 2HH3 ACE     1      21.980  82.810  46.920  1.00  0.00            
ATOM    361 3HH3 ACE     1      22.050  81.250  45.930  1.00  0.00            
ATOM    362  C   ACE     1      23.900  81.850  46.820  1.00  0.00            
ATOM    363  O   ACE     1      24.470  81.230  45.880  1.00  0.00            
ATOM    364  N   PRO     2      24.560  82.540  47.750  1.00  0.00            
ATOM    365  CD  PRO     2      24.020  83.520  48.680  1.00  0.00            
ATOM    366  HD1 PRO     2      23.200  84.080  48.220  1.00  0.00            
ATOM    367  HD2 PRO     2      23.660  83.010  49.570  1.00  0.00            
ATOM    368  CG  PRO     2      25.190  84.440  49.030  1.00  0.00            
ATOM    369  HG1 PRO     2      25.450  85.110  48.200  1.00  0.00            
ATOM    370  HG2 PRO     2      24.970  84.810  50.030  1.00  0.00            
ATOM    371  CB  PRO     2      26.310  83.390  48.960  1.00  0.00            
ATOM    372  HB1 PRO     2      27.290  83.810  48.730  1.00  0.00            
ATOM    373  HB2 PRO     2      26.290  82.930  49.950  1.00  0.00            
ATOM    374  CA  PRO     2      26.020  82.310  47.910  1.00  0.00            
ATOM    375  HA  PRO     2      26.490  82.580  46.970  1.00  0.00            
ATOM    376  C   PRO     2      26.430  80.890  48.330  1.00  0.00            
ATOM    377  O   PRO     2      25.720  80.250  49.130  1.00  0.00            
ATOM    378  N   HYP     3      27.640  80.320  47.940  1.00  0.00            
ATOM    379  CD2 HYP     3      28.570  81.030  47.150  1.00  0.00            
ATOM    380 1HD2 HYP     3      29.260  81.600  47.780  1.00  0.00            
ATOM    381 2HD2 HYP     3      28.160  81.740  46.430  1.00  0.00            
ATOM    382  CG  HYP     3      29.240  79.940  46.420  1.00  0.00            
ATOM    383  HG  HYP     3      30.180  80.370  46.080  1.00  0.00            
ATOM    384  OD1 HYP     3      28.460  79.420  45.350  1.00  0.00            
ATOM    385  HD1 HYP     3      27.710  80.010  45.220  1.00  0.00            
ATOM    386  CB  HYP     3      29.420  78.860  47.490  1.00  0.00            
ATOM    387  HB1 HYP     3      29.640  77.880  47.050  1.00  0.00            
ATOM    388  HB2 HYP     3      30.230  79.120  48.160  1.00  0.00            
ATOM    389  CA  HYP     3      28.080  78.960  48.230  1.00  0.00            
ATOM    390  HA  HYP     3      27.370  78.250  47.810  1.00  0.00            
ATOM    391  C   HYP     3      28.420  78.620  49.730  1.00  0.00            
ATOM    392  O   HYP     3      28.550  79.500  50.560  1.00  0.00            
ATOM    393  N   GLY     4      28.780  77.350  49.950  1.00  0.00            
ATOM    394  H   GLY     4      28.880  76.760  49.140  1.00  0.00            
ATOM    395  CA  GLY     4      29.230  76.740  51.230  1.00  0.00            
ATOM    396  HA1 GLY     4      28.560  77.140  51.990  1.00  0.00            
ATOM    397  HA2 GLY     4      28.980  75.680  51.140  1.00  0.00            
ATOM    398  C   GLY     4      30.710  76.820  51.640  1.00  0.00            
ATOM    399  O   GLY     4      31.540  76.810  50.770  1.00  0.00            
ATOM    400  N   PRO     5      31.140  76.730  52.880  1.00  0.00            
ATOM    401  CD  PRO     5      30.240  76.670  54.030  1.00  0.00            
ATOM    402  HD1 PRO     5      29.840  77.690  54.100  1.00  0.00            
ATOM    403  HD2 PRO     5      29.500  75.940  53.730  1.00  0.00            
ATOM    404  CG  PRO     5      31.070  76.280  55.320  1.00  0.00            
ATOM    405  HG1 PRO     5      30.620  76.570  56.270  1.00  0.00            
ATOM    406  HG2 PRO     5      31.100  75.190  55.290  1.00  0.00            
ATOM    407  CB  PRO     5      32.500  76.930  54.870  1.00  0.00            
ATOM    408  HB1 PRO     5      32.530  78.000  55.070  1.00  0.00            
ATOM    409  HB2 PRO     5      33.360  76.350  55.220  1.00  0.00            
ATOM    410  CA  PRO     5      32.460  76.650  53.360  1.00  0.00            
ATOM    411  HA  PRO     5      33.000  77.500  52.950  1.00  0.00            
ATOM    412  C   PRO     5      33.180  75.300  52.920  1.00  0.00            
ATOM    413  O   PRO     5      32.420  74.320  52.660  1.00  0.00            
ATOM    414  N   HYP     6      34.520  75.250  52.880  1.00  0.00            
ATOM    415  CD2 HYP     6      35.330  76.490  52.690  1.00  0.00            
ATOM    416 1HD2 HYP     6      35.630  76.990  53.610  1.00  0.00            
ATOM    417 2HD2 HYP     6      34.970  77.200  51.950  1.00  0.00            
ATOM    418  CG  HYP     6      36.600  75.890  52.090  1.00  0.00            
ATOM    419  HG  HYP     6      37.530  76.450  52.170  1.00  0.00            
ATOM    420  OD1 HYP     6      36.520  75.690  50.710  1.00  0.00            
ATOM    421  HD1 HYP     6      37.410  75.490  50.400  1.00  0.00            
ATOM    422  CB  HYP     6      36.750  74.510  52.750  1.00  0.00            
ATOM    423  HB1 HYP     6      37.460  73.890  52.200  1.00  0.00            
ATOM    424  HB2 HYP     6      36.870  74.620  53.830  1.00  0.00            
ATOM    425  CA  HYP     6      35.330  74.030  52.680  1.00  0.00            
ATOM    426  HA  HYP     6      35.180  73.520  51.730  1.00  0.00            
ATOM    427  C   HYP     6      35.080  72.980  53.770  1.00  0.00            
ATOM    428  O   HYP     6      34.900  73.370  54.880  1.00  0.00            
ATOM    429  N   GLY     7      34.990  71.660  53.400  1.00  0.00            
ATOM    430  H   GLY     7      35.100  71.370  52.440  1.00  0.00            
ATOM    431  CA  GLY     7      34.700  70.700  54.460  1.00  0.00            
ATOM    432  HA1 GLY     7      33.980  71.040  55.200  1.00  0.00            
ATOM    433  HA2 GLY     7      34.160  69.890  53.960  1.00  0.00            
ATOM    434  C   GLY     7      35.790  70.190  55.330  1.00  0.00            
ATOM    435  O   GLY     7      37.000  70.560  55.100  1.00  0.00            
ATOM    436  N   PRO     8      35.610  69.270  56.270  1.00  0.00            
ATOM    437  CD  PRO     8      34.300  68.780  56.540  1.00  0.00            
ATOM    438  HD1 PRO     8      33.870  68.160  55.750  1.00  0.00            
ATOM    439  HD2 PRO     8      33.560  69.570  56.690  1.00  0.00            
ATOM    440  CG  PRO     8      34.330  68.130  57.920  1.00  0.00            
ATOM    441  HG1 PRO     8      33.430  68.350  58.490  1.00  0.00            
ATOM    442  HG2 PRO     8      34.380  67.060  57.700  1.00  0.00            
ATOM    443  CB  PRO     8      35.690  68.550  58.500  1.00  0.00            
ATOM    444  HB1 PRO     8      35.470  69.490  59.010  1.00  0.00            
ATOM    445  HB2 PRO     8      36.120  67.760  59.110  1.00  0.00            
ATOM    446  CA  PRO     8      36.580  68.890  57.270  1.00  0.00            
ATOM    447  HA  PRO     8      37.230  69.710  57.570  1.00  0.00            
ATOM    448  C   PRO     8      37.470  67.730  56.870  1.00  0.00            
ATOM    449  O   PRO     8      37.210  67.100  55.830  1.00  0.00            
ATOM    450  N   HYP     9      38.610  67.520  57.550  1.00  0.00            
ATOM    451  CD2 HYP     9      39.060  68.280  58.740  1.00  0.00            
ATOM    452 1HD2 HYP     9      38.650  68.030  59.720  1.00  0.00            
ATOM    453 2HD2 HYP     9      38.840  69.330  58.600  1.00  0.00            
ATOM    454  CG  HYP     9      40.580  68.000  58.680  1.00  0.00            
ATOM    455  HG  HYP     9      41.030  68.040  59.670  1.00  0.00            
ATOM    456  OD1 HYP     9      41.380  68.820  57.900  1.00  0.00            
ATOM    457  HD1 HYP     9      41.630  69.630  58.340  1.00  0.00            
ATOM    458  CB  HYP     9      40.750  66.580  58.060  1.00  0.00            
ATOM    459  HB1 HYP     9      41.680  66.380  57.520  1.00  0.00            
ATOM    460  HB2 HYP     9      40.610  65.900  58.900  1.00  0.00            
ATOM    461  CA  HYP     9      39.590  66.520  57.040  1.00  0.00            
ATOM    462  HA  HYP     9      40.040  66.850  56.110  1.00  0.00            
ATOM    463  C   HYP     9      39.110  65.100  56.860  1.00  0.00            
ATOM    464  O   HYP     9      38.120  64.700  57.490  1.00  0.00            
ATOM    465  N   GLY    10      39.810  64.300  56.020  1.00  0.00            
ATOM    466  H   GLY    10      40.580  64.710  55.510  1.00  0.00            
ATOM    467  CA  GLY    10      39.440  62.900  55.820  1.00  0.00            
ATOM    468  HA1 GLY    10      38.360  62.730  55.800  1.00  0.00            
ATOM    469  HA2 GLY    10      39.830  62.620  54.850  1.00  0.00            
ATOM    470  C   GLY    10      40.070  61.890  56.870  1.00  0.00            
ATOM    471  O   GLY    10      40.920  62.300  57.660  1.00  0.00            
ATOM    472  N   PRO    11      39.680  60.600  56.800  1.00  0.00            
ATOM    473  CD  PRO    11      38.630  60.010  56.050  1.00  0.00            
ATOM    474  HD1 PRO    11      39.030  59.780  55.060  1.00  0.00            
ATOM    475  HD2 PRO    11      37.790  60.670  55.840  1.00  0.00            
ATOM    476  CG  PRO    11      38.270  58.780  56.880  1.00  0.00            
ATOM    477  HG1 PRO    11      37.670  58.960  57.770  1.00  0.00            
ATOM    478  HG2 PRO    11      37.770  58.030  56.270  1.00  0.00            
ATOM    479  CB  PRO    11      39.550  58.260  57.330  1.00  0.00            
ATOM    480  HB1 PRO    11      39.460  57.660  58.240  1.00  0.00            
ATOM    481  HB2 PRO    11      39.930  57.690  56.480  1.00  0.00            
ATOM    482  CA  PRO    11      40.330  59.520  57.550  1.00  0.00            
ATOM    483  HA  PRO    11      40.220  59.730  58.610  1.00  0.00            
ATOM    484  C   PRO    11      41.800  59.340  57.250  1.00  0.00            
ATOM    485  O   PRO    11      42.200  59.670  56.120  1.00  0.00            
ATOM    486  N   HYP    12      42.640  58.900  58.230  1.00  0.00            
ATOM    487  CD2 HYP    12      42.250  58.530  59.560  1.00  0.00            
ATOM    488 1HD2 HYP    12      41.360  57.900  59.670  1.00  0.00            
ATOM    489 2HD2 HYP    12      42.010  59.460  60.080  1.00  0.00            
ATOM    490  CG  HYP    12      43.510  57.810  60.040  1.00  0.00            
ATOM    491  HG  HYP    12      43.440  56.800  59.630  1.00  0.00            
ATOM    492  OD1 HYP    12      43.680  57.830  61.430  1.00  0.00            
ATOM    493  HD1 HYP    12      44.450  57.350  61.740  1.00  0.00            
ATOM    494  CB  HYP    12      44.660  58.510  59.330  1.00  0.00            
ATOM    495  HB1 HYP    12      44.890  59.460  59.810  1.00  0.00            
ATOM    496  HB2 HYP    12      45.580  57.940  59.430  1.00  0.00            
ATOM    497  CA  HYP    12      44.070  58.720  57.960  1.00  0.00            
ATOM    498  HA  HYP    12      44.550  59.670  57.720  1.00  0.00            
ATOM    499  C   HYP    12      44.370  57.630  56.910  1.00  0.00            
ATOM    500  O   HYP    12      43.640  56.640  56.760  1.00  0.00            
ATOM    501  N   GLY    13      45.520  57.760  56.190  1.00  0.00            
ATOM    502  H   GLY    13      46.190  58.470  56.440  1.00  0.00            
ATOM    503  CA  GLY    13      45.990  56.700  55.380  1.00  0.00            
ATOM    504  HA1 GLY    13      45.400  55.800  55.480  1.00  0.00            
ATOM    505  HA2 GLY    13      45.900  57.000  54.340  1.00  0.00            
ATOM    506  C   GLY    13      47.500  56.490  55.710  1.00  0.00            
ATOM    507  O   GLY    13      48.110  57.330  56.330  1.00  0.00            
ATOM    508  N   GLN    14      47.990  55.350  55.220  1.00  0.00            
ATOM    509  H   GLN    14      47.360  54.680  54.800  1.00  0.00            
ATOM    510  CA  GLN    14      49.350  54.990  55.330  1.00  0.00            
ATOM    511  HA  GLN    14      49.870  55.900  55.650  1.00  0.00            
ATOM    512  CB  GLN    14      49.350  53.860  56.470  1.00  0.00            
ATOM    513  HB1 GLN    14      48.690  54.090  57.310  1.00  0.00            
ATOM    514  HB2 GLN    14      48.920  52.950  56.040  1.00  0.00            
ATOM    515  CG  GLN    14      50.710  53.670  57.170  1.00  0.00            
ATOM    516  HG1 GLN    14      51.480  53.270  56.510  1.00  0.00            
ATOM    517  HG2 GLN    14      50.920  54.690  57.510  1.00  0.00            
ATOM    518  CD  GLN    14      50.600  52.790  58.420  1.00  0.00            
ATOM    519  OE1 GLN    14      49.780  51.830  58.550  1.00  0.00            
ATOM    520  NE2 GLN    14      51.560  52.920  59.240  1.00  0.00            
ATOM    521 1HE2 GLN    14      51.450  52.330  60.050  1.00  0.00            
ATOM    522 2HE2 GLN    14      52.250  53.670  59.230  1.00  0.00            
ATOM    523  C   GLN    14      49.890  54.510  53.980  1.00  0.00            
ATOM    524  O   GLN    14      49.130  53.850  53.230  1.00  0.00            
ATOM    525  N   GLY    15      51.210  54.680  53.710  1.00  0.00            
ATOM    526  H   GLY    15      51.770  55.160  54.400  1.00  0.00            
ATOM    527  CA  GLY    15      51.920  54.150  52.540  1.00  0.00            
ATOM    528  HA1 GLY    15      51.340  54.360  51.640  1.00  0.00            
ATOM    529  HA2 GLY    15      52.930  54.550  52.460  1.00  0.00            
ATOM    530  C   GLY    15      52.030  52.520  52.470  1.00  0.00            
ATOM    531  O   GLY    15      51.800  51.910  53.490  1.00  0.00            
ATOM    532  N   PRO    16      52.490  51.980  51.360  1.00  0.00            
ATOM    533  CD  PRO    16      53.030  52.690  50.130  1.00  0.00            
ATOM    534  HD1 PRO    16      52.180  53.060  49.560  1.00  0.00            
ATOM    535  HD2 PRO    16      53.720  53.500  50.310  1.00  0.00            
ATOM    536  CG  PRO    16      53.550  51.590  49.180  1.00  0.00            
ATOM    537  HG1 PRO    16      53.360  51.800  48.130  1.00  0.00            
ATOM    538  HG2 PRO    16      54.620  51.450  49.340  1.00  0.00            
ATOM    539  CB  PRO    16      52.750  50.420  49.610  1.00  0.00            
ATOM    540  HB1 PRO    16      51.730  50.470  49.230  1.00  0.00            
ATOM    541  HB2 PRO    16      53.210  49.450  49.410  1.00  0.00            
ATOM    542  CA  PRO    16      52.640  50.570  51.150  1.00  0.00            
ATOM    543  HA  PRO    16      51.740  50.040  51.450  1.00  0.00            
ATOM    544  C   PRO    16      53.910  49.960  51.920  1.00  0.00            
ATOM    545  O   PRO    16      54.720  50.750  52.340  1.00  0.00            
ATOM    546  N   HYP    17      54.020  48.650  51.980  1.00  0.00            
ATOM    547  CD2 HYP    17      52.950  47.620  51.770  1.00  0.00            
ATOM    548 1HD2 HYP    17      53.110  47.220  50.770  1.00  0.00            
ATOM    549 2HD2 HYP    17      51.970  48.090  51.880  1.00  0.00            
ATOM    550  CG  HYP    17      53.240  46.550  52.750  1.00  0.00            
ATOM    551  HG  HYP    17      52.770  45.630  52.410  1.00  0.00            
ATOM    552  OD1 HYP    17      52.800  46.820  54.040  1.00  0.00            
ATOM    553  HD1 HYP    17      52.950  46.080  54.620  1.00  0.00            
ATOM    554  CB  HYP    17      54.730  46.480  52.730  1.00  0.00            
ATOM    555  HB1 HYP    17      55.210  45.940  53.550  1.00  0.00            
ATOM    556  HB2 HYP    17      55.000  45.920  51.840  1.00  0.00            
ATOM    557  CA  HYP    17      55.080  48.010  52.750  1.00  0.00            
ATOM    558  HA  HYP    17      54.870  48.380  53.750  1.00  0.00            
ATOM    559  C   HYP    17      56.410  48.380  52.160  1.00  0.00            
ATOM    560  O   HYP    17      56.510  48.430  50.940  1.00  0.00            
ATOM    561  N   GLY    18      57.380  48.560  52.990  1.00  0.00            
ATOM    562  H   GLY    18      57.180  48.620  53.980  1.00  0.00            
ATOM    563  CA  GLY    18      58.800  48.790  52.590  1.00  0.00            
ATOM    564  HA1 GLY    18      58.890  49.770  52.130  1.00  0.00            
ATOM    565  HA2 GLY    18      59.330  48.760  53.540  1.00  0.00            
ATOM    566  C   GLY    18      59.450  47.640  51.810  1.00  0.00            
ATOM    567  O   GLY    18      58.870  46.560  51.710  1.00  0.00            
ATOM    568  N   PRO    19      60.660  47.890  51.240  1.00  0.00            
ATOM    569  CD  PRO    19      61.380  49.190  51.320  1.00  0.00            
ATOM    570  HD1 PRO    19      60.890  50.020  50.810  1.00  0.00            
ATOM    571  HD2 PRO    19      61.650  49.470  52.340  1.00  0.00            
ATOM    572  CG  PRO    19      62.740  48.780  50.610  1.00  0.00            
ATOM    573  HG1 PRO    19      63.170  49.660  50.130  1.00  0.00            
ATOM    574  HG2 PRO    19      63.440  48.390  51.350  1.00  0.00            
ATOM    575  CB  PRO    19      62.360  47.750  49.610  1.00  0.00            
ATOM    576  HB1 PRO    19      61.850  48.340  48.860  1.00  0.00            
ATOM    577  HB2 PRO    19      63.170  47.160  49.170  1.00  0.00            
ATOM    578  CA  PRO    19      61.400  46.960  50.460  1.00  0.00            
ATOM    579  HA  PRO    19      60.740  46.370  49.820  1.00  0.00            
ATOM    580  C   PRO    19      62.120  45.930  51.370  1.00  0.00            
ATOM    581  O   PRO    19      62.230  46.180  52.600  1.00  0.00            
ATOM    582  N   HYP    20      62.770  44.900  50.780  1.00  0.00            
ATOM    583  CD2 HYP    20      62.640  44.460  49.450  1.00  0.00            
ATOM    584 1HD2 HYP    20      63.460  44.860  48.850  1.00  0.00            
ATOM    585 2HD2 HYP    20      61.650  44.620  49.020  1.00  0.00            
ATOM    586  CG  HYP    20      62.890  42.950  49.470  1.00  0.00            
ATOM    587  HG  HYP    20      63.240  42.590  48.500  1.00  0.00            
ATOM    588  OD1 HYP    20      61.730  42.350  49.910  1.00  0.00            
ATOM    589  HD1 HYP    20      61.100  43.020  50.190  1.00  0.00            
ATOM    590  CB  HYP    20      63.940  42.700  50.610  1.00  0.00            
ATOM    591  HB1 HYP    20      63.890  41.700  51.040  1.00  0.00            
ATOM    592  HB2 HYP    20      64.940  42.910  50.230  1.00  0.00            
ATOM    593  CA  HYP    20      63.490  43.850  51.600  1.00  0.00            
ATOM    594  HA  HYP    20      62.830  43.370  52.320  1.00  0.00            
ATOM    595  C   HYP    20      64.650  44.500  52.370  1.00  0.00            
ATOM    596  O   HYP    20      65.150  45.520  51.950  1.00  0.00            
ATOM    597  N   GLY    21      65.160  43.890  53.490  1.00  0.00            
ATOM    598  H   GLY    21      64.730  43.010  53.760  1.00  0.00            
ATOM    599  CA  GLY    21      66.360  44.310  54.230  1.00  0.00            
ATOM    600  HA1 GLY    21      66.350  45.400  54.150  1.00  0.00            
ATOM    601  HA2 GLY    21      66.280  43.990  55.270  1.00  0.00            
ATOM    602  C   GLY    21      67.730  43.900  53.650  1.00  0.00            
ATOM    603  O   GLY    21      67.760  43.310  52.570  1.00  0.00            
ATOM    604  N   PRO    22      68.810  44.330  54.330  1.00  0.00            
ATOM    605  CD  PRO    22      68.780  44.910  55.680  1.00  0.00            
ATOM    606  HD1 PRO    22      68.150  44.320  56.340  1.00  0.00            
ATOM    607  HD2 PRO    22      68.360  45.910  55.610  1.00  0.00            
ATOM    608  CG  PRO    22      70.290  44.990  55.980  1.00  0.00            
ATOM    609  HG1 PRO    22      70.550  45.860  56.570  1.00  0.00            
ATOM    610  HG2 PRO    22      70.620  44.180  56.630  1.00  0.00            
ATOM    611  CB  PRO    22      70.950  45.040  54.630  1.00  0.00            
ATOM    612  HB1 PRO    22      70.820  46.050  54.240  1.00  0.00            
ATOM    613  HB2 PRO    22      71.970  44.650  54.590  1.00  0.00            
ATOM    614  CA  PRO    22      70.120  44.010  53.910  1.00  0.00            
ATOM    615  HA  PRO    22      70.120  44.080  52.820  1.00  0.00            
ATOM    616  C   PRO    22      70.560  42.550  54.240  1.00  0.00            
ATOM    617  O   PRO    22      69.910  41.850  55.000  1.00  0.00            
ATOM    618  N   HYP    23      71.750  42.090  53.680  1.00  0.00            
ATOM    619  CD2 HYP    23      72.610  42.730  52.660  1.00  0.00            
ATOM    620 1HD2 HYP    23      73.420  43.370  53.000  1.00  0.00            
ATOM    621 2HD2 HYP    23      72.050  43.390  52.000  1.00  0.00            
ATOM    622  CG  HYP    23      73.230  41.520  51.970  1.00  0.00            
ATOM    623  HG  HYP    23      74.280  41.650  51.690  1.00  0.00            
ATOM    624  OD1 HYP    23      72.300  41.190  51.000  1.00  0.00            
ATOM    625  HD1 HYP    23      72.480  40.360  50.550  1.00  0.00            
ATOM    626  CB  HYP    23      73.280  40.390  53.020  1.00  0.00            
ATOM    627  HB1 HYP    23      73.160  39.410  52.560  1.00  0.00            
ATOM    628  HB2 HYP    23      74.180  40.540  53.610  1.00  0.00            
ATOM    629  CA  HYP    23      72.110  40.670  53.990  1.00  0.00            
ATOM    630  HA  HYP    23      71.260  40.080  53.640  1.00  0.00            
ATOM    631  C   HYP    23      72.360  40.300  55.440  1.00  0.00            
ATOM    632  O   HYP    23      72.660  41.130  56.280  1.00  0.00            
ATOM    633  N   GLY    24      72.140  39.050  55.760  1.00  0.00            
ATOM    634  H   GLY    24      71.870  38.410  55.030  1.00  0.00            
ATOM    635  CA  GLY    24      72.260  38.540  57.070  1.00  0.00            
ATOM    636  HA1 GLY    24      71.850  39.300  57.740  1.00  0.00            
ATOM    637  HA2 GLY    24      71.610  37.670  57.190  1.00  0.00            
ATOM    638  C   GLY    24      73.740  38.310  57.570  1.00  0.00            
ATOM    639  O   GLY    24      74.680  38.460  56.780  1.00  0.00            
ATOM    640  N   PRO    25      73.900  37.900  58.890  1.00  0.00            
ATOM    641  CD  PRO    25      72.800  37.820  59.840  1.00  0.00            
ATOM    642  HD1 PRO    25      72.220  36.910  59.720  1.00  0.00            
ATOM    643  HD2 PRO    25      72.110  38.640  59.640  1.00  0.00            
ATOM    644  CG  PRO    25      73.500  37.910  61.270  1.00  0.00            
ATOM    645  HG1 PRO    25      73.640  38.950  61.570  1.00  0.00            
ATOM    646  HG2 PRO    25      72.900  37.470  62.070  1.00  0.00            
ATOM    647  CB  PRO    25      74.750  37.080  60.950  1.00  0.00            
ATOM    648  HB1 PRO    25      75.570  37.120  61.670  1.00  0.00            
ATOM    649  HB2 PRO    25      74.490  36.020  60.980  1.00  0.00            
ATOM    650  CA  PRO    25      75.190  37.560  59.530  1.00  0.00            
ATOM    651  HA  PRO    25      75.790  38.460  59.630  1.00  0.00            
ATOM    652  C   PRO    25      75.960  36.380  58.890  1.00  0.00            
ATOM    653  O   PRO    25      75.330  35.490  58.400  1.00  0.00            
ATOM    654  N   HYP    26      77.330  36.370  58.960  1.00  0.00            
ATOM    655  CD2 HYP    26      78.190  37.340  59.570  1.00  0.00            
ATOM    656 1HD2 HYP    26      78.060  37.280  60.650  1.00  0.00            
ATOM    657 2HD2 HYP    26      78.020  38.350  59.210  1.00  0.00            
ATOM    658  CG  HYP    26      79.590  36.900  59.080  1.00  0.00            
ATOM    659  HG  HYP    26      80.330  37.250  59.800  1.00  0.00            
ATOM    660  OD1 HYP    26      79.850  37.350  57.780  1.00  0.00            
ATOM    661  HD1 HYP    26      80.760  37.200  57.520  1.00  0.00            
ATOM    662  CB  HYP    26      79.510  35.360  59.090  1.00  0.00            
ATOM    663  HB1 HYP    26      80.220  34.910  58.400  1.00  0.00            
ATOM    664  HB2 HYP    26      79.770  35.150  60.130  1.00  0.00            
ATOM    665  CA  HYP    26      78.080  35.070  58.620  1.00  0.00            
ATOM    666  HA  HYP    26      78.130  35.160  57.540  1.00  0.00            
ATOM    667  C   HYP    26      77.470  33.780  59.110  1.00  0.00            
ATOM    668  O   HYP    26      76.990  33.670  60.210  1.00  0.00            
ATOM    669  N   GLY    27      77.560  32.780  58.270  1.00  0.00            
ATOM    670  H   GLY    27      77.760  33.000  57.300  1.00  0.00            
ATOM    671  CA  GLY    27      77.170  31.420  58.580  1.00  0.00            
ATOM    672  HA1 GLY    27      76.240  31.380  59.150  1.00  0.00            
ATOM    673  HA2 GLY    27      77.130  30.830  57.670  1.00  0.00            
ATOM    674  C   GLY    27      78.160  30.740  59.600  1.00  0.00            
ATOM    675  O   GLY    27      79.230  31.280  59.930  1.00  0.00            
ATOM    676  N   PRO    28      77.810  29.500  60.070  1.00  0.00            
ATOM    677  CD  PRO    28      76.590  28.870  59.870  1.00  0.00            
ATOM    678  HD1 PRO    28      75.770  29.310  60.430  1.00  0.00            
ATOM    679  HD2 PRO    28      76.420  28.850  58.790  1.00  0.00            
ATOM    680  CG  PRO    28      76.780  27.480  60.370  1.00  0.00            
ATOM    681  HG1 PRO    28      75.840  27.090  60.760  1.00  0.00            
ATOM    682  HG2 PRO    28      77.250  26.810  59.650  1.00  0.00            
ATOM    683  CB  PRO    28      77.680  27.700  61.560  1.00  0.00            
ATOM    684  HB1 PRO    28      77.160  28.080  62.440  1.00  0.00            
ATOM    685  HB2 PRO    28      78.190  26.780  61.840  1.00  0.00            
ATOM    686  CA  PRO    28      78.700  28.660  60.910  1.00  0.00            
ATOM    687  HA  PRO    28      79.150  29.290  61.690  1.00  0.00            
ATOM    688  C   PRO    28      79.810  27.900  60.140  1.00  0.00            
ATOM    689  O   PRO    28      79.880  27.980  58.960  1.00  0.00            
ATOM    690  N   HYP    29      80.790  27.240  60.820  1.00  0.00            
ATOM    691  CD2 HYP    29      81.010  27.230  62.340  1.00  0.00            
ATOM    692 1HD2 HYP    29      80.430  26.470  62.870  1.00  0.00            
ATOM    693 2HD2 HYP    29      80.720  28.170  62.810  1.00  0.00            
ATOM    694  CG  HYP    29      82.470  27.000  62.530  1.00  0.00            
ATOM    695  HG  HYP    29      82.590  26.520  63.500  1.00  0.00            
ATOM    696  OD1 HYP    29      83.100  28.260  62.470  1.00  0.00            
ATOM    697  HD1 HYP    29      84.010  28.170  62.770  1.00  0.00            
ATOM    698  CB  HYP    29      82.870  26.090  61.350  1.00  0.00            
ATOM    699  HB1 HYP    29      83.960  26.160  61.240  1.00  0.00            
ATOM    700  HB2 HYP    29      82.520  25.100  61.610  1.00  0.00            
ATOM    701  CA  HYP    29      81.960  26.590  60.230  1.00  0.00            
ATOM    702  HA  HYP    29      82.470  27.410  59.720  1.00  0.00            
ATOM    703  C   HYP    29      81.660  25.440  59.210  1.00  0.00            
ATOM    704  O   HYP    29      80.510  24.930  59.080  1.00  0.00            
ATOM    705  N   GLY    30      82.670  24.970  58.540  1.00  0.00            
ATOM    706  H   GLY    30      83.530  25.510  58.550  1.00  0.00            
ATOM    707  CA  GLY    30      82.440  23.950  57.560  1.00  0.00            
ATOM    708  HA1 GLY    30      81.560  24.210  56.960  1.00  0.00            
ATOM    709  HA2 GLY    30      83.250  23.830  56.840  1.00  0.00            
ATOM    710  C   GLY    30      82.190  22.530  58.100  1.00  0.00            
ATOM    711  O   GLY    30      82.380  22.310  59.250  1.00  0.00            
ATOM    712  N   NH2    31      81.710  21.630  57.240  1.00  0.00            
ATOM    713  H1  NH2    31      81.710  21.770  56.240  1.00  0.00            
ATOM    714  H2  NH2    31      81.310  20.780  57.610  1.00  0.00            
ATOM    715  CH3 ACE     1      23.150  78.360  47.800  1.00  0.00            
ATOM    716 1HH3 ACE     1      22.990  78.500  48.870  1.00  0.00            
ATOM    717 2HH3 ACE     1      23.800  79.160  47.450  1.00  0.00            
ATOM    718 3HH3 ACE     1      22.160  78.450  47.360  1.00  0.00            
ATOM    719  C   ACE     1      23.730  77.090  47.410  1.00  0.00            
ATOM    720  O   ACE     1      23.270  76.060  47.890  1.00  0.00            
ATOM    721  N   PRO     2      24.740  77.040  46.450  1.00  0.00            
ATOM    722  CD  PRO     2      24.980  78.140  45.570  1.00  0.00            
ATOM    723  HD1 PRO     2      25.490  78.900  46.160  1.00  0.00            
ATOM    724  HD2 PRO     2      24.050  78.610  45.270  1.00  0.00            
ATOM    725  CG  PRO     2      25.730  77.530  44.310  1.00  0.00            
ATOM    726  HG1 PRO     2      24.920  77.270  43.620  1.00  0.00            
ATOM    727  HG2 PRO     2      26.470  78.250  43.960  1.00  0.00            
ATOM    728  CB  PRO     2      26.360  76.280  44.900  1.00  0.00            
ATOM    729  HB1 PRO     2      26.460  75.600  44.060  1.00  0.00            
ATOM    730  HB2 PRO     2      27.310  76.580  45.350  1.00  0.00            
ATOM    731  CA  PRO     2      25.410  75.800  45.970  1.00  0.00            
ATOM    732  HA  PRO     2      24.690  75.150  45.460  1.00  0.00            
ATOM    733  C   PRO     2      26.190  75.100  47.050  1.00  0.00            
ATOM    734  O   PRO     2      26.900  75.750  47.810  1.00  0.00            
ATOM    735  N   HYP     3      26.120  73.720  47.130  1.00  0.00            
ATOM    736  CD2 HYP     3      25.280  72.740  46.520  1.00  0.00            
ATOM    737 1HD2 HYP     3      25.580  72.610  45.490  1.00  0.00            
ATOM    738 2HD2 HYP     3      24.280  73.130  46.330  1.00  0.00            
ATOM    739  CG  HYP     3      25.390  71.390  47.230  1.00  0.00            
ATOM    740  HG  HYP     3      25.370  70.690  46.390  1.00  0.00            
ATOM    741  OD1 HYP     3      24.380  71.160  48.190  1.00  0.00            
ATOM    742  HD1 HYP     3      24.660  70.400  48.720  1.00  0.00            
ATOM    743  CB  HYP     3      26.830  71.490  47.830  1.00  0.00            
ATOM    744  HB1 HYP     3      26.890  70.860  48.720  1.00  0.00            
ATOM    745  HB2 HYP     3      27.600  71.090  47.170  1.00  0.00            
ATOM    746  CA  HYP     3      27.000  73.000  48.040  1.00  0.00            
ATOM    747  HA  HYP     3      26.780  73.290  49.060  1.00  0.00            
ATOM    748  C   HYP     3      28.470  73.320  47.880  1.00  0.00            
ATOM    749  O   HYP     3      29.030  73.410  46.760  1.00  0.00            
ATOM    750  N   GLY     4      29.300  73.380  48.950  1.00  0.00            
ATOM    751  H   GLY     4      28.870  73.220  49.850  1.00  0.00            
ATOM    752  CA  GLY     4      30.730  73.830  49.000  1.00  0.00            
ATOM    753  HA1 GLY     4      30.820  74.670  48.310  1.00  0.00            
ATOM    754  HA2 GLY     4      30.940  74.360  49.930  1.00  0.00            
ATOM    755  C   GLY     4      31.880  72.910  48.660  1.00  0.00            
ATOM    756  O   GLY     4      31.590  71.770  48.230  1.00  0.00            
ATOM    757  N   PRO     5      33.070  73.450  48.620  1.00  0.00            
ATOM    758  CD  PRO     5      33.460  74.800  48.910  1.00  0.00            
ATOM    759  HD1 PRO     5      33.940  74.770  49.890  1.00  0.00            
ATOM    760  HD2 PRO     5      32.620  75.500  48.910  1.00  0.00            
ATOM    761  CG  PRO     5      34.460  75.100  47.820  1.00  0.00            
ATOM    762  HG1 PRO     5      33.930  75.280  46.880  1.00  0.00            
ATOM    763  HG2 PRO     5      35.010  75.990  48.120  1.00  0.00            
ATOM    764  CB  PRO     5      35.310  73.840  47.870  1.00  0.00            
ATOM    765  HB1 PRO     5      35.870  73.660  46.960  1.00  0.00            
ATOM    766  HB2 PRO     5      36.030  73.850  48.690  1.00  0.00            
ATOM    767  CA  PRO     5      34.270  72.730  48.170  1.00  0.00            
ATOM    768  HA  PRO     5      34.110  72.390  47.150  1.00  0.00            
ATOM    769  C   PRO     5      34.820  71.630  49.080  1.00  0.00            
ATOM    770  O   PRO     5      34.580  71.670  50.320  1.00  0.00            
ATOM    771  N   HYP     6      35.520  70.620  48.460  1.00  0.00            
ATOM    772  CD2 HYP     6      35.780  70.420  47.020  1.00  0.00            
ATOM    773 1HD2 HYP     6      36.760  70.880  46.830  1.00  0.00            
ATOM    774 2HD2 HYP     6      34.890  70.740  46.480  1.00  0.00            
ATOM    775  CG  HYP     6      35.860  68.830  46.810  1.00  0.00            
ATOM    776  HG  HYP     6      36.520  68.560  45.990  1.00  0.00            
ATOM    777  OD1 HYP     6      34.630  68.260  46.420  1.00  0.00            
ATOM    778  HD1 HYP     6      34.850  67.360  46.190  1.00  0.00            
ATOM    779  CB  HYP     6      36.470  68.440  48.090  1.00  0.00            
ATOM    780  HB1 HYP     6      36.310  67.370  48.240  1.00  0.00            
ATOM    781  HB2 HYP     6      37.520  68.740  48.080  1.00  0.00            
ATOM    782  CA  HYP     6      35.880  69.340  49.150  1.00  0.00            
ATOM    783  HA  HYP     6      34.930  68.890  49.460  1.00  0.00            
ATOM    784  C   HYP     6      36.790  69.480  50.380  1.00  0.00            
ATOM    785  O   HYP     6      37.560  70.440  50.330  1.00  0.00            
ATOM    786  N   GLY     7      36.700  68.550  51.410  1.00  0.00            
ATOM    787  H   GLY     7      35.900  67.950  51.520  1.00  0.00            
ATOM    788  CA  GLY     7      37.630  68.740  52.550  1.00  0.00            
ATOM    789  HA1 GLY     7      37.870  69.800  52.640  1.00  0.00            
ATOM    790  HA2 GLY     7      37.280  68.240  53.450  1.00  0.00            
ATOM    791  C   GLY     7      38.960  68.050  52.370  1.00  0.00            
ATOM    792  O   GLY     7      39.060  67.270  51.410  1.00  0.00            
ATOM    793  N   PRO     8      39.940  68.370  53.230  1.00  0.00            
ATOM    794  CD  PRO     8      40.010  69.400  54.280  1.00  0.00            
ATOM    795  HD1 PRO     8      39.340  70.260  54.160  1.00  0.00            
ATOM    796  HD2 PRO     8      39.730  68.970  55.240  1.00  0.00            
ATOM    797  CG  PRO     8      41.440  69.870  54.320  1.00  0.00            
ATOM    798  HG1 PRO     8      41.750  70.630  53.600  1.00  0.00            
ATOM    799  HG2 PRO     8      41.770  70.130  55.320  1.00  0.00            
ATOM    800  CB  PRO     8      42.160  68.630  53.980  1.00  0.00            
ATOM    801  HB1 PRO     8      43.140  68.840  53.540  1.00  0.00            
ATOM    802  HB2 PRO     8      42.240  68.070  54.910  1.00  0.00            
ATOM    803  CA  PRO     8      41.290  67.960  52.960  1.00  0.00            
ATOM    804  HA  PRO     8      41.510  68.410  52.000  1.00  0.00            
ATOM    805  C   PRO     8      41.480  66.440  53.030  1.00  0.00            
ATOM    806  O   PRO     8      41.010  65.740  53.910  1.00  0.00            
ATOM    807  N   HYP     9      42.370  65.870  52.220  1.00  0.00            
ATOM    808  CD2 HYP     9      43.270  66.490  51.290  1.00  0.00            
ATOM    809 1HD2 HYP     9      44.230  66.700  51.750  1.00  0.00            
ATOM    810 2HD2 HYP     9      42.840  67.410  50.910  1.00  0.00            
ATOM    811  CG  HYP     9      43.390  65.370  50.260  1.00  0.00            
ATOM    812  HG  HYP     9      44.310  65.360  49.690  1.00  0.00            
ATOM    813  OD1 HYP     9      42.320  65.380  49.320  1.00  0.00            
ATOM    814  HD1 HYP     9      42.350  64.620  48.740  1.00  0.00            
ATOM    815  CB  HYP     9      43.440  64.100  51.080  1.00  0.00            
ATOM    816  HB1 HYP     9      42.990  63.290  50.500  1.00  0.00            
ATOM    817  HB2 HYP     9      44.470  63.860  51.350  1.00  0.00            
ATOM    818  CA  HYP     9      42.590  64.450  52.270  1.00  0.00            
ATOM    819  HA  HYP     9      41.640  63.920  52.210  1.00  0.00            
ATOM    820  C   HYP     9      43.350  64.140  53.550  1.00  0.00            
ATOM    821  O   HYP     9      44.280  64.880  53.900  1.00  0.00            
ATOM    822  N   GLY    10      42.870  63.110  54.250  1.00  0.00            
ATOM    823  H   GLY    10      42.150  62.500  53.880  1.00  0.00            
ATOM    824  CA  GLY    10      43.220  62.860  55.660  1.00  0.00            
ATOM    825  HA1 GLY    10      42.850  63.690  56.270  1.00  0.00            
ATOM    826  HA2 GLY    10      42.660  61.980  55.970  1.00  0.00            
ATOM    827  C   GLY    10      44.670  62.680  55.940  1.00  0.00            
ATOM    828  O   GLY    10      45.450  62.490  54.970  1.00  0.00            
ATOM    829  N   PRO    11      45.190  62.700  57.210  1.00  0.00            
ATOM    830  CD  PRO    11      44.410  62.880  58.470  1.00  0.00            
ATOM    831  HD1 PRO    11      43.940  61.960  58.810  1.00  0.00            
ATOM    832  HD2 PRO    11      43.750  63.740  58.370  1.00  0.00            
ATOM    833  CG  PRO    11      45.470  63.240  59.540  1.00  0.00            
ATOM    834  HG1 PRO    11      45.760  64.290  59.510  1.00  0.00            
ATOM    835  HG2 PRO    11      45.150  63.040  60.560  1.00  0.00            
ATOM    836  CB  PRO    11      46.560  62.300  59.020  1.00  0.00            
ATOM    837  HB1 PRO    11      47.500  62.380  59.550  1.00  0.00            
ATOM    838  HB2 PRO    11      46.430  61.250  59.290  1.00  0.00            
ATOM    839  CA  PRO    11      46.620  62.550  57.520  1.00  0.00            
ATOM    840  HA  PRO    11      47.120  63.500  57.370  1.00  0.00            
ATOM    841  C   PRO    11      47.400  61.370  56.750  1.00  0.00            
ATOM    842  O   PRO    11      47.030  60.180  56.930  1.00  0.00            
ATOM    843  N   HYP    12      48.430  61.630  55.960  1.00  0.00            
ATOM    844  CD2 HYP    12      48.590  62.900  55.280  1.00  0.00            
ATOM    845 1HD2 HYP    12      49.370  63.420  55.840  1.00  0.00            
ATOM    846 2HD2 HYP    12      47.680  63.500  55.270  1.00  0.00            
ATOM    847  CG  HYP    12      48.900  62.520  53.870  1.00  0.00            
ATOM    848  HG  HYP    12      49.350  63.260  53.210  1.00  0.00            
ATOM    849  OD1 HYP    12      47.690  62.160  53.230  1.00  0.00            
ATOM    850  HD1 HYP    12      46.900  62.270  53.760  1.00  0.00            
ATOM    851  CB  HYP    12      49.810  61.340  54.080  1.00  0.00            
ATOM    852  HB1 HYP    12      49.790  60.800  53.130  1.00  0.00            
ATOM    853  HB2 HYP    12      50.830  61.670  54.280  1.00  0.00            
ATOM    854  CA  HYP    12      49.280  60.620  55.290  1.00  0.00            
ATOM    855  HA  HYP    12      48.690  59.740  55.010  1.00  0.00            
ATOM    856  C   HYP    12      50.410  60.200  56.200  1.00  0.00            
ATOM    857  O   HYP    12      50.620  60.900  57.200  1.00  0.00            
ATOM    858  N   GLY    13      51.070  59.100  55.910  1.00  0.00            
ATOM    859  H   GLY    13      50.900  58.600  55.050  1.00  0.00            
ATOM    860  CA  GLY    13      52.130  58.510  56.730  1.00  0.00            
ATOM    861  HA1 GLY    13      52.870  59.190  57.160  1.00  0.00            
ATOM    862  HA2 GLY    13      51.640  57.980  57.540  1.00  0.00            
ATOM    863  C   GLY    13      53.040  57.490  56.060  1.00  0.00            
ATOM    864  O   GLY    13      52.640  56.950  55.010  1.00  0.00            
ATOM    865  N   GLN    14      54.240  57.300  56.630  1.00  0.00            
ATOM    866  H   GLN    14      54.530  57.850  57.430  1.00  0.00            
ATOM    867  CA  GLN    14      55.190  56.410  55.990  1.00  0.00            
ATOM    868  HA  GLN    14      55.080  56.500  54.910  1.00  0.00            
ATOM    869  CB  GLN    14      56.650  56.850  56.370  1.00  0.00            
ATOM    870  HB1 GLN    14      56.670  57.930  56.260  1.00  0.00            
ATOM    871  HB2 GLN    14      56.780  56.830  57.450  1.00  0.00            
ATOM    872  CG  GLN    14      57.760  56.110  55.650  1.00  0.00            
ATOM    873  HG1 GLN    14      57.600  55.040  55.680  1.00  0.00            
ATOM    874  HG2 GLN    14      57.670  56.390  54.600  1.00  0.00            
ATOM    875  CD  GLN    14      59.150  56.370  56.060  1.00  0.00            
ATOM    876  OE1 GLN    14      59.740  57.390  55.630  1.00  0.00            
ATOM    877  NE2 GLN    14      59.650  55.540  56.950  1.00  0.00            
ATOM    878 1HE2 GLN    14      60.560  55.700  57.360  1.00  0.00            
ATOM    879 2HE2 GLN    14      59.050  54.880  57.440  1.00  0.00            
ATOM    880  C   GLN    14      54.750  54.940  56.280  1.00  0.00            
ATOM    881  O   GLN    14      54.150  54.580  57.280  1.00  0.00            
ATOM    882  N   GLY    15      54.950  54.100  55.290  1.00  0.00            
ATOM    883  H   GLY    15      55.540  54.340  54.510  1.00  0.00            
ATOM    884  CA  GLY    15      54.460  52.690  55.260  1.00  0.00            
ATOM    885  HA1 GLY    15      53.370  52.740  55.250  1.00  0.00            
ATOM    886  HA2 GLY    15      54.660  52.230  54.290  1.00  0.00            
ATOM    887  C   GLY    15      54.980  51.710  56.320  1.00  0.00            
ATOM    888  O   GLY    15      55.880  52.090  56.990  1.00  0.00            
ATOM    889  N   PRO    16      54.350  50.550  56.400  1.00  0.00            
ATOM    890  CD  PRO    16      53.060  50.110  55.820  1.00  0.00            
ATOM    891  HD1 PRO    16      52.350  50.930  55.660  1.00  0.00            
ATOM    892  HD2 PRO    16      53.280  49.510  54.940  1.00  0.00            
ATOM    893  CG  PRO    16      52.610  49.150  56.940  1.00  0.00            
ATOM    894  HG1 PRO    16      52.410  49.790  57.800  1.00  0.00            
ATOM    895  HG2 PRO    16      51.850  48.450  56.590  1.00  0.00            
ATOM    896  CB  PRO    16      53.860  48.340  57.190  1.00  0.00            
ATOM    897  HB1 PRO    16      53.820  47.740  58.100  1.00  0.00            
ATOM    898  HB2 PRO    16      54.020  47.580  56.420  1.00  0.00            
ATOM    899  CA  PRO    16      54.870  49.480  57.200  1.00  0.00            
ATOM    900  HA  PRO    16      54.940  49.780  58.240  1.00  0.00            
ATOM    901  C   PRO    16      56.230  48.930  56.770  1.00  0.00            
ATOM    902  O   PRO    16      56.580  48.960  55.610  1.00  0.00            
ATOM    903  N   HYP    17      57.010  48.320  57.740  1.00  0.00            
ATOM    904  CD2 HYP    17      56.600  48.130  59.090  1.00  0.00            
ATOM    905 1HD2 HYP    17      56.110  47.150  59.080  1.00  0.00            
ATOM    906 2HD2 HYP    17      55.980  48.890  59.550  1.00  0.00            
ATOM    907  CG  HYP    17      57.860  48.160  59.930  1.00  0.00            
ATOM    908  HG  HYP    17      57.560  47.660  60.850  1.00  0.00            
ATOM    909  OD1 HYP    17      58.370  49.480  60.090  1.00  0.00            
ATOM    910  HD1 HYP    17      59.060  49.410  60.750  1.00  0.00            
ATOM    911  CB  HYP    17      58.710  47.360  59.040  1.00  0.00            
ATOM    912  HB1 HYP    17      59.780  47.490  59.180  1.00  0.00            
ATOM    913  HB2 HYP    17      58.390  46.320  59.160  1.00  0.00            
ATOM    914  CA  HYP    17      58.380  47.860  57.630  1.00  0.00            
ATOM    915  HA  HYP    17      59.000  48.710  57.360  1.00  0.00            
ATOM    916  C   HYP    17      58.680  46.760  56.550  1.00  0.00            
ATOM    917  O   HYP    17      57.900  45.810  56.270  1.00  0.00            
ATOM    918  N   GLY    18      59.920  46.810  56.140  1.00  0.00            
ATOM    919  H   GLY    18      60.470  47.630  56.310  1.00  0.00            
ATOM    920  CA  GLY    18      60.430  45.900  55.070  1.00  0.00            
ATOM    921  HA1 GLY    18      59.740  45.880  54.230  1.00  0.00            
ATOM    922  HA2 GLY    18      61.410  46.240  54.760  1.00  0.00            
ATOM    923  C   GLY    18      60.580  44.510  55.590  1.00  0.00            
ATOM    924  O   GLY    18      61.140  44.420  56.680  1.00  0.00            
ATOM    925  N   PRO    19      60.220  43.480  54.820  1.00  0.00            
ATOM    926  CD  PRO    19      59.730  43.450  53.460  1.00  0.00            
ATOM    927  HD1 PRO    19      58.700  43.780  53.370  1.00  0.00            
ATOM    928  HD2 PRO    19      60.250  44.110  52.770  1.00  0.00            
ATOM    929  CG  PRO    19      59.810  41.990  52.910  1.00  0.00            
ATOM    930  HG1 PRO    19      59.020  41.770  52.190  1.00  0.00            
ATOM    931  HG2 PRO    19      60.810  41.840  52.510  1.00  0.00            
ATOM    932  CB  PRO    19      59.750  41.220  54.180  1.00  0.00            
ATOM    933  HB1 PRO    19      58.710  41.010  54.450  1.00  0.00            
ATOM    934  HB2 PRO    19      60.200  40.230  54.070  1.00  0.00            
ATOM    935  CA  PRO    19      60.480  42.080  55.170  1.00  0.00            
ATOM    936  HA  PRO    19      59.960  41.930  56.120  1.00  0.00            
ATOM    937  C   PRO    19      61.950  41.810  55.440  1.00  0.00            
ATOM    938  O   PRO    19      62.810  42.530  54.870  1.00  0.00            
ATOM    939  N   HYP    20      62.290  40.710  56.140  1.00  0.00            
ATOM    940  CD2 HYP    20      61.530  39.830  57.080  1.00  0.00            
ATOM    941 1HD2 HYP    20      61.000  39.070  56.500  1.00  0.00            
ATOM    942 2HD2 HYP    20      60.770  40.310  57.700  1.00  0.00            
ATOM    943  CG  HYP    20      62.520  39.140  58.020  1.00  0.00            
ATOM    944  HG  HYP    20      62.090  38.200  58.340  1.00  0.00            
ATOM    945  OD1 HYP    20      62.880  39.990  59.130  1.00  0.00            
ATOM    946  HD1 HYP    20      62.090  40.130  59.660  1.00  0.00            
ATOM    947  CB  HYP    20      63.650  38.930  57.000  1.00  0.00            
ATOM    948  HB1 HYP    20      64.630  38.700  57.420  1.00  0.00            
ATOM    949  HB2 HYP    20      63.380  38.070  56.380  1.00  0.00            
ATOM    950  CA  HYP    20      63.710  40.300  56.270  1.00  0.00            
ATOM    951  HA  HYP    20      64.170  41.060  56.900  1.00  0.00            
ATOM    952  C   HYP    20      64.470  40.190  54.990  1.00  0.00            
ATOM    953  O   HYP    20      63.950  39.680  54.020  1.00  0.00            
ATOM    954  N   GLY    21      65.730  40.660  55.000  1.00  0.00            
ATOM    955  H   GLY    21      65.950  41.110  55.870  1.00  0.00            
ATOM    956  CA  GLY    21      66.730  40.540  53.870  1.00  0.00            
ATOM    957  HA1 GLY    21      66.350  40.970  52.940  1.00  0.00            
ATOM    958  HA2 GLY    21      67.660  41.030  54.150  1.00  0.00            
ATOM    959  C   GLY    21      67.150  39.150  53.520  1.00  0.00            
ATOM    960  O   GLY    21      66.600  38.180  54.070  1.00  0.00            
ATOM    961  N   PRO    22      68.100  39.000  52.590  1.00  0.00            
ATOM    962  CD  PRO    22      68.570  40.080  51.720  1.00  0.00            
ATOM    963  HD1 PRO    22      69.450  40.480  52.220  1.00  0.00            
ATOM    964  HD2 PRO    22      67.820  40.840  51.490  1.00  0.00            
ATOM    965  CG  PRO    22      69.000  39.420  50.470  1.00  0.00            
ATOM    966  HG1 PRO    22      68.080  39.160  49.950  1.00  0.00            
ATOM    967  HG2 PRO    22      69.680  40.060  49.900  1.00  0.00            
ATOM    968  CB  PRO    22      69.500  38.130  50.980  1.00  0.00            
ATOM    969  HB1 PRO    22      69.440  37.360  50.210  1.00  0.00            
ATOM    970  HB2 PRO    22      70.540  38.190  51.300  1.00  0.00            
ATOM    971  CA  PRO    22      68.660  37.700  52.130  1.00  0.00            
ATOM    972  HA  PRO    22      67.810  37.120  51.760  1.00  0.00            
ATOM    973  C   PRO    22      69.500  36.990  53.210  1.00  0.00            
ATOM    974  O   PRO    22      70.150  37.560  54.120  1.00  0.00            
ATOM    975  N   HYP    23      69.560  35.670  53.170  1.00  0.00            
ATOM    976  CD2 HYP    23      68.850  34.840  52.240  1.00  0.00            
ATOM    977 1HD2 HYP    23      69.240  34.960  51.230  1.00  0.00            
ATOM    978 2HD2 HYP    23      67.800  35.130  52.230  1.00  0.00            
ATOM    979  CG  HYP    23      69.090  33.410  52.660  1.00  0.00            
ATOM    980  HG  HYP    23      69.080  32.690  51.840  1.00  0.00            
ATOM    981  OD1 HYP    23      68.090  33.250  53.620  1.00  0.00            
ATOM    982  HD1 HYP    23      68.150  32.370  53.990  1.00  0.00            
ATOM    983  CB  HYP    23      70.460  33.490  53.280  1.00  0.00            
ATOM    984  HB1 HYP    23      70.390  32.750  54.070  1.00  0.00            
ATOM    985  HB2 HYP    23      71.280  33.300  52.580  1.00  0.00            
ATOM    986  CA  HYP    23      70.530  34.900  53.920  1.00  0.00            
ATOM    987  HA  HYP    23      70.110  34.650  54.890  1.00  0.00            
ATOM    988  C   HYP    23      71.930  35.400  54.010  1.00  0.00            
ATOM    989  O   HYP    23      72.470  35.830  53.000  1.00  0.00            
ATOM    990  N   GLY    24      72.740  35.170  55.080  1.00  0.00            
ATOM    991  H   GLY    24      72.260  34.800  55.890  1.00  0.00            
ATOM    992  CA  GLY    24      74.100  35.660  55.160  1.00  0.00            
ATOM    993  HA1 GLY    24      74.110  36.730  54.970  1.00  0.00            
ATOM    994  HA2 GLY    24      74.480  35.500  56.170  1.00  0.00            
ATOM    995  C   GLY    24      75.140  34.920  54.280  1.00  0.00            
ATOM    996  O   GLY    24      74.730  33.940  53.650  1.00  0.00            
ATOM    997  N   PRO    25      76.380  35.360  54.220  1.00  0.00            
ATOM    998  CD  PRO    25      76.920  36.460  54.910  1.00  0.00            
ATOM    999  HD1 PRO    25      76.500  37.370  54.480  1.00  0.00            
ATOM   1000  HD2 PRO    25      76.700  36.450  55.980  1.00  0.00            
ATOM   1001  CG  PRO    25      78.450  36.320  54.710  1.00  0.00            
ATOM   1002  HG1 PRO    25      78.930  37.300  54.710  1.00  0.00            
ATOM   1003  HG2 PRO    25      78.910  35.680  55.470  1.00  0.00            
ATOM   1004  CB  PRO    25      78.560  35.720  53.260  1.00  0.00            
ATOM   1005  HB1 PRO    25      78.330  36.490  52.520  1.00  0.00            
ATOM   1006  HB2 PRO    25      79.510  35.280  52.970  1.00  0.00            
ATOM   1007  CA  PRO    25      77.400  34.660  53.450  1.00  0.00            
ATOM   1008  HA  PRO    25      77.000  34.350  52.480  1.00  0.00            
ATOM   1009  C   PRO    25      77.870  33.300  54.110  1.00  0.00            
ATOM   1010  O   PRO    25      77.590  33.050  55.310  1.00  0.00            
ATOM   1011  N   HYP    26      78.590  32.450  53.430  1.00  0.00            
ATOM   1012  CD2 HYP    26      78.970  32.530  52.040  1.00  0.00            
ATOM   1013 1HD2 HYP    26      79.970  32.970  52.130  1.00  0.00            
ATOM   1014 2HD2 HYP    26      78.340  33.170  51.420  1.00  0.00            
ATOM   1015  CG  HYP    26      79.230  31.130  51.570  1.00  0.00            
ATOM   1016  HG  HYP    26      79.950  31.080  50.760  1.00  0.00            
ATOM   1017  OD1 HYP    26      78.120  30.400  51.200  1.00  0.00            
ATOM   1018  HD1 HYP    26      77.750  30.880  50.450  1.00  0.00            
ATOM   1019  CB  HYP    26      79.820  30.540  52.810  1.00  0.00            
ATOM   1020  HB1 HYP    26      79.770  29.450  52.840  1.00  0.00            
ATOM   1021  HB2 HYP    26      80.880  30.780  52.930  1.00  0.00            
ATOM   1022  CA  HYP    26      79.100  31.220  53.960  1.00  0.00            
ATOM   1023  HA  HYP    26      78.330  30.540  54.330  1.00  0.00            
ATOM   1024  C   HYP    26      80.040  31.500  55.110  1.00  0.00            
ATOM   1025  O   HYP    26      80.750  32.410  55.110  1.00  0.00            
ATOM   1026  N   GLY    27      80.020  30.540  56.030  1.00  0.00            
ATOM   1027  H   GLY    27      79.320  29.810  56.050  1.00  0.00            
ATOM   1028  CA  GLY    27      80.790  30.730  57.220  1.00  0.00            
ATOM   1029  HA1 GLY    27      80.860  31.750  57.580  1.00  0.00            
ATOM   1030  HA2 GLY    27      80.270  30.220  58.030  1.00  0.00            
ATOM   1031  C   GLY    27      82.250  30.190  57.120  1.00  0.00            
ATOM   1032  O   GLY    27      82.790  29.970  56.000  1.00  0.00            
ATOM   1033  N   PRO    28      83.030  30.140  58.240  1.00  0.00            
ATOM   1034  CD  PRO    28      82.440  30.480  59.580  1.00  0.00            
ATOM   1035  HD1 PRO    28      81.830  31.380  59.600  1.00  0.00            
ATOM   1036  HD2 PRO    28      81.900  29.670  60.070  1.00  0.00            
ATOM   1037  CG  PRO    28      83.700  30.880  60.410  1.00  0.00            
ATOM   1038  HG1 PRO    28      83.970  31.930  60.340  1.00  0.00            
ATOM   1039  HG2 PRO    28      83.590  30.640  61.470  1.00  0.00            
ATOM   1040  CB  PRO    28      84.800  30.040  59.790  1.00  0.00            
ATOM   1041  HB1 PRO    28      85.800  30.410  59.980  1.00  0.00            
ATOM   1042  HB2 PRO    28      84.790  29.080  60.310  1.00  0.00            
ATOM   1043  CA  PRO    28      84.430  29.930  58.320  1.00  0.00            
ATOM   1044  HA  PRO    28      84.980  30.750  57.880  1.00  0.00            
ATOM   1045  C   PRO    28      84.710  28.570  57.700  1.00  0.00            
ATOM   1046  O   PRO    28      84.160  27.530  58.130  1.00  0.00            
ATOM   1047  N   HYP    29      85.430  28.460  56.580  1.00  0.00            
ATOM   1048  CD2 HYP    29      85.910  29.590  55.840  1.00  0.00            
ATOM   1049 1HD2 HYP    29      86.870  29.930  56.240  1.00  0.00            
ATOM   1050 2HD2 HYP    29      85.240  30.420  55.650  1.00  0.00            
ATOM   1051  CG  HYP    29      86.300  28.940  54.470  1.00  0.00            
ATOM   1052  HG  HYP    29      87.080  29.500  53.960  1.00  0.00            
ATOM   1053  OD1 HYP    29      85.170  28.800  53.630  1.00  0.00            
ATOM   1054  HD1 HYP    29      84.500  29.440  53.890  1.00  0.00            
ATOM   1055  CB  HYP    29      87.000  27.710  54.880  1.00  0.00            
ATOM   1056  HB1 HYP    29      86.940  26.950  54.100  1.00  0.00            
ATOM   1057  HB2 HYP    29      88.030  27.900  55.170  1.00  0.00            
ATOM   1058  CA  HYP    29      86.110  27.240  56.070  1.00  0.00            
ATOM   1059  HA  HYP    29      85.300  26.620  55.690  1.00  0.00            
ATOM   1060  C   HYP    29      86.820  26.440  57.130  1.00  0.00            
ATOM   1061  O   HYP    29      87.520  27.070  57.930  1.00  0.00            
ATOM   1062  N   GLY    30      86.810  25.110  57.050  1.00  0.00            
ATOM   1063  H   GLY    30      86.230  24.650  56.350  1.00  0.00            
ATOM   1064  CA  GLY    30      87.490  24.210  57.920  1.00  0.00            
ATOM   1065  HA1 GLY    30      87.720  23.320  57.330  1.00  0.00            
ATOM   1066  HA2 GLY    30      88.460  24.570  58.240  1.00  0.00            
ATOM   1067  C   GLY    30      86.570  23.860  59.080  1.00  0.00            
ATOM   1068  O   GLY    30      85.520  24.450  59.330  1.00  0.00            
ATOM   1069  N   NH2    31      86.850  22.710  59.750  1.00  0.00            
ATOM   1070  H1  NH2    31      87.740  22.300  59.520  1.00  0.00            
ATOM   1071  H2  NH2    31      86.180  22.380  60.430  1.00  0.00            
TER
