# Supplementary material for: A solution structure analysis reveals a bent collagen triple helix in the complement activation recognition molecule mannan-binding lectin
Source: J Biol Chem. 2022 Dec 15;299(2):102799. doi: 10.1016/j.jbc.2022.102799 (PMC9898670; doi:10.1016/j.jbc.2022.102799)
Supplement: top10-mblC [file mmc4.zip › 5-MBL-control_4107.pdb]

ATOM      1  CH3 ACE     1      65.910  92.930  72.650  1.00  0.00            
ATOM      2 1HH3 ACE     1      65.980  93.610  71.810  1.00  0.00            
ATOM      3 2HH3 ACE     1      65.010  93.240  73.190  1.00  0.00            
ATOM      4 3HH3 ACE     1      66.750  93.120  73.320  1.00  0.00            
ATOM      5  C   ACE     1      65.740  91.460  72.120  1.00  0.00            
ATOM      6  O   ACE     1      65.830  91.200  70.920  1.00  0.00            
ATOM      7  N   PRO     2      65.680  90.490  73.020  1.00  0.00            
ATOM      8  CD  PRO     2      65.820  90.600  74.500  1.00  0.00            
ATOM      9  HD1 PRO     2      65.100  91.300  74.900  1.00  0.00            
ATOM     10  HD2 PRO     2      66.850  90.840  74.750  1.00  0.00            
ATOM     11  CG  PRO     2      65.530  89.240  75.140  1.00  0.00            
ATOM     12  HG1 PRO     2      66.060  89.080  76.080  1.00  0.00            
ATOM     13  HG2 PRO     2      64.450  89.120  75.290  1.00  0.00            
ATOM     14  CB  PRO     2      65.920  88.320  73.980  1.00  0.00            
ATOM     15  HB1 PRO     2      66.930  87.930  74.080  1.00  0.00            
ATOM     16  HB2 PRO     2      65.290  87.430  74.060  1.00  0.00            
ATOM     17  CA  PRO     2      65.540  89.100  72.700  1.00  0.00            
ATOM     18  HA  PRO     2      66.220  88.880  71.880  1.00  0.00            
ATOM     19  C   PRO     2      64.180  88.730  72.190  1.00  0.00            
ATOM     20  O   PRO     2      63.150  89.350  72.530  1.00  0.00            
ATOM     21  N   HYP     3      64.160  87.710  71.260  1.00  0.00            
ATOM     22  CD2 HYP     3      65.250  87.010  70.640  1.00  0.00            
ATOM     23 1HD2 HYP     3      65.940  86.770  71.460  1.00  0.00            
ATOM     24 2HD2 HYP     3      65.690  87.530  69.790  1.00  0.00            
ATOM     25  CG  HYP     3      64.600  85.720  70.120  1.00  0.00            
ATOM     26  HG  HYP     3      64.420  85.070  70.980  1.00  0.00            
ATOM     27  OD1 HYP     3      65.410  85.130  69.130  1.00  0.00            
ATOM     28  HD1 HYP     3      66.270  85.560  69.070  1.00  0.00            
ATOM     29  CB  HYP     3      63.280  86.230  69.580  1.00  0.00            
ATOM     30  HB1 HYP     3      63.310  86.800  68.650  1.00  0.00            
ATOM     31  HB2 HYP     3      62.520  85.460  69.480  1.00  0.00            
ATOM     32  CA  HYP     3      62.910  87.180  70.700  1.00  0.00            
ATOM     33  HA  HYP     3      62.300  88.030  70.420  1.00  0.00            
ATOM     34  C   HYP     3      62.090  86.400  71.820  1.00  0.00            
ATOM     35  O   HYP     3      62.640  85.940  72.810  1.00  0.00            
ATOM     36  N   GLY     4      60.840  86.160  71.490  1.00  0.00            
ATOM     37  H   GLY     4      60.430  86.680  70.720  1.00  0.00            
ATOM     38  CA  GLY     4      59.960  85.320  72.360  1.00  0.00            
ATOM     39  HA1 GLY     4      60.010  85.640  73.400  1.00  0.00            
ATOM     40  HA2 GLY     4      58.940  85.460  71.990  1.00  0.00            
ATOM     41  C   GLY     4      60.330  83.820  72.290  1.00  0.00            
ATOM     42  O   GLY     4      61.290  83.430  71.600  1.00  0.00            
ATOM     43  N   PRO     5      59.690  83.030  73.220  1.00  0.00            
ATOM     44  CD  PRO     5      58.580  83.450  74.090  1.00  0.00            
ATOM     45  HD1 PRO     5      58.850  83.990  74.990  1.00  0.00            
ATOM     46  HD2 PRO     5      57.850  84.020  73.520  1.00  0.00            
ATOM     47  CG  PRO     5      58.010  82.130  74.540  1.00  0.00            
ATOM     48  HG1 PRO     5      57.600  82.350  75.530  1.00  0.00            
ATOM     49  HG2 PRO     5      57.290  81.760  73.810  1.00  0.00            
ATOM     50  CB  PRO     5      59.160  81.120  74.520  1.00  0.00            
ATOM     51  HB1 PRO     5      59.850  81.310  75.350  1.00  0.00            
ATOM     52  HB2 PRO     5      58.750  80.110  74.500  1.00  0.00            
ATOM     53  CA  PRO     5      59.970  81.580  73.300  1.00  0.00            
ATOM     54  HA  PRO     5      61.010  81.360  73.540  1.00  0.00            
ATOM     55  C   PRO     5      59.620  80.920  71.930  1.00  0.00            
ATOM     56  O   PRO     5      58.820  81.480  71.090  1.00  0.00            
ATOM     57  N   HYP     6      60.240  79.750  71.620  1.00  0.00            
ATOM     58  CD2 HYP     6      61.230  78.940  72.390  1.00  0.00            
ATOM     59 1HD2 HYP     6      60.710  78.370  73.150  1.00  0.00            
ATOM     60 2HD2 HYP     6      62.000  79.580  72.820  1.00  0.00            
ATOM     61  CG  HYP     6      62.040  78.160  71.310  1.00  0.00            
ATOM     62  HG  HYP     6      62.400  77.250  71.790  1.00  0.00            
ATOM     63  OD1 HYP     6      63.080  79.050  70.860  1.00  0.00            
ATOM     64  HD1 HYP     6      63.380  79.420  71.690  1.00  0.00            
ATOM     65  CB  HYP     6      60.940  77.820  70.290  1.00  0.00            
ATOM     66  HB1 HYP     6      61.470  77.640  69.350  1.00  0.00            
ATOM     67  HB2 HYP     6      60.340  76.990  70.670  1.00  0.00            
ATOM     68  CA  HYP     6      60.050  79.070  70.270  1.00  0.00            
ATOM     69  HA  HYP     6      60.440  79.770  69.530  1.00  0.00            
ATOM     70  C   HYP     6      58.580  78.680  70.020  1.00  0.00            
ATOM     71  O   HYP     6      57.890  78.610  70.960  1.00  0.00            
ATOM     72  N   GLY     7      58.140  78.410  68.840  1.00  0.00            
ATOM     73  H   GLY     7      58.800  78.490  68.080  1.00  0.00            
ATOM     74  CA  GLY     7      56.780  77.960  68.480  1.00  0.00            
ATOM     75  HA1 GLY     7      56.160  78.690  68.990  1.00  0.00            
ATOM     76  HA2 GLY     7      56.650  78.070  67.400  1.00  0.00            
ATOM     77  C   GLY     7      56.310  76.610  69.010  1.00  0.00            
ATOM     78  O   GLY     7      57.090  75.940  69.610  1.00  0.00            
ATOM     79  N   PRO     8      55.110  76.160  68.660  1.00  0.00            
ATOM     80  CD  PRO     8      54.100  76.870  67.950  1.00  0.00            
ATOM     81  HD1 PRO     8      54.110  77.960  67.950  1.00  0.00            
ATOM     82  HD2 PRO     8      54.170  76.530  66.910  1.00  0.00            
ATOM     83  CG  PRO     8      52.740  76.400  68.500  1.00  0.00            
ATOM     84  HG1 PRO     8      52.440  76.920  69.400  1.00  0.00            
ATOM     85  HG2 PRO     8      51.850  76.400  67.860  1.00  0.00            
ATOM     86  CB  PRO     8      53.110  74.880  68.540  1.00  0.00            
ATOM     87  HB1 PRO     8      52.530  74.270  69.230  1.00  0.00            
ATOM     88  HB2 PRO     8      52.900  74.620  67.500  1.00  0.00            
ATOM     89  CA  PRO     8      54.580  74.810  68.960  1.00  0.00            
ATOM     90  HA  PRO     8      54.640  74.570  70.020  1.00  0.00            
ATOM     91  C   PRO     8      55.270  73.630  68.220  1.00  0.00            
ATOM     92  O   PRO     8      55.970  73.930  67.210  1.00  0.00            
ATOM     93  N   HYP     9      55.270  72.360  68.630  1.00  0.00            
ATOM     94  CD2 HYP     9      54.550  71.860  69.790  1.00  0.00            
ATOM     95 1HD2 HYP     9      53.540  71.620  69.440  1.00  0.00            
ATOM     96 2HD2 HYP     9      54.730  72.500  70.650  1.00  0.00            
ATOM     97  CG  HYP     9      55.350  70.580  70.120  1.00  0.00            
ATOM     98  HG  HYP     9      54.630  69.880  70.550  1.00  0.00            
ATOM     99  OD1 HYP     9      56.520  70.700  70.890  1.00  0.00            
ATOM    100  HD1 HYP     9      56.150  71.140  71.660  1.00  0.00            
ATOM    101  CB  HYP     9      55.780  70.030  68.690  1.00  0.00            
ATOM    102  HB1 HYP     9      56.690  69.430  68.750  1.00  0.00            
ATOM    103  HB2 HYP     9      54.900  69.460  68.380  1.00  0.00            
ATOM    104  CA  HYP     9      56.020  71.320  67.900  1.00  0.00            
ATOM    105  HA  HYP     9      57.090  71.550  67.940  1.00  0.00            
ATOM    106  C   HYP     9      55.460  71.170  66.450  1.00  0.00            
ATOM    107  O   HYP     9      54.310  71.450  66.200  1.00  0.00            
ATOM    108  N   GLY    10      56.310  70.830  65.440  1.00  0.00            
ATOM    109  H   GLY    10      57.240  70.520  65.680  1.00  0.00            
ATOM    110  CA  GLY    10      55.910  70.740  64.090  1.00  0.00            
ATOM    111  HA1 GLY    10      55.320  71.640  63.880  1.00  0.00            
ATOM    112  HA2 GLY    10      56.810  70.620  63.490  1.00  0.00            
ATOM    113  C   GLY    10      55.050  69.530  63.640  1.00  0.00            
ATOM    114  O   GLY    10      54.530  68.780  64.480  1.00  0.00            
ATOM    115  N   PRO    11      54.840  69.310  62.300  1.00  0.00            
ATOM    116  CD  PRO    11      55.390  70.160  61.290  1.00  0.00            
ATOM    117  HD1 PRO    11      55.000  71.180  61.280  1.00  0.00            
ATOM    118  HD2 PRO    11      56.430  70.250  61.580  1.00  0.00            
ATOM    119  CG  PRO    11      55.110  69.400  60.020  1.00  0.00            
ATOM    120  HG1 PRO    11      54.960  70.060  59.160  1.00  0.00            
ATOM    121  HG2 PRO    11      55.940  68.740  59.770  1.00  0.00            
ATOM    122  CB  PRO    11      53.830  68.550  60.260  1.00  0.00            
ATOM    123  HB1 PRO    11      52.960  69.200  60.160  1.00  0.00            
ATOM    124  HB2 PRO    11      53.730  67.640  59.670  1.00  0.00            
ATOM    125  CA  PRO    11      54.040  68.230  61.750  1.00  0.00            
ATOM    126  HA  PRO    11      53.020  68.170  62.120  1.00  0.00            
ATOM    127  C   PRO    11      54.720  66.870  61.950  1.00  0.00            
ATOM    128  O   PRO    11      55.960  66.820  61.960  1.00  0.00            
ATOM    129  N   HYP    12      54.030  65.730  61.700  1.00  0.00            
ATOM    130  CD2 HYP    12      52.570  65.480  61.660  1.00  0.00            
ATOM    131 1HD2 HYP    12      52.230  65.890  60.710  1.00  0.00            
ATOM    132 2HD2 HYP    12      52.080  66.050  62.450  1.00  0.00            
ATOM    133  CG  HYP    12      52.400  63.990  61.880  1.00  0.00            
ATOM    134  HG  HYP    12      51.400  63.680  61.570  1.00  0.00            
ATOM    135  OD1 HYP    12      52.490  63.760  63.260  1.00  0.00            
ATOM    136  HD1 HYP    12      52.460  62.800  63.320  1.00  0.00            
ATOM    137  CB  HYP    12      53.510  63.440  61.030  1.00  0.00            
ATOM    138  HB1 HYP    12      53.790  62.460  61.410  1.00  0.00            
ATOM    139  HB2 HYP    12      53.240  63.460  59.970  1.00  0.00            
ATOM    140  CA  HYP    12      54.680  64.390  61.420  1.00  0.00            
ATOM    141  HA  HYP    12      55.100  64.080  62.380  1.00  0.00            
ATOM    142  C   HYP    12      55.700  64.490  60.280  1.00  0.00            
ATOM    143  O   HYP    12      55.480  65.200  59.330  1.00  0.00            
ATOM    144  N   GLY    13      56.710  63.630  60.240  1.00  0.00            
ATOM    145  H   GLY    13      56.910  63.020  61.010  1.00  0.00            
ATOM    146  CA  GLY    13      57.660  63.470  59.110  1.00  0.00            
ATOM    147  HA1 GLY    13      58.010  64.470  58.840  1.00  0.00            
ATOM    148  HA2 GLY    13      58.500  62.810  59.320  1.00  0.00            
ATOM    149  C   GLY    13      57.060  62.640  57.890  1.00  0.00            
ATOM    150  O   GLY    13      55.800  62.540  57.740  1.00  0.00            
ATOM    151  N   GLN    14      57.920  62.120  57.010  1.00  0.00            
ATOM    152  H   GLN    14      58.900  62.290  57.170  1.00  0.00            
ATOM    153  CA  GLN    14      57.550  61.260  55.830  1.00  0.00            
ATOM    154  HA  GLN    14      56.490  61.010  55.930  1.00  0.00            
ATOM    155  CB  GLN    14      57.740  62.200  54.590  1.00  0.00            
ATOM    156  HB1 GLN    14      58.810  62.340  54.480  1.00  0.00            
ATOM    157  HB2 GLN    14      57.340  61.660  53.730  1.00  0.00            
ATOM    158  CG  GLN    14      57.060  63.580  54.560  1.00  0.00            
ATOM    159  HG1 GLN    14      57.510  64.240  55.310  1.00  0.00            
ATOM    160  HG2 GLN    14      57.320  64.030  53.600  1.00  0.00            
ATOM    161  CD  GLN    14      55.610  63.630  54.760  1.00  0.00            
ATOM    162  OE1 GLN    14      54.950  62.610  54.750  1.00  0.00            
ATOM    163  NE2 GLN    14      55.060  64.800  54.890  1.00  0.00            
ATOM    164 1HE2 GLN    14      54.050  64.810  54.930  1.00  0.00            
ATOM    165 2HE2 GLN    14      55.570  65.670  54.800  1.00  0.00            
ATOM    166  C   GLN    14      58.350  59.920  55.800  1.00  0.00            
ATOM    167  O   GLN    14      58.950  59.450  56.780  1.00  0.00            
ATOM    168  N   GLY    15      58.370  59.190  54.650  1.00  0.00            
ATOM    169  H   GLY    15      57.720  59.320  53.890  1.00  0.00            
ATOM    170  CA  GLY    15      59.510  58.250  54.430  1.00  0.00            
ATOM    171  HA1 GLY    15      60.470  58.750  54.400  1.00  0.00            
ATOM    172  HA2 GLY    15      59.620  57.660  55.340  1.00  0.00            
ATOM    173  C   GLY    15      59.460  57.310  53.200  1.00  0.00            
ATOM    174  O   GLY    15      58.470  57.410  52.480  1.00  0.00            
ATOM    175  N   PRO    16      60.410  56.370  52.970  1.00  0.00            
ATOM    176  CD  PRO    16      61.710  56.540  53.490  1.00  0.00            
ATOM    177  HD1 PRO    16      61.590  56.420  54.560  1.00  0.00            
ATOM    178  HD2 PRO    16      62.160  57.500  53.230  1.00  0.00            
ATOM    179  CG  PRO    16      62.550  55.430  52.830  1.00  0.00            
ATOM    180  HG1 PRO    16      63.340  55.970  52.310  1.00  0.00            
ATOM    181  HG2 PRO    16      63.080  54.760  53.510  1.00  0.00            
ATOM    182  CB  PRO    16      61.570  54.610  51.940  1.00  0.00            
ATOM    183  HB1 PRO    16      62.020  54.560  50.950  1.00  0.00            
ATOM    184  HB2 PRO    16      61.360  53.690  52.480  1.00  0.00            
ATOM    185  CA  PRO    16      60.270  55.430  51.880  1.00  0.00            
ATOM    186  HA  PRO    16      60.300  55.950  50.920  1.00  0.00            
ATOM    187  C   PRO    16      59.030  54.490  52.050  1.00  0.00            
ATOM    188  O   PRO    16      58.560  54.210  53.200  1.00  0.00            
ATOM    189  N   HYP    17      58.600  53.840  50.930  1.00  0.00            
ATOM    190  CD2 HYP    17      58.770  54.360  49.570  1.00  0.00            
ATOM    191 1HD2 HYP    17      59.720  54.110  49.100  1.00  0.00            
ATOM    192 2HD2 HYP    17      58.710  55.440  49.620  1.00  0.00            
ATOM    193  CG  HYP    17      57.720  53.690  48.760  1.00  0.00            
ATOM    194  HG  HYP    17      58.100  53.490  47.750  1.00  0.00            
ATOM    195  OD1 HYP    17      56.510  54.340  48.760  1.00  0.00            
ATOM    196  HD1 HYP    17      56.670  55.180  48.330  1.00  0.00            
ATOM    197  CB  HYP    17      57.540  52.320  49.420  1.00  0.00            
ATOM    198  HB1 HYP    17      56.550  51.860  49.320  1.00  0.00            
ATOM    199  HB2 HYP    17      58.350  51.690  49.050  1.00  0.00            
ATOM    200  CA  HYP    17      57.690  52.730  50.900  1.00  0.00            
ATOM    201  HA  HYP    17      56.810  53.210  51.330  1.00  0.00            
ATOM    202  C   HYP    17      58.230  51.550  51.760  1.00  0.00            
ATOM    203  O   HYP    17      59.420  51.300  51.840  1.00  0.00            
ATOM    204  N   GLY    18      57.270  50.790  52.290  1.00  0.00            
ATOM    205  H   GLY    18      56.320  51.090  52.170  1.00  0.00            
ATOM    206  CA  GLY    18      57.620  49.650  53.260  1.00  0.00            
ATOM    207  HA1 GLY    18      58.430  50.010  53.900  1.00  0.00            
ATOM    208  HA2 GLY    18      56.700  49.540  53.840  1.00  0.00            
ATOM    209  C   GLY    18      58.090  48.340  52.630  1.00  0.00            
ATOM    210  O   GLY    18      58.320  48.380  51.420  1.00  0.00            
ATOM    211  N   PRO    19      58.250  47.260  53.350  1.00  0.00            
ATOM    212  CD  PRO    19      58.150  47.130  54.790  1.00  0.00            
ATOM    213  HD1 PRO    19      57.150  46.710  54.940  1.00  0.00            
ATOM    214  HD2 PRO    19      58.350  48.030  55.370  1.00  0.00            
ATOM    215  CG  PRO    19      59.240  46.040  55.020  1.00  0.00            
ATOM    216  HG1 PRO    19      60.120  46.640  54.810  1.00  0.00            
ATOM    217  HG2 PRO    19      59.180  45.600  56.020  1.00  0.00            
ATOM    218  CB  PRO    19      58.990  45.020  53.840  1.00  0.00            
ATOM    219  HB1 PRO    19      59.830  44.370  53.600  1.00  0.00            
ATOM    220  HB2 PRO    19      58.100  44.510  54.220  1.00  0.00            
ATOM    221  CA  PRO    19      58.690  46.010  52.670  1.00  0.00            
ATOM    222  HA  PRO    19      59.610  46.110  52.090  1.00  0.00            
ATOM    223  C   PRO    19      57.570  45.350  51.810  1.00  0.00            
ATOM    224  O   PRO    19      56.390  45.660  51.990  1.00  0.00            
ATOM    225  N   HYP    20      57.930  44.320  50.990  1.00  0.00            
ATOM    226  CD2 HYP    20      59.280  43.930  50.620  1.00  0.00            
ATOM    227 1HD2 HYP    20      59.820  43.450  51.440  1.00  0.00            
ATOM    228 2HD2 HYP    20      59.890  44.790  50.340  1.00  0.00            
ATOM    229  CG  HYP    20      59.270  42.920  49.510  1.00  0.00            
ATOM    230  HG  HYP    20      60.100  42.230  49.610  1.00  0.00            
ATOM    231  OD1 HYP    20      59.310  43.600  48.270  1.00  0.00            
ATOM    232  HD1 HYP    20      60.160  44.050  48.230  1.00  0.00            
ATOM    233  CB  HYP    20      57.900  42.230  49.720  1.00  0.00            
ATOM    234  HB1 HYP    20      57.550  41.810  48.780  1.00  0.00            
ATOM    235  HB2 HYP    20      58.040  41.380  50.390  1.00  0.00            
ATOM    236  CA  HYP    20      57.040  43.380  50.350  1.00  0.00            
ATOM    237  HA  HYP    20      56.660  43.870  49.450  1.00  0.00            
ATOM    238  C   HYP    20      55.950  42.670  51.180  1.00  0.00            
ATOM    239  O   HYP    20      56.100  42.140  52.300  1.00  0.00            
ATOM    240  N   GLY    21      54.720  42.760  50.650  1.00  0.00            
ATOM    241  H   GLY    21      54.610  43.040  49.690  1.00  0.00            
ATOM    242  CA  GLY    21      53.520  42.180  51.230  1.00  0.00            
ATOM    243  HA1 GLY    21      53.300  42.580  52.220  1.00  0.00            
ATOM    244  HA2 GLY    21      52.590  42.380  50.700  1.00  0.00            
ATOM    245  C   GLY    21      53.600  40.650  51.260  1.00  0.00            
ATOM    246  O   GLY    21      54.510  40.100  50.680  1.00  0.00            
ATOM    247  N   PRO    22      52.640  39.900  51.870  1.00  0.00            
ATOM    248  CD  PRO    22      51.680  40.490  52.710  1.00  0.00            
ATOM    249  HD1 PRO    22      51.910  41.450  53.180  1.00  0.00            
ATOM    250  HD2 PRO    22      50.750  40.680  52.170  1.00  0.00            
ATOM    251  CG  PRO    22      51.390  39.430  53.760  1.00  0.00            
ATOM    252  HG1 PRO    22      52.190  39.510  54.500  1.00  0.00            
ATOM    253  HG2 PRO    22      50.480  39.610  54.320  1.00  0.00            
ATOM    254  CB  PRO    22      51.380  38.100  52.940  1.00  0.00            
ATOM    255  HB1 PRO    22      51.580  37.330  53.690  1.00  0.00            
ATOM    256  HB2 PRO    22      50.410  37.950  52.460  1.00  0.00            
ATOM    257  CA  PRO    22      52.530  38.420  51.920  1.00  0.00            
ATOM    258  HA  PRO    22      53.470  37.980  52.250  1.00  0.00            
ATOM    259  C   PRO    22      52.240  37.770  50.520  1.00  0.00            
ATOM    260  O   PRO    22      51.800  38.460  49.590  1.00  0.00            
ATOM    261  N   HYP    23      52.470  36.490  50.330  1.00  0.00            
ATOM    262  CD2 HYP    23      53.200  35.590  51.230  1.00  0.00            
ATOM    263 1HD2 HYP    23      52.480  35.070  51.860  1.00  0.00            
ATOM    264 2HD2 HYP    23      53.980  36.220  51.640  1.00  0.00            
ATOM    265  CG  HYP    23      53.850  34.550  50.370  1.00  0.00            
ATOM    266  HG  HYP    23      53.980  33.640  50.970  1.00  0.00            
ATOM    267  OD1 HYP    23      55.080  35.010  49.860  1.00  0.00            
ATOM    268  HD1 HYP    23      55.590  34.230  49.640  1.00  0.00            
ATOM    269  CB  HYP    23      52.760  34.260  49.320  1.00  0.00            
ATOM    270  HB1 HYP    23      53.130  33.840  48.380  1.00  0.00            
ATOM    271  HB2 HYP    23      51.950  33.740  49.820  1.00  0.00            
ATOM    272  CA  HYP    23      52.410  35.770  49.050  1.00  0.00            
ATOM    273  HA  HYP    23      53.150  36.180  48.360  1.00  0.00            
ATOM    274  C   HYP    23      50.950  35.630  48.530  1.00  0.00            
ATOM    275  O   HYP    23      49.970  35.840  49.240  1.00  0.00            
ATOM    276  N   GLY    24      50.800  35.390  47.200  1.00  0.00            
ATOM    277  H   GLY    24      51.560  34.990  46.670  1.00  0.00            
ATOM    278  CA  GLY    24      49.520  35.570  46.540  1.00  0.00            
ATOM    279  HA1 GLY    24      49.030  36.510  46.790  1.00  0.00            
ATOM    280  HA2 GLY    24      49.690  35.700  45.470  1.00  0.00            
ATOM    281  C   GLY    24      48.480  34.390  46.600  1.00  0.00            
ATOM    282  O   GLY    24      48.770  33.270  47.040  1.00  0.00            
ATOM    283  N   PRO    25      47.230  34.660  46.080  1.00  0.00            
ATOM    284  CD  PRO    25      46.810  35.930  45.570  1.00  0.00            
ATOM    285  HD1 PRO    25      47.470  36.240  44.760  1.00  0.00            
ATOM    286  HD2 PRO    25      46.770  36.650  46.380  1.00  0.00            
ATOM    287  CG  PRO    25      45.410  35.760  45.060  1.00  0.00            
ATOM    288  HG1 PRO    25      44.810  36.650  45.280  1.00  0.00            
ATOM    289  HG2 PRO    25      45.540  35.600  43.990  1.00  0.00            
ATOM    290  CB  PRO    25      44.830  34.570  45.770  1.00  0.00            
ATOM    291  HB1 PRO    25      44.530  34.890  46.770  1.00  0.00            
ATOM    292  HB2 PRO    25      44.030  34.000  45.290  1.00  0.00            
ATOM    293  CA  PRO    25      46.090  33.730  45.950  1.00  0.00            
ATOM    294  HA  PRO    25      45.990  33.150  46.870  1.00  0.00            
ATOM    295  C   PRO    25      46.330  32.650  44.870  1.00  0.00            
ATOM    296  O   PRO    25      47.080  32.800  43.880  1.00  0.00            
ATOM    297  N   HYP    26      45.800  31.400  45.040  1.00  0.00            
ATOM    298  CD2 HYP    26      45.010  30.910  46.220  1.00  0.00            
ATOM    299 1HD2 HYP    26      43.940  30.870  46.030  1.00  0.00            
ATOM    300 2HD2 HYP    26      45.100  31.520  47.120  1.00  0.00            
ATOM    301  CG  HYP    26      45.610  29.490  46.410  1.00  0.00            
ATOM    302  HG  HYP    26      44.950  28.880  47.030  1.00  0.00            
ATOM    303  OD1 HYP    26      46.830  29.560  47.100  1.00  0.00            
ATOM    304  HD1 HYP    26      46.790  30.250  47.770  1.00  0.00            
ATOM    305  CB  HYP    26      45.620  29.030  44.990  1.00  0.00            
ATOM    306  HB1 HYP    26      46.200  28.130  44.800  1.00  0.00            
ATOM    307  HB2 HYP    26      44.590  28.960  44.640  1.00  0.00            
ATOM    308  CA  HYP    26      46.210  30.230  44.250  1.00  0.00            
ATOM    309  HA  HYP    26      47.290  30.130  44.350  1.00  0.00            
ATOM    310  C   HYP    26      45.840  30.230  42.740  1.00  0.00            
ATOM    311  O   HYP    26      44.740  30.710  42.410  1.00  0.00            
ATOM    312  N   GLY    27      46.670  29.730  41.800  1.00  0.00            
ATOM    313  H   GLY    27      47.530  29.350  42.150  1.00  0.00            
ATOM    314  CA  GLY    27      46.570  29.810  40.390  1.00  0.00            
ATOM    315  HA1 GLY    27      46.590  30.880  40.220  1.00  0.00            
ATOM    316  HA2 GLY    27      47.490  29.470  39.920  1.00  0.00            
ATOM    317  C   GLY    27      45.320  29.130  39.780  1.00  0.00            
ATOM    318  O   GLY    27      44.510  28.460  40.480  1.00  0.00            
ATOM    319  N   PRO    28      45.080  29.270  38.480  1.00  0.00            
ATOM    320  CD  PRO    28      45.840  30.060  37.500  1.00  0.00            
ATOM    321  HD1 PRO    28      45.980  31.080  37.840  1.00  0.00            
ATOM    322  HD2 PRO    28      46.820  29.590  37.410  1.00  0.00            
ATOM    323  CG  PRO    28      45.130  30.070  36.210  1.00  0.00            
ATOM    324  HG1 PRO    28      45.140  31.000  35.640  1.00  0.00            
ATOM    325  HG2 PRO    28      45.490  29.210  35.640  1.00  0.00            
ATOM    326  CB  PRO    28      43.710  29.760  36.640  1.00  0.00            
ATOM    327  HB1 PRO    28      43.260  30.620  37.150  1.00  0.00            
ATOM    328  HB2 PRO    28      43.210  29.440  35.730  1.00  0.00            
ATOM    329  CA  PRO    28      43.880  28.780  37.770  1.00  0.00            
ATOM    330  HA  PRO    28      43.020  28.730  38.440  1.00  0.00            
ATOM    331  C   PRO    28      44.100  27.300  37.310  1.00  0.00            
ATOM    332  O   PRO    28      45.280  26.900  37.310  1.00  0.00            
ATOM    333  N   HYP    29      43.140  26.570  36.760  1.00  0.00            
ATOM    334  CD2 HYP    29      41.800  26.980  36.560  1.00  0.00            
ATOM    335 1HD2 HYP    29      41.750  27.610  35.680  1.00  0.00            
ATOM    336 2HD2 HYP    29      41.480  27.630  37.380  1.00  0.00            
ATOM    337  CG  HYP    29      40.940  25.730  36.430  1.00  0.00            
ATOM    338  HG  HYP    29      40.090  25.930  35.790  1.00  0.00            
ATOM    339  OD1 HYP    29      40.490  25.150  37.670  1.00  0.00            
ATOM    340  HD1 HYP    29      40.120  24.300  37.430  1.00  0.00            
ATOM    341  CB  HYP    29      41.870  24.730  35.650  1.00  0.00            
ATOM    342  HB1 HYP    29      41.540  23.720  35.870  1.00  0.00            
ATOM    343  HB2 HYP    29      41.820  25.060  34.610  1.00  0.00            
ATOM    344  CA  HYP    29      43.190  25.160  36.240  1.00  0.00            
ATOM    345  HA  HYP    29      43.410  24.630  37.170  1.00  0.00            
ATOM    346  C   HYP    29      44.330  24.890  35.240  1.00  0.00            
ATOM    347  O   HYP    29      44.470  25.540  34.240  1.00  0.00            
ATOM    348  N   GLY    30      45.010  23.740  35.320  1.00  0.00            
ATOM    349  H   GLY    30      44.990  23.310  36.240  1.00  0.00            
ATOM    350  CA  GLY    30      46.010  23.250  34.390  1.00  0.00            
ATOM    351  HA1 GLY    30      46.650  24.120  34.230  1.00  0.00            
ATOM    352  HA2 GLY    30      46.600  22.480  34.860  1.00  0.00            
ATOM    353  C   GLY    30      45.680  22.650  33.030  1.00  0.00            
ATOM    354  O   GLY    30      44.570  22.630  32.570  1.00  0.00            
ATOM    355  N   NH2    31      46.650  22.150  32.330  1.00  0.00            
ATOM    356  H1  NH2    31      47.590  22.430  32.550  1.00  0.00            
ATOM    357  H2  NH2    31      46.490  21.540  31.530  1.00  0.00            
ATOM    358  CH3 ACE     1      60.840  91.900  71.510  1.00  0.00            
ATOM    359 1HH3 ACE     1      61.390  91.070  71.940  1.00  0.00            
ATOM    360 2HH3 ACE     1      61.470  92.730  71.160  1.00  0.00            
ATOM    361 3HH3 ACE     1      60.120  92.320  72.210  1.00  0.00            
ATOM    362  C   ACE     1      60.130  91.260  70.290  1.00  0.00            
ATOM    363  O   ACE     1      58.870  91.450  70.180  1.00  0.00            
ATOM    364  N   PRO     2      60.850  90.690  69.360  1.00  0.00            
ATOM    365  CD  PRO     2      62.290  90.880  69.310  1.00  0.00            
ATOM    366  HD1 PRO     2      62.580  91.870  69.670  1.00  0.00            
ATOM    367  HD2 PRO     2      62.780  90.150  69.950  1.00  0.00            
ATOM    368  CG  PRO     2      62.680  90.810  67.810  1.00  0.00            
ATOM    369  HG1 PRO     2      62.500  91.780  67.330  1.00  0.00            
ATOM    370  HG2 PRO     2      63.690  90.410  67.740  1.00  0.00            
ATOM    371  CB  PRO     2      61.670  89.770  67.310  1.00  0.00            
ATOM    372  HB1 PRO     2      61.490  89.980  66.260  1.00  0.00            
ATOM    373  HB2 PRO     2      62.110  88.780  67.460  1.00  0.00            
ATOM    374  CA  PRO     2      60.420  89.930  68.160  1.00  0.00            
ATOM    375  HA  PRO     2      59.810  90.640  67.600  1.00  0.00            
ATOM    376  C   PRO     2      59.700  88.650  68.530  1.00  0.00            
ATOM    377  O   PRO     2      59.970  88.080  69.590  1.00  0.00            
ATOM    378  N   HYP     3      58.780  88.210  67.660  1.00  0.00            
ATOM    379  CD2 HYP     3      58.100  88.900  66.640  1.00  0.00            
ATOM    380 1HD2 HYP     3      58.760  88.960  65.780  1.00  0.00            
ATOM    381 2HD2 HYP     3      57.890  89.930  66.920  1.00  0.00            
ATOM    382  CG  HYP     3      56.890  88.080  66.300  1.00  0.00            
ATOM    383  HG  HYP     3      56.510  88.230  65.290  1.00  0.00            
ATOM    384  OD1 HYP     3      55.950  88.390  67.280  1.00  0.00            
ATOM    385  HD1 HYP     3      56.290  89.150  67.760  1.00  0.00            
ATOM    386  CB  HYP     3      57.390  86.660  66.530  1.00  0.00            
ATOM    387  HB1 HYP     3      56.560  85.970  66.700  1.00  0.00            
ATOM    388  HB2 HYP     3      58.030  86.400  65.690  1.00  0.00            
ATOM    389  CA  HYP     3      58.290  86.850  67.750  1.00  0.00            
ATOM    390  HA  HYP     3      57.700  86.840  68.660  1.00  0.00            
ATOM    391  C   HYP     3      59.310  85.770  67.730  1.00  0.00            
ATOM    392  O   HYP     3      60.320  85.950  67.060  1.00  0.00            
ATOM    393  N   GLY     4      59.110  84.620  68.390  1.00  0.00            
ATOM    394  H   GLY     4      58.240  84.620  68.900  1.00  0.00            
ATOM    395  CA  GLY     4      60.100  83.670  68.550  1.00  0.00            
ATOM    396  HA1 GLY     4      60.950  84.040  69.110  1.00  0.00            
ATOM    397  HA2 GLY     4      59.650  82.840  69.100  1.00  0.00            
ATOM    398  C   GLY     4      60.550  82.920  67.220  1.00  0.00            
ATOM    399  O   GLY     4      59.780  82.920  66.260  1.00  0.00            
ATOM    400  N   PRO     5      61.650  82.240  67.400  1.00  0.00            
ATOM    401  CD  PRO     5      62.470  82.190  68.570  1.00  0.00            
ATOM    402  HD1 PRO     5      62.840  83.190  68.820  1.00  0.00            
ATOM    403  HD2 PRO     5      61.960  81.870  69.470  1.00  0.00            
ATOM    404  CG  PRO     5      63.510  81.120  68.200  1.00  0.00            
ATOM    405  HG1 PRO     5      64.390  81.560  68.660  1.00  0.00            
ATOM    406  HG2 PRO     5      63.220  80.140  68.590  1.00  0.00            
ATOM    407  CB  PRO     5      63.560  81.080  66.650  1.00  0.00            
ATOM    408  HB1 PRO     5      64.140  81.940  66.320  1.00  0.00            
ATOM    409  HB2 PRO     5      63.960  80.180  66.190  1.00  0.00            
ATOM    410  CA  PRO     5      62.100  81.340  66.300  1.00  0.00            
ATOM    411  HA  PRO     5      62.110  81.900  65.370  1.00  0.00            
ATOM    412  C   PRO     5      61.290  80.030  66.230  1.00  0.00            
ATOM    413  O   PRO     5      60.620  79.690  67.200  1.00  0.00            
ATOM    414  N   HYP     6      61.440  79.150  65.200  1.00  0.00            
ATOM    415  CD2 HYP     6      62.430  79.150  64.100  1.00  0.00            
ATOM    416 1HD2 HYP     6      63.300  78.540  64.330  1.00  0.00            
ATOM    417 2HD2 HYP     6      62.900  80.100  63.830  1.00  0.00            
ATOM    418  CG  HYP     6      61.550  78.690  62.870  1.00  0.00            
ATOM    419  HG  HYP     6      62.180  78.320  62.060  1.00  0.00            
ATOM    420  OD1 HYP     6      60.630  79.650  62.310  1.00  0.00            
ATOM    421  HD1 HYP     6      60.900  79.880  61.420  1.00  0.00            
ATOM    422  CB  HYP     6      60.770  77.490  63.640  1.00  0.00            
ATOM    423  HB1 HYP     6      59.810  77.280  63.170  1.00  0.00            
ATOM    424  HB2 HYP     6      61.360  76.580  63.720  1.00  0.00            
ATOM    425  CA  HYP     6      60.650  77.990  65.090  1.00  0.00            
ATOM    426  HA  HYP     6      59.620  78.360  65.100  1.00  0.00            
ATOM    427  C   HYP     6      60.780  76.880  66.150  1.00  0.00            
ATOM    428  O   HYP     6      61.900  76.600  66.700  1.00  0.00            
ATOM    429  N   GLY     7      59.680  76.210  66.320  1.00  0.00            
ATOM    430  H   GLY     7      58.900  76.490  65.740  1.00  0.00            
ATOM    431  CA  GLY     7      59.510  75.270  67.470  1.00  0.00            
ATOM    432  HA1 GLY     7      59.860  75.710  68.410  1.00  0.00            
ATOM    433  HA2 GLY     7      58.440  75.120  67.590  1.00  0.00            
ATOM    434  C   GLY     7      60.250  73.940  67.300  1.00  0.00            
ATOM    435  O   GLY     7      61.050  73.720  66.440  1.00  0.00            
ATOM    436  N   PRO     8      59.940  73.060  68.300  1.00  0.00            
ATOM    437  CD  PRO     8      59.040  73.360  69.430  1.00  0.00            
ATOM    438  HD1 PRO     8      58.020  73.150  69.110  1.00  0.00            
ATOM    439  HD2 PRO     8      59.200  74.390  69.750  1.00  0.00            
ATOM    440  CG  PRO     8      59.430  72.390  70.530  1.00  0.00            
ATOM    441  HG1 PRO     8      60.300  72.810  71.030  1.00  0.00            
ATOM    442  HG2 PRO     8      58.580  72.100  71.150  1.00  0.00            
ATOM    443  CB  PRO     8      59.850  71.140  69.660  1.00  0.00            
ATOM    444  HB1 PRO     8      60.570  70.620  70.280  1.00  0.00            
ATOM    445  HB2 PRO     8      58.950  70.610  69.340  1.00  0.00            
ATOM    446  CA  PRO     8      60.560  71.740  68.470  1.00  0.00            
ATOM    447  HA  PRO     8      61.610  71.970  68.670  1.00  0.00            
ATOM    448  C   PRO     8      60.390  70.880  67.190  1.00  0.00            
ATOM    449  O   PRO     8      59.380  71.090  66.470  1.00  0.00            
ATOM    450  N   HYP     9      61.240  69.890  66.850  1.00  0.00            
ATOM    451  CD2 HYP     9      62.620  69.720  67.320  1.00  0.00            
ATOM    452 1HD2 HYP     9      62.600  69.120  68.230  1.00  0.00            
ATOM    453 2HD2 HYP     9      63.120  70.650  67.550  1.00  0.00            
ATOM    454  CG  HYP     9      63.350  68.920  66.230  1.00  0.00            
ATOM    455  HG  HYP     9      64.240  68.410  66.590  1.00  0.00            
ATOM    456  OD1 HYP     9      63.810  69.820  65.280  1.00  0.00            
ATOM    457  HD1 HYP     9      63.990  69.330  64.470  1.00  0.00            
ATOM    458  CB  HYP     9      62.210  67.990  65.700  1.00  0.00            
ATOM    459  HB1 HYP     9      62.430  67.730  64.670  1.00  0.00            
ATOM    460  HB2 HYP     9      62.010  67.160  66.380  1.00  0.00            
ATOM    461  CA  HYP     9      60.890  68.930  65.830  1.00  0.00            
ATOM    462  HA  HYP     9      60.760  69.500  64.900  1.00  0.00            
ATOM    463  C   HYP     9      59.570  68.240  66.100  1.00  0.00            
ATOM    464  O   HYP     9      59.310  67.840  67.280  1.00  0.00            
ATOM    465  N   GLY    10      58.750  68.130  65.080  1.00  0.00            
ATOM    466  H   GLY    10      58.990  68.620  64.230  1.00  0.00            
ATOM    467  CA  GLY    10      57.590  67.150  65.030  1.00  0.00            
ATOM    468  HA1 GLY    10      56.860  67.570  65.730  1.00  0.00            
ATOM    469  HA2 GLY    10      57.110  67.240  64.050  1.00  0.00            
ATOM    470  C   GLY    10      57.870  65.650  65.300  1.00  0.00            
ATOM    471  O   GLY    10      59.020  65.230  65.530  1.00  0.00            
ATOM    472  N   PRO    11      56.770  64.910  65.450  1.00  0.00            
ATOM    473  CD  PRO    11      55.410  65.290  65.410  1.00  0.00            
ATOM    474  HD1 PRO    11      55.050  65.180  64.390  1.00  0.00            
ATOM    475  HD2 PRO    11      55.190  66.280  65.820  1.00  0.00            
ATOM    476  CG  PRO    11      54.780  64.260  66.400  1.00  0.00            
ATOM    477  HG1 PRO    11      55.080  64.490  67.430  1.00  0.00            
ATOM    478  HG2 PRO    11      53.700  64.180  66.260  1.00  0.00            
ATOM    479  CB  PRO    11      55.470  63.000  65.890  1.00  0.00            
ATOM    480  HB1 PRO    11      55.380  62.160  66.580  1.00  0.00            
ATOM    481  HB2 PRO    11      55.010  62.690  64.950  1.00  0.00            
ATOM    482  CA  PRO    11      56.870  63.490  65.640  1.00  0.00            
ATOM    483  HA  PRO    11      57.470  63.330  66.540  1.00  0.00            
ATOM    484  C   PRO    11      57.380  62.730  64.430  1.00  0.00            
ATOM    485  O   PRO    11      57.360  63.260  63.370  1.00  0.00            
ATOM    486  N   HYP    12      57.810  61.490  64.640  1.00  0.00            
ATOM    487  CD2 HYP    12      58.340  60.920  65.810  1.00  0.00            
ATOM    488 1HD2 HYP    12      57.480  60.460  66.310  1.00  0.00            
ATOM    489 2HD2 HYP    12      58.660  61.710  66.490  1.00  0.00            
ATOM    490  CG  HYP    12      59.510  59.890  65.490  1.00  0.00            
ATOM    491  HG  HYP    12      59.510  59.060  66.190  1.00  0.00            
ATOM    492  OD1 HYP    12      60.770  60.540  65.550  1.00  0.00            
ATOM    493  HD1 HYP    12      61.430  59.930  65.200  1.00  0.00            
ATOM    494  CB  HYP    12      59.060  59.450  64.070  1.00  0.00            
ATOM    495  HB1 HYP    12      59.950  59.120  63.530  1.00  0.00            
ATOM    496  HB2 HYP    12      58.320  58.660  64.200  1.00  0.00            
ATOM    497  CA  HYP    12      58.330  60.680  63.560  1.00  0.00            
ATOM    498  HA  HYP    12      59.000  61.370  63.060  1.00  0.00            
ATOM    499  C   HYP    12      57.260  60.320  62.580  1.00  0.00            
ATOM    500  O   HYP    12      56.170  59.880  62.950  1.00  0.00            
ATOM    501  N   GLY    13      57.610  60.430  61.310  1.00  0.00            
ATOM    502  H   GLY    13      58.590  60.640  61.150  1.00  0.00            
ATOM    503  CA  GLY    13      56.690  60.070  60.210  1.00  0.00            
ATOM    504  HA1 GLY    13      55.740  60.590  60.340  1.00  0.00            
ATOM    505  HA2 GLY    13      57.190  60.440  59.310  1.00  0.00            
ATOM    506  C   GLY    13      56.450  58.630  59.980  1.00  0.00            
ATOM    507  O   GLY    13      57.000  57.800  60.710  1.00  0.00            
ATOM    508  N   GLN    14      55.640  58.320  58.990  1.00  0.00            
ATOM    509  H   GLN    14      55.110  59.060  58.560  1.00  0.00            
ATOM    510  CA  GLN    14      55.410  56.950  58.450  1.00  0.00            
ATOM    511  HA  GLN    14      56.220  56.250  58.650  1.00  0.00            
ATOM    512  CB  GLN    14      54.240  56.240  59.160  1.00  0.00            
ATOM    513  HB1 GLN    14      54.540  56.220  60.200  1.00  0.00            
ATOM    514  HB2 GLN    14      53.300  56.790  59.060  1.00  0.00            
ATOM    515  CG  GLN    14      54.080  54.810  58.630  1.00  0.00            
ATOM    516  HG1 GLN    14      53.730  54.780  57.600  1.00  0.00            
ATOM    517  HG2 GLN    14      55.090  54.390  58.620  1.00  0.00            
ATOM    518  CD  GLN    14      52.980  54.030  59.320  1.00  0.00            
ATOM    519  OE1 GLN    14      51.990  54.680  59.700  1.00  0.00            
ATOM    520  NE2 GLN    14      53.010  52.740  59.490  1.00  0.00            
ATOM    521 1HE2 GLN    14      52.310  52.260  60.040  1.00  0.00            
ATOM    522 2HE2 GLN    14      53.860  52.270  59.230  1.00  0.00            
ATOM    523  C   GLN    14      55.160  56.990  56.920  1.00  0.00            
ATOM    524  O   GLN    14      54.130  57.580  56.510  1.00  0.00            
ATOM    525  N   GLY    15      56.060  56.330  56.130  1.00  0.00            
ATOM    526  H   GLY    15      56.840  55.890  56.590  1.00  0.00            
ATOM    527  CA  GLY    15      55.920  56.240  54.690  1.00  0.00            
ATOM    528  HA1 GLY    15      55.900  57.280  54.380  1.00  0.00            
ATOM    529  HA2 GLY    15      56.760  55.680  54.260  1.00  0.00            
ATOM    530  C   GLY    15      54.680  55.480  54.210  1.00  0.00            
ATOM    531  O   GLY    15      53.840  55.060  54.970  1.00  0.00            
ATOM    532  N   PRO    16      54.560  55.330  52.850  1.00  0.00            
ATOM    533  CD  PRO    16      55.340  55.920  51.760  1.00  0.00            
ATOM    534  HD1 PRO    16      55.710  56.900  52.080  1.00  0.00            
ATOM    535  HD2 PRO    16      56.110  55.260  51.360  1.00  0.00            
ATOM    536  CG  PRO    16      54.340  56.170  50.700  1.00  0.00            
ATOM    537  HG1 PRO    16      53.690  56.990  50.990  1.00  0.00            
ATOM    538  HG2 PRO    16      54.760  56.370  49.720  1.00  0.00            
ATOM    539  CB  PRO    16      53.610  54.840  50.740  1.00  0.00            
ATOM    540  HB1 PRO    16      52.620  55.070  50.350  1.00  0.00            
ATOM    541  HB2 PRO    16      54.170  54.060  50.220  1.00  0.00            
ATOM    542  CA  PRO    16      53.500  54.500  52.240  1.00  0.00            
ATOM    543  HA  PRO    16      52.570  54.910  52.630  1.00  0.00            
ATOM    544  C   PRO    16      53.700  53.010  52.360  1.00  0.00            
ATOM    545  O   PRO    16      54.860  52.580  52.580  1.00  0.00            
ATOM    546  N   HYP    17      52.660  52.190  52.170  1.00  0.00            
ATOM    547  CD2 HYP    17      51.240  52.550  51.900  1.00  0.00            
ATOM    548 1HD2 HYP    17      51.090  52.850  50.860  1.00  0.00            
ATOM    549 2HD2 HYP    17      50.960  53.380  52.550  1.00  0.00            
ATOM    550  CG  HYP    17      50.470  51.220  52.190  1.00  0.00            
ATOM    551  HG  HYP    17      49.530  51.220  51.650  1.00  0.00            
ATOM    552  OD1 HYP    17      50.190  51.150  53.580  1.00  0.00            
ATOM    553  HD1 HYP    17      50.660  51.770  54.140  1.00  0.00            
ATOM    554  CB  HYP    17      51.510  50.170  51.780  1.00  0.00            
ATOM    555  HB1 HYP    17      51.410  49.230  52.310  1.00  0.00            
ATOM    556  HB2 HYP    17      51.320  50.000  50.720  1.00  0.00            
ATOM    557  CA  HYP    17      52.810  50.760  52.080  1.00  0.00            
ATOM    558  HA  HYP    17      53.110  50.420  53.070  1.00  0.00            
ATOM    559  C   HYP    17      53.900  50.260  51.060  1.00  0.00            
ATOM    560  O   HYP    17      54.180  50.860  50.070  1.00  0.00            
ATOM    561  N   GLY    18      54.380  49.070  51.330  1.00  0.00            
ATOM    562  H   GLY    18      54.070  48.670  52.210  1.00  0.00            
ATOM    563  CA  GLY    18      55.240  48.460  50.370  1.00  0.00            
ATOM    564  HA1 GLY    18      55.990  49.210  50.120  1.00  0.00            
ATOM    565  HA2 GLY    18      55.900  47.880  51.020  1.00  0.00            
ATOM    566  C   GLY    18      54.760  47.920  49.010  1.00  0.00            
ATOM    567  O   GLY    18      53.560  47.930  48.740  1.00  0.00            
ATOM    568  N   PRO    19      55.650  47.440  48.120  1.00  0.00            
ATOM    569  CD  PRO    19      57.100  47.490  48.210  1.00  0.00            
ATOM    570  HD1 PRO    19      57.550  48.440  47.930  1.00  0.00            
ATOM    571  HD2 PRO    19      57.480  47.250  49.200  1.00  0.00            
ATOM    572  CG  PRO    19      57.630  46.330  47.320  1.00  0.00            
ATOM    573  HG1 PRO    19      58.630  46.640  47.050  1.00  0.00            
ATOM    574  HG2 PRO    19      57.540  45.380  47.850  1.00  0.00            
ATOM    575  CB  PRO    19      56.540  46.390  46.200  1.00  0.00            
ATOM    576  HB1 PRO    19      56.780  47.130  45.440  1.00  0.00            
ATOM    577  HB2 PRO    19      56.490  45.420  45.710  1.00  0.00            
ATOM    578  CA  PRO    19      55.240  46.640  46.950  1.00  0.00            
ATOM    579  HA  PRO    19      54.670  47.280  46.280  1.00  0.00            
ATOM    580  C   PRO    19      54.410  45.320  47.290  1.00  0.00            
ATOM    581  O   PRO    19      54.690  44.720  48.360  1.00  0.00            
ATOM    582  N   HYP    20      53.660  44.810  46.310  1.00  0.00            
ATOM    583  CD2 HYP    20      53.160  45.490  45.160  1.00  0.00            
ATOM    584 1HD2 HYP    20      53.930  45.480  44.390  1.00  0.00            
ATOM    585 2HD2 HYP    20      52.840  46.490  45.460  1.00  0.00            
ATOM    586  CG  HYP    20      51.830  44.770  44.660  1.00  0.00            
ATOM    587  HG  HYP    20      51.640  44.900  43.600  1.00  0.00            
ATOM    588  OD1 HYP    20      50.630  45.300  45.310  1.00  0.00            
ATOM    589  HD1 HYP    20      50.310  46.150  44.990  1.00  0.00            
ATOM    590  CB  HYP    20      52.200  43.350  45.070  1.00  0.00            
ATOM    591  HB1 HYP    20      51.360  42.690  45.270  1.00  0.00            
ATOM    592  HB2 HYP    20      52.770  42.810  44.310  1.00  0.00            
ATOM    593  CA  HYP    20      52.930  43.550  46.410  1.00  0.00            
ATOM    594  HA  HYP    20      52.170  43.630  47.190  1.00  0.00            
ATOM    595  C   HYP    20      53.890  42.330  46.600  1.00  0.00            
ATOM    596  O   HYP    20      55.110  42.360  46.300  1.00  0.00            
ATOM    597  N   GLY    21      53.390  41.290  47.180  1.00  0.00            
ATOM    598  H   GLY    21      52.550  41.480  47.710  1.00  0.00            
ATOM    599  CA  GLY    21      54.160  40.050  47.570  1.00  0.00            
ATOM    600  HA1 GLY    21      55.050  40.500  48.010  1.00  0.00            
ATOM    601  HA2 GLY    21      53.620  39.410  48.280  1.00  0.00            
ATOM    602  C   GLY    21      54.670  39.070  46.420  1.00  0.00            
ATOM    603  O   GLY    21      54.400  39.300  45.230  1.00  0.00            
ATOM    604  N   PRO    22      55.300  37.930  46.780  1.00  0.00            
ATOM    605  CD  PRO    22      55.820  37.730  48.040  1.00  0.00            
ATOM    606  HD1 PRO    22      55.110  37.190  48.670  1.00  0.00            
ATOM    607  HD2 PRO    22      56.170  38.610  48.580  1.00  0.00            
ATOM    608  CG  PRO    22      57.000  36.700  47.650  1.00  0.00            
ATOM    609  HG1 PRO    22      57.900  37.230  47.330  1.00  0.00            
ATOM    610  HG2 PRO    22      57.240  36.070  48.510  1.00  0.00            
ATOM    611  CB  PRO    22      56.400  35.850  46.530  1.00  0.00            
ATOM    612  HB1 PRO    22      57.110  35.300  45.910  1.00  0.00            
ATOM    613  HB2 PRO    22      55.700  35.140  46.970  1.00  0.00            
ATOM    614  CA  PRO    22      55.560  36.880  45.760  1.00  0.00            
ATOM    615  HA  PRO    22      56.120  37.480  45.040  1.00  0.00            
ATOM    616  C   PRO    22      54.180  36.340  45.150  1.00  0.00            
ATOM    617  O   PRO    22      53.180  36.270  45.870  1.00  0.00            
ATOM    618  N   HYP    23      54.200  35.920  43.860  1.00  0.00            
ATOM    619  CD2 HYP    23      55.270  36.110  42.930  1.00  0.00            
ATOM    620 1HD2 HYP    23      56.040  35.350  43.080  1.00  0.00            
ATOM    621 2HD2 HYP    23      55.670  37.120  42.980  1.00  0.00            
ATOM    622  CG  HYP    23      54.770  35.840  41.540  1.00  0.00            
ATOM    623  HG  HYP    23      55.600  35.540  40.900  1.00  0.00            
ATOM    624  OD1 HYP    23      54.150  37.000  41.010  1.00  0.00            
ATOM    625  HD1 HYP    23      53.560  36.640  40.350  1.00  0.00            
ATOM    626  CB  HYP    23      53.810  34.730  41.920  1.00  0.00            
ATOM    627  HB1 HYP    23      53.120  34.360  41.170  1.00  0.00            
ATOM    628  HB2 HYP    23      54.500  33.900  42.100  1.00  0.00            
ATOM    629  CA  HYP    23      53.170  35.140  43.240  1.00  0.00            
ATOM    630  HA  HYP    23      52.360  35.810  42.960  1.00  0.00            
ATOM    631  C   HYP    23      52.650  33.900  44.030  1.00  0.00            
ATOM    632  O   HYP    23      53.420  33.300  44.750  1.00  0.00            
ATOM    633  N   GLY    24      51.320  33.650  44.080  1.00  0.00            
ATOM    634  H   GLY    24      50.760  34.360  43.630  1.00  0.00            
ATOM    635  CA  GLY    24      50.780  32.520  44.780  1.00  0.00            
ATOM    636  HA1 GLY    24      51.140  32.720  45.790  1.00  0.00            
ATOM    637  HA2 GLY    24      49.690  32.450  44.820  1.00  0.00            
ATOM    638  C   GLY    24      51.410  31.110  44.440  1.00  0.00            
ATOM    639  O   GLY    24      52.250  31.020  43.630  1.00  0.00            
ATOM    640  N   PRO    25      50.790  30.000  45.030  1.00  0.00            
ATOM    641  CD  PRO    25      50.020  29.980  46.210  1.00  0.00            
ATOM    642  HD1 PRO    25      49.020  29.710  45.870  1.00  0.00            
ATOM    643  HD2 PRO    25      50.090  30.920  46.770  1.00  0.00            
ATOM    644  CG  PRO    25      50.740  28.940  47.050  1.00  0.00            
ATOM    645  HG1 PRO    25      51.740  29.340  47.220  1.00  0.00            
ATOM    646  HG2 PRO    25      50.210  28.640  47.950  1.00  0.00            
ATOM    647  CB  PRO    25      50.910  27.830  46.070  1.00  0.00            
ATOM    648  HB1 PRO    25      51.660  27.100  46.390  1.00  0.00            
ATOM    649  HB2 PRO    25      49.960  27.280  46.030  1.00  0.00            
ATOM    650  CA  PRO    25      51.110  28.570  44.740  1.00  0.00            
ATOM    651  HA  PRO    25      52.190  28.520  44.550  1.00  0.00            
ATOM    652  C   PRO    25      50.360  28.010  43.490  1.00  0.00            
ATOM    653  O   PRO    25      49.310  28.630  43.130  1.00  0.00            
ATOM    654  N   HYP    26      50.830  26.940  42.750  1.00  0.00            
ATOM    655  CD2 HYP    26      52.030  26.180  42.990  1.00  0.00            
ATOM    656 1HD2 HYP    26      51.710  25.320  43.570  1.00  0.00            
ATOM    657 2HD2 HYP    26      52.860  26.640  43.530  1.00  0.00            
ATOM    658  CG  HYP    26      52.530  25.710  41.670  1.00  0.00            
ATOM    659  HG  HYP    26      53.270  24.920  41.780  1.00  0.00            
ATOM    660  OD1 HYP    26      53.140  26.830  40.970  1.00  0.00            
ATOM    661  HD1 HYP    26      53.580  27.440  41.570  1.00  0.00            
ATOM    662  CB  HYP    26      51.230  25.430  40.900  1.00  0.00            
ATOM    663  HB1 HYP    26      51.360  25.600  39.830  1.00  0.00            
ATOM    664  HB2 HYP    26      50.840  24.440  41.100  1.00  0.00            
ATOM    665  CA  HYP    26      50.270  26.470  41.480  1.00  0.00            
ATOM    666  HA  HYP    26      50.190  27.350  40.830  1.00  0.00            
ATOM    667  C   HYP    26      48.800  25.890  41.530  1.00  0.00            
ATOM    668  O   HYP    26      48.390  25.140  42.430  1.00  0.00            
ATOM    669  N   GLY    27      47.970  26.160  40.520  1.00  0.00            
ATOM    670  H   GLY    27      48.340  26.690  39.750  1.00  0.00            
ATOM    671  CA  GLY    27      46.560  25.710  40.450  1.00  0.00            
ATOM    672  HA1 GLY    27      46.060  26.040  41.360  1.00  0.00            
ATOM    673  HA2 GLY    27      46.060  26.280  39.670  1.00  0.00            
ATOM    674  C   GLY    27      46.220  24.230  40.390  1.00  0.00            
ATOM    675  O   GLY    27      47.050  23.360  40.180  1.00  0.00            
ATOM    676  N   PRO    28      44.940  23.850  40.570  1.00  0.00            
ATOM    677  CD  PRO    28      43.860  24.790  40.740  1.00  0.00            
ATOM    678  HD1 PRO    28      43.770  25.000  41.810  1.00  0.00            
ATOM    679  HD2 PRO    28      43.930  25.670  40.100  1.00  0.00            
ATOM    680  CG  PRO    28      42.640  24.010  40.310  1.00  0.00            
ATOM    681  HG1 PRO    28      41.780  24.380  40.870  1.00  0.00            
ATOM    682  HG2 PRO    28      42.430  23.980  39.240  1.00  0.00            
ATOM    683  CB  PRO    28      42.980  22.600  40.820  1.00  0.00            
ATOM    684  HB1 PRO    28      42.830  22.550  41.900  1.00  0.00            
ATOM    685  HB2 PRO    28      42.470  21.760  40.350  1.00  0.00            
ATOM    686  CA  PRO    28      44.490  22.460  40.550  1.00  0.00            
ATOM    687  HA  PRO    28      44.920  21.990  41.430  1.00  0.00            
ATOM    688  C   PRO    28      44.800  21.850  39.120  1.00  0.00            
ATOM    689  O   PRO    28      44.720  22.620  38.160  1.00  0.00            
ATOM    690  N   HYP    29      45.120  20.540  39.050  1.00  0.00            
ATOM    691  CD2 HYP    29      45.360  19.620  40.220  1.00  0.00            
ATOM    692 1HD2 HYP    29      44.420  19.260  40.650  1.00  0.00            
ATOM    693 2HD2 HYP    29      45.970  20.080  41.000  1.00  0.00            
ATOM    694  CG  HYP    29      46.050  18.390  39.660  1.00  0.00            
ATOM    695  HG  HYP    29      45.840  17.480  40.230  1.00  0.00            
ATOM    696  OD1 HYP    29      47.500  18.440  39.510  1.00  0.00            
ATOM    697  HD1 HYP    29      47.880  17.840  38.860  1.00  0.00            
ATOM    698  CB  HYP    29      45.410  18.330  38.250  1.00  0.00            
ATOM    699  HB1 HYP    29      46.010  17.720  37.580  1.00  0.00            
ATOM    700  HB2 HYP    29      44.400  17.930  38.220  1.00  0.00            
ATOM    701  CA  HYP    29      45.440  19.800  37.830  1.00  0.00            
ATOM    702  HA  HYP    29      46.450  20.070  37.510  1.00  0.00            
ATOM    703  C   HYP    29      44.350  20.140  36.710  1.00  0.00            
ATOM    704  O   HYP    29      43.170  20.290  37.040  1.00  0.00            
ATOM    705  N   GLY    30      44.850  19.910  35.470  1.00  0.00            
ATOM    706  H   GLY    30      45.850  19.850  35.320  1.00  0.00            
ATOM    707  CA  GLY    30      43.910  19.940  34.280  1.00  0.00            
ATOM    708  HA1 GLY    30      43.140  20.700  34.430  1.00  0.00            
ATOM    709  HA2 GLY    30      44.540  20.130  33.420  1.00  0.00            
ATOM    710  C   GLY    30      43.140  18.630  34.090  1.00  0.00            
ATOM    711  O   GLY    30      43.310  17.750  34.900  1.00  0.00            
ATOM    712  N   NH2    31      42.330  18.520  33.090  1.00  0.00            
ATOM    713  H1  NH2    31      42.330  19.210  32.340  1.00  0.00            
ATOM    714  H2  NH2    31      42.010  17.610  32.800  1.00  0.00            
ATOM    715  CH3 ACE     1      58.380  88.400  72.870  1.00  0.00            
ATOM    716 1HH3 ACE     1      59.010  87.920  73.620  1.00  0.00            
ATOM    717 2HH3 ACE     1      58.980  88.510  71.970  1.00  0.00            
ATOM    718 3HH3 ACE     1      57.980  89.330  73.270  1.00  0.00            
ATOM    719  C   ACE     1      57.290  87.360  72.770  1.00  0.00            
ATOM    720  O   ACE     1      57.170  86.420  73.570  1.00  0.00            
ATOM    721  N   PRO     2      56.420  87.610  71.730  1.00  0.00            
ATOM    722  CD  PRO     2      56.250  88.800  71.030  1.00  0.00            
ATOM    723  HD1 PRO     2      56.950  88.750  70.190  1.00  0.00            
ATOM    724  HD2 PRO     2      56.430  89.660  71.670  1.00  0.00            
ATOM    725  CG  PRO     2      54.760  88.760  70.560  1.00  0.00            
ATOM    726  HG1 PRO     2      54.080  89.200  71.280  1.00  0.00            
ATOM    727  HG2 PRO     2      54.520  89.270  69.630  1.00  0.00            
ATOM    728  CB  PRO     2      54.480  87.250  70.340  1.00  0.00            
ATOM    729  HB1 PRO     2      53.420  87.070  70.530  1.00  0.00            
ATOM    730  HB2 PRO     2      54.790  87.000  69.320  1.00  0.00            
ATOM    731  CA  PRO     2      55.430  86.590  71.410  1.00  0.00            
ATOM    732  HA  PRO     2      54.830  86.450  72.310  1.00  0.00            
ATOM    733  C   PRO     2      55.980  85.230  70.970  1.00  0.00            
ATOM    734  O   PRO     2      57.030  85.180  70.350  1.00  0.00            
ATOM    735  N   HYP     3      55.200  84.160  71.110  1.00  0.00            
ATOM    736  CD2 HYP     3      53.970  84.040  71.780  1.00  0.00            
ATOM    737 1HD2 HYP     3      53.210  84.210  71.010  1.00  0.00            
ATOM    738 2HD2 HYP     3      53.870  84.710  72.630  1.00  0.00            
ATOM    739  CG  HYP     3      53.830  82.560  72.340  1.00  0.00            
ATOM    740  HG  HYP     3      52.780  82.340  72.560  1.00  0.00            
ATOM    741  OD1 HYP     3      54.690  82.360  73.430  1.00  0.00            
ATOM    742  HD1 HYP     3      54.890  83.180  73.890  1.00  0.00            
ATOM    743  CB  HYP     3      54.370  81.920  71.060  1.00  0.00            
ATOM    744  HB1 HYP     3      54.590  80.850  71.120  1.00  0.00            
ATOM    745  HB2 HYP     3      53.720  82.020  70.200  1.00  0.00            
ATOM    746  CA  HYP     3      55.610  82.820  70.720  1.00  0.00            
ATOM    747  HA  HYP     3      56.520  82.390  71.140  1.00  0.00            
ATOM    748  C   HYP     3      55.790  82.660  69.220  1.00  0.00            
ATOM    749  O   HYP     3      55.070  83.250  68.410  1.00  0.00            
ATOM    750  N   GLY     4      56.860  81.940  68.910  1.00  0.00            
ATOM    751  H   GLY     4      57.420  81.450  69.590  1.00  0.00            
ATOM    752  CA  GLY     4      57.210  81.620  67.580  1.00  0.00            
ATOM    753  HA1 GLY     4      57.260  82.540  66.990  1.00  0.00            
ATOM    754  HA2 GLY     4      58.210  81.180  67.540  1.00  0.00            
ATOM    755  C   GLY     4      56.250  80.660  66.760  1.00  0.00            
ATOM    756  O   GLY     4      55.270  80.090  67.280  1.00  0.00            
ATOM    757  N   PRO     5      56.590  80.410  65.480  1.00  0.00            
ATOM    758  CD  PRO     5      57.590  81.220  64.780  1.00  0.00            
ATOM    759  HD1 PRO     5      58.570  80.990  65.200  1.00  0.00            
ATOM    760  HD2 PRO     5      57.220  82.240  64.800  1.00  0.00            
ATOM    761  CG  PRO     5      57.550  80.870  63.340  1.00  0.00            
ATOM    762  HG1 PRO     5      57.890  81.670  62.680  1.00  0.00            
ATOM    763  HG2 PRO     5      58.040  79.960  63.010  1.00  0.00            
ATOM    764  CB  PRO     5      56.100  80.400  63.200  1.00  0.00            
ATOM    765  HB1 PRO     5      55.450  81.270  63.220  1.00  0.00            
ATOM    766  HB2 PRO     5      55.970  79.870  62.250  1.00  0.00            
ATOM    767  CA  PRO     5      55.800  79.670  64.510  1.00  0.00            
ATOM    768  HA  PRO     5      54.750  79.780  64.770  1.00  0.00            
ATOM    769  C   PRO     5      56.230  78.180  64.470  1.00  0.00            
ATOM    770  O   PRO     5      57.260  77.880  65.070  1.00  0.00            
ATOM    771  N   HYP     6      55.330  77.250  64.000  1.00  0.00            
ATOM    772  CD2 HYP     6      54.090  77.530  63.300  1.00  0.00            
ATOM    773 1HD2 HYP     6      54.240  77.760  62.240  1.00  0.00            
ATOM    774 2HD2 HYP     6      53.500  78.400  63.610  1.00  0.00            
ATOM    775  CG  HYP     6      53.240  76.300  63.390  1.00  0.00            
ATOM    776  HG  HYP     6      52.540  76.380  62.560  1.00  0.00            
ATOM    777  OD1 HYP     6      52.500  76.320  64.550  1.00  0.00            
ATOM    778  HD1 HYP     6      51.740  75.740  64.490  1.00  0.00            
ATOM    779  CB  HYP     6      54.290  75.140  63.340  1.00  0.00            
ATOM    780  HB1 HYP     6      54.030  74.200  63.830  1.00  0.00            
ATOM    781  HB2 HYP     6      54.580  75.040  62.290  1.00  0.00            
ATOM    782  CA  HYP     6      55.460  75.760  64.150  1.00  0.00            
ATOM    783  HA  HYP     6      55.300  75.520  65.200  1.00  0.00            
ATOM    784  C   HYP     6      56.770  75.210  63.700  1.00  0.00            
ATOM    785  O   HYP     6      57.440  75.720  62.770  1.00  0.00            
ATOM    786  N   GLY     7      57.280  74.160  64.420  1.00  0.00            
ATOM    787  H   GLY     7      56.880  73.830  65.280  1.00  0.00            
ATOM    788  CA  GLY     7      58.520  73.500  64.130  1.00  0.00            
ATOM    789  HA1 GLY     7      59.320  74.250  64.170  1.00  0.00            
ATOM    790  HA2 GLY     7      58.680  72.820  64.970  1.00  0.00            
ATOM    791  C   GLY     7      58.680  72.770  62.760  1.00  0.00            
ATOM    792  O   GLY     7      57.750  72.830  61.940  1.00  0.00            
ATOM    793  N   PRO     8      59.880  72.160  62.480  1.00  0.00            
ATOM    794  CD  PRO     8      61.040  72.400  63.300  1.00  0.00            
ATOM    795  HD1 PRO     8      61.210  73.460  63.120  1.00  0.00            
ATOM    796  HD2 PRO     8      61.080  72.140  64.350  1.00  0.00            
ATOM    797  CG  PRO     8      62.240  71.590  62.740  1.00  0.00            
ATOM    798  HG1 PRO     8      63.140  72.200  62.750  1.00  0.00            
ATOM    799  HG2 PRO     8      62.310  70.710  63.390  1.00  0.00            
ATOM    800  CB  PRO     8      61.730  71.070  61.370  1.00  0.00            
ATOM    801  HB1 PRO     8      62.240  71.750  60.690  1.00  0.00            
ATOM    802  HB2 PRO     8      61.830  69.990  61.230  1.00  0.00            
ATOM    803  CA  PRO     8      60.190  71.360  61.240  1.00  0.00            
ATOM    804  HA  PRO     8      60.080  71.950  60.330  1.00  0.00            
ATOM    805  C   PRO     8      59.440  70.010  61.270  1.00  0.00            
ATOM    806  O   PRO     8      59.030  69.550  62.360  1.00  0.00            
ATOM    807  N   HYP     9      59.150  69.450  60.120  1.00  0.00            
ATOM    808  CD2 HYP     9      59.710  69.920  58.810  1.00  0.00            
ATOM    809 1HD2 HYP     9      60.720  70.300  58.940  1.00  0.00            
ATOM    810 2HD2 HYP     9      59.040  70.720  58.490  1.00  0.00            
ATOM    811  CG  HYP     9      59.770  68.590  58.030  1.00  0.00            
ATOM    812  HG  HYP     9      60.750  68.150  58.220  1.00  0.00            
ATOM    813  OD1 HYP     9      59.720  68.900  56.670  1.00  0.00            
ATOM    814  HD1 HYP     9      60.630  69.020  56.380  1.00  0.00            
ATOM    815  CB  HYP     9      58.530  67.880  58.540  1.00  0.00            
ATOM    816  HB1 HYP     9      57.680  68.350  58.030  1.00  0.00            
ATOM    817  HB2 HYP     9      58.530  66.810  58.330  1.00  0.00            
ATOM    818  CA  HYP     9      58.630  68.080  60.070  1.00  0.00            
ATOM    819  HA  HYP     9      57.650  67.980  60.530  1.00  0.00            
ATOM    820  C   HYP     9      59.580  67.040  60.700  1.00  0.00            
ATOM    821  O   HYP     9      60.810  67.250  60.770  1.00  0.00            
ATOM    822  N   GLY    10      58.970  66.050  61.410  1.00  0.00            
ATOM    823  H   GLY    10      57.970  65.910  61.330  1.00  0.00            
ATOM    824  CA  GLY    10      59.750  65.150  62.290  1.00  0.00            
ATOM    825  HA1 GLY    10      60.370  65.740  62.970  1.00  0.00            
ATOM    826  HA2 GLY    10      59.080  64.530  62.900  1.00  0.00            
ATOM    827  C   GLY    10      60.700  64.190  61.550  1.00  0.00            
ATOM    828  O   GLY    10      60.760  64.210  60.300  1.00  0.00            
ATOM    829  N   PRO    11      61.430  63.300  62.240  1.00  0.00            
ATOM    830  CD  PRO    11      61.730  63.430  63.670  1.00  0.00            
ATOM    831  HD1 PRO    11      60.910  63.190  64.340  1.00  0.00            
ATOM    832  HD2 PRO    11      62.160  64.370  64.020  1.00  0.00            
ATOM    833  CG  PRO    11      62.980  62.610  64.000  1.00  0.00            
ATOM    834  HG1 PRO    11      63.830  63.250  63.780  1.00  0.00            
ATOM    835  HG2 PRO    11      63.000  62.340  65.060  1.00  0.00            
ATOM    836  CB  PRO    11      62.830  61.440  62.970  1.00  0.00            
ATOM    837  HB1 PRO    11      63.710  60.850  62.710  1.00  0.00            
ATOM    838  HB2 PRO    11      61.990  60.800  63.270  1.00  0.00            
ATOM    839  CA  PRO    11      62.310  62.260  61.750  1.00  0.00            
ATOM    840  HA  PRO    11      63.180  62.700  61.260  1.00  0.00            
ATOM    841  C   PRO    11      61.570  61.380  60.730  1.00  0.00            
ATOM    842  O   PRO    11      60.530  60.830  61.160  1.00  0.00            
ATOM    843  N   HYP    12      61.900  61.290  59.480  1.00  0.00            
ATOM    844  CD2 HYP    12      62.800  62.210  58.690  1.00  0.00            
ATOM    845 1HD2 HYP    12      63.720  61.660  58.510  1.00  0.00            
ATOM    846 2HD2 HYP    12      63.050  63.200  59.070  1.00  0.00            
ATOM    847  CG  HYP    12      62.160  62.160  57.320  1.00  0.00            
ATOM    848  HG  HYP    12      62.870  62.540  56.590  1.00  0.00            
ATOM    849  OD1 HYP    12      60.940  62.900  57.290  1.00  0.00            
ATOM    850  HD1 HYP    12      61.040  63.790  57.630  1.00  0.00            
ATOM    851  CB  HYP    12      61.840  60.730  57.150  1.00  0.00            
ATOM    852  HB1 HYP    12      61.000  60.560  56.470  1.00  0.00            
ATOM    853  HB2 HYP    12      62.710  60.110  56.910  1.00  0.00            
ATOM    854  CA  HYP    12      61.280  60.340  58.510  1.00  0.00            
ATOM    855  HA  HYP    12      60.200  60.450  58.610  1.00  0.00            
ATOM    856  C   HYP    12      61.500  58.890  58.890  1.00  0.00            
ATOM    857  O   HYP    12      62.400  58.530  59.740  1.00  0.00            
ATOM    858  N   GLY    13      60.710  58.000  58.350  1.00  0.00            
ATOM    859  H   GLY    13      59.890  58.320  57.860  1.00  0.00            
ATOM    860  CA  GLY    13      60.700  56.630  58.840  1.00  0.00            
ATOM    861  HA1 GLY    13      61.710  56.240  58.940  1.00  0.00            
ATOM    862  HA2 GLY    13      60.230  56.500  59.810  1.00  0.00            
ATOM    863  C   GLY    13      59.960  55.720  57.810  1.00  0.00            
ATOM    864  O   GLY    13      59.020  56.170  57.150  1.00  0.00            
ATOM    865  N   GLN    14      60.380  54.500  57.560  1.00  0.00            
ATOM    866  H   GLN    14      61.140  54.080  58.080  1.00  0.00            
ATOM    867  CA  GLN    14      59.840  53.720  56.500  1.00  0.00            
ATOM    868  HA  GLN    14      60.040  54.220  55.560  1.00  0.00            
ATOM    869  CB  GLN    14      60.640  52.380  56.430  1.00  0.00            
ATOM    870  HB1 GLN    14      61.690  52.670  56.520  1.00  0.00            
ATOM    871  HB2 GLN    14      60.380  51.640  57.200  1.00  0.00            
ATOM    872  CG  GLN    14      60.450  51.800  55.000  1.00  0.00            
ATOM    873  HG1 GLN    14      59.400  51.560  54.860  1.00  0.00            
ATOM    874  HG2 GLN    14      60.640  52.570  54.250  1.00  0.00            
ATOM    875  CD  GLN    14      61.360  50.570  54.670  1.00  0.00            
ATOM    876  OE1 GLN    14      62.060  50.070  55.540  1.00  0.00            
ATOM    877  NE2 GLN    14      61.320  50.060  53.500  1.00  0.00            
ATOM    878 1HE2 GLN    14      61.870  49.230  53.330  1.00  0.00            
ATOM    879 2HE2 GLN    14      60.700  50.490  52.830  1.00  0.00            
ATOM    880  C   GLN    14      58.320  53.410  56.710  1.00  0.00            
ATOM    881  O   GLN    14      57.720  53.440  57.820  1.00  0.00            
ATOM    882  N   GLY    15      57.620  53.090  55.610  1.00  0.00            
ATOM    883  H   GLY    15      58.110  53.170  54.730  1.00  0.00            
ATOM    884  CA  GLY    15      56.190  52.720  55.670  1.00  0.00            
ATOM    885  HA1 GLY    15      55.490  53.300  56.270  1.00  0.00            
ATOM    886  HA2 GLY    15      55.790  52.750  54.660  1.00  0.00            
ATOM    887  C   GLY    15      56.040  51.220  56.060  1.00  0.00            
ATOM    888  O   GLY    15      57.040  50.500  56.300  1.00  0.00            
ATOM    889  N   PRO    16      54.820  50.780  56.110  1.00  0.00            
ATOM    890  CD  PRO    16      53.660  51.630  56.120  1.00  0.00            
ATOM    891  HD1 PRO    16      53.730  52.240  57.030  1.00  0.00            
ATOM    892  HD2 PRO    16      53.590  52.140  55.160  1.00  0.00            
ATOM    893  CG  PRO    16      52.540  50.630  56.260  1.00  0.00            
ATOM    894  HG1 PRO    16      51.720  51.130  56.780  1.00  0.00            
ATOM    895  HG2 PRO    16      52.310  50.140  55.310  1.00  0.00            
ATOM    896  CB  PRO    16      53.200  49.610  57.210  1.00  0.00            
ATOM    897  HB1 PRO    16      53.370  50.000  58.210  1.00  0.00            
ATOM    898  HB2 PRO    16      52.640  48.700  57.440  1.00  0.00            
ATOM    899  CA  PRO    16      54.510  49.400  56.490  1.00  0.00            
ATOM    900  HA  PRO    16      55.250  49.200  57.270  1.00  0.00            
ATOM    901  C   PRO    16      54.590  48.380  55.330  1.00  0.00            
ATOM    902  O   PRO    16      54.460  48.840  54.200  1.00  0.00            
ATOM    903  N   HYP    17      54.500  47.080  55.690  1.00  0.00            
ATOM    904  CD2 HYP    17      54.490  46.500  57.050  1.00  0.00            
ATOM    905 1HD2 HYP    17      53.470  46.650  57.420  1.00  0.00            
ATOM    906 2HD2 HYP    17      55.270  47.000  57.630  1.00  0.00            
ATOM    907  CG  HYP    17      54.770  44.980  56.810  1.00  0.00            
ATOM    908  HG  HYP    17      54.450  44.390  57.670  1.00  0.00            
ATOM    909  OD1 HYP    17      56.100  44.710  56.530  1.00  0.00            
ATOM    910  HD1 HYP    17      56.230  43.760  56.460  1.00  0.00            
ATOM    911  CB  HYP    17      53.900  44.850  55.560  1.00  0.00            
ATOM    912  HB1 HYP    17      54.170  43.980  54.960  1.00  0.00            
ATOM    913  HB2 HYP    17      52.840  44.820  55.820  1.00  0.00            
ATOM    914  CA  HYP    17      54.240  46.080  54.730  1.00  0.00            
ATOM    915  HA  HYP    17      55.240  45.910  54.330  1.00  0.00            
ATOM    916  C   HYP    17      53.110  46.290  53.670  1.00  0.00            
ATOM    917  O   HYP    17      51.980  46.730  53.930  1.00  0.00            
ATOM    918  N   GLY    18      53.350  45.950  52.400  1.00  0.00            
ATOM    919  H   GLY    18      54.300  45.690  52.170  1.00  0.00            
ATOM    920  CA  GLY    18      52.470  46.030  51.280  1.00  0.00            
ATOM    921  HA1 GLY    18      52.150  47.070  51.300  1.00  0.00            
ATOM    922  HA2 GLY    18      53.100  45.980  50.390  1.00  0.00            
ATOM    923  C   GLY    18      51.350  44.980  51.000  1.00  0.00            
ATOM    924  O   GLY    18      51.110  44.030  51.720  1.00  0.00            
ATOM    925  N   PRO    19      50.620  45.140  49.830  1.00  0.00            
ATOM    926  CD  PRO    19      50.680  46.120  48.750  1.00  0.00            
ATOM    927  HD1 PRO    19      50.970  47.090  49.140  1.00  0.00            
ATOM    928  HD2 PRO    19      51.360  45.710  48.000  1.00  0.00            
ATOM    929  CG  PRO    19      49.250  46.170  48.290  1.00  0.00            
ATOM    930  HG1 PRO    19      48.620  46.710  49.000  1.00  0.00            
ATOM    931  HG2 PRO    19      49.130  46.550  47.280  1.00  0.00            
ATOM    932  CB  PRO    19      48.930  44.710  48.280  1.00  0.00            
ATOM    933  HB1 PRO    19      47.870  44.460  48.200  1.00  0.00            
ATOM    934  HB2 PRO    19      49.440  44.260  47.430  1.00  0.00            
ATOM    935  CA  PRO    19      49.530  44.180  49.560  1.00  0.00            
ATOM    936  HA  PRO    19      48.840  44.060  50.400  1.00  0.00            
ATOM    937  C   PRO    19      49.970  42.670  49.320  1.00  0.00            
ATOM    938  O   PRO    19      51.180  42.470  48.980  1.00  0.00            
ATOM    939  N   HYP    20      49.070  41.720  49.380  1.00  0.00            
ATOM    940  CD2 HYP    20      47.670  41.760  49.940  1.00  0.00            
ATOM    941 1HD2 HYP    20      46.940  42.030  49.180  1.00  0.00            
ATOM    942 2HD2 HYP    20      47.630  42.550  50.690  1.00  0.00            
ATOM    943  CG  HYP    20      47.470  40.340  50.410  1.00  0.00            
ATOM    944  HG  HYP    20      46.410  40.080  50.430  1.00  0.00            
ATOM    945  OD1 HYP    20      48.060  39.990  51.660  1.00  0.00            
ATOM    946  HD1 HYP    20      47.620  40.310  52.450  1.00  0.00            
ATOM    947  CB  HYP    20      48.100  39.570  49.250  1.00  0.00            
ATOM    948  HB1 HYP    20      48.430  38.590  49.590  1.00  0.00            
ATOM    949  HB2 HYP    20      47.390  39.480  48.430  1.00  0.00            
ATOM    950  CA  HYP    20      49.340  40.370  48.880  1.00  0.00            
ATOM    951  HA  HYP    20      50.170  40.060  49.520  1.00  0.00            
ATOM    952  C   HYP    20      49.770  40.260  47.320  1.00  0.00            
ATOM    953  O   HYP    20      49.310  40.930  46.450  1.00  0.00            
ATOM    954  N   GLY    21      50.640  39.290  47.080  1.00  0.00            
ATOM    955  H   GLY    21      50.950  38.860  47.940  1.00  0.00            
ATOM    956  CA  GLY    21      51.130  39.020  45.690  1.00  0.00            
ATOM    957  HA1 GLY    21      51.630  39.940  45.390  1.00  0.00            
ATOM    958  HA2 GLY    21      51.840  38.200  45.720  1.00  0.00            
ATOM    959  C   GLY    21      50.090  38.760  44.610  1.00  0.00            
ATOM    960  O   GLY    21      48.990  38.420  44.920  1.00  0.00            
ATOM    961  N   PRO    22      50.430  38.850  43.350  1.00  0.00            
ATOM    962  CD  PRO    22      51.620  39.470  42.870  1.00  0.00            
ATOM    963  HD1 PRO    22      52.460  38.800  43.070  1.00  0.00            
ATOM    964  HD2 PRO    22      51.910  40.310  43.510  1.00  0.00            
ATOM    965  CG  PRO    22      51.370  39.720  41.340  1.00  0.00            
ATOM    966  HG1 PRO    22      50.820  40.650  41.180  1.00  0.00            
ATOM    967  HG2 PRO    22      52.340  39.570  40.870  1.00  0.00            
ATOM    968  CB  PRO    22      50.450  38.650  40.930  1.00  0.00            
ATOM    969  HB1 PRO    22      49.820  38.850  40.050  1.00  0.00            
ATOM    970  HB2 PRO    22      51.080  37.780  40.750  1.00  0.00            
ATOM    971  CA  PRO    22      49.680  38.330  42.210  1.00  0.00            
ATOM    972  HA  PRO    22      48.770  38.930  42.150  1.00  0.00            
ATOM    973  C   PRO    22      49.340  36.810  42.310  1.00  0.00            
ATOM    974  O   PRO    22      50.050  36.090  42.930  1.00  0.00            
ATOM    975  N   HYP    23      48.220  36.340  41.680  1.00  0.00            
ATOM    976  CD2 HYP    23      47.230  37.140  41.110  1.00  0.00            
ATOM    977 1HD2 HYP    23      47.400  37.750  40.230  1.00  0.00            
ATOM    978 2HD2 HYP    23      47.020  37.870  41.900  1.00  0.00            
ATOM    979  CG  HYP    23      45.930  36.310  40.750  1.00  0.00            
ATOM    980  HG  HYP    23      45.550  36.570  39.760  1.00  0.00            
ATOM    981  OD1 HYP    23      44.980  36.490  41.810  1.00  0.00            
ATOM    982  HD1 HYP    23      44.480  35.670  41.920  1.00  0.00            
ATOM    983  CB  HYP    23      46.490  34.920  40.790  1.00  0.00            
ATOM    984  HB1 HYP    23      45.750  34.170  41.040  1.00  0.00            
ATOM    985  HB2 HYP    23      46.910  34.870  39.780  1.00  0.00            
ATOM    986  CA  HYP    23      47.750  34.930  41.630  1.00  0.00            
ATOM    987  HA  HYP    23      47.440  34.730  42.660  1.00  0.00            
ATOM    988  C   HYP    23      48.840  34.100  41.070  1.00  0.00            
ATOM    989  O   HYP    23      49.590  34.530  40.190  1.00  0.00            
ATOM    990  N   GLY    24      48.740  32.860  41.440  1.00  0.00            
ATOM    991  H   GLY    24      47.980  32.630  42.060  1.00  0.00            
ATOM    992  CA  GLY    24      49.780  31.860  41.090  1.00  0.00            
ATOM    993  HA1 GLY    24      50.750  32.330  41.260  1.00  0.00            
ATOM    994  HA2 GLY    24      49.760  30.980  41.740  1.00  0.00            
ATOM    995  C   GLY    24      49.700  31.430  39.590  1.00  0.00            
ATOM    996  O   GLY    24      48.740  31.810  38.900  1.00  0.00            
ATOM    997  N   PRO    25      50.740  30.680  39.080  1.00  0.00            
ATOM    998  CD  PRO    25      51.990  30.350  39.730  1.00  0.00            
ATOM    999  HD1 PRO    25      52.590  31.250  39.870  1.00  0.00            
ATOM   1000  HD2 PRO    25      51.770  29.940  40.710  1.00  0.00            
ATOM   1001  CG  PRO    25      52.600  29.350  38.680  1.00  0.00            
ATOM   1002  HG1 PRO    25      53.690  29.300  38.720  1.00  0.00            
ATOM   1003  HG2 PRO    25      52.240  28.360  38.940  1.00  0.00            
ATOM   1004  CB  PRO    25      52.130  29.780  37.350  1.00  0.00            
ATOM   1005  HB1 PRO    25      52.720  30.610  36.970  1.00  0.00            
ATOM   1006  HB2 PRO    25      52.190  28.960  36.630  1.00  0.00            
ATOM   1007  CA  PRO    25      50.750  30.280  37.670  1.00  0.00            
ATOM   1008  HA  PRO    25      50.510  31.130  37.030  1.00  0.00            
ATOM   1009  C   PRO    25      49.800  29.070  37.470  1.00  0.00            
ATOM   1010  O   PRO    25      49.360  28.530  38.510  1.00  0.00            
ATOM   1011  N   HYP    26      49.430  28.620  36.300  1.00  0.00            
ATOM   1012  CD2 HYP    26      49.930  29.130  34.980  1.00  0.00            
ATOM   1013 1HD2 HYP    26      50.810  28.570  34.660  1.00  0.00            
ATOM   1014 2HD2 HYP    26      50.210  30.190  34.970  1.00  0.00            
ATOM   1015  CG  HYP    26      48.640  28.960  34.150  1.00  0.00            
ATOM   1016  HG  HYP    26      48.970  28.950  33.110  1.00  0.00            
ATOM   1017  OD1 HYP    26      47.620  29.890  34.390  1.00  0.00            
ATOM   1018  HD1 HYP    26      46.870  29.730  33.810  1.00  0.00            
ATOM   1019  CB  HYP    26      48.130  27.610  34.510  1.00  0.00            
ATOM   1020  HB1 HYP    26      47.050  27.500  34.360  1.00  0.00            
ATOM   1021  HB2 HYP    26      48.630  26.770  34.030  1.00  0.00            
ATOM   1022  CA  HYP    26      48.430  27.550  36.030  1.00  0.00            
ATOM   1023  HA  HYP    26      47.530  27.760  36.610  1.00  0.00            
ATOM   1024  C   HYP    26      48.900  26.110  36.430  1.00  0.00            
ATOM   1025  O   HYP    26      50.100  25.840  36.630  1.00  0.00            
ATOM   1026  N   GLY    27      47.920  25.280  36.740  1.00  0.00            
ATOM   1027  H   GLY    27      47.000  25.690  36.690  1.00  0.00            
ATOM   1028  CA  GLY    27      48.110  23.930  37.420  1.00  0.00            
ATOM   1029  HA1 GLY    27      48.710  24.130  38.310  1.00  0.00            
ATOM   1030  HA2 GLY    27      47.090  23.640  37.680  1.00  0.00            
ATOM   1031  C   GLY    27      48.820  22.830  36.530  1.00  0.00            
ATOM   1032  O   GLY    27      49.050  23.110  35.300  1.00  0.00            
ATOM   1033  N   PRO    28      49.210  21.640  37.060  1.00  0.00            
ATOM   1034  CD  PRO    28      49.240  21.380  38.470  1.00  0.00            
ATOM   1035  HD1 PRO    28      49.420  22.230  39.120  1.00  0.00            
ATOM   1036  HD2 PRO    28      48.310  20.920  38.820  1.00  0.00            
ATOM   1037  CG  PRO    28      50.290  20.290  38.590  1.00  0.00            
ATOM   1038  HG1 PRO    28      51.260  20.760  38.480  1.00  0.00            
ATOM   1039  HG2 PRO    28      50.270  19.830  39.580  1.00  0.00            
ATOM   1040  CB  PRO    28      50.100  19.430  37.410  1.00  0.00            
ATOM   1041  HB1 PRO    28      51.010  18.840  37.310  1.00  0.00            
ATOM   1042  HB2 PRO    28      49.200  18.820  37.520  1.00  0.00            
ATOM   1043  CA  PRO    28      49.810  20.510  36.330  1.00  0.00            
ATOM   1044  HA  PRO    28      50.780  20.780  35.900  1.00  0.00            
ATOM   1045  C   PRO    28      48.840  19.930  35.250  1.00  0.00            
ATOM   1046  O   PRO    28      47.640  20.030  35.380  1.00  0.00            
ATOM   1047  N   HYP    29      49.360  19.150  34.310  1.00  0.00            
ATOM   1048  CD2 HYP    29      50.690  19.320  33.700  1.00  0.00            
ATOM   1049 1HD2 HYP    29      51.340  18.530  34.070  1.00  0.00            
ATOM   1050 2HD2 HYP    29      51.060  20.340  33.700  1.00  0.00            
ATOM   1051  CG  HYP    29      50.430  19.130  32.190  1.00  0.00            
ATOM   1052  HG  HYP    29      51.230  18.900  31.480  1.00  0.00            
ATOM   1053  OD1 HYP    29      49.710  20.290  31.730  1.00  0.00            
ATOM   1054  HD1 HYP    29      49.260  19.980  30.940  1.00  0.00            
ATOM   1055  CB  HYP    29      49.490  17.970  32.190  1.00  0.00            
ATOM   1056  HB1 HYP    29      48.870  17.850  31.300  1.00  0.00            
ATOM   1057  HB2 HYP    29      49.980  17.040  32.470  1.00  0.00            
ATOM   1058  CA  HYP    29      48.600  18.370  33.380  1.00  0.00            
ATOM   1059  HA  HYP    29      47.780  18.970  33.010  1.00  0.00            
ATOM   1060  C   HYP    29      48.020  17.170  34.240  1.00  0.00            
ATOM   1061  O   HYP    29      48.810  16.740  35.090  1.00  0.00            
ATOM   1062  N   GLY    30      46.790  16.760  34.060  1.00  0.00            
ATOM   1063  H   GLY    30      46.340  17.300  33.330  1.00  0.00            
ATOM   1064  CA  GLY    30      46.060  15.830  34.980  1.00  0.00            
ATOM   1065  HA1 GLY    30      46.690  15.530  35.820  1.00  0.00            
ATOM   1066  HA2 GLY    30      45.240  16.400  35.410  1.00  0.00            
ATOM   1067  C   GLY    30      45.450  14.560  34.410  1.00  0.00            
ATOM   1068  O   GLY    30      46.290  13.810  33.920  1.00  0.00            
ATOM   1069  N   NH2    31      44.180  14.280  34.560  1.00  0.00            
ATOM   1070  H1  NH2    31      43.530  14.850  35.080  1.00  0.00            
ATOM   1071  H2  NH2    31      43.820  13.410  34.180  1.00  0.00            
TER
