# Supplementary material for: A solution structure analysis reveals a bent collagen triple helix in the complement activation recognition molecule mannan-binding lectin
Source: J Biol Chem. 2022 Dec 15;299(2):102799. doi: 10.1016/j.jbc.2022.102799 (PMC9898670; doi:10.1016/j.jbc.2022.102799)
Supplement: top10-mblC [file mmc4.zip › 6-MBL-control_11139.pdb]

ATOM      1  CH3 ACE     1      11.250  57.340  65.920  1.00  0.00            
ATOM      2 1HH3 ACE     1      11.130  58.120  66.680  1.00  0.00            
ATOM      3 2HH3 ACE     1      10.700  57.680  65.040  1.00  0.00            
ATOM      4 3HH3 ACE     1      10.800  56.390  66.210  1.00  0.00            
ATOM      5  C   ACE     1      12.700  57.240  65.530  1.00  0.00            
ATOM      6  O   ACE     1      13.250  56.100  65.520  1.00  0.00            
ATOM      7  N   PRO     2      13.400  58.320  65.040  1.00  0.00            
ATOM      8  CD  PRO     2      12.850  59.670  64.770  1.00  0.00            
ATOM      9  HD1 PRO     2      13.080  60.400  65.550  1.00  0.00            
ATOM     10  HD2 PRO     2      11.800  59.670  64.490  1.00  0.00            
ATOM     11  CG  PRO     2      13.630  60.170  63.610  1.00  0.00            
ATOM     12  HG1 PRO     2      13.200  59.810  62.680  1.00  0.00            
ATOM     13  HG2 PRO     2      13.620  61.250  63.520  1.00  0.00            
ATOM     14  CB  PRO     2      15.010  59.680  63.820  1.00  0.00            
ATOM     15  HB1 PRO     2      15.540  59.700  62.870  1.00  0.00            
ATOM     16  HB2 PRO     2      15.570  60.330  64.490  1.00  0.00            
ATOM     17  CA  PRO     2      14.750  58.260  64.430  1.00  0.00            
ATOM     18  HA  PRO     2      14.830  57.470  63.690  1.00  0.00            
ATOM     19  C   PRO     2      15.790  57.930  65.490  1.00  0.00            
ATOM     20  O   PRO     2      15.580  58.180  66.650  1.00  0.00            
ATOM     21  N   HYP     3      16.910  57.320  65.050  1.00  0.00            
ATOM     22  CD2 HYP     3      17.310  57.000  63.650  1.00  0.00            
ATOM     23 1HD2 HYP     3      16.840  57.680  62.940  1.00  0.00            
ATOM     24 2HD2 HYP     3      16.920  56.000  63.460  1.00  0.00            
ATOM     25  CG  HYP     3      18.850  57.060  63.480  1.00  0.00            
ATOM     26  HG  HYP     3      19.130  58.090  63.280  1.00  0.00            
ATOM     27  OD1 HYP     3      19.430  56.270  62.560  1.00  0.00            
ATOM     28  HD1 HYP     3      19.140  56.480  61.660  1.00  0.00            
ATOM     29  CB  HYP     3      19.180  56.470  64.920  1.00  0.00            
ATOM     30  HB1 HYP     3      19.000  55.400  64.890  1.00  0.00            
ATOM     31  HB2 HYP     3      20.220  56.670  65.200  1.00  0.00            
ATOM     32  CA  HYP     3      18.150  57.300  65.790  1.00  0.00            
ATOM     33  HA  HYP     3      18.120  56.680  66.680  1.00  0.00            
ATOM     34  C   HYP     3      18.780  58.710  66.070  1.00  0.00            
ATOM     35  O   HYP     3      18.370  59.650  65.460  1.00  0.00            
ATOM     36  N   GLY     4      19.740  58.770  67.000  1.00  0.00            
ATOM     37  H   GLY     4      19.830  58.010  67.660  1.00  0.00            
ATOM     38  CA  GLY     4      20.540  59.850  67.370  1.00  0.00            
ATOM     39  HA1 GLY     4      19.990  60.660  67.850  1.00  0.00            
ATOM     40  HA2 GLY     4      21.250  59.440  68.090  1.00  0.00            
ATOM     41  C   GLY     4      21.420  60.460  66.190  1.00  0.00            
ATOM     42  O   GLY     4      21.600  59.820  65.150  1.00  0.00            
ATOM     43  N   PRO     5      22.070  61.600  66.370  1.00  0.00            
ATOM     44  CD  PRO     5      22.210  62.400  67.560  1.00  0.00            
ATOM     45  HD1 PRO     5      21.270  62.840  67.910  1.00  0.00            
ATOM     46  HD2 PRO     5      22.560  61.740  68.360  1.00  0.00            
ATOM     47  CG  PRO     5      23.310  63.510  67.450  1.00  0.00            
ATOM     48  HG1 PRO     5      23.010  64.410  67.990  1.00  0.00            
ATOM     49  HG2 PRO     5      24.170  63.150  68.020  1.00  0.00            
ATOM     50  CB  PRO     5      23.410  63.610  65.910  1.00  0.00            
ATOM     51  HB1 PRO     5      22.820  64.490  65.660  1.00  0.00            
ATOM     52  HB2 PRO     5      24.420  63.840  65.560  1.00  0.00            
ATOM     53  CA  PRO     5      22.880  62.230  65.360  1.00  0.00            
ATOM     54  HA  PRO     5      22.180  62.480  64.560  1.00  0.00            
ATOM     55  C   PRO     5      23.970  61.290  64.870  1.00  0.00            
ATOM     56  O   PRO     5      24.540  60.570  65.710  1.00  0.00            
ATOM     57  N   HYP     6      24.420  61.310  63.600  1.00  0.00            
ATOM     58  CD2 HYP     6      23.900  62.030  62.480  1.00  0.00            
ATOM     59 1HD2 HYP     6      24.410  62.990  62.580  1.00  0.00            
ATOM     60 2HD2 HYP     6      22.840  62.160  62.260  1.00  0.00            
ATOM     61  CG  HYP     6      24.400  61.230  61.250  1.00  0.00            
ATOM     62  HG  HYP     6      24.470  61.880  60.370  1.00  0.00            
ATOM     63  OD1 HYP     6      23.550  60.170  60.950  1.00  0.00            
ATOM     64  HD1 HYP     6      23.610  59.960  60.010  1.00  0.00            
ATOM     65  CB  HYP     6      25.750  60.810  61.680  1.00  0.00            
ATOM     66  HB1 HYP     6      26.040  59.920  61.130  1.00  0.00            
ATOM     67  HB2 HYP     6      26.550  61.540  61.540  1.00  0.00            
ATOM     68  CA  HYP     6      25.560  60.490  63.170  1.00  0.00            
ATOM     69  HA  HYP     6      25.190  59.460  63.250  1.00  0.00            
ATOM     70  C   HYP     6      26.970  60.650  63.920  1.00  0.00            
ATOM     71  O   HYP     6      27.180  61.730  64.470  1.00  0.00            
ATOM     72  N   GLY     7      27.760  59.550  64.060  1.00  0.00            
ATOM     73  H   GLY     7      27.660  58.680  63.560  1.00  0.00            
ATOM     74  CA  GLY     7      28.950  59.600  64.870  1.00  0.00            
ATOM     75  HA1 GLY     7      28.820  60.050  65.850  1.00  0.00            
ATOM     76  HA2 GLY     7      29.340  58.590  64.990  1.00  0.00            
ATOM     77  C   GLY     7      30.150  60.310  64.160  1.00  0.00            
ATOM     78  O   GLY     7      29.950  60.790  63.030  1.00  0.00            
ATOM     79  N   PRO     8      31.340  60.420  64.830  1.00  0.00            
ATOM     80  CD  PRO     8      31.680  60.020  66.190  1.00  0.00            
ATOM     81  HD1 PRO     8      30.820  60.100  66.850  1.00  0.00            
ATOM     82  HD2 PRO     8      31.970  58.970  66.100  1.00  0.00            
ATOM     83  CG  PRO     8      32.760  60.920  66.630  1.00  0.00            
ATOM     84  HG1 PRO     8      32.290  61.880  66.850  1.00  0.00            
ATOM     85  HG2 PRO     8      33.420  60.630  67.450  1.00  0.00            
ATOM     86  CB  PRO     8      33.590  61.050  65.380  1.00  0.00            
ATOM     87  HB1 PRO     8      34.260  61.910  65.330  1.00  0.00            
ATOM     88  HB2 PRO     8      34.220  60.180  65.280  1.00  0.00            
ATOM     89  CA  PRO     8      32.540  61.080  64.300  1.00  0.00            
ATOM     90  HA  PRO     8      32.240  62.080  64.010  1.00  0.00            
ATOM     91  C   PRO     8      33.200  60.470  63.110  1.00  0.00            
ATOM     92  O   PRO     8      33.210  59.290  62.970  1.00  0.00            
ATOM     93  N   HYP     9      34.100  61.250  62.400  1.00  0.00            
ATOM     94  CD2 HYP     9      34.100  62.680  62.330  1.00  0.00            
ATOM     95 1HD2 HYP     9      34.570  63.150  63.190  1.00  0.00            
ATOM     96 2HD2 HYP     9      33.160  63.210  62.220  1.00  0.00            
ATOM     97  CG  HYP     9      34.750  63.030  61.050  1.00  0.00            
ATOM     98  HG  HYP     9      35.160  64.040  61.080  1.00  0.00            
ATOM     99  OD1 HYP     9      33.780  62.910  59.970  1.00  0.00            
ATOM    100  HD1 HYP     9      34.240  63.160  59.170  1.00  0.00            
ATOM    101  CB  HYP     9      35.820  61.970  60.940  1.00  0.00            
ATOM    102  HB1 HYP     9      36.320  61.800  59.990  1.00  0.00            
ATOM    103  HB2 HYP     9      36.550  62.160  61.730  1.00  0.00            
ATOM    104  CA  HYP     9      35.000  60.640  61.400  1.00  0.00            
ATOM    105  HA  HYP     9      34.450  60.270  60.530  1.00  0.00            
ATOM    106  C   HYP     9      36.010  59.630  62.030  1.00  0.00            
ATOM    107  O   HYP     9      36.630  59.850  63.110  1.00  0.00            
ATOM    108  N   GLY    10      36.180  58.520  61.310  1.00  0.00            
ATOM    109  H   GLY    10      35.710  58.380  60.430  1.00  0.00            
ATOM    110  CA  GLY    10      37.180  57.530  61.730  1.00  0.00            
ATOM    111  HA1 GLY    10      37.000  57.200  62.760  1.00  0.00            
ATOM    112  HA2 GLY    10      37.220  56.650  61.080  1.00  0.00            
ATOM    113  C   GLY    10      38.660  57.950  61.760  1.00  0.00            
ATOM    114  O   GLY    10      39.000  59.100  61.460  1.00  0.00            
ATOM    115  N   PRO    11      39.570  57.030  62.170  1.00  0.00            
ATOM    116  CD  PRO    11      39.250  55.770  62.800  1.00  0.00            
ATOM    117  HD1 PRO    11      38.310  55.760  63.340  1.00  0.00            
ATOM    118  HD2 PRO    11      39.200  55.170  61.890  1.00  0.00            
ATOM    119  CG  PRO    11      40.420  55.500  63.690  1.00  0.00            
ATOM    120  HG1 PRO    11      40.200  56.090  64.590  1.00  0.00            
ATOM    121  HG2 PRO    11      40.400  54.440  63.970  1.00  0.00            
ATOM    122  CB  PRO    11      41.660  56.080  63.000  1.00  0.00            
ATOM    123  HB1 PRO    11      42.450  56.400  63.690  1.00  0.00            
ATOM    124  HB2 PRO    11      42.120  55.340  62.340  1.00  0.00            
ATOM    125  CA  PRO    11      40.960  57.360  62.330  1.00  0.00            
ATOM    126  HA  PRO    11      40.970  58.200  63.030  1.00  0.00            
ATOM    127  C   PRO    11      41.670  57.770  61.040  1.00  0.00            
ATOM    128  O   PRO    11      41.120  57.550  59.930  1.00  0.00            
ATOM    129  N   HYP    12      42.870  58.310  61.010  1.00  0.00            
ATOM    130  CD2 HYP    12      43.630  58.760  62.130  1.00  0.00            
ATOM    131 1HD2 HYP    12      44.210  57.950  62.540  1.00  0.00            
ATOM    132 2HD2 HYP    12      42.920  59.160  62.860  1.00  0.00            
ATOM    133  CG  HYP    12      44.540  59.780  61.530  1.00  0.00            
ATOM    134  HG  HYP    12      45.360  59.950  62.230  1.00  0.00            
ATOM    135  OD1 HYP    12      43.800  61.030  61.250  1.00  0.00            
ATOM    136  HD1 HYP    12      44.440  61.730  61.110  1.00  0.00            
ATOM    137  CB  HYP    12      45.010  59.050  60.270  1.00  0.00            
ATOM    138  HB1 HYP    12      45.520  59.730  59.590  1.00  0.00            
ATOM    139  HB2 HYP    12      45.690  58.270  60.600  1.00  0.00            
ATOM    140  CA  HYP    12      43.690  58.420  59.810  1.00  0.00            
ATOM    141  HA  HYP    12      43.250  59.170  59.150  1.00  0.00            
ATOM    142  C   HYP    12      44.020  57.140  58.900  1.00  0.00            
ATOM    143  O   HYP    12      44.100  56.040  59.430  1.00  0.00            
ATOM    144  N   GLY    13      44.140  57.320  57.580  1.00  0.00            
ATOM    145  H   GLY    13      43.690  58.160  57.240  1.00  0.00            
ATOM    146  CA  GLY    13      44.460  56.380  56.560  1.00  0.00            
ATOM    147  HA1 GLY    13      43.980  55.470  56.920  1.00  0.00            
ATOM    148  HA2 GLY    13      43.970  56.600  55.620  1.00  0.00            
ATOM    149  C   GLY    13      45.960  56.020  56.540  1.00  0.00            
ATOM    150  O   GLY    13      46.830  56.590  57.160  1.00  0.00            
ATOM    151  N   GLN    14      46.190  54.880  55.970  1.00  0.00            
ATOM    152  H   GLN    14      45.600  54.680  55.180  1.00  0.00            
ATOM    153  CA  GLN    14      47.400  53.990  56.270  1.00  0.00            
ATOM    154  HA  GLN    14      48.160  54.500  56.850  1.00  0.00            
ATOM    155  CB  GLN    14      46.800  52.800  57.050  1.00  0.00            
ATOM    156  HB1 GLN    14      46.190  52.150  56.420  1.00  0.00            
ATOM    157  HB2 GLN    14      47.660  52.200  57.360  1.00  0.00            
ATOM    158  CG  GLN    14      46.010  53.110  58.340  1.00  0.00            
ATOM    159  HG1 GLN    14      45.170  53.740  58.050  1.00  0.00            
ATOM    160  HG2 GLN    14      45.480  52.240  58.730  1.00  0.00            
ATOM    161  CD  GLN    14      46.760  53.760  59.460  1.00  0.00            
ATOM    162  OE1 GLN    14      46.920  53.250  60.570  1.00  0.00            
ATOM    163  NE2 GLN    14      47.330  54.900  59.300  1.00  0.00            
ATOM    164 1HE2 GLN    14      47.860  55.310  60.060  1.00  0.00            
ATOM    165 2HE2 GLN    14      47.110  55.480  58.500  1.00  0.00            
ATOM    166  C   GLN    14      48.180  53.700  54.990  1.00  0.00            
ATOM    167  O   GLN    14      47.960  54.420  54.030  1.00  0.00            
ATOM    168  N   GLY    15      49.010  52.650  54.950  1.00  0.00            
ATOM    169  H   GLY    15      49.110  51.970  55.680  1.00  0.00            
ATOM    170  CA  GLY    15      49.520  52.040  53.660  1.00  0.00            
ATOM    171  HA1 GLY    15      48.730  51.380  53.290  1.00  0.00            
ATOM    172  HA2 GLY    15      49.600  52.710  52.800  1.00  0.00            
ATOM    173  C   GLY    15      50.880  51.410  53.700  1.00  0.00            
ATOM    174  O   GLY    15      51.560  51.620  54.650  1.00  0.00            
ATOM    175  N   PRO    16      51.230  50.510  52.730  1.00  0.00            
ATOM    176  CD  PRO    16      50.300  50.070  51.710  1.00  0.00            
ATOM    177  HD1 PRO    16      49.930  50.920  51.130  1.00  0.00            
ATOM    178  HD2 PRO    16      49.380  49.610  52.050  1.00  0.00            
ATOM    179  CG  PRO    16      51.130  49.250  50.710  1.00  0.00            
ATOM    180  HG1 PRO    16      50.460  48.550  50.220  1.00  0.00            
ATOM    181  HG2 PRO    16      51.590  49.770  49.870  1.00  0.00            
ATOM    182  CB  PRO    16      52.120  48.620  51.720  1.00  0.00            
ATOM    183  HB1 PRO    16      51.520  47.940  52.320  1.00  0.00            
ATOM    184  HB2 PRO    16      52.960  48.150  51.220  1.00  0.00            
ATOM    185  CA  PRO    16      52.490  49.790  52.620  1.00  0.00            
ATOM    186  HA  PRO    16      52.770  49.390  53.590  1.00  0.00            
ATOM    187  C   PRO    16      53.720  50.580  52.120  1.00  0.00            
ATOM    188  O   PRO    16      53.610  51.720  51.580  1.00  0.00            
ATOM    189  N   HYP    17      54.940  50.030  52.270  1.00  0.00            
ATOM    190  CD2 HYP    17      55.220  48.780  52.930  1.00  0.00            
ATOM    191 1HD2 HYP    17      55.130  48.000  52.170  1.00  0.00            
ATOM    192 2HD2 HYP    17      54.620  48.640  53.830  1.00  0.00            
ATOM    193  CG  HYP    17      56.610  48.930  53.310  1.00  0.00            
ATOM    194  HG  HYP    17      57.030  47.920  53.350  1.00  0.00            
ATOM    195  OD1 HYP    17      56.810  49.620  54.500  1.00  0.00            
ATOM    196  HD1 HYP    17      55.990  50.020  54.800  1.00  0.00            
ATOM    197  CB  HYP    17      57.290  49.620  52.220  1.00  0.00            
ATOM    198  HB1 HYP    17      58.200  50.140  52.510  1.00  0.00            
ATOM    199  HB2 HYP    17      57.550  48.900  51.440  1.00  0.00            
ATOM    200  CA  HYP    17      56.210  50.680  51.980  1.00  0.00            
ATOM    201  HA  HYP    17      56.250  51.570  52.610  1.00  0.00            
ATOM    202  C   HYP    17      56.370  51.150  50.500  1.00  0.00            
ATOM    203  O   HYP    17      55.950  50.450  49.530  1.00  0.00            
ATOM    204  N   GLY    18      56.930  52.360  50.260  1.00  0.00            
ATOM    205  H   GLY    18      57.060  52.940  51.070  1.00  0.00            
ATOM    206  CA  GLY    18      57.110  52.870  48.880  1.00  0.00            
ATOM    207  HA1 GLY    18      56.120  52.970  48.440  1.00  0.00            
ATOM    208  HA2 GLY    18      57.690  53.790  48.920  1.00  0.00            
ATOM    209  C   GLY    18      57.970  51.960  47.970  1.00  0.00            
ATOM    210  O   GLY    18      58.660  51.060  48.440  1.00  0.00            
ATOM    211  N   PRO    19      57.880  52.100  46.630  1.00  0.00            
ATOM    212  CD  PRO    19      57.060  53.090  45.960  1.00  0.00            
ATOM    213  HD1 PRO    19      57.120  54.040  46.490  1.00  0.00            
ATOM    214  HD2 PRO    19      56.010  52.820  45.920  1.00  0.00            
ATOM    215  CG  PRO    19      57.560  53.280  44.530  1.00  0.00            
ATOM    216  HG1 PRO    19      56.740  53.680  43.930  1.00  0.00            
ATOM    217  HG2 PRO    19      58.410  53.960  44.620  1.00  0.00            
ATOM    218  CB  PRO    19      58.010  51.810  44.230  1.00  0.00            
ATOM    219  HB1 PRO    19      57.160  51.160  44.000  1.00  0.00            
ATOM    220  HB2 PRO    19      58.770  51.770  43.440  1.00  0.00            
ATOM    221  CA  PRO    19      58.680  51.400  45.560  1.00  0.00            
ATOM    222  HA  PRO    19      58.450  50.350  45.790  1.00  0.00            
ATOM    223  C   PRO    19      60.160  51.860  45.710  1.00  0.00            
ATOM    224  O   PRO    19      60.460  52.930  46.190  1.00  0.00            
ATOM    225  N   HYP    20      61.090  51.000  45.300  1.00  0.00            
ATOM    226  CD2 HYP    20      60.880  49.590  44.960  1.00  0.00            
ATOM    227 1HD2 HYP    20      60.620  49.460  43.910  1.00  0.00            
ATOM    228 2HD2 HYP    20      60.030  49.120  45.450  1.00  0.00            
ATOM    229  CG  HYP    20      62.160  48.890  45.290  1.00  0.00            
ATOM    230  HG  HYP    20      62.320  48.130  44.510  1.00  0.00            
ATOM    231  OD1 HYP    20      62.050  48.330  46.560  1.00  0.00            
ATOM    232  HD1 HYP    20      62.880  47.860  46.690  1.00  0.00            
ATOM    233  CB  HYP    20      63.260  49.930  45.280  1.00  0.00            
ATOM    234  HB1 HYP    20      64.040  49.780  46.030  1.00  0.00            
ATOM    235  HB2 HYP    20      63.690  50.080  44.280  1.00  0.00            
ATOM    236  CA  HYP    20      62.520  51.210  45.540  1.00  0.00            
ATOM    237  HA  HYP    20      62.720  51.560  46.550  1.00  0.00            
ATOM    238  C   HYP    20      62.980  52.400  44.730  1.00  0.00            
ATOM    239  O   HYP    20      62.460  52.730  43.680  1.00  0.00            
ATOM    240  N   GLY    21      64.180  52.970  45.010  1.00  0.00            
ATOM    241  H   GLY    21      64.670  52.620  45.820  1.00  0.00            
ATOM    242  CA  GLY    21      64.980  53.740  44.130  1.00  0.00            
ATOM    243  HA1 GLY    21      64.270  54.400  43.630  1.00  0.00            
ATOM    244  HA2 GLY    21      65.760  54.270  44.670  1.00  0.00            
ATOM    245  C   GLY    21      65.710  53.070  42.940  1.00  0.00            
ATOM    246  O   GLY    21      65.790  51.830  42.760  1.00  0.00            
ATOM    247  N   PRO    22      66.360  53.990  42.170  1.00  0.00            
ATOM    248  CD  PRO    22      66.200  55.500  42.260  1.00  0.00            
ATOM    249  HD1 PRO    22      65.170  55.800  42.080  1.00  0.00            
ATOM    250  HD2 PRO    22      66.530  55.950  43.200  1.00  0.00            
ATOM    251  CG  PRO    22      67.070  56.020  41.170  1.00  0.00            
ATOM    252  HG1 PRO    22      66.670  56.970  40.810  1.00  0.00            
ATOM    253  HG2 PRO    22      68.070  56.110  41.600  1.00  0.00            
ATOM    254  CB  PRO    22      67.080  54.830  40.110  1.00  0.00            
ATOM    255  HB1 PRO    22      66.200  54.780  39.460  1.00  0.00            
ATOM    256  HB2 PRO    22      67.970  54.940  39.490  1.00  0.00            
ATOM    257  CA  PRO    22      67.180  53.580  41.000  1.00  0.00            
ATOM    258  HA  PRO    22      66.870  52.690  40.460  1.00  0.00            
ATOM    259  C   PRO    22      68.690  53.350  41.330  1.00  0.00            
ATOM    260  O   PRO    22      69.150  53.540  42.430  1.00  0.00            
ATOM    261  N   HYP    23      69.520  52.870  40.300  1.00  0.00            
ATOM    262  CD2 HYP    23      69.140  52.210  39.050  1.00  0.00            
ATOM    263 1HD2 HYP    23      68.990  52.960  38.270  1.00  0.00            
ATOM    264 2HD2 HYP    23      68.240  51.610  39.180  1.00  0.00            
ATOM    265  CG  HYP    23      70.370  51.350  38.570  1.00  0.00            
ATOM    266  HG  HYP    23      70.450  51.450  37.490  1.00  0.00            
ATOM    267  OD1 HYP    23      70.340  50.030  39.020  1.00  0.00            
ATOM    268  HD1 HYP    23      69.990  49.480  38.310  1.00  0.00            
ATOM    269  CB  HYP    23      71.460  52.170  39.170  1.00  0.00            
ATOM    270  HB1 HYP    23      72.330  51.540  39.370  1.00  0.00            
ATOM    271  HB2 HYP    23      71.760  52.930  38.450  1.00  0.00            
ATOM    272  CA  HYP    23      70.940  52.690  40.510  1.00  0.00            
ATOM    273  HA  HYP    23      71.150  51.940  41.270  1.00  0.00            
ATOM    274  C   HYP    23      71.710  53.940  40.990  1.00  0.00            
ATOM    275  O   HYP    23      71.510  55.090  40.510  1.00  0.00            
ATOM    276  N   GLY    24      72.550  53.680  41.940  1.00  0.00            
ATOM    277  H   GLY    24      72.780  52.740  42.200  1.00  0.00            
ATOM    278  CA  GLY    24      73.470  54.700  42.540  1.00  0.00            
ATOM    279  HA1 GLY    24      72.960  55.650  42.720  1.00  0.00            
ATOM    280  HA2 GLY    24      73.760  54.220  43.470  1.00  0.00            
ATOM    281  C   GLY    24      74.740  54.930  41.750  1.00  0.00            
ATOM    282  O   GLY    24      74.960  54.550  40.560  1.00  0.00            
ATOM    283  N   PRO    25      75.650  55.790  42.250  1.00  0.00            
ATOM    284  CD  PRO    25      75.680  56.400  43.620  1.00  0.00            
ATOM    285  HD1 PRO    25      75.360  55.670  44.360  1.00  0.00            
ATOM    286  HD2 PRO    25      74.960  57.210  43.710  1.00  0.00            
ATOM    287  CG  PRO    25      77.100  56.980  43.810  1.00  0.00            
ATOM    288  HG1 PRO    25      76.940  57.810  44.500  1.00  0.00            
ATOM    289  HG2 PRO    25      77.820  56.270  44.200  1.00  0.00            
ATOM    290  CB  PRO    25      77.320  57.450  42.340  1.00  0.00            
ATOM    291  HB1 PRO    25      76.720  58.350  42.150  1.00  0.00            
ATOM    292  HB2 PRO    25      78.350  57.650  42.050  1.00  0.00            
ATOM    293  CA  PRO    25      76.880  56.210  41.530  1.00  0.00            
ATOM    294  HA  PRO    25      76.660  56.500  40.500  1.00  0.00            
ATOM    295  C   PRO    25      78.000  55.120  41.440  1.00  0.00            
ATOM    296  O   PRO    25      78.000  54.130  42.160  1.00  0.00            
ATOM    297  N   HYP    26      78.960  55.290  40.590  1.00  0.00            
ATOM    298  CD2 HYP    26      79.250  56.330  39.620  1.00  0.00            
ATOM    299 1HD2 HYP    26      79.870  57.130  40.040  1.00  0.00            
ATOM    300 2HD2 HYP    26      78.350  56.840  39.270  1.00  0.00            
ATOM    301  CG  HYP    26      79.900  55.680  38.370  1.00  0.00            
ATOM    302  HG  HYP    26      80.550  56.330  37.800  1.00  0.00            
ATOM    303  OD1 HYP    26      78.890  55.100  37.610  1.00  0.00            
ATOM    304  HD1 HYP    26      77.970  55.310  37.780  1.00  0.00            
ATOM    305  CB  HYP    26      80.740  54.580  39.070  1.00  0.00            
ATOM    306  HB1 HYP    26      80.770  53.640  38.510  1.00  0.00            
ATOM    307  HB2 HYP    26      81.760  54.920  39.220  1.00  0.00            
ATOM    308  CA  HYP    26      80.060  54.290  40.450  1.00  0.00            
ATOM    309  HA  HYP    26      79.630  53.290  40.480  1.00  0.00            
ATOM    310  C   HYP    26      81.050  54.250  41.670  1.00  0.00            
ATOM    311  O   HYP    26      81.180  55.220  42.450  1.00  0.00            
ATOM    312  N   GLY    27      81.610  53.080  41.780  1.00  0.00            
ATOM    313  H   GLY    27      81.330  52.300  41.200  1.00  0.00            
ATOM    314  CA  GLY    27      82.340  52.690  42.960  1.00  0.00            
ATOM    315  HA1 GLY    27      81.730  52.920  43.830  1.00  0.00            
ATOM    316  HA2 GLY    27      82.490  51.620  42.850  1.00  0.00            
ATOM    317  C   GLY    27      83.730  53.310  43.090  1.00  0.00            
ATOM    318  O   GLY    27      84.120  54.080  42.220  1.00  0.00            
ATOM    319  N   PRO    28      84.510  52.960  44.170  1.00  0.00            
ATOM    320  CD  PRO    28      84.090  52.030  45.220  1.00  0.00            
ATOM    321  HD1 PRO    28      83.360  52.520  45.850  1.00  0.00            
ATOM    322  HD2 PRO    28      83.700  51.100  44.790  1.00  0.00            
ATOM    323  CG  PRO    28      85.400  51.820  46.000  1.00  0.00            
ATOM    324  HG1 PRO    28      85.270  51.380  46.990  1.00  0.00            
ATOM    325  HG2 PRO    28      86.120  51.220  45.450  1.00  0.00            
ATOM    326  CB  PRO    28      85.990  53.210  45.900  1.00  0.00            
ATOM    327  HB1 PRO    28      85.410  53.890  46.530  1.00  0.00            
ATOM    328  HB2 PRO    28      86.990  53.260  46.330  1.00  0.00            
ATOM    329  CA  PRO    28      85.790  53.540  44.390  1.00  0.00            
ATOM    330  HA  PRO    28      85.770  54.610  44.180  1.00  0.00            
ATOM    331  C   PRO    28      86.810  52.950  43.340  1.00  0.00            
ATOM    332  O   PRO    28      86.570  51.980  42.690  1.00  0.00            
ATOM    333  N   HYP    29      87.980  53.510  43.290  1.00  0.00            
ATOM    334  CD2 HYP    29      88.490  54.580  44.040  1.00  0.00            
ATOM    335 1HD2 HYP    29      88.930  54.170  44.950  1.00  0.00            
ATOM    336 2HD2 HYP    29      87.760  55.360  44.280  1.00  0.00            
ATOM    337  CG  HYP    29      89.520  55.150  43.170  1.00  0.00            
ATOM    338  HG  HYP    29      90.160  55.830  43.730  1.00  0.00            
ATOM    339  OD1 HYP    29      89.000  55.840  42.020  1.00  0.00            
ATOM    340  HD1 HYP    29      88.400  56.550  42.270  1.00  0.00            
ATOM    341  CB  HYP    29      90.270  53.870  42.770  1.00  0.00            
ATOM    342  HB1 HYP    29      90.910  54.040  41.900  1.00  0.00            
ATOM    343  HB2 HYP    29      90.800  53.460  43.630  1.00  0.00            
ATOM    344  CA  HYP    29      89.080  52.930  42.450  1.00  0.00            
ATOM    345  HA  HYP    29      88.840  53.020  41.390  1.00  0.00            
ATOM    346  C   HYP    29      89.350  51.430  42.830  1.00  0.00            
ATOM    347  O   HYP    29      89.180  51.080  44.010  1.00  0.00            
ATOM    348  N   GLY    30      89.940  50.650  41.900  1.00  0.00            
ATOM    349  H   GLY    30      90.010  51.110  41.010  1.00  0.00            
ATOM    350  CA  GLY    30      90.550  49.380  42.220  1.00  0.00            
ATOM    351  HA1 GLY    30      89.940  48.820  42.930  1.00  0.00            
ATOM    352  HA2 GLY    30      90.460  48.780  41.320  1.00  0.00            
ATOM    353  C   GLY    30      91.980  49.530  42.690  1.00  0.00            
ATOM    354  O   GLY    30      92.670  50.490  42.410  1.00  0.00            
ATOM    355  N   NH2    31      92.480  48.530  43.400  1.00  0.00            
ATOM    356  H1  NH2    31      91.920  47.750  43.700  1.00  0.00            
ATOM    357  H2  NH2    31      93.340  48.720  43.890  1.00  0.00            
ATOM    358  CH3 ACE     1      15.440  57.670  69.990  1.00  0.00            
ATOM    359 1HH3 ACE     1      15.680  58.260  69.110  1.00  0.00            
ATOM    360 2HH3 ACE     1      14.550  57.050  69.910  1.00  0.00            
ATOM    361 3HH3 ACE     1      15.260  58.290  70.870  1.00  0.00            
ATOM    362  C   ACE     1      16.690  56.730  70.160  1.00  0.00            
ATOM    363  O   ACE     1      17.460  57.030  71.080  1.00  0.00            
ATOM    364  N   PRO     2      16.930  55.640  69.440  1.00  0.00            
ATOM    365  CD  PRO     2      16.170  55.150  68.320  1.00  0.00            
ATOM    366  HD1 PRO     2      15.150  54.840  68.580  1.00  0.00            
ATOM    367  HD2 PRO     2      16.110  55.970  67.620  1.00  0.00            
ATOM    368  CG  PRO     2      16.870  54.090  67.660  1.00  0.00            
ATOM    369  HG1 PRO     2      16.270  53.280  67.260  1.00  0.00            
ATOM    370  HG2 PRO     2      17.490  54.450  66.840  1.00  0.00            
ATOM    371  CB  PRO     2      17.870  53.520  68.680  1.00  0.00            
ATOM    372  HB1 PRO     2      17.310  52.820  69.300  1.00  0.00            
ATOM    373  HB2 PRO     2      18.690  53.040  68.150  1.00  0.00            
ATOM    374  CA  PRO     2      18.100  54.770  69.560  1.00  0.00            
ATOM    375  HA  PRO     2      18.170  54.610  70.640  1.00  0.00            
ATOM    376  C   PRO     2      19.460  55.370  69.160  1.00  0.00            
ATOM    377  O   PRO     2      19.520  56.460  68.550  1.00  0.00            
ATOM    378  N   HYP     3      20.650  54.700  69.410  1.00  0.00            
ATOM    379  CD2 HYP     3      20.840  53.430  70.220  1.00  0.00            
ATOM    380 1HD2 HYP     3      20.780  52.610  69.500  1.00  0.00            
ATOM    381 2HD2 HYP     3      20.100  53.410  71.030  1.00  0.00            
ATOM    382  CG  HYP     3      22.290  53.560  70.800  1.00  0.00            
ATOM    383  HG  HYP     3      22.650  52.560  71.070  1.00  0.00            
ATOM    384  OD1 HYP     3      22.340  54.360  71.920  1.00  0.00            
ATOM    385  HD1 HYP     3      21.580  54.150  72.470  1.00  0.00            
ATOM    386  CB  HYP     3      23.060  54.280  69.710  1.00  0.00            
ATOM    387  HB1 HYP     3      24.040  54.730  69.890  1.00  0.00            
ATOM    388  HB2 HYP     3      23.280  53.570  68.920  1.00  0.00            
ATOM    389  CA  HYP     3      22.010  55.290  69.190  1.00  0.00            
ATOM    390  HA  HYP     3      22.090  56.110  69.900  1.00  0.00            
ATOM    391  C   HYP     3      22.170  55.690  67.720  1.00  0.00            
ATOM    392  O   HYP     3      21.580  55.110  66.830  1.00  0.00            
ATOM    393  N   GLY     4      22.960  56.700  67.410  1.00  0.00            
ATOM    394  H   GLY     4      23.320  57.250  68.180  1.00  0.00            
ATOM    395  CA  GLY     4      23.200  57.300  66.090  1.00  0.00            
ATOM    396  HA1 GLY     4      22.220  57.420  65.630  1.00  0.00            
ATOM    397  HA2 GLY     4      23.740  58.230  66.280  1.00  0.00            
ATOM    398  C   GLY     4      24.080  56.350  65.160  1.00  0.00            
ATOM    399  O   GLY     4      24.860  55.510  65.620  1.00  0.00            
ATOM    400  N   PRO     5      24.070  56.610  63.820  1.00  0.00            
ATOM    401  CD  PRO     5      23.010  57.330  63.130  1.00  0.00            
ATOM    402  HD1 PRO     5      22.050  57.100  63.600  1.00  0.00            
ATOM    403  HD2 PRO     5      23.210  58.390  63.020  1.00  0.00            
ATOM    404  CG  PRO     5      23.000  56.760  61.690  1.00  0.00            
ATOM    405  HG1 PRO     5      22.220  56.000  61.660  1.00  0.00            
ATOM    406  HG2 PRO     5      22.710  57.560  61.000  1.00  0.00            
ATOM    407  CB  PRO     5      24.360  56.280  61.440  1.00  0.00            
ATOM    408  HB1 PRO     5      24.450  55.450  60.740  1.00  0.00            
ATOM    409  HB2 PRO     5      24.940  57.190  61.270  1.00  0.00            
ATOM    410  CA  PRO     5      24.830  55.840  62.870  1.00  0.00            
ATOM    411  HA  PRO     5      24.520  54.810  63.060  1.00  0.00            
ATOM    412  C   PRO     5      26.380  55.980  62.940  1.00  0.00            
ATOM    413  O   PRO     5      26.910  57.060  63.250  1.00  0.00            
ATOM    414  N   HYP     6      27.140  54.900  62.670  1.00  0.00            
ATOM    415  CD2 HYP     6      26.640  53.520  62.410  1.00  0.00            
ATOM    416 1HD2 HYP     6      26.120  53.460  61.450  1.00  0.00            
ATOM    417 2HD2 HYP     6      25.940  53.200  63.190  1.00  0.00            
ATOM    418  CG  HYP     6      27.820  52.590  62.360  1.00  0.00            
ATOM    419  HG  HYP     6      27.530  51.950  61.530  1.00  0.00            
ATOM    420  OD1 HYP     6      28.000  51.910  63.580  1.00  0.00            
ATOM    421  HD1 HYP     6      27.230  51.360  63.750  1.00  0.00            
ATOM    422  CB  HYP     6      28.950  53.480  62.010  1.00  0.00            
ATOM    423  HB1 HYP     6      29.920  53.080  62.300  1.00  0.00            
ATOM    424  HB2 HYP     6      28.920  53.450  60.920  1.00  0.00            
ATOM    425  CA  HYP     6      28.620  54.930  62.500  1.00  0.00            
ATOM    426  HA  HYP     6      29.050  54.930  63.500  1.00  0.00            
ATOM    427  C   HYP     6      29.040  55.980  61.460  1.00  0.00            
ATOM    428  O   HYP     6      28.460  56.140  60.380  1.00  0.00            
ATOM    429  N   GLY     7      30.170  56.590  61.790  1.00  0.00            
ATOM    430  H   GLY     7      30.570  56.430  62.700  1.00  0.00            
ATOM    431  CA  GLY     7      30.380  57.920  61.230  1.00  0.00            
ATOM    432  HA1 GLY     7      29.400  58.390  61.100  1.00  0.00            
ATOM    433  HA2 GLY     7      30.970  58.560  61.880  1.00  0.00            
ATOM    434  C   GLY     7      31.040  57.930  59.870  1.00  0.00            
ATOM    435  O   GLY     7      31.280  56.830  59.320  1.00  0.00            
ATOM    436  N   PRO     8      31.550  59.050  59.350  1.00  0.00            
ATOM    437  CD  PRO     8      30.990  60.350  59.690  1.00  0.00            
ATOM    438  HD1 PRO     8      31.620  60.930  60.370  1.00  0.00            
ATOM    439  HD2 PRO     8      29.990  60.200  60.090  1.00  0.00            
ATOM    440  CG  PRO     8      30.770  61.020  58.330  1.00  0.00            
ATOM    441  HG1 PRO     8      29.790  60.750  57.940  1.00  0.00            
ATOM    442  HG2 PRO     8      30.910  62.100  58.380  1.00  0.00            
ATOM    443  CB  PRO     8      31.900  60.410  57.510  1.00  0.00            
ATOM    444  HB1 PRO     8      31.700  60.300  56.450  1.00  0.00            
ATOM    445  HB2 PRO     8      32.790  61.030  57.600  1.00  0.00            
ATOM    446  CA  PRO     8      32.110  59.020  58.090  1.00  0.00            
ATOM    447  HA  PRO     8      31.460  58.380  57.480  1.00  0.00            
ATOM    448  C   PRO     8      33.600  58.530  58.030  1.00  0.00            
ATOM    449  O   PRO     8      34.300  58.580  59.040  1.00  0.00            
ATOM    450  N   HYP     9      34.050  58.000  56.860  1.00  0.00            
ATOM    451  CD2 HYP     9      33.380  57.810  55.590  1.00  0.00            
ATOM    452 1HD2 HYP     9      32.760  58.700  55.450  1.00  0.00            
ATOM    453 2HD2 HYP     9      32.770  56.910  55.510  1.00  0.00            
ATOM    454  CG  HYP     9      34.570  57.760  54.570  1.00  0.00            
ATOM    455  HG  HYP     9      34.960  58.740  54.310  1.00  0.00            
ATOM    456  OD1 HYP     9      34.250  57.060  53.420  1.00  0.00            
ATOM    457  HD1 HYP     9      33.880  57.740  52.850  1.00  0.00            
ATOM    458  CB  HYP     9      35.610  56.970  55.350  1.00  0.00            
ATOM    459  HB1 HYP     9      35.280  55.940  55.280  1.00  0.00            
ATOM    460  HB2 HYP     9      36.600  56.980  54.890  1.00  0.00            
ATOM    461  CA  HYP     9      35.440  57.420  56.790  1.00  0.00            
ATOM    462  HA  HYP     9      35.620  56.610  57.490  1.00  0.00            
ATOM    463  C   HYP     9      36.530  58.500  57.160  1.00  0.00            
ATOM    464  O   HYP     9      36.370  59.650  56.900  1.00  0.00            
ATOM    465  N   GLY    10      37.570  58.120  57.890  1.00  0.00            
ATOM    466  H   GLY    10      37.730  57.140  58.070  1.00  0.00            
ATOM    467  CA  GLY    10      38.610  59.070  58.340  1.00  0.00            
ATOM    468  HA1 GLY    10      38.170  59.730  59.090  1.00  0.00            
ATOM    469  HA2 GLY    10      39.370  58.600  58.950  1.00  0.00            
ATOM    470  C   GLY    10      39.380  59.790  57.160  1.00  0.00            
ATOM    471  O   GLY    10      39.110  59.500  55.980  1.00  0.00            
ATOM    472  N   PRO    11      40.220  60.790  57.380  1.00  0.00            
ATOM    473  CD  PRO    11      40.670  61.060  58.730  1.00  0.00            
ATOM    474  HD1 PRO    11      40.950  60.110  59.190  1.00  0.00            
ATOM    475  HD2 PRO    11      39.880  61.570  59.290  1.00  0.00            
ATOM    476  CG  PRO    11      41.800  62.100  58.680  1.00  0.00            
ATOM    477  HG1 PRO    11      41.650  62.830  59.480  1.00  0.00            
ATOM    478  HG2 PRO    11      42.690  61.490  58.790  1.00  0.00            
ATOM    479  CB  PRO    11      41.720  62.670  57.160  1.00  0.00            
ATOM    480  HB1 PRO    11      41.050  63.480  56.870  1.00  0.00            
ATOM    481  HB2 PRO    11      42.700  62.940  56.760  1.00  0.00            
ATOM    482  CA  PRO    11      41.050  61.490  56.420  1.00  0.00            
ATOM    483  HA  PRO    11      40.290  61.840  55.720  1.00  0.00            
ATOM    484  C   PRO    11      42.130  60.530  55.810  1.00  0.00            
ATOM    485  O   PRO    11      42.540  59.560  56.440  1.00  0.00            
ATOM    486  N   HYP    12      42.520  60.710  54.520  1.00  0.00            
ATOM    487  CD2 HYP    12      42.130  61.910  53.690  1.00  0.00            
ATOM    488 1HD2 HYP    12      42.710  62.810  53.860  1.00  0.00            
ATOM    489 2HD2 HYP    12      41.090  62.180  53.860  1.00  0.00            
ATOM    490  CG  HYP    12      42.410  61.530  52.220  1.00  0.00            
ATOM    491  HG  HYP    12      42.460  62.350  51.500  1.00  0.00            
ATOM    492  OD1 HYP    12      41.480  60.580  51.700  1.00  0.00            
ATOM    493  HD1 HYP    12      41.810  60.420  50.810  1.00  0.00            
ATOM    494  CB  HYP    12      43.640  60.640  52.390  1.00  0.00            
ATOM    495  HB1 HYP    12      43.830  60.010  51.520  1.00  0.00            
ATOM    496  HB2 HYP    12      44.490  61.320  52.460  1.00  0.00            
ATOM    497  CA  HYP    12      43.480  59.910  53.780  1.00  0.00            
ATOM    498  HA  HYP    12      43.130  58.880  53.680  1.00  0.00            
ATOM    499  C   HYP    12      44.850  59.850  54.460  1.00  0.00            
ATOM    500  O   HYP    12      45.170  60.660  55.310  1.00  0.00            
ATOM    501  N   GLY    13      45.650  58.900  54.140  1.00  0.00            
ATOM    502  H   GLY    13      45.260  58.200  53.520  1.00  0.00            
ATOM    503  CA  GLY    13      47.070  58.810  54.550  1.00  0.00            
ATOM    504  HA1 GLY    13      47.510  59.810  54.540  1.00  0.00            
ATOM    505  HA2 GLY    13      47.100  58.430  55.570  1.00  0.00            
ATOM    506  C   GLY    13      47.870  57.980  53.600  1.00  0.00            
ATOM    507  O   GLY    13      47.380  57.380  52.640  1.00  0.00            
ATOM    508  N   GLN    14      49.200  57.920  53.900  1.00  0.00            
ATOM    509  H   GLN    14      49.510  58.380  54.740  1.00  0.00            
ATOM    510  CA  GLN    14      50.210  57.230  53.040  1.00  0.00            
ATOM    511  HA  GLN    14      49.730  56.490  52.410  1.00  0.00            
ATOM    512  CB  GLN    14      50.990  58.260  52.200  1.00  0.00            
ATOM    513  HB1 GLN    14      50.290  59.080  52.120  1.00  0.00            
ATOM    514  HB2 GLN    14      51.880  58.680  52.670  1.00  0.00            
ATOM    515  CG  GLN    14      51.360  57.720  50.790  1.00  0.00            
ATOM    516  HG1 GLN    14      51.790  56.740  51.000  1.00  0.00            
ATOM    517  HG2 GLN    14      50.380  57.660  50.330  1.00  0.00            
ATOM    518  CD  GLN    14      52.140  58.670  49.810  1.00  0.00            
ATOM    519  OE1 GLN    14      52.470  59.750  50.290  1.00  0.00            
ATOM    520  NE2 GLN    14      52.420  58.340  48.560  1.00  0.00            
ATOM    521 1HE2 GLN    14      52.790  59.090  47.990  1.00  0.00            
ATOM    522 2HE2 GLN    14      52.110  57.480  48.140  1.00  0.00            
ATOM    523  C   GLN    14      51.170  56.380  53.860  1.00  0.00            
ATOM    524  O   GLN    14      51.640  56.750  54.920  1.00  0.00            
ATOM    525  N   GLY    15      51.600  55.290  53.250  1.00  0.00            
ATOM    526  H   GLY    15      51.140  54.990  52.410  1.00  0.00            
ATOM    527  CA  GLY    15      52.760  54.520  53.750  1.00  0.00            
ATOM    528  HA1 GLY    15      52.530  54.280  54.790  1.00  0.00            
ATOM    529  HA2 GLY    15      52.870  53.590  53.200  1.00  0.00            
ATOM    530  C   GLY    15      54.110  55.230  53.590  1.00  0.00            
ATOM    531  O   GLY    15      54.170  56.400  53.150  1.00  0.00            
ATOM    532  N   PRO    16      55.190  54.690  54.190  1.00  0.00            
ATOM    533  CD  PRO    16      55.320  53.410  54.850  1.00  0.00            
ATOM    534  HD1 PRO    16      54.680  53.300  55.730  1.00  0.00            
ATOM    535  HD2 PRO    16      54.970  52.600  54.210  1.00  0.00            
ATOM    536  CG  PRO    16      56.820  53.200  55.220  1.00  0.00            
ATOM    537  HG1 PRO    16      56.960  52.520  56.060  1.00  0.00            
ATOM    538  HG2 PRO    16      57.430  52.820  54.400  1.00  0.00            
ATOM    539  CB  PRO    16      57.210  54.620  55.480  1.00  0.00            
ATOM    540  HB1 PRO    16      56.910  55.030  56.450  1.00  0.00            
ATOM    541  HB2 PRO    16      58.300  54.650  55.450  1.00  0.00            
ATOM    542  CA  PRO    16      56.480  55.370  54.350  1.00  0.00            
ATOM    543  HA  PRO    16      56.380  56.410  54.670  1.00  0.00            
ATOM    544  C   PRO    16      57.290  55.200  53.070  1.00  0.00            
ATOM    545  O   PRO    16      57.020  54.290  52.270  1.00  0.00            
ATOM    546  N   HYP    17      58.310  55.990  52.880  1.00  0.00            
ATOM    547  CD2 HYP    17      58.620  57.160  53.710  1.00  0.00            
ATOM    548 1HD2 HYP    17      59.180  56.840  54.590  1.00  0.00            
ATOM    549 2HD2 HYP    17      57.710  57.660  54.050  1.00  0.00            
ATOM    550  CG  HYP    17      59.410  58.160  52.850  1.00  0.00            
ATOM    551  HG  HYP    17      60.060  58.760  53.490  1.00  0.00            
ATOM    552  OD1 HYP    17      58.650  58.950  51.950  1.00  0.00            
ATOM    553  HD1 HYP    17      59.310  59.480  51.510  1.00  0.00            
ATOM    554  CB  HYP    17      60.210  57.120  52.010  1.00  0.00            
ATOM    555  HB1 HYP    17      60.590  57.590  51.100  1.00  0.00            
ATOM    556  HB2 HYP    17      61.120  56.780  52.490  1.00  0.00            
ATOM    557  CA  HYP    17      59.200  56.020  51.700  1.00  0.00            
ATOM    558  HA  HYP    17      58.620  56.310  50.830  1.00  0.00            
ATOM    559  C   HYP    17      59.920  54.690  51.550  1.00  0.00            
ATOM    560  O   HYP    17      60.350  54.080  52.530  1.00  0.00            
ATOM    561  N   GLY    18      60.000  54.210  50.330  1.00  0.00            
ATOM    562  H   GLY    18      59.740  54.800  49.550  1.00  0.00            
ATOM    563  CA  GLY    18      60.680  53.000  49.970  1.00  0.00            
ATOM    564  HA1 GLY    18      60.220  52.090  50.360  1.00  0.00            
ATOM    565  HA2 GLY    18      60.540  52.810  48.910  1.00  0.00            
ATOM    566  C   GLY    18      62.160  52.940  50.320  1.00  0.00            
ATOM    567  O   GLY    18      62.800  53.950  50.590  1.00  0.00            
ATOM    568  N   PRO    19      62.840  51.770  50.190  1.00  0.00            
ATOM    569  CD  PRO    19      62.380  50.470  49.720  1.00  0.00            
ATOM    570  HD1 PRO    19      61.810  49.960  50.510  1.00  0.00            
ATOM    571  HD2 PRO    19      61.660  50.510  48.910  1.00  0.00            
ATOM    572  CG  PRO    19      63.610  49.610  49.490  1.00  0.00            
ATOM    573  HG1 PRO    19      63.350  48.560  49.670  1.00  0.00            
ATOM    574  HG2 PRO    19      63.930  49.800  48.470  1.00  0.00            
ATOM    575  CB  PRO    19      64.620  50.230  50.380  1.00  0.00            
ATOM    576  HB1 PRO    19      64.610  49.910  51.430  1.00  0.00            
ATOM    577  HB2 PRO    19      65.620  50.010  49.990  1.00  0.00            
ATOM    578  CA  PRO    19      64.330  51.720  50.330  1.00  0.00            
ATOM    579  HA  PRO    19      64.600  52.110  51.310  1.00  0.00            
ATOM    580  C   PRO    19      65.170  52.580  49.330  1.00  0.00            
ATOM    581  O   PRO    19      64.670  52.930  48.250  1.00  0.00            
ATOM    582  N   HYP    20      66.460  52.840  49.640  1.00  0.00            
ATOM    583  CD2 HYP    20      67.130  52.740  50.920  1.00  0.00            
ATOM    584 1HD2 HYP    20      67.420  51.700  51.080  1.00  0.00            
ATOM    585 2HD2 HYP    20      66.470  53.080  51.720  1.00  0.00            
ATOM    586  CG  HYP    20      68.280  53.730  50.900  1.00  0.00            
ATOM    587  HG  HYP    20      69.050  53.510  51.640  1.00  0.00            
ATOM    588  OD1 HYP    20      67.920  55.040  51.090  1.00  0.00            
ATOM    589  HD1 HYP    20      67.400  55.220  51.870  1.00  0.00            
ATOM    590  CB  HYP    20      68.760  53.280  49.500  1.00  0.00            
ATOM    591  HB1 HYP    20      69.450  54.030  49.120  1.00  0.00            
ATOM    592  HB2 HYP    20      69.190  52.300  49.700  1.00  0.00            
ATOM    593  CA  HYP    20      67.560  53.160  48.650  1.00  0.00            
ATOM    594  HA  HYP    20      67.290  54.090  48.150  1.00  0.00            
ATOM    595  C   HYP    20      67.720  52.020  47.650  1.00  0.00            
ATOM    596  O   HYP    20      67.340  50.900  47.880  1.00  0.00            
ATOM    597  N   GLY    21      68.160  52.520  46.480  1.00  0.00            
ATOM    598  H   GLY    21      68.180  53.520  46.360  1.00  0.00            
ATOM    599  CA  GLY    21      68.340  51.680  45.270  1.00  0.00            
ATOM    600  HA1 GLY    21      67.440  51.070  45.180  1.00  0.00            
ATOM    601  HA2 GLY    21      68.330  52.240  44.340  1.00  0.00            
ATOM    602  C   GLY    21      69.480  50.620  45.190  1.00  0.00            
ATOM    603  O   GLY    21      70.200  50.420  46.200  1.00  0.00            
ATOM    604  N   PRO    22      69.610  49.850  44.070  1.00  0.00            
ATOM    605  CD  PRO    22      68.720  49.770  42.940  1.00  0.00            
ATOM    606  HD1 PRO    22      68.850  50.660  42.320  1.00  0.00            
ATOM    607  HD2 PRO    22      67.700  49.840  43.320  1.00  0.00            
ATOM    608  CG  PRO    22      68.920  48.490  42.210  1.00  0.00            
ATOM    609  HG1 PRO    22      68.330  47.820  42.830  1.00  0.00            
ATOM    610  HG2 PRO    22      68.590  48.480  41.170  1.00  0.00            
ATOM    611  CB  PRO    22      70.510  48.400  42.380  1.00  0.00            
ATOM    612  HB1 PRO    22      70.790  47.360  42.200  1.00  0.00            
ATOM    613  HB2 PRO    22      70.950  49.000  41.580  1.00  0.00            
ATOM    614  CA  PRO    22      70.830  49.030  43.770  1.00  0.00            
ATOM    615  HA  PRO    22      70.890  48.260  44.540  1.00  0.00            
ATOM    616  C   PRO    22      72.140  49.900  43.700  1.00  0.00            
ATOM    617  O   PRO    22      72.060  51.060  43.340  1.00  0.00            
ATOM    618  N   HYP    23      73.270  49.370  44.160  1.00  0.00            
ATOM    619  CD2 HYP    23      73.430  48.100  44.890  1.00  0.00            
ATOM    620 1HD2 HYP    23      73.580  47.200  44.290  1.00  0.00            
ATOM    621 2HD2 HYP    23      72.550  47.970  45.520  1.00  0.00            
ATOM    622  CG  HYP    23      74.790  48.250  45.640  1.00  0.00            
ATOM    623  HG  HYP    23      75.250  47.300  45.880  1.00  0.00            
ATOM    624  OD1 HYP    23      74.640  49.170  46.750  1.00  0.00            
ATOM    625  HD1 HYP    23      75.470  49.190  47.240  1.00  0.00            
ATOM    626  CB  HYP    23      75.610  48.960  44.600  1.00  0.00            
ATOM    627  HB1 HYP    23      76.450  49.470  45.080  1.00  0.00            
ATOM    628  HB2 HYP    23      75.930  48.240  43.850  1.00  0.00            
ATOM    629  CA  HYP    23      74.570  49.960  43.970  1.00  0.00            
ATOM    630  HA  HYP    23      74.700  50.830  44.610  1.00  0.00            
ATOM    631  C   HYP    23      74.890  50.250  42.460  1.00  0.00            
ATOM    632  O   HYP    23      74.320  49.670  41.550  1.00  0.00            
ATOM    633  N   GLY    24      75.720  51.230  42.210  1.00  0.00            
ATOM    634  H   GLY    24      76.050  51.750  43.010  1.00  0.00            
ATOM    635  CA  GLY    24      76.220  51.580  40.840  1.00  0.00            
ATOM    636  HA1 GLY    24      75.320  51.550  40.230  1.00  0.00            
ATOM    637  HA2 GLY    24      76.690  52.570  40.890  1.00  0.00            
ATOM    638  C   GLY    24      77.230  50.610  40.240  1.00  0.00            
ATOM    639  O   GLY    24      77.410  49.540  40.790  1.00  0.00            
ATOM    640  N   PRO    25      77.900  51.020  39.160  1.00  0.00            
ATOM    641  CD  PRO    25      77.530  52.120  38.370  1.00  0.00            
ATOM    642  HD1 PRO    25      78.200  52.920  38.670  1.00  0.00            
ATOM    643  HD2 PRO    25      76.480  52.410  38.460  1.00  0.00            
ATOM    644  CG  PRO    25      77.880  51.760  36.980  1.00  0.00            
ATOM    645  HG1 PRO    25      77.160  51.180  36.400  1.00  0.00            
ATOM    646  HG2 PRO    25      78.160  52.620  36.380  1.00  0.00            
ATOM    647  CB  PRO    25      79.210  50.950  37.170  1.00  0.00            
ATOM    648  HB1 PRO    25      79.530  50.340  36.320  1.00  0.00            
ATOM    649  HB2 PRO    25      79.960  51.700  37.430  1.00  0.00            
ATOM    650  CA  PRO    25      78.860  50.210  38.450  1.00  0.00            
ATOM    651  HA  PRO    25      78.490  49.200  38.260  1.00  0.00            
ATOM    652  C   PRO    25      80.190  50.130  39.220  1.00  0.00            
ATOM    653  O   PRO    25      80.400  50.990  40.090  1.00  0.00            
ATOM    654  N   HYP    26      81.080  49.180  38.910  1.00  0.00            
ATOM    655  CD2 HYP    26      80.930  47.960  38.110  1.00  0.00            
ATOM    656 1HD2 HYP    26      80.730  48.160  37.060  1.00  0.00            
ATOM    657 2HD2 HYP    26      80.160  47.320  38.540  1.00  0.00            
ATOM    658  CG  HYP    26      82.210  47.110  38.060  1.00  0.00            
ATOM    659  HG  HYP    26      82.350  46.550  37.140  1.00  0.00            
ATOM    660  OD1 HYP    26      82.330  46.240  39.240  1.00  0.00            
ATOM    661  HD1 HYP    26      81.620  45.600  39.180  1.00  0.00            
ATOM    662  CB  HYP    26      83.240  48.200  38.340  1.00  0.00            
ATOM    663  HB1 HYP    26      84.180  47.790  38.680  1.00  0.00            
ATOM    664  HB2 HYP    26      83.480  48.750  37.430  1.00  0.00            
ATOM    665  CA  HYP    26      82.510  49.200  39.330  1.00  0.00            
ATOM    666  HA  HYP    26      82.530  48.870  40.370  1.00  0.00            
ATOM    667  C   HYP    26      83.150  50.570  39.130  1.00  0.00            
ATOM    668  O   HYP    26      82.800  51.220  38.160  1.00  0.00            
ATOM    669  N   GLY    27      84.100  50.930  39.970  1.00  0.00            
ATOM    670  H   GLY    27      84.300  50.280  40.710  1.00  0.00            
ATOM    671  CA  GLY    27      84.790  52.200  39.820  1.00  0.00            
ATOM    672  HA1 GLY    27      84.080  52.880  39.340  1.00  0.00            
ATOM    673  HA2 GLY    27      85.160  52.660  40.740  1.00  0.00            
ATOM    674  C   GLY    27      85.980  52.110  38.840  1.00  0.00            
ATOM    675  O   GLY    27      86.220  51.190  38.090  1.00  0.00            
ATOM    676  N   PRO    28      86.790  53.150  38.770  1.00  0.00            
ATOM    677  CD  PRO    28      86.580  54.430  39.360  1.00  0.00            
ATOM    678  HD1 PRO    28      85.550  54.710  39.610  1.00  0.00            
ATOM    679  HD2 PRO    28      87.200  54.550  40.250  1.00  0.00            
ATOM    680  CG  PRO    28      87.210  55.380  38.410  1.00  0.00            
ATOM    681  HG1 PRO    28      86.510  55.570  37.590  1.00  0.00            
ATOM    682  HG2 PRO    28      87.570  56.290  38.880  1.00  0.00            
ATOM    683  CB  PRO    28      88.480  54.580  37.940  1.00  0.00            
ATOM    684  HB1 PRO    28      88.850  54.930  36.980  1.00  0.00            
ATOM    685  HB2 PRO    28      89.210  54.570  38.750  1.00  0.00            
ATOM    686  CA  PRO    28      87.910  53.150  37.810  1.00  0.00            
ATOM    687  HA  PRO    28      87.500  52.990  36.810  1.00  0.00            
ATOM    688  C   PRO    28      89.040  52.120  38.120  1.00  0.00            
ATOM    689  O   PRO    28      89.220  51.700  39.240  1.00  0.00            
ATOM    690  N   HYP    29      89.770  51.590  37.100  1.00  0.00            
ATOM    691  CD2 HYP    29      89.490  51.880  35.700  1.00  0.00            
ATOM    692 1HD2 HYP    29      89.690  52.940  35.600  1.00  0.00            
ATOM    693 2HD2 HYP    29      88.550  51.450  35.350  1.00  0.00            
ATOM    694  CG  HYP    29      90.610  51.080  35.000  1.00  0.00            
ATOM    695  HG  HYP    29      91.500  51.690  34.910  1.00  0.00            
ATOM    696  OD1 HYP    29      90.290  50.680  33.680  1.00  0.00            
ATOM    697  HD1 HYP    29      89.350  50.520  33.650  1.00  0.00            
ATOM    698  CB  HYP    29      90.830  49.920  35.920  1.00  0.00            
ATOM    699  HB1 HYP    29      90.010  49.240  35.710  1.00  0.00            
ATOM    700  HB2 HYP    29      91.850  49.540  35.890  1.00  0.00            
ATOM    701  CA  HYP    29      90.800  50.590  37.290  1.00  0.00            
ATOM    702  HA  HYP    29      90.450  49.850  38.010  1.00  0.00            
ATOM    703  C   HYP    29      92.110  51.190  37.740  1.00  0.00            
ATOM    704  O   HYP    29      92.460  52.290  37.320  1.00  0.00            
ATOM    705  N   GLY    30      92.840  50.400  38.470  1.00  0.00            
ATOM    706  H   GLY    30      92.400  49.520  38.700  1.00  0.00            
ATOM    707  CA  GLY    30      94.260  50.580  38.600  1.00  0.00            
ATOM    708  HA1 GLY    30      94.790  50.270  37.710  1.00  0.00            
ATOM    709  HA2 GLY    30      94.420  51.650  38.670  1.00  0.00            
ATOM    710  C   GLY    30      94.760  49.790  39.800  1.00  0.00            
ATOM    711  O   GLY    30      94.570  48.570  39.810  1.00  0.00            
ATOM    712  N   NH2    31      95.510  50.490  40.720  1.00  0.00            
ATOM    713  H1  NH2    31      95.690  51.470  40.610  1.00  0.00            
ATOM    714  H2  NH2    31      95.820  49.950  41.520  1.00  0.00            
ATOM    715  CH3 ACE     1      19.060  60.340  70.580  1.00  0.00            
ATOM    716 1HH3 ACE     1      18.630  59.390  70.280  1.00  0.00            
ATOM    717 2HH3 ACE     1      18.540  60.480  71.530  1.00  0.00            
ATOM    718 3HH3 ACE     1      18.850  61.150  69.870  1.00  0.00            
ATOM    719  C   ACE     1      20.600  60.440  70.650  1.00  0.00            
ATOM    720  O   ACE     1      21.150  61.450  70.280  1.00  0.00            
ATOM    721  N   PRO     2      21.320  59.350  71.100  1.00  0.00            
ATOM    722  CD  PRO     2      20.700  58.110  71.550  1.00  0.00            
ATOM    723  HD1 PRO     2      20.630  57.430  70.700  1.00  0.00            
ATOM    724  HD2 PRO     2      19.690  58.180  71.950  1.00  0.00            
ATOM    725  CG  PRO     2      21.650  57.640  72.600  1.00  0.00            
ATOM    726  HG1 PRO     2      21.540  58.290  73.470  1.00  0.00            
ATOM    727  HG2 PRO     2      21.480  56.590  72.840  1.00  0.00            
ATOM    728  CB  PRO     2      23.030  57.950  72.040  1.00  0.00            
ATOM    729  HB1 PRO     2      23.820  58.110  72.770  1.00  0.00            
ATOM    730  HB2 PRO     2      23.310  57.190  71.310  1.00  0.00            
ATOM    731  CA  PRO     2      22.750  59.310  71.420  1.00  0.00            
ATOM    732  HA  PRO     2      22.870  60.000  72.250  1.00  0.00            
ATOM    733  C   PRO     2      23.630  59.570  70.160  1.00  0.00            
ATOM    734  O   PRO     2      23.400  58.840  69.180  1.00  0.00            
ATOM    735  N   HYP     3      24.710  60.390  70.170  1.00  0.00            
ATOM    736  CD2 HYP     3      25.080  61.140  71.360  1.00  0.00            
ATOM    737 1HD2 HYP     3      25.380  60.480  72.170  1.00  0.00            
ATOM    738 2HD2 HYP     3      24.230  61.680  71.770  1.00  0.00            
ATOM    739  CG  HYP     3      26.220  62.070  70.810  1.00  0.00            
ATOM    740  HG  HYP     3      26.810  62.450  71.640  1.00  0.00            
ATOM    741  OD1 HYP     3      25.500  63.170  70.230  1.00  0.00            
ATOM    742  HD1 HYP     3      24.880  63.490  70.890  1.00  0.00            
ATOM    743  CB  HYP     3      27.000  61.180  69.820  1.00  0.00            
ATOM    744  HB1 HYP     3      27.600  61.730  69.100  1.00  0.00            
ATOM    745  HB2 HYP     3      27.620  60.530  70.450  1.00  0.00            
ATOM    746  CA  HYP     3      25.790  60.420  69.120  1.00  0.00            
ATOM    747  HA  HYP     3      25.350  60.960  68.280  1.00  0.00            
ATOM    748  C   HYP     3      26.270  59.050  68.620  1.00  0.00            
ATOM    749  O   HYP     3      26.630  58.240  69.440  1.00  0.00            
ATOM    750  N   GLY     4      26.260  58.680  67.270  1.00  0.00            
ATOM    751  H   GLY     4      25.850  59.320  66.600  1.00  0.00            
ATOM    752  CA  GLY     4      26.850  57.440  66.770  1.00  0.00            
ATOM    753  HA1 GLY     4      26.290  56.560  67.090  1.00  0.00            
ATOM    754  HA2 GLY     4      26.840  57.430  65.680  1.00  0.00            
ATOM    755  C   GLY     4      28.290  57.200  67.000  1.00  0.00            
ATOM    756  O   GLY     4      29.090  58.080  67.210  1.00  0.00            
ATOM    757  N   PRO     5      28.720  55.930  66.860  1.00  0.00            
ATOM    758  CD  PRO     5      27.850  54.720  66.520  1.00  0.00            
ATOM    759  HD1 PRO     5      27.270  54.980  65.640  1.00  0.00            
ATOM    760  HD2 PRO     5      27.280  54.490  67.420  1.00  0.00            
ATOM    761  CG  PRO     5      28.810  53.600  66.170  1.00  0.00            
ATOM    762  HG1 PRO     5      28.300  52.640  66.260  1.00  0.00            
ATOM    763  HG2 PRO     5      29.180  53.890  65.190  1.00  0.00            
ATOM    764  CB  PRO     5      29.910  53.890  67.190  1.00  0.00            
ATOM    765  HB1 PRO     5      29.590  53.550  68.170  1.00  0.00            
ATOM    766  HB2 PRO     5      30.810  53.370  66.870  1.00  0.00            
ATOM    767  CA  PRO     5      30.110  55.430  67.000  1.00  0.00            
ATOM    768  HA  PRO     5      30.480  55.880  67.920  1.00  0.00            
ATOM    769  C   PRO     5      31.000  55.900  65.740  1.00  0.00            
ATOM    770  O   PRO     5      30.450  56.260  64.680  1.00  0.00            
ATOM    771  N   HYP     6      32.360  55.950  65.910  1.00  0.00            
ATOM    772  CD2 HYP     6      33.150  55.760  67.160  1.00  0.00            
ATOM    773 1HD2 HYP     6      33.610  54.770  67.230  1.00  0.00            
ATOM    774 2HD2 HYP     6      32.590  55.920  68.080  1.00  0.00            
ATOM    775  CG  HYP     6      34.330  56.740  67.150  1.00  0.00            
ATOM    776  HG  HYP     6      35.170  56.360  67.730  1.00  0.00            
ATOM    777  OD1 HYP     6      33.990  58.050  67.400  1.00  0.00            
ATOM    778  HD1 HYP     6      34.780  58.570  67.190  1.00  0.00            
ATOM    779  CB  HYP     6      34.610  56.630  65.650  1.00  0.00            
ATOM    780  HB1 HYP     6      35.080  57.560  65.320  1.00  0.00            
ATOM    781  HB2 HYP     6      35.130  55.690  65.480  1.00  0.00            
ATOM    782  CA  HYP     6      33.220  56.500  64.920  1.00  0.00            
ATOM    783  HA  HYP     6      32.920  57.520  64.670  1.00  0.00            
ATOM    784  C   HYP     6      33.200  55.710  63.610  1.00  0.00            
ATOM    785  O   HYP     6      32.810  54.580  63.630  1.00  0.00            
ATOM    786  N   GLY     7      33.460  56.410  62.500  1.00  0.00            
ATOM    787  H   GLY     7      33.620  57.400  62.570  1.00  0.00            
ATOM    788  CA  GLY     7      33.380  55.730  61.210  1.00  0.00            
ATOM    789  HA1 GLY     7      32.440  55.210  61.030  1.00  0.00            
ATOM    790  HA2 GLY     7      33.450  56.430  60.380  1.00  0.00            
ATOM    791  C   GLY     7      34.540  54.730  60.980  1.00  0.00            
ATOM    792  O   GLY     7      35.380  54.550  61.840  1.00  0.00            
ATOM    793  N   PRO     8      34.750  54.250  59.780  1.00  0.00            
ATOM    794  CD  PRO     8      33.800  54.260  58.690  1.00  0.00            
ATOM    795  HD1 PRO     8      32.770  54.120  59.010  1.00  0.00            
ATOM    796  HD2 PRO     8      34.090  55.220  58.270  1.00  0.00            
ATOM    797  CG  PRO     8      34.180  53.140  57.660  1.00  0.00            
ATOM    798  HG1 PRO     8      33.490  52.320  57.870  1.00  0.00            
ATOM    799  HG2 PRO     8      33.930  53.410  56.640  1.00  0.00            
ATOM    800  CB  PRO     8      35.620  52.800  58.030  1.00  0.00            
ATOM    801  HB1 PRO     8      35.810  51.750  57.800  1.00  0.00            
ATOM    802  HB2 PRO     8      36.290  53.260  57.290  1.00  0.00            
ATOM    803  CA  PRO     8      35.940  53.440  59.440  1.00  0.00            
ATOM    804  HA  PRO     8      35.820  52.700  60.230  1.00  0.00            
ATOM    805  C   PRO     8      37.200  54.270  59.390  1.00  0.00            
ATOM    806  O   PRO     8      37.090  55.520  59.200  1.00  0.00            
ATOM    807  N   HYP     9      38.370  53.660  59.430  1.00  0.00            
ATOM    808  CD2 HYP     9      38.670  52.440  60.220  1.00  0.00            
ATOM    809 1HD2 HYP     9      38.440  51.570  59.610  1.00  0.00            
ATOM    810 2HD2 HYP     9      38.170  52.420  61.190  1.00  0.00            
ATOM    811  CG  HYP     9      40.170  52.410  60.390  1.00  0.00            
ATOM    812  HG  HYP     9      40.560  51.400  60.330  1.00  0.00            
ATOM    813  OD1 HYP     9      40.660  52.800  61.650  1.00  0.00            
ATOM    814  HD1 HYP     9      40.410  52.120  62.280  1.00  0.00            
ATOM    815  CB  HYP     9      40.740  53.240  59.280  1.00  0.00            
ATOM    816  HB1 HYP     9      41.710  53.670  59.560  1.00  0.00            
ATOM    817  HB2 HYP     9      40.660  52.490  58.500  1.00  0.00            
ATOM    818  CA  HYP     9      39.680  54.330  59.120  1.00  0.00            
ATOM    819  HA  HYP     9      39.880  55.200  59.750  1.00  0.00            
ATOM    820  C   HYP     9      39.730  54.840  57.690  1.00  0.00            
ATOM    821  O   HYP     9      39.060  54.360  56.810  1.00  0.00            
ATOM    822  N   GLY    10      40.350  55.980  57.420  1.00  0.00            
ATOM    823  H   GLY    10      40.860  56.420  58.170  1.00  0.00            
ATOM    824  CA  GLY    10      40.270  56.730  56.160  1.00  0.00            
ATOM    825  HA1 GLY    10      39.240  56.740  55.780  1.00  0.00            
ATOM    826  HA2 GLY    10      40.690  57.710  56.370  1.00  0.00            
ATOM    827  C   GLY    10      41.080  56.140  54.970  1.00  0.00            
ATOM    828  O   GLY    10      41.870  55.200  55.110  1.00  0.00            
ATOM    829  N   PRO    11      41.000  56.710  53.740  1.00  0.00            
ATOM    830  CD  PRO    11      40.210  57.820  53.370  1.00  0.00            
ATOM    831  HD1 PRO    11      40.720  58.780  53.410  1.00  0.00            
ATOM    832  HD2 PRO    11      39.330  57.860  54.000  1.00  0.00            
ATOM    833  CG  PRO    11      39.970  57.610  51.860  1.00  0.00            
ATOM    834  HG1 PRO    11      39.160  56.890  51.800  1.00  0.00            
ATOM    835  HG2 PRO    11      39.720  58.580  51.440  1.00  0.00            
ATOM    836  CB  PRO    11      41.290  57.090  51.330  1.00  0.00            
ATOM    837  HB1 PRO    11      41.000  56.580  50.410  1.00  0.00            
ATOM    838  HB2 PRO    11      42.080  57.820  51.250  1.00  0.00            
ATOM    839  CA  PRO    11      41.640  56.180  52.530  1.00  0.00            
ATOM    840  HA  PRO    11      41.130  55.230  52.410  1.00  0.00            
ATOM    841  C   PRO    11      43.180  55.950  52.700  1.00  0.00            
ATOM    842  O   PRO    11      43.860  56.910  52.950  1.00  0.00            
ATOM    843  N   HYP    12      43.770  54.740  52.330  1.00  0.00            
ATOM    844  CD2 HYP    12      43.130  53.450  52.490  1.00  0.00            
ATOM    845 1HD2 HYP    12      43.190  52.930  51.540  1.00  0.00            
ATOM    846 2HD2 HYP    12      42.080  53.500  52.780  1.00  0.00            
ATOM    847  CG  HYP    12      43.950  52.710  53.480  1.00  0.00            
ATOM    848  HG  HYP    12      43.730  51.640  53.500  1.00  0.00            
ATOM    849  OD1 HYP    12      43.800  53.200  54.760  1.00  0.00            
ATOM    850  HD1 HYP    12      43.060  53.820  54.740  1.00  0.00            
ATOM    851  CB  HYP    12      45.330  52.980  52.890  1.00  0.00            
ATOM    852  HB1 HYP    12      46.080  52.760  53.660  1.00  0.00            
ATOM    853  HB2 HYP    12      45.330  52.380  51.990  1.00  0.00            
ATOM    854  CA  HYP    12      45.250  54.480  52.480  1.00  0.00            
ATOM    855  HA  HYP    12      45.800  55.200  53.090  1.00  0.00            
ATOM    856  C   HYP    12      45.920  54.660  51.100  1.00  0.00            
ATOM    857  O   HYP    12      45.280  54.750  50.060  1.00  0.00            
ATOM    858  N   GLY    13      47.260  54.610  51.040  1.00  0.00            
ATOM    859  H   GLY    13      47.830  54.660  51.880  1.00  0.00            
ATOM    860  CA  GLY    13      48.040  54.450  49.770  1.00  0.00            
ATOM    861  HA1 GLY    13      47.590  53.790  49.030  1.00  0.00            
ATOM    862  HA2 GLY    13      48.080  55.410  49.250  1.00  0.00            
ATOM    863  C   GLY    13      49.500  54.110  49.920  1.00  0.00            
ATOM    864  O   GLY    13      50.120  54.190  51.010  1.00  0.00            
ATOM    865  N   GLN    14      50.160  53.490  48.920  1.00  0.00            
ATOM    866  H   GLN    14      49.720  53.520  48.010  1.00  0.00            
ATOM    867  CA  GLN    14      51.620  53.190  48.940  1.00  0.00            
ATOM    868  HA  GLN    14      51.860  52.720  49.890  1.00  0.00            
ATOM    869  CB  GLN    14      51.930  52.310  47.710  1.00  0.00            
ATOM    870  HB1 GLN    14      51.180  51.530  47.580  1.00  0.00            
ATOM    871  HB2 GLN    14      51.880  52.930  46.820  1.00  0.00            
ATOM    872  CG  GLN    14      53.300  51.610  47.920  1.00  0.00            
ATOM    873  HG1 GLN    14      53.970  52.310  48.440  1.00  0.00            
ATOM    874  HG2 GLN    14      53.160  50.730  48.550  1.00  0.00            
ATOM    875  CD  GLN    14      53.990  51.020  46.690  1.00  0.00            
ATOM    876  OE1 GLN    14      53.380  50.730  45.640  1.00  0.00            
ATOM    877  NE2 GLN    14      55.160  50.580  46.850  1.00  0.00            
ATOM    878 1HE2 GLN    14      55.640  49.920  46.250  1.00  0.00            
ATOM    879 2HE2 GLN    14      55.580  50.660  47.770  1.00  0.00            
ATOM    880  C   GLN    14      52.570  54.390  49.050  1.00  0.00            
ATOM    881  O   GLN    14      52.340  55.440  48.420  1.00  0.00            
ATOM    882  N   GLY    15      53.630  54.400  49.920  1.00  0.00            
ATOM    883  H   GLY    15      53.790  53.550  50.440  1.00  0.00            
ATOM    884  CA  GLY    15      54.450  55.550  50.300  1.00  0.00            
ATOM    885  HA1 GLY    15      53.860  56.380  50.700  1.00  0.00            
ATOM    886  HA2 GLY    15      55.170  55.230  51.050  1.00  0.00            
ATOM    887  C   GLY    15      55.150  56.210  49.120  1.00  0.00            
ATOM    888  O   GLY    15      55.120  55.630  47.990  1.00  0.00            
ATOM    889  N   PRO    16      55.910  57.350  49.270  1.00  0.00            
ATOM    890  CD  PRO    16      55.870  58.270  50.390  1.00  0.00            
ATOM    891  HD1 PRO    16      54.930  58.310  50.950  1.00  0.00            
ATOM    892  HD2 PRO    16      56.780  58.080  50.950  1.00  0.00            
ATOM    893  CG  PRO    16      56.120  59.600  49.720  1.00  0.00            
ATOM    894  HG1 PRO    16      55.220  59.860  49.170  1.00  0.00            
ATOM    895  HG2 PRO    16      56.440  60.400  50.390  1.00  0.00            
ATOM    896  CB  PRO    16      57.170  59.310  48.660  1.00  0.00            
ATOM    897  HB1 PRO    16      57.110  60.130  47.950  1.00  0.00            
ATOM    898  HB2 PRO    16      58.130  59.240  49.170  1.00  0.00            
ATOM    899  CA  PRO    16      56.730  57.990  48.190  1.00  0.00            
ATOM    900  HA  PRO    16      56.140  58.070  47.280  1.00  0.00            
ATOM    901  C   PRO    16      57.850  57.100  47.630  1.00  0.00            
ATOM    902  O   PRO    16      58.400  56.290  48.390  1.00  0.00            
ATOM    903  N   HYP    17      58.270  57.210  46.330  1.00  0.00            
ATOM    904  CD2 HYP    17      57.670  58.090  45.310  1.00  0.00            
ATOM    905 1HD2 HYP    17      58.230  59.010  45.470  1.00  0.00            
ATOM    906 2HD2 HYP    17      56.580  58.090  45.360  1.00  0.00            
ATOM    907  CG  HYP    17      58.070  57.450  43.990  1.00  0.00            
ATOM    908  HG  HYP    17      58.220  58.240  43.250  1.00  0.00            
ATOM    909  OD1 HYP    17      57.120  56.530  43.520  1.00  0.00            
ATOM    910  HD1 HYP    17      56.280  56.990  43.560  1.00  0.00            
ATOM    911  CB  HYP    17      59.410  56.820  44.260  1.00  0.00            
ATOM    912  HB1 HYP    17      59.620  55.870  43.760  1.00  0.00            
ATOM    913  HB2 HYP    17      60.170  57.590  44.100  1.00  0.00            
ATOM    914  CA  HYP    17      59.380  56.520  45.770  1.00  0.00            
ATOM    915  HA  HYP    17      59.130  55.460  45.850  1.00  0.00            
ATOM    916  C   HYP    17      60.780  56.620  46.410  1.00  0.00            
ATOM    917  O   HYP    17      61.090  57.620  47.110  1.00  0.00            
ATOM    918  N   GLY    18      61.610  55.540  46.330  1.00  0.00            
ATOM    919  H   GLY    18      61.380  54.700  45.820  1.00  0.00            
ATOM    920  CA  GLY    18      62.890  55.360  47.050  1.00  0.00            
ATOM    921  HA1 GLY    18      62.700  55.720  48.070  1.00  0.00            
ATOM    922  HA2 GLY    18      63.350  54.380  47.080  1.00  0.00            
ATOM    923  C   GLY    18      63.960  56.310  46.440  1.00  0.00            
ATOM    924  O   GLY    18      63.810  56.620  45.240  1.00  0.00            
ATOM    925  N   PRO    19      64.930  56.780  47.270  1.00  0.00            
ATOM    926  CD  PRO    19      65.060  56.550  48.670  1.00  0.00            
ATOM    927  HD1 PRO    19      64.160  56.900  49.180  1.00  0.00            
ATOM    928  HD2 PRO    19      65.310  55.500  48.860  1.00  0.00            
ATOM    929  CG  PRO    19      66.250  57.340  49.220  1.00  0.00            
ATOM    930  HG1 PRO    19      66.100  57.690  50.240  1.00  0.00            
ATOM    931  HG2 PRO    19      67.100  56.660  49.190  1.00  0.00            
ATOM    932  CB  PRO    19      66.450  58.350  48.090  1.00  0.00            
ATOM    933  HB1 PRO    19      65.850  59.230  48.330  1.00  0.00            
ATOM    934  HB2 PRO    19      67.490  58.660  48.010  1.00  0.00            
ATOM    935  CA  PRO    19      66.000  57.630  46.820  1.00  0.00            
ATOM    936  HA  PRO    19      65.730  58.370  46.060  1.00  0.00            
ATOM    937  C   PRO    19      67.180  56.830  46.280  1.00  0.00            
ATOM    938  O   PRO    19      67.210  55.590  46.260  1.00  0.00            
ATOM    939  N   HYP    20      68.220  57.500  45.670  1.00  0.00            
ATOM    940  CD2 HYP    20      68.460  58.830  45.290  1.00  0.00            
ATOM    941 1HD2 HYP    20      69.150  59.300  45.990  1.00  0.00            
ATOM    942 2HD2 HYP    20      67.560  59.450  45.280  1.00  0.00            
ATOM    943  CG  HYP    20      69.130  58.950  43.940  1.00  0.00            
ATOM    944  HG  HYP    20      69.750  59.840  43.870  1.00  0.00            
ATOM    945  OD1 HYP    20      68.110  58.940  42.950  1.00  0.00            
ATOM    946  HD1 HYP    20      68.500  59.010  42.080  1.00  0.00            
ATOM    947  CB  HYP    20      69.920  57.670  43.900  1.00  0.00            
ATOM    948  HB1 HYP    20      70.000  57.360  42.860  1.00  0.00            
ATOM    949  HB2 HYP    20      70.870  57.690  44.440  1.00  0.00            
ATOM    950  CA  HYP    20      69.100  56.720  44.740  1.00  0.00            
ATOM    951  HA  HYP    20      68.420  56.240  44.030  1.00  0.00            
ATOM    952  C   HYP    20      69.920  55.660  45.510  1.00  0.00            
ATOM    953  O   HYP    20      70.120  55.730  46.720  1.00  0.00            
ATOM    954  N   GLY    21      70.450  54.630  44.790  1.00  0.00            
ATOM    955  H   GLY    21      70.080  54.480  43.860  1.00  0.00            
ATOM    956  CA  GLY    21      71.400  53.670  45.360  1.00  0.00            
ATOM    957  HA1 GLY    21      70.750  53.200  46.100  1.00  0.00            
ATOM    958  HA2 GLY    21      71.650  52.920  44.620  1.00  0.00            
ATOM    959  C   GLY    21      72.740  54.180  45.990  1.00  0.00            
ATOM    960  O   GLY    21      73.170  55.250  45.580  1.00  0.00            
ATOM    961  N   PRO    22      73.440  53.380  46.710  1.00  0.00            
ATOM    962  CD  PRO    22      72.980  52.250  47.490  1.00  0.00            
ATOM    963  HD1 PRO    22      73.180  51.320  46.970  1.00  0.00            
ATOM    964  HD2 PRO    22      71.930  52.260  47.800  1.00  0.00            
ATOM    965  CG  PRO    22      73.680  52.200  48.800  1.00  0.00            
ATOM    966  HG1 PRO    22      73.160  52.860  49.490  1.00  0.00            
ATOM    967  HG2 PRO    22      73.740  51.210  49.240  1.00  0.00            
ATOM    968  CB  PRO    22      75.040  52.790  48.420  1.00  0.00            
ATOM    969  HB1 PRO    22      75.320  53.350  49.310  1.00  0.00            
ATOM    970  HB2 PRO    22      75.760  52.020  48.160  1.00  0.00            
ATOM    971  CA  PRO    22      74.750  53.700  47.150  1.00  0.00            
ATOM    972  HA  PRO    22      74.720  54.730  47.530  1.00  0.00            
ATOM    973  C   PRO    22      75.850  53.470  46.100  1.00  0.00            
ATOM    974  O   PRO    22      75.580  53.050  44.980  1.00  0.00            
ATOM    975  N   HYP    23      77.150  53.720  46.500  1.00  0.00            
ATOM    976  CD2 HYP    23      77.570  54.430  47.680  1.00  0.00            
ATOM    977 1HD2 HYP    23      77.650  53.680  48.470  1.00  0.00            
ATOM    978 2HD2 HYP    23      76.870  55.230  47.880  1.00  0.00            
ATOM    979  CG  HYP    23      79.020  54.930  47.390  1.00  0.00            
ATOM    980  HG  HYP    23      79.630  55.020  48.280  1.00  0.00            
ATOM    981  OD1 HYP    23      78.960  56.240  46.790  1.00  0.00            
ATOM    982  HD1 HYP    23      78.950  56.960  47.430  1.00  0.00            
ATOM    983  CB  HYP    23      79.430  53.940  46.360  1.00  0.00            
ATOM    984  HB1 HYP    23      80.230  54.320  45.730  1.00  0.00            
ATOM    985  HB2 HYP    23      79.780  53.030  46.850  1.00  0.00            
ATOM    986  CA  HYP    23      78.220  53.560  45.520  1.00  0.00            
ATOM    987  HA  HYP    23      78.100  54.260  44.700  1.00  0.00            
ATOM    988  C   HYP    23      78.390  52.100  45.040  1.00  0.00            
ATOM    989  O   HYP    23      78.060  51.180  45.810  1.00  0.00            
ATOM    990  N   GLY    24      78.930  51.880  43.860  1.00  0.00            
ATOM    991  H   GLY    24      79.040  52.590  43.140  1.00  0.00            
ATOM    992  CA  GLY    24      79.260  50.530  43.350  1.00  0.00            
ATOM    993  HA1 GLY    24      78.530  49.780  43.670  1.00  0.00            
ATOM    994  HA2 GLY    24      79.220  50.550  42.260  1.00  0.00            
ATOM    995  C   GLY    24      80.530  49.960  43.870  1.00  0.00            
ATOM    996  O   GLY    24      81.210  50.540  44.770  1.00  0.00            
ATOM    997  N   PRO    25      80.970  48.840  43.310  1.00  0.00            
ATOM    998  CD  PRO    25      80.310  48.050  42.380  1.00  0.00            
ATOM    999  HD1 PRO    25      79.240  48.280  42.390  1.00  0.00            
ATOM   1000  HD2 PRO    25      80.740  48.260  41.400  1.00  0.00            
ATOM   1001  CG  PRO    25      80.620  46.590  42.710  1.00  0.00            
ATOM   1002  HG1 PRO    25      80.100  46.290  43.620  1.00  0.00            
ATOM   1003  HG2 PRO    25      80.390  45.920  41.880  1.00  0.00            
ATOM   1004  CB  PRO    25      82.100  46.700  42.980  1.00  0.00            
ATOM   1005  HB1 PRO    25      82.370  45.860  43.620  1.00  0.00            
ATOM   1006  HB2 PRO    25      82.620  46.660  42.020  1.00  0.00            
ATOM   1007  CA  PRO    25      82.140  48.110  43.700  1.00  0.00            
ATOM   1008  HA  PRO    25      82.020  48.000  44.780  1.00  0.00            
ATOM   1009  C   PRO    25      83.430  48.830  43.430  1.00  0.00            
ATOM   1010  O   PRO    25      83.400  49.680  42.580  1.00  0.00            
ATOM   1011  N   HYP    26      84.560  48.390  44.030  1.00  0.00            
ATOM   1012  CD2 HYP    26      84.690  47.350  45.010  1.00  0.00            
ATOM   1013 1HD2 HYP    26      84.560  46.360  44.590  1.00  0.00            
ATOM   1014 2HD2 HYP    26      83.950  47.390  45.820  1.00  0.00            
ATOM   1015  CG  HYP    26      86.080  47.520  45.540  1.00  0.00            
ATOM   1016  HG  HYP    26      86.430  46.550  45.910  1.00  0.00            
ATOM   1017  OD1 HYP    26      86.060  48.440  46.610  1.00  0.00            
ATOM   1018  HD1 HYP    26      85.800  47.950  47.400  1.00  0.00            
ATOM   1019  CB  HYP    26      86.950  47.960  44.380  1.00  0.00            
ATOM   1020  HB1 HYP    26      87.810  48.520  44.750  1.00  0.00            
ATOM   1021  HB2 HYP    26      87.130  47.040  43.830  1.00  0.00            
ATOM   1022  CA  HYP    26      85.890  48.760  43.520  1.00  0.00            
ATOM   1023  HA  HYP    26      85.940  49.820  43.780  1.00  0.00            
ATOM   1024  C   HYP    26      86.070  48.500  42.050  1.00  0.00            
ATOM   1025  O   HYP    26      85.400  47.640  41.490  1.00  0.00            
ATOM   1026  N   GLY    27      86.980  49.200  41.430  1.00  0.00            
ATOM   1027  H   GLY    27      87.190  50.120  41.800  1.00  0.00            
ATOM   1028  CA  GLY    27      87.350  48.980  40.020  1.00  0.00            
ATOM   1029  HA1 GLY    27      86.410  48.780  39.510  1.00  0.00            
ATOM   1030  HA2 GLY    27      87.760  49.890  39.560  1.00  0.00            
ATOM   1031  C   GLY    27      88.210  47.780  39.870  1.00  0.00            
ATOM   1032  O   GLY    27      88.520  47.120  40.820  1.00  0.00            
ATOM   1033  N   PRO    28      88.470  47.440  38.610  1.00  0.00            
ATOM   1034  CD  PRO    28      87.900  48.020  37.310  1.00  0.00            
ATOM   1035  HD1 PRO    28      86.840  48.300  37.310  1.00  0.00            
ATOM   1036  HD2 PRO    28      88.430  48.940  37.050  1.00  0.00            
ATOM   1037  CG  PRO    28      88.180  46.990  36.220  1.00  0.00            
ATOM   1038  HG1 PRO    28      87.290  46.370  36.090  1.00  0.00            
ATOM   1039  HG2 PRO    28      88.300  47.520  35.280  1.00  0.00            
ATOM   1040  CB  PRO    28      89.390  46.260  36.800  1.00  0.00            
ATOM   1041  HB1 PRO    28      89.470  45.210  36.500  1.00  0.00            
ATOM   1042  HB2 PRO    28      90.280  46.760  36.420  1.00  0.00            
ATOM   1043  CA  PRO    28      89.380  46.350  38.330  1.00  0.00            
ATOM   1044  HA  PRO    28      88.910  45.460  38.750  1.00  0.00            
ATOM   1045  C   PRO    28      90.780  46.590  38.880  1.00  0.00            
ATOM   1046  O   PRO    28      91.310  47.750  38.820  1.00  0.00            
ATOM   1047  N   HYP    29      91.460  45.510  39.430  1.00  0.00            
ATOM   1048  CD2 HYP    29      90.990  44.200  39.670  1.00  0.00            
ATOM   1049 1HD2 HYP    29      90.970  43.510  38.830  1.00  0.00            
ATOM   1050 2HD2 HYP    29      90.000  44.220  40.130  1.00  0.00            
ATOM   1051  CG  HYP    29      92.050  43.720  40.710  1.00  0.00            
ATOM   1052  HG  HYP    29      92.150  42.630  40.780  1.00  0.00            
ATOM   1053  OD1 HYP    29      91.780  44.140  42.040  1.00  0.00            
ATOM   1054  HD1 HYP    29      90.850  44.100  42.260  1.00  0.00            
ATOM   1055  CB  HYP    29      93.370  44.380  40.260  1.00  0.00            
ATOM   1056  HB1 HYP    29      93.980  44.610  41.140  1.00  0.00            
ATOM   1057  HB2 HYP    29      93.920  43.700  39.620  1.00  0.00            
ATOM   1058  CA  HYP    29      92.920  45.630  39.510  1.00  0.00            
ATOM   1059  HA  HYP    29      93.180  46.460  40.170  1.00  0.00            
ATOM   1060  C   HYP    29      93.680  45.690  38.210  1.00  0.00            
ATOM   1061  O   HYP    29      93.310  44.950  37.230  1.00  0.00            
ATOM   1062  N   GLY    30      94.770  46.410  38.180  1.00  0.00            
ATOM   1063  H   GLY    30      95.120  46.830  39.030  1.00  0.00            
ATOM   1064  CA  GLY    30      95.670  46.640  37.020  1.00  0.00            
ATOM   1065  HA1 GLY    30      96.420  47.300  37.450  1.00  0.00            
ATOM   1066  HA2 GLY    30      96.030  45.640  36.770  1.00  0.00            
ATOM   1067  C   GLY    30      95.020  47.290  35.760  1.00  0.00            
ATOM   1068  O   GLY    30      95.680  47.610  34.780  1.00  0.00            
ATOM   1069  N   NH2    31      93.760  47.710  35.840  1.00  0.00            
ATOM   1070  H1  NH2    31      93.320  47.320  36.660  1.00  0.00            
ATOM   1071  H2  NH2    31      93.300  48.000  35.000  1.00  0.00            
TER
