# Supplementary material for: A solution structure analysis reveals a bent collagen triple helix in the complement activation recognition molecule mannan-binding lectin
Source: J Biol Chem. 2022 Dec 15;299(2):102799. doi: 10.1016/j.jbc.2022.102799 (PMC9898670; doi:10.1016/j.jbc.2022.102799)
Supplement: top10-mblE [file mmc5.zip]

Archive with 11 entries (11 files):
- 5-MBL-E_1709.pdb
- 6-MBL-E_1652.pdb
- 7-MBL-E_1143.pdb
- 8-MBL-E_2674.pdb
- 9-MBL-E_3840.pdb
- 10-MBL-E_8714.pdb
- top10-mblE-x.pse
- 1-MBL-E_242.pdb
- 2-MBL-E_5213.pdb
- 3-MBL-E_2630.pdb
- 4-MBL-E_2978.pdb
