# Supplementary material for: A solution structure analysis reveals a bent collagen triple helix in the complement activation recognition molecule mannan-binding lectin
Source: J Biol Chem. 2022 Dec 15;299(2):102799. doi: 10.1016/j.jbc.2022.102799 (PMC9898670; doi:10.1016/j.jbc.2022.102799)
Supplement: top10-mblE [file mmc5.zip › 5-MBL-E_1709.pdb]

ATOM      1  CH3 ACE     1      51.590  22.690  26.220  1.00  0.00            
ATOM      2 1HH3 ACE     1      51.900  22.520  25.190  1.00  0.00            
ATOM      3 2HH3 ACE     1      50.620  22.220  26.370  1.00  0.00            
ATOM      4 3HH3 ACE     1      51.480  23.770  26.320  1.00  0.00            
ATOM      5    C ACE     1      52.760  22.430  27.170  1.00  0.00            
ATOM      6    O ACE     1      52.470  21.630  28.080  1.00  0.00            
ATOM      7    N PRO     2      53.970  22.950  26.890  1.00  0.00            
ATOM      8   CD PRO     2      54.290  23.800  25.750  1.00  0.00            
ATOM      9  HD1 PRO     2      53.470  24.330  25.280  1.00  0.00            
ATOM     10  HD2 PRO     2      54.770  23.300  24.900  1.00  0.00            
ATOM     11   CG PRO     2      55.280  24.770  26.370  1.00  0.00            
ATOM     12  HG1 PRO     2      54.680  25.440  26.990  1.00  0.00            
ATOM     13  HG2 PRO     2      55.850  25.320  25.610  1.00  0.00            
ATOM     14   CB PRO     2      56.080  23.880  27.280  1.00  0.00            
ATOM     15  HB1 PRO     2      56.610  24.460  28.030  1.00  0.00            
ATOM     16  HB2 PRO     2      56.710  23.160  26.750  1.00  0.00            
ATOM     17   CA PRO     2      55.000  23.050  27.950  1.00  0.00            
ATOM     18   HA PRO     2      55.260  22.010  28.110  1.00  0.00            
ATOM     19    C PRO     2      54.460  23.720  29.290  1.00  0.00            
ATOM     20    O PRO     2      53.370  24.260  29.300  1.00  0.00            
ATOM     21    N HYP     3      55.170  23.610  30.430  1.00  0.00            
ATOM     22  CD2 HYP     3      56.300  22.710  30.710  1.00  0.00            
ATOM     23 1HD2 HYP     3      57.250  23.190  30.510  1.00  0.00            
ATOM     24 2HD2 HYP     3      56.310  21.800  30.110  1.00  0.00            
ATOM     25   CG HYP     3      56.340  22.440  32.220  1.00  0.00            
ATOM     26   HG HYP     3      57.370  22.330  32.560  1.00  0.00            
ATOM     27  OD1 HYP     3      55.490  21.260  32.510  1.00  0.00            
ATOM     28  HD1 HYP     3      55.990  20.510  32.180  1.00  0.00            
ATOM     29   CB HYP     3      55.680  23.750  32.740  1.00  0.00            
ATOM     30  HB1 HYP     3      56.520  24.440  32.870  1.00  0.00            
ATOM     31  HB2 HYP     3      55.180  23.590  33.690  1.00  0.00            
ATOM     32   CA HYP     3      54.660  24.230  31.690  1.00  0.00            
ATOM     33   HA HYP     3      53.630  23.870  31.750  1.00  0.00            
ATOM     34    C HYP     3      54.570  25.800  31.520  1.00  0.00            
ATOM     35    O HYP     3      55.290  26.460  30.790  1.00  0.00            
ATOM     36    N GLY     4      53.740  26.440  32.330  1.00  0.00            
ATOM     37    H GLY     4      53.120  25.800  32.820  1.00  0.00            
ATOM     38   CA GLY     4      53.500  27.860  32.360  1.00  0.00            
ATOM     39  HA1 GLY     4      52.580  28.110  32.900  1.00  0.00            
ATOM     40  HA2 GLY     4      53.280  28.270  31.370  1.00  0.00            
ATOM     41    C GLY     4      54.570  28.750  32.980  1.00  0.00            
ATOM     42    O GLY     4      55.580  28.210  33.560  1.00  0.00            
ATOM     43    N PRO     5      54.560  30.060  32.830  1.00  0.00            
ATOM     44   CD PRO     5      53.810  30.690  31.740  1.00  0.00            
ATOM     45  HD1 PRO     5      52.770  30.800  32.030  1.00  0.00            
ATOM     46  HD2 PRO     5      53.900  30.210  30.770  1.00  0.00            
ATOM     47   CG PRO     5      54.470  32.060  31.520  1.00  0.00            
ATOM     48  HG1 PRO     5      53.700  32.780  31.240  1.00  0.00            
ATOM     49  HG2 PRO     5      55.220  32.010  30.730  1.00  0.00            
ATOM     50   CB PRO     5      54.970  32.310  32.920  1.00  0.00            
ATOM     51  HB1 PRO     5      54.200  32.720  33.570  1.00  0.00            
ATOM     52  HB2 PRO     5      55.790  33.020  32.850  1.00  0.00            
ATOM     53   CA PRO     5      55.410  31.000  33.520  1.00  0.00            
ATOM     54   HA PRO     5      56.440  30.800  33.210  1.00  0.00            
ATOM     55    C PRO     5      55.380  31.040  35.030  1.00  0.00            
ATOM     56    O PRO     5      54.400  30.650  35.670  1.00  0.00            
ATOM     57    N HYP     6      56.420  31.600  35.650  1.00  0.00            
ATOM     58  CD2 HYP     6      57.740  31.910  35.060  1.00  0.00            
ATOM     59 1HD2 HYP     6      57.740  32.780  34.410  1.00  0.00            
ATOM     60 2HD2 HYP     6      58.060  31.030  34.510  1.00  0.00            
ATOM     61   CG HYP     6      58.660  32.110  36.270  1.00  0.00            
ATOM     62   HG HYP     6      59.510  32.770  36.090  1.00  0.00            
ATOM     63  OD1 HYP     6      59.030  30.810  36.790  1.00  0.00            
ATOM     64  HD1 HYP     6      58.850  30.730  37.740  1.00  0.00            
ATOM     65   CB HYP     6      57.800  32.770  37.330  1.00  0.00            
ATOM     66  HB1 HYP     6      57.540  33.780  37.000  1.00  0.00            
ATOM     67  HB2 HYP     6      58.140  32.700  38.360  1.00  0.00            
ATOM     68   CA HYP     6      56.530  31.930  37.070  1.00  0.00            
ATOM     69   HA HYP     6      56.470  31.020  37.660  1.00  0.00            
ATOM     70    C HYP     6      55.280  32.840  37.310  1.00  0.00            
ATOM     71    O HYP     6      55.130  33.820  36.620  1.00  0.00            
ATOM     72    N GLY     7      54.590  32.600  38.420  1.00  0.00            
ATOM     73    H GLY     7      54.900  31.800  38.940  1.00  0.00            
ATOM     74   CA GLY     7      53.370  33.290  38.900  1.00  0.00            
ATOM     75  HA1 GLY     7      53.010  32.820  39.810  1.00  0.00            
ATOM     76  HA2 GLY     7      52.530  33.200  38.200  1.00  0.00            
ATOM     77    C GLY     7      53.560  34.710  39.240  1.00  0.00            
ATOM     78    O GLY     7      54.650  35.240  39.380  1.00  0.00            
ATOM     79    N PRO     8      52.460  35.430  39.510  1.00  0.00            
ATOM     80   CD PRO     8      51.140  34.930  39.500  1.00  0.00            
ATOM     81  HD1 PRO     8      50.970  34.440  40.460  1.00  0.00            
ATOM     82  HD2 PRO     8      50.980  34.210  38.700  1.00  0.00            
ATOM     83   CG PRO     8      50.230  36.100  39.270  1.00  0.00            
ATOM     84  HG1 PRO     8      49.270  35.840  39.720  1.00  0.00            
ATOM     85  HG2 PRO     8      50.270  36.430  38.240  1.00  0.00            
ATOM     86   CB PRO     8      51.000  37.170  40.180  1.00  0.00            
ATOM     87  HB1 PRO     8      50.760  37.050  41.230  1.00  0.00            
ATOM     88  HB2 PRO     8      50.720  38.190  39.930  1.00  0.00            
ATOM     89   CA PRO     8      52.450  36.820  39.890  1.00  0.00            
ATOM     90   HA PRO     8      52.880  37.300  39.010  1.00  0.00            
ATOM     91    C PRO     8      53.290  37.090  41.240  1.00  0.00            
ATOM     92    O PRO     8      53.390  36.180  42.070  1.00  0.00            
ATOM     93    N HYP     9      53.630  38.360  41.510  1.00  0.00            
ATOM     94  CD2 HYP     9      53.290  39.550  40.700  1.00  0.00            
ATOM     95 1HD2 HYP     9      52.210  39.620  40.570  1.00  0.00            
ATOM     96 2HD2 HYP     9      53.830  39.550  39.760  1.00  0.00            
ATOM     97   CG HYP     9      53.730  40.740  41.530  1.00  0.00            
ATOM     98   HG HYP     9      52.960  40.930  42.270  1.00  0.00            
ATOM     99  OD1 HYP     9      53.960  41.860  40.710  1.00  0.00            
ATOM    100  HD1 HYP     9      54.410  42.550  41.220  1.00  0.00            
ATOM    101   CB HYP     9      55.020  40.140  42.160  1.00  0.00            
ATOM    102  HB1 HYP     9      55.320  40.690  43.050  1.00  0.00            
ATOM    103  HB2 HYP     9      55.770  40.040  41.370  1.00  0.00            
ATOM    104   CA HYP     9      54.480  38.800  42.580  1.00  0.00            
ATOM    105   HA HYP     9      55.320  38.120  42.690  1.00  0.00            
ATOM    106    C HYP     9      53.740  38.940  43.950  1.00  0.00            
ATOM    107    O HYP     9      52.550  39.310  44.050  1.00  0.00            
ATOM    108    N GLY    10      54.360  38.500  45.040  1.00  0.00            
ATOM    109    H GLY    10      55.300  38.180  44.890  1.00  0.00            
ATOM    110   CA GLY    10      53.700  38.240  46.340  1.00  0.00            
ATOM    111  HA1 GLY    10      54.530  37.850  46.930  1.00  0.00            
ATOM    112  HA2 GLY    10      52.940  37.470  46.290  1.00  0.00            
ATOM    113    C GLY    10      53.230  39.500  47.020  1.00  0.00            
ATOM    114    O GLY    10      53.350  40.590  46.410  1.00  0.00            
ATOM    115    N PRO    11      52.560  39.480  48.160  1.00  0.00            
ATOM    116   CD PRO    11      52.040  38.420  49.040  1.00  0.00            
ATOM    117  HD1 PRO    11      52.880  37.800  49.350  1.00  0.00            
ATOM    118  HD2 PRO    11      51.260  37.910  48.470  1.00  0.00            
ATOM    119   CG PRO    11      51.410  39.090  50.220  1.00  0.00            
ATOM    120  HG1 PRO    11      52.220  39.320  50.900  1.00  0.00            
ATOM    121  HG2 PRO    11      50.660  38.490  50.740  1.00  0.00            
ATOM    122   CB PRO    11      50.910  40.410  49.680  1.00  0.00            
ATOM    123  HB1 PRO    11      50.790  41.110  50.510  1.00  0.00            
ATOM    124  HB2 PRO    11      49.950  40.320  49.160  1.00  0.00            
ATOM    125   CA PRO    11      51.990  40.740  48.700  1.00  0.00            
ATOM    126   HA PRO    11      51.510  41.290  47.890  1.00  0.00            
ATOM    127    C PRO    11      53.080  41.660  49.340  1.00  0.00            
ATOM    128    O PRO    11      54.110  41.130  49.760  1.00  0.00            
ATOM    129    N HYP    12      52.770  42.960  49.460  1.00  0.00            
ATOM    130  CD2 HYP    12      51.640  43.740  48.950  1.00  0.00            
ATOM    131 1HD2 HYP    12      50.730  43.460  49.490  1.00  0.00            
ATOM    132 2HD2 HYP    12      51.640  43.520  47.890  1.00  0.00            
ATOM    133   CG HYP    12      51.960  45.230  49.260  1.00  0.00            
ATOM    134   HG HYP    12      50.980  45.700  49.340  1.00  0.00            
ATOM    135  OD1 HYP    12      52.760  45.800  48.230  1.00  0.00            
ATOM    136  HD1 HYP    12      52.360  45.510  47.400  1.00  0.00            
ATOM    137   CB HYP    12      52.700  45.160  50.550  1.00  0.00            
ATOM    138  HB1 HYP    12      52.010  44.880  51.350  1.00  0.00            
ATOM    139  HB2 HYP    12      53.310  46.030  50.780  1.00  0.00            
ATOM    140   CA HYP    12      53.560  43.880  50.330  1.00  0.00            
ATOM    141   HA HYP    12      54.470  44.060  49.770  1.00  0.00            
ATOM    142    C HYP    12      53.940  43.300  51.710  1.00  0.00            
ATOM    143    O HYP    12      53.120  42.710  52.420  1.00  0.00            
ATOM    144    N GLY    13      55.180  43.530  52.110  1.00  0.00            
ATOM    145    H GLY    13      55.840  43.820  51.400  1.00  0.00            
ATOM    146   CA GLY    13      55.760  43.020  53.340  1.00  0.00            
ATOM    147  HA1 GLY    13      56.830  43.210  53.380  1.00  0.00            
ATOM    148  HA2 GLY    13      55.480  41.970  53.380  1.00  0.00            
ATOM    149    C GLY    13      55.130  43.700  54.600  1.00  0.00            
ATOM    150    O GLY    13      54.430  44.680  54.510  1.00  0.00            
ATOM    151    N PRO    14      55.520  43.280  55.820  1.00  0.00            
ATOM    152   CD PRO    14      56.340  42.070  56.000  1.00  0.00            
ATOM    153  HD1 PRO    14      57.410  42.260  55.940  1.00  0.00            
ATOM    154  HD2 PRO    14      55.930  41.330  55.320  1.00  0.00            
ATOM    155   CG PRO    14      55.970  41.630  57.420  1.00  0.00            
ATOM    156  HG1 PRO    14      56.810  41.180  57.960  1.00  0.00            
ATOM    157  HG2 PRO    14      55.250  40.820  57.290  1.00  0.00            
ATOM    158   CB PRO    14      55.520  42.850  58.140  1.00  0.00            
ATOM    159  HB1 PRO    14      56.470  43.210  58.540  1.00  0.00            
ATOM    160  HB2 PRO    14      54.860  42.640  58.980  1.00  0.00            
ATOM    161   CA PRO    14      54.910  43.800  57.090  1.00  0.00            
ATOM    162   HA PRO    14      53.860  43.580  56.950  1.00  0.00            
ATOM    163    C PRO    14      55.190  45.280  57.400  1.00  0.00            
ATOM    164    O PRO    14      56.380  45.630  57.380  1.00  0.00            
ATOM    165    N HYP    15      54.240  46.130  57.740  1.00  0.00            
ATOM    166  CD2 HYP    15      52.820  45.710  57.790  1.00  0.00            
ATOM    167 1HD2 HYP    15      52.620  45.150  58.700  1.00  0.00            
ATOM    168 2HD2 HYP    15      52.590  45.130  56.900  1.00  0.00            
ATOM    169   CG HYP    15      52.090  47.120  57.730  1.00  0.00            
ATOM    170   HG HYP    15      51.110  47.160  58.210  1.00  0.00            
ATOM    171  OD1 HYP    15      52.000  47.570  56.360  1.00  0.00            
ATOM    172  HD1 HYP    15      51.360  48.270  56.260  1.00  0.00            
ATOM    173   CB HYP    15      53.120  47.970  58.530  1.00  0.00            
ATOM    174  HB1 HYP    15      53.070  47.690  59.580  1.00  0.00            
ATOM    175  HB2 HYP    15      52.950  49.040  58.400  1.00  0.00            
ATOM    176   CA HYP    15      54.460  47.490  58.030  1.00  0.00            
ATOM    177   HA HYP    15      54.710  48.070  57.150  1.00  0.00            
ATOM    178    C HYP    15      55.580  47.690  59.010  1.00  0.00            
ATOM    179    O HYP    15      55.800  46.960  60.010  1.00  0.00            
ATOM    180    N GLY    16      56.340  48.820  58.790  1.00  0.00            
ATOM    181    H GLY    16      56.310  49.380  57.960  1.00  0.00            
ATOM    182   CA GLY    16      57.400  49.310  59.660  1.00  0.00            
ATOM    183  HA1 GLY    16      57.620  50.260  59.170  1.00  0.00            
ATOM    184  HA2 GLY    16      58.260  48.630  59.660  1.00  0.00            
ATOM    185    C GLY    16      56.900  49.680  61.030  1.00  0.00            
ATOM    186    O GLY    16      55.790  50.030  61.250  1.00  0.00            
ATOM    187    N GLU    17      57.780  49.620  62.030  1.00  0.00            
ATOM    188    H GLU    17      58.730  49.280  61.930  1.00  0.00            
ATOM    189   CA GLU    17      57.500  49.990  63.400  1.00  0.00            
ATOM    190   HA GLU    17      56.590  49.500  63.740  1.00  0.00            
ATOM    191   CB GLU    17      58.560  49.410  64.250  1.00  0.00            
ATOM    192  HB1 GLU    17      59.530  49.840  63.990  1.00  0.00            
ATOM    193  HB2 GLU    17      58.680  48.350  64.030  1.00  0.00            
ATOM    194   CG GLU    17      58.400  49.660  65.770  1.00  0.00            
ATOM    195  HG1 GLU    17      57.620  48.980  66.110  1.00  0.00            
ATOM    196  HG2 GLU    17      58.050  50.680  65.970  1.00  0.00            
ATOM    197   CD GLU    17      59.710  49.430  66.540  1.00  0.00            
ATOM    198  OE1 GLU    17      60.150  50.330  67.310  1.00  0.00            
ATOM    199  OE2 GLU    17      60.110  48.260  66.530  1.00  0.00            
ATOM    200    C GLU    17      57.490  51.550  63.610  1.00  0.00            
ATOM    201    O GLU    17      58.410  52.280  63.260  1.00  0.00            
ATOM    202    N HYP    18      56.480  52.090  64.320  1.00  0.00            
ATOM    203  CD2 HYP    18      55.500  51.460  65.110  1.00  0.00            
ATOM    204 1HD2 HYP    18      55.930  51.160  66.070  1.00  0.00            
ATOM    205 2HD2 HYP    18      55.170  50.570  64.580  1.00  0.00            
ATOM    206   CG HYP    18      54.310  52.400  65.290  1.00  0.00            
ATOM    207   HG HYP    18      53.720  52.300  66.200  1.00  0.00            
ATOM    208  OD1 HYP    18      53.410  52.300  64.150  1.00  0.00            
ATOM    209  HD1 HYP    18      53.750  52.520  63.280  1.00  0.00            
ATOM    210   CB HYP    18      55.110  53.700  65.400  1.00  0.00            
ATOM    211  HB1 HYP    18      55.440  53.880  66.430  1.00  0.00            
ATOM    212  HB2 HYP    18      54.400  54.470  65.090  1.00  0.00            
ATOM    213   CA HYP    18      56.300  53.530  64.490  1.00  0.00            
ATOM    214   HA HYP    18      56.170  54.020  63.530  1.00  0.00            
ATOM    215    C HYP    18      57.490  54.300  65.150  1.00  0.00            
ATOM    216    O HYP    18      58.230  53.770  66.020  1.00  0.00            
ATOM    217    N GLY    19      57.640  55.590  64.810  1.00  0.00            
ATOM    218    H GLY    19      56.990  56.090  64.230  1.00  0.00            
ATOM    219   CA GLY    19      58.810  56.380  65.240  1.00  0.00            
ATOM    220  HA1 GLY    19      58.940  57.140  64.480  1.00  0.00            
ATOM    221  HA2 GLY    19      59.680  55.720  65.310  1.00  0.00            
ATOM    222    C GLY    19      58.480  57.020  66.590  1.00  0.00            
ATOM    223    O GLY    19      57.320  57.480  66.710  1.00  0.00            
ATOM    224    N GLN    20      59.420  57.040  67.550  1.00  0.00            
ATOM    225    H GLN    20      60.320  56.770  67.200  1.00  0.00            
ATOM    226   CA GLN    20      59.360  57.510  68.980  1.00  0.00            
ATOM    227   HA GLN    20      58.310  57.680  69.250  1.00  0.00            
ATOM    228   CB GLN    20      59.880  56.420  69.940  1.00  0.00            
ATOM    229  HB1 GLN    20      59.690  56.700  70.980  1.00  0.00            
ATOM    230  HB2 GLN    20      60.940  56.210  69.800  1.00  0.00            
ATOM    231   CG GLN    20      59.240  55.010  69.750  1.00  0.00            
ATOM    232  HG1 GLN    20      59.560  54.430  70.620  1.00  0.00            
ATOM    233  HG2 GLN    20      59.570  54.650  68.780  1.00  0.00            
ATOM    234   CD GLN    20      57.710  55.070  69.880  1.00  0.00            
ATOM    235  OE1 GLN    20      57.190  55.750  70.720  1.00  0.00            
ATOM    236  NE2 GLN    20      56.890  54.260  69.200  1.00  0.00            
ATOM    237 1HE2 GLN    20      57.170  53.810  68.340  1.00  0.00            
ATOM    238 2HE2 GLN    20      55.900  54.240  69.430  1.00  0.00            
ATOM    239    C GLN    20      60.070  58.840  69.170  1.00  0.00            
ATOM    240    O GLN    20      60.770  59.330  68.320  1.00  0.00            
ATOM    241    N GLY    21      60.040  59.360  70.380  1.00  0.00            
ATOM    242    H GLY    21      59.590  58.860  71.130  1.00  0.00            
ATOM    243   CA GLY    21      60.660  60.610  70.680  1.00  0.00            
ATOM    244  HA1 GLY    21      61.740  60.540  70.490  1.00  0.00            
ATOM    245  HA2 GLY    21      60.490  60.730  71.750  1.00  0.00            
ATOM    246    C GLY    21      60.090  61.830  69.880  1.00  0.00            
ATOM    247    O GLY    21      59.150  61.680  69.100  1.00  0.00            
ATOM    248    N LEU    22      60.700  63.030  70.070  1.00  0.00            
ATOM    249    H LEU    22      61.390  63.060  70.800  1.00  0.00            
ATOM    250   CA LEU    22      60.470  64.270  69.240  1.00  0.00            
ATOM    251   HA LEU    22      60.070  63.940  68.280  1.00  0.00            
ATOM    252   CB LEU    22      59.380  65.040  69.980  1.00  0.00            
ATOM    253  HB1 LEU    22      59.790  65.430  70.920  1.00  0.00            
ATOM    254  HB2 LEU    22      58.630  64.300  70.250  1.00  0.00            
ATOM    255   CG LEU    22      58.610  66.090  69.170  1.00  0.00            
ATOM    256   HG LEU    22      59.260  66.760  68.610  1.00  0.00            
ATOM    257  CD1 LEU    22      57.680  65.420  68.090  1.00  0.00            
ATOM    258 1HD1 LEU    22      57.240  66.150  67.410  1.00  0.00            
ATOM    259 2HD1 LEU    22      58.140  64.700  67.410  1.00  0.00            
ATOM    260 3HD1 LEU    22      56.830  64.990  68.610  1.00  0.00            
ATOM    261  CD2 LEU    22      57.630  66.880  70.090  1.00  0.00            
ATOM    262 1HD2 LEU    22      56.960  66.190  70.600  1.00  0.00            
ATOM    263 2HD2 LEU    22      58.260  67.430  70.790  1.00  0.00            
ATOM    264 3HD2 LEU    22      57.110  67.650  69.530  1.00  0.00            
ATOM    265    C LEU    22      61.850  64.940  69.070  1.00  0.00            
ATOM    266    O LEU    22      62.700  64.660  69.920  1.00  0.00            
ATOM    267    N ARG    23      62.070  65.610  67.970  1.00  0.00            
ATOM    268    H ARG    23      61.290  65.550  67.320  1.00  0.00            
ATOM    269   CA ARG    23      63.230  66.480  67.610  1.00  0.00            
ATOM    270   HA ARG    23      63.780  66.580  68.550  1.00  0.00            
ATOM    271   CB ARG    23      64.140  65.710  66.650  1.00  0.00            
ATOM    272  HB1 ARG    23      64.700  64.870  67.040  1.00  0.00            
ATOM    273  HB2 ARG    23      64.930  66.410  66.360  1.00  0.00            
ATOM    274   CG ARG    23      63.500  65.240  65.350  1.00  0.00            
ATOM    275  HG1 ARG    23      63.080  66.110  64.850  1.00  0.00            
ATOM    276  HG2 ARG    23      62.650  64.570  65.510  1.00  0.00            
ATOM    277   CD ARG    23      64.510  64.470  64.550  1.00  0.00            
ATOM    278  HD1 ARG    23      64.950  63.710  65.200  1.00  0.00            
ATOM    279  HD2 ARG    23      65.290  65.160  64.230  1.00  0.00            
ATOM    280   NE ARG    23      64.040  63.730  63.390  1.00  0.00            
ATOM    281   HE ARG    23      63.050  63.840  63.200  1.00  0.00            
ATOM    282   CZ ARG    23      64.660  62.800  62.700  1.00  0.00            
ATOM    283  NH1 ARG    23      64.070  62.050  61.750  1.00  0.00            
ATOM    284 1HH1 ARG    23      63.140  62.380  61.530  1.00  0.00            
ATOM    285 2HH1 ARG    23      64.470  61.320  61.180  1.00  0.00            
ATOM    286  NH2 ARG    23      65.920  62.550  62.880  1.00  0.00            
ATOM    287 1HH2 ARG    23      66.500  63.170  63.440  1.00  0.00            
ATOM    288 2HH2 ARG    23      66.310  61.780  62.360  1.00  0.00            
ATOM    289    C ARG    23      62.830  67.910  67.240  1.00  0.00            
ATOM    290    O ARG    23      63.390  68.510  66.330  1.00  0.00            
ATOM    291    N GLY    25      61.990  68.540  68.070  1.00  0.00            
ATOM    292    H GLY    25      61.610  68.160  68.920  1.00  0.00            
ATOM    293   CA GLY    25      61.380  69.870  67.670  1.00  0.00            
ATOM    294  HA1 GLY    25      60.530  70.020  68.330  1.00  0.00            
ATOM    295  HA2 GLY    25      61.010  69.890  66.640  1.00  0.00            
ATOM    296    C GLY    25      62.250  71.190  67.840  1.00  0.00            
ATOM    297    O GLY    25      63.190  71.180  68.630  1.00  0.00            
ATOM    298    N PRO    26      61.980  72.250  67.020  1.00  0.00            
ATOM    299   CD PRO    26      61.160  72.150  65.820  1.00  0.00            
ATOM    300  HD1 PRO    26      60.160  71.800  66.060  1.00  0.00            
ATOM    301  HD2 PRO    26      61.540  71.390  65.140  1.00  0.00            
ATOM    302   CG PRO    26      61.260  73.470  65.100  1.00  0.00            
ATOM    303  HG1 PRO    26      60.310  73.870  65.460  1.00  0.00            
ATOM    304  HG2 PRO    26      61.320  73.400  64.010  1.00  0.00            
ATOM    305   CB PRO    26      62.420  74.210  65.700  1.00  0.00            
ATOM    306  HB1 PRO    26      62.230  75.280  65.860  1.00  0.00            
ATOM    307  HB2 PRO    26      63.310  74.200  65.080  1.00  0.00            
ATOM    308   CA PRO    26      62.710  73.510  67.090  1.00  0.00            
ATOM    309   HA PRO    26      63.790  73.430  67.170  1.00  0.00            
ATOM    310    C PRO    26      62.110  74.330  68.220  1.00  0.00            
ATOM    311    O PRO    26      60.880  74.460  68.290  1.00  0.00            
ATOM    312    N HYP    27      62.950  74.820  69.170  1.00  0.00            
ATOM    313  CD2 HYP    27      64.350  74.440  69.450  1.00  0.00            
ATOM    314 1HD2 HYP    27      64.980  75.120  68.880  1.00  0.00            
ATOM    315 2HD2 HYP    27      64.430  73.400  69.140  1.00  0.00            
ATOM    316   CG HYP    27      64.540  74.570  70.980  1.00  0.00            
ATOM    317   HG HYP    27      65.570  74.730  71.290  1.00  0.00            
ATOM    318  OD1 HYP    27      64.090  73.510  71.800  1.00  0.00            
ATOM    319  HD1 HYP    27      64.410  73.710  72.680  1.00  0.00            
ATOM    320   CB HYP    27      63.660  75.890  71.160  1.00  0.00            
ATOM    321  HB1 HYP    27      64.240  76.770  70.870  1.00  0.00            
ATOM    322  HB2 HYP    27      63.320  76.020  72.190  1.00  0.00            
ATOM    323   CA HYP    27      62.440  75.630  70.260  1.00  0.00            
ATOM    324   HA HYP    27      61.750  75.070  70.890  1.00  0.00            
ATOM    325    C HYP    27      61.670  76.910  69.840  1.00  0.00            
ATOM    326    O HYP    27      61.890  77.470  68.760  1.00  0.00            
ATOM    327    N GLY    28      60.870  77.340  70.760  1.00  0.00            
ATOM    328    H GLY    28      60.800  76.820  71.620  1.00  0.00            
ATOM    329   CA GLY    28      59.980  78.460  70.570  1.00  0.00            
ATOM    330  HA1 GLY    28      59.180  78.280  71.280  1.00  0.00            
ATOM    331  HA2 GLY    28      59.550  78.470  69.560  1.00  0.00            
ATOM    332    C GLY    28      60.610  79.740  70.910  1.00  0.00            
ATOM    333    O GLY    28      61.800  79.730  71.180  1.00  0.00            
ATOM    334    N PRO    29      59.860  80.850  70.950  1.00  0.00            
ATOM    335   CD PRO    29      58.480  80.910  70.530  1.00  0.00            
ATOM    336  HD1 PRO    29      57.830  80.240  71.080  1.00  0.00            
ATOM    337  HD2 PRO    29      58.310  80.650  69.490  1.00  0.00            
ATOM    338   CG PRO    29      58.040  82.380  70.740  1.00  0.00            
ATOM    339  HG1 PRO    29      57.770  82.520  71.780  1.00  0.00            
ATOM    340  HG2 PRO    29      57.230  82.640  70.060  1.00  0.00            
ATOM    341   CB PRO    29      59.280  83.180  70.550  1.00  0.00            
ATOM    342  HB1 PRO    29      59.270  84.150  71.050  1.00  0.00            
ATOM    343  HB2 PRO    29      59.290  83.480  69.500  1.00  0.00            
ATOM    344   CA PRO    29      60.360  82.220  70.990  1.00  0.00            
ATOM    345   HA PRO    29      61.200  82.240  70.300  1.00  0.00            
ATOM    346    C PRO    29      60.860  82.600  72.400  1.00  0.00            
ATOM    347    O PRO    29      60.400  81.940  73.360  1.00  0.00            
ATOM    348    N HYP    30      61.620  83.710  72.570  1.00  0.00            
ATOM    349  CD2 HYP    30      62.220  84.590  71.640  1.00  0.00            
ATOM    350 1HD2 HYP    30      61.540  85.440  71.500  1.00  0.00            
ATOM    351 2HD2 HYP    30      62.370  84.200  70.630  1.00  0.00            
ATOM    352   CG HYP    30      63.540  85.050  72.320  1.00  0.00            
ATOM    353   HG HYP    30      63.920  85.970  71.880  1.00  0.00            
ATOM    354  OD1 HYP    30      64.420  83.970  72.010  1.00  0.00            
ATOM    355  HD1 HYP    30      65.280  84.250  72.330  1.00  0.00            
ATOM    356   CB HYP    30      63.210  85.170  73.800  1.00  0.00            
ATOM    357  HB1 HYP    30      62.720  86.110  74.030  1.00  0.00            
ATOM    358  HB2 HYP    30      64.040  84.840  74.420  1.00  0.00            
ATOM    359   CA HYP    30      62.120  84.030  73.910  1.00  0.00            
ATOM    360   HA HYP    30      62.600  83.140  74.310  1.00  0.00            
ATOM    361    C HYP    30      60.990  84.570  74.820  1.00  0.00            
ATOM    362    O HYP    30      60.000  85.230  74.430  1.00  0.00            
ATOM    363    N GLY    31      61.130  84.220  76.140  1.00  0.00            
ATOM    364    H GLY    31      61.830  83.540  76.440  1.00  0.00            
ATOM    365   CA GLY    31      60.170  84.650  77.110  1.00  0.00            
ATOM    366  HA1 GLY    31      60.550  84.280  78.070  1.00  0.00            
ATOM    367  HA2 GLY    31      59.220  84.130  76.980  1.00  0.00            
ATOM    368    C GLY    31      60.060  86.170  77.310  1.00  0.00            
ATOM    369    O GLY    31      60.910  86.940  76.830  1.00  0.00            
ATOM    370    N PRO    32      59.040  86.660  78.050  1.00  0.00            
ATOM    371   CD PRO    32      58.050  85.960  78.700  1.00  0.00            
ATOM    372  HD1 PRO    32      58.420  85.180  79.370  1.00  0.00            
ATOM    373  HD2 PRO    32      57.560  85.420  77.890  1.00  0.00            
ATOM    374   CG PRO    32      57.130  87.020  79.420  1.00  0.00            
ATOM    375  HG1 PRO    32      57.450  87.080  80.460  1.00  0.00            
ATOM    376  HG2 PRO    32      56.090  86.710  79.410  1.00  0.00            
ATOM    377   CB PRO    32      57.410  88.310  78.630  1.00  0.00            
ATOM    378  HB1 PRO    32      57.230  89.190  79.250  1.00  0.00            
ATOM    379  HB2 PRO    32      56.860  88.300  77.690  1.00  0.00            
ATOM    380   CA PRO    32      58.890  88.140  78.300  1.00  0.00            
ATOM    381   HA PRO    32      59.170  88.570  77.340  1.00  0.00            
ATOM    382    C PRO    32      59.830  88.670  79.390  1.00  0.00            
ATOM    383    O PRO    32      60.530  87.940  80.120  1.00  0.00            
ATOM    384    N HYP    33      59.940  90.030  79.380  1.00  0.00            
ATOM    385  CD2 HYP    33      59.260  91.040  78.530  1.00  0.00            
ATOM    386 1HD2 HYP    33      58.240  91.250  78.820  1.00  0.00            
ATOM    387 2HD2 HYP    33      59.140  90.680  77.500  1.00  0.00            
ATOM    388   CG HYP    33      60.160  92.300  78.640  1.00  0.00            
ATOM    389   HG HYP    33      59.490  93.090  78.290  1.00  0.00            
ATOM    390  OD1 HYP    33      61.430  92.220  78.040  1.00  0.00            
ATOM    391  HD1 HYP    33      62.100  92.870  78.270  1.00  0.00            
ATOM    392   CB HYP    33      60.350  92.250  80.150  1.00  0.00            
ATOM    393  HB1 HYP    33      59.360  92.490  80.520  1.00  0.00            
ATOM    394  HB2 HYP    33      61.160  92.930  80.420  1.00  0.00            
ATOM    395   CA HYP    33      60.710  90.760  80.400  1.00  0.00            
ATOM    396   HA HYP    33      61.750  90.580  80.130  1.00  0.00            
ATOM    397    C HYP    33      60.480  90.420  81.870  1.00  0.00            
ATOM    398    O HYP    33      59.330  90.170  82.330  1.00  0.00            
ATOM    399    N GLY    34      61.550  90.530  82.680  1.00  0.00            
ATOM    400    H GLY    34      62.480  90.600  82.300  1.00  0.00            
ATOM    401   CA GLY    34      61.510  90.140  84.090  1.00  0.00            
ATOM    402  HA1 GLY    34      62.470  89.960  84.560  1.00  0.00            
ATOM    403  HA2 GLY    34      60.900  89.240  84.200  1.00  0.00            
ATOM    404    C GLY    34      60.690  91.150  84.960  1.00  0.00            
ATOM    405    O GLY    34      60.450  92.340  84.630  1.00  0.00            
ATOM    406    N NH2    35      60.310  90.690  86.180  1.00  0.00            
ATOM    407   H2 NH2    35      60.770  89.880  86.560  1.00  0.00            
ATOM    408   H1 NH2    35      59.724  90.104  85.594  1.00  0.00            
ATOM    409  CH3 ACE     1      49.150  23.450  29.660  1.00  0.00            
ATOM    410 1HH3 ACE     1      48.250  23.820  29.170  1.00  0.00            
ATOM    411 2HH3 ACE     1      50.010  24.070  29.440  1.00  0.00            
ATOM    412 3HH3 ACE     1      49.310  22.410  29.370  1.00  0.00            
ATOM    413    C ACE     1      48.910  23.500  31.160  1.00  0.00            
ATOM    414    O ACE     1      47.940  24.030  31.620  1.00  0.00            
ATOM    415    N PRO     2      49.810  22.980  32.010  1.00  0.00            
ATOM    416   CD PRO     2      50.970  22.300  31.600  1.00  0.00            
ATOM    417  HD1 PRO     2      51.600  22.840  30.890  1.00  0.00            
ATOM    418  HD2 PRO     2      50.660  21.380  31.110  1.00  0.00            
ATOM    419   CG PRO     2      51.810  21.870  32.800  1.00  0.00            
ATOM    420  HG1 PRO     2      52.650  22.550  32.900  1.00  0.00            
ATOM    421  HG2 PRO     2      52.120  20.840  32.610  1.00  0.00            
ATOM    422   CB PRO     2      50.730  21.940  33.870  1.00  0.00            
ATOM    423  HB1 PRO     2      51.220  22.240  34.800  1.00  0.00            
ATOM    424  HB2 PRO     2      50.340  20.930  33.920  1.00  0.00            
ATOM    425   CA PRO     2      49.710  22.990  33.450  1.00  0.00            
ATOM    426   HA PRO     2      48.670  22.690  33.640  1.00  0.00            
ATOM    427    C PRO     2      50.110  24.380  33.970  1.00  0.00            
ATOM    428    O PRO     2      51.010  24.980  33.370  1.00  0.00            
ATOM    429    N HYP     3      49.490  24.800  35.020  1.00  0.00            
ATOM    430  CD2 HYP     3      48.380  24.210  35.710  1.00  0.00            
ATOM    431 1HD2 HYP     3      48.770  23.660  36.570  1.00  0.00            
ATOM    432 2HD2 HYP     3      47.830  23.480  35.120  1.00  0.00            
ATOM    433   CG HYP     3      47.620  25.390  36.280  1.00  0.00            
ATOM    434   HG HYP     3      47.160  25.000  37.190  1.00  0.00            
ATOM    435  OD1 HYP     3      46.640  25.810  35.350  1.00  0.00            
ATOM    436  HD1 HYP     3      46.640  25.270  34.560  1.00  0.00            
ATOM    437   CB HYP     3      48.750  26.410  36.570  1.00  0.00            
ATOM    438  HB1 HYP     3      49.110  26.190  37.570  1.00  0.00            
ATOM    439  HB2 HYP     3      48.340  27.410  36.670  1.00  0.00            
ATOM    440   CA HYP     3      49.870  26.100  35.560  1.00  0.00            
ATOM    441   HA HYP     3      49.850  26.790  34.710  1.00  0.00            
ATOM    442    C HYP     3      51.330  26.130  36.130  1.00  0.00            
ATOM    443    O HYP     3      51.890  25.130  36.580  1.00  0.00            
ATOM    444    N GLY     4      51.970  27.330  35.910  1.00  0.00            
ATOM    445    H GLY     4      51.420  28.090  35.540  1.00  0.00            
ATOM    446   CA GLY     4      53.440  27.530  36.090  1.00  0.00            
ATOM    447  HA1 GLY     4      53.740  28.410  35.510  1.00  0.00            
ATOM    448  HA2 GLY     4      54.000  26.780  35.530  1.00  0.00            
ATOM    449    C GLY     4      53.900  27.560  37.540  1.00  0.00            
ATOM    450    O GLY     4      53.070  27.340  38.400  1.00  0.00            
ATOM    451    N PRO     5      55.230  27.820  37.790  1.00  0.00            
ATOM    452   CD PRO     5      56.330  27.920  36.800  1.00  0.00            
ATOM    453  HD1 PRO     5      56.500  28.940  36.430  1.00  0.00            
ATOM    454  HD2 PRO     5      56.270  27.240  35.950  1.00  0.00            
ATOM    455   CG PRO     5      57.530  27.360  37.550  1.00  0.00            
ATOM    456  HG1 PRO     5      58.450  27.670  37.060  1.00  0.00            
ATOM    457  HG2 PRO     5      57.440  26.270  37.530  1.00  0.00            
ATOM    458   CB PRO     5      57.400  27.960  38.930  1.00  0.00            
ATOM    459  HB1 PRO     5      57.610  29.030  38.900  1.00  0.00            
ATOM    460  HB2 PRO     5      57.890  27.400  39.730  1.00  0.00            
ATOM    461   CA PRO     5      55.820  27.870  39.150  1.00  0.00            
ATOM    462   HA PRO     5      55.650  26.930  39.690  1.00  0.00            
ATOM    463    C PRO     5      55.240  28.970  40.070  1.00  0.00            
ATOM    464    O PRO     5      54.780  29.960  39.480  1.00  0.00            
ATOM    465    N HYP     6      55.310  28.770  41.420  1.00  0.00            
ATOM    466  CD2 HYP     6      55.960  27.670  42.110  1.00  0.00            
ATOM    467 1HD2 HYP     6      57.040  27.660  41.960  1.00  0.00            
ATOM    468 2HD2 HYP     6      55.470  26.750  41.810  1.00  0.00            
ATOM    469   CG HYP     6      55.530  27.920  43.550  1.00  0.00            
ATOM    470   HG HYP     6      56.210  27.420  44.240  1.00  0.00            
ATOM    471  OD1 HYP     6      54.110  27.620  43.780  1.00  0.00            
ATOM    472  HD1 HYP     6      53.960  27.770  44.720  1.00  0.00            
ATOM    473   CB HYP     6      55.760  29.470  43.630  1.00  0.00            
ATOM    474  HB1 HYP     6      56.800  29.780  43.720  1.00  0.00            
ATOM    475  HB2 HYP     6      55.200  29.870  44.480  1.00  0.00            
ATOM    476   CA HYP     6      55.150  29.930  42.340  1.00  0.00            
ATOM    477   HA HYP     6      54.090  30.100  42.470  1.00  0.00            
ATOM    478    C HYP     6      55.810  31.230  41.820  1.00  0.00            
ATOM    479    O HYP     6      56.670  31.240  40.980  1.00  0.00            
ATOM    480    N GLY     7      55.340  32.360  42.310  1.00  0.00            
ATOM    481    H GLY     7      54.510  32.300  42.880  1.00  0.00            
ATOM    482   CA GLY     7      55.980  33.630  41.760  1.00  0.00            
ATOM    483  HA1 GLY     7      55.200  34.390  41.700  1.00  0.00            
ATOM    484  HA2 GLY     7      56.220  33.520  40.700  1.00  0.00            
ATOM    485    C GLY     7      57.190  34.170  42.510  1.00  0.00            
ATOM    486    O GLY     7      57.640  33.550  43.440  1.00  0.00            
ATOM    487    N PRO     8      57.670  35.390  42.150  1.00  0.00            
ATOM    488   CD PRO     8      57.010  36.220  41.110  1.00  0.00            
ATOM    489  HD1 PRO     8      55.970  36.460  41.350  1.00  0.00            
ATOM    490  HD2 PRO     8      57.240  35.920  40.090  1.00  0.00            
ATOM    491   CG PRO     8      57.760  37.600  41.110  1.00  0.00            
ATOM    492  HG1 PRO     8      57.310  38.400  41.690  1.00  0.00            
ATOM    493  HG2 PRO     8      57.830  37.990  40.090  1.00  0.00            
ATOM    494   CB PRO     8      59.110  37.180  41.640  1.00  0.00            
ATOM    495  HB1 PRO     8      59.650  38.020  42.080  1.00  0.00            
ATOM    496  HB2 PRO     8      59.690  36.630  40.890  1.00  0.00            
ATOM    497   CA PRO     8      58.750  36.150  42.740  1.00  0.00            
ATOM    498   HA PRO     8      59.630  35.520  42.900  1.00  0.00            
ATOM    499    C PRO     8      58.350  36.800  44.040  1.00  0.00            
ATOM    500    O PRO     8      57.160  37.000  44.260  1.00  0.00            
ATOM    501    N HYP     9      59.270  37.210  44.940  1.00  0.00            
ATOM    502  CD2 HYP     9      60.610  36.600  45.030  1.00  0.00            
ATOM    503 1HD2 HYP     9      61.350  37.150  44.450  1.00  0.00            
ATOM    504 2HD2 HYP     9      60.640  35.600  44.600  1.00  0.00            
ATOM    505   CG HYP     9      60.880  36.530  46.590  1.00  0.00            
ATOM    506   HG HYP     9      61.940  36.700  46.770  1.00  0.00            
ATOM    507  OD1 HYP     9      60.470  35.310  47.120  1.00  0.00            
ATOM    508  HD1 HYP     9      61.210  34.770  46.850  1.00  0.00            
ATOM    509   CB HYP     9      60.030  37.730  47.130  1.00  0.00            
ATOM    510  HB1 HYP     9      60.630  38.620  46.930  1.00  0.00            
ATOM    511  HB2 HYP     9      59.760  37.680  48.180  1.00  0.00            
ATOM    512   CA HYP     9      58.880  37.820  46.180  1.00  0.00            
ATOM    513   HA HYP     9      58.130  37.150  46.590  1.00  0.00            
ATOM    514    C HYP     9      58.350  39.250  45.980  1.00  0.00            
ATOM    515    O HYP     9      58.780  39.960  45.070  1.00  0.00            
ATOM    516    N GLY    10      57.400  39.660  46.810  1.00  0.00            
ATOM    517    H GLY    10      57.080  39.000  47.510  1.00  0.00            
ATOM    518   CA GLY    10      56.660  40.890  46.630  1.00  0.00            
ATOM    519  HA1 GLY    10      55.740  40.780  47.210  1.00  0.00            
ATOM    520  HA2 GLY    10      56.280  41.010  45.620  1.00  0.00            
ATOM    521    C GLY    10      57.360  42.160  47.100  1.00  0.00            
ATOM    522    O GLY    10      58.450  42.110  47.700  1.00  0.00            
ATOM    523    N PRO    11      56.760  43.370  46.820  1.00  0.00            
ATOM    524   CD PRO    11      55.600  43.620  45.960  1.00  0.00            
ATOM    525  HD1 PRO    11      54.700  43.550  46.570  1.00  0.00            
ATOM    526  HD2 PRO    11      55.530  42.830  45.210  1.00  0.00            
ATOM    527   CG PRO    11      55.800  45.030  45.470  1.00  0.00            
ATOM    528  HG1 PRO    11      54.880  45.460  45.100  1.00  0.00            
ATOM    529  HG2 PRO    11      56.530  44.970  44.660  1.00  0.00            
ATOM    530   CB PRO    11      56.280  45.770  46.700  1.00  0.00            
ATOM    531  HB1 PRO    11      55.480  45.990  47.410  1.00  0.00            
ATOM    532  HB2 PRO    11      56.810  46.700  46.510  1.00  0.00            
ATOM    533   CA PRO    11      57.330  44.710  47.220  1.00  0.00            
ATOM    534   HA PRO    11      58.210  45.010  46.650  1.00  0.00            
ATOM    535    C PRO    11      57.550  44.950  48.820  1.00  0.00            
ATOM    536    O PRO    11      56.930  44.380  49.750  1.00  0.00            
ATOM    537    N HYP    12      58.410  45.910  49.220  1.00  0.00            
ATOM    538  CD2 HYP    12      59.410  46.580  48.390  1.00  0.00            
ATOM    539 1HD2 HYP    12      59.070  47.570  48.080  1.00  0.00            
ATOM    540 2HD2 HYP    12      59.770  46.040  47.520  1.00  0.00            
ATOM    541   CG HYP    12      60.580  46.930  49.350  1.00  0.00            
ATOM    542   HG HYP    12      61.170  47.800  49.060  1.00  0.00            
ATOM    543  OD1 HYP    12      61.440  45.890  49.680  1.00  0.00            
ATOM    544  HD1 HYP    12      61.680  45.960  50.600  1.00  0.00            
ATOM    545   CB HYP    12      59.790  47.290  50.630  1.00  0.00            
ATOM    546  HB1 HYP    12      59.380  48.300  50.540  1.00  0.00            
ATOM    547  HB2 HYP    12      60.340  47.250  51.580  1.00  0.00            
ATOM    548   CA HYP    12      58.690  46.240  50.620  1.00  0.00            
ATOM    549   HA HYP    12      59.010  45.290  51.050  1.00  0.00            
ATOM    550    C HYP    12      57.470  46.660  51.400  1.00  0.00            
ATOM    551    O HYP    12      56.460  47.190  50.820  1.00  0.00            
ATOM    552    N GLY    13      57.450  46.440  52.690  1.00  0.00            
ATOM    553    H GLY    13      58.190  45.870  53.060  1.00  0.00            
ATOM    554   CA GLY    13      56.570  47.070  53.690  1.00  0.00            
ATOM    555  HA1 GLY    13      56.860  46.630  54.650  1.00  0.00            
ATOM    556  HA2 GLY    13      55.520  46.900  53.450  1.00  0.00            
ATOM    557    C GLY    13      56.740  48.600  53.760  1.00  0.00            
ATOM    558    O GLY    13      57.840  49.120  53.810  1.00  0.00            
ATOM    559    N PRO    14      55.640  49.350  53.800  1.00  0.00            
ATOM    560   CD PRO    14      54.170  48.850  53.790  1.00  0.00            
ATOM    561  HD1 PRO    14      54.060  47.890  54.280  1.00  0.00            
ATOM    562  HD2 PRO    14      53.900  48.720  52.740  1.00  0.00            
ATOM    563   CG PRO    14      53.420  49.910  54.500  1.00  0.00            
ATOM    564  HG1 PRO    14      53.390  49.650  55.560  1.00  0.00            
ATOM    565  HG2 PRO    14      52.380  49.930  54.180  1.00  0.00            
ATOM    566   CB PRO    14      54.170  51.210  54.170  1.00  0.00            
ATOM    567  HB1 PRO    14      54.080  52.020  54.890  1.00  0.00            
ATOM    568  HB2 PRO    14      53.980  51.480  53.130  1.00  0.00            
ATOM    569   CA PRO    14      55.630  50.820  54.060  1.00  0.00            
ATOM    570   HA PRO    14      56.050  51.330  53.190  1.00  0.00            
ATOM    571    C PRO    14      56.470  51.060  55.340  1.00  0.00            
ATOM    572    O PRO    14      56.080  50.490  56.390  1.00  0.00            
ATOM    573    N HYP    15      57.540  51.950  55.290  1.00  0.00            
ATOM    574  CD2 HYP    15      57.940  52.810  54.150  1.00  0.00            
ATOM    575 1HD2 HYP    15      57.140  53.540  54.000  1.00  0.00            
ATOM    576 2HD2 HYP    15      58.070  52.140  53.300  1.00  0.00            
ATOM    577   CG HYP    15      59.310  53.490  54.550  1.00  0.00            
ATOM    578   HG HYP    15      59.410  54.440  54.020  1.00  0.00            
ATOM    579  OD1 HYP    15      60.340  52.560  54.230  1.00  0.00            
ATOM    580  HD1 HYP    15      61.160  53.050  54.340  1.00  0.00            
ATOM    581   CB HYP    15      59.210  53.620  56.070  1.00  0.00            
ATOM    582  HB1 HYP    15      58.860  54.580  56.450  1.00  0.00            
ATOM    583  HB2 HYP    15      60.200  53.550  56.520  1.00  0.00            
ATOM    584   CA HYP    15      58.390  52.360  56.450  1.00  0.00            
ATOM    585   HA HYP    15      59.080  51.570  56.730  1.00  0.00            
ATOM    586    C HYP    15      57.570  52.800  57.660  1.00  0.00            
ATOM    587    O HYP    15      56.570  53.440  57.520  1.00  0.00            
ATOM    588    N GLY    16      58.170  52.690  58.860  1.00  0.00            
ATOM    589    H GLY    16      59.100  52.300  58.930  1.00  0.00            
ATOM    590   CA GLY    16      57.560  53.280  60.070  1.00  0.00            
ATOM    591  HA1 GLY    16      58.410  53.290  60.760  1.00  0.00            
ATOM    592  HA2 GLY    16      56.810  52.570  60.390  1.00  0.00            
ATOM    593    C GLY    16      57.070  54.730  60.030  1.00  0.00            
ATOM    594    O GLY    16      57.770  55.680  59.780  1.00  0.00            
ATOM    595    N GLU    17      55.840  54.970  60.370  1.00  0.00            
ATOM    596    H GLU    17      55.280  54.200  60.680  1.00  0.00            
ATOM    597   CA GLU    17      55.190  56.320  60.580  1.00  0.00            
ATOM    598   HA GLU    17      55.310  56.990  59.730  1.00  0.00            
ATOM    599   CB GLU    17      53.630  56.040  60.740  1.00  0.00            
ATOM    600  HB1 GLU    17      53.090  56.860  61.220  1.00  0.00            
ATOM    601  HB2 GLU    17      53.530  55.280  61.510  1.00  0.00            
ATOM    602   CG GLU    17      53.000  55.670  59.300  1.00  0.00            
ATOM    603  HG1 GLU    17      51.930  55.500  59.350  1.00  0.00            
ATOM    604  HG2 GLU    17      53.470  54.750  58.930  1.00  0.00            
ATOM    605   CD GLU    17      53.210  56.870  58.360  1.00  0.00            
ATOM    606  OE1 GLU    17      52.380  57.760  58.410  1.00  0.00            
ATOM    607  OE2 GLU    17      54.250  56.850  57.640  1.00  0.00            
ATOM    608    C GLU    17      55.690  56.940  61.870  1.00  0.00            
ATOM    609    O GLU    17      55.550  56.400  62.950  1.00  0.00            
ATOM    610    N HYP    18      56.240  58.210  61.760  1.00  0.00            
ATOM    611  CD2 HYP    18      56.990  58.730  60.630  1.00  0.00            
ATOM    612 1HD2 HYP    18      56.470  59.420  59.970  1.00  0.00            
ATOM    613 2HD2 HYP    18      57.410  57.950  59.990  1.00  0.00            
ATOM    614   CG HYP    18      58.170  59.580  61.210  1.00  0.00            
ATOM    615   HG HYP    18      58.370  60.350  60.460  1.00  0.00            
ATOM    616  OD1 HYP    18      59.280  58.820  61.510  1.00  0.00            
ATOM    617  HD1 HYP    18      59.690  59.160  62.310  1.00  0.00            
ATOM    618   CB HYP    18      57.450  60.270  62.350  1.00  0.00            
ATOM    619  HB1 HYP    18      56.900  61.140  61.990  1.00  0.00            
ATOM    620  HB2 HYP    18      58.200  60.550  63.080  1.00  0.00            
ATOM    621   CA HYP    18      56.490  59.180  62.890  1.00  0.00            
ATOM    622   HA HYP    18      56.950  58.570  63.670  1.00  0.00            
ATOM    623    C HYP    18      55.180  59.910  63.320  1.00  0.00            
ATOM    624    O HYP    18      54.110  59.670  62.780  1.00  0.00            
ATOM    625    N GLY    19      55.230  60.770  64.330  1.00  0.00            
ATOM    626    H GLY    19      56.160  60.950  64.690  1.00  0.00            
ATOM    627   CA GLY    19      54.160  61.680  64.810  1.00  0.00            
ATOM    628  HA1 GLY    19      54.290  61.780  65.880  1.00  0.00            
ATOM    629  HA2 GLY    19      53.170  61.270  64.590  1.00  0.00            
ATOM    630    C GLY    19      54.170  63.040  64.190  1.00  0.00            
ATOM    631    O GLY    19      55.130  63.830  64.410  1.00  0.00            
ATOM    632    N GLN    20      53.250  63.260  63.260  1.00  0.00            
ATOM    633    H GLN    20      52.560  62.540  63.090  1.00  0.00            
ATOM    634   CA GLN    20      53.030  64.570  62.720  1.00  0.00            
ATOM    635   HA GLN    20      53.980  65.000  62.400  1.00  0.00            
ATOM    636   CB GLN    20      52.220  64.470  61.410  1.00  0.00            
ATOM    637  HB1 GLN    20      52.130  65.480  61.020  1.00  0.00            
ATOM    638  HB2 GLN    20      51.180  64.150  61.440  1.00  0.00            
ATOM    639   CG GLN    20      52.900  63.610  60.330  1.00  0.00            
ATOM    640  HG1 GLN    20      52.890  62.540  60.530  1.00  0.00            
ATOM    641  HG2 GLN    20      53.970  63.820  60.370  1.00  0.00            
ATOM    642   CD GLN    20      52.390  63.690  58.890  1.00  0.00            
ATOM    643  OE1 GLN    20      52.520  64.710  58.170  1.00  0.00            
ATOM    644  NE2 GLN    20      51.690  62.710  58.410  1.00  0.00            
ATOM    645 1HE2 GLN    20      51.370  61.940  58.980  1.00  0.00            
ATOM    646 2HE2 GLN    20      51.450  62.770  57.430  1.00  0.00            
ATOM    647    C GLN    20      52.340  65.450  63.700  1.00  0.00            
ATOM    648    O GLN    20      51.520  65.070  64.540  1.00  0.00            
ATOM    649    N GLY    21      52.760  66.730  63.750  1.00  0.00            
ATOM    650    H GLY    21      53.540  66.970  63.160  1.00  0.00            
ATOM    651   CA GLY    21      52.070  67.840  64.430  1.00  0.00            
ATOM    652  HA1 GLY    21      51.010  67.670  64.230  1.00  0.00            
ATOM    653  HA2 GLY    21      52.320  68.760  63.910  1.00  0.00            
ATOM    654    C GLY    21      52.290  68.050  65.890  1.00  0.00            
ATOM    655    O GLY    21      51.460  68.660  66.500  1.00  0.00            
ATOM    656    N LEU    22      53.340  67.490  66.480  1.00  0.00            
ATOM    657    H LEU    22      53.930  67.100  65.760  1.00  0.00            
ATOM    658   CA LEU    22      53.520  67.410  67.950  1.00  0.00            
ATOM    659   HA LEU    22      52.520  67.590  68.350  1.00  0.00            
ATOM    660   CB LEU    22      53.970  66.060  68.270  1.00  0.00            
ATOM    661  HB1 LEU    22      54.230  65.980  69.330  1.00  0.00            
ATOM    662  HB2 LEU    22      54.840  65.820  67.660  1.00  0.00            
ATOM    663   CG LEU    22      52.990  64.910  68.090  1.00  0.00            
ATOM    664   HG LEU    22      52.600  65.070  67.090  1.00  0.00            
ATOM    665  CD1 LEU    22      53.660  63.550  68.390  1.00  0.00            
ATOM    666 1HD1 LEU    22      54.000  63.490  69.430  1.00  0.00            
ATOM    667 2HD1 LEU    22      53.120  62.640  68.120  1.00  0.00            
ATOM    668 3HD1 LEU    22      54.600  63.530  67.860  1.00  0.00            
ATOM    669  CD2 LEU    22      51.890  65.030  69.100  1.00  0.00            
ATOM    670 1HD2 LEU    22      51.250  64.150  69.030  1.00  0.00            
ATOM    671 2HD2 LEU    22      52.180  64.970  70.150  1.00  0.00            
ATOM    672 3HD2 LEU    22      51.260  65.910  68.990  1.00  0.00            
ATOM    673    C LEU    22      54.500  68.470  68.410  1.00  0.00            
ATOM    674    O LEU    22      55.500  68.820  67.770  1.00  0.00            
ATOM    675    N ARG    23      54.190  69.140  69.540  1.00  0.00            
ATOM    676    H ARG    23      53.510  68.650  70.100  1.00  0.00            
ATOM    677   CA ARG    23      54.780  70.440  69.910  1.00  0.00            
ATOM    678   HA ARG    23      54.730  71.060  69.020  1.00  0.00            
ATOM    679   CB ARG    23      53.970  71.160  71.040  1.00  0.00            
ATOM    680  HB1 ARG    23      54.220  70.540  71.900  1.00  0.00            
ATOM    681  HB2 ARG    23      52.920  71.040  70.760  1.00  0.00            
ATOM    682   CG ARG    23      54.150  72.660  71.330  1.00  0.00            
ATOM    683  HG1 ARG    23      55.100  72.820  71.830  1.00  0.00            
ATOM    684  HG2 ARG    23      53.280  73.070  71.850  1.00  0.00            
ATOM    685   CD ARG    23      54.130  73.440  69.970  1.00  0.00            
ATOM    686  HD1 ARG    23      54.990  73.120  69.370  1.00  0.00            
ATOM    687  HD2 ARG    23      54.300  74.490  70.210  1.00  0.00            
ATOM    688   NE ARG    23      52.900  73.270  69.180  1.00  0.00            
ATOM    689   HE ARG    23      52.270  72.530  69.450  1.00  0.00            
ATOM    690   CZ ARG    23      52.540  74.000  68.150  1.00  0.00            
ATOM    691  NH1 ARG    23      51.530  73.710  67.400  1.00  0.00            
ATOM    692 1HH1 ARG    23      51.270  72.740  67.500  1.00  0.00            
ATOM    693 2HH1 ARG    23      51.290  74.290  66.610  1.00  0.00            
ATOM    694  NH2 ARG    23      53.200  75.060  67.660  1.00  0.00            
ATOM    695 1HH2 ARG    23      54.160  75.190  67.950  1.00  0.00            
ATOM    696 2HH2 ARG    23      52.810  75.610  66.910  1.00  0.00            
ATOM    697    C ARG    23      56.300  70.320  70.400  1.00  0.00            
ATOM    698    O ARG    23      56.530  69.750  71.460  1.00  0.00            
ATOM    699    N GLY    25      57.240  70.900  69.750  1.00  0.00            
ATOM    700    H GLY    25      57.020  71.520  68.980  1.00  0.00            
ATOM    701   CA GLY    25      58.570  71.010  70.290  1.00  0.00            
ATOM    702  HA1 GLY    25      59.240  71.340  69.500  1.00  0.00            
ATOM    703  HA2 GLY    25      58.870  69.960  70.390  1.00  0.00            
ATOM    704    C GLY    25      58.750  71.830  71.590  1.00  0.00            
ATOM    705    O GLY    25      57.790  72.470  72.010  1.00  0.00            
ATOM    706    N PRO    26      59.920  71.840  72.190  1.00  0.00            
ATOM    707   CD PRO    26      60.950  70.840  71.930  1.00  0.00            
ATOM    708  HD1 PRO    26      61.660  71.290  71.230  1.00  0.00            
ATOM    709  HD2 PRO    26      60.590  69.910  71.490  1.00  0.00            
ATOM    710   CG PRO    26      61.760  70.730  73.200  1.00  0.00            
ATOM    711  HG1 PRO    26      62.760  70.470  72.840  1.00  0.00            
ATOM    712  HG2 PRO    26      61.450  69.900  73.830  1.00  0.00            
ATOM    713   CB PRO    26      61.660  72.020  73.940  1.00  0.00            
ATOM    714  HB1 PRO    26      62.270  72.860  73.610  1.00  0.00            
ATOM    715  HB2 PRO    26      61.740  71.870  75.020  1.00  0.00            
ATOM    716   CA PRO    26      60.200  72.450  73.520  1.00  0.00            
ATOM    717   HA PRO    26      59.510  71.940  74.190  1.00  0.00            
ATOM    718    C PRO    26      59.920  73.960  73.720  1.00  0.00            
ATOM    719    O PRO    26      59.900  74.630  72.710  1.00  0.00            
ATOM    720    N HYP    27      59.710  74.500  74.900  1.00  0.00            
ATOM    721  CD2 HYP    27      59.310  73.790  76.080  1.00  0.00            
ATOM    722 1HD2 HYP    27      60.200  73.340  76.510  1.00  0.00            
ATOM    723 2HD2 HYP    27      58.590  73.060  75.730  1.00  0.00            
ATOM    724   CG HYP    27      58.660  74.810  77.100  1.00  0.00            
ATOM    725   HG HYP    27      58.860  74.520  78.130  1.00  0.00            
ATOM    726  OD1 HYP    27      57.330  74.940  76.980  1.00  0.00            
ATOM    727  HD1 HYP    27      56.880  74.180  77.360  1.00  0.00            
ATOM    728   CB HYP    27      59.420  76.070  76.760  1.00  0.00            
ATOM    729  HB1 HYP    27      60.360  76.110  77.320  1.00  0.00            
ATOM    730  HB2 HYP    27      58.910  77.010  77.020  1.00  0.00            
ATOM    731   CA HYP    27      59.580  75.930  75.250  1.00  0.00            
ATOM    732   HA HYP    27      58.790  76.440  74.700  1.00  0.00            
ATOM    733    C HYP    27      60.840  76.680  74.750  1.00  0.00            
ATOM    734    O HYP    27      62.000  76.170  74.870  1.00  0.00            
ATOM    735    N GLY    28      60.690  77.950  74.430  1.00  0.00            
ATOM    736    H GLY    28      59.810  78.450  74.340  1.00  0.00            
ATOM    737   CA GLY    28      61.880  78.820  74.170  1.00  0.00            
ATOM    738  HA1 GLY    28      61.720  79.750  73.640  1.00  0.00            
ATOM    739  HA2 GLY    28      62.530  78.230  73.520  1.00  0.00            
ATOM    740    C GLY    28      62.710  79.230  75.390  1.00  0.00            
ATOM    741    O GLY    28      62.340  78.950  76.510  1.00  0.00            
ATOM    742    N PRO    29      63.820  79.940  75.210  1.00  0.00            
ATOM    743   CD PRO    29      64.330  80.560  73.970  1.00  0.00            
ATOM    744  HD1 PRO    29      63.490  81.030  73.450  1.00  0.00            
ATOM    745  HD2 PRO    29      64.780  79.790  73.340  1.00  0.00            
ATOM    746   CG PRO    29      65.380  81.610  74.320  1.00  0.00            
ATOM    747  HG1 PRO    29      64.860  82.480  74.730  1.00  0.00            
ATOM    748  HG2 PRO    29      66.130  81.800  73.550  1.00  0.00            
ATOM    749   CB PRO    29      65.950  80.920  75.580  1.00  0.00            
ATOM    750  HB1 PRO    29      66.560  81.530  76.250  1.00  0.00            
ATOM    751  HB2 PRO    29      66.580  80.070  75.310  1.00  0.00            
ATOM    752   CA PRO    29      64.700  80.340  76.290  1.00  0.00            
ATOM    753   HA PRO    29      65.040  79.510  76.900  1.00  0.00            
ATOM    754    C PRO    29      64.070  81.460  77.160  1.00  0.00            
ATOM    755    O PRO    29      63.360  82.280  76.620  1.00  0.00            
ATOM    756    N HYP    30      64.440  81.720  78.420  1.00  0.00            
ATOM    757  CD2 HYP    30      65.230  80.840  79.190  1.00  0.00            
ATOM    758 1HD2 HYP    30      66.280  80.970  78.920  1.00  0.00            
ATOM    759 2HD2 HYP    30      65.050  79.800  78.940  1.00  0.00            
ATOM    760   CG HYP    30      64.910  81.080  80.640  1.00  0.00            
ATOM    761   HG HYP    30      65.870  81.060  81.150  1.00  0.00            
ATOM    762  OD1 HYP    30      63.960  80.170  81.210  1.00  0.00            
ATOM    763  HD1 HYP    30      64.120  80.190  82.150  1.00  0.00            
ATOM    764   CB HYP    30      64.230  82.460  80.670  1.00  0.00            
ATOM    765  HB1 HYP    30      65.000  83.190  80.950  1.00  0.00            
ATOM    766  HB2 HYP    30      63.450  82.470  81.430  1.00  0.00            
ATOM    767   CA HYP    30      63.770  82.760  79.260  1.00  0.00            
ATOM    768   HA HYP    30      62.700  82.560  79.250  1.00  0.00            
ATOM    769    C HYP    30      64.060  84.240  78.860  1.00  0.00            
ATOM    770    O HYP    30      65.170  84.530  78.370  1.00  0.00            
ATOM    771    N GLY    31      63.080  85.130  79.010  1.00  0.00            
ATOM    772    H GLY    31      62.150  84.730  79.000  1.00  0.00            
ATOM    773   CA GLY    31      63.220  86.480  78.570  1.00  0.00            
ATOM    774  HA1 GLY    31      62.270  86.960  78.780  1.00  0.00            
ATOM    775  HA2 GLY    31      63.500  86.450  77.520  1.00  0.00            
ATOM    776    C GLY    31      64.290  87.220  79.260  1.00  0.00            
ATOM    777    O GLY    31      64.850  86.790  80.310  1.00  0.00            
ATOM    778    N PRO    32      64.450  88.490  78.820  1.00  0.00            
ATOM    779   CD PRO    32      63.790  89.190  77.700  1.00  0.00            
ATOM    780  HD1 PRO    32      62.890  89.640  78.110  1.00  0.00            
ATOM    781  HD2 PRO    32      63.640  88.510  76.870  1.00  0.00            
ATOM    782   CG PRO    32      64.690  90.320  77.340  1.00  0.00            
ATOM    783  HG1 PRO    32      64.250  91.140  76.770  1.00  0.00            
ATOM    784  HG2 PRO    32      65.540  89.840  76.850  1.00  0.00            
ATOM    785   CB PRO    32      65.190  90.770  78.710  1.00  0.00            
ATOM    786  HB1 PRO    32      64.460  91.450  79.150  1.00  0.00            
ATOM    787  HB2 PRO    32      66.150  91.290  78.680  1.00  0.00            
ATOM    788   CA PRO    32      65.310  89.420  79.480  1.00  0.00            
ATOM    789   HA PRO    32      66.280  88.970  79.310  1.00  0.00            
ATOM    790    C PRO    32      65.100  89.630  80.980  1.00  0.00            
ATOM    791    O PRO    32      64.010  89.750  81.450  1.00  0.00            
ATOM    792    N HYP    33      66.200  89.800  81.700  1.00  0.00            
ATOM    793  CD2 HYP    33      67.570  89.470  81.310  1.00  0.00            
ATOM    794 1HD2 HYP    33      67.890  90.140  80.520  1.00  0.00            
ATOM    795 2HD2 HYP    33      67.550  88.500  80.800  1.00  0.00            
ATOM    796   CG HYP    33      68.440  89.350  82.580  1.00  0.00            
ATOM    797   HG HYP    33      69.380  89.870  82.390  1.00  0.00            
ATOM    798  OD1 HYP    33      68.500  88.030  83.110  1.00  0.00            
ATOM    799  HD1 HYP    33      68.840  88.030  84.010  1.00  0.00            
ATOM    800   CB HYP    33      67.680  90.300  83.550  1.00  0.00            
ATOM    801  HB1 HYP    33      68.140  91.270  83.410  1.00  0.00            
ATOM    802  HB2 HYP    33      67.800  89.940  84.570  1.00  0.00            
ATOM    803   CA HYP    33      66.190  90.230  83.080  1.00  0.00            
ATOM    804   HA HYP    33      65.600  89.510  83.640  1.00  0.00            
ATOM    805    C HYP    33      65.450  91.580  83.290  1.00  0.00            
ATOM    806    O HYP    33      65.470  92.450  82.430  1.00  0.00            
ATOM    807    N GLY    34      64.910  91.810  84.480  1.00  0.00            
ATOM    808    H GLY    34      65.020  91.080  85.170  1.00  0.00            
ATOM    809   CA GLY    34      64.020  93.000  84.780  1.00  0.00            
ATOM    810  HA1 GLY    34      63.050  92.890  84.290  1.00  0.00            
ATOM    811  HA2 GLY    34      64.480  93.920  84.410  1.00  0.00            
ATOM    812    C GLY    34      63.690  93.220  86.270  1.00  0.00            
ATOM    813    O GLY    34      64.400  92.770  87.160  1.00  0.00            
ATOM    814    N NH2    35      62.630  93.960  86.540  1.00  0.00            
ATOM    815   H2 NH2    35      62.120  94.280  85.730  1.00  0.00            
ATOM    816   H1 NH2    35      62.044  93.374  85.954  1.00  0.00            
ATOM    817  CH3 ACE     1      50.050  26.920  30.530  1.00  0.00            
ATOM    818 1HH3 ACE     1      50.980  26.750  30.000  1.00  0.00            
ATOM    819 2HH3 ACE     1      49.970  26.130  31.290  1.00  0.00            
ATOM    820 3HH3 ACE     1      49.340  26.940  29.710  1.00  0.00            
ATOM    821    C ACE     1      50.090  28.280  31.220  1.00  0.00            
ATOM    822    O ACE     1      50.940  29.130  30.870  1.00  0.00            
ATOM    823    N PRO     2      49.090  28.620  32.030  1.00  0.00            
ATOM    824   CD PRO     2      47.930  27.840  32.220  1.00  0.00            
ATOM    825  HD1 PRO     2      48.090  26.760  32.250  1.00  0.00            
ATOM    826  HD2 PRO     2      47.360  28.020  31.310  1.00  0.00            
ATOM    827   CG PRO     2      47.260  28.360  33.510  1.00  0.00            
ATOM    828  HG1 PRO     2      47.750  28.060  34.440  1.00  0.00            
ATOM    829  HG2 PRO     2      46.180  28.190  33.550  1.00  0.00            
ATOM    830   CB PRO     2      47.520  29.840  33.340  1.00  0.00            
ATOM    831  HB1 PRO     2      47.580  30.400  34.270  1.00  0.00            
ATOM    832  HB2 PRO     2      46.860  30.240  32.570  1.00  0.00            
ATOM    833   CA PRO     2      48.960  29.890  32.720  1.00  0.00            
ATOM    834   HA PRO     2      48.990  30.720  32.020  1.00  0.00            
ATOM    835    C PRO     2      50.080  30.130  33.750  1.00  0.00            
ATOM    836    O PRO     2      50.770  29.170  34.110  1.00  0.00            
ATOM    837    N HYP     3      50.290  31.360  34.270  1.00  0.00            
ATOM    838  CD2 HYP     3      49.770  32.650  33.780  1.00  0.00            
ATOM    839 1HD2 HYP     3      48.870  32.910  34.340  1.00  0.00            
ATOM    840 2HD2 HYP     3      49.430  32.800  32.750  1.00  0.00            
ATOM    841   CG HYP     3      50.850  33.690  34.210  1.00  0.00            
ATOM    842   HG HYP     3      50.460  34.690  34.050  1.00  0.00            
ATOM    843  OD1 HYP     3      51.900  33.640  33.220  1.00  0.00            
ATOM    844  HD1 HYP     3      52.630  33.930  33.770  1.00  0.00            
ATOM    845   CB HYP     3      51.200  33.160  35.570  1.00  0.00            
ATOM    846  HB1 HYP     3      50.550  33.460  36.390  1.00  0.00            
ATOM    847  HB2 HYP     3      52.200  33.410  35.940  1.00  0.00            
ATOM    848   CA HYP     3      51.150  31.610  35.390  1.00  0.00            
ATOM    849   HA HYP     3      52.100  31.170  35.060  1.00  0.00            
ATOM    850    C HYP     3      50.640  30.770  36.660  1.00  0.00            
ATOM    851    O HYP     3      49.440  30.490  36.850  1.00  0.00            
ATOM    852    N GLY     4      51.640  30.330  37.420  1.00  0.00            
ATOM    853    H GLY     4      52.580  30.490  37.100  1.00  0.00            
ATOM    854   CA GLY     4      51.470  29.720  38.740  1.00  0.00            
ATOM    855  HA1 GLY     4      52.400  29.550  39.280  1.00  0.00            
ATOM    856  HA2 GLY     4      51.090  28.690  38.720  1.00  0.00            
ATOM    857    C GLY     4      50.680  30.490  39.760  1.00  0.00            
ATOM    858    O GLY     4      50.100  31.550  39.410  1.00  0.00            
ATOM    859    N PRO     5      50.630  29.970  41.030  1.00  0.00            
ATOM    860   CD PRO     5      51.390  28.840  41.610  1.00  0.00            
ATOM    861  HD1 PRO     5      52.460  29.020  41.510  1.00  0.00            
ATOM    862  HD2 PRO     5      51.070  27.850  41.290  1.00  0.00            
ATOM    863   CG PRO     5      51.120  28.820  43.120  1.00  0.00            
ATOM    864  HG1 PRO     5      51.940  29.290  43.660  1.00  0.00            
ATOM    865  HG2 PRO     5      50.870  27.880  43.620  1.00  0.00            
ATOM    866   CB PRO     5      49.890  29.630  43.190  1.00  0.00            
ATOM    867  HB1 PRO     5      49.660  29.960  44.200  1.00  0.00            
ATOM    868  HB2 PRO     5      49.000  29.070  42.920  1.00  0.00            
ATOM    869   CA PRO     5      50.080  30.690  42.150  1.00  0.00            
ATOM    870   HA PRO     5      49.170  31.150  41.760  1.00  0.00            
ATOM    871    C PRO     5      51.070  31.830  42.560  1.00  0.00            
ATOM    872    O PRO     5      52.230  31.840  42.150  1.00  0.00            
ATOM    873    N HYP     6      50.610  32.770  43.410  1.00  0.00            
ATOM    874  CD2 HYP     6      49.210  32.960  43.800  1.00  0.00            
ATOM    875 1HD2 HYP     6      49.120  32.550  44.810  1.00  0.00            
ATOM    876 2HD2 HYP     6      48.490  32.370  43.240  1.00  0.00            
ATOM    877   CG HYP     6      48.860  34.450  43.730  1.00  0.00            
ATOM    878   HG HYP     6      48.000  34.680  44.350  1.00  0.00            
ATOM    879  OD1 HYP     6      48.700  34.810  42.340  1.00  0.00            
ATOM    880  HD1 HYP     6      47.830  34.570  42.020  1.00  0.00            
ATOM    881   CB HYP     6      50.170  34.990  44.300  1.00  0.00            
ATOM    882  HB1 HYP     6      50.150  34.860  45.390  1.00  0.00            
ATOM    883  HB2 HYP     6      50.370  35.990  43.930  1.00  0.00            
ATOM    884   CA HYP     6      51.270  34.030  43.690  1.00  0.00            
ATOM    885   HA HYP     6      51.590  34.370  42.700  1.00  0.00            
ATOM    886    C HYP     6      52.570  33.750  44.520  1.00  0.00            
ATOM    887    O HYP     6      52.620  32.830  45.280  1.00  0.00            
ATOM    888    N GLY     7      53.540  34.640  44.310  1.00  0.00            
ATOM    889    H GLY     7      53.370  35.300  43.570  1.00  0.00            
ATOM    890   CA GLY     7      54.760  34.700  45.060  1.00  0.00            
ATOM    891  HA1 GLY     7      55.420  35.460  44.650  1.00  0.00            
ATOM    892  HA2 GLY     7      55.240  33.720  45.020  1.00  0.00            
ATOM    893    C GLY     7      54.780  35.000  46.650  1.00  0.00            
ATOM    894    O GLY     7      53.750  35.260  47.230  1.00  0.00            
ATOM    895    N PRO     8      55.980  35.030  47.280  1.00  0.00            
ATOM    896   CD PRO     8      57.160  34.240  46.870  1.00  0.00            
ATOM    897  HD1 PRO     8      57.880  35.000  46.540  1.00  0.00            
ATOM    898  HD2 PRO     8      56.920  33.480  46.130  1.00  0.00            
ATOM    899   CG PRO     8      57.760  33.570  48.130  1.00  0.00            
ATOM    900  HG1 PRO     8      58.810  33.360  47.980  1.00  0.00            
ATOM    901  HG2 PRO     8      57.170  32.670  48.300  1.00  0.00            
ATOM    902   CB PRO     8      57.510  34.650  49.160  1.00  0.00            
ATOM    903  HB1 PRO     8      58.180  35.500  49.030  1.00  0.00            
ATOM    904  HB2 PRO     8      57.450  34.220  50.160  1.00  0.00            
ATOM    905   CA PRO     8      56.110  35.180  48.780  1.00  0.00            
ATOM    906   HA PRO     8      55.370  34.540  49.250  1.00  0.00            
ATOM    907    C PRO     8      56.010  36.590  49.260  1.00  0.00            
ATOM    908    O PRO     8      56.350  37.500  48.470  1.00  0.00            
ATOM    909    N HYP     9      55.560  36.900  50.530  1.00  0.00            
ATOM    910  CD2 HYP     9      55.080  35.990  51.540  1.00  0.00            
ATOM    911 1HD2 HYP     9      55.960  35.640  52.080  1.00  0.00            
ATOM    912 2HD2 HYP     9      54.560  35.090  51.210  1.00  0.00            
ATOM    913   CG HYP     9      54.050  36.730  52.390  1.00  0.00            
ATOM    914   HG HYP     9      53.960  36.390  53.430  1.00  0.00            
ATOM    915  OD1 HYP     9      52.820  36.890  51.810  1.00  0.00            
ATOM    916  HD1 HYP     9      52.550  35.970  51.730  1.00  0.00            
ATOM    917   CB HYP     9      54.660  38.140  52.350  1.00  0.00            
ATOM    918  HB1 HYP     9      55.440  37.860  53.070  1.00  0.00            
ATOM    919  HB2 HYP     9      53.940  38.900  52.630  1.00  0.00            
ATOM    920   CA HYP     9      55.370  38.270  51.000  1.00  0.00            
ATOM    921   HA HYP     9      54.730  38.730  50.230  1.00  0.00            
ATOM    922    C HYP     9      56.710  39.020  51.100  1.00  0.00            
ATOM    923    O HYP     9      57.790  38.480  51.350  1.00  0.00            
ATOM    924    N GLY    10      56.670  40.310  51.010  1.00  0.00            
ATOM    925    H GLY    10      55.740  40.680  50.860  1.00  0.00            
ATOM    926   CA GLY    10      57.770  41.280  50.950  1.00  0.00            
ATOM    927  HA1 GLY    10      57.300  42.250  50.790  1.00  0.00            
ATOM    928  HA2 GLY    10      58.450  41.000  50.140  1.00  0.00            
ATOM    929    C GLY    10      58.570  41.300  52.230  1.00  0.00            
ATOM    930    O GLY    10      58.120  40.870  53.270  1.00  0.00            
ATOM    931    N PRO    11      59.790  41.780  52.270  1.00  0.00            
ATOM    932   CD PRO    11      60.570  42.120  51.050  1.00  0.00            
ATOM    933  HD1 PRO    11      60.160  42.970  50.520  1.00  0.00            
ATOM    934  HD2 PRO    11      60.690  41.260  50.390  1.00  0.00            
ATOM    935   CG PRO    11      61.960  42.540  51.450  1.00  0.00            
ATOM    936  HG1 PRO    11      62.370  43.370  50.870  1.00  0.00            
ATOM    937  HG2 PRO    11      62.610  41.660  51.410  1.00  0.00            
ATOM    938   CB PRO    11      61.820  42.890  52.940  1.00  0.00            
ATOM    939  HB1 PRO    11      61.740  43.970  53.020  1.00  0.00            
ATOM    940  HB2 PRO    11      62.650  42.520  53.530  1.00  0.00            
ATOM    941   CA PRO    11      60.490  42.310  53.420  1.00  0.00            
ATOM    942   HA PRO    11      60.750  41.440  54.020  1.00  0.00            
ATOM    943    C PRO    11      59.640  43.390  54.220  1.00  0.00            
ATOM    944    O PRO    11      58.960  44.210  53.600  1.00  0.00            
ATOM    945    N HYP    12      59.830  43.470  55.590  1.00  0.00            
ATOM    946  CD2 HYP    12      60.930  42.880  56.300  1.00  0.00            
ATOM    947 1HD2 HYP    12      61.940  42.890  55.870  1.00  0.00            
ATOM    948 2HD2 HYP    12      60.680  41.830  56.410  1.00  0.00            
ATOM    949   CG HYP    12      61.030  43.590  57.660  1.00  0.00            
ATOM    950   HG HYP    12      61.570  44.540  57.640  1.00  0.00            
ATOM    951  OD1 HYP    12      61.630  42.760  58.610  1.00  0.00            
ATOM    952  HD1 HYP    12      62.570  43.000  58.630  1.00  0.00            
ATOM    953   CB HYP    12      59.560  43.970  57.890  1.00  0.00            
ATOM    954  HB1 HYP    12      59.500  44.810  58.580  1.00  0.00            
ATOM    955  HB2 HYP    12      59.090  43.080  58.290  1.00  0.00            
ATOM    956   CA HYP    12      59.120  44.400  56.450  1.00  0.00            
ATOM    957   HA HYP    12      58.050  44.300  56.310  1.00  0.00            
ATOM    958    C HYP    12      59.610  45.850  56.100  1.00  0.00            
ATOM    959    O HYP    12      60.680  46.000  55.540  1.00  0.00            
ATOM    960    N GLY    13      58.850  46.870  56.420  1.00  0.00            
ATOM    961    H GLY    13      57.900  46.700  56.740  1.00  0.00            
ATOM    962   CA GLY    13      59.250  48.280  56.300  1.00  0.00            
ATOM    963  HA1 GLY    13      58.400  48.970  56.330  1.00  0.00            
ATOM    964  HA2 GLY    13      59.730  48.570  55.360  1.00  0.00            
ATOM    965    C GLY    13      60.260  48.480  57.510  1.00  0.00            
ATOM    966    O GLY    13      60.050  47.830  58.560  1.00  0.00            
ATOM    967    N PRO    14      61.230  49.390  57.390  1.00  0.00            
ATOM    968   CD PRO    14      61.730  50.030  56.160  1.00  0.00            
ATOM    969  HD1 PRO    14      61.250  50.990  55.990  1.00  0.00            
ATOM    970  HD2 PRO    14      61.670  49.400  55.270  1.00  0.00            
ATOM    971   CG PRO    14      63.180  50.380  56.460  1.00  0.00            
ATOM    972  HG1 PRO    14      63.470  51.240  55.850  1.00  0.00            
ATOM    973  HG2 PRO    14      63.750  49.480  56.220  1.00  0.00            
ATOM    974   CB PRO    14      63.180  50.690  57.940  1.00  0.00            
ATOM    975  HB1 PRO    14      62.810  51.710  57.990  1.00  0.00            
ATOM    976  HB2 PRO    14      64.190  50.600  58.340  1.00  0.00            
ATOM    977   CA PRO    14      62.070  49.750  58.510  1.00  0.00            
ATOM    978   HA PRO    14      62.510  48.880  59.000  1.00  0.00            
ATOM    979    C PRO    14      61.380  50.550  59.660  1.00  0.00            
ATOM    980    O PRO    14      60.390  51.130  59.430  1.00  0.00            
ATOM    981    N HYP    15      61.950  50.640  60.850  1.00  0.00            
ATOM    982  CD2 HYP    15      63.150  49.950  61.350  1.00  0.00            
ATOM    983 1HD2 HYP    15      63.940  50.670  61.170  1.00  0.00            
ATOM    984 2HD2 HYP    15      63.270  48.960  60.900  1.00  0.00            
ATOM    985   CG HYP    15      63.050  49.830  62.880  1.00  0.00            
ATOM    986   HG HYP    15      64.000  49.620  63.370  1.00  0.00            
ATOM    987  OD1 HYP    15      62.040  48.950  63.280  1.00  0.00            
ATOM    988  HD1 HYP    15      61.770  48.510  62.470  1.00  0.00            
ATOM    989   CB HYP    15      62.540  51.280  63.160  1.00  0.00            
ATOM    990  HB1 HYP    15      63.360  51.990  63.170  1.00  0.00            
ATOM    991  HB2 HYP    15      62.010  51.320  64.110  1.00  0.00            
ATOM    992   CA HYP    15      61.540  51.570  61.940  1.00  0.00            
ATOM    993   HA HYP    15      60.580  51.210  62.330  1.00  0.00            
ATOM    994    C HYP    15      61.540  53.060  61.610  1.00  0.00            
ATOM    995    O HYP    15      62.430  53.620  60.920  1.00  0.00            
ATOM    996    N GLY    16      60.530  53.730  62.140  1.00  0.00            
ATOM    997    H GLY    16      59.760  53.200  62.510  1.00  0.00            
ATOM    998   CA GLY    16      60.480  55.180  62.030  1.00  0.00            
ATOM    999  HA1 GLY    16      59.460  55.540  62.130  1.00  0.00            
ATOM   1000  HA2 GLY    16      60.680  55.420  60.980  1.00  0.00            
ATOM   1001    C GLY    16      61.470  55.850  62.970  1.00  0.00            
ATOM   1002    O GLY    16      61.970  55.200  63.930  1.00  0.00            
ATOM   1003    N GLU    17      61.650  57.120  62.810  1.00  0.00            
ATOM   1004    H GLU    17      61.090  57.490  62.050  1.00  0.00            
ATOM   1005   CA GLU    17      62.610  57.900  63.560  1.00  0.00            
ATOM   1006   HA GLU    17      62.850  57.340  64.460  1.00  0.00            
ATOM   1007   CB GLU    17      63.870  58.170  62.710  1.00  0.00            
ATOM   1008  HB1 GLU    17      64.580  58.870  63.140  1.00  0.00            
ATOM   1009  HB2 GLU    17      63.470  58.530  61.760  1.00  0.00            
ATOM   1010   CG GLU    17      64.600  56.840  62.430  1.00  0.00            
ATOM   1011  HG1 GLU    17      63.990  56.310  61.710  1.00  0.00            
ATOM   1012  HG2 GLU    17      64.690  56.200  63.310  1.00  0.00            
ATOM   1013   CD GLU    17      66.040  56.950  61.880  1.00  0.00            
ATOM   1014  OE1 GLU    17      67.020  56.300  62.390  1.00  0.00            
ATOM   1015  OE2 GLU    17      66.250  57.660  60.900  1.00  0.00            
ATOM   1016    C GLU    17      61.990  59.210  64.080  1.00  0.00            
ATOM   1017    O GLU    17      60.890  59.490  63.710  1.00  0.00            
ATOM   1018    N HYP    18      62.670  60.010  64.920  1.00  0.00            
ATOM   1019  CD2 HYP    18      63.940  59.780  65.670  1.00  0.00            
ATOM   1020 1HD2 HYP    18      64.800  60.100  65.080  1.00  0.00            
ATOM   1021 2HD2 HYP    18      64.100  58.760  66.000  1.00  0.00            
ATOM   1022   CG HYP    18      63.870  60.550  66.970  1.00  0.00            
ATOM   1023   HG HYP    18      64.850  60.960  67.230  1.00  0.00            
ATOM   1024  OD1 HYP    18      63.340  59.680  67.960  1.00  0.00            
ATOM   1025  HD1 HYP    18      62.400  59.480  67.860  1.00  0.00            
ATOM   1026   CB HYP    18      62.940  61.670  66.580  1.00  0.00            
ATOM   1027  HB1 HYP    18      63.560  62.440  66.130  1.00  0.00            
ATOM   1028  HB2 HYP    18      62.510  62.130  67.470  1.00  0.00            
ATOM   1029   CA HYP    18      61.930  60.920  65.680  1.00  0.00            
ATOM   1030   HA HYP    18      61.310  60.240  66.260  1.00  0.00            
ATOM   1031    C HYP    18      61.080  61.950  64.840  1.00  0.00            
ATOM   1032    O HYP    18      61.700  62.620  64.030  1.00  0.00            
ATOM   1033    N GLY    19      59.840  62.190  65.290  1.00  0.00            
ATOM   1034    H GLY    19      59.380  61.650  66.010  1.00  0.00            
ATOM   1035   CA GLY    19      58.930  63.170  64.560  1.00  0.00            
ATOM   1036  HA1 GLY    19      57.950  63.290  65.020  1.00  0.00            
ATOM   1037  HA2 GLY    19      58.860  62.900  63.510  1.00  0.00            
ATOM   1038    C GLY    19      59.620  64.600  64.670  1.00  0.00            
ATOM   1039    O GLY    19      60.240  64.930  65.690  1.00  0.00            
ATOM   1040    N GLN    20      59.540  65.370  63.580  1.00  0.00            
ATOM   1041    H GLN    20      58.860  65.100  62.890  1.00  0.00            
ATOM   1042   CA GLN    20      60.380  66.510  63.330  1.00  0.00            
ATOM   1043   HA GLN    20      61.440  66.260  63.410  1.00  0.00            
ATOM   1044   CB GLN    20      60.090  66.940  61.860  1.00  0.00            
ATOM   1045  HB1 GLN    20      60.610  67.890  61.750  1.00  0.00            
ATOM   1046  HB2 GLN    20      59.010  67.050  61.800  1.00  0.00            
ATOM   1047   CG GLN    20      60.530  65.880  60.850  1.00  0.00            
ATOM   1048  HG1 GLN    20      60.340  66.350  59.890  1.00  0.00            
ATOM   1049  HG2 GLN    20      59.950  64.950  60.840  1.00  0.00            
ATOM   1050   CD GLN    20      62.040  65.630  60.910  1.00  0.00            
ATOM   1051  OE1 GLN    20      62.510  64.490  61.040  1.00  0.00            
ATOM   1052  NE2 GLN    20      62.880  66.660  60.800  1.00  0.00            
ATOM   1053 1HE2 GLN    20      62.560  67.610  60.740  1.00  0.00            
ATOM   1054 2HE2 GLN    20      63.780  66.210  60.710  1.00  0.00            
ATOM   1055    C GLN    20      60.170  67.630  64.310  1.00  0.00            
ATOM   1056    O GLN    20      61.000  68.530  64.460  1.00  0.00            
ATOM   1057    N GLY    21      58.930  67.780  64.900  1.00  0.00            
ATOM   1058    H GLY    21      58.290  67.000  64.770  1.00  0.00            
ATOM   1059   CA GLY    21      58.400  68.800  65.810  1.00  0.00            
ATOM   1060  HA1 GLY    21      59.150  68.950  66.580  1.00  0.00            
ATOM   1061  HA2 GLY    21      57.700  68.440  66.560  1.00  0.00            
ATOM   1062    C GLY    21      57.820  70.090  65.270  1.00  0.00            
ATOM   1063    O GLY    21      58.510  70.840  64.610  1.00  0.00            
ATOM   1064    N LEU    22      56.570  70.480  65.620  1.00  0.00            
ATOM   1065    H LEU    22      56.070  69.740  66.100  1.00  0.00            
ATOM   1066   CA LEU    22      55.940  71.800  65.390  1.00  0.00            
ATOM   1067   HA LEU    22      56.200  72.190  64.400  1.00  0.00            
ATOM   1068   CB LEU    22      54.370  71.800  65.450  1.00  0.00            
ATOM   1069  HB1 LEU    22      53.940  72.770  65.680  1.00  0.00            
ATOM   1070  HB2 LEU    22      54.050  71.020  66.140  1.00  0.00            
ATOM   1071   CG LEU    22      53.520  71.430  64.220  1.00  0.00            
ATOM   1072   HG LEU    22      53.720  70.370  64.050  1.00  0.00            
ATOM   1073  CD1 LEU    22      52.070  71.550  64.510  1.00  0.00            
ATOM   1074 1HD1 LEU    22      51.830  72.620  64.550  1.00  0.00            
ATOM   1075 2HD1 LEU    22      51.460  70.950  63.840  1.00  0.00            
ATOM   1076 3HD1 LEU    22      51.900  71.120  65.490  1.00  0.00            
ATOM   1077  CD2 LEU    22      53.680  72.180  62.840  1.00  0.00            
ATOM   1078 1HD2 LEU    22      54.700  72.070  62.490  1.00  0.00            
ATOM   1079 2HD2 LEU    22      53.030  71.730  62.080  1.00  0.00            
ATOM   1080 3HD2 LEU    22      53.460  73.250  62.890  1.00  0.00            
ATOM   1081    C LEU    22      56.490  72.790  66.430  1.00  0.00            
ATOM   1082    O LEU    22      56.640  72.450  67.590  1.00  0.00            
ATOM   1083    N ARG    23      56.940  74.010  66.030  1.00  0.00            
ATOM   1084    H ARG    23      56.750  74.310  65.080  1.00  0.00            
ATOM   1085   CA ARG    23      57.730  74.930  66.800  1.00  0.00            
ATOM   1086   HA ARG    23      58.670  74.380  66.920  1.00  0.00            
ATOM   1087   CB ARG    23      58.080  76.110  65.900  1.00  0.00            
ATOM   1088  HB1 ARG    23      57.220  76.750  65.710  1.00  0.00            
ATOM   1089  HB2 ARG    23      58.500  75.690  64.990  1.00  0.00            
ATOM   1090   CG ARG    23      59.180  77.040  66.520  1.00  0.00            
ATOM   1091  HG1 ARG    23      59.970  76.500  67.030  1.00  0.00            
ATOM   1092  HG2 ARG    23      58.680  77.690  67.240  1.00  0.00            
ATOM   1093   CD ARG    23      59.700  77.910  65.350  1.00  0.00            
ATOM   1094  HD1 ARG    23      58.990  78.650  65.000  1.00  0.00            
ATOM   1095  HD2 ARG    23      60.050  77.310  64.510  1.00  0.00            
ATOM   1096   NE ARG    23      60.800  78.640  66.030  1.00  0.00            
ATOM   1097   HE ARG    23      61.710  78.240  65.820  1.00  0.00            
ATOM   1098   CZ ARG    23      60.850  79.830  66.570  1.00  0.00            
ATOM   1099  NH1 ARG    23      61.920  80.490  66.870  1.00  0.00            
ATOM   1100 1HH1 ARG    23      62.820  80.040  66.830  1.00  0.00            
ATOM   1101 2HH1 ARG    23      61.800  81.440  67.220  1.00  0.00            
ATOM   1102  NH2 ARG    23      59.740  80.470  66.810  1.00  0.00            
ATOM   1103 1HH2 ARG    23      58.820  80.060  66.710  1.00  0.00            
ATOM   1104 2HH2 ARG    23      59.910  81.420  67.100  1.00  0.00            
ATOM   1105    C ARG    23      57.170  75.350  68.220  1.00  0.00            
ATOM   1106    O ARG    23      55.950  75.520  68.350  1.00  0.00            
ATOM   1107    N GLY    25      57.990  75.250  69.240  1.00  0.00            
ATOM   1108    H GLY    25      58.980  75.060  69.110  1.00  0.00            
ATOM   1109   CA GLY    25      57.420  75.390  70.580  1.00  0.00            
ATOM   1110  HA1 GLY    25      58.230  75.210  71.280  1.00  0.00            
ATOM   1111  HA2 GLY    25      56.640  74.650  70.710  1.00  0.00            
ATOM   1112    C GLY    25      56.880  76.720  71.000  1.00  0.00            
ATOM   1113    O GLY    25      56.990  77.710  70.180  1.00  0.00            
ATOM   1114    N PRO    26      56.160  76.900  72.130  1.00  0.00            
ATOM   1115   CD PRO    26      55.990  75.850  73.160  1.00  0.00            
ATOM   1116  HD1 PRO    26      56.850  75.230  73.380  1.00  0.00            
ATOM   1117  HD2 PRO    26      55.180  75.220  72.780  1.00  0.00            
ATOM   1118   CG PRO    26      55.580  76.530  74.450  1.00  0.00            
ATOM   1119  HG1 PRO    26      56.380  76.960  75.060  1.00  0.00            
ATOM   1120  HG2 PRO    26      55.120  75.850  75.160  1.00  0.00            
ATOM   1121   CB PRO    26      54.670  77.670  73.860  1.00  0.00            
ATOM   1122  HB1 PRO    26      54.380  78.440  74.570  1.00  0.00            
ATOM   1123  HB2 PRO    26      53.750  77.240  73.470  1.00  0.00            
ATOM   1124   CA PRO    26      55.570  78.160  72.730  1.00  0.00            
ATOM   1125   HA PRO    26      54.980  78.770  72.050  1.00  0.00            
ATOM   1126    C PRO    26      56.720  79.080  73.280  1.00  0.00            
ATOM   1127    O PRO    26      57.890  78.710  73.340  1.00  0.00            
ATOM   1128    N HYP    27      56.350  80.290  73.760  1.00  0.00            
ATOM   1129  CD2 HYP    27      55.100  80.920  73.980  1.00  0.00            
ATOM   1130 1HD2 HYP    27      54.590  80.600  74.890  1.00  0.00            
ATOM   1131 2HD2 HYP    27      54.380  80.680  73.200  1.00  0.00            
ATOM   1132   CG HYP    27      55.420  82.430  74.040  1.00  0.00            
ATOM   1133   HG HYP    27      54.800  82.980  74.740  1.00  0.00            
ATOM   1134  OD1 HYP    27      55.330  82.970  72.740  1.00  0.00            
ATOM   1135  HD1 HYP    27      54.510  82.700  72.330  1.00  0.00            
ATOM   1136   CB HYP    27      56.860  82.510  74.550  1.00  0.00            
ATOM   1137  HB1 HYP    27      56.790  82.840  75.590  1.00  0.00            
ATOM   1138  HB2 HYP    27      57.510  83.240  74.080  1.00  0.00            
ATOM   1139   CA HYP    27      57.390  81.110  74.400  1.00  0.00            
ATOM   1140   HA HYP    27      58.230  81.150  73.700  1.00  0.00            
ATOM   1141    C HYP    27      57.900  80.620  75.800  1.00  0.00            
ATOM   1142    O HYP    27      57.300  79.830  76.490  1.00  0.00            
ATOM   1143    N GLY    28      59.130  81.100  76.170  1.00  0.00            
ATOM   1144    H GLY    28      59.640  81.700  75.530  1.00  0.00            
ATOM   1145   CA GLY    28      59.810  80.850  77.460  1.00  0.00            
ATOM   1146  HA1 GLY    28      60.840  81.190  77.450  1.00  0.00            
ATOM   1147  HA2 GLY    28      59.790  79.790  77.700  1.00  0.00            
ATOM   1148    C GLY    28      59.120  81.550  78.610  1.00  0.00            
ATOM   1149    O GLY    28      58.120  82.280  78.450  1.00  0.00            
ATOM   1150    N PRO    29      59.560  81.300  79.850  1.00  0.00            
ATOM   1151   CD PRO    29      60.630  80.420  80.320  1.00  0.00            
ATOM   1152  HD1 PRO    29      61.630  80.610  79.910  1.00  0.00            
ATOM   1153  HD2 PRO    29      60.290  79.440  80.000  1.00  0.00            
ATOM   1154   CG PRO    29      60.730  80.520  81.820  1.00  0.00            
ATOM   1155  HG1 PRO    29      61.540  81.190  82.090  1.00  0.00            
ATOM   1156  HG2 PRO    29      60.960  79.570  82.290  1.00  0.00            
ATOM   1157   CB PRO    29      59.360  80.970  82.230  1.00  0.00            
ATOM   1158  HB1 PRO    29      59.500  81.610  83.100  1.00  0.00            
ATOM   1159  HB2 PRO    29      58.780  80.070  82.390  1.00  0.00            
ATOM   1160   CA PRO    29      58.990  81.880  81.050  1.00  0.00            
ATOM   1161   HA PRO    29      57.900  81.820  81.040  1.00  0.00            
ATOM   1162    C PRO    29      59.370  83.340  81.220  1.00  0.00            
ATOM   1163    O PRO    29      60.330  83.780  80.540  1.00  0.00            
ATOM   1164    N HYP    30      58.700  84.140  82.090  1.00  0.00            
ATOM   1165  CD2 HYP    30      57.480  83.720  82.860  1.00  0.00            
ATOM   1166 1HD2 HYP    30      57.730  83.120  83.730  1.00  0.00            
ATOM   1167 2HD2 HYP    30      56.760  83.200  82.230  1.00  0.00            
ATOM   1168   CG HYP    30      56.910  85.050  83.420  1.00  0.00            
ATOM   1169   HG HYP    30      56.370  84.830  84.340  1.00  0.00            
ATOM   1170  OD1 HYP    30      56.140  85.760  82.490  1.00  0.00            
ATOM   1171  HD1 HYP    30      56.020  86.650  82.820  1.00  0.00            
ATOM   1172   CB HYP    30      58.240  85.810  83.660  1.00  0.00            
ATOM   1173  HB1 HYP    30      58.720  85.620  84.620  1.00  0.00            
ATOM   1174  HB2 HYP    30      58.090  86.880  83.720  1.00  0.00            
ATOM   1175   CA HYP    30      59.180  85.470  82.520  1.00  0.00            
ATOM   1176   HA HYP    30      59.020  86.150  81.680  1.00  0.00            
ATOM   1177    C HYP    30      60.660  85.620  82.970  1.00  0.00            
ATOM   1178    O HYP    30      61.060  84.750  83.760  1.00  0.00            
ATOM   1179    N GLY    31      61.510  86.520  82.480  1.00  0.00            
ATOM   1180    H GLY    31      61.150  87.200  81.830  1.00  0.00            
ATOM   1181   CA GLY    31      62.960  86.570  82.820  1.00  0.00            
ATOM   1182  HA1 GLY    31      63.390  87.380  82.230  1.00  0.00            
ATOM   1183  HA2 GLY    31      63.440  85.660  82.460  1.00  0.00            
ATOM   1184    C GLY    31      63.310  86.820  84.240  1.00  0.00            
ATOM   1185    O GLY    31      62.460  87.240  85.040  1.00  0.00            
ATOM   1186    N PRO    32      64.560  86.730  84.670  1.00  0.00            
ATOM   1187   CD PRO    32      65.650  86.440  83.780  1.00  0.00            
ATOM   1188  HD1 PRO    32      66.070  87.340  83.320  1.00  0.00            
ATOM   1189  HD2 PRO    32      65.310  85.790  82.970  1.00  0.00            
ATOM   1190   CG PRO    32      66.660  85.760  84.690  1.00  0.00            
ATOM   1191  HG1 PRO    32      67.640  85.910  84.240  1.00  0.00            
ATOM   1192  HG2 PRO    32      66.370  84.710  84.780  1.00  0.00            
ATOM   1193   CB PRO    32      66.490  86.490  85.980  1.00  0.00            
ATOM   1194  HB1 PRO    32      66.960  87.480  85.960  1.00  0.00            
ATOM   1195  HB2 PRO    32      66.760  85.940  86.880  1.00  0.00            
ATOM   1196   CA PRO    32      64.990  86.810  86.020  1.00  0.00            
ATOM   1197   HA PRO    32      64.340  86.080  86.500  1.00  0.00            
ATOM   1198    C PRO    32      64.700  88.220  86.600  1.00  0.00            
ATOM   1199    O PRO    32      65.050  89.240  85.990  1.00  0.00            
ATOM   1200    N HYP    33      64.080  88.350  87.790  1.00  0.00            
ATOM   1201  CD2 HYP    33      63.270  87.360  88.420  1.00  0.00            
ATOM   1202 1HD2 HYP    33      63.970  86.750  88.990  1.00  0.00            
ATOM   1203 2HD2 HYP    33      62.750  86.790  87.640  1.00  0.00            
ATOM   1204   CG HYP    33      62.260  88.070  89.270  1.00  0.00            
ATOM   1205   HG HYP    33      61.800  87.530  90.090  1.00  0.00            
ATOM   1206  OD1 HYP    33      61.190  88.440  88.410  1.00  0.00            
ATOM   1207  HD1 HYP    33      60.810  87.720  87.900  1.00  0.00            
ATOM   1208   CB HYP    33      63.060  89.250  89.830  1.00  0.00            
ATOM   1209  HB1 HYP    33      63.550  88.750  90.660  1.00  0.00            
ATOM   1210  HB2 HYP    33      62.420  90.060  90.170  1.00  0.00            
ATOM   1211   CA HYP    33      64.030  89.550  88.600  1.00  0.00            
ATOM   1212   HA HYP    33      63.550  90.370  88.060  1.00  0.00            
ATOM   1213    C HYP    33      65.450  89.960  89.020  1.00  0.00            
ATOM   1214    O HYP    33      66.300  89.080  89.220  1.00  0.00            
ATOM   1215    N GLY    34      65.720  91.250  89.100  1.00  0.00            
ATOM   1216    H GLY    34      64.960  91.890  88.920  1.00  0.00            
ATOM   1217   CA GLY    34      67.030  91.880  89.480  1.00  0.00            
ATOM   1218  HA1 GLY    34      67.600  91.240  90.160  1.00  0.00            
ATOM   1219  HA2 GLY    34      66.670  92.810  89.900  1.00  0.00            
ATOM   1220    C GLY    34      67.990  92.180  88.350  1.00  0.00            
ATOM   1221    O GLY    34      69.220  92.170  88.450  1.00  0.00            
ATOM   1222    N NH2    35      67.410  92.520  87.200  1.00  0.00            
ATOM   1223   H2 NH2    35      66.400  92.600  87.240  1.00  0.00            
ATOM   1224   H1 NH2    35      67.996  93.106  87.786  1.00  0.00            
TER
