# Supplementary material for: A solution structure analysis reveals a bent collagen triple helix in the complement activation recognition molecule mannan-binding lectin
Source: J Biol Chem. 2022 Dec 15;299(2):102799. doi: 10.1016/j.jbc.2022.102799 (PMC9898670; doi:10.1016/j.jbc.2022.102799)
Supplement: top10-mblE [file mmc5.zip › 6-MBL-E_1652.pdb]

ATOM      1  CH3 ACE     1      60.160  17.860  31.830  1.00  0.00            
ATOM      2 1HH3 ACE     1      61.020  17.410  32.310  1.00  0.00            
ATOM      3 2HH3 ACE     1      59.360  17.120  31.870  1.00  0.00            
ATOM      4 3HH3 ACE     1      60.470  18.090  30.810  1.00  0.00            
ATOM      5    C ACE     1      59.780  19.150  32.520  1.00  0.00            
ATOM      6    O ACE     1      59.070  19.140  33.530  1.00  0.00            
ATOM      7    N PRO     2      60.210  20.360  32.030  1.00  0.00            
ATOM      8   CD PRO     2      61.230  20.580  31.040  1.00  0.00            
ATOM      9  HD1 PRO     2      61.070  20.100  30.070  1.00  0.00            
ATOM     10  HD2 PRO     2      62.200  20.300  31.450  1.00  0.00            
ATOM     11   CG PRO     2      61.380  22.130  30.850  1.00  0.00            
ATOM     12  HG1 PRO     2      60.740  22.480  30.040  1.00  0.00            
ATOM     13  HG2 PRO     2      62.440  22.280  30.650  1.00  0.00            
ATOM     14   CB PRO     2      60.990  22.700  32.190  1.00  0.00            
ATOM     15  HB1 PRO     2      60.690  23.740  32.070  1.00  0.00            
ATOM     16  HB2 PRO     2      61.810  22.680  32.910  1.00  0.00            
ATOM     17   CA PRO     2      59.890  21.640  32.680  1.00  0.00            
ATOM     18   HA PRO     2      59.940  21.530  33.760  1.00  0.00            
ATOM     19    C PRO     2      58.430  22.000  32.250  1.00  0.00            
ATOM     20    O PRO     2      58.070  21.710  31.070  1.00  0.00            
ATOM     21    N HYP     3      57.550  22.500  33.180  1.00  0.00            
ATOM     22  CD2 HYP     3      57.740  22.410  34.660  1.00  0.00            
ATOM     23 1HD2 HYP     3      58.780  22.300  34.980  1.00  0.00            
ATOM     24 2HD2 HYP     3      57.300  21.460  34.940  1.00  0.00            
ATOM     25   CG HYP     3      56.980  23.580  35.200  1.00  0.00            
ATOM     26   HG HYP     3      57.540  24.510  35.300  1.00  0.00            
ATOM     27  OD1 HYP     3      56.540  23.250  36.480  1.00  0.00            
ATOM     28  HD1 HYP     3      55.910  22.530  36.440  1.00  0.00            
ATOM     29   CB HYP     3      55.850  23.850  34.220  1.00  0.00            
ATOM     30  HB1 HYP     3      55.440  24.860  34.330  1.00  0.00            
ATOM     31  HB2 HYP     3      54.980  23.220  34.410  1.00  0.00            
ATOM     32   CA HYP     3      56.560  23.540  32.850  1.00  0.00            
ATOM     33   HA HYP     3      55.830  23.210  32.100  1.00  0.00            
ATOM     34    C HYP     3      57.070  24.840  32.330  1.00  0.00            
ATOM     35    O HYP     3      58.250  25.000  32.230  1.00  0.00            
ATOM     36    N GLY     4      56.180  25.740  32.030  1.00  0.00            
ATOM     37    H GLY     4      55.210  25.510  32.180  1.00  0.00            
ATOM     38   CA GLY     4      56.510  26.970  31.270  1.00  0.00            
ATOM     39  HA1 GLY     4      55.570  27.470  31.020  1.00  0.00            
ATOM     40  HA2 GLY     4      57.050  26.700  30.360  1.00  0.00            
ATOM     41    C GLY     4      57.270  28.050  31.990  1.00  0.00            
ATOM     42    O GLY     4      57.520  27.960  33.160  1.00  0.00            
ATOM     43    N PRO     5      57.750  29.090  31.220  1.00  0.00            
ATOM     44   CD PRO     5      57.760  29.130  29.800  1.00  0.00            
ATOM     45  HD1 PRO     5      56.770  29.390  29.410  1.00  0.00            
ATOM     46  HD2 PRO     5      58.010  28.190  29.320  1.00  0.00            
ATOM     47   CG PRO     5      58.760  30.170  29.440  1.00  0.00            
ATOM     48  HG1 PRO     5      58.600  30.680  28.490  1.00  0.00            
ATOM     49  HG2 PRO     5      59.780  29.850  29.670  1.00  0.00            
ATOM     50   CB PRO     5      58.460  31.130  30.520  1.00  0.00            
ATOM     51  HB1 PRO     5      57.460  31.530  30.340  1.00  0.00            
ATOM     52  HB2 PRO     5      59.240  31.890  30.520  1.00  0.00            
ATOM     53   CA PRO     5      58.420  30.230  31.780  1.00  0.00            
ATOM     54   HA PRO     5      59.450  29.970  32.040  1.00  0.00            
ATOM     55    C PRO     5      57.740  30.880  33.010  1.00  0.00            
ATOM     56    O PRO     5      56.520  31.200  33.020  1.00  0.00            
ATOM     57    N HYP     6      58.470  31.050  34.150  1.00  0.00            
ATOM     58  CD2 HYP     6      59.800  30.480  34.530  1.00  0.00            
ATOM     59 1HD2 HYP     6      60.620  31.140  34.250  1.00  0.00            
ATOM     60 2HD2 HYP     6      59.890  29.410  34.310  1.00  0.00            
ATOM     61   CG HYP     6      59.870  30.350  36.040  1.00  0.00            
ATOM     62   HG HYP     6      60.860  30.630  36.410  1.00  0.00            
ATOM     63  OD1 HYP     6      59.600  28.980  36.350  1.00  0.00            
ATOM     64  HD1 HYP     6      59.870  28.770  37.250  1.00  0.00            
ATOM     65   CB HYP     6      58.850  31.340  36.560  1.00  0.00            
ATOM     66  HB1 HYP     6      59.390  32.190  36.960  1.00  0.00            
ATOM     67  HB2 HYP     6      58.410  30.950  37.480  1.00  0.00            
ATOM     68   CA HYP     6      57.900  31.560  35.350  1.00  0.00            
ATOM     69   HA HYP     6      57.030  30.930  35.520  1.00  0.00            
ATOM     70    C HYP     6      57.480  33.010  35.260  1.00  0.00            
ATOM     71    O HYP     6      58.170  33.900  34.740  1.00  0.00            
ATOM     72    N GLY     7      56.340  33.340  35.910  1.00  0.00            
ATOM     73    H GLY     7      55.820  32.580  36.320  1.00  0.00            
ATOM     74   CA GLY     7      55.680  34.680  35.720  1.00  0.00            
ATOM     75  HA1 GLY     7      54.730  34.690  36.250  1.00  0.00            
ATOM     76  HA2 GLY     7      55.430  34.780  34.670  1.00  0.00            
ATOM     77    C GLY     7      56.500  35.900  36.180  1.00  0.00            
ATOM     78    O GLY     7      57.530  35.790  36.880  1.00  0.00            
ATOM     79    N PRO     8      56.000  37.130  35.840  1.00  0.00            
ATOM     80   CD PRO     8      54.890  37.440  34.930  1.00  0.00            
ATOM     81  HD1 PRO     8      53.900  37.180  35.310  1.00  0.00            
ATOM     82  HD2 PRO     8      54.930  36.890  33.980  1.00  0.00            
ATOM     83   CG PRO     8      54.830  38.980  34.720  1.00  0.00            
ATOM     84  HG1 PRO     8      54.240  39.370  35.550  1.00  0.00            
ATOM     85  HG2 PRO     8      54.500  39.230  33.720  1.00  0.00            
ATOM     86   CB PRO     8      56.280  39.340  34.900  1.00  0.00            
ATOM     87  HB1 PRO     8      56.420  40.370  35.210  1.00  0.00            
ATOM     88  HB2 PRO     8      56.850  39.240  33.970  1.00  0.00            
ATOM     89   CA PRO     8      56.720  38.330  36.020  1.00  0.00            
ATOM     90   HA PRO     8      57.770  38.020  36.010  1.00  0.00            
ATOM     91    C PRO     8      56.530  38.870  37.440  1.00  0.00            
ATOM     92    O PRO     8      55.560  38.530  38.140  1.00  0.00            
ATOM     93    N HYP     9      57.440  39.710  37.910  1.00  0.00            
ATOM     94  CD2 HYP     9      58.590  40.170  37.220  1.00  0.00            
ATOM     95 1HD2 HYP     9      58.250  40.890  36.460  1.00  0.00            
ATOM     96 2HD2 HYP     9      59.110  39.310  36.790  1.00  0.00            
ATOM     97   CG HYP     9      59.540  40.700  38.280  1.00  0.00            
ATOM     98   HG HYP     9      60.220  41.460  37.900  1.00  0.00            
ATOM     99  OD1 HYP     9      60.250  39.610  38.800  1.00  0.00            
ATOM    100  HD1 HYP     9      60.690  39.860  39.620  1.00  0.00            
ATOM    101   CB HYP     9      58.570  41.270  39.310  1.00  0.00            
ATOM    102  HB1 HYP     9      58.260  42.290  39.100  1.00  0.00            
ATOM    103  HB2 HYP     9      58.990  41.240  40.320  1.00  0.00            
ATOM    104   CA HYP     9      57.380  40.320  39.260  1.00  0.00            
ATOM    105   HA HYP     9      57.640  39.510  39.950  1.00  0.00            
ATOM    106    C HYP     9      56.120  41.150  39.620  1.00  0.00            
ATOM    107    O HYP     9      55.500  41.810  38.760  1.00  0.00            
ATOM    108    N GLY    10      55.800  40.990  40.880  1.00  0.00            
ATOM    109    H GLY    10      56.340  40.270  41.330  1.00  0.00            
ATOM    110   CA GLY    10      54.700  41.590  41.660  1.00  0.00            
ATOM    111  HA1 GLY    10      54.630  41.080  42.620  1.00  0.00            
ATOM    112  HA2 GLY    10      53.720  41.540  41.190  1.00  0.00            
ATOM    113    C GLY    10      54.960  43.040  42.100  1.00  0.00            
ATOM    114    O GLY    10      56.100  43.470  41.960  1.00  0.00            
ATOM    115    N PRO    11      53.920  43.730  42.550  1.00  0.00            
ATOM    116   CD PRO    11      52.550  43.390  42.810  1.00  0.00            
ATOM    117  HD1 PRO    11      52.410  43.310  43.880  1.00  0.00            
ATOM    118  HD2 PRO    11      52.180  42.470  42.350  1.00  0.00            
ATOM    119   CG PRO    11      51.770  44.550  42.230  1.00  0.00            
ATOM    120  HG1 PRO    11      50.760  44.660  42.640  1.00  0.00            
ATOM    121  HG2 PRO    11      51.750  44.600  41.150  1.00  0.00            
ATOM    122   CB PRO    11      52.610  45.740  42.740  1.00  0.00            
ATOM    123  HB1 PRO    11      52.340  45.910  43.780  1.00  0.00            
ATOM    124  HB2 PRO    11      52.430  46.620  42.120  1.00  0.00            
ATOM    125   CA PRO    11      53.990  45.180  42.630  1.00  0.00            
ATOM    126   HA PRO    11      54.450  45.490  41.690  1.00  0.00            
ATOM    127    C PRO    11      54.860  45.640  43.800  1.00  0.00            
ATOM    128    O PRO    11      55.200  44.800  44.670  1.00  0.00            
ATOM    129    N HYP    12      55.400  46.870  43.760  1.00  0.00            
ATOM    130  CD2 HYP    12      55.430  47.780  42.610  1.00  0.00            
ATOM    131 1HD2 HYP    12      54.390  48.070  42.500  1.00  0.00            
ATOM    132 2HD2 HYP    12      55.660  47.330  41.640  1.00  0.00            
ATOM    133   CG HYP    12      56.330  48.970  43.000  1.00  0.00            
ATOM    134   HG HYP    12      56.060  49.830  42.390  1.00  0.00            
ATOM    135  OD1 HYP    12      57.710  48.650  42.900  1.00  0.00            
ATOM    136  HD1 HYP    12      58.280  49.410  43.040  1.00  0.00            
ATOM    137   CB HYP    12      55.880  49.130  44.460  1.00  0.00            
ATOM    138  HB1 HYP    12      54.880  49.550  44.600  1.00  0.00            
ATOM    139  HB2 HYP    12      56.580  49.720  45.050  1.00  0.00            
ATOM    140   CA HYP    12      55.780  47.650  44.950  1.00  0.00            
ATOM    141   HA HYP    12      56.780  47.300  45.170  1.00  0.00            
ATOM    142    C HYP    12      54.890  47.220  46.180  1.00  0.00            
ATOM    143    O HYP    12      53.660  47.300  46.050  1.00  0.00            
ATOM    144    N GLY    13      55.480  46.910  47.310  1.00  0.00            
ATOM    145    H GLY    13      56.470  46.730  47.370  1.00  0.00            
ATOM    146   CA GLY    13      54.790  46.370  48.490  1.00  0.00            
ATOM    147  HA1 GLY    13      55.600  46.170  49.180  1.00  0.00            
ATOM    148  HA2 GLY    13      54.270  45.460  48.200  1.00  0.00            
ATOM    149    C GLY    13      53.940  47.410  49.220  1.00  0.00            
ATOM    150    O GLY    13      53.830  48.590  48.940  1.00  0.00            
ATOM    151    N PRO    14      53.270  46.930  50.310  1.00  0.00            
ATOM    152   CD PRO    14      53.220  45.520  50.670  1.00  0.00            
ATOM    153  HD1 PRO    14      54.040  45.310  51.350  1.00  0.00            
ATOM    154  HD2 PRO    14      53.160  44.860  49.800  1.00  0.00            
ATOM    155   CG PRO    14      51.960  45.310  51.460  1.00  0.00            
ATOM    156  HG1 PRO    14      52.080  44.460  52.130  1.00  0.00            
ATOM    157  HG2 PRO    14      51.130  45.090  50.780  1.00  0.00            
ATOM    158   CB PRO    14      51.700  46.660  52.090  1.00  0.00            
ATOM    159  HB1 PRO    14      52.180  46.600  53.070  1.00  0.00            
ATOM    160  HB2 PRO    14      50.620  46.800  52.170  1.00  0.00            
ATOM    161   CA PRO    14      52.540  47.720  51.280  1.00  0.00            
ATOM    162   HA PRO    14      51.860  48.270  50.630  1.00  0.00            
ATOM    163    C PRO    14      53.450  48.680  52.090  1.00  0.00            
ATOM    164    O PRO    14      54.640  48.450  52.240  1.00  0.00            
ATOM    165    N HYP    15      52.920  49.840  52.630  1.00  0.00            
ATOM    166  CD2 HYP    15      51.610  50.450  52.320  1.00  0.00            
ATOM    167 1HD2 HYP    15      50.870  50.000  52.980  1.00  0.00            
ATOM    168 2HD2 HYP    15      51.330  50.270  51.290  1.00  0.00            
ATOM    169   CG HYP    15      51.740  51.960  52.730  1.00  0.00            
ATOM    170   HG HYP    15      50.810  52.390  53.090  1.00  0.00            
ATOM    171  OD1 HYP    15      52.080  52.790  51.610  1.00  0.00            
ATOM    172  HD1 HYP    15      52.350  53.630  52.010  1.00  0.00            
ATOM    173   CB HYP    15      52.760  51.880  53.840  1.00  0.00            
ATOM    174  HB1 HYP    15      52.200  51.600  54.730  1.00  0.00            
ATOM    175  HB2 HYP    15      53.370  52.770  54.020  1.00  0.00            
ATOM    176   CA HYP    15      53.760  50.800  53.290  1.00  0.00            
ATOM    177   HA HYP    15      54.480  51.330  52.660  1.00  0.00            
ATOM    178    C HYP    15      54.410  50.320  54.550  1.00  0.00            
ATOM    179    O HYP    15      53.770  49.450  55.170  1.00  0.00            
ATOM    180    N GLY    16      55.480  50.950  54.940  1.00  0.00            
ATOM    181    H GLY    16      55.890  51.610  54.300  1.00  0.00            
ATOM    182   CA GLY    16      56.100  50.860  56.270  1.00  0.00            
ATOM    183  HA1 GLY    16      57.050  51.380  56.250  1.00  0.00            
ATOM    184  HA2 GLY    16      56.290  49.820  56.540  1.00  0.00            
ATOM    185    C GLY    16      55.190  51.420  57.390  1.00  0.00            
ATOM    186    O GLY    16      54.110  51.960  57.080  1.00  0.00            
ATOM    187    N GLU    17      55.690  51.450  58.660  1.00  0.00            
ATOM    188    H GLU    17      56.590  51.010  58.760  1.00  0.00            
ATOM    189   CA GLU    17      54.990  51.940  59.830  1.00  0.00            
ATOM    190   HA GLU    17      53.930  51.790  59.660  1.00  0.00            
ATOM    191   CB GLU    17      55.390  51.230  61.100  1.00  0.00            
ATOM    192  HB1 GLU    17      54.920  50.260  60.950  1.00  0.00            
ATOM    193  HB2 GLU    17      54.920  51.700  61.960  1.00  0.00            
ATOM    194   CG GLU    17      56.850  51.000  61.350  1.00  0.00            
ATOM    195  HG1 GLU    17      57.430  51.910  61.290  1.00  0.00            
ATOM    196  HG2 GLU    17      57.200  50.300  60.600  1.00  0.00            
ATOM    197   CD GLU    17      57.100  50.270  62.690  1.00  0.00            
ATOM    198  OE1 GLU    17      56.960  49.010  62.840  1.00  0.00            
ATOM    199  OE2 GLU    17      57.380  50.970  63.690  1.00  0.00            
ATOM    200    C GLU    17      55.170  53.440  60.110  1.00  0.00            
ATOM    201    O GLU    17      56.200  54.040  59.840  1.00  0.00            
ATOM    202    N HYP    18      54.250  54.080  60.780  1.00  0.00            
ATOM    203  CD2 HYP    18      52.950  53.590  61.270  1.00  0.00            
ATOM    204 1HD2 HYP    18      52.920  53.110  62.250  1.00  0.00            
ATOM    205 2HD2 HYP    18      52.400  53.000  60.540  1.00  0.00            
ATOM    206   CG HYP    18      52.060  54.890  61.340  1.00  0.00            
ATOM    207   HG HYP    18      51.370  54.820  62.180  1.00  0.00            
ATOM    208  OD1 HYP    18      51.380  55.040  60.090  1.00  0.00            
ATOM    209  HD1 HYP    18      51.880  54.890  59.290  1.00  0.00            
ATOM    210   CB HYP    18      53.010  55.940  61.660  1.00  0.00            
ATOM    211  HB1 HYP    18      53.100  55.910  62.750  1.00  0.00            
ATOM    212  HB2 HYP    18      52.740  56.970  61.410  1.00  0.00            
ATOM    213   CA HYP    18      54.320  55.500  61.080  1.00  0.00            
ATOM    214   HA HYP    18      54.440  55.900  60.070  1.00  0.00            
ATOM    215    C HYP    18      55.520  55.810  61.970  1.00  0.00            
ATOM    216    O HYP    18      55.780  55.180  62.970  1.00  0.00            
ATOM    217    N GLY    19      56.140  56.930  61.550  1.00  0.00            
ATOM    218    H GLY    19      55.590  57.410  60.860  1.00  0.00            
ATOM    219   CA GLY    19      57.000  57.660  62.460  1.00  0.00            
ATOM    220  HA1 GLY    19      57.580  58.460  62.000  1.00  0.00            
ATOM    221  HA2 GLY    19      57.660  56.890  62.850  1.00  0.00            
ATOM    222    C GLY    19      56.220  58.340  63.590  1.00  0.00            
ATOM    223    O GLY    19      54.990  58.300  63.700  1.00  0.00            
ATOM    224    N GLN    20      57.080  58.900  64.460  1.00  0.00            
ATOM    225    H GLN    20      58.070  58.880  64.260  1.00  0.00            
ATOM    226   CA GLN    20      56.720  59.130  65.880  1.00  0.00            
ATOM    227   HA GLN    20      55.770  59.640  65.990  1.00  0.00            
ATOM    228   CB GLN    20      56.660  57.830  66.730  1.00  0.00            
ATOM    229  HB1 GLN    20      55.770  57.310  66.370  1.00  0.00            
ATOM    230  HB2 GLN    20      56.510  58.140  67.770  1.00  0.00            
ATOM    231   CG GLN    20      57.870  56.850  66.600  1.00  0.00            
ATOM    232  HG1 GLN    20      58.870  57.280  66.640  1.00  0.00            
ATOM    233  HG2 GLN    20      57.730  56.300  65.670  1.00  0.00            
ATOM    234   CD GLN    20      57.850  55.640  67.580  1.00  0.00            
ATOM    235  OE1 GLN    20      57.030  55.570  68.470  1.00  0.00            
ATOM    236  NE2 GLN    20      58.700  54.640  67.490  1.00  0.00            
ATOM    237 1HE2 GLN    20      59.490  54.770  66.870  1.00  0.00            
ATOM    238 2HE2 GLN    20      58.540  53.880  68.130  1.00  0.00            
ATOM    239    C GLN    20      57.760  60.130  66.490  1.00  0.00            
ATOM    240    O GLN    20      58.950  59.800  66.470  1.00  0.00            
ATOM    241    N GLY    21      57.280  61.230  67.080  1.00  0.00            
ATOM    242    H GLY    21      56.320  61.490  66.960  1.00  0.00            
ATOM    243   CA GLY    21      58.190  62.150  67.770  1.00  0.00            
ATOM    244  HA1 GLY    21      59.200  61.760  67.710  1.00  0.00            
ATOM    245  HA2 GLY    21      57.910  62.310  68.810  1.00  0.00            
ATOM    246    C GLY    21      58.270  63.580  67.060  1.00  0.00            
ATOM    247    O GLY    21      57.590  63.890  66.090  1.00  0.00            
ATOM    248    N LEU    22      59.090  64.500  67.590  1.00  0.00            
ATOM    249    H LEU    22      59.510  64.270  68.480  1.00  0.00            
ATOM    250   CA LEU    22      59.230  65.880  67.150  1.00  0.00            
ATOM    251   HA LEU    22      58.750  65.890  66.170  1.00  0.00            
ATOM    252   CB LEU    22      58.420  66.780  68.100  1.00  0.00            
ATOM    253  HB1 LEU    22      59.060  66.870  68.980  1.00  0.00            
ATOM    254  HB2 LEU    22      57.450  66.320  68.320  1.00  0.00            
ATOM    255   CG LEU    22      58.240  68.190  67.500  1.00  0.00            
ATOM    256   HG LEU    22      59.160  68.520  67.010  1.00  0.00            
ATOM    257  CD1 LEU    22      57.180  68.550  66.500  1.00  0.00            
ATOM    258 1HD1 LEU    22      57.320  69.590  66.200  1.00  0.00            
ATOM    259 2HD1 LEU    22      57.220  67.880  65.640  1.00  0.00            
ATOM    260 3HD1 LEU    22      56.140  68.510  66.850  1.00  0.00            
ATOM    261  CD2 LEU    22      58.170  69.260  68.600  1.00  0.00            
ATOM    262 1HD2 LEU    22      59.050  69.180  69.240  1.00  0.00            
ATOM    263 2HD2 LEU    22      58.270  70.210  68.080  1.00  0.00            
ATOM    264 3HD2 LEU    22      57.190  69.250  69.080  1.00  0.00            
ATOM    265    C LEU    22      60.690  66.290  67.090  1.00  0.00            
ATOM    266    O LEU    22      61.370  66.120  68.120  1.00  0.00            
ATOM    267    N ARG    23      61.020  67.060  66.040  1.00  0.00            
ATOM    268    H ARG    23      60.350  67.130  65.290  1.00  0.00            
ATOM    269   CA ARG    23      62.350  67.690  65.780  1.00  0.00            
ATOM    270   HA ARG    23      62.960  67.750  66.680  1.00  0.00            
ATOM    271   CB ARG    23      63.150  66.770  64.870  1.00  0.00            
ATOM    272  HB1 ARG    23      63.340  65.840  65.400  1.00  0.00            
ATOM    273  HB2 ARG    23      64.150  67.170  64.710  1.00  0.00            
ATOM    274   CG ARG    23      62.510  66.390  63.480  1.00  0.00            
ATOM    275  HG1 ARG    23      62.320  67.360  63.020  1.00  0.00            
ATOM    276  HG2 ARG    23      61.570  65.840  63.570  1.00  0.00            
ATOM    277   CD ARG    23      63.470  65.430  62.720  1.00  0.00            
ATOM    278  HD1 ARG    23      63.540  64.530  63.330  1.00  0.00            
ATOM    279  HD2 ARG    23      64.500  65.810  62.710  1.00  0.00            
ATOM    280   NE ARG    23      62.970  64.940  61.390  1.00  0.00            
ATOM    281   HE ARG    23      62.320  65.500  60.860  1.00  0.00            
ATOM    282   CZ ARG    23      63.420  63.840  60.770  1.00  0.00            
ATOM    283  NH1 ARG    23      63.010  63.600  59.530  1.00  0.00            
ATOM    284 1HH1 ARG    23      62.280  64.170  59.110  1.00  0.00            
ATOM    285 2HH1 ARG    23      63.370  62.750  59.130  1.00  0.00            
ATOM    286  NH2 ARG    23      64.300  63.000  61.230  1.00  0.00            
ATOM    287 1HH2 ARG    23      64.650  63.170  62.160  1.00  0.00            
ATOM    288 2HH2 ARG    23      64.360  62.110  60.760  1.00  0.00            
ATOM    289    C ARG    23      62.300  69.160  65.290  1.00  0.00            
ATOM    290    O ARG    23      63.300  69.630  64.810  1.00  0.00            
ATOM    291    N GLY    25      61.160  69.770  65.610  1.00  0.00            
ATOM    292    H GLY    25      60.410  69.240  66.010  1.00  0.00            
ATOM    293   CA GLY    25      60.790  71.170  65.330  1.00  0.00            
ATOM    294  HA1 GLY    25      59.700  71.170  65.380  1.00  0.00            
ATOM    295  HA2 GLY    25      61.000  71.350  64.270  1.00  0.00            
ATOM    296    C GLY    25      61.330  72.310  66.260  1.00  0.00            
ATOM    297    O GLY    25      61.890  71.950  67.310  1.00  0.00            
ATOM    298    N PRO    26      61.140  73.620  65.950  1.00  0.00            
ATOM    299   CD PRO    26      60.910  74.080  64.610  1.00  0.00            
ATOM    300  HD1 PRO    26      59.920  73.730  64.340  1.00  0.00            
ATOM    301  HD2 PRO    26      61.700  73.730  63.950  1.00  0.00            
ATOM    302   CG PRO    26      60.870  75.600  64.610  1.00  0.00            
ATOM    303  HG1 PRO    26      59.900  76.030  64.850  1.00  0.00            
ATOM    304  HG2 PRO    26      61.340  75.970  63.700  1.00  0.00            
ATOM    305   CB PRO    26      61.840  75.930  65.830  1.00  0.00            
ATOM    306  HB1 PRO    26      61.730  76.890  66.320  1.00  0.00            
ATOM    307  HB2 PRO    26      62.850  75.720  65.470  1.00  0.00            
ATOM    308   CA PRO    26      61.570  74.770  66.800  1.00  0.00            
ATOM    309   HA PRO    26      62.510  74.470  67.250  1.00  0.00            
ATOM    310    C PRO    26      60.550  75.060  67.910  1.00  0.00            
ATOM    311    O PRO    26      59.310  75.090  67.640  1.00  0.00            
ATOM    312    N HYP    27      60.990  75.120  69.170  1.00  0.00            
ATOM    313  CD2 HYP    27      62.220  74.760  69.820  1.00  0.00            
ATOM    314 1HD2 HYP    27      62.820  75.640  69.600  1.00  0.00            
ATOM    315 2HD2 HYP    27      62.590  73.850  69.340  1.00  0.00            
ATOM    316   CG HYP    27      61.790  74.450  71.280  1.00  0.00            
ATOM    317   HG HYP    27      62.610  74.530  72.000  1.00  0.00            
ATOM    318  OD1 HYP    27      61.420  73.080  71.330  1.00  0.00            
ATOM    319  HD1 HYP    27      62.060  72.620  70.790  1.00  0.00            
ATOM    320   CB HYP    27      60.600  75.390  71.510  1.00  0.00            
ATOM    321  HB1 HYP    27      60.990  76.350  71.850  1.00  0.00            
ATOM    322  HB2 HYP    27      59.870  74.960  72.200  1.00  0.00            
ATOM    323   CA HYP    27      60.030  75.590  70.130  1.00  0.00            
ATOM    324   HA HYP    27      59.070  75.080  70.090  1.00  0.00            
ATOM    325    C HYP    27      59.710  77.080  69.890  1.00  0.00            
ATOM    326    O HYP    27      60.420  77.740  69.160  1.00  0.00            
ATOM    327    N GLY    28      58.750  77.680  70.650  1.00  0.00            
ATOM    328    H GLY    28      58.320  77.110  71.360  1.00  0.00            
ATOM    329   CA GLY    28      58.280  79.030  70.390  1.00  0.00            
ATOM    330  HA1 GLY    28      57.470  79.140  71.120  1.00  0.00            
ATOM    331  HA2 GLY    28      57.880  79.210  69.390  1.00  0.00            
ATOM    332    C GLY    28      59.360  80.140  70.690  1.00  0.00            
ATOM    333    O GLY    28      60.460  79.920  71.270  1.00  0.00            
ATOM    334    N PRO    29      59.010  81.370  70.360  1.00  0.00            
ATOM    335   CD PRO    29      57.990  81.780  69.280  1.00  0.00            
ATOM    336  HD1 PRO    29      56.990  81.860  69.700  1.00  0.00            
ATOM    337  HD2 PRO    29      58.030  81.120  68.420  1.00  0.00            
ATOM    338   CG PRO    29      58.380  83.200  68.770  1.00  0.00            
ATOM    339  HG1 PRO    29      57.590  83.880  68.460  1.00  0.00            
ATOM    340  HG2 PRO    29      59.170  83.100  68.020  1.00  0.00            
ATOM    341   CB PRO    29      59.150  83.700  69.970  1.00  0.00            
ATOM    342  HB1 PRO    29      58.490  84.190  70.680  1.00  0.00            
ATOM    343  HB2 PRO    29      59.920  84.430  69.730  1.00  0.00            
ATOM    344   CA PRO    29      59.850  82.520  70.610  1.00  0.00            
ATOM    345   HA PRO    29      60.860  82.420  70.230  1.00  0.00            
ATOM    346    C PRO    29      60.000  82.760  72.190  1.00  0.00            
ATOM    347    O PRO    29      59.230  82.240  72.970  1.00  0.00            
ATOM    348    N HYP    30      60.950  83.580  72.660  1.00  0.00            
ATOM    349  CD2 HYP    30      62.060  84.140  71.960  1.00  0.00            
ATOM    350 1HD2 HYP    30      61.740  84.930  71.290  1.00  0.00            
ATOM    351 2HD2 HYP    30      62.570  83.420  71.320  1.00  0.00            
ATOM    352   CG HYP    30      63.010  84.670  73.070  1.00  0.00            
ATOM    353   HG HYP    30      63.650  85.480  72.720  1.00  0.00            
ATOM    354  OD1 HYP    30      63.710  83.630  73.660  1.00  0.00            
ATOM    355  HD1 HYP    30      62.960  83.050  73.740  1.00  0.00            
ATOM    356   CB HYP    30      62.040  85.160  74.140  1.00  0.00            
ATOM    357  HB1 HYP    30      61.730  86.190  73.980  1.00  0.00            
ATOM    358  HB2 HYP    30      62.450  84.900  75.120  1.00  0.00            
ATOM    359   CA HYP    30      60.820  84.270  73.940  1.00  0.00            
ATOM    360   HA HYP    30      60.930  83.520  74.710  1.00  0.00            
ATOM    361    C HYP    30      59.490  84.980  74.120  1.00  0.00            
ATOM    362    O HYP    30      59.070  85.680  73.230  1.00  0.00            
ATOM    363    N GLY    31      58.840  84.940  75.310  1.00  0.00            
ATOM    364    H GLY    31      59.360  84.590  76.110  1.00  0.00            
ATOM    365   CA GLY    31      57.620  85.620  75.610  1.00  0.00            
ATOM    366  HA1 GLY    31      57.270  85.240  76.570  1.00  0.00            
ATOM    367  HA2 GLY    31      56.770  85.380  74.970  1.00  0.00            
ATOM    368    C GLY    31      57.760  87.170  75.530  1.00  0.00            
ATOM    369    O GLY    31      58.710  87.760  74.970  1.00  0.00            
ATOM    370    N PRO    32      56.690  87.860  76.020  1.00  0.00            
ATOM    371   CD PRO    32      55.460  87.360  76.630  1.00  0.00            
ATOM    372  HD1 PRO    32      55.590  86.640  77.440  1.00  0.00            
ATOM    373  HD2 PRO    32      54.900  86.850  75.840  1.00  0.00            
ATOM    374   CG PRO    32      54.820  88.650  77.190  1.00  0.00            
ATOM    375  HG1 PRO    32      55.210  88.840  78.190  1.00  0.00            
ATOM    376  HG2 PRO    32      53.750  88.600  77.390  1.00  0.00            
ATOM    377   CB PRO    32      55.260  89.720  76.280  1.00  0.00            
ATOM    378  HB1 PRO    32      55.380  90.730  76.690  1.00  0.00            
ATOM    379  HB2 PRO    32      54.620  89.710  75.400  1.00  0.00            
ATOM    380   CA PRO    32      56.690  89.340  75.970  1.00  0.00            
ATOM    381   HA PRO    32      56.890  89.630  74.940  1.00  0.00            
ATOM    382    C PRO    32      57.680  89.930  77.060  1.00  0.00            
ATOM    383    O PRO    32      57.890  89.240  78.030  1.00  0.00            
ATOM    384    N HYP    33      58.120  91.220  76.880  1.00  0.00            
ATOM    385  CD2 HYP    33      57.770  92.120  75.830  1.00  0.00            
ATOM    386 1HD2 HYP    33      57.040  92.750  76.340  1.00  0.00            
ATOM    387 2HD2 HYP    33      57.280  91.730  74.940  1.00  0.00            
ATOM    388   CG HYP    33      59.040  92.850  75.490  1.00  0.00            
ATOM    389   HG HYP    33      58.930  93.820  75.010  1.00  0.00            
ATOM    390  OD1 HYP    33      59.800  92.030  74.680  1.00  0.00            
ATOM    391  HD1 HYP    33      60.650  92.460  74.610  1.00  0.00            
ATOM    392   CB HYP    33      59.570  93.060  76.910  1.00  0.00            
ATOM    393  HB1 HYP    33      59.140  93.890  77.470  1.00  0.00            
ATOM    394  HB2 HYP    33      60.650  93.240  76.870  1.00  0.00            
ATOM    395   CA HYP    33      59.220  91.820  77.680  1.00  0.00            
ATOM    396   HA HYP    33      60.130  91.220  77.690  1.00  0.00            
ATOM    397    C HYP    33      58.770  92.120  79.130  1.00  0.00            
ATOM    398    O HYP    33      57.600  92.370  79.350  1.00  0.00            
ATOM    399    N GLY    34      59.840  92.210  79.970  1.00  0.00            
ATOM    400    H GLY    34      60.730  91.950  79.570  1.00  0.00            
ATOM    401   CA GLY    34      59.610  92.560  81.350  1.00  0.00            
ATOM    402  HA1 GLY    34      60.440  92.070  81.870  1.00  0.00            
ATOM    403  HA2 GLY    34      58.680  92.160  81.740  1.00  0.00            
ATOM    404    C GLY    34      59.470  94.080  81.660  1.00  0.00            
ATOM    405    O GLY    34      59.280  94.850  80.670  1.00  0.00            
ATOM    406    N NH2    35      59.450  94.380  82.960  1.00  0.00            
ATOM    407   H2 NH2    35      59.870  93.650  83.510  1.00  0.00            
ATOM    408   H1 NH2    35      60.036  94.966  83.546  1.00  0.00            
ATOM    409  CH3 ACE     1      54.540  20.910  29.720  1.00  0.00            
ATOM    410 1HH3 ACE     1      54.360  20.780  28.650  1.00  0.00            
ATOM    411 2HH3 ACE     1      55.580  21.110  29.940  1.00  0.00            
ATOM    412 3HH3 ACE     1      54.370  19.900  30.080  1.00  0.00            
ATOM    413    C ACE     1      53.450  21.750  30.370  1.00  0.00            
ATOM    414    O ACE     1      52.940  22.580  29.570  1.00  0.00            
ATOM    415    N PRO     2      53.200  21.760  31.730  1.00  0.00            
ATOM    416   CD PRO     2      53.720  20.750  32.680  1.00  0.00            
ATOM    417  HD1 PRO     2      54.660  21.220  32.960  1.00  0.00            
ATOM    418  HD2 PRO     2      53.940  19.800  32.210  1.00  0.00            
ATOM    419   CG PRO     2      52.580  20.570  33.700  1.00  0.00            
ATOM    420  HG1 PRO     2      52.910  20.160  34.650  1.00  0.00            
ATOM    421  HG2 PRO     2      51.740  20.000  33.290  1.00  0.00            
ATOM    422   CB PRO     2      52.140  22.040  33.840  1.00  0.00            
ATOM    423  HB1 PRO     2      52.950  22.610  34.300  1.00  0.00            
ATOM    424  HB2 PRO     2      51.170  22.230  34.300  1.00  0.00            
ATOM    425   CA PRO     2      52.160  22.590  32.360  1.00  0.00            
ATOM    426   HA PRO     2      51.230  22.320  31.860  1.00  0.00            
ATOM    427    C PRO     2      52.430  24.100  32.210  1.00  0.00            
ATOM    428    O PRO     2      53.570  24.560  32.000  1.00  0.00            
ATOM    429    N HYP     3      51.430  24.930  32.480  1.00  0.00            
ATOM    430  CD2 HYP     3      49.980  24.680  32.620  1.00  0.00            
ATOM    431 1HD2 HYP     3      49.690  24.670  33.670  1.00  0.00            
ATOM    432 2HD2 HYP     3      49.720  23.750  32.100  1.00  0.00            
ATOM    433   CG HYP     3      49.290  25.980  32.010  1.00  0.00            
ATOM    434   HG HYP     3      48.260  26.080  32.360  1.00  0.00            
ATOM    435  OD1 HYP     3      49.210  25.970  30.570  1.00  0.00            
ATOM    436  HD1 HYP     3      48.780  25.170  30.260  1.00  0.00            
ATOM    437   CB HYP     3      50.260  26.970  32.580  1.00  0.00            
ATOM    438  HB1 HYP     3      50.070  26.910  33.650  1.00  0.00            
ATOM    439  HB2 HYP     3      50.110  27.970  32.160  1.00  0.00            
ATOM    440   CA HYP     3      51.670  26.420  32.420  1.00  0.00            
ATOM    441   HA HYP     3      52.180  26.640  31.490  1.00  0.00            
ATOM    442    C HYP     3      52.700  26.880  33.460  1.00  0.00            
ATOM    443    O HYP     3      52.750  26.270  34.550  1.00  0.00            
ATOM    444    N GLY     4      53.520  27.900  33.210  1.00  0.00            
ATOM    445    H GLY     4      53.390  28.320  32.300  1.00  0.00            
ATOM    446   CA GLY     4      54.600  28.270  34.150  1.00  0.00            
ATOM    447  HA1 GLY     4      55.060  29.180  33.760  1.00  0.00            
ATOM    448  HA2 GLY     4      55.240  27.390  34.190  1.00  0.00            
ATOM    449    C GLY     4      54.160  28.740  35.550  1.00  0.00            
ATOM    450    O GLY     4      53.050  29.300  35.820  1.00  0.00            
ATOM    451    N PRO     5      55.040  28.540  36.510  1.00  0.00            
ATOM    452   CD PRO     5      56.340  27.800  36.430  1.00  0.00            
ATOM    453  HD1 PRO     5      57.070  28.440  35.950  1.00  0.00            
ATOM    454  HD2 PRO     5      56.310  26.880  35.860  1.00  0.00            
ATOM    455   CG PRO     5      56.720  27.440  37.910  1.00  0.00            
ATOM    456  HG1 PRO     5      57.780  27.330  38.110  1.00  0.00            
ATOM    457  HG2 PRO     5      56.080  26.680  38.350  1.00  0.00            
ATOM    458   CB PRO     5      56.130  28.690  38.710  1.00  0.00            
ATOM    459  HB1 PRO     5      56.910  29.440  38.620  1.00  0.00            
ATOM    460  HB2 PRO     5      55.880  28.430  39.740  1.00  0.00            
ATOM    461   CA PRO     5      54.870  29.000  37.870  1.00  0.00            
ATOM    462   HA PRO     5      54.040  28.420  38.270  1.00  0.00            
ATOM    463    C PRO     5      54.600  30.510  38.120  1.00  0.00            
ATOM    464    O PRO     5      54.920  31.390  37.350  1.00  0.00            
ATOM    465    N HYP     6      54.110  31.000  39.280  1.00  0.00            
ATOM    466  CD2 HYP     6      53.470  30.160  40.350  1.00  0.00            
ATOM    467 1HD2 HYP     6      54.140  29.920  41.180  1.00  0.00            
ATOM    468 2HD2 HYP     6      52.890  29.340  39.940  1.00  0.00            
ATOM    469   CG HYP     6      52.330  31.130  40.880  1.00  0.00            
ATOM    470   HG HYP     6      52.070  30.740  41.870  1.00  0.00            
ATOM    471  OD1 HYP     6      51.170  31.090  40.070  1.00  0.00            
ATOM    472  HD1 HYP     6      50.920  30.200  39.800  1.00  0.00            
ATOM    473   CB HYP     6      53.000  32.510  40.780  1.00  0.00            
ATOM    474  HB1 HYP     6      53.490  32.710  41.740  1.00  0.00            
ATOM    475  HB2 HYP     6      52.230  33.240  40.540  1.00  0.00            
ATOM    476   CA HYP     6      53.910  32.400  39.490  1.00  0.00            
ATOM    477   HA HYP     6      53.360  32.930  38.710  1.00  0.00            
ATOM    478    C HYP     6      55.170  33.130  39.790  1.00  0.00            
ATOM    479    O HYP     6      56.200  32.570  40.290  1.00  0.00            
ATOM    480    N GLY     7      55.130  34.410  39.410  1.00  0.00            
ATOM    481    H GLY     7      54.210  34.700  39.100  1.00  0.00            
ATOM    482   CA GLY     7      56.220  35.390  39.610  1.00  0.00            
ATOM    483  HA1 GLY     7      55.840  36.280  39.110  1.00  0.00            
ATOM    484  HA2 GLY     7      57.030  35.000  38.990  1.00  0.00            
ATOM    485    C GLY     7      56.600  35.740  41.020  1.00  0.00            
ATOM    486    O GLY     7      55.760  35.530  41.870  1.00  0.00            
ATOM    487    N PRO     8      57.800  36.310  41.300  1.00  0.00            
ATOM    488   CD PRO     8      58.910  36.520  40.370  1.00  0.00            
ATOM    489  HD1 PRO     8      58.480  36.930  39.460  1.00  0.00            
ATOM    490  HD2 PRO     8      59.380  35.550  40.230  1.00  0.00            
ATOM    491   CG PRO     8      59.930  37.370  41.150  1.00  0.00            
ATOM    492  HG1 PRO     8      59.720  38.430  41.040  1.00  0.00            
ATOM    493  HG2 PRO     8      60.970  37.200  40.880  1.00  0.00            
ATOM    494   CB PRO     8      59.680  36.920  42.560  1.00  0.00            
ATOM    495  HB1 PRO     8      60.040  37.740  43.190  1.00  0.00            
ATOM    496  HB2 PRO     8      60.230  36.000  42.750  1.00  0.00            
ATOM    497   CA PRO     8      58.230  36.610  42.690  1.00  0.00            
ATOM    498   HA PRO     8      58.060  35.730  43.300  1.00  0.00            
ATOM    499    C PRO     8      57.500  37.750  43.420  1.00  0.00            
ATOM    500    O PRO     8      56.880  38.550  42.710  1.00  0.00            
ATOM    501    N HYP     9      57.590  37.730  44.770  1.00  0.00            
ATOM    502  CD2 HYP     9      58.070  36.660  45.630  1.00  0.00            
ATOM    503 1HD2 HYP     9      59.150  36.640  45.530  1.00  0.00            
ATOM    504 2HD2 HYP     9      57.480  35.760  45.500  1.00  0.00            
ATOM    505   CG HYP     9      57.710  37.090  47.040  1.00  0.00            
ATOM    506   HG HYP     9      58.350  36.540  47.730  1.00  0.00            
ATOM    507  OD1 HYP     9      56.350  36.610  47.230  1.00  0.00            
ATOM    508  HD1 HYP     9      56.300  36.360  48.150  1.00  0.00            
ATOM    509   CB HYP     9      57.870  38.580  47.040  1.00  0.00            
ATOM    510  HB1 HYP     9      58.910  38.890  47.110  1.00  0.00            
ATOM    511  HB2 HYP     9      57.270  39.100  47.790  1.00  0.00            
ATOM    512   CA HYP     9      57.410  38.950  45.620  1.00  0.00            
ATOM    513   HA HYP     9      56.370  39.270  45.650  1.00  0.00            
ATOM    514    C HYP     9      58.240  40.070  45.100  1.00  0.00            
ATOM    515    O HYP     9      59.430  39.930  44.800  1.00  0.00            
ATOM    516    N GLY    10      57.610  41.260  44.930  1.00  0.00            
ATOM    517    H GLY    10      56.630  41.330  45.160  1.00  0.00            
ATOM    518   CA GLY    10      58.250  42.370  44.320  1.00  0.00            
ATOM    519  HA1 GLY    10      57.480  43.070  44.000  1.00  0.00            
ATOM    520  HA2 GLY    10      58.820  42.030  43.450  1.00  0.00            
ATOM    521    C GLY    10      59.140  43.160  45.330  1.00  0.00            
ATOM    522    O GLY    10      59.550  42.600  46.370  1.00  0.00            
ATOM    523    N PRO    11      59.530  44.430  44.970  1.00  0.00            
ATOM    524   CD PRO    11      59.380  45.100  43.720  1.00  0.00            
ATOM    525  HD1 PRO    11      58.500  45.710  43.890  1.00  0.00            
ATOM    526  HD2 PRO    11      59.360  44.410  42.880  1.00  0.00            
ATOM    527   CG PRO    11      60.700  45.900  43.540  1.00  0.00            
ATOM    528  HG1 PRO    11      60.440  46.660  42.800  1.00  0.00            
ATOM    529  HG2 PRO    11      61.440  45.210  43.160  1.00  0.00            
ATOM    530   CB PRO    11      60.830  46.380  45.010  1.00  0.00            
ATOM    531  HB1 PRO    11      60.260  47.310  45.040  1.00  0.00            
ATOM    532  HB2 PRO    11      61.890  46.590  45.160  1.00  0.00            
ATOM    533   CA PRO    11      60.370  45.200  45.880  1.00  0.00            
ATOM    534   HA PRO    11      61.270  44.720  46.260  1.00  0.00            
ATOM    535    C PRO    11      59.560  45.730  47.070  1.00  0.00            
ATOM    536    O PRO    11      58.280  45.790  47.060  1.00  0.00            
ATOM    537    N HYP    12      60.240  46.240  48.090  1.00  0.00            
ATOM    538  CD2 HYP    12      61.660  46.440  48.150  1.00  0.00            
ATOM    539 1HD2 HYP    12      62.080  46.640  47.160  1.00  0.00            
ATOM    540 2HD2 HYP    12      62.100  45.540  48.580  1.00  0.00            
ATOM    541   CG HYP    12      61.760  47.590  49.140  1.00  0.00            
ATOM    542   HG HYP    12      61.620  48.520  48.580  1.00  0.00            
ATOM    543  OD1 HYP    12      63.040  47.600  49.730  1.00  0.00            
ATOM    544  HD1 HYP    12      63.150  48.450  50.170  1.00  0.00            
ATOM    545   CB HYP    12      60.690  47.350  50.180  1.00  0.00            
ATOM    546  HB1 HYP    12      60.450  48.200  50.810  1.00  0.00            
ATOM    547  HB2 HYP    12      61.020  46.530  50.810  1.00  0.00            
ATOM    548   CA HYP    12      59.590  46.870  49.250  1.00  0.00            
ATOM    549   HA HYP    12      59.140  46.090  49.870  1.00  0.00            
ATOM    550    C HYP    12      58.660  47.970  48.980  1.00  0.00            
ATOM    551    O HYP    12      58.550  48.570  47.940  1.00  0.00            
ATOM    552    N GLY    13      57.830  48.250  49.990  1.00  0.00            
ATOM    553    H GLY    13      57.910  47.740  50.860  1.00  0.00            
ATOM    554   CA GLY    13      56.750  49.310  49.900  1.00  0.00            
ATOM    555  HA1 GLY    13      55.910  48.870  50.440  1.00  0.00            
ATOM    556  HA2 GLY    13      56.420  49.280  48.860  1.00  0.00            
ATOM    557    C GLY    13      57.090  50.790  50.200  1.00  0.00            
ATOM    558    O GLY    13      58.280  50.930  50.390  1.00  0.00            
ATOM    559    N PRO    14      56.150  51.700  50.270  1.00  0.00            
ATOM    560   CD PRO    14      54.890  51.670  49.520  1.00  0.00            
ATOM    561  HD1 PRO    14      54.000  51.700  50.150  1.00  0.00            
ATOM    562  HD2 PRO    14      54.790  50.870  48.790  1.00  0.00            
ATOM    563   CG PRO    14      54.940  53.020  48.790  1.00  0.00            
ATOM    564  HG1 PRO    14      53.890  53.250  48.600  1.00  0.00            
ATOM    565  HG2 PRO    14      55.520  53.030  47.870  1.00  0.00            
ATOM    566   CB PRO    14      55.430  53.910  49.870  1.00  0.00            
ATOM    567  HB1 PRO    14      54.580  54.110  50.530  1.00  0.00            
ATOM    568  HB2 PRO    14      55.820  54.830  49.460  1.00  0.00            
ATOM    569   CA PRO    14      56.520  53.070  50.550  1.00  0.00            
ATOM    570   HA PRO    14      57.390  53.310  49.940  1.00  0.00            
ATOM    571    C PRO    14      56.800  53.460  52.050  1.00  0.00            
ATOM    572    O PRO    14      56.480  52.710  52.960  1.00  0.00            
ATOM    573    N HYP    15      57.550  54.610  52.290  1.00  0.00            
ATOM    574  CD2 HYP    15      58.220  55.500  51.350  1.00  0.00            
ATOM    575 1HD2 HYP    15      57.570  56.290  50.980  1.00  0.00            
ATOM    576 2HD2 HYP    15      58.620  54.930  50.500  1.00  0.00            
ATOM    577   CG HYP    15      59.370  56.200  52.120  1.00  0.00            
ATOM    578   HG HYP    15      59.630  57.120  51.600  1.00  0.00            
ATOM    579  OD1 HYP    15      60.430  55.300  52.380  1.00  0.00            
ATOM    580  HD1 HYP    15      61.050  55.680  53.010  1.00  0.00            
ATOM    581   CB HYP    15      58.700  56.350  53.420  1.00  0.00            
ATOM    582  HB1 HYP    15      57.990  57.170  53.390  1.00  0.00            
ATOM    583  HB2 HYP    15      59.340  56.460  54.300  1.00  0.00            
ATOM    584   CA HYP    15      57.910  55.060  53.590  1.00  0.00            
ATOM    585   HA HYP    15      58.480  54.240  54.020  1.00  0.00            
ATOM    586    C HYP    15      56.640  55.330  54.430  1.00  0.00            
ATOM    587    O HYP    15      55.630  55.790  53.950  1.00  0.00            
ATOM    588    N GLY    16      56.710  54.850  55.700  1.00  0.00            
ATOM    589    H GLY    16      57.540  54.360  56.030  1.00  0.00            
ATOM    590   CA GLY    16      55.590  55.000  56.640  1.00  0.00            
ATOM    591  HA1 GLY    16      55.800  54.510  57.600  1.00  0.00            
ATOM    592  HA2 GLY    16      54.700  54.490  56.270  1.00  0.00            
ATOM    593    C GLY    16      55.360  56.510  56.930  1.00  0.00            
ATOM    594    O GLY    16      56.240  57.320  56.600  1.00  0.00            
ATOM    595    N GLU    17      54.220  56.950  57.440  1.00  0.00            
ATOM    596    H GLU    17      53.450  56.310  57.600  1.00  0.00            
ATOM    597   CA GLU    17      53.840  58.360  57.620  1.00  0.00            
ATOM    598   HA GLU    17      54.170  58.800  56.680  1.00  0.00            
ATOM    599   CB GLU    17      52.340  58.680  57.710  1.00  0.00            
ATOM    600  HB1 GLU    17      52.160  59.630  58.210  1.00  0.00            
ATOM    601  HB2 GLU    17      51.980  57.930  58.420  1.00  0.00            
ATOM    602   CG GLU    17      51.500  58.470  56.490  1.00  0.00            
ATOM    603  HG1 GLU    17      50.440  58.380  56.760  1.00  0.00            
ATOM    604  HG2 GLU    17      51.820  57.510  56.090  1.00  0.00            
ATOM    605   CD GLU    17      51.760  59.490  55.340  1.00  0.00            
ATOM    606  OE1 GLU    17      51.070  60.550  55.330  1.00  0.00            
ATOM    607  OE2 GLU    17      52.740  59.310  54.570  1.00  0.00            
ATOM    608    C GLU    17      54.640  58.890  58.800  1.00  0.00            
ATOM    609    O GLU    17      54.550  58.190  59.830  1.00  0.00            
ATOM    610    N HYP    18      55.340  60.060  58.770  1.00  0.00            
ATOM    611  CD2 HYP    18      55.820  60.680  57.510  1.00  0.00            
ATOM    612 1HD2 HYP    18      55.150  61.490  57.220  1.00  0.00            
ATOM    613 2HD2 HYP    18      55.920  59.900  56.760  1.00  0.00            
ATOM    614   CG HYP    18      57.230  61.260  57.810  1.00  0.00            
ATOM    615   HG HYP    18      57.540  62.040  57.110  1.00  0.00            
ATOM    616  OD1 HYP    18      58.160  60.220  58.000  1.00  0.00            
ATOM    617  HD1 HYP    18      58.510  59.860  57.180  1.00  0.00            
ATOM    618   CB HYP    18      56.860  61.790  59.230  1.00  0.00            
ATOM    619  HB1 HYP    18      56.270  62.710  59.220  1.00  0.00            
ATOM    620  HB2 HYP    18      57.770  61.910  59.820  1.00  0.00            
ATOM    621   CA HYP    18      56.060  60.710  59.850  1.00  0.00            
ATOM    622   HA HYP    18      56.810  60.070  60.310  1.00  0.00            
ATOM    623    C HYP    18      55.110  61.190  60.960  1.00  0.00            
ATOM    624    O HYP    18      53.900  61.190  60.850  1.00  0.00            
ATOM    625    N GLY    19      55.730  61.690  62.050  1.00  0.00            
ATOM    626    H GLY    19      56.730  61.560  62.080  1.00  0.00            
ATOM    627   CA GLY    19      55.010  62.480  62.990  1.00  0.00            
ATOM    628  HA1 GLY    19      55.700  62.910  63.720  1.00  0.00            
ATOM    629  HA2 GLY    19      54.260  61.870  63.490  1.00  0.00            
ATOM    630    C GLY    19      54.380  63.710  62.210  1.00  0.00            
ATOM    631    O GLY    19      55.020  64.440  61.420  1.00  0.00            
ATOM    632    N GLN    20      53.110  63.980  62.430  1.00  0.00            
ATOM    633    H GLN    20      52.610  63.520  63.170  1.00  0.00            
ATOM    634   CA GLN    20      52.270  64.830  61.590  1.00  0.00            
ATOM    635   HA GLN    20      52.910  65.420  60.930  1.00  0.00            
ATOM    636   CB GLN    20      51.490  63.940  60.670  1.00  0.00            
ATOM    637  HB1 GLN    20      50.550  64.420  60.390  1.00  0.00            
ATOM    638  HB2 GLN    20      51.220  63.000  61.150  1.00  0.00            
ATOM    639   CG GLN    20      52.240  63.690  59.340  1.00  0.00            
ATOM    640  HG1 GLN    20      53.290  63.470  59.550  1.00  0.00            
ATOM    641  HG2 GLN    20      52.220  64.610  58.750  1.00  0.00            
ATOM    642   CD GLN    20      51.580  62.630  58.520  1.00  0.00            
ATOM    643  OE1 GLN    20      50.470  62.180  58.760  1.00  0.00            
ATOM    644  NE2 GLN    20      52.150  62.330  57.380  1.00  0.00            
ATOM    645 1HE2 GLN    20      53.050  62.760  57.190  1.00  0.00            
ATOM    646 2HE2 GLN    20      51.790  61.730  56.650  1.00  0.00            
ATOM    647    C GLN    20      51.330  65.670  62.410  1.00  0.00            
ATOM    648    O GLN    20      50.890  65.140  63.500  1.00  0.00            
ATOM    649    N GLY    21      51.000  66.940  62.000  1.00  0.00            
ATOM    650    H GLY    21      51.290  67.240  61.080  1.00  0.00            
ATOM    651   CA GLY    21      50.020  67.780  62.740  1.00  0.00            
ATOM    652  HA1 GLY    21      49.050  67.330  62.940  1.00  0.00            
ATOM    653  HA2 GLY    21      49.850  68.620  62.060  1.00  0.00            
ATOM    654    C GLY    21      50.560  68.330  64.070  1.00  0.00            
ATOM    655    O GLY    21      49.810  68.790  64.930  1.00  0.00            
ATOM    656    N LEU    22      51.850  68.150  64.300  1.00  0.00            
ATOM    657    H LEU    22      52.370  67.620  63.610  1.00  0.00            
ATOM    658   CA LEU    22      52.450  68.500  65.580  1.00  0.00            
ATOM    659   HA LEU    22      51.680  68.240  66.290  1.00  0.00            
ATOM    660   CB LEU    22      53.620  67.570  65.920  1.00  0.00            
ATOM    661  HB1 LEU    22      54.080  67.860  66.870  1.00  0.00            
ATOM    662  HB2 LEU    22      54.430  67.880  65.270  1.00  0.00            
ATOM    663   CG LEU    22      53.290  66.090  65.840  1.00  0.00            
ATOM    664   HG LEU    22      52.970  65.790  64.850  1.00  0.00            
ATOM    665  CD1 LEU    22      54.530  65.280  66.190  1.00  0.00            
ATOM    666 1HD1 LEU    22      55.030  65.730  67.050  1.00  0.00            
ATOM    667 2HD1 LEU    22      54.270  64.220  66.240  1.00  0.00            
ATOM    668 3HD1 LEU    22      55.240  65.460  65.380  1.00  0.00            
ATOM    669  CD2 LEU    22      52.180  65.660  66.830  1.00  0.00            
ATOM    670 1HD2 LEU    22      51.240  66.200  66.710  1.00  0.00            
ATOM    671 2HD2 LEU    22      51.840  64.650  66.650  1.00  0.00            
ATOM    672 3HD2 LEU    22      52.570  65.690  67.850  1.00  0.00            
ATOM    673    C LEU    22      52.740  70.040  65.720  1.00  0.00            
ATOM    674    O LEU    22      52.920  70.800  64.730  1.00  0.00            
ATOM    675    N ARG    23      52.710  70.510  66.970  1.00  0.00            
ATOM    676    H ARG    23      52.360  69.860  67.660  1.00  0.00            
ATOM    677   CA ARG    23      53.140  71.840  67.350  1.00  0.00            
ATOM    678   HA ARG    23      53.420  72.410  66.460  1.00  0.00            
ATOM    679   CB ARG    23      51.990  72.440  68.080  1.00  0.00            
ATOM    680  HB1 ARG    23      51.750  71.810  68.940  1.00  0.00            
ATOM    681  HB2 ARG    23      51.170  72.460  67.360  1.00  0.00            
ATOM    682   CG ARG    23      52.130  73.880  68.560  1.00  0.00            
ATOM    683  HG1 ARG    23      53.000  73.770  69.210  1.00  0.00            
ATOM    684  HG2 ARG    23      51.340  74.160  69.260  1.00  0.00            
ATOM    685   CD ARG    23      52.470  74.940  67.440  1.00  0.00            
ATOM    686  HD1 ARG    23      53.230  74.520  66.790  1.00  0.00            
ATOM    687  HD2 ARG    23      52.930  75.740  68.020  1.00  0.00            
ATOM    688   NE ARG    23      51.320  75.380  66.660  1.00  0.00            
ATOM    689   HE ARG    23      50.430  74.930  66.830  1.00  0.00            
ATOM    690   CZ ARG    23      51.280  76.270  65.680  1.00  0.00            
ATOM    691  NH1 ARG    23      50.320  76.280  64.880  1.00  0.00            
ATOM    692 1HH1 ARG    23      49.510  75.710  65.070  1.00  0.00            
ATOM    693 2HH1 ARG    23      50.290  76.990  64.160  1.00  0.00            
ATOM    694  NH2 ARG    23      52.330  76.930  65.310  1.00  0.00            
ATOM    695 1HH2 ARG    23      53.140  76.900  65.910  1.00  0.00            
ATOM    696 2HH2 ARG    23      52.170  77.690  64.670  1.00  0.00            
ATOM    697    C ARG    23      54.380  71.830  68.220  1.00  0.00            
ATOM    698    O ARG    23      54.440  71.170  69.270  1.00  0.00            
ATOM    699    N GLY    25      55.330  72.760  67.970  1.00  0.00            
ATOM    700    H GLY    25      55.390  73.190  67.060  1.00  0.00            
ATOM    701   CA GLY    25      56.510  72.950  68.830  1.00  0.00            
ATOM    702  HA1 GLY    25      57.060  73.870  68.620  1.00  0.00            
ATOM    703  HA2 GLY    25      57.120  72.050  68.740  1.00  0.00            
ATOM    704    C GLY    25      56.250  73.130  70.330  1.00  0.00            
ATOM    705    O GLY    25      55.230  73.630  70.680  1.00  0.00            
ATOM    706    N PRO    26      57.280  72.980  71.210  1.00  0.00            
ATOM    707   CD PRO    26      58.420  72.080  70.940  1.00  0.00            
ATOM    708  HD1 PRO    26      59.260  72.640  70.530  1.00  0.00            
ATOM    709  HD2 PRO    26      58.070  71.230  70.360  1.00  0.00            
ATOM    710   CG PRO    26      58.650  71.410  72.260  1.00  0.00            
ATOM    711  HG1 PRO    26      59.690  71.070  72.270  1.00  0.00            
ATOM    712  HG2 PRO    26      57.880  70.670  72.410  1.00  0.00            
ATOM    713   CB PRO    26      58.320  72.580  73.300  1.00  0.00            
ATOM    714  HB1 PRO    26      59.110  73.320  73.470  1.00  0.00            
ATOM    715  HB2 PRO    26      58.040  72.210  74.290  1.00  0.00            
ATOM    716   CA PRO    26      57.080  73.190  72.660  1.00  0.00            
ATOM    717   HA PRO    26      56.190  72.690  73.030  1.00  0.00            
ATOM    718    C PRO    26      56.990  74.700  73.050  1.00  0.00            
ATOM    719    O PRO    26      57.420  75.550  72.250  1.00  0.00            
ATOM    720    N HYP    27      56.400  75.000  74.220  1.00  0.00            
ATOM    721  CD2 HYP    27      55.840  74.150  75.270  1.00  0.00            
ATOM    722 1HD2 HYP    27      56.520  73.530  75.860  1.00  0.00            
ATOM    723 2HD2 HYP    27      55.180  73.330  74.990  1.00  0.00            
ATOM    724   CG HYP    27      55.000  75.110  76.080  1.00  0.00            
ATOM    725   HG HYP    27      54.630  74.700  77.030  1.00  0.00            
ATOM    726  OD1 HYP    27      53.780  75.310  75.400  1.00  0.00            
ATOM    727  HD1 HYP    27      53.240  74.530  75.580  1.00  0.00            
ATOM    728   CB HYP    27      55.920  76.390  76.100  1.00  0.00            
ATOM    729  HB1 HYP    27      56.730  76.090  76.770  1.00  0.00            
ATOM    730  HB2 HYP    27      55.480  77.320  76.460  1.00  0.00            
ATOM    731   CA HYP    27      56.440  76.410  74.630  1.00  0.00            
ATOM    732   HA HYP    27      55.810  77.100  74.060  1.00  0.00            
ATOM    733    C HYP    27      57.780  77.130  74.610  1.00  0.00            
ATOM    734    O HYP    27      58.780  76.460  74.830  1.00  0.00            
ATOM    735    N GLY    28      57.770  78.460  74.340  1.00  0.00            
ATOM    736    H GLY    28      56.960  78.870  73.880  1.00  0.00            
ATOM    737   CA GLY    28      59.010  79.260  74.270  1.00  0.00            
ATOM    738  HA1 GLY    28      58.730  80.250  73.900  1.00  0.00            
ATOM    739  HA2 GLY    28      59.760  78.780  73.640  1.00  0.00            
ATOM    740    C GLY    28      59.660  79.470  75.640  1.00  0.00            
ATOM    741    O GLY    28      58.960  79.390  76.670  1.00  0.00            
ATOM    742    N PRO    29      60.890  79.960  75.680  1.00  0.00            
ATOM    743   CD PRO    29      61.840  79.650  74.580  1.00  0.00            
ATOM    744  HD1 PRO    29      61.840  80.500  73.890  1.00  0.00            
ATOM    745  HD2 PRO    29      61.680  78.650  74.170  1.00  0.00            
ATOM    746   CG PRO    29      63.210  79.770  75.390  1.00  0.00            
ATOM    747  HG1 PRO    29      63.990  80.060  74.690  1.00  0.00            
ATOM    748  HG2 PRO    29      63.470  78.830  75.890  1.00  0.00            
ATOM    749   CB PRO    29      63.070  80.880  76.440  1.00  0.00            
ATOM    750  HB1 PRO    29      63.120  81.820  75.890  1.00  0.00            
ATOM    751  HB2 PRO    29      63.780  80.820  77.270  1.00  0.00            
ATOM    752   CA PRO    29      61.580  80.550  76.870  1.00  0.00            
ATOM    753   HA PRO    29      61.540  79.780  77.640  1.00  0.00            
ATOM    754    C PRO    29      60.960  81.890  77.320  1.00  0.00            
ATOM    755    O PRO    29      60.230  82.610  76.640  1.00  0.00            
ATOM    756    N HYP    30      61.360  82.360  78.550  1.00  0.00            
ATOM    757  CD2 HYP    30      61.980  81.590  79.630  1.00  0.00            
ATOM    758 1HD2 HYP    30      63.060  81.550  79.490  1.00  0.00            
ATOM    759 2HD2 HYP    30      61.600  80.580  79.810  1.00  0.00            
ATOM    760   CG HYP    30      61.650  82.420  80.840  1.00  0.00            
ATOM    761   HG HYP    30      62.370  82.280  81.650  1.00  0.00            
ATOM    762  OD1 HYP    30      60.390  82.040  81.410  1.00  0.00            
ATOM    763  HD1 HYP    30      60.150  82.720  82.050  1.00  0.00            
ATOM    764   CB HYP    30      61.590  83.850  80.420  1.00  0.00            
ATOM    765  HB1 HYP    30      62.620  84.180  80.250  1.00  0.00            
ATOM    766  HB2 HYP    30      61.150  84.510  81.160  1.00  0.00            
ATOM    767   CA HYP    30      60.990  83.720  79.010  1.00  0.00            
ATOM    768   HA HYP    30      59.900  83.730  79.030  1.00  0.00            
ATOM    769    C HYP    30      61.360  84.830  78.100  1.00  0.00            
ATOM    770    O HYP    30      62.410  84.960  77.440  1.00  0.00            
ATOM    771    N GLY    31      60.440  85.830  78.170  1.00  0.00            
ATOM    772    H GLY    31      59.650  85.710  78.790  1.00  0.00            
ATOM    773   CA GLY    31      60.710  87.200  77.620  1.00  0.00            
ATOM    774  HA1 GLY    31      59.810  87.800  77.760  1.00  0.00            
ATOM    775  HA2 GLY    31      60.830  87.070  76.540  1.00  0.00            
ATOM    776    C GLY    31      61.940  87.920  78.240  1.00  0.00            
ATOM    777    O GLY    31      62.340  87.460  79.330  1.00  0.00            
ATOM    778    N PRO    32      62.540  88.910  77.600  1.00  0.00            
ATOM    779   CD PRO    32      62.020  89.380  76.310  1.00  0.00            
ATOM    780  HD1 PRO    32      60.960  89.600  76.370  1.00  0.00            
ATOM    781  HD2 PRO    32      62.130  88.610  75.550  1.00  0.00            
ATOM    782   CG PRO    32      62.840  90.590  76.040  1.00  0.00            
ATOM    783  HG1 PRO    32      62.410  91.470  76.520  1.00  0.00            
ATOM    784  HG2 PRO    32      62.880  90.690  74.960  1.00  0.00            
ATOM    785   CB PRO    32      64.190  90.290  76.700  1.00  0.00            
ATOM    786  HB1 PRO    32      64.650  91.210  77.050  1.00  0.00            
ATOM    787  HB2 PRO    32      64.850  89.730  76.040  1.00  0.00            
ATOM    788   CA PRO    32      63.760  89.460  77.940  1.00  0.00            
ATOM    789   HA PRO    32      64.440  88.630  78.130  1.00  0.00            
ATOM    790    C PRO    32      63.560  90.510  79.060  1.00  0.00            
ATOM    791    O PRO    32      62.460  91.140  79.090  1.00  0.00            
ATOM    792    N HYP    33      64.570  90.700  79.970  1.00  0.00            
ATOM    793  CD2 HYP    33      65.780  89.970  80.060  1.00  0.00            
ATOM    794 1HD2 HYP    33      66.600  90.320  79.440  1.00  0.00            
ATOM    795 2HD2 HYP    33      65.690  88.910  79.840  1.00  0.00            
ATOM    796   CG HYP    33      66.220  90.150  81.560  1.00  0.00            
ATOM    797   HG HYP    33      67.310  90.120  81.650  1.00  0.00            
ATOM    798  OD1 HYP    33      65.510  89.190  82.350  1.00  0.00            
ATOM    799  HD1 HYP    33      65.970  88.350  82.240  1.00  0.00            
ATOM    800   CB HYP    33      65.810  91.600  81.790  1.00  0.00            
ATOM    801  HB1 HYP    33      66.510  92.310  81.360  1.00  0.00            
ATOM    802  HB2 HYP    33      65.730  91.890  82.840  1.00  0.00            
ATOM    803   CA HYP    33      64.510  91.730  81.020  1.00  0.00            
ATOM    804   HA HYP    33      63.730  91.370  81.690  1.00  0.00            
ATOM    805    C HYP    33      64.260  93.150  80.460  1.00  0.00            
ATOM    806    O HYP    33      64.780  93.400  79.350  1.00  0.00            
ATOM    807    N GLY    34      63.620  94.090  81.240  1.00  0.00            
ATOM    808    H GLY    34      63.400  93.720  82.150  1.00  0.00            
ATOM    809   CA GLY    34      63.840  95.520  81.090  1.00  0.00            
ATOM    810  HA1 GLY    34      63.000  96.070  81.500  1.00  0.00            
ATOM    811  HA2 GLY    34      63.730  95.770  80.040  1.00  0.00            
ATOM    812    C GLY    34      65.210  95.970  81.730  1.00  0.00            
ATOM    813    O GLY    34      66.230  95.230  81.710  1.00  0.00            
ATOM    814    N NH2    35      65.350  97.190  82.250  1.00  0.00            
ATOM    815   H2 NH2    35      64.590  97.860  82.290  1.00  0.00            
ATOM    816   H1 NH2    35      65.936  97.776  82.836  1.00  0.00            
ATOM    817  CH3 ACE     1      53.070  25.840  28.790  1.00  0.00            
ATOM    818 1HH3 ACE     1      53.040  25.560  27.740  1.00  0.00            
ATOM    819 2HH3 ACE     1      53.840  25.340  29.370  1.00  0.00            
ATOM    820 3HH3 ACE     1      52.180  25.810  29.420  1.00  0.00            
ATOM    821    C ACE     1      53.600  27.270  28.750  1.00  0.00            
ATOM    822    O ACE     1      54.760  27.480  28.750  1.00  0.00            
ATOM    823    N PRO     2      52.730  28.260  28.770  1.00  0.00            
ATOM    824   CD PRO     2      51.280  28.070  28.730  1.00  0.00            
ATOM    825  HD1 PRO     2      50.920  27.970  29.760  1.00  0.00            
ATOM    826  HD2 PRO     2      50.950  27.210  28.140  1.00  0.00            
ATOM    827   CG PRO     2      50.750  29.270  27.990  1.00  0.00            
ATOM    828  HG1 PRO     2      49.700  29.500  28.180  1.00  0.00            
ATOM    829  HG2 PRO     2      50.960  29.000  26.960  1.00  0.00            
ATOM    830   CB PRO     2      51.710  30.330  28.490  1.00  0.00            
ATOM    831  HB1 PRO     2      51.410  30.690  29.470  1.00  0.00            
ATOM    832  HB2 PRO     2      51.840  31.140  27.770  1.00  0.00            
ATOM    833   CA PRO     2      53.010  29.620  28.610  1.00  0.00            
ATOM    834   HA PRO     2      53.700  29.730  27.770  1.00  0.00            
ATOM    835    C PRO     2      53.740  30.260  29.790  1.00  0.00            
ATOM    836    O PRO     2      53.760  29.620  30.860  1.00  0.00            
ATOM    837    N HYP     3      54.110  31.580  29.670  1.00  0.00            
ATOM    838  CD2 HYP     3      54.070  32.410  28.440  1.00  0.00            
ATOM    839 1HD2 HYP     3      53.060  32.780  28.260  1.00  0.00            
ATOM    840 2HD2 HYP     3      54.440  31.850  27.580  1.00  0.00            
ATOM    841   CG HYP     3      54.970  33.640  28.700  1.00  0.00            
ATOM    842   HG HYP     3      54.680  34.470  28.060  1.00  0.00            
ATOM    843  OD1 HYP     3      56.430  33.480  28.670  1.00  0.00            
ATOM    844  HD1 HYP     3      56.730  33.080  27.850  1.00  0.00            
ATOM    845   CB HYP     3      54.570  33.930  30.170  1.00  0.00            
ATOM    846  HB1 HYP     3      53.570  34.360  30.260  1.00  0.00            
ATOM    847  HB2 HYP     3      55.200  34.540  30.810  1.00  0.00            
ATOM    848   CA HYP     3      54.560  32.510  30.790  1.00  0.00            
ATOM    849   HA HYP     3      55.580  32.290  31.100  1.00  0.00            
ATOM    850    C HYP     3      53.570  32.570  31.950  1.00  0.00            
ATOM    851    O HYP     3      52.380  32.810  31.760  1.00  0.00            
ATOM    852    N GLY     4      53.990  32.420  33.200  1.00  0.00            
ATOM    853    H GLY     4      54.920  32.050  33.310  1.00  0.00            
ATOM    854   CA GLY     4      53.160  32.420  34.420  1.00  0.00            
ATOM    855  HA1 GLY     4      53.830  32.070  35.200  1.00  0.00            
ATOM    856  HA2 GLY     4      52.330  31.720  34.340  1.00  0.00            
ATOM    857    C GLY     4      52.540  33.740  34.970  1.00  0.00            
ATOM    858    O GLY     4      52.790  34.770  34.380  1.00  0.00            
ATOM    859    N PRO     5      51.660  33.710  35.970  1.00  0.00            
ATOM    860   CD PRO     5      51.320  32.460  36.690  1.00  0.00            
ATOM    861  HD1 PRO     5      52.200  32.060  37.180  1.00  0.00            
ATOM    862  HD2 PRO     5      50.920  31.690  36.030  1.00  0.00            
ATOM    863   CG PRO     5      50.350  32.920  37.740  1.00  0.00            
ATOM    864  HG1 PRO     5      50.850  33.210  38.660  1.00  0.00            
ATOM    865  HG2 PRO     5      49.620  32.130  37.940  1.00  0.00            
ATOM    866   CB PRO     5      49.760  34.230  37.250  1.00  0.00            
ATOM    867  HB1 PRO     5      49.540  34.830  38.140  1.00  0.00            
ATOM    868  HB2 PRO     5      48.840  34.010  36.700  1.00  0.00            
ATOM    869   CA PRO     5      50.910  34.840  36.430  1.00  0.00            
ATOM    870   HA PRO     5      50.630  35.400  35.540  1.00  0.00            
ATOM    871    C PRO     5      51.780  35.810  37.370  1.00  0.00            
ATOM    872    O PRO     5      52.830  35.390  37.920  1.00  0.00            
ATOM    873    N HYP     6      51.330  37.060  37.450  1.00  0.00            
ATOM    874  CD2 HYP     6      50.260  37.750  36.630  1.00  0.00            
ATOM    875 1HD2 HYP     6      49.360  37.800  37.250  1.00  0.00            
ATOM    876 2HD2 HYP     6      50.110  37.180  35.710  1.00  0.00            
ATOM    877   CG HYP     6      50.700  39.180  36.400  1.00  0.00            
ATOM    878   HG HYP     6      49.820  39.780  36.220  1.00  0.00            
ATOM    879  OD1 HYP     6      51.760  39.340  35.400  1.00  0.00            
ATOM    880  HD1 HYP     6      51.380  39.220  34.530  1.00  0.00            
ATOM    881   CB HYP     6      51.300  39.430  37.800  1.00  0.00            
ATOM    882  HB1 HYP     6      50.550  39.650  38.560  1.00  0.00            
ATOM    883  HB2 HYP     6      52.030  40.220  37.660  1.00  0.00            
ATOM    884   CA HYP     6      52.000  38.090  38.140  1.00  0.00            
ATOM    885   HA HYP     6      52.970  38.110  37.660  1.00  0.00            
ATOM    886    C HYP     6      52.250  37.850  39.660  1.00  0.00            
ATOM    887    O HYP     6      51.550  37.130  40.360  1.00  0.00            
ATOM    888    N GLY     7      53.390  38.360  40.110  1.00  0.00            
ATOM    889    H GLY     7      54.020  38.810  39.460  1.00  0.00            
ATOM    890   CA GLY     7      53.780  38.130  41.580  1.00  0.00            
ATOM    891  HA1 GLY     7      54.770  38.560  41.700  1.00  0.00            
ATOM    892  HA2 GLY     7      53.990  37.100  41.850  1.00  0.00            
ATOM    893    C GLY     7      52.950  38.950  42.600  1.00  0.00            
ATOM    894    O GLY     7      52.260  39.900  42.160  1.00  0.00            
ATOM    895    N PRO     8      53.020  38.560  43.950  1.00  0.00            
ATOM    896   CD PRO     8      53.790  37.430  44.420  1.00  0.00            
ATOM    897  HD1 PRO     8      54.830  37.320  44.110  1.00  0.00            
ATOM    898  HD2 PRO     8      53.190  36.550  44.210  1.00  0.00            
ATOM    899   CG PRO     8      53.640  37.610  45.910  1.00  0.00            
ATOM    900  HG1 PRO     8      54.370  38.240  46.410  1.00  0.00            
ATOM    901  HG2 PRO     8      53.670  36.630  46.390  1.00  0.00            
ATOM    902   CB PRO     8      52.270  38.220  46.190  1.00  0.00            
ATOM    903  HB1 PRO     8      52.160  38.730  47.150  1.00  0.00            
ATOM    904  HB2 PRO     8      51.430  37.560  45.960  1.00  0.00            
ATOM    905   CA PRO     8      52.280  39.270  45.060  1.00  0.00            
ATOM    906   HA PRO     8      51.250  39.440  44.750  1.00  0.00            
ATOM    907    C PRO     8      53.090  40.550  45.290  1.00  0.00            
ATOM    908    O PRO     8      54.270  40.750  44.900  1.00  0.00            
ATOM    909    N HYP     9      52.540  41.430  46.140  1.00  0.00            
ATOM    910  CD2 HYP     9      51.240  41.520  46.660  1.00  0.00            
ATOM    911 1HD2 HYP     9      51.100  40.750  47.420  1.00  0.00            
ATOM    912 2HD2 HYP     9      50.540  41.260  45.860  1.00  0.00            
ATOM    913   CG HYP     9      50.960  42.960  47.150  1.00  0.00            
ATOM    914   HG HYP     9      50.250  43.000  47.980  1.00  0.00            
ATOM    915  OD1 HYP     9      50.690  43.820  46.010  1.00  0.00            
ATOM    916  HD1 HYP     9      50.820  44.700  46.370  1.00  0.00            
ATOM    917   CB HYP     9      52.330  43.300  47.640  1.00  0.00            
ATOM    918  HB1 HYP     9      52.420  42.860  48.630  1.00  0.00            
ATOM    919  HB2 HYP     9      52.550  44.360  47.560  1.00  0.00            
ATOM    920   CA HYP     9      53.250  42.610  46.620  1.00  0.00            
ATOM    921   HA HYP     9      53.500  43.290  45.800  1.00  0.00            
ATOM    922    C HYP     9      54.530  42.300  47.310  1.00  0.00            
ATOM    923    O HYP     9      54.600  41.270  47.990  1.00  0.00            
ATOM    924    N GLY    10      55.500  43.210  47.280  1.00  0.00            
ATOM    925    H GLY    10      55.300  44.040  46.750  1.00  0.00            
ATOM    926   CA GLY    10      56.800  43.100  48.040  1.00  0.00            
ATOM    927  HA1 GLY    10      57.620  43.640  47.580  1.00  0.00            
ATOM    928  HA2 GLY    10      57.080  42.050  48.080  1.00  0.00            
ATOM    929    C GLY    10      56.590  43.380  49.510  1.00  0.00            
ATOM    930    O GLY    10      55.430  43.650  49.950  1.00  0.00            
ATOM    931    N PRO    11      57.690  43.330  50.330  1.00  0.00            
ATOM    932   CD PRO    11      59.000  42.710  50.020  1.00  0.00            
ATOM    933  HD1 PRO    11      59.600  43.610  49.890  1.00  0.00            
ATOM    934  HD2 PRO    11      58.840  42.040  49.180  1.00  0.00            
ATOM    935   CG PRO    11      59.360  41.930  51.240  1.00  0.00            
ATOM    936  HG1 PRO    11      60.420  41.710  51.350  1.00  0.00            
ATOM    937  HG2 PRO    11      58.720  41.060  51.350  1.00  0.00            
ATOM    938   CB PRO    11      58.960  42.970  52.290  1.00  0.00            
ATOM    939  HB1 PRO    11      59.630  43.830  52.400  1.00  0.00            
ATOM    940  HB2 PRO    11      58.800  42.430  53.220  1.00  0.00            
ATOM    941   CA PRO    11      57.610  43.540  51.740  1.00  0.00            
ATOM    942   HA PRO    11      56.840  42.950  52.240  1.00  0.00            
ATOM    943    C PRO    11      57.330  45.000  52.140  1.00  0.00            
ATOM    944    O PRO    11      57.320  45.870  51.250  1.00  0.00            
ATOM    945    N HYP    12      56.930  45.310  53.370  1.00  0.00            
ATOM    946  CD2 HYP    12      56.790  44.430  54.500  1.00  0.00            
ATOM    947 1HD2 HYP    12      57.690  43.840  54.690  1.00  0.00            
ATOM    948 2HD2 HYP    12      56.110  43.650  54.170  1.00  0.00            
ATOM    949   CG HYP    12      56.210  45.280  55.680  1.00  0.00            
ATOM    950   HG HYP    12      56.330  44.780  56.640  1.00  0.00            
ATOM    951  OD1 HYP    12      54.790  45.520  55.450  1.00  0.00            
ATOM    952  HD1 HYP    12      54.410  44.650  55.270  1.00  0.00            
ATOM    953   CB HYP    12      56.980  46.530  55.440  1.00  0.00            
ATOM    954  HB1 HYP    12      58.000  46.420  55.830  1.00  0.00            
ATOM    955  HB2 HYP    12      56.480  47.380  55.900  1.00  0.00            
ATOM    956   CA HYP    12      56.890  46.710  53.910  1.00  0.00            
ATOM    957   HA HYP    12      55.910  47.110  53.640  1.00  0.00            
ATOM    958    C HYP    12      57.970  47.680  53.450  1.00  0.00            
ATOM    959    O HYP    12      59.090  47.280  53.140  1.00  0.00            
ATOM    960    N GLY    13      57.590  48.920  53.330  1.00  0.00            
ATOM    961    H GLY    13      56.670  49.260  53.570  1.00  0.00            
ATOM    962   CA GLY    13      58.590  49.950  53.120  1.00  0.00            
ATOM    963  HA1 GLY    13      58.090  50.850  52.760  1.00  0.00            
ATOM    964  HA2 GLY    13      59.300  49.750  52.310  1.00  0.00            
ATOM    965    C GLY    13      59.270  50.380  54.450  1.00  0.00            
ATOM    966    O GLY    13      59.100  49.780  55.510  1.00  0.00            
ATOM    967    N PRO    14      60.060  51.460  54.420  1.00  0.00            
ATOM    968   CD PRO    14      60.490  52.100  53.190  1.00  0.00            
ATOM    969  HD1 PRO    14      59.930  52.980  52.880  1.00  0.00            
ATOM    970  HD2 PRO    14      60.450  51.470  52.290  1.00  0.00            
ATOM    971   CG PRO    14      61.890  52.550  53.530  1.00  0.00            
ATOM    972  HG1 PRO    14      62.250  53.290  52.810  1.00  0.00            
ATOM    973  HG2 PRO    14      62.530  51.670  53.580  1.00  0.00            
ATOM    974   CB PRO    14      61.660  53.230  54.930  1.00  0.00            
ATOM    975  HB1 PRO    14      61.120  54.170  54.820  1.00  0.00            
ATOM    976  HB2 PRO    14      62.620  53.330  55.440  1.00  0.00            
ATOM    977   CA PRO    14      60.790  52.110  55.520  1.00  0.00            
ATOM    978   HA PRO    14      61.510  51.380  55.890  1.00  0.00            
ATOM    979    C PRO    14      60.020  52.630  56.700  1.00  0.00            
ATOM    980    O PRO    14      58.930  53.170  56.420  1.00  0.00            
ATOM    981    N HYP    15      60.440  52.430  57.910  1.00  0.00            
ATOM    982  CD2 HYP    15      61.470  51.540  58.370  1.00  0.00            
ATOM    983 1HD2 HYP    15      62.390  52.130  58.290  1.00  0.00            
ATOM    984 2HD2 HYP    15      61.540  50.640  57.760  1.00  0.00            
ATOM    985   CG HYP    15      61.170  51.150  59.830  1.00  0.00            
ATOM    986   HG HYP    15      62.130  51.030  60.320  1.00  0.00            
ATOM    987  OD1 HYP    15      60.320  50.050  60.030  1.00  0.00            
ATOM    988  HD1 HYP    15      60.250  49.920  60.980  1.00  0.00            
ATOM    989   CB HYP    15      60.510  52.500  60.270  1.00  0.00            
ATOM    990  HB1 HYP    15      61.290  53.170  60.630  1.00  0.00            
ATOM    991  HB2 HYP    15      59.760  52.400  61.060  1.00  0.00            
ATOM    992   CA HYP    15      59.790  53.070  59.060  1.00  0.00            
ATOM    993   HA HYP    15      58.760  52.760  59.260  1.00  0.00            
ATOM    994    C HYP    15      59.900  54.590  59.060  1.00  0.00            
ATOM    995    O HYP    15      61.010  55.130  58.750  1.00  0.00            
ATOM    996    N GLY    16      58.780  55.270  59.420  1.00  0.00            
ATOM    997    H GLY    16      57.940  54.770  59.690  1.00  0.00            
ATOM    998   CA GLY    16      58.680  56.720  59.330  1.00  0.00            
ATOM    999  HA1 GLY    16      57.630  57.020  59.330  1.00  0.00            
ATOM   1000  HA2 GLY    16      59.100  57.100  58.390  1.00  0.00            
ATOM   1001    C GLY    16      59.400  57.510  60.530  1.00  0.00            
ATOM   1002    O GLY    16      59.940  56.830  61.430  1.00  0.00            
ATOM   1003    N GLU    17      59.490  58.790  60.480  1.00  0.00            
ATOM   1004    H GLU    17      59.040  59.290  59.730  1.00  0.00            
ATOM   1005   CA GLU    17      60.360  59.640  61.250  1.00  0.00            
ATOM   1006   HA GLU    17      60.830  58.950  61.950  1.00  0.00            
ATOM   1007   CB GLU    17      61.230  60.450  60.320  1.00  0.00            
ATOM   1008  HB1 GLU    17      61.840  61.160  60.870  1.00  0.00            
ATOM   1009  HB2 GLU    17      60.590  60.970  59.610  1.00  0.00            
ATOM   1010   CG GLU    17      62.200  59.580  59.480  1.00  0.00            
ATOM   1011  HG1 GLU    17      61.710  58.820  58.870  1.00  0.00            
ATOM   1012  HG2 GLU    17      62.830  59.020  60.170  1.00  0.00            
ATOM   1013   CD GLU    17      63.050  60.470  58.620  1.00  0.00            
ATOM   1014  OE1 GLU    17      64.050  61.100  59.080  1.00  0.00            
ATOM   1015  OE2 GLU    17      62.610  60.670  57.460  1.00  0.00            
ATOM   1016    C GLU    17      59.730  60.620  62.210  1.00  0.00            
ATOM   1017    O GLU    17      58.530  60.870  62.150  1.00  0.00            
ATOM   1018    N HYP    18      60.420  61.200  63.220  1.00  0.00            
ATOM   1019  CD2 HYP    18      61.750  60.840  63.780  1.00  0.00            
ATOM   1020 1HD2 HYP    18      62.540  61.000  63.050  1.00  0.00            
ATOM   1021 2HD2 HYP    18      61.810  59.760  63.910  1.00  0.00            
ATOM   1022   CG HYP    18      61.940  61.650  65.080  1.00  0.00            
ATOM   1023   HG HYP    18      63.020  61.720  65.230  1.00  0.00            
ATOM   1024  OD1 HYP    18      61.340  61.020  66.190  1.00  0.00            
ATOM   1025  HD1 HYP    18      60.490  60.700  65.860  1.00  0.00            
ATOM   1026   CB HYP    18      61.210  62.960  64.740  1.00  0.00            
ATOM   1027  HB1 HYP    18      61.800  63.540  64.030  1.00  0.00            
ATOM   1028  HB2 HYP    18      60.910  63.490  65.640  1.00  0.00            
ATOM   1029   CA HYP    18      59.990  62.330  63.930  1.00  0.00            
ATOM   1030   HA HYP    18      59.190  61.990  64.590  1.00  0.00            
ATOM   1031    C HYP    18      59.500  63.380  63.020  1.00  0.00            
ATOM   1032    O HYP    18      60.080  63.650  61.930  1.00  0.00            
ATOM   1033    N GLY    19      58.440  63.970  63.420  1.00  0.00            
ATOM   1034    H GLY    19      58.090  63.840  64.360  1.00  0.00            
ATOM   1035   CA GLY    19      57.780  65.150  62.770  1.00  0.00            
ATOM   1036  HA1 GLY    19      56.790  65.370  63.180  1.00  0.00            
ATOM   1037  HA2 GLY    19      57.670  64.890  61.720  1.00  0.00            
ATOM   1038    C GLY    19      58.500  66.480  62.810  1.00  0.00            
ATOM   1039    O GLY    19      59.210  66.690  63.800  1.00  0.00            
ATOM   1040    N GLN    20      58.460  67.420  61.830  1.00  0.00            
ATOM   1041    H GLN    20      57.930  67.150  61.010  1.00  0.00            
ATOM   1042   CA GLN    20      58.950  68.790  61.980  1.00  0.00            
ATOM   1043   HA GLN    20      59.820  68.770  62.630  1.00  0.00            
ATOM   1044   CB GLN    20      59.570  69.440  60.710  1.00  0.00            
ATOM   1045  HB1 GLN    20      59.560  70.520  60.880  1.00  0.00            
ATOM   1046  HB2 GLN    20      58.970  69.350  59.810  1.00  0.00            
ATOM   1047   CG GLN    20      61.070  69.000  60.390  1.00  0.00            
ATOM   1048  HG1 GLN    20      61.330  69.490  59.450  1.00  0.00            
ATOM   1049  HG2 GLN    20      61.130  67.930  60.210  1.00  0.00            
ATOM   1050   CD GLN    20      62.130  69.520  61.360  1.00  0.00            
ATOM   1051  OE1 GLN    20      61.940  70.300  62.190  1.00  0.00            
ATOM   1052  NE2 GLN    20      63.380  69.200  61.040  1.00  0.00            
ATOM   1053 1HE2 GLN    20      63.460  68.760  60.130  1.00  0.00            
ATOM   1054 2HE2 GLN    20      64.150  69.390  61.670  1.00  0.00            
ATOM   1055    C GLN    20      57.810  69.680  62.640  1.00  0.00            
ATOM   1056    O GLN    20      58.110  70.490  63.510  1.00  0.00            
ATOM   1057    N GLY    21      56.620  69.630  62.020  1.00  0.00            
ATOM   1058    H GLY    21      56.450  69.160  61.140  1.00  0.00            
ATOM   1059   CA GLY    21      55.530  70.450  62.520  1.00  0.00            
ATOM   1060  HA1 GLY    21      55.300  70.260  63.570  1.00  0.00            
ATOM   1061  HA2 GLY    21      54.700  70.150  61.880  1.00  0.00            
ATOM   1062    C GLY    21      55.750  71.970  62.440  1.00  0.00            
ATOM   1063    O GLY    21      56.550  72.430  61.630  1.00  0.00            
ATOM   1064    N LEU    22      55.030  72.660  63.290  1.00  0.00            
ATOM   1065    H LEU    22      54.170  72.310  63.700  1.00  0.00            
ATOM   1066   CA LEU    22      55.030  74.140  63.290  1.00  0.00            
ATOM   1067   HA LEU    22      55.620  74.510  62.450  1.00  0.00            
ATOM   1068   CB LEU    22      53.550  74.660  63.110  1.00  0.00            
ATOM   1069  HB1 LEU    22      53.500  75.720  63.370  1.00  0.00            
ATOM   1070  HB2 LEU    22      53.050  74.210  63.970  1.00  0.00            
ATOM   1071   CG LEU    22      52.820  74.270  61.810  1.00  0.00            
ATOM   1072   HG LEU    22      52.830  73.190  61.710  1.00  0.00            
ATOM   1073  CD1 LEU    22      51.400  74.840  61.860  1.00  0.00            
ATOM   1074 1HD1 LEU    22      50.830  74.550  60.980  1.00  0.00            
ATOM   1075 2HD1 LEU    22      50.890  74.480  62.750  1.00  0.00            
ATOM   1076 3HD1 LEU    22      51.390  75.930  61.950  1.00  0.00            
ATOM   1077  CD2 LEU    22      53.520  74.790  60.560  1.00  0.00            
ATOM   1078 1HD2 LEU    22      54.500  74.330  60.400  1.00  0.00            
ATOM   1079 2HD2 LEU    22      52.890  74.610  59.690  1.00  0.00            
ATOM   1080 3HD2 LEU    22      53.690  75.860  60.650  1.00  0.00            
ATOM   1081    C LEU    22      55.690  74.670  64.580  1.00  0.00            
ATOM   1082    O LEU    22      55.620  74.020  65.580  1.00  0.00            
ATOM   1083    N ARG    23      56.240  75.900  64.480  1.00  0.00            
ATOM   1084    H ARG    23      56.420  76.320  63.580  1.00  0.00            
ATOM   1085   CA ARG    23      56.960  76.480  65.600  1.00  0.00            
ATOM   1086   HA ARG    23      57.720  75.770  65.930  1.00  0.00            
ATOM   1087   CB ARG    23      57.710  77.770  65.260  1.00  0.00            
ATOM   1088  HB1 ARG    23      57.030  78.610  65.120  1.00  0.00            
ATOM   1089  HB2 ARG    23      58.200  77.610  64.300  1.00  0.00            
ATOM   1090   CG ARG    23      58.680  78.330  66.340  1.00  0.00            
ATOM   1091  HG1 ARG    23      59.370  77.530  66.620  1.00  0.00            
ATOM   1092  HG2 ARG    23      58.070  78.630  67.190  1.00  0.00            
ATOM   1093   CD ARG    23      59.490  79.580  65.880  1.00  0.00            
ATOM   1094  HD1 ARG    23      59.000  80.530  66.110  1.00  0.00            
ATOM   1095  HD2 ARG    23      59.830  79.450  64.850  1.00  0.00            
ATOM   1096   NE ARG    23      60.720  79.660  66.780  1.00  0.00            
ATOM   1097   HE ARG    23      60.660  79.060  67.590  1.00  0.00            
ATOM   1098   CZ ARG    23      61.520  80.710  66.860  1.00  0.00            
ATOM   1099  NH1 ARG    23      62.440  80.770  67.770  1.00  0.00            
ATOM   1100 1HH1 ARG    23      62.570  79.990  68.400  1.00  0.00            
ATOM   1101 2HH1 ARG    23      63.260  81.350  67.700  1.00  0.00            
ATOM   1102  NH2 ARG    23      61.310  81.770  66.150  1.00  0.00            
ATOM   1103 1HH2 ARG    23      60.470  81.780  65.600  1.00  0.00            
ATOM   1104 2HH2 ARG    23      61.990  82.520  66.060  1.00  0.00            
ATOM   1105    C ARG    23      55.980  76.700  66.800  1.00  0.00            
ATOM   1106    O ARG    23      54.820  77.120  66.620  1.00  0.00            
ATOM   1107    N GLY    25      56.460  76.330  68.030  1.00  0.00            
ATOM   1108    H GLY    25      57.390  75.940  68.010  1.00  0.00            
ATOM   1109   CA GLY    25      55.760  76.470  69.290  1.00  0.00            
ATOM   1110  HA1 GLY    25      56.410  76.130  70.110  1.00  0.00            
ATOM   1111  HA2 GLY    25      54.940  75.760  69.270  1.00  0.00            
ATOM   1112    C GLY    25      55.260  77.920  69.600  1.00  0.00            
ATOM   1113    O GLY    25      55.520  78.870  68.940  1.00  0.00            
ATOM   1114    N PRO    26      54.430  78.040  70.670  1.00  0.00            
ATOM   1115   CD PRO    26      53.960  76.880  71.480  1.00  0.00            
ATOM   1116  HD1 PRO    26      54.850  76.480  71.960  1.00  0.00            
ATOM   1117  HD2 PRO    26      53.450  76.190  70.810  1.00  0.00            
ATOM   1118   CG PRO    26      52.980  77.460  72.470  1.00  0.00            
ATOM   1119  HG1 PRO    26      53.500  77.630  73.410  1.00  0.00            
ATOM   1120  HG2 PRO    26      52.180  76.810  72.810  1.00  0.00            
ATOM   1121   CB PRO    26      52.510  78.820  71.810  1.00  0.00            
ATOM   1122  HB1 PRO    26      52.280  79.620  72.500  1.00  0.00            
ATOM   1123  HB2 PRO    26      51.760  78.610  71.050  1.00  0.00            
ATOM   1124   CA PRO    26      53.800  79.250  71.110  1.00  0.00            
ATOM   1125   HA PRO    26      53.550  79.880  70.260  1.00  0.00            
ATOM   1126    C PRO    26      54.700  80.030  72.070  1.00  0.00            
ATOM   1127    O PRO    26      55.600  79.430  72.620  1.00  0.00            
ATOM   1128    N HYP    27      54.590  81.390  72.220  1.00  0.00            
ATOM   1129  CD2 HYP    27      53.810  82.280  71.490  1.00  0.00            
ATOM   1130 1HD2 HYP    27      52.830  82.410  71.940  1.00  0.00            
ATOM   1131 2HD2 HYP    27      53.730  81.910  70.470  1.00  0.00            
ATOM   1132   CG HYP    27      54.530  83.700  71.600  1.00  0.00            
ATOM   1133   HG HYP    27      53.830  84.530  71.500  1.00  0.00            
ATOM   1134  OD1 HYP    27      55.670  83.870  70.780  1.00  0.00            
ATOM   1135  HD1 HYP    27      55.860  84.810  70.750  1.00  0.00            
ATOM   1136   CB HYP    27      55.110  83.600  72.960  1.00  0.00            
ATOM   1137  HB1 HYP    27      54.390  83.840  73.740  1.00  0.00            
ATOM   1138  HB2 HYP    27      55.900  84.350  73.020  1.00  0.00            
ATOM   1139   CA HYP    27      55.540  82.140  73.080  1.00  0.00            
ATOM   1140   HA HYP    27      56.510  82.050  72.600  1.00  0.00            
ATOM   1141    C HYP    27      55.630  81.690  74.550  1.00  0.00            
ATOM   1142    O HYP    27      54.770  81.000  75.100  1.00  0.00            
ATOM   1143    N GLY    28      56.780  81.980  75.150  1.00  0.00            
ATOM   1144    H GLY    28      57.600  82.300  74.660  1.00  0.00            
ATOM   1145   CA GLY    28      56.930  81.710  76.580  1.00  0.00            
ATOM   1146  HA1 GLY    28      58.010  81.830  76.700  1.00  0.00            
ATOM   1147  HA2 GLY    28      56.520  80.710  76.690  1.00  0.00            
ATOM   1148    C GLY    28      56.280  82.680  77.480  1.00  0.00            
ATOM   1149    O GLY    28      55.490  83.580  77.130  1.00  0.00            
ATOM   1150    N PRO    29      56.650  82.630  78.780  1.00  0.00            
ATOM   1151   CD PRO    29      57.360  81.510  79.340  1.00  0.00            
ATOM   1152  HD1 PRO    29      58.440  81.610  79.230  1.00  0.00            
ATOM   1153  HD2 PRO    29      57.020  80.610  78.830  1.00  0.00            
ATOM   1154   CG PRO    29      56.980  81.560  80.860  1.00  0.00            
ATOM   1155  HG1 PRO    29      57.690  80.880  81.320  1.00  0.00            
ATOM   1156  HG2 PRO    29      55.910  81.320  80.880  1.00  0.00            
ATOM   1157   CB PRO    29      57.040  83.080  81.050  1.00  0.00            
ATOM   1158  HB1 PRO    29      58.080  83.360  80.920  1.00  0.00            
ATOM   1159  HB2 PRO    29      56.530  83.450  81.950  1.00  0.00            
ATOM   1160   CA PRO    29      56.290  83.570  79.850  1.00  0.00            
ATOM   1161   HA PRO    29      55.230  83.450  80.060  1.00  0.00            
ATOM   1162    C PRO    29      56.710  85.060  79.680  1.00  0.00            
ATOM   1163    O PRO    29      57.630  85.390  78.900  1.00  0.00            
ATOM   1164    N HYP    30      56.020  85.980  80.470  1.00  0.00            
ATOM   1165  CD2 HYP    30      54.790  85.700  81.220  1.00  0.00            
ATOM   1166 1HD2 HYP    30      55.000  85.250  82.190  1.00  0.00            
ATOM   1167 2HD2 HYP    30      54.020  85.200  80.630  1.00  0.00            
ATOM   1168   CG HYP    30      54.250  87.120  81.520  1.00  0.00            
ATOM   1169   HG HYP    30      53.540  87.140  82.350  1.00  0.00            
ATOM   1170  OD1 HYP    30      53.540  87.750  80.400  1.00  0.00            
ATOM   1171  HD1 HYP    30      53.450  88.680  80.630  1.00  0.00            
ATOM   1172   CB HYP    30      55.530  87.910  81.730  1.00  0.00            
ATOM   1173  HB1 HYP    30      55.910  87.880  82.750  1.00  0.00            
ATOM   1174  HB2 HYP    30      55.480  88.990  81.590  1.00  0.00            
ATOM   1175   CA HYP    30      56.510  87.350  80.720  1.00  0.00            
ATOM   1176   HA HYP    30      56.380  87.960  79.830  1.00  0.00            
ATOM   1177    C HYP    30      57.970  87.440  81.140  1.00  0.00            
ATOM   1178    O HYP    30      58.390  86.570  81.910  1.00  0.00            
ATOM   1179    N GLY    31      58.750  88.420  80.650  1.00  0.00            
ATOM   1180    H GLY    31      58.400  88.900  79.840  1.00  0.00            
ATOM   1181   CA GLY    31      60.110  88.650  81.260  1.00  0.00            
ATOM   1182  HA1 GLY    31      60.690  89.200  80.520  1.00  0.00            
ATOM   1183  HA2 GLY    31      60.590  87.700  81.490  1.00  0.00            
ATOM   1184    C GLY    31      59.890  89.390  82.650  1.00  0.00            
ATOM   1185    O GLY    31      58.880  89.930  82.900  1.00  0.00            
ATOM   1186    N PRO    32      60.870  89.430  83.550  1.00  0.00            
ATOM   1187   CD PRO    32      62.180  88.840  83.280  1.00  0.00            
ATOM   1188  HD1 PRO    32      62.540  89.140  82.300  1.00  0.00            
ATOM   1189  HD2 PRO    32      62.030  87.770  83.430  1.00  0.00            
ATOM   1190   CG PRO    32      63.070  89.420  84.370  1.00  0.00            
ATOM   1191  HG1 PRO    32      63.580  90.320  84.020  1.00  0.00            
ATOM   1192  HG2 PRO    32      63.870  88.740  84.670  1.00  0.00            
ATOM   1193   CB PRO    32      62.160  89.740  85.530  1.00  0.00            
ATOM   1194  HB1 PRO    32      62.540  90.510  86.200  1.00  0.00            
ATOM   1195  HB2 PRO    32      62.020  88.760  85.990  1.00  0.00            
ATOM   1196   CA PRO    32      60.780  90.000  84.900  1.00  0.00            
ATOM   1197   HA PRO    32      60.050  89.350  85.360  1.00  0.00            
ATOM   1198    C PRO    32      60.460  91.460  85.050  1.00  0.00            
ATOM   1199    O PRO    32      60.750  92.260  84.140  1.00  0.00            
ATOM   1200    N HYP    33      59.790  91.890  86.140  1.00  0.00            
ATOM   1201  CD2 HYP    33      58.970  90.990  87.010  1.00  0.00            
ATOM   1202 1HD2 HYP    33      59.520  90.660  87.890  1.00  0.00            
ATOM   1203 2HD2 HYP    33      58.590  90.130  86.470  1.00  0.00            
ATOM   1204   CG HYP    33      57.810  91.920  87.410  1.00  0.00            
ATOM   1205   HG HYP    33      57.270  91.550  88.280  1.00  0.00            
ATOM   1206  OD1 HYP    33      56.840  92.140  86.360  1.00  0.00            
ATOM   1207  HD1 HYP    33      56.680  91.300  85.910  1.00  0.00            
ATOM   1208   CB HYP    33      58.580  93.230  87.650  1.00  0.00            
ATOM   1209  HB1 HYP    33      59.110  93.310  88.610  1.00  0.00            
ATOM   1210  HB2 HYP    33      57.890  94.070  87.680  1.00  0.00            
ATOM   1211   CA HYP    33      59.500  93.290  86.470  1.00  0.00            
ATOM   1212   HA HYP    33      59.070  93.850  85.630  1.00  0.00            
ATOM   1213    C HYP    33      60.730  93.970  86.900  1.00  0.00            
ATOM   1214    O HYP    33      61.800  93.490  87.080  1.00  0.00            
ATOM   1215    N GLY    34      60.520  95.300  87.120  1.00  0.00            
ATOM   1216    H GLY    34      59.690  95.770  86.790  1.00  0.00            
ATOM   1217   CA GLY    34      61.470  96.180  87.710  1.00  0.00            
ATOM   1218  HA1 GLY    34      61.900  95.720  88.600  1.00  0.00            
ATOM   1219  HA2 GLY    34      60.890  97.030  88.070  1.00  0.00            
ATOM   1220    C GLY    34      62.600  96.620  86.810  1.00  0.00            
ATOM   1221    O GLY    34      62.400  96.660  85.590  1.00  0.00            
ATOM   1222    N NH2    35      63.820  96.730  87.410  1.00  0.00            
ATOM   1223   H2 NH2    35      63.820  96.630  88.420  1.00  0.00            
ATOM   1224   H1 NH2    35      64.406  97.316  87.996  1.00  0.00            
TER
