# Supplementary material for: A solution structure analysis reveals a bent collagen triple helix in the complement activation recognition molecule mannan-binding lectin
Source: J Biol Chem. 2022 Dec 15;299(2):102799. doi: 10.1016/j.jbc.2022.102799 (PMC9898670; doi:10.1016/j.jbc.2022.102799)
Supplement: top10-mblE [file mmc5.zip › 7-MBL-E_1143.pdb]

ATOM      1  CH3 ACE     1      62.430  16.110  33.750  1.00  0.00            
ATOM      2 1HH3 ACE     1      61.380  15.850  33.660  1.00  0.00            
ATOM      3 2HH3 ACE     1      62.750  16.760  32.930  1.00  0.00            
ATOM      4 3HH3 ACE     1      62.940  15.160  33.880  1.00  0.00            
ATOM      5    C ACE     1      62.700  17.040  34.940  1.00  0.00            
ATOM      6    O ACE     1      61.730  17.470  35.520  1.00  0.00            
ATOM      7    N PRO     2      63.970  17.310  35.280  1.00  0.00            
ATOM      8   CD PRO     2      65.160  16.930  34.600  1.00  0.00            
ATOM      9  HD1 PRO     2      65.460  17.710  33.910  1.00  0.00            
ATOM     10  HD2 PRO     2      65.090  15.950  34.140  1.00  0.00            
ATOM     11   CG PRO     2      66.240  16.960  35.670  1.00  0.00            
ATOM     12  HG1 PRO     2      67.220  17.020  35.220  1.00  0.00            
ATOM     13  HG2 PRO     2      66.220  16.110  36.360  1.00  0.00            
ATOM     14   CB PRO     2      65.850  18.290  36.360  1.00  0.00            
ATOM     15  HB1 PRO     2      66.130  19.090  35.680  1.00  0.00            
ATOM     16  HB2 PRO     2      66.200  18.420  37.390  1.00  0.00            
ATOM     17   CA PRO     2      64.350  18.160  36.350  1.00  0.00            
ATOM     18   HA PRO     2      64.000  17.750  37.290  1.00  0.00            
ATOM     19    C PRO     2      63.630  19.500  36.060  1.00  0.00            
ATOM     20    O PRO     2      63.820  20.000  34.920  1.00  0.00            
ATOM     21    N HYP     3      62.900  20.090  37.030  1.00  0.00            
ATOM     22  CD2 HYP     3      62.540  19.540  38.330  1.00  0.00            
ATOM     23 1HD2 HYP     3      63.440  19.500  38.940  1.00  0.00            
ATOM     24 2HD2 HYP     3      62.090  18.560  38.180  1.00  0.00            
ATOM     25   CG HYP     3      61.540  20.530  38.930  1.00  0.00            
ATOM     26   HG HYP     3      61.620  20.540  40.020  1.00  0.00            
ATOM     27  OD1 HYP     3      60.200  20.200  38.550  1.00  0.00            
ATOM     28  HD1 HYP     3      59.500  20.590  39.090  1.00  0.00            
ATOM     29   CB HYP     3      61.960  21.890  38.300  1.00  0.00            
ATOM     30  HB1 HYP     3      62.790  22.220  38.930  1.00  0.00            
ATOM     31  HB2 HYP     3      61.130  22.590  38.290  1.00  0.00            
ATOM     32   CA HYP     3      62.330  21.450  36.940  1.00  0.00            
ATOM     33   HA HYP     3      61.450  21.470  36.300  1.00  0.00            
ATOM     34    C HYP     3      63.290  22.510  36.430  1.00  0.00            
ATOM     35    O HYP     3      64.520  22.430  36.500  1.00  0.00            
ATOM     36    N GLY     4      62.580  23.500  35.880  1.00  0.00            
ATOM     37    H GLY     4      61.620  23.350  35.630  1.00  0.00            
ATOM     38   CA GLY     4      63.280  24.660  35.310  1.00  0.00            
ATOM     39  HA1 GLY     4      62.640  25.340  34.750  1.00  0.00            
ATOM     40  HA2 GLY     4      64.150  24.400  34.710  1.00  0.00            
ATOM     41    C GLY     4      63.780  25.640  36.380  1.00  0.00            
ATOM     42    O GLY     4      63.610  25.390  37.590  1.00  0.00            
ATOM     43    N PRO     5      64.520  26.710  35.990  1.00  0.00            
ATOM     44   CD PRO     5      64.970  27.040  34.640  1.00  0.00            
ATOM     45  HD1 PRO     5      64.190  27.110  33.880  1.00  0.00            
ATOM     46  HD2 PRO     5      65.760  26.360  34.350  1.00  0.00            
ATOM     47   CG PRO     5      65.520  28.520  34.750  1.00  0.00            
ATOM     48  HG1 PRO     5      64.760  29.280  34.610  1.00  0.00            
ATOM     49  HG2 PRO     5      66.350  28.760  34.090  1.00  0.00            
ATOM     50   CB PRO     5      66.080  28.550  36.230  1.00  0.00            
ATOM     51  HB1 PRO     5      66.080  29.550  36.690  1.00  0.00            
ATOM     52  HB2 PRO     5      67.130  28.250  36.310  1.00  0.00            
ATOM     53   CA PRO     5      65.040  27.650  36.960  1.00  0.00            
ATOM     54   HA PRO     5      65.590  27.160  37.770  1.00  0.00            
ATOM     55    C PRO     5      63.860  28.450  37.670  1.00  0.00            
ATOM     56    O PRO     5      62.740  28.310  37.240  1.00  0.00            
ATOM     57    N HYP     6      64.060  29.390  38.640  1.00  0.00            
ATOM     58  CD2 HYP     6      65.290  29.440  39.390  1.00  0.00            
ATOM     59 1HD2 HYP     6      65.970  30.200  38.990  1.00  0.00            
ATOM     60 2HD2 HYP     6      65.810  28.480  39.300  1.00  0.00            
ATOM     61   CG HYP     6      64.900  29.800  40.790  1.00  0.00            
ATOM     62   HG HYP     6      65.690  30.310  41.360  1.00  0.00            
ATOM     63  OD1 HYP     6      64.570  28.730  41.640  1.00  0.00            
ATOM     64  HD1 HYP     6      65.240  28.060  41.810  1.00  0.00            
ATOM     65   CB HYP     6      63.720  30.730  40.620  1.00  0.00            
ATOM     66  HB1 HYP     6      64.190  31.670  40.310  1.00  0.00            
ATOM     67  HB2 HYP     6      63.050  30.780  41.470  1.00  0.00            
ATOM     68   CA HYP     6      63.050  30.280  39.340  1.00  0.00            
ATOM     69   HA HYP     6      62.260  29.590  39.640  1.00  0.00            
ATOM     70    C HYP     6      62.480  31.390  38.360  1.00  0.00            
ATOM     71    O HYP     6      63.080  31.740  37.330  1.00  0.00            
ATOM     72    N GLY     7      61.330  31.920  38.730  1.00  0.00            
ATOM     73    H GLY     7      60.810  31.560  39.510  1.00  0.00            
ATOM     74   CA GLY     7      60.720  32.990  37.880  1.00  0.00            
ATOM     75  HA1 GLY     7      59.650  32.910  38.080  1.00  0.00            
ATOM     76  HA2 GLY     7      60.850  32.570  36.880  1.00  0.00            
ATOM     77    C GLY     7      61.340  34.440  37.810  1.00  0.00            
ATOM     78    O GLY     7      62.170  34.800  38.600  1.00  0.00            
ATOM     79    N PRO     8      60.930  35.190  36.790  1.00  0.00            
ATOM     80   CD PRO     8      60.020  34.920  35.700  1.00  0.00            
ATOM     81  HD1 PRO     8      59.070  34.480  36.000  1.00  0.00            
ATOM     82  HD2 PRO     8      60.580  34.230  35.080  1.00  0.00            
ATOM     83   CG PRO     8      59.680  36.270  35.010  1.00  0.00            
ATOM     84  HG1 PRO     8      58.780  36.800  35.330  1.00  0.00            
ATOM     85  HG2 PRO     8      59.540  36.000  33.970  1.00  0.00            
ATOM     86   CB PRO     8      60.960  37.090  35.290  1.00  0.00            
ATOM     87  HB1 PRO     8      60.780  38.160  35.230  1.00  0.00            
ATOM     88  HB2 PRO     8      61.730  36.820  34.570  1.00  0.00            
ATOM     89   CA PRO     8      61.460  36.610  36.690  1.00  0.00            
ATOM     90   HA PRO     8      62.540  36.630  36.720  1.00  0.00            
ATOM     91    C PRO     8      60.870  37.540  37.770  1.00  0.00            
ATOM     92    O PRO     8      59.830  37.240  38.340  1.00  0.00            
ATOM     93    N HYP     9      61.520  38.730  38.000  1.00  0.00            
ATOM     94  CD2 HYP     9      62.800  39.120  37.340  1.00  0.00            
ATOM     95 1HD2 HYP     9      62.680  39.090  36.260  1.00  0.00            
ATOM     96 2HD2 HYP     9      63.640  38.520  37.700  1.00  0.00            
ATOM     97   CG HYP     9      63.150  40.550  37.960  1.00  0.00            
ATOM     98   HG HYP     9      62.740  41.310  37.300  1.00  0.00            
ATOM     99  OD1 HYP     9      64.550  40.440  38.240  1.00  0.00            
ATOM    100  HD1 HYP     9      64.850  41.250  38.670  1.00  0.00            
ATOM    101   CB HYP     9      62.360  40.620  39.250  1.00  0.00            
ATOM    102  HB1 HYP     9      62.030  41.640  39.470  1.00  0.00            
ATOM    103  HB2 HYP     9      62.920  40.180  40.070  1.00  0.00            
ATOM    104   CA HYP     9      61.100  39.760  38.910  1.00  0.00            
ATOM    105   HA HYP     9      60.830  39.350  39.880  1.00  0.00            
ATOM    106    C HYP     9      59.870  40.480  38.350  1.00  0.00            
ATOM    107    O HYP     9      59.740  40.840  37.150  1.00  0.00            
ATOM    108    N GLY    10      58.880  40.640  39.270  1.00  0.00            
ATOM    109    H GLY    10      59.070  40.330  40.210  1.00  0.00            
ATOM    110   CA GLY    10      57.550  41.210  39.070  1.00  0.00            
ATOM    111  HA1 GLY    10      57.060  41.320  40.050  1.00  0.00            
ATOM    112  HA2 GLY    10      57.020  40.480  38.450  1.00  0.00            
ATOM    113    C GLY    10      57.430  42.630  38.480  1.00  0.00            
ATOM    114    O GLY    10      58.450  43.340  38.260  1.00  0.00            
ATOM    115    N PRO    11      56.180  43.210  38.490  1.00  0.00            
ATOM    116   CD PRO    11      54.930  42.480  38.400  1.00  0.00            
ATOM    117  HD1 PRO    11      54.710  42.310  39.450  1.00  0.00            
ATOM    118  HD2 PRO    11      55.110  41.550  37.860  1.00  0.00            
ATOM    119   CG PRO    11      53.980  43.370  37.620  1.00  0.00            
ATOM    120  HG1 PRO    11      52.940  43.140  37.820  1.00  0.00            
ATOM    121  HG2 PRO    11      54.170  43.060  36.590  1.00  0.00            
ATOM    122   CB PRO    11      54.440  44.780  38.000  1.00  0.00            
ATOM    123  HB1 PRO    11      54.030  44.970  38.990  1.00  0.00            
ATOM    124  HB2 PRO    11      54.260  45.520  37.220  1.00  0.00            
ATOM    125   CA PRO    11      55.990  44.610  38.140  1.00  0.00            
ATOM    126   HA PRO    11      56.410  44.750  37.140  1.00  0.00            
ATOM    127    C PRO    11      56.540  45.660  39.220  1.00  0.00            
ATOM    128    O PRO    11      56.870  45.190  40.310  1.00  0.00            
ATOM    129    N HYP    12      56.810  46.910  38.870  1.00  0.00            
ATOM    130  CD2 HYP    12      56.430  47.430  37.530  1.00  0.00            
ATOM    131 1HD2 HYP    12      55.450  47.890  37.660  1.00  0.00            
ATOM    132 2HD2 HYP    12      56.470  46.690  36.730  1.00  0.00            
ATOM    133   CG HYP    12      57.460  48.560  37.280  1.00  0.00            
ATOM    134   HG HYP    12      57.120  49.290  36.550  1.00  0.00            
ATOM    135  OD1 HYP    12      58.740  47.920  37.000  1.00  0.00            
ATOM    136  HD1 HYP    12      59.410  48.570  36.790  1.00  0.00            
ATOM    137   CB HYP    12      57.400  49.130  38.710  1.00  0.00            
ATOM    138  HB1 HYP    12      56.520  49.760  38.790  1.00  0.00            
ATOM    139  HB2 HYP    12      58.290  49.740  38.870  1.00  0.00            
ATOM    140   CA HYP    12      57.390  47.900  39.750  1.00  0.00            
ATOM    141   HA HYP    12      58.390  47.570  40.040  1.00  0.00            
ATOM    142    C HYP    12      56.590  48.280  40.960  1.00  0.00            
ATOM    143    O HYP    12      55.350  48.240  41.000  1.00  0.00            
ATOM    144    N GLY    13      57.270  48.540  42.090  1.00  0.00            
ATOM    145    H GLY    13      58.270  48.420  42.060  1.00  0.00            
ATOM    146   CA GLY    13      56.750  49.030  43.330  1.00  0.00            
ATOM    147  HA1 GLY    13      57.550  48.930  44.070  1.00  0.00            
ATOM    148  HA2 GLY    13      55.950  48.350  43.610  1.00  0.00            
ATOM    149    C GLY    13      56.090  50.430  43.350  1.00  0.00            
ATOM    150    O GLY    13      56.250  51.140  42.280  1.00  0.00            
ATOM    151    N PRO    14      55.300  50.850  44.360  1.00  0.00            
ATOM    152   CD PRO    14      54.780  50.040  45.420  1.00  0.00            
ATOM    153  HD1 PRO    14      55.600  49.800  46.090  1.00  0.00            
ATOM    154  HD2 PRO    14      54.210  49.180  45.060  1.00  0.00            
ATOM    155   CG PRO    14      53.850  50.920  46.210  1.00  0.00            
ATOM    156  HG1 PRO    14      54.520  51.390  46.930  1.00  0.00            
ATOM    157  HG2 PRO    14      52.990  50.450  46.690  1.00  0.00            
ATOM    158   CB PRO    14      53.380  51.910  45.170  1.00  0.00            
ATOM    159  HB1 PRO    14      52.940  52.830  45.580  1.00  0.00            
ATOM    160  HB2 PRO    14      52.590  51.480  44.560  1.00  0.00            
ATOM    161   CA PRO    14      54.690  52.130  44.390  1.00  0.00            
ATOM    162   HA PRO    14      54.400  52.460  43.390  1.00  0.00            
ATOM    163    C PRO    14      55.610  53.260  44.990  1.00  0.00            
ATOM    164    O PRO    14      56.750  52.970  45.570  1.00  0.00            
ATOM    165    N HYP    15      55.070  54.550  44.900  1.00  0.00            
ATOM    166  CD2 HYP    15      53.960  54.980  44.090  1.00  0.00            
ATOM    167 1HD2 HYP    15      53.010  54.890  44.610  1.00  0.00            
ATOM    168 2HD2 HYP    15      53.850  54.410  43.170  1.00  0.00            
ATOM    169   CG HYP    15      54.280  56.430  43.720  1.00  0.00            
ATOM    170   HG HYP    15      53.420  57.050  43.440  1.00  0.00            
ATOM    171  OD1 HYP    15      55.110  56.450  42.590  1.00  0.00            
ATOM    172  HD1 HYP    15      55.250  57.340  42.240  1.00  0.00            
ATOM    173   CB HYP    15      54.990  57.010  44.990  1.00  0.00            
ATOM    174  HB1 HYP    15      54.240  57.340  45.710  1.00  0.00            
ATOM    175  HB2 HYP    15      55.690  57.800  44.710  1.00  0.00            
ATOM    176   CA HYP    15      55.770  55.740  45.490  1.00  0.00            
ATOM    177   HA HYP    15      56.750  55.730  45.020  1.00  0.00            
ATOM    178    C HYP    15      56.000  55.750  46.950  1.00  0.00            
ATOM    179    O HYP    15      55.190  55.260  47.760  1.00  0.00            
ATOM    180    N GLY    16      57.180  56.240  47.340  1.00  0.00            
ATOM    181    H GLY    16      57.750  56.480  46.540  1.00  0.00            
ATOM    182   CA GLY    16      57.560  56.580  48.710  1.00  0.00            
ATOM    183  HA1 GLY    16      58.590  56.920  48.770  1.00  0.00            
ATOM    184  HA2 GLY    16      57.610  55.630  49.250  1.00  0.00            
ATOM    185    C GLY    16      56.550  57.490  49.330  1.00  0.00            
ATOM    186    O GLY    16      55.620  58.060  48.750  1.00  0.00            
ATOM    187    N GLU    17      56.950  57.730  50.570  1.00  0.00            
ATOM    188    H GLU    17      57.860  57.420  50.870  1.00  0.00            
ATOM    189   CA GLU    17      56.300  58.560  51.520  1.00  0.00            
ATOM    190   HA GLU    17      55.220  58.580  51.330  1.00  0.00            
ATOM    191   CB GLU    17      56.460  57.980  53.000  1.00  0.00            
ATOM    192  HB1 GLU    17      55.750  58.490  53.650  1.00  0.00            
ATOM    193  HB2 GLU    17      57.510  58.080  53.240  1.00  0.00            
ATOM    194   CG GLU    17      56.000  56.510  53.020  1.00  0.00            
ATOM    195  HG1 GLU    17      56.730  55.850  52.540  1.00  0.00            
ATOM    196  HG2 GLU    17      55.200  56.200  52.340  1.00  0.00            
ATOM    197   CD GLU    17      55.600  56.070  54.430  1.00  0.00            
ATOM    198  OE1 GLU    17      56.500  55.600  55.210  1.00  0.00            
ATOM    199  OE2 GLU    17      54.480  56.390  54.860  1.00  0.00            
ATOM    200    C GLU    17      56.770  59.980  51.450  1.00  0.00            
ATOM    201    O GLU    17      57.980  60.140  51.680  1.00  0.00            
ATOM    202    N HYP    18      55.940  61.000  51.200  1.00  0.00            
ATOM    203  CD2 HYP    18      54.600  61.000  50.680  1.00  0.00            
ATOM    204 1HD2 HYP    18      53.790  60.880  51.400  1.00  0.00            
ATOM    205 2HD2 HYP    18      54.450  60.170  50.000  1.00  0.00            
ATOM    206   CG HYP    18      54.390  62.210  49.820  1.00  0.00            
ATOM    207   HG HYP    18      53.340  62.500  49.690  1.00  0.00            
ATOM    208  OD1 HYP    18      55.230  62.090  48.610  1.00  0.00            
ATOM    209  HD1 HYP    18      54.690  61.690  47.920  1.00  0.00            
ATOM    210   CB HYP    18      55.050  63.200  50.780  1.00  0.00            
ATOM    211  HB1 HYP    18      54.360  63.460  51.580  1.00  0.00            
ATOM    212  HB2 HYP    18      55.290  64.060  50.160  1.00  0.00            
ATOM    213   CA HYP    18      56.310  62.450  51.280  1.00  0.00            
ATOM    214   HA HYP    18      57.160  62.630  50.620  1.00  0.00            
ATOM    215    C HYP    18      56.780  62.900  52.640  1.00  0.00            
ATOM    216    O HYP    18      56.390  62.360  53.680  1.00  0.00            
ATOM    217    N GLY    19      57.730  63.860  52.710  1.00  0.00            
ATOM    218    H GLY    19      57.820  64.340  51.820  1.00  0.00            
ATOM    219   CA GLY    19      57.910  64.610  53.970  1.00  0.00            
ATOM    220  HA1 GLY    19      58.700  65.350  53.820  1.00  0.00            
ATOM    221  HA2 GLY    19      58.240  63.870  54.690  1.00  0.00            
ATOM    222    C GLY    19      56.650  65.120  54.600  1.00  0.00            
ATOM    223    O GLY    19      55.680  65.570  53.980  1.00  0.00            
ATOM    224    N GLN    20      56.620  64.860  55.970  1.00  0.00            
ATOM    225    H GLN    20      57.490  64.570  56.390  1.00  0.00            
ATOM    226   CA GLN    20      55.390  64.990  56.820  1.00  0.00            
ATOM    227   HA GLN    20      54.490  64.940  56.210  1.00  0.00            
ATOM    228   CB GLN    20      55.410  63.930  57.930  1.00  0.00            
ATOM    229  HB1 GLN    20      54.610  64.120  58.650  1.00  0.00            
ATOM    230  HB2 GLN    20      56.330  64.060  58.500  1.00  0.00            
ATOM    231   CG GLN    20      55.170  62.480  57.510  1.00  0.00            
ATOM    232  HG1 GLN    20      55.890  62.230  56.730  1.00  0.00            
ATOM    233  HG2 GLN    20      54.210  62.320  57.020  1.00  0.00            
ATOM    234   CD GLN    20      55.260  61.530  58.640  1.00  0.00            
ATOM    235  OE1 GLN    20      54.310  61.460  59.440  1.00  0.00            
ATOM    236  NE2 GLN    20      56.300  60.800  58.940  1.00  0.00            
ATOM    237 1HE2 GLN    20      57.130  60.910  58.370  1.00  0.00            
ATOM    238 2HE2 GLN    20      56.150  60.190  59.730  1.00  0.00            
ATOM    239    C GLN    20      55.330  66.420  57.490  1.00  0.00            
ATOM    240    O GLN    20      55.970  66.640  58.500  1.00  0.00            
ATOM    241    N GLY    21      54.570  67.380  56.940  1.00  0.00            
ATOM    242    H GLY    21      54.090  67.080  56.100  1.00  0.00            
ATOM    243   CA GLY    21      54.510  68.760  57.360  1.00  0.00            
ATOM    244  HA1 GLY    21      54.340  68.870  58.430  1.00  0.00            
ATOM    245  HA2 GLY    21      53.690  69.230  56.810  1.00  0.00            
ATOM    246    C GLY    21      55.860  69.600  57.190  1.00  0.00            
ATOM    247    O GLY    21      56.540  69.440  56.220  1.00  0.00            
ATOM    248    N LEU    22      56.190  70.400  58.160  1.00  0.00            
ATOM    249    H LEU    22      55.550  70.470  58.940  1.00  0.00            
ATOM    250   CA LEU    22      57.390  71.270  58.070  1.00  0.00            
ATOM    251   HA LEU    22      58.010  71.060  57.200  1.00  0.00            
ATOM    252   CB LEU    22      56.990  72.760  57.960  1.00  0.00            
ATOM    253  HB1 LEU    22      57.920  73.320  57.950  1.00  0.00            
ATOM    254  HB2 LEU    22      56.490  73.060  58.880  1.00  0.00            
ATOM    255   CG LEU    22      56.070  73.130  56.770  1.00  0.00            
ATOM    256   HG LEU    22      55.190  72.500  56.930  1.00  0.00            
ATOM    257  CD1 LEU    22      55.720  74.600  56.860  1.00  0.00            
ATOM    258 1HD1 LEU    22      56.660  75.120  57.040  1.00  0.00            
ATOM    259 2HD1 LEU    22      55.310  75.030  55.950  1.00  0.00            
ATOM    260 3HD1 LEU    22      54.970  74.690  57.650  1.00  0.00            
ATOM    261  CD2 LEU    22      56.770  72.820  55.470  1.00  0.00            
ATOM    262 1HD2 LEU    22      57.670  73.400  55.300  1.00  0.00            
ATOM    263 2HD2 LEU    22      56.920  71.750  55.300  1.00  0.00            
ATOM    264 3HD2 LEU    22      56.200  73.110  54.590  1.00  0.00            
ATOM    265    C LEU    22      58.300  71.110  59.320  1.00  0.00            
ATOM    266    O LEU    22      57.830  70.590  60.320  1.00  0.00            
ATOM    267    N ARG    23      59.550  71.460  59.180  1.00  0.00            
ATOM    268    H ARG    23      59.820  71.660  58.220  1.00  0.00            
ATOM    269   CA ARG    23      60.600  71.500  60.170  1.00  0.00            
ATOM    270   HA ARG    23      60.180  71.390  61.180  1.00  0.00            
ATOM    271   CB ARG    23      61.570  70.330  59.940  1.00  0.00            
ATOM    272  HB1 ARG    23      60.980  69.410  59.940  1.00  0.00            
ATOM    273  HB2 ARG    23      62.250  70.300  60.790  1.00  0.00            
ATOM    274   CG ARG    23      62.370  70.200  58.660  1.00  0.00            
ATOM    275  HG1 ARG    23      63.030  71.070  58.610  1.00  0.00            
ATOM    276  HG2 ARG    23      61.700  70.210  57.800  1.00  0.00            
ATOM    277   CD ARG    23      63.290  68.950  58.530  1.00  0.00            
ATOM    278  HD1 ARG    23      62.660  68.060  58.520  1.00  0.00            
ATOM    279  HD2 ARG    23      63.870  69.030  59.450  1.00  0.00            
ATOM    280   NE ARG    23      64.150  68.940  57.320  1.00  0.00            
ATOM    281   HE ARG    23      64.300  69.840  56.900  1.00  0.00            
ATOM    282   CZ ARG    23      64.700  67.900  56.740  1.00  0.00            
ATOM    283  NH1 ARG    23      65.460  68.130  55.740  1.00  0.00            
ATOM    284 1HH1 ARG    23      65.690  69.080  55.480  1.00  0.00            
ATOM    285 2HH1 ARG    23      65.940  67.350  55.330  1.00  0.00            
ATOM    286  NH2 ARG    23      64.500  66.660  57.150  1.00  0.00            
ATOM    287 1HH2 ARG    23      64.060  66.500  58.050  1.00  0.00            
ATOM    288 2HH2 ARG    23      64.950  65.900  56.670  1.00  0.00            
ATOM    289    C ARG    23      61.350  72.820  60.280  1.00  0.00            
ATOM    290    O ARG    23      62.320  72.950  60.980  1.00  0.00            
ATOM    291    N GLY    25      60.860  73.820  59.480  1.00  0.00            
ATOM    292    H GLY    25      60.000  73.600  59.000  1.00  0.00            
ATOM    293   CA GLY    25      61.480  75.110  59.360  1.00  0.00            
ATOM    294  HA1 GLY    25      61.370  75.550  58.370  1.00  0.00            
ATOM    295  HA2 GLY    25      62.560  75.020  59.390  1.00  0.00            
ATOM    296    C GLY    25      60.940  76.080  60.420  1.00  0.00            
ATOM    297    O GLY    25      60.520  75.610  61.470  1.00  0.00            
ATOM    298    N PRO    26      61.020  77.380  60.260  1.00  0.00            
ATOM    299   CD PRO    26      61.760  77.900  59.120  1.00  0.00            
ATOM    300  HD1 PRO    26      61.210  77.580  58.230  1.00  0.00            
ATOM    301  HD2 PRO    26      62.810  77.610  59.130  1.00  0.00            
ATOM    302   CG PRO    26      61.670  79.500  59.230  1.00  0.00            
ATOM    303  HG1 PRO    26      60.740  79.930  58.870  1.00  0.00            
ATOM    304  HG2 PRO    26      62.580  79.970  58.860  1.00  0.00            
ATOM    305   CB PRO    26      61.730  79.650  60.820  1.00  0.00            
ATOM    306  HB1 PRO    26      61.330  80.650  61.000  1.00  0.00            
ATOM    307  HB2 PRO    26      62.740  79.490  61.170  1.00  0.00            
ATOM    308   CA PRO    26      60.840  78.450  61.230  1.00  0.00            
ATOM    309   HA PRO    26      61.180  78.050  62.190  1.00  0.00            
ATOM    310    C PRO    26      59.370  78.910  61.420  1.00  0.00            
ATOM    311    O PRO    26      58.540  78.690  60.570  1.00  0.00            
ATOM    312    N HYP    27      59.080  79.480  62.630  1.00  0.00            
ATOM    313  CD2 HYP    27      59.830  79.570  63.890  1.00  0.00            
ATOM    314 1HD2 HYP    27      60.390  80.500  63.990  1.00  0.00            
ATOM    315 2HD2 HYP    27      60.580  78.790  64.020  1.00  0.00            
ATOM    316   CG HYP    27      58.810  79.480  65.030  1.00  0.00            
ATOM    317   HG HYP    27      59.210  79.930  65.940  1.00  0.00            
ATOM    318  OD1 HYP    27      58.360  78.170  65.320  1.00  0.00            
ATOM    319  HD1 HYP    27      59.040  77.730  65.830  1.00  0.00            
ATOM    320   CB HYP    27      57.730  80.390  64.430  1.00  0.00            
ATOM    321  HB1 HYP    27      57.950  81.410  64.770  1.00  0.00            
ATOM    322  HB2 HYP    27      56.740  80.060  64.750  1.00  0.00            
ATOM    323   CA HYP    27      57.840  80.250  62.890  1.00  0.00            
ATOM    324   HA HYP    27      56.990  79.650  62.560  1.00  0.00            
ATOM    325    C HYP    27      57.920  81.650  62.220  1.00  0.00            
ATOM    326    O HYP    27      58.890  81.980  61.460  1.00  0.00            
ATOM    327    N GLY    28      56.860  82.430  62.410  1.00  0.00            
ATOM    328    H GLY    28      56.020  82.080  62.840  1.00  0.00            
ATOM    329   CA GLY    28      56.890  83.830  61.990  1.00  0.00            
ATOM    330  HA1 GLY    28      55.880  84.200  62.120  1.00  0.00            
ATOM    331  HA2 GLY    28      57.150  83.850  60.930  1.00  0.00            
ATOM    332    C GLY    28      57.850  84.710  62.780  1.00  0.00            
ATOM    333    O GLY    28      58.580  84.240  63.620  1.00  0.00            
ATOM    334    N PRO    29      57.900  85.990  62.510  1.00  0.00            
ATOM    335   CD PRO    29      57.480  86.610  61.280  1.00  0.00            
ATOM    336  HD1 PRO    29      56.430  86.430  61.040  1.00  0.00            
ATOM    337  HD2 PRO    29      58.120  86.230  60.490  1.00  0.00            
ATOM    338   CG PRO    29      57.770  88.090  61.500  1.00  0.00            
ATOM    339  HG1 PRO    29      56.980  88.670  61.990  1.00  0.00            
ATOM    340  HG2 PRO    29      58.110  88.580  60.590  1.00  0.00            
ATOM    341   CB PRO    29      58.970  88.090  62.450  1.00  0.00            
ATOM    342  HB1 PRO    29      59.090  88.970  63.090  1.00  0.00            
ATOM    343  HB2 PRO    29      59.880  87.940  61.880  1.00  0.00            
ATOM    344   CA PRO    29      58.730  86.890  63.420  1.00  0.00            
ATOM    345   HA PRO    29      59.700  86.480  63.710  1.00  0.00            
ATOM    346    C PRO    29      57.950  87.330  64.650  1.00  0.00            
ATOM    347    O PRO    29      56.820  86.960  64.900  1.00  0.00            
ATOM    348    N HYP    30      58.660  88.110  65.500  1.00  0.00            
ATOM    349  CD2 HYP    30      60.030  88.560  65.390  1.00  0.00            
ATOM    350 1HD2 HYP    30      60.150  89.600  65.070  1.00  0.00            
ATOM    351 2HD2 HYP    30      60.640  87.920  64.770  1.00  0.00            
ATOM    352   CG HYP    30      60.550  88.490  66.770  1.00  0.00            
ATOM    353   HG HYP    30      61.370  89.180  66.980  1.00  0.00            
ATOM    354  OD1 HYP    30      60.740  87.140  67.080  1.00  0.00            
ATOM    355  HD1 HYP    30      61.350  86.710  66.480  1.00  0.00            
ATOM    356   CB HYP    30      59.380  89.020  67.520  1.00  0.00            
ATOM    357  HB1 HYP    30      59.220  90.100  67.520  1.00  0.00            
ATOM    358  HB2 HYP    30      59.450  88.640  68.540  1.00  0.00            
ATOM    359   CA HYP    30      58.130  88.490  66.830  1.00  0.00            
ATOM    360   HA HYP    30      57.890  87.550  67.320  1.00  0.00            
ATOM    361    C HYP    30      57.000  89.460  66.650  1.00  0.00            
ATOM    362    O HYP    30      56.970  90.040  65.540  1.00  0.00            
ATOM    363    N GLY    31      56.060  89.520  67.540  1.00  0.00            
ATOM    364    H GLY    31      56.080  88.930  68.360  1.00  0.00            
ATOM    365   CA GLY    31      55.030  90.550  67.540  1.00  0.00            
ATOM    366  HA1 GLY    31      54.160  90.260  68.130  1.00  0.00            
ATOM    367  HA2 GLY    31      54.560  90.680  66.560  1.00  0.00            
ATOM    368    C GLY    31      55.460  91.860  68.100  1.00  0.00            
ATOM    369    O GLY    31      56.600  91.980  68.620  1.00  0.00            
ATOM    370    N PRO    32      54.620  92.910  67.940  1.00  0.00            
ATOM    371   CD PRO    32      53.330  92.890  67.300  1.00  0.00            
ATOM    372  HD1 PRO    32      52.540  92.610  68.000  1.00  0.00            
ATOM    373  HD2 PRO    32      53.350  92.290  66.390  1.00  0.00            
ATOM    374   CG PRO    32      53.060  94.360  66.890  1.00  0.00            
ATOM    375  HG1 PRO    32      52.000  94.550  66.710  1.00  0.00            
ATOM    376  HG2 PRO    32      53.650  94.650  66.020  1.00  0.00            
ATOM    377   CB PRO    32      53.580  95.020  68.190  1.00  0.00            
ATOM    378  HB1 PRO    32      52.860  94.900  69.000  1.00  0.00            
ATOM    379  HB2 PRO    32      53.740  96.090  68.030  1.00  0.00            
ATOM    380   CA PRO    32      54.880  94.250  68.520  1.00  0.00            
ATOM    381   HA PRO    32      55.770  94.660  68.050  1.00  0.00            
ATOM    382    C PRO    32      55.070  94.310  70.040  1.00  0.00            
ATOM    383    O PRO    32      54.640  93.420  70.710  1.00  0.00            
ATOM    384    N HYP    33      55.850  95.250  70.620  1.00  0.00            
ATOM    385  CD2 HYP    33      56.600  96.350  70.020  1.00  0.00            
ATOM    386 1HD2 HYP    33      55.980  97.240  69.900  1.00  0.00            
ATOM    387 2HD2 HYP    33      57.060  95.980  69.100  1.00  0.00            
ATOM    388   CG HYP    33      57.760  96.760  70.920  1.00  0.00            
ATOM    389   HG HYP    33      58.020  97.800  70.700  1.00  0.00            
ATOM    390  OD1 HYP    33      58.860  95.940  70.960  1.00  0.00            
ATOM    391  HD1 HYP    33      59.520  96.260  71.570  1.00  0.00            
ATOM    392   CB HYP    33      57.030  96.540  72.240  1.00  0.00            
ATOM    393  HB1 HYP    33      56.350  97.380  72.360  1.00  0.00            
ATOM    394  HB2 HYP    33      57.570  96.570  73.180  1.00  0.00            
ATOM    395   CA HYP    33      56.140  95.320  72.100  1.00  0.00            
ATOM    396   HA HYP    33      56.660  94.440  72.480  1.00  0.00            
ATOM    397    C HYP    33      54.870  95.530  72.920  1.00  0.00            
ATOM    398    O HYP    33      53.900  96.100  72.490  1.00  0.00            
ATOM    399    N GLY    34      54.970  95.130  74.220  1.00  0.00            
ATOM    400    H GLY    34      55.860  94.760  74.500  1.00  0.00            
ATOM    401   CA GLY    34      53.960  95.560  75.170  1.00  0.00            
ATOM    402  HA1 GLY    34      54.110  95.050  76.120  1.00  0.00            
ATOM    403  HA2 GLY    34      52.980  95.230  74.810  1.00  0.00            
ATOM    404    C GLY    34      53.940  97.070  75.430  1.00  0.00            
ATOM    405    O GLY    34      54.930  97.790  75.420  1.00  0.00            
ATOM    406    N NH2    35      52.730  97.370  75.840  1.00  0.00            
ATOM    407   H2 NH2    35      52.020  96.660  75.970  1.00  0.00            
ATOM    408   H1 NH2    35      52.144  96.784  75.254  1.00  0.00            
ATOM    409  CH3 ACE     1      60.670  19.750  32.530  1.00  0.00            
ATOM    410 1HH3 ACE     1      61.220  19.500  33.440  1.00  0.00            
ATOM    411 2HH3 ACE     1      60.100  18.870  32.230  1.00  0.00            
ATOM    412 3HH3 ACE     1      61.300  20.250  31.800  1.00  0.00            
ATOM    413    C ACE     1      59.650  20.780  33.000  1.00  0.00            
ATOM    414    O ACE     1      59.550  21.720  32.190  1.00  0.00            
ATOM    415    N PRO     2      58.940  20.660  34.170  1.00  0.00            
ATOM    416   CD PRO     2      59.230  19.600  35.100  1.00  0.00            
ATOM    417  HD1 PRO     2      60.130  19.860  35.650  1.00  0.00            
ATOM    418  HD2 PRO     2      59.260  18.620  34.620  1.00  0.00            
ATOM    419   CG PRO     2      57.930  19.680  35.970  1.00  0.00            
ATOM    420  HG1 PRO     2      58.150  19.340  36.990  1.00  0.00            
ATOM    421  HG2 PRO     2      57.140  19.050  35.560  1.00  0.00            
ATOM    422   CB PRO     2      57.630  21.140  36.060  1.00  0.00            
ATOM    423  HB1 PRO     2      58.270  21.600  36.810  1.00  0.00            
ATOM    424  HB2 PRO     2      56.570  21.260  36.290  1.00  0.00            
ATOM    425   CA PRO     2      58.010  21.660  34.710  1.00  0.00            
ATOM    426   HA PRO     2      57.210  21.620  33.970  1.00  0.00            
ATOM    427    C PRO     2      58.670  23.030  34.820  1.00  0.00            
ATOM    428    O PRO     2      59.950  23.080  34.890  1.00  0.00            
ATOM    429    N HYP     3      57.960  24.130  34.960  1.00  0.00            
ATOM    430  CD2 HYP     3      56.570  24.370  34.630  1.00  0.00            
ATOM    431 1HD2 HYP     3      55.980  23.680  35.240  1.00  0.00            
ATOM    432 2HD2 HYP     3      56.350  24.090  33.600  1.00  0.00            
ATOM    433   CG HYP     3      56.170  25.730  35.140  1.00  0.00            
ATOM    434   HG HYP     3      55.970  25.640  36.210  1.00  0.00            
ATOM    435  OD1 HYP     3      55.260  26.360  34.330  1.00  0.00            
ATOM    436  HD1 HYP     3      54.660  26.910  34.850  1.00  0.00            
ATOM    437   CB HYP     3      57.540  26.440  35.080  1.00  0.00            
ATOM    438  HB1 HYP     3      57.510  27.280  35.770  1.00  0.00            
ATOM    439  HB2 HYP     3      57.610  26.660  34.010  1.00  0.00            
ATOM    440   CA HYP     3      58.570  25.360  35.350  1.00  0.00            
ATOM    441   HA HYP     3      59.430  25.530  34.700  1.00  0.00            
ATOM    442    C HYP     3      59.030  25.280  36.800  1.00  0.00            
ATOM    443    O HYP     3      58.480  24.590  37.560  1.00  0.00            
ATOM    444    N GLY     4      60.060  26.100  37.110  1.00  0.00            
ATOM    445    H GLY     4      60.540  26.620  36.400  1.00  0.00            
ATOM    446   CA GLY     4      60.590  26.230  38.490  1.00  0.00            
ATOM    447  HA1 GLY     4      61.450  26.900  38.410  1.00  0.00            
ATOM    448  HA2 GLY     4      60.820  25.260  38.920  1.00  0.00            
ATOM    449    C GLY     4      59.620  26.970  39.450  1.00  0.00            
ATOM    450    O GLY     4      58.470  27.210  39.100  1.00  0.00            
ATOM    451    N PRO     5      60.140  27.310  40.640  1.00  0.00            
ATOM    452   CD PRO     5      61.360  26.680  41.230  1.00  0.00            
ATOM    453  HD1 PRO     5      62.240  27.300  41.080  1.00  0.00            
ATOM    454  HD2 PRO     5      61.430  25.630  40.940  1.00  0.00            
ATOM    455   CG PRO     5      60.980  26.710  42.650  1.00  0.00            
ATOM    456  HG1 PRO     5      61.810  26.730  43.350  1.00  0.00            
ATOM    457  HG2 PRO     5      60.210  25.940  42.770  1.00  0.00            
ATOM    458   CB PRO     5      60.370  28.120  42.840  1.00  0.00            
ATOM    459  HB1 PRO     5      61.010  29.000  42.800  1.00  0.00            
ATOM    460  HB2 PRO     5      59.940  28.150  43.840  1.00  0.00            
ATOM    461   CA PRO     5      59.370  28.120  41.670  1.00  0.00            
ATOM    462   HA PRO     5      58.470  27.570  41.920  1.00  0.00            
ATOM    463    C PRO     5      58.990  29.540  41.220  1.00  0.00            
ATOM    464    O PRO     5      59.860  30.160  40.570  1.00  0.00            
ATOM    465    N HYP     6      57.840  30.170  41.510  1.00  0.00            
ATOM    466  CD2 HYP     6      56.730  29.720  42.350  1.00  0.00            
ATOM    467 1HD2 HYP     6      56.830  29.900  43.420  1.00  0.00            
ATOM    468 2HD2 HYP     6      56.450  28.680  42.200  1.00  0.00            
ATOM    469   CG HYP     6      55.550  30.670  42.030  1.00  0.00            
ATOM    470   HG HYP     6      54.890  30.730  42.900  1.00  0.00            
ATOM    471  OD1 HYP     6      54.910  30.300  40.860  1.00  0.00            
ATOM    472  HD1 HYP     6      54.430  29.500  41.070  1.00  0.00            
ATOM    473   CB HYP     6      56.180  32.050  41.810  1.00  0.00            
ATOM    474  HB1 HYP     6      56.460  32.570  42.730  1.00  0.00            
ATOM    475  HB2 HYP     6      55.630  32.620  41.060  1.00  0.00            
ATOM    476   CA HYP     6      57.500  31.590  41.090  1.00  0.00            
ATOM    477   HA HYP     6      57.240  31.640  40.030  1.00  0.00            
ATOM    478    C HYP     6      58.630  32.610  41.480  1.00  0.00            
ATOM    479    O HYP     6      59.310  32.390  42.500  1.00  0.00            
ATOM    480    N GLY     7      58.710  33.710  40.770  1.00  0.00            
ATOM    481    H GLY     7      57.990  33.850  40.080  1.00  0.00            
ATOM    482   CA GLY     7      59.790  34.770  40.830  1.00  0.00            
ATOM    483  HA1 GLY     7      59.720  35.390  39.940  1.00  0.00            
ATOM    484  HA2 GLY     7      60.730  34.210  40.800  1.00  0.00            
ATOM    485    C GLY     7      59.850  35.670  42.020  1.00  0.00            
ATOM    486    O GLY     7      58.950  35.690  42.830  1.00  0.00            
ATOM    487    N PRO     8      60.810  36.530  42.110  1.00  0.00            
ATOM    488   CD PRO     8      61.960  36.680  41.230  1.00  0.00            
ATOM    489  HD1 PRO     8      61.580  36.900  40.240  1.00  0.00            
ATOM    490  HD2 PRO     8      62.620  35.810  41.310  1.00  0.00            
ATOM    491   CG PRO     8      62.800  37.780  41.750  1.00  0.00            
ATOM    492  HG1 PRO     8      62.440  38.680  41.260  1.00  0.00            
ATOM    493  HG2 PRO     8      63.870  37.750  41.560  1.00  0.00            
ATOM    494   CB PRO     8      62.480  37.810  43.250  1.00  0.00            
ATOM    495  HB1 PRO     8      62.570  38.740  43.810  1.00  0.00            
ATOM    496  HB2 PRO     8      63.100  37.020  43.660  1.00  0.00            
ATOM    497   CA PRO     8      60.980  37.480  43.200  1.00  0.00            
ATOM    498   HA PRO     8      60.780  36.970  44.150  1.00  0.00            
ATOM    499    C PRO     8      60.170  38.830  43.120  1.00  0.00            
ATOM    500    O PRO     8      59.540  38.980  42.060  1.00  0.00            
ATOM    501    N HYP     9      60.010  39.700  44.090  1.00  0.00            
ATOM    502  CD2 HYP     9      60.170  39.460  45.570  1.00  0.00            
ATOM    503 1HD2 HYP     9      61.200  39.610  45.880  1.00  0.00            
ATOM    504 2HD2 HYP     9      59.970  38.470  45.980  1.00  0.00            
ATOM    505   CG HYP     9      59.270  40.450  46.260  1.00  0.00            
ATOM    506   HG HYP     9      59.710  40.750  47.220  1.00  0.00            
ATOM    507  OD1 HYP     9      57.940  39.960  46.390  1.00  0.00            
ATOM    508  HD1 HYP     9      57.360  40.630  46.780  1.00  0.00            
ATOM    509   CB HYP     9      59.290  41.640  45.330  1.00  0.00            
ATOM    510  HB1 HYP     9      60.140  42.320  45.390  1.00  0.00            
ATOM    511  HB2 HYP     9      58.390  42.240  45.450  1.00  0.00            
ATOM    512   CA HYP     9      59.270  40.970  43.920  1.00  0.00            
ATOM    513   HA HYP     9      58.260  40.740  43.590  1.00  0.00            
ATOM    514    C HYP     9      59.970  41.820  42.910  1.00  0.00            
ATOM    515    O HYP     9      61.130  41.580  42.660  1.00  0.00            
ATOM    516    N GLY    10      59.210  42.650  42.170  1.00  0.00            
ATOM    517    H GLY    10      58.210  42.670  42.330  1.00  0.00            
ATOM    518   CA GLY    10      59.700  43.590  41.230  1.00  0.00            
ATOM    519  HA1 GLY    10      58.900  43.930  40.560  1.00  0.00            
ATOM    520  HA2 GLY    10      60.430  43.160  40.540  1.00  0.00            
ATOM    521    C GLY    10      60.280  44.860  41.860  1.00  0.00            
ATOM    522    O GLY    10      60.520  44.950  43.090  1.00  0.00            
ATOM    523    N PRO    11      60.890  45.790  41.110  1.00  0.00            
ATOM    524   CD PRO    11      60.640  46.070  39.690  1.00  0.00            
ATOM    525  HD1 PRO    11      59.570  46.160  39.490  1.00  0.00            
ATOM    526  HD2 PRO    11      60.890  45.170  39.140  1.00  0.00            
ATOM    527   CG PRO    11      61.430  47.330  39.260  1.00  0.00            
ATOM    528  HG1 PRO    11      60.810  48.210  39.460  1.00  0.00            
ATOM    529  HG2 PRO    11      61.770  47.350  38.230  1.00  0.00            
ATOM    530   CB PRO    11      62.610  47.270  40.300  1.00  0.00            
ATOM    531  HB1 PRO    11      63.120  48.230  40.390  1.00  0.00            
ATOM    532  HB2 PRO    11      63.320  46.510  39.980  1.00  0.00            
ATOM    533   CA PRO    11      61.990  46.680  41.560  1.00  0.00            
ATOM    534   HA PRO    11      62.700  46.100  42.150  1.00  0.00            
ATOM    535    C PRO    11      61.450  47.840  42.450  1.00  0.00            
ATOM    536    O PRO    11      60.240  48.080  42.360  1.00  0.00            
ATOM    537    N HYP    12      62.250  48.500  43.260  1.00  0.00            
ATOM    538  CD2 HYP    12      63.650  48.070  43.530  1.00  0.00            
ATOM    539 1HD2 HYP    12      64.340  48.490  42.800  1.00  0.00            
ATOM    540 2HD2 HYP    12      63.740  46.980  43.490  1.00  0.00            
ATOM    541   CG HYP    12      63.800  48.550  44.960  1.00  0.00            
ATOM    542   HG HYP    12      64.790  48.850  45.300  1.00  0.00            
ATOM    543  OD1 HYP    12      63.240  47.540  45.800  1.00  0.00            
ATOM    544  HD1 HYP    12      63.340  47.660  46.750  1.00  0.00            
ATOM    545   CB HYP    12      63.050  49.840  44.890  1.00  0.00            
ATOM    546  HB1 HYP    12      63.500  50.660  44.330  1.00  0.00            
ATOM    547  HB2 HYP    12      62.830  50.170  45.910  1.00  0.00            
ATOM    548   CA HYP    12      61.710  49.450  44.150  1.00  0.00            
ATOM    549   HA HYP    12      61.030  48.880  44.800  1.00  0.00            
ATOM    550    C HYP    12      61.070  50.680  43.510  1.00  0.00            
ATOM    551    O HYP    12      61.650  51.200  42.580  1.00  0.00            
ATOM    552    N GLY    13      59.900  51.120  44.000  1.00  0.00            
ATOM    553    H GLY    13      59.520  50.740  44.860  1.00  0.00            
ATOM    554   CA GLY    13      59.070  52.250  43.460  1.00  0.00            
ATOM    555  HA1 GLY    13      58.090  52.260  43.950  1.00  0.00            
ATOM    556  HA2 GLY    13      59.090  52.220  42.370  1.00  0.00            
ATOM    557    C GLY    13      59.680  53.690  43.700  1.00  0.00            
ATOM    558    O GLY    13      60.770  53.850  44.370  1.00  0.00            
ATOM    559    N PRO    14      59.080  54.810  43.160  1.00  0.00            
ATOM    560   CD PRO    14      57.940  54.890  42.280  1.00  0.00            
ATOM    561  HD1 PRO    14      57.000  54.900  42.820  1.00  0.00            
ATOM    562  HD2 PRO    14      57.830  54.070  41.570  1.00  0.00            
ATOM    563   CG PRO    14      58.160  56.090  41.390  1.00  0.00            
ATOM    564  HG1 PRO    14      57.230  56.560  41.070  1.00  0.00            
ATOM    565  HG2 PRO    14      58.880  55.920  40.580  1.00  0.00            
ATOM    566   CB PRO    14      58.910  57.020  42.320  1.00  0.00            
ATOM    567  HB1 PRO    14      58.270  57.690  42.880  1.00  0.00            
ATOM    568  HB2 PRO    14      59.540  57.650  41.690  1.00  0.00            
ATOM    569   CA PRO    14      59.840  56.080  43.130  1.00  0.00            
ATOM    570   HA PRO    14      60.770  56.000  42.560  1.00  0.00            
ATOM    571    C PRO    14      60.130  56.690  44.540  1.00  0.00            
ATOM    572    O PRO    14      59.370  56.390  45.440  1.00  0.00            
ATOM    573    N HYP    15      61.070  57.630  44.700  1.00  0.00            
ATOM    574  CD2 HYP    15      62.370  57.650  44.010  1.00  0.00            
ATOM    575 1HD2 HYP    15      62.380  57.960  42.960  1.00  0.00            
ATOM    576 2HD2 HYP    15      62.850  56.680  44.060  1.00  0.00            
ATOM    577   CG HYP    15      63.310  58.610  44.810  1.00  0.00            
ATOM    578   HG HYP    15      64.000  59.170  44.180  1.00  0.00            
ATOM    579  OD1 HYP    15      64.060  57.800  45.730  1.00  0.00            
ATOM    580  HD1 HYP    15      64.610  58.280  46.360  1.00  0.00            
ATOM    581   CB HYP    15      62.360  59.470  45.700  1.00  0.00            
ATOM    582  HB1 HYP    15      62.040  60.350  45.150  1.00  0.00            
ATOM    583  HB2 HYP    15      62.790  59.830  46.640  1.00  0.00            
ATOM    584   CA HYP    15      61.110  58.540  45.860  1.00  0.00            
ATOM    585   HA HYP    15      61.270  57.940  46.760  1.00  0.00            
ATOM    586    C HYP    15      59.860  59.460  45.990  1.00  0.00            
ATOM    587    O HYP    15      59.190  59.980  45.070  1.00  0.00            
ATOM    588    N GLY    16      59.500  59.610  47.250  1.00  0.00            
ATOM    589    H GLY    16      60.140  59.240  47.940  1.00  0.00            
ATOM    590   CA GLY    16      58.420  60.520  47.770  1.00  0.00            
ATOM    591  HA1 GLY    16      58.240  60.340  48.830  1.00  0.00            
ATOM    592  HA2 GLY    16      57.480  60.370  47.240  1.00  0.00            
ATOM    593    C GLY    16      58.810  62.000  47.600  1.00  0.00            
ATOM    594    O GLY    16      59.960  62.430  47.670  1.00  0.00            
ATOM    595    N GLU    17      57.770  62.850  47.410  1.00  0.00            
ATOM    596    H GLU    17      56.840  62.540  47.650  1.00  0.00            
ATOM    597   CA GLU    17      57.980  64.340  47.370  1.00  0.00            
ATOM    598   HA GLU    17      58.690  64.580  46.570  1.00  0.00            
ATOM    599   CB GLU    17      56.570  65.050  46.930  1.00  0.00            
ATOM    600  HB1 GLU    17      56.760  66.120  47.010  1.00  0.00            
ATOM    601  HB2 GLU    17      55.740  64.720  47.560  1.00  0.00            
ATOM    602   CG GLU    17      56.190  64.700  45.470  1.00  0.00            
ATOM    603  HG1 GLU    17      55.960  63.650  45.340  1.00  0.00            
ATOM    604  HG2 GLU    17      56.980  65.030  44.780  1.00  0.00            
ATOM    605   CD GLU    17      54.980  65.510  44.940  1.00  0.00            
ATOM    606  OE1 GLU    17      55.100  66.130  43.870  1.00  0.00            
ATOM    607  OE2 GLU    17      53.950  65.730  45.650  1.00  0.00            
ATOM    608    C GLU    17      58.450  64.940  48.740  1.00  0.00            
ATOM    609    O GLU    17      57.960  64.550  49.820  1.00  0.00            
ATOM    610    N HYP    18      59.350  65.940  48.730  1.00  0.00            
ATOM    611  CD2 HYP    18      60.380  66.300  47.720  1.00  0.00            
ATOM    612 1HD2 HYP    18      60.000  67.030  47.010  1.00  0.00            
ATOM    613 2HD2 HYP    18      60.770  65.420  47.190  1.00  0.00            
ATOM    614   CG HYP    18      61.460  66.910  48.620  1.00  0.00            
ATOM    615   HG HYP    18      62.070  67.510  47.950  1.00  0.00            
ATOM    616  OD1 HYP    18      62.240  65.870  49.260  1.00  0.00            
ATOM    617  HD1 HYP    18      63.060  65.810  48.770  1.00  0.00            
ATOM    618   CB HYP    18      60.680  67.680  49.610  1.00  0.00            
ATOM    619  HB1 HYP    18      60.370  68.590  49.090  1.00  0.00            
ATOM    620  HB2 HYP    18      61.260  67.910  50.510  1.00  0.00            
ATOM    621   CA HYP    18      59.460  66.820  49.900  1.00  0.00            
ATOM    622   HA HYP    18      59.670  66.260  50.820  1.00  0.00            
ATOM    623    C HYP    18      58.280  67.780  50.220  1.00  0.00            
ATOM    624    O HYP    18      57.550  68.140  49.270  1.00  0.00            
ATOM    625    N GLY    19      58.080  68.230  51.430  1.00  0.00            
ATOM    626    H GLY    19      58.840  68.070  52.080  1.00  0.00            
ATOM    627   CA GLY    19      57.000  69.170  51.760  1.00  0.00            
ATOM    628  HA1 GLY    19      56.910  69.170  52.850  1.00  0.00            
ATOM    629  HA2 GLY    19      56.070  68.760  51.370  1.00  0.00            
ATOM    630    C GLY    19      57.180  70.570  51.140  1.00  0.00            
ATOM    631    O GLY    19      58.140  71.260  51.440  1.00  0.00            
ATOM    632    N GLN    20      56.260  71.030  50.400  1.00  0.00            
ATOM    633    H GLN    20      55.430  70.480  50.220  1.00  0.00            
ATOM    634   CA GLN    20      56.390  72.260  49.590  1.00  0.00            
ATOM    635   HA GLN    20      57.250  72.810  49.980  1.00  0.00            
ATOM    636   CB GLN    20      56.730  71.880  48.090  1.00  0.00            
ATOM    637  HB1 GLN    20      56.890  72.840  47.600  1.00  0.00            
ATOM    638  HB2 GLN    20      55.830  71.510  47.600  1.00  0.00            
ATOM    639   CG GLN    20      57.960  71.110  47.750  1.00  0.00            
ATOM    640  HG1 GLN    20      58.040  70.230  48.380  1.00  0.00            
ATOM    641  HG2 GLN    20      58.800  71.760  48.020  1.00  0.00            
ATOM    642   CD GLN    20      58.140  70.660  46.290  1.00  0.00            
ATOM    643  OE1 GLN    20      58.420  71.480  45.400  1.00  0.00            
ATOM    644  NE2 GLN    20      57.880  69.460  45.900  1.00  0.00            
ATOM    645 1HE2 GLN    20      57.360  68.820  46.490  1.00  0.00            
ATOM    646 2HE2 GLN    20      57.950  69.300  44.900  1.00  0.00            
ATOM    647    C GLN    20      55.100  73.070  49.610  1.00  0.00            
ATOM    648    O GLN    20      54.020  72.470  49.680  1.00  0.00            
ATOM    649    N GLY    21      55.110  74.390  49.710  1.00  0.00            
ATOM    650    H GLY    21      55.980  74.900  49.780  1.00  0.00            
ATOM    651   CA GLY    21      53.950  75.210  49.510  1.00  0.00            
ATOM    652  HA1 GLY    21      53.280  74.680  48.830  1.00  0.00            
ATOM    653  HA2 GLY    21      54.250  76.120  49.000  1.00  0.00            
ATOM    654    C GLY    21      53.100  75.510  50.760  1.00  0.00            
ATOM    655    O GLY    21      52.230  76.350  50.750  1.00  0.00            
ATOM    656    N LEU    22      53.370  74.830  51.890  1.00  0.00            
ATOM    657    H LEU    22      54.000  74.040  51.830  1.00  0.00            
ATOM    658   CA LEU    22      52.610  74.890  53.110  1.00  0.00            
ATOM    659   HA LEU    22      51.540  74.880  52.920  1.00  0.00            
ATOM    660   CB LEU    22      53.000  73.690  54.010  1.00  0.00            
ATOM    661  HB1 LEU    22      52.650  73.880  55.030  1.00  0.00            
ATOM    662  HB2 LEU    22      54.080  73.650  54.110  1.00  0.00            
ATOM    663   CG LEU    22      52.440  72.370  53.480  1.00  0.00            
ATOM    664   HG LEU    22      52.270  72.510  52.410  1.00  0.00            
ATOM    665  CD1 LEU    22      53.480  71.360  53.450  1.00  0.00            
ATOM    666 1HD1 LEU    22      53.110  70.530  52.850  1.00  0.00            
ATOM    667 2HD1 LEU    22      54.270  71.860  52.890  1.00  0.00            
ATOM    668 3HD1 LEU    22      53.800  71.000  54.430  1.00  0.00            
ATOM    669  CD2 LEU    22      51.110  71.860  54.170  1.00  0.00            
ATOM    670 1HD2 LEU    22      51.320  71.770  55.240  1.00  0.00            
ATOM    671 2HD2 LEU    22      50.340  72.590  53.930  1.00  0.00            
ATOM    672 3HD2 LEU    22      50.780  70.920  53.720  1.00  0.00            
ATOM    673    C LEU    22      53.060  76.250  53.780  1.00  0.00            
ATOM    674    O LEU    22      54.250  76.610  53.950  1.00  0.00            
ATOM    675    N ARG    23      52.130  76.920  54.410  1.00  0.00            
ATOM    676    H ARG    23      51.170  76.640  54.260  1.00  0.00            
ATOM    677   CA ARG    23      52.380  77.990  55.400  1.00  0.00            
ATOM    678   HA ARG    23      53.100  78.620  54.890  1.00  0.00            
ATOM    679   CB ARG    23      51.040  78.640  55.600  1.00  0.00            
ATOM    680  HB1 ARG    23      50.520  78.020  56.340  1.00  0.00            
ATOM    681  HB2 ARG    23      50.410  78.640  54.710  1.00  0.00            
ATOM    682   CG ARG    23      51.080  80.020  56.280  1.00  0.00            
ATOM    683  HG1 ARG    23      51.320  80.020  57.350  1.00  0.00            
ATOM    684  HG2 ARG    23      50.040  80.370  56.240  1.00  0.00            
ATOM    685   CD ARG    23      51.950  81.050  55.660  1.00  0.00            
ATOM    686  HD1 ARG    23      52.930  80.600  55.510  1.00  0.00            
ATOM    687  HD2 ARG    23      52.080  81.810  56.430  1.00  0.00            
ATOM    688   NE ARG    23      51.520  81.570  54.290  1.00  0.00            
ATOM    689   HE ARG    23      50.710  81.140  53.870  1.00  0.00            
ATOM    690   CZ ARG    23      52.230  82.410  53.620  1.00  0.00            
ATOM    691  NH1 ARG    23      51.820  82.730  52.430  1.00  0.00            
ATOM    692 1HH1 ARG    23      51.030  82.210  52.090  1.00  0.00            
ATOM    693 2HH1 ARG    23      52.370  83.330  51.830  1.00  0.00            
ATOM    694  NH2 ARG    23      53.350  83.000  53.960  1.00  0.00            
ATOM    695 1HH2 ARG    23      53.700  82.860  54.900  1.00  0.00            
ATOM    696 2HH2 ARG    23      53.860  83.610  53.340  1.00  0.00            
ATOM    697    C ARG    23      52.960  77.470  56.710  1.00  0.00            
ATOM    698    O ARG    23      52.490  76.500  57.290  1.00  0.00            
ATOM    699    N GLY    25      53.980  78.140  57.270  1.00  0.00            
ATOM    700    H GLY    25      54.300  78.920  56.720  1.00  0.00            
ATOM    701   CA GLY    25      54.610  77.930  58.640  1.00  0.00            
ATOM    702  HA1 GLY    25      55.520  78.530  58.690  1.00  0.00            
ATOM    703  HA2 GLY    25      54.850  76.870  58.700  1.00  0.00            
ATOM    704    C GLY    25      53.840  78.480  59.880  1.00  0.00            
ATOM    705    O GLY    25      52.860  79.180  59.650  1.00  0.00            
ATOM    706    N PRO    26      54.230  78.160  61.080  1.00  0.00            
ATOM    707   CD PRO    26      55.420  77.380  61.370  1.00  0.00            
ATOM    708  HD1 PRO    26      56.210  78.090  61.100  1.00  0.00            
ATOM    709  HD2 PRO    26      55.470  76.490  60.760  1.00  0.00            
ATOM    710   CG PRO    26      55.380  77.030  62.830  1.00  0.00            
ATOM    711  HG1 PRO    26      56.210  77.510  63.360  1.00  0.00            
ATOM    712  HG2 PRO    26      55.350  75.960  63.030  1.00  0.00            
ATOM    713   CB PRO    26      54.080  77.580  63.390  1.00  0.00            
ATOM    714  HB1 PRO    26      54.220  78.060  64.360  1.00  0.00            
ATOM    715  HB2 PRO    26      53.370  76.790  63.650  1.00  0.00            
ATOM    716   CA PRO    26      53.430  78.370  62.230  1.00  0.00            
ATOM    717   HA PRO    26      52.440  78.010  61.950  1.00  0.00            
ATOM    718    C PRO    26      53.540  79.860  62.630  1.00  0.00            
ATOM    719    O PRO    26      54.540  80.490  62.270  1.00  0.00            
ATOM    720    N HYP    27      52.780  80.400  63.610  1.00  0.00            
ATOM    721  CD2 HYP    27      51.540  79.790  64.130  1.00  0.00            
ATOM    722 1HD2 HYP    27      51.740  79.360  65.110  1.00  0.00            
ATOM    723 2HD2 HYP    27      51.010  79.190  63.390  1.00  0.00            
ATOM    724   CG HYP    27      50.640  81.000  64.390  1.00  0.00            
ATOM    725   HG HYP    27      49.960  80.870  65.230  1.00  0.00            
ATOM    726  OD1 HYP    27      49.910  81.540  63.350  1.00  0.00            
ATOM    727  HD1 HYP    27      49.350  82.220  63.740  1.00  0.00            
ATOM    728   CB HYP    27      51.730  82.070  64.820  1.00  0.00            
ATOM    729  HB1 HYP    27      51.880  82.030  65.900  1.00  0.00            
ATOM    730  HB2 HYP    27      51.360  83.080  64.660  1.00  0.00            
ATOM    731   CA HYP    27      53.010  81.750  64.080  1.00  0.00            
ATOM    732   HA HYP    27      53.020  82.360  63.180  1.00  0.00            
ATOM    733    C HYP    27      54.310  82.000  64.910  1.00  0.00            
ATOM    734    O HYP    27      54.740  81.140  65.570  1.00  0.00            
ATOM    735    N GLY    28      54.940  83.180  64.830  1.00  0.00            
ATOM    736    H GLY    28      54.550  83.910  64.260  1.00  0.00            
ATOM    737   CA GLY    28      55.960  83.680  65.730  1.00  0.00            
ATOM    738  HA1 GLY    28      56.390  84.600  65.330  1.00  0.00            
ATOM    739  HA2 GLY    28      56.720  82.900  65.830  1.00  0.00            
ATOM    740    C GLY    28      55.400  84.030  67.170  1.00  0.00            
ATOM    741    O GLY    28      54.190  83.840  67.420  1.00  0.00            
ATOM    742    N PRO    29      56.310  84.390  68.090  1.00  0.00            
ATOM    743   CD PRO    29      57.720  84.590  67.750  1.00  0.00            
ATOM    744  HD1 PRO    29      57.840  85.380  67.010  1.00  0.00            
ATOM    745  HD2 PRO    29      58.240  83.700  67.420  1.00  0.00            
ATOM    746   CG PRO    29      58.340  85.130  68.990  1.00  0.00            
ATOM    747  HG1 PRO    29      58.350  86.220  68.980  1.00  0.00            
ATOM    748  HG2 PRO    29      59.380  84.790  68.970  1.00  0.00            
ATOM    749   CB PRO    29      57.510  84.540  70.140  1.00  0.00            
ATOM    750  HB1 PRO    29      57.560  85.160  71.040  1.00  0.00            
ATOM    751  HB2 PRO    29      57.770  83.500  70.330  1.00  0.00            
ATOM    752   CA PRO    29      56.100  84.550  69.510  1.00  0.00            
ATOM    753   HA PRO    29      55.430  83.750  69.840  1.00  0.00            
ATOM    754    C PRO    29      55.450  85.910  69.900  1.00  0.00            
ATOM    755    O PRO    29      55.590  86.880  69.170  1.00  0.00            
ATOM    756    N HYP    30      54.780  85.990  71.060  1.00  0.00            
ATOM    757  CD2 HYP    30      54.330  84.800  71.830  1.00  0.00            
ATOM    758 1HD2 HYP    30      55.130  84.220  72.290  1.00  0.00            
ATOM    759 2HD2 HYP    30      53.900  84.020  71.200  1.00  0.00            
ATOM    760   CG HYP    30      53.310  85.330  72.860  1.00  0.00            
ATOM    761   HG HYP    30      53.220  84.690  73.740  1.00  0.00            
ATOM    762  OD1 HYP    30      52.030  85.400  72.220  1.00  0.00            
ATOM    763  HD1 HYP    30      51.570  85.960  72.860  1.00  0.00            
ATOM    764   CB HYP    30      53.850  86.780  73.090  1.00  0.00            
ATOM    765  HB1 HYP    30      54.650  86.820  73.830  1.00  0.00            
ATOM    766  HB2 HYP    30      53.030  87.420  73.400  1.00  0.00            
ATOM    767   CA HYP    30      54.430  87.190  71.710  1.00  0.00            
ATOM    768   HA HYP    30      53.610  87.660  71.160  1.00  0.00            
ATOM    769    C HYP    30      55.520  88.250  71.770  1.00  0.00            
ATOM    770    O HYP    30      56.670  87.870  72.080  1.00  0.00            
ATOM    771    N GLY    31      55.200  89.520  71.410  1.00  0.00            
ATOM    772    H GLY    31      54.230  89.660  71.170  1.00  0.00            
ATOM    773   CA GLY    31      56.150  90.630  71.420  1.00  0.00            
ATOM    774  HA1 GLY    31      55.660  91.580  71.250  1.00  0.00            
ATOM    775  HA2 GLY    31      56.860  90.540  70.590  1.00  0.00            
ATOM    776    C GLY    31      57.040  90.940  72.630  1.00  0.00            
ATOM    777    O GLY    31      56.860  90.340  73.650  1.00  0.00            
ATOM    778    N PRO    32      57.950  91.920  72.530  1.00  0.00            
ATOM    779   CD PRO    32      58.450  92.500  71.320  1.00  0.00            
ATOM    780  HD1 PRO    32      57.750  93.290  71.040  1.00  0.00            
ATOM    781  HD2 PRO    32      58.330  91.800  70.500  1.00  0.00            
ATOM    782   CG PRO    32      59.810  92.920  71.600  1.00  0.00            
ATOM    783  HG1 PRO    32      60.130  93.770  71.000  1.00  0.00            
ATOM    784  HG2 PRO    32      60.390  92.020  71.390  1.00  0.00            
ATOM    785   CB PRO    32      59.760  93.270  73.050  1.00  0.00            
ATOM    786  HB1 PRO    32      59.350  94.280  73.060  1.00  0.00            
ATOM    787  HB2 PRO    32      60.750  93.310  73.510  1.00  0.00            
ATOM    788   CA PRO    32      58.840  92.290  73.640  1.00  0.00            
ATOM    789   HA PRO    32      59.430  91.440  73.960  1.00  0.00            
ATOM    790    C PRO    32      58.150  92.940  74.900  1.00  0.00            
ATOM    791    O PRO    32      57.190  93.650  74.650  1.00  0.00            
ATOM    792    N HYP    33      58.500  92.710  76.210  1.00  0.00            
ATOM    793  CD2 HYP    33      59.570  91.740  76.720  1.00  0.00            
ATOM    794 1HD2 HYP    33      60.440  92.310  77.030  1.00  0.00            
ATOM    795 2HD2 HYP    33      59.800  90.870  76.110  1.00  0.00            
ATOM    796   CG HYP    33      58.950  91.240  78.040  1.00  0.00            
ATOM    797   HG HYP    33      59.660  90.750  78.700  1.00  0.00            
ATOM    798  OD1 HYP    33      58.010  90.300  77.710  1.00  0.00            
ATOM    799  HD1 HYP    33      57.560  90.150  78.550  1.00  0.00            
ATOM    800   CB HYP    33      58.420  92.580  78.560  1.00  0.00            
ATOM    801  HB1 HYP    33      59.210  93.270  78.880  1.00  0.00            
ATOM    802  HB2 HYP    33      57.660  92.380  79.310  1.00  0.00            
ATOM    803   CA HYP    33      57.780  93.280  77.320  1.00  0.00            
ATOM    804   HA HYP    33      56.740  92.980  77.210  1.00  0.00            
ATOM    805    C HYP    33      57.970  94.810  77.350  1.00  0.00            
ATOM    806    O HYP    33      58.940  95.460  77.100  1.00  0.00            
ATOM    807    N GLY    34      56.860  95.510  77.730  1.00  0.00            
ATOM    808    H GLY    34      55.960  95.040  77.750  1.00  0.00            
ATOM    809   CA GLY    34      56.810  96.940  77.830  1.00  0.00            
ATOM    810  HA1 GLY    34      57.030  97.370  76.850  1.00  0.00            
ATOM    811  HA2 GLY    34      57.570  97.300  78.530  1.00  0.00            
ATOM    812    C GLY    34      55.530  97.450  78.550  1.00  0.00            
ATOM    813    O GLY    34      54.640  96.740  78.930  1.00  0.00            
ATOM    814    N NH2    35      55.410  98.800  78.580  1.00  0.00            
ATOM    815   H2 NH2    35      56.120  99.320  78.100  1.00  0.00            
ATOM    816   H1 NH2    35      54.824  98.214  77.994  1.00  0.00            
ATOM    817  CH3 ACE     1      62.620  23.150  32.320  1.00  0.00            
ATOM    818 1HH3 ACE     1      61.970  22.760  31.540  1.00  0.00            
ATOM    819 2HH3 ACE     1      63.620  22.700  32.310  1.00  0.00            
ATOM    820 3HH3 ACE     1      62.130  22.960  33.270  1.00  0.00            
ATOM    821    C ACE     1      62.650  24.620  32.140  1.00  0.00            
ATOM    822    O ACE     1      63.760  25.260  32.180  1.00  0.00            
ATOM    823    N PRO     2      61.480  25.310  32.010  1.00  0.00            
ATOM    824   CD PRO     2      60.190  24.630  31.640  1.00  0.00            
ATOM    825  HD1 PRO     2      59.610  24.350  32.520  1.00  0.00            
ATOM    826  HD2 PRO     2      60.350  23.790  30.970  1.00  0.00            
ATOM    827   CG PRO     2      59.470  25.670  30.790  1.00  0.00            
ATOM    828  HG1 PRO     2      58.400  25.530  30.680  1.00  0.00            
ATOM    829  HG2 PRO     2      60.030  25.660  29.850  1.00  0.00            
ATOM    830   CB PRO     2      59.840  26.980  31.580  1.00  0.00            
ATOM    831  HB1 PRO     2      59.320  26.900  32.530  1.00  0.00            
ATOM    832  HB2 PRO     2      59.630  27.970  31.150  1.00  0.00            
ATOM    833   CA PRO     2      61.290  26.800  31.960  1.00  0.00            
ATOM    834   HA PRO     2      61.910  27.190  31.150  1.00  0.00            
ATOM    835    C PRO     2      61.550  27.590  33.260  1.00  0.00            
ATOM    836    O PRO     2      61.330  27.120  34.370  1.00  0.00            
ATOM    837    N HYP     3      62.010  28.860  33.240  1.00  0.00            
ATOM    838  CD2 HYP     3      62.420  29.560  32.010  1.00  0.00            
ATOM    839 1HD2 HYP     3      61.610  29.430  31.290  1.00  0.00            
ATOM    840 2HD2 HYP     3      63.320  29.120  31.580  1.00  0.00            
ATOM    841   CG HYP     3      62.760  30.970  32.440  1.00  0.00            
ATOM    842   HG HYP     3      62.440  31.640  31.650  1.00  0.00            
ATOM    843  OD1 HYP     3      64.130  30.950  32.720  1.00  0.00            
ATOM    844  HD1 HYP     3      64.290  31.470  33.510  1.00  0.00            
ATOM    845   CB HYP     3      61.880  31.210  33.730  1.00  0.00            
ATOM    846  HB1 HYP     3      60.830  31.490  33.640  1.00  0.00            
ATOM    847  HB2 HYP     3      62.320  32.010  34.320  1.00  0.00            
ATOM    848   CA HYP     3      61.770  29.780  34.290  1.00  0.00            
ATOM    849   HA HYP     3      62.570  29.580  35.010  1.00  0.00            
ATOM    850    C HYP     3      60.360  29.590  34.970  1.00  0.00            
ATOM    851    O HYP     3      59.360  29.480  34.280  1.00  0.00            
ATOM    852    N GLY     4      60.420  29.810  36.300  1.00  0.00            
ATOM    853    H GLY     4      61.320  29.610  36.720  1.00  0.00            
ATOM    854   CA GLY     4      59.270  29.880  37.140  1.00  0.00            
ATOM    855  HA1 GLY     4      59.570  29.880  38.180  1.00  0.00            
ATOM    856  HA2 GLY     4      58.680  28.970  37.010  1.00  0.00            
ATOM    857    C GLY     4      58.300  31.130  36.710  1.00  0.00            
ATOM    858    O GLY     4      58.670  32.140  36.040  1.00  0.00            
ATOM    859    N PRO     5      57.010  31.050  37.050  1.00  0.00            
ATOM    860   CD PRO     5      56.380  29.830  37.490  1.00  0.00            
ATOM    861  HD1 PRO     5      56.650  29.700  38.530  1.00  0.00            
ATOM    862  HD2 PRO     5      56.620  29.010  36.820  1.00  0.00            
ATOM    863   CG PRO     5      54.900  30.070  37.410  1.00  0.00            
ATOM    864  HG1 PRO     5      54.400  29.450  38.150  1.00  0.00            
ATOM    865  HG2 PRO     5      54.450  29.830  36.450  1.00  0.00            
ATOM    866   CB PRO     5      54.760  31.560  37.620  1.00  0.00            
ATOM    867  HB1 PRO     5      54.900  31.760  38.680  1.00  0.00            
ATOM    868  HB2 PRO     5      53.800  31.950  37.280  1.00  0.00            
ATOM    869   CA PRO     5      55.930  32.080  36.780  1.00  0.00            
ATOM    870   HA PRO     5      55.740  32.200  35.720  1.00  0.00            
ATOM    871    C PRO     5      56.280  33.550  37.330  1.00  0.00            
ATOM    872    O PRO     5      56.950  33.660  38.390  1.00  0.00            
ATOM    873    N HYP     6      55.880  34.600  36.660  1.00  0.00            
ATOM    874  CD2 HYP     6      54.950  34.630  35.560  1.00  0.00            
ATOM    875 1HD2 HYP     6      53.920  34.470  35.880  1.00  0.00            
ATOM    876 2HD2 HYP     6      55.150  33.860  34.820  1.00  0.00            
ATOM    877   CG HYP     6      55.110  35.980  34.900  1.00  0.00            
ATOM    878   HG HYP     6      54.190  36.390  34.480  1.00  0.00            
ATOM    879  OD1 HYP     6      56.130  35.980  33.900  1.00  0.00            
ATOM    880  HD1 HYP     6      56.720  35.240  34.000  1.00  0.00            
ATOM    881   CB HYP     6      55.450  36.850  36.140  1.00  0.00            
ATOM    882  HB1 HYP     6      54.520  37.000  36.690  1.00  0.00            
ATOM    883  HB2 HYP     6      55.970  37.800  36.000  1.00  0.00            
ATOM    884   CA HYP     6      56.260  35.980  37.050  1.00  0.00            
ATOM    885   HA HYP     6      57.330  36.170  36.920  1.00  0.00            
ATOM    886    C HYP     6      55.990  36.250  38.540  1.00  0.00            
ATOM    887    O HYP     6      54.950  35.960  39.150  1.00  0.00            
ATOM    888    N GLY     7      56.950  36.930  39.130  1.00  0.00            
ATOM    889    H GLY     7      57.820  37.070  38.630  1.00  0.00            
ATOM    890   CA GLY     7      56.900  37.320  40.500  1.00  0.00            
ATOM    891  HA1 GLY     7      57.920  37.520  40.840  1.00  0.00            
ATOM    892  HA2 GLY     7      56.590  36.410  41.010  1.00  0.00            
ATOM    893    C GLY     7      55.970  38.490  40.810  1.00  0.00            
ATOM    894    O GLY     7      55.500  39.160  39.870  1.00  0.00            
ATOM    895    N PRO     8      55.620  38.830  42.080  1.00  0.00            
ATOM    896   CD PRO     8      56.170  38.210  43.290  1.00  0.00            
ATOM    897  HD1 PRO     8      57.250  38.350  43.390  1.00  0.00            
ATOM    898  HD2 PRO     8      55.900  37.160  43.220  1.00  0.00            
ATOM    899   CG PRO     8      55.420  38.860  44.440  1.00  0.00            
ATOM    900  HG1 PRO     8      56.010  39.710  44.780  1.00  0.00            
ATOM    901  HG2 PRO     8      55.190  38.140  45.230  1.00  0.00            
ATOM    902   CB PRO     8      54.120  39.320  43.820  1.00  0.00            
ATOM    903  HB1 PRO     8      53.520  40.070  44.350  1.00  0.00            
ATOM    904  HB2 PRO     8      53.620  38.360  43.730  1.00  0.00            
ATOM    905   CA PRO     8      54.620  39.860  42.470  1.00  0.00            
ATOM    906   HA PRO     8      53.870  39.920  41.680  1.00  0.00            
ATOM    907    C PRO     8      55.190  41.270  42.630  1.00  0.00            
ATOM    908    O PRO     8      56.420  41.430  42.700  1.00  0.00            
ATOM    909    N HYP     9      54.320  42.310  42.620  1.00  0.00            
ATOM    910  CD2 HYP     9      52.900  42.340  42.660  1.00  0.00            
ATOM    911 1HD2 HYP     9      52.490  42.220  43.660  1.00  0.00            
ATOM    912 2HD2 HYP     9      52.540  41.460  42.140  1.00  0.00            
ATOM    913   CG HYP     9      52.490  43.600  41.870  1.00  0.00            
ATOM    914   HG HYP     9      51.470  43.870  42.140  1.00  0.00            
ATOM    915  OD1 HYP     9      52.390  43.330  40.550  1.00  0.00            
ATOM    916  HD1 HYP     9      51.980  42.490  40.340  1.00  0.00            
ATOM    917   CB HYP     9      53.600  44.590  42.140  1.00  0.00            
ATOM    918  HB1 HYP     9      53.270  45.250  42.940  1.00  0.00            
ATOM    919  HB2 HYP     9      53.800  45.240  41.290  1.00  0.00            
ATOM    920   CA HYP     9      54.810  43.680  42.450  1.00  0.00            
ATOM    921   HA HYP     9      55.460  43.700  41.580  1.00  0.00            
ATOM    922    C HYP     9      55.560  44.380  43.630  1.00  0.00            
ATOM    923    O HYP     9      55.450  44.090  44.750  1.00  0.00            
ATOM    924    N GLY    10      56.480  45.270  43.260  1.00  0.00            
ATOM    925    H GLY    10      56.480  45.430  42.260  1.00  0.00            
ATOM    926   CA GLY    10      57.620  45.780  44.110  1.00  0.00            
ATOM    927  HA1 GLY    10      58.290  46.480  43.610  1.00  0.00            
ATOM    928  HA2 GLY    10      58.320  44.970  44.330  1.00  0.00            
ATOM    929    C GLY    10      57.360  46.450  45.560  1.00  0.00            
ATOM    930    O GLY    10      56.280  46.920  45.830  1.00  0.00            
ATOM    931    N PRO    11      58.340  46.660  46.440  1.00  0.00            
ATOM    932   CD PRO    11      59.770  46.390  46.240  1.00  0.00            
ATOM    933  HD1 PRO    11      60.130  46.780  45.280  1.00  0.00            
ATOM    934  HD2 PRO    11      59.800  45.300  46.230  1.00  0.00            
ATOM    935   CG PRO    11      60.580  46.980  47.450  1.00  0.00            
ATOM    936  HG1 PRO    11      61.100  47.930  47.270  1.00  0.00            
ATOM    937  HG2 PRO    11      61.340  46.250  47.720  1.00  0.00            
ATOM    938   CB PRO    11      59.520  47.190  48.540  1.00  0.00            
ATOM    939  HB1 PRO    11      59.710  47.990  49.250  1.00  0.00            
ATOM    940  HB2 PRO    11      59.430  46.240  49.060  1.00  0.00            
ATOM    941   CA PRO    11      58.240  47.410  47.680  1.00  0.00            
ATOM    942   HA PRO    11      57.400  46.990  48.230  1.00  0.00            
ATOM    943    C PRO    11      58.120  48.890  47.380  1.00  0.00            
ATOM    944    O PRO    11      58.590  49.390  46.320  1.00  0.00            
ATOM    945    N HYP    12      57.550  49.670  48.360  1.00  0.00            
ATOM    946  CD2 HYP    12      56.820  49.150  49.530  1.00  0.00            
ATOM    947 1HD2 HYP    12      57.430  48.780  50.360  1.00  0.00            
ATOM    948 2HD2 HYP    12      56.100  48.390  49.220  1.00  0.00            
ATOM    949   CG HYP    12      56.040  50.370  50.000  1.00  0.00            
ATOM    950   HG HYP    12      55.760  50.410  51.060  1.00  0.00            
ATOM    951  OD1 HYP    12      54.820  50.480  49.250  1.00  0.00            
ATOM    952  HD1 HYP    12      54.450  51.340  49.460  1.00  0.00            
ATOM    953   CB HYP    12      56.900  51.600  49.610  1.00  0.00            
ATOM    954  HB1 HYP    12      57.660  51.670  50.390  1.00  0.00            
ATOM    955  HB2 HYP    12      56.330  52.510  49.410  1.00  0.00            
ATOM    956   CA HYP    12      57.530  51.150  48.300  1.00  0.00            
ATOM    957   HA HYP    12      56.950  51.460  47.430  1.00  0.00            
ATOM    958    C HYP    12      58.930  51.760  48.210  1.00  0.00            
ATOM    959    O HYP    12      59.920  51.100  48.530  1.00  0.00            
ATOM    960    N GLY    13      58.900  52.990  47.680  1.00  0.00            
ATOM    961    H GLY    13      58.030  53.390  47.370  1.00  0.00            
ATOM    962   CA GLY    13      60.160  53.780  47.470  1.00  0.00            
ATOM    963  HA1 GLY    13      59.880  54.520  46.720  1.00  0.00            
ATOM    964  HA2 GLY    13      60.950  53.120  47.110  1.00  0.00            
ATOM    965    C GLY    13      60.630  54.620  48.590  1.00  0.00            
ATOM    966    O GLY    13      59.980  54.550  49.660  1.00  0.00            
ATOM    967    N PRO    14      61.820  55.340  48.510  1.00  0.00            
ATOM    968   CD PRO    14      62.830  55.190  47.540  1.00  0.00            
ATOM    969  HD1 PRO    14      62.740  55.990  46.810  1.00  0.00            
ATOM    970  HD2 PRO    14      62.710  54.230  47.030  1.00  0.00            
ATOM    971   CG PRO    14      64.150  55.280  48.300  1.00  0.00            
ATOM    972  HG1 PRO    14      64.900  55.550  47.550  1.00  0.00            
ATOM    973  HG2 PRO    14      64.430  54.320  48.720  1.00  0.00            
ATOM    974   CB PRO    14      63.800  56.350  49.300  1.00  0.00            
ATOM    975  HB1 PRO    14      63.890  57.340  48.840  1.00  0.00            
ATOM    976  HB2 PRO    14      64.550  56.470  50.080  1.00  0.00            
ATOM    977   CA PRO    14      62.350  56.090  49.660  1.00  0.00            
ATOM    978   HA PRO    14      62.320  55.560  50.610  1.00  0.00            
ATOM    979    C PRO    14      61.630  57.460  50.020  1.00  0.00            
ATOM    980    O PRO    14      60.820  57.920  49.210  1.00  0.00            
ATOM    981    N HYP    15      61.860  57.990  51.200  1.00  0.00            
ATOM    982  CD2 HYP    15      62.690  57.460  52.250  1.00  0.00            
ATOM    983 1HD2 HYP    15      63.580  58.090  52.250  1.00  0.00            
ATOM    984 2HD2 HYP    15      62.980  56.410  52.180  1.00  0.00            
ATOM    985   CG HYP    15      61.760  57.570  53.430  1.00  0.00            
ATOM    986   HG HYP    15      62.310  57.540  54.370  1.00  0.00            
ATOM    987  OD1 HYP    15      60.640  56.710  53.340  1.00  0.00            
ATOM    988  HD1 HYP    15      59.980  57.020  53.960  1.00  0.00            
ATOM    989   CB HYP    15      61.250  58.990  53.200  1.00  0.00            
ATOM    990  HB1 HYP    15      62.050  59.630  53.590  1.00  0.00            
ATOM    991  HB2 HYP    15      60.410  59.210  53.850  1.00  0.00            
ATOM    992   CA HYP    15      61.120  59.100  51.720  1.00  0.00            
ATOM    993   HA HYP    15      60.070  58.950  51.440  1.00  0.00            
ATOM    994    C HYP    15      61.740  60.430  51.160  1.00  0.00            
ATOM    995    O HYP    15      62.950  60.690  51.200  1.00  0.00            
ATOM    996    N GLY    16      60.890  61.290  50.790  1.00  0.00            
ATOM    997    H GLY    16      59.920  61.010  50.680  1.00  0.00            
ATOM    998   CA GLY    16      61.130  62.730  50.680  1.00  0.00            
ATOM    999  HA1 GLY    16      60.280  63.190  50.170  1.00  0.00            
ATOM   1000  HA2 GLY    16      62.090  62.860  50.170  1.00  0.00            
ATOM   1001    C GLY    16      61.170  63.460  52.030  1.00  0.00            
ATOM   1002    O GLY    16      60.830  62.900  53.090  1.00  0.00            
ATOM   1003    N GLU    17      61.520  64.750  52.050  1.00  0.00            
ATOM   1004    H GLU    17      61.610  65.130  51.120  1.00  0.00            
ATOM   1005   CA GLU    17      61.930  65.560  53.270  1.00  0.00            
ATOM   1006   HA GLU    17      62.010  64.880  54.120  1.00  0.00            
ATOM   1007   CB GLU    17      63.180  66.430  53.060  1.00  0.00            
ATOM   1008  HB1 GLU    17      63.510  66.800  54.030  1.00  0.00            
ATOM   1009  HB2 GLU    17      62.920  67.300  52.440  1.00  0.00            
ATOM   1010   CG GLU    17      64.420  65.680  52.440  1.00  0.00            
ATOM   1011  HG1 GLU    17      64.320  65.680  51.360  1.00  0.00            
ATOM   1012  HG2 GLU    17      64.350  64.650  52.790  1.00  0.00            
ATOM   1013   CD GLU    17      65.700  66.390  52.860  1.00  0.00            
ATOM   1014  OE1 GLU    17      66.170  67.220  52.070  1.00  0.00            
ATOM   1015  OE2 GLU    17      66.150  66.060  53.960  1.00  0.00            
ATOM   1016    C GLU    17      60.840  66.450  53.850  1.00  0.00            
ATOM   1017    O GLU    17      60.130  67.090  53.070  1.00  0.00            
ATOM   1018    N HYP    18      60.640  66.720  55.210  1.00  0.00            
ATOM   1019  CD2 HYP    18      61.210  66.040  56.360  1.00  0.00            
ATOM   1020 1HD2 HYP    18      62.200  66.430  56.570  1.00  0.00            
ATOM   1021 2HD2 HYP    18      61.290  64.990  56.100  1.00  0.00            
ATOM   1022   CG HYP    18      60.180  66.230  57.500  1.00  0.00            
ATOM   1023   HG HYP    18      60.830  66.160  58.370  1.00  0.00            
ATOM   1024  OD1 HYP    18      59.000  65.370  57.500  1.00  0.00            
ATOM   1025  HD1 HYP    18      59.110  64.810  58.280  1.00  0.00            
ATOM   1026   CB HYP    18      59.720  67.690  57.180  1.00  0.00            
ATOM   1027  HB1 HYP    18      60.370  68.400  57.690  1.00  0.00            
ATOM   1028  HB2 HYP    18      58.700  67.840  57.530  1.00  0.00            
ATOM   1029   CA HYP    18      59.790  67.720  55.680  1.00  0.00            
ATOM   1030   HA HYP    18      58.830  67.480  55.220  1.00  0.00            
ATOM   1031    C HYP    18      60.370  69.080  55.220  1.00  0.00            
ATOM   1032    O HYP    18      61.610  69.240  55.160  1.00  0.00            
ATOM   1033    N GLY    19      59.510  69.990  54.840  1.00  0.00            
ATOM   1034    H GLY    19      58.510  69.860  54.950  1.00  0.00            
ATOM   1035   CA GLY    19      60.040  71.240  54.190  1.00  0.00            
ATOM   1036  HA1 GLY    19      59.460  71.600  53.340  1.00  0.00            
ATOM   1037  HA2 GLY    19      61.010  71.040  53.750  1.00  0.00            
ATOM   1038    C GLY    19      60.310  72.360  55.260  1.00  0.00            
ATOM   1039    O GLY    19      60.330  72.240  56.510  1.00  0.00            
ATOM   1040    N GLN    20      60.490  73.550  54.700  1.00  0.00            
ATOM   1041    H GLN    20      60.400  73.590  53.690  1.00  0.00            
ATOM   1042   CA GLN    20      60.880  74.810  55.290  1.00  0.00            
ATOM   1043   HA GLN    20      61.080  74.560  56.330  1.00  0.00            
ATOM   1044   CB GLN    20      62.130  75.370  54.650  1.00  0.00            
ATOM   1045  HB1 GLN    20      62.330  76.370  55.010  1.00  0.00            
ATOM   1046  HB2 GLN    20      61.870  75.500  53.600  1.00  0.00            
ATOM   1047   CG GLN    20      63.400  74.500  54.880  1.00  0.00            
ATOM   1048  HG1 GLN    20      64.170  74.810  54.160  1.00  0.00            
ATOM   1049  HG2 GLN    20      63.160  73.460  54.670  1.00  0.00            
ATOM   1050   CD GLN    20      63.880  74.630  56.370  1.00  0.00            
ATOM   1051  OE1 GLN    20      63.970  75.760  56.930  1.00  0.00            
ATOM   1052  NE2 GLN    20      64.100  73.570  57.090  1.00  0.00            
ATOM   1053 1HE2 GLN    20      63.810  72.680  56.720  1.00  0.00            
ATOM   1054 2HE2 GLN    20      64.500  73.760  58.000  1.00  0.00            
ATOM   1055    C GLN    20      59.700  75.780  55.330  1.00  0.00            
ATOM   1056    O GLN    20      59.510  76.480  56.270  1.00  0.00            
ATOM   1057    N GLY    21      58.790  75.700  54.310  1.00  0.00            
ATOM   1058    H GLY    21      58.930  74.940  53.660  1.00  0.00            
ATOM   1059   CA GLY    21      57.480  76.350  54.200  1.00  0.00            
ATOM   1060  HA1 GLY    21      57.000  76.380  55.180  1.00  0.00            
ATOM   1061  HA2 GLY    21      56.800  75.910  53.480  1.00  0.00            
ATOM   1062    C GLY    21      57.630  77.790  53.760  1.00  0.00            
ATOM   1063    O GLY    21      58.710  78.360  53.820  1.00  0.00            
ATOM   1064    N LEU    22      56.480  78.360  53.330  1.00  0.00            
ATOM   1065    H LEU    22      55.710  77.710  53.260  1.00  0.00            
ATOM   1066   CA LEU    22      56.190  79.790  53.350  1.00  0.00            
ATOM   1067   HA LEU    22      56.980  80.270  52.780  1.00  0.00            
ATOM   1068   CB LEU    22      54.820  79.980  52.630  1.00  0.00            
ATOM   1069  HB1 LEU    22      54.780  81.060  52.480  1.00  0.00            
ATOM   1070  HB2 LEU    22      54.010  79.690  53.300  1.00  0.00            
ATOM   1071   CG LEU    22      54.320  79.260  51.280  1.00  0.00            
ATOM   1072   HG LEU    22      54.330  78.180  51.470  1.00  0.00            
ATOM   1073  CD1 LEU    22      52.890  79.650  50.940  1.00  0.00            
ATOM   1074 1HD1 LEU    22      52.500  79.080  50.100  1.00  0.00            
ATOM   1075 2HD1 LEU    22      52.250  79.400  51.780  1.00  0.00            
ATOM   1076 3HD1 LEU    22      52.810  80.710  50.720  1.00  0.00            
ATOM   1077  CD2 LEU    22      55.170  79.540  50.010  1.00  0.00            
ATOM   1078 1HD2 LEU    22      55.070  80.590  49.740  1.00  0.00            
ATOM   1079 2HD2 LEU    22      56.210  79.280  50.230  1.00  0.00            
ATOM   1080 3HD2 LEU    22      54.780  79.020  49.130  1.00  0.00            
ATOM   1081    C LEU    22      56.230  80.420  54.740  1.00  0.00            
ATOM   1082    O LEU    22      55.850  79.690  55.720  1.00  0.00            
ATOM   1083    N ARG    23      56.640  81.690  54.860  1.00  0.00            
ATOM   1084    H ARG    23      56.790  82.210  54.010  1.00  0.00            
ATOM   1085   CA ARG    23      56.920  82.380  56.110  1.00  0.00            
ATOM   1086   HA ARG    23      57.700  81.800  56.600  1.00  0.00            
ATOM   1087   CB ARG    23      57.490  83.790  55.860  1.00  0.00            
ATOM   1088  HB1 ARG    23      56.660  84.370  55.450  1.00  0.00            
ATOM   1089  HB2 ARG    23      58.240  83.700  55.070  1.00  0.00            
ATOM   1090   CG ARG    23      58.100  84.480  57.080  1.00  0.00            
ATOM   1091  HG1 ARG    23      59.060  84.040  57.360  1.00  0.00            
ATOM   1092  HG2 ARG    23      57.410  84.480  57.930  1.00  0.00            
ATOM   1093   CD ARG    23      58.340  85.940  56.760  1.00  0.00            
ATOM   1094  HD1 ARG    23      58.960  86.060  55.870  1.00  0.00            
ATOM   1095  HD2 ARG    23      58.840  86.480  57.560  1.00  0.00            
ATOM   1096   NE ARG    23      57.120  86.720  56.640  1.00  0.00            
ATOM   1097   HE ARG    23      56.430  86.480  57.350  1.00  0.00            
ATOM   1098   CZ ARG    23      56.770  87.580  55.750  1.00  0.00            
ATOM   1099  NH1 ARG    23      55.630  88.100  55.970  1.00  0.00            
ATOM   1100 1HH1 ARG    23      55.070  87.660  56.690  1.00  0.00            
ATOM   1101 2HH1 ARG    23      55.350  88.960  55.510  1.00  0.00            
ATOM   1102  NH2 ARG    23      57.520  88.010  54.760  1.00  0.00            
ATOM   1103 1HH2 ARG    23      58.450  87.620  54.650  1.00  0.00            
ATOM   1104 2HH2 ARG    23      57.070  88.560  54.040  1.00  0.00            
ATOM   1105    C ARG    23      55.660  82.490  56.950  1.00  0.00            
ATOM   1106    O ARG    23      54.570  82.850  56.480  1.00  0.00            
ATOM   1107    N GLY    25      55.810  82.100  58.180  1.00  0.00            
ATOM   1108    H GLY    25      56.750  81.870  58.450  1.00  0.00            
ATOM   1109   CA GLY    25      54.830  82.020  59.210  1.00  0.00            
ATOM   1110  HA1 GLY    25      55.180  81.430  60.060  1.00  0.00            
ATOM   1111  HA2 GLY    25      53.910  81.540  58.870  1.00  0.00            
ATOM   1112    C GLY    25      54.280  83.400  59.640  1.00  0.00            
ATOM   1113    O GLY    25      55.050  84.330  59.780  1.00  0.00            
ATOM   1114    N PRO    26      52.990  83.460  60.060  1.00  0.00            
ATOM   1115   CD PRO    26      51.970  82.320  60.140  1.00  0.00            
ATOM   1116  HD1 PRO    26      52.280  81.630  60.920  1.00  0.00            
ATOM   1117  HD2 PRO    26      51.940  81.790  59.180  1.00  0.00            
ATOM   1118   CG PRO    26      50.570  83.000  60.380  1.00  0.00            
ATOM   1119  HG1 PRO    26      49.910  82.380  60.990  1.00  0.00            
ATOM   1120  HG2 PRO    26      50.160  83.280  59.410  1.00  0.00            
ATOM   1121   CB PRO    26      50.990  84.250  61.110  1.00  0.00            
ATOM   1122  HB1 PRO    26      51.120  83.980  62.160  1.00  0.00            
ATOM   1123  HB2 PRO    26      50.210  85.010  60.980  1.00  0.00            
ATOM   1124   CA PRO    26      52.330  84.690  60.520  1.00  0.00            
ATOM   1125   HA PRO    26      52.020  85.340  59.710  1.00  0.00            
ATOM   1126    C PRO    26      53.190  85.380  61.560  1.00  0.00            
ATOM   1127    O PRO    26      53.690  84.720  62.480  1.00  0.00            
ATOM   1128    N HYP    27      53.190  86.730  61.640  1.00  0.00            
ATOM   1129  CD2 HYP    27      52.590  87.640  60.690  1.00  0.00            
ATOM   1130 1HD2 HYP    27      51.600  87.870  61.070  1.00  0.00            
ATOM   1131 2HD2 HYP    27      52.610  87.250  59.670  1.00  0.00            
ATOM   1132   CG HYP    27      53.440  88.910  60.890  1.00  0.00            
ATOM   1133   HG HYP    27      52.940  89.810  60.540  1.00  0.00            
ATOM   1134  OD1 HYP    27      54.640  88.890  60.210  1.00  0.00            
ATOM   1135  HD1 HYP    27      54.840  88.020  59.860  1.00  0.00            
ATOM   1136   CB HYP    27      53.740  88.970  62.420  1.00  0.00            
ATOM   1137  HB1 HYP    27      52.870  89.430  62.880  1.00  0.00            
ATOM   1138  HB2 HYP    27      54.630  89.570  62.620  1.00  0.00            
ATOM   1139   CA HYP    27      53.880  87.460  62.790  1.00  0.00            
ATOM   1140   HA HYP    27      54.950  87.270  62.800  1.00  0.00            
ATOM   1141    C HYP    27      53.170  87.210  64.140  1.00  0.00            
ATOM   1142    O HYP    27      52.010  86.780  64.200  1.00  0.00            
ATOM   1143    N GLY    28      53.930  87.330  65.200  1.00  0.00            
ATOM   1144    H GLY    28      54.910  87.450  65.020  1.00  0.00            
ATOM   1145   CA GLY    28      53.410  87.020  66.550  1.00  0.00            
ATOM   1146  HA1 GLY    28      54.220  86.890  67.270  1.00  0.00            
ATOM   1147  HA2 GLY    28      52.910  86.050  66.580  1.00  0.00            
ATOM   1148    C GLY    28      52.390  88.020  67.100  1.00  0.00            
ATOM   1149    O GLY    28      52.150  89.070  66.540  1.00  0.00            
ATOM   1150    N PRO    29      51.620  87.610  68.170  1.00  0.00            
ATOM   1151   CD PRO    29      51.310  86.190  68.530  1.00  0.00            
ATOM   1152  HD1 PRO    29      52.170  85.780  69.050  1.00  0.00            
ATOM   1153  HD2 PRO    29      51.170  85.550  67.660  1.00  0.00            
ATOM   1154   CG PRO    29      50.060  86.110  69.330  1.00  0.00            
ATOM   1155  HG1 PRO    29      50.010  85.350  70.110  1.00  0.00            
ATOM   1156  HG2 PRO    29      49.210  86.030  68.660  1.00  0.00            
ATOM   1157   CB PRO    29      50.050  87.500  69.990  1.00  0.00            
ATOM   1158  HB1 PRO    29      50.620  87.580  70.920  1.00  0.00            
ATOM   1159  HB2 PRO    29      49.050  87.860  70.220  1.00  0.00            
ATOM   1160   CA PRO    29      50.810  88.500  69.020  1.00  0.00            
ATOM   1161   HA PRO    29      50.120  88.940  68.300  1.00  0.00            
ATOM   1162    C PRO    29      51.500  89.650  69.730  1.00  0.00            
ATOM   1163    O PRO    29      52.740  89.650  69.880  1.00  0.00            
ATOM   1164    N HYP    30      50.770  90.640  70.340  1.00  0.00            
ATOM   1165  CD2 HYP    30      49.410  90.960  70.030  1.00  0.00            
ATOM   1166 1HD2 HYP    30      48.720  90.260  70.510  1.00  0.00            
ATOM   1167 2HD2 HYP    30      49.200  90.820  68.960  1.00  0.00            
ATOM   1168   CG HYP    30      49.240  92.420  70.310  1.00  0.00            
ATOM   1169   HG HYP    30      48.240  92.740  70.590  1.00  0.00            
ATOM   1170  OD1 HYP    30      49.830  93.130  69.170  1.00  0.00            
ATOM   1171  HD1 HYP    30      49.670  94.070  69.270  1.00  0.00            
ATOM   1172   CB HYP    30      50.130  92.630  71.490  1.00  0.00            
ATOM   1173  HB1 HYP    30      49.690  92.360  72.440  1.00  0.00            
ATOM   1174  HB2 HYP    30      50.400  93.680  71.540  1.00  0.00            
ATOM   1175   CA HYP    30      51.340  91.730  71.090  1.00  0.00            
ATOM   1176   HA HYP    30      52.010  92.320  70.470  1.00  0.00            
ATOM   1177    C HYP    30      52.050  91.230  72.350  1.00  0.00            
ATOM   1178    O HYP    30      51.610  90.260  72.970  1.00  0.00            
ATOM   1179    N GLY    31      52.930  92.090  72.860  1.00  0.00            
ATOM   1180    H GLY    31      53.290  92.840  72.290  1.00  0.00            
ATOM   1181   CA GLY    31      53.760  91.810  74.020  1.00  0.00            
ATOM   1182  HA1 GLY    31      54.690  92.380  73.960  1.00  0.00            
ATOM   1183  HA2 GLY    31      54.050  90.770  73.880  1.00  0.00            
ATOM   1184    C GLY    31      53.100  92.080  75.410  1.00  0.00            
ATOM   1185    O GLY    31      52.170  92.900  75.450  1.00  0.00            
ATOM   1186    N PRO    32      53.510  91.360  76.460  1.00  0.00            
ATOM   1187   CD PRO    32      54.580  90.360  76.480  1.00  0.00            
ATOM   1188  HD1 PRO    32      55.480  90.820  76.050  1.00  0.00            
ATOM   1189  HD2 PRO    32      54.090  89.520  76.000  1.00  0.00            
ATOM   1190   CG PRO    32      54.780  90.030  77.980  1.00  0.00            
ATOM   1191  HG1 PRO    32      55.490  90.650  78.520  1.00  0.00            
ATOM   1192  HG2 PRO    32      55.050  88.970  78.050  1.00  0.00            
ATOM   1193   CB PRO    32      53.390  90.150  78.580  1.00  0.00            
ATOM   1194  HB1 PRO    32      53.440  90.210  79.660  1.00  0.00            
ATOM   1195  HB2 PRO    32      52.860  89.270  78.210  1.00  0.00            
ATOM   1196   CA PRO    32      52.950  91.440  77.860  1.00  0.00            
ATOM   1197   HA PRO    32      51.860  91.540  77.910  1.00  0.00            
ATOM   1198    C PRO    32      53.440  92.740  78.500  1.00  0.00            
ATOM   1199    O PRO    32      54.380  93.370  77.950  1.00  0.00            
ATOM   1200    N HYP    33      52.780  93.150  79.600  1.00  0.00            
ATOM   1201  CD2 HYP    33      51.510  92.530  80.040  1.00  0.00            
ATOM   1202 1HD2 HYP    33      51.700  91.560  80.520  1.00  0.00            
ATOM   1203 2HD2 HYP    33      50.780  92.340  79.260  1.00  0.00            
ATOM   1204   CG HYP    33      51.030  93.490  81.090  1.00  0.00            
ATOM   1205   HG HYP    33      50.340  93.040  81.810  1.00  0.00            
ATOM   1206  OD1 HYP    33      50.430  94.560  80.430  1.00  0.00            
ATOM   1207  HD1 HYP    33      51.020  94.920  79.770  1.00  0.00            
ATOM   1208   CB HYP    33      52.370  93.880  81.790  1.00  0.00            
ATOM   1209  HB1 HYP    33      52.760  93.080  82.420  1.00  0.00            
ATOM   1210  HB2 HYP    33      52.280  94.800  82.360  1.00  0.00            
ATOM   1211   CA HYP    33      53.320  94.050  80.600  1.00  0.00            
ATOM   1212   HA HYP    33      53.280  95.100  80.320  1.00  0.00            
ATOM   1213    C HYP    33      54.780  93.600  80.980  1.00  0.00            
ATOM   1214    O HYP    33      55.170  92.460  80.850  1.00  0.00            
ATOM   1215    N GLY    34      55.570  94.540  81.550  1.00  0.00            
ATOM   1216    H GLY    34      55.330  95.520  81.620  1.00  0.00            
ATOM   1217   CA GLY    34      57.010  94.360  81.880  1.00  0.00            
ATOM   1218  HA1 GLY    34      57.590  95.060  81.280  1.00  0.00            
ATOM   1219  HA2 GLY    34      57.340  93.320  81.760  1.00  0.00            
ATOM   1220    C GLY    34      57.400  94.680  83.310  1.00  0.00            
ATOM   1221    O GLY    34      56.590  95.320  83.930  1.00  0.00            
ATOM   1222    N NH2    35      58.650  94.430  83.690  1.00  0.00            
ATOM   1223   H2 NH2    35      59.170  93.930  82.990  1.00  0.00            
ATOM   1224   H1 NH2    35      59.236  95.016  84.276  1.00  0.00            
TER
