# Supplementary material for: A solution structure analysis reveals a bent collagen triple helix in the complement activation recognition molecule mannan-binding lectin
Source: J Biol Chem. 2022 Dec 15;299(2):102799. doi: 10.1016/j.jbc.2022.102799 (PMC9898670; doi:10.1016/j.jbc.2022.102799)
Supplement: top10-mblE [file mmc5.zip › 8-MBL-E_2674.pdb]

ATOM      1  CH3 ACE     1      27.870  22.080  66.070  1.00  0.00            
ATOM      2 1HH3 ACE     1      27.200  22.940  66.060  1.00  0.00            
ATOM      3 2HH3 ACE     1      28.100  21.790  65.050  1.00  0.00            
ATOM      4 3HH3 ACE     1      27.400  21.260  66.620  1.00  0.00            
ATOM      5    C ACE     1      29.210  22.480  66.830  1.00  0.00            
ATOM      6    O ACE     1      29.170  23.540  67.490  1.00  0.00            
ATOM      7    N PRO     2      30.260  21.640  66.800  1.00  0.00            
ATOM      8   CD PRO     2      30.320  20.440  66.010  1.00  0.00            
ATOM      9  HD1 PRO     2      30.060  20.440  64.960  1.00  0.00            
ATOM     10  HD2 PRO     2      29.590  19.750  66.440  1.00  0.00            
ATOM     11   CG PRO     2      31.760  19.870  66.130  1.00  0.00            
ATOM     12  HG1 PRO     2      32.360  19.930  65.220  1.00  0.00            
ATOM     13  HG2 PRO     2      31.610  18.810  66.350  1.00  0.00            
ATOM     14   CB PRO     2      32.380  20.700  67.300  1.00  0.00            
ATOM     15  HB1 PRO     2      33.350  21.000  66.900  1.00  0.00            
ATOM     16  HB2 PRO     2      32.380  20.180  68.260  1.00  0.00            
ATOM     17   CA PRO     2      31.610  22.000  67.290  1.00  0.00            
ATOM     18   HA PRO     2      31.480  22.210  68.350  1.00  0.00            
ATOM     19    C PRO     2      32.280  23.160  66.590  1.00  0.00            
ATOM     20    O PRO     2      31.900  23.440  65.420  1.00  0.00            
ATOM     21    N HYP     3      33.260  23.810  67.240  1.00  0.00            
ATOM     22  CD2 HYP     3      33.590  23.740  68.700  1.00  0.00            
ATOM     23 1HD2 HYP     3      34.090  22.790  68.910  1.00  0.00            
ATOM     24 2HD2 HYP     3      32.740  23.800  69.380  1.00  0.00            
ATOM     25   CG HYP     3      34.450  24.920  69.040  1.00  0.00            
ATOM     26   HG HYP     3      35.020  24.730  69.960  1.00  0.00            
ATOM     27  OD1 HYP     3      33.680  26.110  69.240  1.00  0.00            
ATOM     28  HD1 HYP     3      33.140  26.110  70.030  1.00  0.00            
ATOM     29   CB HYP     3      35.190  24.970  67.720  1.00  0.00            
ATOM     30  HB1 HYP     3      35.950  24.190  67.700  1.00  0.00            
ATOM     31  HB2 HYP     3      35.620  25.970  67.640  1.00  0.00            
ATOM     32   CA HYP     3      34.110  24.830  66.680  1.00  0.00            
ATOM     33   HA HYP     3      33.590  25.780  66.560  1.00  0.00            
ATOM     34    C HYP     3      34.790  24.320  65.400  1.00  0.00            
ATOM     35    O HYP     3      35.350  23.200  65.340  1.00  0.00            
ATOM     36    N GLY     4      34.780  25.270  64.400  1.00  0.00            
ATOM     37    H GLY     4      34.270  26.150  64.370  1.00  0.00            
ATOM     38   CA GLY     4      35.410  25.060  63.160  1.00  0.00            
ATOM     39  HA1 GLY     4      34.890  25.640  62.390  1.00  0.00            
ATOM     40  HA2 GLY     4      35.260  24.050  62.790  1.00  0.00            
ATOM     41    C GLY     4      36.860  25.360  63.210  1.00  0.00            
ATOM     42    O GLY     4      37.400  25.720  64.280  1.00  0.00            
ATOM     43    N PRO     5      37.590  25.280  62.040  1.00  0.00            
ATOM     44   CD PRO     5      37.130  24.500  60.890  1.00  0.00            
ATOM     45  HD1 PRO     5      36.350  25.090  60.400  1.00  0.00            
ATOM     46  HD2 PRO     5      36.680  23.540  61.160  1.00  0.00            
ATOM     47   CG PRO     5      38.410  24.120  60.180  1.00  0.00            
ATOM     48  HG1 PRO     5      38.290  24.040  59.100  1.00  0.00            
ATOM     49  HG2 PRO     5      38.750  23.240  60.730  1.00  0.00            
ATOM     50   CB PRO     5      39.260  25.270  60.480  1.00  0.00            
ATOM     51  HB1 PRO     5      38.970  26.080  59.810  1.00  0.00            
ATOM     52  HB2 PRO     5      40.320  25.030  60.390  1.00  0.00            
ATOM     53   CA PRO     5      38.970  25.660  61.930  1.00  0.00            
ATOM     54   HA PRO     5      39.570  24.990  62.540  1.00  0.00            
ATOM     55    C PRO     5      39.380  27.140  62.150  1.00  0.00            
ATOM     56    O PRO     5      38.580  28.080  61.900  1.00  0.00            
ATOM     57    N HYP     6      40.680  27.470  62.420  1.00  0.00            
ATOM     58  CD2 HYP     6      41.610  26.480  62.890  1.00  0.00            
ATOM     59 1HD2 HYP     6      41.970  25.860  62.070  1.00  0.00            
ATOM     60 2HD2 HYP     6      41.180  25.830  63.650  1.00  0.00            
ATOM     61   CG HYP     6      42.760  27.260  63.540  1.00  0.00            
ATOM     62   HG HYP     6      43.680  26.700  63.410  1.00  0.00            
ATOM     63  OD1 HYP     6      42.420  27.570  64.840  1.00  0.00            
ATOM     64  HD1 HYP     6      42.850  28.400  65.070  1.00  0.00            
ATOM     65   CB HYP     6      42.750  28.460  62.580  1.00  0.00            
ATOM     66  HB1 HYP     6      43.210  28.190  61.630  1.00  0.00            
ATOM     67  HB2 HYP     6      43.190  29.320  63.090  1.00  0.00            
ATOM     68   CA HYP     6      41.270  28.810  62.380  1.00  0.00            
ATOM     69   HA HYP     6      40.850  29.370  63.220  1.00  0.00            
ATOM     70    C HYP     6      41.110  29.560  61.010  1.00  0.00            
ATOM     71    O HYP     6      41.090  28.920  59.980  1.00  0.00            
ATOM     72    N GLY     7      40.910  30.900  61.050  1.00  0.00            
ATOM     73    H GLY     7      40.700  31.270  61.960  1.00  0.00            
ATOM     74   CA GLY     7      40.770  31.660  59.810  1.00  0.00            
ATOM     75  HA1 GLY     7      40.410  32.610  60.200  1.00  0.00            
ATOM     76  HA2 GLY     7      40.040  31.140  59.190  1.00  0.00            
ATOM     77    C GLY     7      42.120  31.830  59.060  1.00  0.00            
ATOM     78    O GLY     7      43.150  31.390  59.520  1.00  0.00            
ATOM     79    N PRO     8      42.030  32.660  57.980  1.00  0.00            
ATOM     80   CD PRO     8      40.750  33.190  57.430  1.00  0.00            
ATOM     81  HD1 PRO     8      40.220  33.790  58.170  1.00  0.00            
ATOM     82  HD2 PRO     8      40.100  32.330  57.300  1.00  0.00            
ATOM     83   CG PRO     8      41.080  34.000  56.250  1.00  0.00            
ATOM     84  HG1 PRO     8      41.350  35.010  56.530  1.00  0.00            
ATOM     85  HG2 PRO     8      40.190  33.980  55.620  1.00  0.00            
ATOM     86   CB PRO     8      42.330  33.310  55.760  1.00  0.00            
ATOM     87  HB1 PRO     8      42.920  33.970  55.130  1.00  0.00            
ATOM     88  HB2 PRO     8      42.070  32.430  55.170  1.00  0.00            
ATOM     89   CA PRO     8      43.050  33.020  57.010  1.00  0.00            
ATOM     90   HA PRO     8      43.580  32.080  56.890  1.00  0.00            
ATOM     91    C PRO     8      43.870  34.210  57.460  1.00  0.00            
ATOM     92    O PRO     8      43.340  34.960  58.310  1.00  0.00            
ATOM     93    N HYP     9      45.080  34.430  57.000  1.00  0.00            
ATOM     94  CD2 HYP     9      45.770  33.550  56.060  1.00  0.00            
ATOM     95 1HD2 HYP     9      45.470  33.770  55.040  1.00  0.00            
ATOM     96 2HD2 HYP     9      45.710  32.490  56.350  1.00  0.00            
ATOM     97   CG HYP     9      47.230  33.950  56.190  1.00  0.00            
ATOM     98   HG HYP     9      47.820  33.790  55.280  1.00  0.00            
ATOM     99  OD1 HYP     9      47.880  33.140  57.260  1.00  0.00            
ATOM    100  HD1 HYP     9      48.410  32.420  56.920  1.00  0.00            
ATOM    101   CB HYP     9      47.170  35.440  56.480  1.00  0.00            
ATOM    102  HB1 HYP     9      46.830  35.890  55.550  1.00  0.00            
ATOM    103  HB2 HYP     9      48.110  35.830  56.860  1.00  0.00            
ATOM    104   CA HYP     9      45.970  35.520  57.400  1.00  0.00            
ATOM    105   HA HYP     9      46.370  35.310  58.390  1.00  0.00            
ATOM    106    C HYP     9      45.240  36.880  57.260  1.00  0.00            
ATOM    107    O HYP     9      44.380  37.200  56.420  1.00  0.00            
ATOM    108    N GLY    10      45.680  37.860  58.040  1.00  0.00            
ATOM    109    H GLY    10      46.260  37.550  58.800  1.00  0.00            
ATOM    110   CA GLY    10      45.140  39.270  58.030  1.00  0.00            
ATOM    111  HA1 GLY    10      45.600  39.710  58.910  1.00  0.00            
ATOM    112  HA2 GLY    10      44.060  39.260  58.190  1.00  0.00            
ATOM    113    C GLY    10      45.530  40.160  56.820  1.00  0.00            
ATOM    114    O GLY    10      46.350  39.740  56.010  1.00  0.00            
ATOM    115    N PRO    11      44.950  41.370  56.710  1.00  0.00            
ATOM    116   CD PRO    11      44.250  42.050  57.770  1.00  0.00            
ATOM    117  HD1 PRO    11      44.660  42.110  58.780  1.00  0.00            
ATOM    118  HD2 PRO    11      43.260  41.600  57.930  1.00  0.00            
ATOM    119   CG PRO    11      44.220  43.500  57.300  1.00  0.00            
ATOM    120  HG1 PRO    11      45.060  44.100  57.640  1.00  0.00            
ATOM    121  HG2 PRO    11      43.280  43.970  57.590  1.00  0.00            
ATOM    122   CB PRO    11      44.250  43.430  55.740  1.00  0.00            
ATOM    123  HB1 PRO    11      44.640  44.350  55.290  1.00  0.00            
ATOM    124  HB2 PRO    11      43.300  43.270  55.230  1.00  0.00            
ATOM    125   CA PRO    11      45.240  42.260  55.580  1.00  0.00            
ATOM    126   HA PRO    11      45.120  41.760  54.610  1.00  0.00            
ATOM    127    C PRO    11      46.690  42.770  55.600  1.00  0.00            
ATOM    128    O PRO    11      47.300  42.950  56.660  1.00  0.00            
ATOM    129    N HYP    12      47.270  43.220  54.460  1.00  0.00            
ATOM    130  CD2 HYP    12      46.640  43.120  53.140  1.00  0.00            
ATOM    131 1HD2 HYP    12      45.950  43.960  53.040  1.00  0.00            
ATOM    132 2HD2 HYP    12      46.110  42.180  53.000  1.00  0.00            
ATOM    133   CG HYP    12      47.770  43.160  52.180  1.00  0.00            
ATOM    134   HG HYP    12      47.490  43.390  51.160  1.00  0.00            
ATOM    135  OD1 HYP    12      48.480  41.940  52.100  1.00  0.00            
ATOM    136  HD1 HYP    12      47.850  41.270  51.800  1.00  0.00            
ATOM    137   CB HYP    12      48.760  44.140  52.920  1.00  0.00            
ATOM    138  HB1 HYP    12      48.320  45.140  52.870  1.00  0.00            
ATOM    139  HB2 HYP    12      49.790  44.150  52.560  1.00  0.00            
ATOM    140   CA HYP    12      48.650  43.700  54.360  1.00  0.00            
ATOM    141   HA HYP    12      49.410  42.970  54.600  1.00  0.00            
ATOM    142    C HYP    12      48.900  44.890  55.340  1.00  0.00            
ATOM    143    O HYP    12      48.050  45.770  55.370  1.00  0.00            
ATOM    144    N GLY    13      50.060  44.830  56.020  1.00  0.00            
ATOM    145    H GLY    13      50.670  44.050  55.870  1.00  0.00            
ATOM    146   CA GLY    13      50.450  45.890  57.000  1.00  0.00            
ATOM    147  HA1 GLY    13      51.420  45.590  57.410  1.00  0.00            
ATOM    148  HA2 GLY    13      49.720  45.720  57.790  1.00  0.00            
ATOM    149    C GLY    13      50.530  47.360  56.570  1.00  0.00            
ATOM    150    O GLY    13      50.530  47.690  55.390  1.00  0.00            
ATOM    151    N PRO    14      50.700  48.260  57.560  1.00  0.00            
ATOM    152   CD PRO    14      50.560  47.980  59.000  1.00  0.00            
ATOM    153  HD1 PRO    14      51.430  47.570  59.530  1.00  0.00            
ATOM    154  HD2 PRO    14      49.840  47.210  59.260  1.00  0.00            
ATOM    155   CG PRO    14      50.240  49.380  59.560  1.00  0.00            
ATOM    156  HG1 PRO    14      50.570  49.380  60.600  1.00  0.00            
ATOM    157  HG2 PRO    14      49.190  49.670  59.450  1.00  0.00            
ATOM    158   CB PRO    14      51.200  50.240  58.720  1.00  0.00            
ATOM    159  HB1 PRO    14      52.240  50.150  59.040  1.00  0.00            
ATOM    160  HB2 PRO    14      50.950  51.300  58.740  1.00  0.00            
ATOM    161   CA PRO    14      50.950  49.640  57.280  1.00  0.00            
ATOM    162   HA PRO    14      50.090  50.170  56.860  1.00  0.00            
ATOM    163    C PRO    14      52.220  49.930  56.440  1.00  0.00            
ATOM    164    O PRO    14      53.240  49.260  56.630  1.00  0.00            
ATOM    165    N HYP    15      52.260  50.940  55.560  1.00  0.00            
ATOM    166  CD2 HYP    15      51.170  51.780  55.140  1.00  0.00            
ATOM    167 1HD2 HYP    15      50.630  52.240  55.970  1.00  0.00            
ATOM    168 2HD2 HYP    15      50.440  51.200  54.570  1.00  0.00            
ATOM    169   CG HYP    15      51.780  52.840  54.220  1.00  0.00            
ATOM    170   HG HYP    15      52.130  53.750  54.720  1.00  0.00            
ATOM    171  OD1 HYP    15      50.860  53.230  53.170  1.00  0.00            
ATOM    172  HD1 HYP    15      51.280  53.820  52.540  1.00  0.00            
ATOM    173   CB HYP    15      53.080  52.160  53.670  1.00  0.00            
ATOM    174  HB1 HYP    15      53.880  52.840  53.390  1.00  0.00            
ATOM    175  HB2 HYP    15      52.870  51.550  52.790  1.00  0.00            
ATOM    176   CA HYP    15      53.430  51.250  54.840  1.00  0.00            
ATOM    177   HA HYP    15      53.890  50.310  54.520  1.00  0.00            
ATOM    178    C HYP    15      54.500  51.890  55.740  1.00  0.00            
ATOM    179    O HYP    15      54.130  52.340  56.800  1.00  0.00            
ATOM    180    N GLY    16      55.770  51.850  55.370  1.00  0.00            
ATOM    181    H GLY    16      55.960  51.520  54.440  1.00  0.00            
ATOM    182   CA GLY    16      56.690  52.750  56.080  1.00  0.00            
ATOM    183  HA1 GLY    16      57.640  52.670  55.550  1.00  0.00            
ATOM    184  HA2 GLY    16      56.870  52.450  57.120  1.00  0.00            
ATOM    185    C GLY    16      56.340  54.200  56.040  1.00  0.00            
ATOM    186    O GLY    16      55.470  54.670  55.250  1.00  0.00            
ATOM    187    N GLU    17      57.140  54.980  56.770  1.00  0.00            
ATOM    188    H GLU    17      57.850  54.530  57.320  1.00  0.00            
ATOM    189   CA GLU    17      57.020  56.450  56.820  1.00  0.00            
ATOM    190   HA GLU    17      55.970  56.740  56.730  1.00  0.00            
ATOM    191   CB GLU    17      57.420  56.910  58.280  1.00  0.00            
ATOM    192  HB1 GLU    17      57.240  57.980  58.350  1.00  0.00            
ATOM    193  HB2 GLU    17      58.480  56.780  58.510  1.00  0.00            
ATOM    194   CG GLU    17      56.610  56.370  59.390  1.00  0.00            
ATOM    195  HG1 GLU    17      56.610  55.300  59.610  1.00  0.00            
ATOM    196  HG2 GLU    17      55.590  56.630  59.120  1.00  0.00            
ATOM    197   CD GLU    17      56.910  57.090  60.710  1.00  0.00            
ATOM    198  OE1 GLU    17      58.080  57.190  61.140  1.00  0.00            
ATOM    199  OE2 GLU    17      55.950  57.410  61.450  1.00  0.00            
ATOM    200    C GLU    17      57.820  57.290  55.850  1.00  0.00            
ATOM    201    O GLU    17      58.920  56.830  55.470  1.00  0.00            
ATOM    202    N HYP    18      57.330  58.510  55.480  1.00  0.00            
ATOM    203  CD2 HYP    18      56.000  59.000  55.680  1.00  0.00            
ATOM    204 1HD2 HYP    18      55.820  59.520  56.620  1.00  0.00            
ATOM    205 2HD2 HYP    18      55.250  58.220  55.560  1.00  0.00            
ATOM    206   CG HYP    18      55.810  60.000  54.480  1.00  0.00            
ATOM    207   HG HYP    18      55.050  60.750  54.730  1.00  0.00            
ATOM    208  OD1 HYP    18      55.530  59.450  53.210  1.00  0.00            
ATOM    209  HD1 HYP    18      55.450  60.230  52.650  1.00  0.00            
ATOM    210   CB HYP    18      57.190  60.700  54.500  1.00  0.00            
ATOM    211  HB1 HYP    18      57.250  61.420  55.320  1.00  0.00            
ATOM    212  HB2 HYP    18      57.420  61.150  53.530  1.00  0.00            
ATOM    213   CA HYP    18      58.130  59.500  54.780  1.00  0.00            
ATOM    214   HA HYP    18      58.520  59.030  53.880  1.00  0.00            
ATOM    215    C HYP    18      59.490  59.870  55.420  1.00  0.00            
ATOM    216    O HYP    18      59.630  60.140  56.640  1.00  0.00            
ATOM    217    N GLY    19      60.520  60.040  54.590  1.00  0.00            
ATOM    218    H GLY    19      60.330  59.870  53.620  1.00  0.00            
ATOM    219   CA GLY    19      61.900  60.200  55.030  1.00  0.00            
ATOM    220  HA1 GLY    19      62.540  59.710  54.290  1.00  0.00            
ATOM    221  HA2 GLY    19      62.150  59.680  55.960  1.00  0.00            
ATOM    222    C GLY    19      62.360  61.660  55.180  1.00  0.00            
ATOM    223    O GLY    19      63.510  62.060  54.910  1.00  0.00            
ATOM    224    N GLN    20      61.520  62.480  55.800  1.00  0.00            
ATOM    225    H GLN    20      60.660  62.080  56.130  1.00  0.00            
ATOM    226   CA GLN    20      61.720  63.910  55.950  1.00  0.00            
ATOM    227   HA GLN    20      61.940  64.340  54.980  1.00  0.00            
ATOM    228   CB GLN    20      60.360  64.630  56.240  1.00  0.00            
ATOM    229  HB1 GLN    20      60.580  65.690  56.270  1.00  0.00            
ATOM    230  HB2 GLN    20      60.060  64.330  57.250  1.00  0.00            
ATOM    231   CG GLN    20      59.230  64.430  55.230  1.00  0.00            
ATOM    232  HG1 GLN    20      58.360  64.990  55.550  1.00  0.00            
ATOM    233  HG2 GLN    20      58.940  63.380  55.110  1.00  0.00            
ATOM    234   CD GLN    20      59.700  64.950  53.860  1.00  0.00            
ATOM    235  OE1 GLN    20      60.060  64.160  53.050  1.00  0.00            
ATOM    236  NE2 GLN    20      59.590  66.210  53.560  1.00  0.00            
ATOM    237 1HE2 GLN    20      59.100  66.790  54.230  1.00  0.00            
ATOM    238 2HE2 GLN    20      59.720  66.510  52.600  1.00  0.00            
ATOM    239    C GLN    20      62.810  64.400  56.950  1.00  0.00            
ATOM    240    O GLN    20      63.020  65.620  57.170  1.00  0.00            
ATOM    241    N GLY    21      63.490  63.490  57.630  1.00  0.00            
ATOM    242    H GLY    21      63.350  62.520  57.370  1.00  0.00            
ATOM    243   CA GLY    21      64.650  63.760  58.390  1.00  0.00            
ATOM    244  HA1 GLY    21      64.870  62.920  59.050  1.00  0.00            
ATOM    245  HA2 GLY    21      64.400  64.590  59.040  1.00  0.00            
ATOM    246    C GLY    21      65.820  64.200  57.570  1.00  0.00            
ATOM    247    O GLY    21      65.940  63.650  56.450  1.00  0.00            
ATOM    248    N LEU    22      66.640  65.160  57.970  1.00  0.00            
ATOM    249    H LEU    22      66.600  65.380  58.960  1.00  0.00            
ATOM    250   CA LEU    22      67.720  65.800  57.160  1.00  0.00            
ATOM    251   HA LEU    22      67.460  65.760  56.110  1.00  0.00            
ATOM    252   CB LEU    22      67.740  67.290  57.600  1.00  0.00            
ATOM    253  HB1 LEU    22      68.110  67.360  58.620  1.00  0.00            
ATOM    254  HB2 LEU    22      66.740  67.720  57.540  1.00  0.00            
ATOM    255   CG LEU    22      68.590  68.220  56.720  1.00  0.00            
ATOM    256   HG LEU    22      69.650  67.960  56.660  1.00  0.00            
ATOM    257  CD1 LEU    22      68.090  68.340  55.250  1.00  0.00            
ATOM    258 1HD1 LEU    22      68.640  69.130  54.740  1.00  0.00            
ATOM    259 2HD1 LEU    22      68.270  67.440  54.650  1.00  0.00            
ATOM    260 3HD1 LEU    22      67.070  68.700  55.330  1.00  0.00            
ATOM    261  CD2 LEU    22      68.560  69.580  57.330  1.00  0.00            
ATOM    262 1HD2 LEU    22      67.520  69.910  57.370  1.00  0.00            
ATOM    263 2HD2 LEU    22      69.020  69.620  58.310  1.00  0.00            
ATOM    264 3HD2 LEU    22      69.180  70.230  56.700  1.00  0.00            
ATOM    265    C LEU    22      69.060  65.120  57.370  1.00  0.00            
ATOM    266    O LEU    22      69.470  65.000  58.480  1.00  0.00            
ATOM    267    N ARG    23      69.690  64.620  56.290  1.00  0.00            
ATOM    268    H ARG    23      69.150  64.590  55.440  1.00  0.00            
ATOM    269   CA ARG    23      71.140  64.240  56.180  1.00  0.00            
ATOM    270   HA ARG    23      71.620  64.070  57.140  1.00  0.00            
ATOM    271   CB ARG    23      71.340  62.870  55.490  1.00  0.00            
ATOM    272  HB1 ARG    23      72.410  62.700  55.500  1.00  0.00            
ATOM    273  HB2 ARG    23      70.780  62.930  54.550  1.00  0.00            
ATOM    274   CG ARG    23      70.820  61.740  56.430  1.00  0.00            
ATOM    275  HG1 ARG    23      69.810  62.020  56.740  1.00  0.00            
ATOM    276  HG2 ARG    23      71.500  61.730  57.280  1.00  0.00            
ATOM    277   CD ARG    23      70.840  60.310  55.890  1.00  0.00            
ATOM    278  HD1 ARG    23      71.800  60.260  55.370  1.00  0.00            
ATOM    279  HD2 ARG    23      70.080  60.190  55.120  1.00  0.00            
ATOM    280   NE ARG    23      70.670  59.320  57.000  1.00  0.00            
ATOM    281   HE ARG    23      70.180  59.660  57.810  1.00  0.00            
ATOM    282   CZ ARG    23      71.050  58.060  57.110  1.00  0.00            
ATOM    283  NH1 ARG    23      70.890  57.510  58.330  1.00  0.00            
ATOM    284 1HH1 ARG    23      70.630  58.110  59.100  1.00  0.00            
ATOM    285 2HH1 ARG    23      71.040  56.530  58.500  1.00  0.00            
ATOM    286  NH2 ARG    23      71.520  57.420  56.130  1.00  0.00            
ATOM    287 1HH2 ARG    23      71.610  57.900  55.250  1.00  0.00            
ATOM    288 2HH2 ARG    23      71.860  56.480  56.270  1.00  0.00            
ATOM    289    C ARG    23      72.010  65.380  55.650  1.00  0.00            
ATOM    290    O ARG    23      73.190  65.260  55.690  1.00  0.00            
ATOM    291    N GLY    25      71.430  66.450  55.120  1.00  0.00            
ATOM    292    H GLY    25      70.440  66.280  55.010  1.00  0.00            
ATOM    293   CA GLY    25      72.020  67.670  54.470  1.00  0.00            
ATOM    294  HA1 GLY    25      71.210  68.280  54.070  1.00  0.00            
ATOM    295  HA2 GLY    25      72.640  67.290  53.660  1.00  0.00            
ATOM    296    C GLY    25      72.930  68.500  55.390  1.00  0.00            
ATOM    297    O GLY    25      72.500  68.860  56.470  1.00  0.00            
ATOM    298    N PRO    26      74.160  68.810  54.930  1.00  0.00            
ATOM    299   CD PRO    26      74.720  68.330  53.690  1.00  0.00            
ATOM    300  HD1 PRO    26      74.200  68.750  52.840  1.00  0.00            
ATOM    301  HD2 PRO    26      74.690  67.260  53.490  1.00  0.00            
ATOM    302   CG PRO    26      76.150  68.900  53.580  1.00  0.00            
ATOM    303  HG1 PRO    26      76.060  69.870  53.090  1.00  0.00            
ATOM    304  HG2 PRO    26      76.750  68.180  53.010  1.00  0.00            
ATOM    305   CB PRO    26      76.540  69.020  55.070  1.00  0.00            
ATOM    306  HB1 PRO    26      77.280  69.800  55.290  1.00  0.00            
ATOM    307  HB2 PRO    26      76.900  68.040  55.360  1.00  0.00            
ATOM    308   CA PRO    26      75.220  69.410  55.760  1.00  0.00            
ATOM    309   HA PRO    26      75.180  68.990  56.770  1.00  0.00            
ATOM    310    C PRO    26      75.110  70.980  55.780  1.00  0.00            
ATOM    311    O PRO    26      74.560  71.570  54.870  1.00  0.00            
ATOM    312    N HYP    27      75.780  71.570  56.750  1.00  0.00            
ATOM    313  CD2 HYP    27      76.380  71.000  57.950  1.00  0.00            
ATOM    314 1HD2 HYP    27      77.330  70.510  57.760  1.00  0.00            
ATOM    315 2HD2 HYP    27      75.660  70.300  58.370  1.00  0.00            
ATOM    316   CG HYP    27      76.510  72.090  58.990  1.00  0.00            
ATOM    317   HG HYP    27      77.300  71.890  59.700  1.00  0.00            
ATOM    318  OD1 HYP    27      75.380  72.230  59.710  1.00  0.00            
ATOM    319  HD1 HYP    27      75.380  71.620  60.450  1.00  0.00            
ATOM    320   CB HYP    27      76.620  73.300  58.110  1.00  0.00            
ATOM    321  HB1 HYP    27      77.690  73.330  57.910  1.00  0.00            
ATOM    322  HB2 HYP    27      76.230  74.240  58.500  1.00  0.00            
ATOM    323   CA HYP    27      75.800  72.990  56.860  1.00  0.00            
ATOM    324   HA HYP    27      74.770  73.320  57.010  1.00  0.00            
ATOM    325    C HYP    27      76.450  73.750  55.670  1.00  0.00            
ATOM    326    O HYP    27      77.360  73.200  55.100  1.00  0.00            
ATOM    327    N GLY    28      75.790  74.810  55.240  1.00  0.00            
ATOM    328    H GLY    28      74.960  75.100  55.740  1.00  0.00            
ATOM    329   CA GLY    28      76.260  75.750  54.180  1.00  0.00            
ATOM    330  HA1 GLY    28      75.490  76.490  53.960  1.00  0.00            
ATOM    331  HA2 GLY    28      76.170  75.140  53.280  1.00  0.00            
ATOM    332    C GLY    28      77.690  76.380  54.430  1.00  0.00            
ATOM    333    O GLY    28      78.420  76.180  55.410  1.00  0.00            
ATOM    334    N PRO    29      78.220  77.250  53.590  1.00  0.00            
ATOM    335   CD PRO    29      77.660  77.770  52.390  1.00  0.00            
ATOM    336  HD1 PRO    29      76.680  78.180  52.640  1.00  0.00            
ATOM    337  HD2 PRO    29      77.430  77.040  51.610  1.00  0.00            
ATOM    338   CG PRO    29      78.520  78.970  51.870  1.00  0.00            
ATOM    339  HG1 PRO    29      78.210  79.940  52.250  1.00  0.00            
ATOM    340  HG2 PRO    29      78.540  79.000  50.780  1.00  0.00            
ATOM    341   CB PRO    29      79.900  78.600  52.440  1.00  0.00            
ATOM    342  HB1 PRO    29      80.570  79.450  52.590  1.00  0.00            
ATOM    343  HB2 PRO    29      80.320  77.830  51.790  1.00  0.00            
ATOM    344   CA PRO    29      79.500  77.970  53.770  1.00  0.00            
ATOM    345   HA PRO    29      80.270  77.270  54.080  1.00  0.00            
ATOM    346    C PRO    29      79.360  79.100  54.810  1.00  0.00            
ATOM    347    O PRO    29      78.290  79.520  55.130  1.00  0.00            
ATOM    348    N HYP    30      80.480  79.510  55.440  1.00  0.00            
ATOM    349  CD2 HYP    30      81.850  79.110  55.120  1.00  0.00            
ATOM    350 1HD2 HYP    30      82.010  79.090  54.050  1.00  0.00            
ATOM    351 2HD2 HYP    30      82.070  78.110  55.490  1.00  0.00            
ATOM    352   CG HYP    30      82.640  80.270  55.700  1.00  0.00            
ATOM    353   HG HYP    30      82.580  81.080  54.970  1.00  0.00            
ATOM    354  OD1 HYP    30      84.030  80.020  56.000  1.00  0.00            
ATOM    355  HD1 HYP    30      84.310  80.580  56.730  1.00  0.00            
ATOM    356   CB HYP    30      81.940  80.720  57.000  1.00  0.00            
ATOM    357  HB1 HYP    30      82.170  81.780  57.060  1.00  0.00            
ATOM    358  HB2 HYP    30      82.200  80.110  57.870  1.00  0.00            
ATOM    359   CA HYP    30      80.510  80.500  56.570  1.00  0.00            
ATOM    360   HA HYP    30      80.040  80.030  57.420  1.00  0.00            
ATOM    361    C HYP    30      79.790  81.820  56.240  1.00  0.00            
ATOM    362    O HYP    30      79.790  82.190  55.030  1.00  0.00            
ATOM    363    N GLY    31      79.070  82.450  57.130  1.00  0.00            
ATOM    364    H GLY    31      79.020  81.950  58.010  1.00  0.00            
ATOM    365   CA GLY    31      78.370  83.700  56.920  1.00  0.00            
ATOM    366  HA1 GLY    31      77.870  84.030  57.830  1.00  0.00            
ATOM    367  HA2 GLY    31      77.590  83.580  56.170  1.00  0.00            
ATOM    368    C GLY    31      79.210  84.860  56.400  1.00  0.00            
ATOM    369    O GLY    31      80.380  84.740  56.300  1.00  0.00            
ATOM    370    N PRO    32      78.640  86.060  56.170  1.00  0.00            
ATOM    371   CD PRO    32      77.180  86.260  56.090  1.00  0.00            
ATOM    372  HD1 PRO    32      76.710  86.370  57.070  1.00  0.00            
ATOM    373  HD2 PRO    32      76.610  85.540  55.500  1.00  0.00            
ATOM    374   CG PRO    32      76.980  87.600  55.400  1.00  0.00            
ATOM    375  HG1 PRO    32      76.130  88.160  55.770  1.00  0.00            
ATOM    376  HG2 PRO    32      76.890  87.540  54.310  1.00  0.00            
ATOM    377   CB PRO    32      78.310  88.380  55.700  1.00  0.00            
ATOM    378  HB1 PRO    32      78.240  88.900  56.650  1.00  0.00            
ATOM    379  HB2 PRO    32      78.540  89.030  54.850  1.00  0.00            
ATOM    380   CA PRO    32      79.360  87.260  55.800  1.00  0.00            
ATOM    381   HA PRO    32      79.780  87.090  54.810  1.00  0.00            
ATOM    382    C PRO    32      80.490  87.660  56.760  1.00  0.00            
ATOM    383    O PRO    32      80.480  87.390  57.980  1.00  0.00            
ATOM    384    N HYP    33      81.440  88.440  56.170  1.00  0.00            
ATOM    385  CD2 HYP    33      81.670  88.650  54.740  1.00  0.00            
ATOM    386 1HD2 HYP    33      80.940  89.280  54.230  1.00  0.00            
ATOM    387 2HD2 HYP    33      81.750  87.750  54.130  1.00  0.00            
ATOM    388   CG HYP    33      82.920  89.520  54.520  1.00  0.00            
ATOM    389   HG HYP    33      82.840  90.130  53.630  1.00  0.00            
ATOM    390  OD1 HYP    33      84.010  88.570  54.420  1.00  0.00            
ATOM    391  HD1 HYP    33      83.790  87.720  54.020  1.00  0.00            
ATOM    392   CB HYP    33      83.030  90.230  55.840  1.00  0.00            
ATOM    393  HB1 HYP    33      82.690  91.270  55.860  1.00  0.00            
ATOM    394  HB2 HYP    33      84.080  90.270  56.120  1.00  0.00            
ATOM    395   CA HYP    33      82.380  89.310  56.840  1.00  0.00            
ATOM    396   HA HYP    33      83.240  88.830  57.310  1.00  0.00            
ATOM    397    C HYP    33      81.600  90.210  57.900  1.00  0.00            
ATOM    398    O HYP    33      80.520  90.720  57.570  1.00  0.00            
ATOM    399    N GLY    34      82.220  90.440  59.100  1.00  0.00            
ATOM    400    H GLY    34      82.990  89.870  59.430  1.00  0.00            
ATOM    401   CA GLY    34      81.550  91.280  60.040  1.00  0.00            
ATOM    402  HA1 GLY    34      82.070  91.270  61.000  1.00  0.00            
ATOM    403  HA2 GLY    34      80.630  90.840  60.420  1.00  0.00            
ATOM    404    C GLY    34      81.230  92.700  59.670  1.00  0.00            
ATOM    405    O GLY    34      81.820  93.300  58.750  1.00  0.00            
ATOM    406    N NH2    35      80.430  93.340  60.570  1.00  0.00            
ATOM    407   H2 NH2    35      80.010  92.720  61.250  1.00  0.00            
ATOM    408   H1 NH2    35      79.844  92.754  59.984  1.00  0.00            
ATOM    409  CH3 ACE     1      27.910  25.490  64.620  1.00  0.00            
ATOM    410 1HH3 ACE     1      28.710  24.800  64.360  1.00  0.00            
ATOM    411 2HH3 ACE     1      27.520  25.290  65.620  1.00  0.00            
ATOM    412 3HH3 ACE     1      27.080  25.480  63.900  1.00  0.00            
ATOM    413    C ACE     1      28.570  26.840  64.620  1.00  0.00            
ATOM    414    O ACE     1      28.190  27.610  63.800  1.00  0.00            
ATOM    415    N PRO     2      29.510  27.160  65.570  1.00  0.00            
ATOM    416   CD PRO     2      29.830  26.470  66.860  1.00  0.00            
ATOM    417  HD1 PRO     2      30.410  25.560  66.680  1.00  0.00            
ATOM    418  HD2 PRO     2      28.910  26.120  67.330  1.00  0.00            
ATOM    419   CG PRO     2      30.620  27.470  67.780  1.00  0.00            
ATOM    420  HG1 PRO     2      31.690  27.250  67.680  1.00  0.00            
ATOM    421  HG2 PRO     2      30.300  27.420  68.820  1.00  0.00            
ATOM    422   CB PRO     2      30.360  28.760  67.130  1.00  0.00            
ATOM    423  HB1 PRO     2      31.240  29.400  67.180  1.00  0.00            
ATOM    424  HB2 PRO     2      29.450  29.170  67.570  1.00  0.00            
ATOM    425   CA PRO     2      30.200  28.440  65.620  1.00  0.00            
ATOM    426   HA PRO     2      29.540  29.210  65.230  1.00  0.00            
ATOM    427    C PRO     2      31.600  28.510  64.960  1.00  0.00            
ATOM    428    O PRO     2      32.320  27.470  65.120  1.00  0.00            
ATOM    429    N HYP     3      31.970  29.580  64.230  1.00  0.00            
ATOM    430  CD2 HYP     3      31.240  30.820  64.320  1.00  0.00            
ATOM    431 1HD2 HYP     3      31.410  31.330  65.270  1.00  0.00            
ATOM    432 2HD2 HYP     3      30.190  30.850  64.040  1.00  0.00            
ATOM    433   CG HYP     3      31.850  31.680  63.260  1.00  0.00            
ATOM    434   HG HYP     3      31.670  32.730  63.480  1.00  0.00            
ATOM    435  OD1 HYP     3      31.220  31.450  61.980  1.00  0.00            
ATOM    436  HD1 HYP     3      30.330  31.800  62.000  1.00  0.00            
ATOM    437   CB HYP     3      33.320  31.290  63.320  1.00  0.00            
ATOM    438  HB1 HYP     3      33.820  31.710  64.190  1.00  0.00            
ATOM    439  HB2 HYP     3      33.790  31.600  62.390  1.00  0.00            
ATOM    440   CA HYP     3      33.210  29.720  63.550  1.00  0.00            
ATOM    441   HA HYP     3      33.150  29.240  62.570  1.00  0.00            
ATOM    442    C HYP     3      34.390  29.290  64.410  1.00  0.00            
ATOM    443    O HYP     3      34.360  29.570  65.640  1.00  0.00            
ATOM    444    N GLY     4      35.470  28.820  63.840  1.00  0.00            
ATOM    445    H GLY     4      35.450  28.820  62.830  1.00  0.00            
ATOM    446   CA GLY     4      36.720  28.690  64.520  1.00  0.00            
ATOM    447  HA1 GLY     4      37.450  28.340  63.790  1.00  0.00            
ATOM    448  HA2 GLY     4      36.680  27.970  65.340  1.00  0.00            
ATOM    449    C GLY     4      37.320  30.080  64.900  1.00  0.00            
ATOM    450    O GLY     4      36.780  31.170  64.570  1.00  0.00            
ATOM    451    N PRO     5      38.440  30.050  65.600  1.00  0.00            
ATOM    452   CD PRO     5      38.820  28.940  66.440  1.00  0.00            
ATOM    453  HD1 PRO     5      39.240  28.120  65.840  1.00  0.00            
ATOM    454  HD2 PRO     5      37.990  28.630  67.080  1.00  0.00            
ATOM    455   CG PRO     5      39.920  29.480  67.400  1.00  0.00            
ATOM    456  HG1 PRO     5      40.530  28.650  67.760  1.00  0.00            
ATOM    457  HG2 PRO     5      39.380  29.850  68.280  1.00  0.00            
ATOM    458   CB PRO     5      40.530  30.690  66.710  1.00  0.00            
ATOM    459  HB1 PRO     5      41.230  30.370  65.950  1.00  0.00            
ATOM    460  HB2 PRO     5      40.950  31.270  67.530  1.00  0.00            
ATOM    461   CA PRO     5      39.260  31.230  66.010  1.00  0.00            
ATOM    462   HA PRO     5      38.690  31.800  66.740  1.00  0.00            
ATOM    463    C PRO     5      39.730  32.130  64.780  1.00  0.00            
ATOM    464    O PRO     5      39.980  31.570  63.750  1.00  0.00            
ATOM    465    N HYP     6      39.980  33.450  64.890  1.00  0.00            
ATOM    466  CD2 HYP     6      39.580  34.360  65.990  1.00  0.00            
ATOM    467 1HD2 HYP     6      40.290  34.340  66.820  1.00  0.00            
ATOM    468 2HD2 HYP     6      38.600  34.060  66.340  1.00  0.00            
ATOM    469   CG HYP     6      39.550  35.780  65.460  1.00  0.00            
ATOM    470   HG HYP     6      39.940  36.450  66.240  1.00  0.00            
ATOM    471  OD1 HYP     6      38.310  36.130  64.860  1.00  0.00            
ATOM    472  HD1 HYP     6      37.700  36.570  65.460  1.00  0.00            
ATOM    473   CB HYP     6      40.670  35.680  64.370  1.00  0.00            
ATOM    474  HB1 HYP     6      41.680  35.810  64.750  1.00  0.00            
ATOM    475  HB2 HYP     6      40.470  36.380  63.560  1.00  0.00            
ATOM    476   CA HYP     6      40.550  34.290  63.810  1.00  0.00            
ATOM    477   HA HYP     6      39.870  34.310  62.960  1.00  0.00            
ATOM    478    C HYP     6      41.930  33.790  63.310  1.00  0.00            
ATOM    479    O HYP     6      42.680  33.150  64.040  1.00  0.00            
ATOM    480    N GLY     7      42.320  34.150  62.050  1.00  0.00            
ATOM    481    H GLY     7      41.620  34.720  61.590  1.00  0.00            
ATOM    482   CA GLY     7      43.600  33.950  61.490  1.00  0.00            
ATOM    483  HA1 GLY     7      43.550  34.310  60.460  1.00  0.00            
ATOM    484  HA2 GLY     7      43.820  32.880  61.530  1.00  0.00            
ATOM    485    C GLY     7      44.810  34.610  62.130  1.00  0.00            
ATOM    486    O GLY     7      44.760  35.440  63.050  1.00  0.00            
ATOM    487    N PRO     8      46.010  34.220  61.580  1.00  0.00            
ATOM    488   CD PRO     8      46.310  33.150  60.630  1.00  0.00            
ATOM    489  HD1 PRO     8      46.000  33.470  59.630  1.00  0.00            
ATOM    490  HD2 PRO     8      45.820  32.220  60.880  1.00  0.00            
ATOM    491   CG PRO     8      47.810  32.870  60.640  1.00  0.00            
ATOM    492  HG1 PRO     8      48.400  32.510  59.800  1.00  0.00            
ATOM    493  HG2 PRO     8      47.860  32.100  61.410  1.00  0.00            
ATOM    494   CB PRO     8      48.410  34.150  61.200  1.00  0.00            
ATOM    495  HB1 PRO     8      48.690  34.760  60.340  1.00  0.00            
ATOM    496  HB2 PRO     8      49.250  33.960  61.870  1.00  0.00            
ATOM    497   CA PRO     8      47.280  34.860  61.920  1.00  0.00            
ATOM    498   HA PRO     8      47.390  34.780  63.000  1.00  0.00            
ATOM    499    C PRO     8      47.340  36.360  61.550  1.00  0.00            
ATOM    500    O PRO     8      46.570  36.780  60.650  1.00  0.00            
ATOM    501    N HYP     9      48.320  37.110  62.140  1.00  0.00            
ATOM    502  CD2 HYP     9      49.030  36.830  63.320  1.00  0.00            
ATOM    503 1HD2 HYP     9      49.870  36.210  63.010  1.00  0.00            
ATOM    504 2HD2 HYP     9      48.400  36.330  64.060  1.00  0.00            
ATOM    505   CG HYP     9      49.500  38.190  63.790  1.00  0.00            
ATOM    506   HG HYP     9      50.430  37.970  64.320  1.00  0.00            
ATOM    507  OD1 HYP     9      48.540  38.840  64.530  1.00  0.00            
ATOM    508  HD1 HYP     9      47.990  38.250  65.050  1.00  0.00            
ATOM    509   CB HYP     9      49.800  38.910  62.490  1.00  0.00            
ATOM    510  HB1 HYP     9      50.710  38.530  62.020  1.00  0.00            
ATOM    511  HB2 HYP     9      49.990  39.970  62.620  1.00  0.00            
ATOM    512   CA HYP     9      48.610  38.460  61.660  1.00  0.00            
ATOM    513   HA HYP     9      47.730  39.030  61.960  1.00  0.00            
ATOM    514    C HYP     9      48.960  38.510  60.180  1.00  0.00            
ATOM    515    O HYP     9      49.570  37.530  59.700  1.00  0.00            
ATOM    516    N GLY    10      48.540  39.580  59.500  1.00  0.00            
ATOM    517    H GLY    10      47.900  40.240  59.930  1.00  0.00            
ATOM    518   CA GLY    10      48.770  39.700  58.040  1.00  0.00            
ATOM    519  HA1 GLY    10      48.290  40.580  57.610  1.00  0.00            
ATOM    520  HA2 GLY    10      48.400  38.790  57.570  1.00  0.00            
ATOM    521    C GLY    10      50.180  39.880  57.530  1.00  0.00            
ATOM    522    O GLY    10      51.080  39.940  58.320  1.00  0.00            
ATOM    523    N PRO    11      50.450  39.970  56.190  1.00  0.00            
ATOM    524   CD PRO    11      49.570  39.600  55.150  1.00  0.00            
ATOM    525  HD1 PRO    11      49.010  40.470  54.800  1.00  0.00            
ATOM    526  HD2 PRO    11      48.920  38.750  55.360  1.00  0.00            
ATOM    527   CG PRO    11      50.510  39.260  54.000  1.00  0.00            
ATOM    528  HG1 PRO    11      49.950  39.460  53.090  1.00  0.00            
ATOM    529  HG2 PRO    11      50.850  38.220  54.050  1.00  0.00            
ATOM    530   CB PRO    11      51.660  40.230  54.190  1.00  0.00            
ATOM    531  HB1 PRO    11      51.500  41.230  53.810  1.00  0.00            
ATOM    532  HB2 PRO    11      52.570  39.820  53.730  1.00  0.00            
ATOM    533   CA PRO    11      51.830  40.310  55.710  1.00  0.00            
ATOM    534   HA PRO    11      52.480  39.510  56.050  1.00  0.00            
ATOM    535    C PRO    11      52.380  41.680  56.140  1.00  0.00            
ATOM    536    O PRO    11      51.580  42.560  56.350  1.00  0.00            
ATOM    537    N HYP    12      53.700  41.880  55.920  1.00  0.00            
ATOM    538  CD2 HYP    12      54.720  40.890  55.750  1.00  0.00            
ATOM    539 1HD2 HYP    12      54.850  40.760  54.680  1.00  0.00            
ATOM    540 2HD2 HYP    12      54.480  39.970  56.290  1.00  0.00            
ATOM    541   CG HYP    12      55.990  41.570  56.350  1.00  0.00            
ATOM    542   HG HYP    12      56.950  41.230  55.970  1.00  0.00            
ATOM    543  OD1 HYP    12      56.040  41.520  57.790  1.00  0.00            
ATOM    544  HD1 HYP    12      55.830  40.640  58.100  1.00  0.00            
ATOM    545   CB HYP    12      55.790  42.990  55.930  1.00  0.00            
ATOM    546  HB1 HYP    12      56.050  43.120  54.880  1.00  0.00            
ATOM    547  HB2 HYP    12      56.400  43.630  56.560  1.00  0.00            
ATOM    548   CA HYP    12      54.310  43.210  56.100  1.00  0.00            
ATOM    549   HA HYP    12      54.110  43.480  57.140  1.00  0.00            
ATOM    550    C HYP    12      53.900  44.290  55.150  1.00  0.00            
ATOM    551    O HYP    12      53.820  44.030  53.970  1.00  0.00            
ATOM    552    N GLY    13      53.730  45.570  55.620  1.00  0.00            
ATOM    553    H GLY    13      53.720  45.720  56.620  1.00  0.00            
ATOM    554   CA GLY    13      53.450  46.760  54.740  1.00  0.00            
ATOM    555  HA1 GLY    13      52.880  47.500  55.310  1.00  0.00            
ATOM    556  HA2 GLY    13      52.670  46.390  54.080  1.00  0.00            
ATOM    557    C GLY    13      54.560  47.240  53.890  1.00  0.00            
ATOM    558    O GLY    13      55.710  46.950  54.260  1.00  0.00            
ATOM    559    N PRO    14      54.280  47.920  52.740  1.00  0.00            
ATOM    560   CD PRO    14      52.950  48.190  52.120  1.00  0.00            
ATOM    561  HD1 PRO    14      52.440  49.010  52.620  1.00  0.00            
ATOM    562  HD2 PRO    14      52.280  47.330  52.190  1.00  0.00            
ATOM    563   CG PRO    14      53.220  48.510  50.690  1.00  0.00            
ATOM    564  HG1 PRO    14      52.400  49.060  50.230  1.00  0.00            
ATOM    565  HG2 PRO    14      53.410  47.600  50.120  1.00  0.00            
ATOM    566   CB PRO    14      54.480  49.330  50.800  1.00  0.00            
ATOM    567  HB1 PRO    14      54.330  50.240  51.370  1.00  0.00            
ATOM    568  HB2 PRO    14      54.970  49.460  49.830  1.00  0.00            
ATOM    569   CA PRO    14      55.290  48.450  51.780  1.00  0.00            
ATOM    570   HA PRO    14      55.780  47.620  51.280  1.00  0.00            
ATOM    571    C PRO    14      56.330  49.460  52.420  1.00  0.00            
ATOM    572    O PRO    14      56.230  49.960  53.550  1.00  0.00            
ATOM    573    N HYP    15      57.410  49.850  51.700  1.00  0.00            
ATOM    574  CD2 HYP    15      57.820  49.150  50.480  1.00  0.00            
ATOM    575 1HD2 HYP    15      57.270  49.520  49.610  1.00  0.00            
ATOM    576 2HD2 HYP    15      57.660  48.080  50.630  1.00  0.00            
ATOM    577   CG HYP    15      59.320  49.500  50.340  1.00  0.00            
ATOM    578   HG HYP    15      59.450  49.460  49.260  1.00  0.00            
ATOM    579  OD1 HYP    15      60.100  48.580  51.080  1.00  0.00            
ATOM    580  HD1 HYP    15      61.040  48.750  51.020  1.00  0.00            
ATOM    581   CB HYP    15      59.420  50.870  50.910  1.00  0.00            
ATOM    582  HB1 HYP    15      59.250  51.620  50.130  1.00  0.00            
ATOM    583  HB2 HYP    15      60.450  51.040  51.220  1.00  0.00            
ATOM    584   CA HYP    15      58.390  50.870  52.050  1.00  0.00            
ATOM    585   HA HYP    15      58.860  50.430  52.930  1.00  0.00            
ATOM    586    C HYP    15      57.770  52.210  52.350  1.00  0.00            
ATOM    587    O HYP    15      56.640  52.530  51.920  1.00  0.00            
ATOM    588    N GLY    16      58.450  53.080  53.140  1.00  0.00            
ATOM    589    H GLY    16      59.200  52.680  53.690  1.00  0.00            
ATOM    590   CA GLY    16      58.330  54.530  53.280  1.00  0.00            
ATOM    591  HA1 GLY    16      59.040  54.840  54.040  1.00  0.00            
ATOM    592  HA2 GLY    16      57.430  54.950  53.720  1.00  0.00            
ATOM    593    C GLY    16      58.740  55.200  52.020  1.00  0.00            
ATOM    594    O GLY    16      59.210  54.520  51.160  1.00  0.00            
ATOM    595    N GLU    17      58.620  56.540  51.900  1.00  0.00            
ATOM    596    H GLU    17      58.320  56.980  52.750  1.00  0.00            
ATOM    597   CA GLU    17      58.920  57.300  50.730  1.00  0.00            
ATOM    598   HA GLU    17      59.150  56.600  49.920  1.00  0.00            
ATOM    599   CB GLU    17      57.660  57.910  50.150  1.00  0.00            
ATOM    600  HB1 GLU    17      57.470  58.750  50.820  1.00  0.00            
ATOM    601  HB2 GLU    17      56.860  57.160  50.150  1.00  0.00            
ATOM    602   CG GLU    17      57.880  58.440  48.710  1.00  0.00            
ATOM    603  HG1 GLU    17      58.260  57.710  48.000  1.00  0.00            
ATOM    604  HG2 GLU    17      58.500  59.330  48.840  1.00  0.00            
ATOM    605   CD GLU    17      56.520  58.780  48.070  1.00  0.00            
ATOM    606  OE1 GLU    17      55.940  59.760  48.520  1.00  0.00            
ATOM    607  OE2 GLU    17      56.120  58.230  47.020  1.00  0.00            
ATOM    608    C GLU    17      60.090  58.270  51.010  1.00  0.00            
ATOM    609    O GLU    17      60.100  58.900  52.040  1.00  0.00            
ATOM    610    N HYP    18      61.080  58.500  50.120  1.00  0.00            
ATOM    611  CD2 HYP    18      61.380  57.710  48.900  1.00  0.00            
ATOM    612 1HD2 HYP    18      61.020  58.280  48.040  1.00  0.00            
ATOM    613 2HD2 HYP    18      60.950  56.710  48.960  1.00  0.00            
ATOM    614   CG HYP    18      62.900  57.580  48.890  1.00  0.00            
ATOM    615   HG HYP    18      63.190  57.350  47.870  1.00  0.00            
ATOM    616  OD1 HYP    18      63.390  56.690  49.890  1.00  0.00            
ATOM    617  HD1 HYP    18      62.830  55.910  49.880  1.00  0.00            
ATOM    618   CB HYP    18      63.290  59.040  49.210  1.00  0.00            
ATOM    619  HB1 HYP    18      63.060  59.710  48.380  1.00  0.00            
ATOM    620  HB2 HYP    18      64.330  59.130  49.530  1.00  0.00            
ATOM    621   CA HYP    18      62.350  59.310  50.400  1.00  0.00            
ATOM    622   HA HYP    18      62.860  58.910  51.280  1.00  0.00            
ATOM    623    C HYP    18      62.060  60.760  50.710  1.00  0.00            
ATOM    624    O HYP    18      61.150  61.330  50.060  1.00  0.00            
ATOM    625    N GLY    19      62.940  61.460  51.450  1.00  0.00            
ATOM    626    H GLY    19      63.740  60.920  51.770  1.00  0.00            
ATOM    627   CA GLY    19      62.870  62.820  51.800  1.00  0.00            
ATOM    628  HA1 GLY    19      63.770  63.110  52.340  1.00  0.00            
ATOM    629  HA2 GLY    19      62.120  63.110  52.540  1.00  0.00            
ATOM    630    C GLY    19      62.720  63.810  50.640  1.00  0.00            
ATOM    631    O GLY    19      63.570  63.740  49.740  1.00  0.00            
ATOM    632    N GLN    20      61.680  64.630  50.590  1.00  0.00            
ATOM    633    H GLN    20      60.920  64.640  51.250  1.00  0.00            
ATOM    634   CA GLN    20      61.490  65.600  49.500  1.00  0.00            
ATOM    635   HA GLN    20      62.460  65.820  49.060  1.00  0.00            
ATOM    636   CB GLN    20      60.620  64.910  48.420  1.00  0.00            
ATOM    637  HB1 GLN    20      61.220  64.200  47.860  1.00  0.00            
ATOM    638  HB2 GLN    20      60.210  65.560  47.660  1.00  0.00            
ATOM    639   CG GLN    20      59.340  64.170  48.920  1.00  0.00            
ATOM    640  HG1 GLN    20      58.630  64.950  49.200  1.00  0.00            
ATOM    641  HG2 GLN    20      59.560  63.520  49.770  1.00  0.00            
ATOM    642   CD GLN    20      58.760  63.130  47.950  1.00  0.00            
ATOM    643  OE1 GLN    20      57.850  63.330  47.150  1.00  0.00            
ATOM    644  NE2 GLN    20      59.340  61.980  47.960  1.00  0.00            
ATOM    645 1HE2 GLN    20      59.910  61.670  48.740  1.00  0.00            
ATOM    646 2HE2 GLN    20      59.120  61.310  47.250  1.00  0.00            
ATOM    647    C GLN    20      60.900  66.950  49.960  1.00  0.00            
ATOM    648    O GLN    20      60.070  67.020  50.890  1.00  0.00            
ATOM    649    N GLY    21      61.470  68.010  49.360  1.00  0.00            
ATOM    650    H GLY    21      62.200  67.850  48.680  1.00  0.00            
ATOM    651   CA GLY    21      61.250  69.430  49.690  1.00  0.00            
ATOM    652  HA1 GLY    21      60.190  69.550  49.900  1.00  0.00            
ATOM    653  HA2 GLY    21      61.530  70.110  48.890  1.00  0.00            
ATOM    654    C GLY    21      61.980  69.870  51.030  1.00  0.00            
ATOM    655    O GLY    21      61.380  70.540  51.850  1.00  0.00            
ATOM    656    N LEU    22      63.300  69.490  51.070  1.00  0.00            
ATOM    657    H LEU    22      63.620  68.940  50.290  1.00  0.00            
ATOM    658   CA LEU    22      64.190  69.930  52.180  1.00  0.00            
ATOM    659   HA LEU    22      63.600  70.560  52.840  1.00  0.00            
ATOM    660   CB LEU    22      64.710  68.780  53.040  1.00  0.00            
ATOM    661  HB1 LEU    22      64.840  69.250  54.010  1.00  0.00            
ATOM    662  HB2 LEU    22      65.640  68.470  52.570  1.00  0.00            
ATOM    663   CG LEU    22      63.820  67.520  53.210  1.00  0.00            
ATOM    664   HG LEU    22      63.610  67.130  52.210  1.00  0.00            
ATOM    665  CD1 LEU    22      64.570  66.570  54.100  1.00  0.00            
ATOM    666 1HD1 LEU    22      64.050  65.620  53.980  1.00  0.00            
ATOM    667 2HD1 LEU    22      65.550  66.370  53.660  1.00  0.00            
ATOM    668 3HD1 LEU    22      64.540  66.830  55.160  1.00  0.00            
ATOM    669  CD2 LEU    22      62.490  67.850  53.870  1.00  0.00            
ATOM    670 1HD2 LEU    22      62.040  66.920  54.200  1.00  0.00            
ATOM    671 2HD2 LEU    22      62.690  68.630  54.610  1.00  0.00            
ATOM    672 3HD2 LEU    22      61.780  68.140  53.100  1.00  0.00            
ATOM    673    C LEU    22      65.340  70.840  51.780  1.00  0.00            
ATOM    674    O LEU    22      65.780  70.700  50.620  1.00  0.00            
ATOM    675    N ARG    23      65.770  71.690  52.670  1.00  0.00            
ATOM    676    H ARG    23      65.170  71.850  53.470  1.00  0.00            
ATOM    677   CA ARG    23      66.980  72.550  52.550  1.00  0.00            
ATOM    678   HA ARG    23      67.490  72.280  51.630  1.00  0.00            
ATOM    679   CB ARG    23      66.530  73.990  52.510  1.00  0.00            
ATOM    680  HB1 ARG    23      66.020  74.210  53.440  1.00  0.00            
ATOM    681  HB2 ARG    23      65.770  74.190  51.740  1.00  0.00            
ATOM    682   CG ARG    23      67.660  74.960  52.260  1.00  0.00            
ATOM    683  HG1 ARG    23      68.290  74.570  51.470  1.00  0.00            
ATOM    684  HG2 ARG    23      68.250  75.050  53.180  1.00  0.00            
ATOM    685   CD ARG    23      67.150  76.410  51.860  1.00  0.00            
ATOM    686  HD1 ARG    23      66.300  76.330  51.180  1.00  0.00            
ATOM    687  HD2 ARG    23      67.970  77.000  51.460  1.00  0.00            
ATOM    688   NE ARG    23      66.610  77.060  53.100  1.00  0.00            
ATOM    689   HE ARG    23      66.710  76.610  54.000  1.00  0.00            
ATOM    690   CZ ARG    23      66.180  78.270  53.130  1.00  0.00            
ATOM    691  NH1 ARG    23      65.850  78.780  54.290  1.00  0.00            
ATOM    692 1HH1 ARG    23      66.000  78.230  55.130  1.00  0.00            
ATOM    693 2HH1 ARG    23      65.660  79.770  54.330  1.00  0.00            
ATOM    694  NH2 ARG    23      66.160  79.100  52.110  1.00  0.00            
ATOM    695 1HH2 ARG    23      66.650  78.890  51.250  1.00  0.00            
ATOM    696 2HH2 ARG    23      65.920  80.070  52.260  1.00  0.00            
ATOM    697    C ARG    23      68.000  72.330  53.660  1.00  0.00            
ATOM    698    O ARG    23      67.620  72.200  54.850  1.00  0.00            
ATOM    699    N GLY    25      69.290  72.430  53.400  1.00  0.00            
ATOM    700    H GLY    25      69.630  72.580  52.460  1.00  0.00            
ATOM    701   CA GLY    25      70.360  72.250  54.330  1.00  0.00            
ATOM    702  HA1 GLY    25      71.330  72.010  53.890  1.00  0.00            
ATOM    703  HA2 GLY    25      70.130  71.330  54.880  1.00  0.00            
ATOM    704    C GLY    25      70.520  73.450  55.390  1.00  0.00            
ATOM    705    O GLY    25      69.990  74.570  55.200  1.00  0.00            
ATOM    706    N PRO    26      71.240  73.210  56.560  1.00  0.00            
ATOM    707   CD PRO    26      71.800  71.950  56.910  1.00  0.00            
ATOM    708  HD1 PRO    26      72.870  71.920  56.700  1.00  0.00            
ATOM    709  HD2 PRO    26      71.330  71.090  56.440  1.00  0.00            
ATOM    710   CG PRO    26      71.550  71.880  58.430  1.00  0.00            
ATOM    711  HG1 PRO    26      72.320  71.310  58.950  1.00  0.00            
ATOM    712  HG2 PRO    26      70.520  71.550  58.600  1.00  0.00            
ATOM    713   CB PRO    26      71.820  73.290  58.820  1.00  0.00            
ATOM    714  HB1 PRO    26      72.900  73.330  58.690  1.00  0.00            
ATOM    715  HB2 PRO    26      71.320  73.620  59.730  1.00  0.00            
ATOM    716   CA PRO    26      71.320  74.140  57.680  1.00  0.00            
ATOM    717   HA PRO    26      70.330  74.560  57.880  1.00  0.00            
ATOM    718    C PRO    26      72.250  75.250  57.250  1.00  0.00            
ATOM    719    O PRO    26      73.120  75.060  56.380  1.00  0.00            
ATOM    720    N HYP    27      72.180  76.400  57.820  1.00  0.00            
ATOM    721  CD2 HYP    27      71.310  76.790  58.910  1.00  0.00            
ATOM    722 1HD2 HYP    27      71.680  76.500  59.890  1.00  0.00            
ATOM    723 2HD2 HYP    27      70.330  76.320  58.830  1.00  0.00            
ATOM    724   CG HYP    27      71.050  78.260  58.780  1.00  0.00            
ATOM    725   HG HYP    27      70.790  78.580  59.790  1.00  0.00            
ATOM    726  OD1 HYP    27      70.140  78.570  57.700  1.00  0.00            
ATOM    727  HD1 HYP    27      70.360  79.440  57.350  1.00  0.00            
ATOM    728   CB HYP    27      72.480  78.690  58.440  1.00  0.00            
ATOM    729  HB1 HYP    27      73.010  78.820  59.390  1.00  0.00            
ATOM    730  HB2 HYP    27      72.440  79.510  57.730  1.00  0.00            
ATOM    731   CA HYP    27      73.060  77.510  57.610  1.00  0.00            
ATOM    732   HA HYP    27      72.980  77.910  56.600  1.00  0.00            
ATOM    733    C HYP    27      74.490  77.280  57.950  1.00  0.00            
ATOM    734    O HYP    27      74.760  76.430  58.820  1.00  0.00            
ATOM    735    N GLY    28      75.470  77.880  57.310  1.00  0.00            
ATOM    736    H GLY    28      75.290  78.390  56.460  1.00  0.00            
ATOM    737   CA GLY    28      76.850  77.830  57.780  1.00  0.00            
ATOM    738  HA1 GLY    28      77.490  78.510  57.230  1.00  0.00            
ATOM    739  HA2 GLY    28      77.280  76.850  57.560  1.00  0.00            
ATOM    740    C GLY    28      77.090  78.230  59.190  1.00  0.00            
ATOM    741    O GLY    28      76.240  78.820  59.830  1.00  0.00            
ATOM    742    N PRO    29      78.300  78.030  59.660  1.00  0.00            
ATOM    743   CD PRO    29      79.310  77.090  59.050  1.00  0.00            
ATOM    744  HD1 PRO    29      79.380  77.290  57.980  1.00  0.00            
ATOM    745  HD2 PRO    29      79.200  76.020  59.270  1.00  0.00            
ATOM    746   CG PRO    29      80.580  77.560  59.650  1.00  0.00            
ATOM    747  HG1 PRO    29      80.970  78.420  59.100  1.00  0.00            
ATOM    748  HG2 PRO    29      81.360  76.800  59.730  1.00  0.00            
ATOM    749   CB PRO    29      80.230  78.080  61.020  1.00  0.00            
ATOM    750  HB1 PRO    29      80.980  78.790  61.340  1.00  0.00            
ATOM    751  HB2 PRO    29      80.160  77.270  61.740  1.00  0.00            
ATOM    752   CA PRO    29      78.800  78.710  60.830  1.00  0.00            
ATOM    753   HA PRO    29      78.120  78.550  61.670  1.00  0.00            
ATOM    754    C PRO    29      79.000  80.190  60.560  1.00  0.00            
ATOM    755    O PRO    29      78.980  80.660  59.400  1.00  0.00            
ATOM    756    N HYP    30      79.320  81.010  61.560  1.00  0.00            
ATOM    757  CD2 HYP    30      79.210  80.650  62.920  1.00  0.00            
ATOM    758 1HD2 HYP    30      80.150  80.200  63.250  1.00  0.00            
ATOM    759 2HD2 HYP    30      78.330  80.030  63.070  1.00  0.00            
ATOM    760   CG HYP    30      79.080  81.920  63.720  1.00  0.00            
ATOM    761   HG HYP    30      79.470  81.730  64.720  1.00  0.00            
ATOM    762  OD1 HYP    30      77.720  82.410  64.000  1.00  0.00            
ATOM    763  HD1 HYP    30      77.720  83.060  64.710  1.00  0.00            
ATOM    764   CB HYP    30      79.870  82.890  62.860  1.00  0.00            
ATOM    765  HB1 HYP    30      80.930  82.930  63.110  1.00  0.00            
ATOM    766  HB2 HYP    30      79.330  83.840  62.920  1.00  0.00            
ATOM    767   CA HYP    30      79.730  82.360  61.440  1.00  0.00            
ATOM    768   HA HYP    30      78.820  82.860  61.130  1.00  0.00            
ATOM    769    C HYP    30      80.900  82.660  60.510  1.00  0.00            
ATOM    770    O HYP    30      81.820  81.860  60.280  1.00  0.00            
ATOM    771    N GLY    31      80.850  83.900  59.960  1.00  0.00            
ATOM    772    H GLY    31      80.010  84.440  60.150  1.00  0.00            
ATOM    773   CA GLY    31      81.760  84.390  58.980  1.00  0.00            
ATOM    774  HA1 GLY    31      81.390  85.350  58.630  1.00  0.00            
ATOM    775  HA2 GLY    31      81.850  83.800  58.060  1.00  0.00            
ATOM    776    C GLY    31      83.170  84.860  59.420  1.00  0.00            
ATOM    777    O GLY    31      83.580  84.570  60.590  1.00  0.00            
ATOM    778    N PRO    32      84.020  85.540  58.590  1.00  0.00            
ATOM    779   CD PRO    32      83.830  85.730  57.120  1.00  0.00            
ATOM    780  HD1 PRO    32      82.940  86.340  57.000  1.00  0.00            
ATOM    781  HD2 PRO    32      83.830  84.760  56.600  1.00  0.00            
ATOM    782   CG PRO    32      85.050  86.500  56.680  1.00  0.00            
ATOM    783  HG1 PRO    32      84.820  87.540  56.450  1.00  0.00            
ATOM    784  HG2 PRO    32      85.430  86.060  55.760  1.00  0.00            
ATOM    785   CB PRO    32      86.070  86.480  57.810  1.00  0.00            
ATOM    786  HB1 PRO    32      86.580  87.440  57.930  1.00  0.00            
ATOM    787  HB2 PRO    32      86.800  85.690  57.610  1.00  0.00            
ATOM    788   CA PRO    32      85.330  86.130  59.070  1.00  0.00            
ATOM    789   HA PRO    32      85.850  85.300  59.540  1.00  0.00            
ATOM    790    C PRO    32      84.950  87.410  59.890  1.00  0.00            
ATOM    791    O PRO    32      84.000  88.120  59.590  1.00  0.00            
ATOM    792    N HYP    33      85.720  87.770  60.960  1.00  0.00            
ATOM    793  CD2 HYP    33      86.820  87.010  61.500  1.00  0.00            
ATOM    794 1HD2 HYP    33      87.680  86.830  60.840  1.00  0.00            
ATOM    795 2HD2 HYP    33      86.460  86.020  61.770  1.00  0.00            
ATOM    796   CG HYP    33      87.350  87.730  62.710  1.00  0.00            
ATOM    797   HG HYP    33      88.120  88.390  62.300  1.00  0.00            
ATOM    798  OD1 HYP    33      88.010  86.930  63.640  1.00  0.00            
ATOM    799  HD1 HYP    33      88.470  87.410  64.330  1.00  0.00            
ATOM    800   CB HYP    33      86.210  88.570  63.170  1.00  0.00            
ATOM    801  HB1 HYP    33      86.440  89.430  63.800  1.00  0.00            
ATOM    802  HB2 HYP    33      85.620  87.880  63.780  1.00  0.00            
ATOM    803   CA HYP    33      85.460  88.860  61.930  1.00  0.00            
ATOM    804   HA HYP    33      84.400  88.850  62.190  1.00  0.00            
ATOM    805    C HYP    33      85.860  90.270  61.300  1.00  0.00            
ATOM    806    O HYP    33      86.860  90.280  60.660  1.00  0.00            
ATOM    807    N GLY    34      85.030  91.300  61.470  1.00  0.00            
ATOM    808    H GLY    34      84.140  91.110  61.930  1.00  0.00            
ATOM    809   CA GLY    34      85.280  92.630  60.920  1.00  0.00            
ATOM    810  HA1 GLY    34      85.200  92.470  59.840  1.00  0.00            
ATOM    811  HA2 GLY    34      86.310  92.840  61.180  1.00  0.00            
ATOM    812    C GLY    34      84.310  93.630  61.420  1.00  0.00            
ATOM    813    O GLY    34      83.220  93.360  61.900  1.00  0.00            
ATOM    814    N NH2    35      84.630  94.870  61.450  1.00  0.00            
ATOM    815   H2 NH2    35      85.520  95.100  61.030  1.00  0.00            
ATOM    816   H1 NH2    35      84.044  94.284  60.864  1.00  0.00            
ATOM    817  CH3 ACE     1      31.590  24.990  62.510  1.00  0.00            
ATOM    818 1HH3 ACE     1      32.070  25.490  63.360  1.00  0.00            
ATOM    819 2HH3 ACE     1      30.570  25.360  62.490  1.00  0.00            
ATOM    820 3HH3 ACE     1      31.630  23.910  62.640  1.00  0.00            
ATOM    821    C ACE     1      32.410  25.380  61.310  1.00  0.00            
ATOM    822    O ACE     1      33.210  24.560  60.860  1.00  0.00            
ATOM    823    N PRO     2      32.420  26.640  60.800  1.00  0.00            
ATOM    824   CD PRO     2      31.370  27.590  61.060  1.00  0.00            
ATOM    825  HD1 PRO     2      31.400  27.870  62.110  1.00  0.00            
ATOM    826  HD2 PRO     2      30.420  27.120  60.820  1.00  0.00            
ATOM    827   CG PRO     2      31.580  28.850  60.140  1.00  0.00            
ATOM    828  HG1 PRO     2      32.270  29.470  60.720  1.00  0.00            
ATOM    829  HG2 PRO     2      30.690  29.340  59.760  1.00  0.00            
ATOM    830   CB PRO     2      32.280  28.120  58.980  1.00  0.00            
ATOM    831  HB1 PRO     2      32.960  28.800  58.460  1.00  0.00            
ATOM    832  HB2 PRO     2      31.510  27.660  58.370  1.00  0.00            
ATOM    833   CA PRO     2      33.160  27.050  59.640  1.00  0.00            
ATOM    834   HA PRO     2      33.230  26.180  58.980  1.00  0.00            
ATOM    835    C PRO     2      34.630  27.500  59.950  1.00  0.00            
ATOM    836    O PRO     2      34.860  27.850  61.080  1.00  0.00            
ATOM    837    N HYP     3      35.520  27.670  58.940  1.00  0.00            
ATOM    838  CD2 HYP     3      35.490  27.090  57.620  1.00  0.00            
ATOM    839 1HD2 HYP     3      34.890  27.680  56.920  1.00  0.00            
ATOM    840 2HD2 HYP     3      35.110  26.070  57.710  1.00  0.00            
ATOM    841   CG HYP     3      36.950  27.120  57.210  1.00  0.00            
ATOM    842   HG HYP     3      37.000  27.190  56.120  1.00  0.00            
ATOM    843  OD1 HYP     3      37.710  25.940  57.670  1.00  0.00            
ATOM    844  HD1 HYP     3      38.650  26.100  57.550  1.00  0.00            
ATOM    845   CB HYP     3      37.490  28.410  57.790  1.00  0.00            
ATOM    846  HB1 HYP     3      37.110  29.180  57.110  1.00  0.00            
ATOM    847  HB2 HYP     3      38.560  28.600  57.870  1.00  0.00            
ATOM    848   CA HYP     3      36.760  28.380  59.130  1.00  0.00            
ATOM    849   HA HYP     3      37.390  27.730  59.730  1.00  0.00            
ATOM    850    C HYP     3      36.440  29.790  59.680  1.00  0.00            
ATOM    851    O HYP     3      35.490  30.500  59.210  1.00  0.00            
ATOM    852    N GLY     4      37.120  30.240  60.760  1.00  0.00            
ATOM    853    H GLY     4      37.910  29.710  61.120  1.00  0.00            
ATOM    854   CA GLY     4      36.890  31.540  61.480  1.00  0.00            
ATOM    855  HA1 GLY     4      37.560  31.520  62.340  1.00  0.00            
ATOM    856  HA2 GLY     4      35.880  31.640  61.870  1.00  0.00            
ATOM    857    C GLY     4      37.330  32.780  60.610  1.00  0.00            
ATOM    858    O GLY     4      37.870  32.530  59.500  1.00  0.00            
ATOM    859    N PRO     5      37.270  34.010  61.190  1.00  0.00            
ATOM    860   CD PRO     5      36.710  34.320  62.490  1.00  0.00            
ATOM    861  HD1 PRO     5      37.510  34.290  63.240  1.00  0.00            
ATOM    862  HD2 PRO     5      35.900  33.680  62.830  1.00  0.00            
ATOM    863   CG PRO     5      36.180  35.730  62.370  1.00  0.00            
ATOM    864  HG1 PRO     5      36.120  36.240  63.330  1.00  0.00            
ATOM    865  HG2 PRO     5      35.190  35.750  61.930  1.00  0.00            
ATOM    866   CB PRO     5      37.100  36.480  61.330  1.00  0.00            
ATOM    867  HB1 PRO     5      37.950  36.800  61.940  1.00  0.00            
ATOM    868  HB2 PRO     5      36.520  37.260  60.840  1.00  0.00            
ATOM    869   CA PRO     5      37.470  35.240  60.430  1.00  0.00            
ATOM    870   HA PRO     5      36.800  35.190  59.570  1.00  0.00            
ATOM    871    C PRO     5      38.850  35.590  60.050  1.00  0.00            
ATOM    872    O PRO     5      39.770  34.990  60.650  1.00  0.00            
ATOM    873    N HYP     6      39.060  36.580  59.180  1.00  0.00            
ATOM    874  CD2 HYP     6      38.090  37.130  58.310  1.00  0.00            
ATOM    875 1HD2 HYP     6      37.570  37.970  58.760  1.00  0.00            
ATOM    876 2HD2 HYP     6      37.470  36.380  57.830  1.00  0.00            
ATOM    877   CG HYP     6      38.920  37.640  57.100  1.00  0.00            
ATOM    878   HG HYP     6      38.510  38.590  56.780  1.00  0.00            
ATOM    879  OD1 HYP     6      39.200  36.710  56.050  1.00  0.00            
ATOM    880  HD1 HYP     6      39.430  37.210  55.260  1.00  0.00            
ATOM    881   CB HYP     6      40.210  38.060  57.710  1.00  0.00            
ATOM    882  HB1 HYP     6      40.270  39.110  58.010  1.00  0.00            
ATOM    883  HB2 HYP     6      40.960  37.970  56.920  1.00  0.00            
ATOM    884   CA HYP     6      40.390  37.090  58.890  1.00  0.00            
ATOM    885   HA HYP     6      40.960  36.220  58.590  1.00  0.00            
ATOM    886    C HYP     6      41.100  37.600  60.060  1.00  0.00            
ATOM    887    O HYP     6      40.530  38.350  60.920  1.00  0.00            
ATOM    888    N GLY     7      42.350  37.240  60.110  1.00  0.00            
ATOM    889    H GLY     7      42.700  36.570  59.430  1.00  0.00            
ATOM    890   CA GLY     7      43.260  37.610  61.220  1.00  0.00            
ATOM    891  HA1 GLY     7      44.220  37.150  60.990  1.00  0.00            
ATOM    892  HA2 GLY     7      42.890  37.080  62.100  1.00  0.00            
ATOM    893    C GLY     7      43.620  39.050  61.490  1.00  0.00            
ATOM    894    O GLY     7      43.250  39.970  60.770  1.00  0.00            
ATOM    895    N PRO     8      44.450  39.390  62.510  1.00  0.00            
ATOM    896   CD PRO     8      44.770  38.510  63.650  1.00  0.00            
ATOM    897  HD1 PRO     8      45.620  37.860  63.430  1.00  0.00            
ATOM    898  HD2 PRO     8      43.890  38.000  64.040  1.00  0.00            
ATOM    899   CG PRO     8      45.090  39.440  64.770  1.00  0.00            
ATOM    900  HG1 PRO     8      45.790  39.060  65.520  1.00  0.00            
ATOM    901  HG2 PRO     8      44.220  39.710  65.380  1.00  0.00            
ATOM    902   CB PRO     8      45.640  40.690  64.100  1.00  0.00            
ATOM    903  HB1 PRO     8      46.710  40.540  63.910  1.00  0.00            
ATOM    904  HB2 PRO     8      45.610  41.560  64.760  1.00  0.00            
ATOM    905   CA PRO     8      44.890  40.790  62.720  1.00  0.00            
ATOM    906   HA PRO     8      43.990  41.340  63.010  1.00  0.00            
ATOM    907    C PRO     8      45.720  41.500  61.680  1.00  0.00            
ATOM    908    O PRO     8      46.420  40.810  60.920  1.00  0.00            
ATOM    909    N HYP     9      45.700  42.840  61.560  1.00  0.00            
ATOM    910  CD2 HYP     9      44.790  43.730  62.290  1.00  0.00            
ATOM    911 1HD2 HYP     9      44.950  43.780  63.360  1.00  0.00            
ATOM    912 2HD2 HYP     9      43.790  43.290  62.220  1.00  0.00            
ATOM    913   CG HYP     9      44.830  45.060  61.570  1.00  0.00            
ATOM    914   HG HYP     9      44.550  45.950  62.130  1.00  0.00            
ATOM    915  OD1 HYP     9      43.980  44.920  60.500  1.00  0.00            
ATOM    916  HD1 HYP     9      43.070  45.030  60.790  1.00  0.00            
ATOM    917   CB HYP     9      46.250  45.100  60.930  1.00  0.00            
ATOM    918  HB1 HYP     9      46.960  45.510  61.650  1.00  0.00            
ATOM    919  HB2 HYP     9      46.300  45.630  59.980  1.00  0.00            
ATOM    920   CA HYP     9      46.520  43.610  60.610  1.00  0.00            
ATOM    921   HA HYP     9      46.190  43.420  59.590  1.00  0.00            
ATOM    922    C HYP     9      48.040  43.320  60.650  1.00  0.00            
ATOM    923    O HYP     9      48.600  43.180  61.740  1.00  0.00            
ATOM    924    N GLY    10      48.690  43.180  59.490  1.00  0.00            
ATOM    925    H GLY    10      48.070  43.220  58.690  1.00  0.00            
ATOM    926   CA GLY    10      50.100  42.780  59.420  1.00  0.00            
ATOM    927  HA1 GLY    10      50.260  42.400  58.410  1.00  0.00            
ATOM    928  HA2 GLY    10      50.180  41.970  60.140  1.00  0.00            
ATOM    929    C GLY    10      51.050  43.890  59.760  1.00  0.00            
ATOM    930    O GLY    10      50.650  44.940  60.260  1.00  0.00            
ATOM    931    N PRO    11      52.370  43.570  59.610  1.00  0.00            
ATOM    932   CD PRO    11      52.970  42.250  59.440  1.00  0.00            
ATOM    933  HD1 PRO    11      53.290  42.120  58.410  1.00  0.00            
ATOM    934  HD2 PRO    11      52.270  41.450  59.720  1.00  0.00            
ATOM    935   CG PRO    11      54.120  42.130  60.460  1.00  0.00            
ATOM    936  HG1 PRO    11      54.860  41.420  60.100  1.00  0.00            
ATOM    937  HG2 PRO    11      53.650  41.850  61.400  1.00  0.00            
ATOM    938   CB PRO    11      54.660  43.520  60.450  1.00  0.00            
ATOM    939  HB1 PRO    11      55.340  43.670  59.610  1.00  0.00            
ATOM    940  HB2 PRO    11      55.170  43.760  61.380  1.00  0.00            
ATOM    941   CA PRO    11      53.370  44.380  60.320  1.00  0.00            
ATOM    942   HA PRO    11      52.990  44.670  61.300  1.00  0.00            
ATOM    943    C PRO    11      53.780  45.690  59.610  1.00  0.00            
ATOM    944    O PRO    11      53.580  45.730  58.340  1.00  0.00            
ATOM    945    N HYP    12      54.310  46.710  60.320  1.00  0.00            
ATOM    946  CD2 HYP    12      54.710  46.740  61.700  1.00  0.00            
ATOM    947 1HD2 HYP    12      55.730  46.380  61.810  1.00  0.00            
ATOM    948 2HD2 HYP    12      54.020  46.160  62.320  1.00  0.00            
ATOM    949   CG HYP    12      54.610  48.210  62.050  1.00  0.00            
ATOM    950   HG HYP    12      55.390  48.430  62.780  1.00  0.00            
ATOM    951  OD1 HYP    12      53.320  48.540  62.580  1.00  0.00            
ATOM    952  HD1 HYP    12      52.590  48.230  62.040  1.00  0.00            
ATOM    953   CB HYP    12      54.870  48.970  60.740  1.00  0.00            
ATOM    954  HB1 HYP    12      55.900  49.300  60.610  1.00  0.00            
ATOM    955  HB2 HYP    12      54.280  49.880  60.740  1.00  0.00            
ATOM    956   CA HYP    12      54.590  47.960  59.650  1.00  0.00            
ATOM    957   HA HYP    12      53.770  48.300  59.010  1.00  0.00            
ATOM    958    C HYP    12      55.820  47.810  58.680  1.00  0.00            
ATOM    959    O HYP    12      56.750  47.060  58.960  1.00  0.00            
ATOM    960    N GLY    13      55.760  48.430  57.490  1.00  0.00            
ATOM    961    H GLY    13      54.990  49.050  57.300  1.00  0.00            
ATOM    962   CA GLY    13      56.930  48.450  56.550  1.00  0.00            
ATOM    963  HA1 GLY    13      56.540  48.680  55.550  1.00  0.00            
ATOM    964  HA2 GLY    13      57.350  47.450  56.420  1.00  0.00            
ATOM    965    C GLY    13      58.100  49.400  56.910  1.00  0.00            
ATOM    966    O GLY    13      57.940  50.370  57.660  1.00  0.00            
ATOM    967    N PRO    14      59.300  49.180  56.340  1.00  0.00            
ATOM    968   CD PRO    14      59.610  48.110  55.500  1.00  0.00            
ATOM    969  HD1 PRO    14      58.850  48.000  54.730  1.00  0.00            
ATOM    970  HD2 PRO    14      59.700  47.220  56.130  1.00  0.00            
ATOM    971   CG PRO    14      60.940  48.440  54.790  1.00  0.00            
ATOM    972  HG1 PRO    14      60.850  49.030  53.880  1.00  0.00            
ATOM    973  HG2 PRO    14      61.490  47.540  54.520  1.00  0.00            
ATOM    974   CB PRO    14      61.600  49.360  55.890  1.00  0.00            
ATOM    975  HB1 PRO    14      62.300  50.110  55.510  1.00  0.00            
ATOM    976  HB2 PRO    14      62.210  48.790  56.590  1.00  0.00            
ATOM    977   CA PRO    14      60.450  50.010  56.650  1.00  0.00            
ATOM    978   HA PRO    14      60.540  49.990  57.730  1.00  0.00            
ATOM    979    C PRO    14      60.230  51.440  56.180  1.00  0.00            
ATOM    980    O PRO    14      59.680  51.580  55.080  1.00  0.00            
ATOM    981    N HYP    15      60.590  52.490  56.930  1.00  0.00            
ATOM    982  CD2 HYP    15      60.760  52.550  58.390  1.00  0.00            
ATOM    983 1HD2 HYP    15      61.760  52.270  58.700  1.00  0.00            
ATOM    984 2HD2 HYP    15      60.110  51.840  58.900  1.00  0.00            
ATOM    985   CG HYP    15      60.400  53.920  58.800  1.00  0.00            
ATOM    986   HG HYP    15      60.950  54.140  59.710  1.00  0.00            
ATOM    987  OD1 HYP    15      58.990  53.980  58.990  1.00  0.00            
ATOM    988  HD1 HYP    15      58.740  53.600  59.830  1.00  0.00            
ATOM    989   CB HYP    15      60.900  54.760  57.590  1.00  0.00            
ATOM    990  HB1 HYP    15      61.980  54.860  57.660  1.00  0.00            
ATOM    991  HB2 HYP    15      60.400  55.720  57.500  1.00  0.00            
ATOM    992   CA HYP    15      60.570  53.900  56.420  1.00  0.00            
ATOM    993   HA HYP    15      59.510  54.110  56.270  1.00  0.00            
ATOM    994    C HYP    15      61.500  54.200  55.240  1.00  0.00            
ATOM    995    O HYP    15      62.260  53.320  54.770  1.00  0.00            
ATOM    996    N GLY    16      61.320  55.440  54.700  1.00  0.00            
ATOM    997    H GLY    16      60.680  56.040  55.200  1.00  0.00            
ATOM    998   CA GLY    16      62.070  55.920  53.480  1.00  0.00            
ATOM    999  HA1 GLY    16      61.490  56.760  53.080  1.00  0.00            
ATOM   1000  HA2 GLY    16      62.180  55.190  52.680  1.00  0.00            
ATOM   1001    C GLY    16      63.440  56.480  53.830  1.00  0.00            
ATOM   1002    O GLY    16      63.840  56.530  55.010  1.00  0.00            
ATOM   1003    N GLU    17      64.180  56.850  52.770  1.00  0.00            
ATOM   1004    H GLU    17      63.710  56.920  51.870  1.00  0.00            
ATOM   1005   CA GLU    17      65.630  57.310  52.860  1.00  0.00            
ATOM   1006   HA GLU    17      66.090  56.570  53.520  1.00  0.00            
ATOM   1007   CB GLU    17      66.300  57.150  51.420  1.00  0.00            
ATOM   1008  HB1 GLU    17      66.070  57.900  50.670  1.00  0.00            
ATOM   1009  HB2 GLU    17      66.130  56.170  50.980  1.00  0.00            
ATOM   1010   CG GLU    17      67.820  57.190  51.650  1.00  0.00            
ATOM   1011  HG1 GLU    17      68.150  56.390  52.310  1.00  0.00            
ATOM   1012  HG2 GLU    17      68.000  58.160  52.110  1.00  0.00            
ATOM   1013   CD GLU    17      68.580  57.170  50.340  1.00  0.00            
ATOM   1014  OE1 GLU    17      68.870  56.110  49.750  1.00  0.00            
ATOM   1015  OE2 GLU    17      69.010  58.270  49.980  1.00  0.00            
ATOM   1016    C GLU    17      65.710  58.780  53.280  1.00  0.00            
ATOM   1017    O GLU    17      65.050  59.610  52.590  1.00  0.00            
ATOM   1018    N HYP    18      66.310  59.170  54.390  1.00  0.00            
ATOM   1019  CD2 HYP    18      66.960  58.360  55.410  1.00  0.00            
ATOM   1020 1HD2 HYP    18      67.970  58.230  55.020  1.00  0.00            
ATOM   1021 2HD2 HYP    18      66.430  57.470  55.760  1.00  0.00            
ATOM   1022   CG HYP    18      67.170  59.260  56.570  1.00  0.00            
ATOM   1023   HG HYP    18      68.100  59.000  57.090  1.00  0.00            
ATOM   1024  OD1 HYP    18      66.130  59.170  57.520  1.00  0.00            
ATOM   1025  HD1 HYP    18      65.390  59.560  57.060  1.00  0.00            
ATOM   1026   CB HYP    18      67.230  60.630  56.060  1.00  0.00            
ATOM   1027  HB1 HYP    18      68.220  60.780  55.640  1.00  0.00            
ATOM   1028  HB2 HYP    18      66.930  61.350  56.820  1.00  0.00            
ATOM   1029   CA HYP    18      66.290  60.580  54.860  1.00  0.00            
ATOM   1030   HA HYP    18      65.330  60.920  55.240  1.00  0.00            
ATOM   1031    C HYP    18      66.800  61.580  53.780  1.00  0.00            
ATOM   1032    O HYP    18      67.560  61.240  52.880  1.00  0.00            
ATOM   1033    N GLY    19      66.220  62.730  53.670  1.00  0.00            
ATOM   1034    H GLY    19      65.670  63.080  54.450  1.00  0.00            
ATOM   1035   CA GLY    19      66.510  63.730  52.630  1.00  0.00            
ATOM   1036  HA1 GLY    19      65.740  64.490  52.770  1.00  0.00            
ATOM   1037  HA2 GLY    19      66.270  63.340  51.640  1.00  0.00            
ATOM   1038    C GLY    19      67.920  64.420  52.700  1.00  0.00            
ATOM   1039    O GLY    19      68.420  64.670  53.820  1.00  0.00            
ATOM   1040    N GLN    20      68.560  64.750  51.580  1.00  0.00            
ATOM   1041    H GLN    20      68.210  64.400  50.700  1.00  0.00            
ATOM   1042   CA GLN    20      69.750  65.540  51.480  1.00  0.00            
ATOM   1043   HA GLN    20      70.190  65.560  52.480  1.00  0.00            
ATOM   1044   CB GLN    20      70.620  65.000  50.360  1.00  0.00            
ATOM   1045  HB1 GLN    20      71.450  65.690  50.200  1.00  0.00            
ATOM   1046  HB2 GLN    20      70.060  65.060  49.430  1.00  0.00            
ATOM   1047   CG GLN    20      71.220  63.600  50.460  1.00  0.00            
ATOM   1048  HG1 GLN    20      71.840  63.430  49.580  1.00  0.00            
ATOM   1049  HG2 GLN    20      70.400  62.890  50.490  1.00  0.00            
ATOM   1050   CD GLN    20      72.170  63.480  51.700  1.00  0.00            
ATOM   1051  OE1 GLN    20      73.020  64.330  51.990  1.00  0.00            
ATOM   1052  NE2 GLN    20      72.090  62.400  52.440  1.00  0.00            
ATOM   1053 1HE2 GLN    20      71.280  61.820  52.290  1.00  0.00            
ATOM   1054 2HE2 GLN    20      72.800  62.220  53.130  1.00  0.00            
ATOM   1055    C GLN    20      69.490  67.020  51.320  1.00  0.00            
ATOM   1056    O GLN    20      70.150  67.850  51.880  1.00  0.00            
ATOM   1057    N GLY    21      68.410  67.330  50.560  1.00  0.00            
ATOM   1058    H GLY    21      67.850  66.610  50.140  1.00  0.00            
ATOM   1059   CA GLY    21      67.850  68.670  50.360  1.00  0.00            
ATOM   1060  HA1 GLY    21      67.870  69.210  51.310  1.00  0.00            
ATOM   1061  HA2 GLY    21      66.860  68.500  49.960  1.00  0.00            
ATOM   1062    C GLY    21      68.730  69.550  49.490  1.00  0.00            
ATOM   1063    O GLY    21      69.860  69.280  49.220  1.00  0.00            
ATOM   1064    N LEU    22      68.190  70.770  49.220  1.00  0.00            
ATOM   1065    H LEU    22      67.250  71.000  49.520  1.00  0.00            
ATOM   1066   CA LEU    22      68.870  71.880  48.610  1.00  0.00            
ATOM   1067   HA LEU    22      69.260  71.600  47.630  1.00  0.00            
ATOM   1068   CB LEU    22      67.980  73.070  48.590  1.00  0.00            
ATOM   1069  HB1 LEU    22      67.910  73.560  49.560  1.00  0.00            
ATOM   1070  HB2 LEU    22      66.980  72.660  48.480  1.00  0.00            
ATOM   1071   CG LEU    22      68.230  74.270  47.650  1.00  0.00            
ATOM   1072   HG LEU    22      69.260  74.610  47.750  1.00  0.00            
ATOM   1073  CD1 LEU    22      68.060  73.650  46.260  1.00  0.00            
ATOM   1074 1HD1 LEU    22      68.810  72.930  45.920  1.00  0.00            
ATOM   1075 2HD1 LEU    22      67.060  73.220  46.170  1.00  0.00            
ATOM   1076 3HD1 LEU    22      68.210  74.440  45.520  1.00  0.00            
ATOM   1077  CD2 LEU    22      67.350  75.440  47.920  1.00  0.00            
ATOM   1078 1HD2 LEU    22      67.710  76.230  47.270  1.00  0.00            
ATOM   1079 2HD2 LEU    22      66.360  75.160  47.550  1.00  0.00            
ATOM   1080 3HD2 LEU    22      67.340  75.720  48.980  1.00  0.00            
ATOM   1081    C LEU    22      70.170  72.280  49.390  1.00  0.00            
ATOM   1082    O LEU    22      70.130  72.200  50.620  1.00  0.00            
ATOM   1083    N ARG    23      71.210  72.800  48.620  1.00  0.00            
ATOM   1084    H ARG    23      71.240  72.840  47.610  1.00  0.00            
ATOM   1085   CA ARG    23      72.330  73.310  49.340  1.00  0.00            
ATOM   1086   HA ARG    23      72.700  72.460  49.900  1.00  0.00            
ATOM   1087   CB ARG    23      73.380  73.870  48.400  1.00  0.00            
ATOM   1088  HB1 ARG    23      72.950  74.720  47.860  1.00  0.00            
ATOM   1089  HB2 ARG    23      73.540  73.190  47.560  1.00  0.00            
ATOM   1090   CG ARG    23      74.740  74.260  48.990  1.00  0.00            
ATOM   1091  HG1 ARG    23      74.610  75.180  49.550  1.00  0.00            
ATOM   1092  HG2 ARG    23      75.290  74.500  48.090  1.00  0.00            
ATOM   1093   CD ARG    23      75.520  73.140  49.700  1.00  0.00            
ATOM   1094  HD1 ARG    23      75.850  72.370  49.000  1.00  0.00            
ATOM   1095  HD2 ARG    23      74.900  72.590  50.410  1.00  0.00            
ATOM   1096   NE ARG    23      76.660  73.570  50.470  1.00  0.00            
ATOM   1097   HE ARG    23      77.210  74.260  49.980  1.00  0.00            
ATOM   1098   CZ ARG    23      77.130  73.140  51.640  1.00  0.00            
ATOM   1099  NH1 ARG    23      78.040  73.860  52.120  1.00  0.00            
ATOM   1100 1HH1 ARG    23      78.560  74.550  51.590  1.00  0.00            
ATOM   1101 2HH1 ARG    23      78.390  73.630  53.040  1.00  0.00            
ATOM   1102  NH2 ARG    23      76.610  72.230  52.390  1.00  0.00            
ATOM   1103 1HH2 ARG    23      75.770  71.780  52.050  1.00  0.00            
ATOM   1104 2HH2 ARG    23      76.840  72.140  53.370  1.00  0.00            
ATOM   1105    C ARG    23      71.930  74.460  50.400  1.00  0.00            
ATOM   1106    O ARG    23      71.150  75.360  50.110  1.00  0.00            
ATOM   1107    N GLY    25      72.480  74.320  51.650  1.00  0.00            
ATOM   1108    H GLY    25      73.040  73.490  51.790  1.00  0.00            
ATOM   1109   CA GLY    25      72.380  75.230  52.830  1.00  0.00            
ATOM   1110  HA1 GLY    25      72.900  74.710  53.640  1.00  0.00            
ATOM   1111  HA2 GLY    25      71.330  75.300  53.120  1.00  0.00            
ATOM   1112    C GLY    25      72.890  76.700  52.600  1.00  0.00            
ATOM   1113    O GLY    25      73.780  76.910  51.710  1.00  0.00            
ATOM   1114    N PRO    26      72.270  77.760  53.260  1.00  0.00            
ATOM   1115   CD PRO    26      71.160  77.670  54.170  1.00  0.00            
ATOM   1116  HD1 PRO    26      71.390  77.030  55.030  1.00  0.00            
ATOM   1117  HD2 PRO    26      70.400  77.120  53.610  1.00  0.00            
ATOM   1118   CG PRO    26      70.840  79.100  54.500  1.00  0.00            
ATOM   1119  HG1 PRO    26      71.360  79.370  55.420  1.00  0.00            
ATOM   1120  HG2 PRO    26      69.760  79.030  54.630  1.00  0.00            
ATOM   1121   CB PRO    26      71.380  79.900  53.360  1.00  0.00            
ATOM   1122  HB1 PRO    26      71.390  80.950  53.640  1.00  0.00            
ATOM   1123  HB2 PRO    26      70.620  79.770  52.580  1.00  0.00            
ATOM   1124   CA PRO    26      72.630  79.190  52.990  1.00  0.00            
ATOM   1125   HA PRO    26      72.850  79.300  51.930  1.00  0.00            
ATOM   1126    C PRO    26      73.900  79.580  53.820  1.00  0.00            
ATOM   1127    O PRO    26      74.380  78.790  54.660  1.00  0.00            
ATOM   1128    N HYP    27      74.510  80.690  53.510  1.00  0.00            
ATOM   1129  CD2 HYP    27      74.100  81.770  52.600  1.00  0.00            
ATOM   1130 1HD2 HYP    27      73.290  82.350  53.050  1.00  0.00            
ATOM   1131 2HD2 HYP    27      73.770  81.480  51.600  1.00  0.00            
ATOM   1132   CG HYP    27      75.310  82.690  52.500  1.00  0.00            
ATOM   1133   HG HYP    27      74.990  83.710  52.260  1.00  0.00            
ATOM   1134  OD1 HYP    27      76.320  82.150  51.670  1.00  0.00            
ATOM   1135  HD1 HYP    27      77.160  82.520  51.960  1.00  0.00            
ATOM   1136   CB HYP    27      75.900  82.650  53.950  1.00  0.00            
ATOM   1137  HB1 HYP    27      75.360  83.360  54.580  1.00  0.00            
ATOM   1138  HB2 HYP    27      76.990  82.700  54.050  1.00  0.00            
ATOM   1139   CA HYP    27      75.510  81.250  54.450  1.00  0.00            
ATOM   1140   HA HYP    27      76.430  80.670  54.480  1.00  0.00            
ATOM   1141    C HYP    27      75.080  81.380  55.890  1.00  0.00            
ATOM   1142    O HYP    27      73.900  81.620  56.140  1.00  0.00            
ATOM   1143    N GLY    28      76.020  81.190  56.820  1.00  0.00            
ATOM   1144    H GLY    28      76.940  80.820  56.680  1.00  0.00            
ATOM   1145   CA GLY    28      75.760  81.380  58.240  1.00  0.00            
ATOM   1146  HA1 GLY    28      76.630  81.020  58.780  1.00  0.00            
ATOM   1147  HA2 GLY    28      74.920  80.730  58.510  1.00  0.00            
ATOM   1148    C GLY    28      75.580  82.800  58.650  1.00  0.00            
ATOM   1149    O GLY    28      75.240  83.630  57.790  1.00  0.00            
ATOM   1150    N PRO    29      75.750  83.180  59.950  1.00  0.00            
ATOM   1151   CD PRO    29      75.730  82.220  61.090  1.00  0.00            
ATOM   1152  HD1 PRO    29      76.740  82.000  61.440  1.00  0.00            
ATOM   1153  HD2 PRO    29      75.170  81.340  60.780  1.00  0.00            
ATOM   1154   CG PRO    29      74.880  82.940  62.200  1.00  0.00            
ATOM   1155  HG1 PRO    29      75.120  82.530  63.180  1.00  0.00            
ATOM   1156  HG2 PRO    29      73.830  82.890  61.940  1.00  0.00            
ATOM   1157   CB PRO    29      75.510  84.330  61.980  1.00  0.00            
ATOM   1158  HB1 PRO    29      76.530  84.260  62.360  1.00  0.00            
ATOM   1159  HB2 PRO    29      74.930  85.140  62.420  1.00  0.00            
ATOM   1160   CA PRO    29      75.650  84.490  60.470  1.00  0.00            
ATOM   1161   HA PRO    29      74.780  85.030  60.110  1.00  0.00            
ATOM   1162    C PRO    29      76.940  85.300  60.300  1.00  0.00            
ATOM   1163    O PRO    29      77.960  84.640  60.200  1.00  0.00            
ATOM   1164    N HYP    30      76.870  86.620  60.210  1.00  0.00            
ATOM   1165  CD2 HYP    30      75.620  87.300  60.300  1.00  0.00            
ATOM   1166 1HD2 HYP    30      75.240  87.350  61.320  1.00  0.00            
ATOM   1167 2HD2 HYP    30      74.890  86.860  59.610  1.00  0.00            
ATOM   1168   CG HYP    30      75.910  88.710  59.760  1.00  0.00            
ATOM   1169   HG HYP    30      75.230  89.370  60.290  1.00  0.00            
ATOM   1170  OD1 HYP    30      75.800  88.770  58.360  1.00  0.00            
ATOM   1171  HD1 HYP    30      75.770  89.680  58.040  1.00  0.00            
ATOM   1172   CB HYP    30      77.420  88.850  60.200  1.00  0.00            
ATOM   1173  HB1 HYP    30      77.480  89.240  61.210  1.00  0.00            
ATOM   1174  HB2 HYP    30      77.920  89.530  59.510  1.00  0.00            
ATOM   1175   CA HYP    30      78.020  87.460  60.050  1.00  0.00            
ATOM   1176   HA HYP    30      78.370  87.320  59.030  1.00  0.00            
ATOM   1177    C HYP    30      79.020  87.230  61.220  1.00  0.00            
ATOM   1178    O HYP    30      78.680  86.950  62.320  1.00  0.00            
ATOM   1179    N GLY    31      80.300  87.400  60.960  1.00  0.00            
ATOM   1180    H GLY    31      80.440  87.780  60.030  1.00  0.00            
ATOM   1181   CA GLY    31      81.390  87.090  61.930  1.00  0.00            
ATOM   1182  HA1 GLY    31      82.350  87.120  61.430  1.00  0.00            
ATOM   1183  HA2 GLY    31      81.310  86.050  62.250  1.00  0.00            
ATOM   1184    C GLY    31      81.390  88.080  63.140  1.00  0.00            
ATOM   1185    O GLY    31      80.640  89.120  63.210  1.00  0.00            
ATOM   1186    N PRO    32      82.210  87.720  64.130  1.00  0.00            
ATOM   1187   CD PRO    32      83.030  86.460  64.180  1.00  0.00            
ATOM   1188  HD1 PRO    32      83.850  86.650  63.500  1.00  0.00            
ATOM   1189  HD2 PRO    32      82.530  85.560  63.850  1.00  0.00            
ATOM   1190   CG PRO    32      83.330  86.300  65.670  1.00  0.00            
ATOM   1191  HG1 PRO    32      84.320  85.900  65.890  1.00  0.00            
ATOM   1192  HG2 PRO    32      82.450  85.920  66.170  1.00  0.00            
ATOM   1193   CB PRO    32      83.560  87.780  66.000  1.00  0.00            
ATOM   1194  HB1 PRO    32      84.510  88.180  65.640  1.00  0.00            
ATOM   1195  HB2 PRO    32      83.460  87.890  67.080  1.00  0.00            
ATOM   1196   CA PRO    32      82.370  88.500  65.320  1.00  0.00            
ATOM   1197   HA PRO    32      81.530  88.400  66.010  1.00  0.00            
ATOM   1198    C PRO    32      82.720  89.980  65.040  1.00  0.00            
ATOM   1199    O PRO    32      83.440  90.280  64.060  1.00  0.00            
ATOM   1200    N HYP    33      82.200  90.960  65.800  1.00  0.00            
ATOM   1201  CD2 HYP    33      81.270  90.730  66.880  1.00  0.00            
ATOM   1202 1HD2 HYP    33      81.750  90.480  67.830  1.00  0.00            
ATOM   1203 2HD2 HYP    33      80.450  90.020  66.740  1.00  0.00            
ATOM   1204   CG HYP    33      80.740  92.140  67.070  1.00  0.00            
ATOM   1205   HG HYP    33      80.420  92.140  68.120  1.00  0.00            
ATOM   1206  OD1 HYP    33      79.580  92.320  66.290  1.00  0.00            
ATOM   1207  HD1 HYP    33      79.280  93.230  66.350  1.00  0.00            
ATOM   1208   CB HYP    33      81.930  93.050  66.800  1.00  0.00            
ATOM   1209  HB1 HYP    33      82.640  93.150  67.620  1.00  0.00            
ATOM   1210  HB2 HYP    33      81.590  94.060  66.550  1.00  0.00            
ATOM   1211   CA HYP    33      82.580  92.340  65.580  1.00  0.00            
ATOM   1212   HA HYP    33      82.060  92.770  64.730  1.00  0.00            
ATOM   1213    C HYP    33      84.090  92.530  65.400  1.00  0.00            
ATOM   1214    O HYP    33      84.850  91.940  66.220  1.00  0.00            
ATOM   1215    N GLY    34      84.630  93.410  64.540  1.00  0.00            
ATOM   1216    H GLY    34      83.990  93.780  63.850  1.00  0.00            
ATOM   1217   CA GLY    34      86.020  93.600  64.330  1.00  0.00            
ATOM   1218  HA1 GLY    34      86.170  94.240  63.450  1.00  0.00            
ATOM   1219  HA2 GLY    34      86.490  92.620  64.260  1.00  0.00            
ATOM   1220    C GLY    34      86.710  94.360  65.470  1.00  0.00            
ATOM   1221    O GLY    34      87.880  94.550  65.410  1.00  0.00            
ATOM   1222    N NH2    35      85.960  94.800  66.450  1.00  0.00            
ATOM   1223   H2 NH2    35      84.980  94.580  66.340  1.00  0.00            
ATOM   1224   H1 NH2    35      86.546  95.386  67.036  1.00  0.00            
TER
