# Supplementary material for: A solution structure analysis reveals a bent collagen triple helix in the complement activation recognition molecule mannan-binding lectin
Source: J Biol Chem. 2022 Dec 15;299(2):102799. doi: 10.1016/j.jbc.2022.102799 (PMC9898670; doi:10.1016/j.jbc.2022.102799)
Supplement: top10-mblE [file mmc5.zip › 9-MBL-E_3840.pdb]

ATOM      1  CH3 ACE     1      18.620  36.890  48.730  1.00  0.00            
ATOM      2 1HH3 ACE     1      18.110  37.850  48.610  1.00  0.00            
ATOM      3 2HH3 ACE     1      18.770  36.510  47.720  1.00  0.00            
ATOM      4 3HH3 ACE     1      17.990  36.120  49.170  1.00  0.00            
ATOM      5    C ACE     1      19.910  36.940  49.550  1.00  0.00            
ATOM      6    O ACE     1      20.340  38.020  49.930  1.00  0.00            
ATOM      7    N PRO     2      20.500  35.730  49.870  1.00  0.00            
ATOM      8   CD PRO     2      20.160  34.460  49.260  1.00  0.00            
ATOM      9  HD1 PRO     2      20.060  34.420  48.180  1.00  0.00            
ATOM     10  HD2 PRO     2      19.260  34.150  49.810  1.00  0.00            
ATOM     11   CG PRO     2      21.300  33.490  49.570  1.00  0.00            
ATOM     12  HG1 PRO     2      22.110  33.370  48.840  1.00  0.00            
ATOM     13  HG2 PRO     2      20.830  32.540  49.810  1.00  0.00            
ATOM     14   CB PRO     2      21.940  34.010  50.880  1.00  0.00            
ATOM     15  HB1 PRO     2      22.970  33.700  51.040  1.00  0.00            
ATOM     16  HB2 PRO     2      21.370  33.760  51.780  1.00  0.00            
ATOM     17   CA PRO     2      21.700  35.570  50.670  1.00  0.00            
ATOM     18   HA PRO     2      21.470  36.090  51.600  1.00  0.00            
ATOM     19    C PRO     2      23.000  36.200  50.120  1.00  0.00            
ATOM     20    O PRO     2      23.380  35.880  48.970  1.00  0.00            
ATOM     21    N HYP     3      23.760  36.930  50.970  1.00  0.00            
ATOM     22  CD2 HYP     3      23.470  37.600  52.280  1.00  0.00            
ATOM     23 1HD2 HYP     3      23.720  36.920  53.090  1.00  0.00            
ATOM     24 2HD2 HYP     3      22.450  37.940  52.420  1.00  0.00            
ATOM     25   CG HYP     3      24.450  38.770  52.410  1.00  0.00            
ATOM     26   HG HYP     3      24.850  38.960  53.400  1.00  0.00            
ATOM     27  OD1 HYP     3      23.960  39.960  51.850  1.00  0.00            
ATOM     28  HD1 HYP     3      24.600  40.670  51.880  1.00  0.00            
ATOM     29   CB HYP     3      25.600  38.360  51.500  1.00  0.00            
ATOM     30  HB1 HYP     3      26.340  37.730  51.990  1.00  0.00            
ATOM     31  HB2 HYP     3      26.020  39.270  51.080  1.00  0.00            
ATOM     32   CA HYP     3      24.940  37.540  50.400  1.00  0.00            
ATOM     33   HA HYP     3      24.740  38.250  49.590  1.00  0.00            
ATOM     34    C HYP     3      25.990  36.540  49.840  1.00  0.00            
ATOM     35    O HYP     3      26.090  35.460  50.400  1.00  0.00            
ATOM     36    N GLY     4      26.820  36.950  48.890  1.00  0.00            
ATOM     37    H GLY     4      26.680  37.850  48.450  1.00  0.00            
ATOM     38   CA GLY     4      28.090  36.220  48.640  1.00  0.00            
ATOM     39  HA1 GLY     4      28.570  36.560  47.720  1.00  0.00            
ATOM     40  HA2 GLY     4      27.880  35.170  48.430  1.00  0.00            
ATOM     41    C GLY     4      29.170  36.330  49.690  1.00  0.00            
ATOM     42    O GLY     4      29.000  37.090  50.610  1.00  0.00            
ATOM     43    N PRO     5      30.190  35.510  49.580  1.00  0.00            
ATOM     44   CD PRO     5      30.510  34.630  48.500  1.00  0.00            
ATOM     45  HD1 PRO     5      30.350  35.080  47.530  1.00  0.00            
ATOM     46  HD2 PRO     5      29.810  33.800  48.600  1.00  0.00            
ATOM     47   CG PRO     5      31.930  34.130  48.720  1.00  0.00            
ATOM     48  HG1 PRO     5      32.540  34.920  48.260  1.00  0.00            
ATOM     49  HG2 PRO     5      32.100  33.180  48.210  1.00  0.00            
ATOM     50   CB PRO     5      32.010  34.040  50.190  1.00  0.00            
ATOM     51  HB1 PRO     5      33.030  34.090  50.560  1.00  0.00            
ATOM     52  HB2 PRO     5      31.520  33.130  50.550  1.00  0.00            
ATOM     53   CA PRO     5      31.210  35.320  50.600  1.00  0.00            
ATOM     54   HA PRO     5      30.770  35.070  51.570  1.00  0.00            
ATOM     55    C PRO     5      32.170  36.570  50.690  1.00  0.00            
ATOM     56    O PRO     5      32.260  37.430  49.820  1.00  0.00            
ATOM     57    N HYP     6      32.940  36.630  51.790  1.00  0.00            
ATOM     58  CD2 HYP     6      32.810  35.750  52.970  1.00  0.00            
ATOM     59 1HD2 HYP     6      33.350  34.820  52.840  1.00  0.00            
ATOM     60 2HD2 HYP     6      31.760  35.480  53.100  1.00  0.00            
ATOM     61   CG HYP     6      33.420  36.520  54.160  1.00  0.00            
ATOM     62   HG HYP     6      33.880  35.860  54.900  1.00  0.00            
ATOM     63  OD1 HYP     6      32.540  37.370  54.890  1.00  0.00            
ATOM     64  HD1 HYP     6      32.900  37.750  55.690  1.00  0.00            
ATOM     65   CB HYP     6      34.440  37.340  53.440  1.00  0.00            
ATOM     66  HB1 HYP     6      35.360  36.780  53.260  1.00  0.00            
ATOM     67  HB2 HYP     6      34.630  38.240  54.030  1.00  0.00            
ATOM     68   CA HYP     6      33.840  37.800  52.090  1.00  0.00            
ATOM     69   HA HYP     6      33.240  38.710  52.150  1.00  0.00            
ATOM     70    C HYP     6      34.930  37.920  51.040  1.00  0.00            
ATOM     71    O HYP     6      35.290  36.990  50.310  1.00  0.00            
ATOM     72    N GLY     7      35.390  39.130  50.910  1.00  0.00            
ATOM     73    H GLY     7      34.970  39.850  51.480  1.00  0.00            
ATOM     74   CA GLY     7      36.280  39.480  49.820  1.00  0.00            
ATOM     75  HA1 GLY     7      36.410  40.550  49.710  1.00  0.00            
ATOM     76  HA2 GLY     7      35.960  39.170  48.820  1.00  0.00            
ATOM     77    C GLY     7      37.700  38.930  50.000  1.00  0.00            
ATOM     78    O GLY     7      38.140  38.470  51.040  1.00  0.00            
ATOM     79    N PRO     8      38.600  39.060  48.920  1.00  0.00            
ATOM     80   CD PRO     8      38.320  39.600  47.580  1.00  0.00            
ATOM     81  HD1 PRO     8      37.880  40.580  47.790  1.00  0.00            
ATOM     82  HD2 PRO     8      37.600  38.950  47.100  1.00  0.00            
ATOM     83   CG PRO     8      39.670  39.660  46.860  1.00  0.00            
ATOM     84  HG1 PRO     8      40.030  40.650  47.120  1.00  0.00            
ATOM     85  HG2 PRO     8      39.670  39.320  45.830  1.00  0.00            
ATOM     86   CB PRO     8      40.400  38.440  47.550  1.00  0.00            
ATOM     87  HB1 PRO     8      41.470  38.530  47.370  1.00  0.00            
ATOM     88  HB2 PRO     8      39.990  37.510  47.170  1.00  0.00            
ATOM     89   CA PRO     8      40.020  38.630  49.020  1.00  0.00            
ATOM     90   HA PRO     8      40.150  37.710  49.580  1.00  0.00            
ATOM     91    C PRO     8      40.970  39.700  49.730  1.00  0.00            
ATOM     92    O PRO     8      40.470  40.830  49.960  1.00  0.00            
ATOM     93    N HYP     9      42.250  39.430  50.190  1.00  0.00            
ATOM     94  CD2 HYP     9      42.910  38.150  50.070  1.00  0.00            
ATOM     95 1HD2 HYP     9      43.240  37.990  49.040  1.00  0.00            
ATOM     96 2HD2 HYP     9      42.270  37.320  50.350  1.00  0.00            
ATOM     97   CG HYP     9      44.110  38.140  51.030  1.00  0.00            
ATOM     98   HG HYP     9      44.940  37.530  50.680  1.00  0.00            
ATOM     99  OD1 HYP     9      43.630  37.600  52.260  1.00  0.00            
ATOM    100  HD1 HYP     9      43.490  36.650  52.250  1.00  0.00            
ATOM    101   CB HYP     9      44.460  39.650  51.080  1.00  0.00            
ATOM    102  HB1 HYP     9      45.140  39.790  50.240  1.00  0.00            
ATOM    103  HB2 HYP     9      44.920  39.920  52.040  1.00  0.00            
ATOM    104   CA HYP     9      43.130  40.460  50.880  1.00  0.00            
ATOM    105   HA HYP     9      42.730  40.720  51.860  1.00  0.00            
ATOM    106    C HYP     9      43.330  41.680  50.130  1.00  0.00            
ATOM    107    O HYP     9      43.500  41.660  48.910  1.00  0.00            
ATOM    108    N GLY    10      43.410  42.800  50.820  1.00  0.00            
ATOM    109    H GLY    10      43.280  42.740  51.820  1.00  0.00            
ATOM    110   CA GLY    10      44.080  43.970  50.280  1.00  0.00            
ATOM    111  HA1 GLY    10      43.940  44.770  51.000  1.00  0.00            
ATOM    112  HA2 GLY    10      43.550  44.290  49.380  1.00  0.00            
ATOM    113    C GLY    10      45.560  43.890  49.950  1.00  0.00            
ATOM    114    O GLY    10      46.260  43.050  50.500  1.00  0.00            
ATOM    115    N PRO    11      46.080  44.880  49.220  1.00  0.00            
ATOM    116   CD PRO    11      45.500  46.170  48.900  1.00  0.00            
ATOM    117  HD1 PRO    11      44.910  46.650  49.680  1.00  0.00            
ATOM    118  HD2 PRO    11      44.830  45.950  48.080  1.00  0.00            
ATOM    119   CG PRO    11      46.600  47.020  48.290  1.00  0.00            
ATOM    120  HG1 PRO    11      47.150  47.550  49.070  1.00  0.00            
ATOM    121  HG2 PRO    11      46.200  47.760  47.600  1.00  0.00            
ATOM    122   CB PRO    11      47.550  45.960  47.660  1.00  0.00            
ATOM    123  HB1 PRO    11      48.570  46.330  47.690  1.00  0.00            
ATOM    124  HB2 PRO    11      47.160  45.700  46.680  1.00  0.00            
ATOM    125   CA PRO    11      47.450  44.780  48.640  1.00  0.00            
ATOM    126   HA PRO    11      47.520  43.890  48.010  1.00  0.00            
ATOM    127    C PRO    11      48.560  44.880  49.770  1.00  0.00            
ATOM    128    O PRO    11      48.260  45.460  50.780  1.00  0.00            
ATOM    129    N HYP    12      49.740  44.340  49.560  1.00  0.00            
ATOM    130  CD2 HYP    12      50.160  43.510  48.420  1.00  0.00            
ATOM    131 1HD2 HYP    12      50.500  44.200  47.650  1.00  0.00            
ATOM    132 2HD2 HYP    12      49.360  42.940  47.960  1.00  0.00            
ATOM    133   CG HYP    12      51.310  42.620  48.910  1.00  0.00            
ATOM    134   HG HYP    12      51.920  42.260  48.080  1.00  0.00            
ATOM    135  OD1 HYP    12      50.660  41.580  49.590  1.00  0.00            
ATOM    136  HD1 HYP    12      50.030  41.190  48.990  1.00  0.00            
ATOM    137   CB HYP    12      51.980  43.470  50.020  1.00  0.00            
ATOM    138  HB1 HYP    12      52.580  44.170  49.450  1.00  0.00            
ATOM    139  HB2 HYP    12      52.600  42.910  50.720  1.00  0.00            
ATOM    140   CA HYP    12      50.780  44.250  50.600  1.00  0.00            
ATOM    141   HA HYP    12      50.410  43.660  51.440  1.00  0.00            
ATOM    142    C HYP    12      51.270  45.620  51.000  1.00  0.00            
ATOM    143    O HYP    12      51.230  46.540  50.130  1.00  0.00            
ATOM    144    N GLY    13      51.700  45.750  52.220  1.00  0.00            
ATOM    145    H GLY    13      51.820  44.930  52.810  1.00  0.00            
ATOM    146   CA GLY    13      52.270  46.990  52.660  1.00  0.00            
ATOM    147  HA1 GLY    13      52.260  47.130  53.740  1.00  0.00            
ATOM    148  HA2 GLY    13      51.630  47.790  52.280  1.00  0.00            
ATOM    149    C GLY    13      53.690  47.280  52.050  1.00  0.00            
ATOM    150    O GLY    13      54.350  46.410  51.470  1.00  0.00            
ATOM    151    N PRO    14      54.140  48.530  52.150  1.00  0.00            
ATOM    152   CD PRO    14      53.370  49.620  52.770  1.00  0.00            
ATOM    153  HD1 PRO    14      53.000  49.370  53.770  1.00  0.00            
ATOM    154  HD2 PRO    14      52.470  49.910  52.220  1.00  0.00            
ATOM    155   CG PRO    14      54.280  50.840  52.790  1.00  0.00            
ATOM    156  HG1 PRO    14      54.840  51.060  53.700  1.00  0.00            
ATOM    157  HG2 PRO    14      53.740  51.750  52.530  1.00  0.00            
ATOM    158   CB PRO    14      55.160  50.520  51.580  1.00  0.00            
ATOM    159  HB1 PRO    14      56.060  51.130  51.470  1.00  0.00            
ATOM    160  HB2 PRO    14      54.480  50.610  50.740  1.00  0.00            
ATOM    161   CA PRO    14      55.450  49.040  51.620  1.00  0.00            
ATOM    162   HA PRO    14      55.600  48.580  50.640  1.00  0.00            
ATOM    163    C PRO    14      56.710  48.730  52.510  1.00  0.00            
ATOM    164    O PRO    14      56.620  48.570  53.730  1.00  0.00            
ATOM    165    N HYP    15      57.910  48.650  51.950  1.00  0.00            
ATOM    166  CD2 HYP    15      58.240  48.840  50.550  1.00  0.00            
ATOM    167 1HD2 HYP    15      58.450  49.890  50.350  1.00  0.00            
ATOM    168 2HD2 HYP    15      57.480  48.460  49.860  1.00  0.00            
ATOM    169   CG HYP    15      59.480  47.960  50.320  1.00  0.00            
ATOM    170   HG HYP    15      60.190  48.450  49.650  1.00  0.00            
ATOM    171  OD1 HYP    15      59.200  46.630  49.900  1.00  0.00            
ATOM    172  HD1 HYP    15      59.960  46.060  49.960  1.00  0.00            
ATOM    173   CB HYP    15      60.170  47.850  51.680  1.00  0.00            
ATOM    174  HB1 HYP    15      60.950  48.610  51.750  1.00  0.00            
ATOM    175  HB2 HYP    15      60.710  46.900  51.730  1.00  0.00            
ATOM    176   CA HYP    15      59.090  48.030  52.720  1.00  0.00            
ATOM    177   HA HYP    15      58.870  47.060  53.170  1.00  0.00            
ATOM    178    C HYP    15      59.570  48.980  53.860  1.00  0.00            
ATOM    179    O HYP    15      59.350  50.210  53.820  1.00  0.00            
ATOM    180    N GLY    16      60.300  48.410  54.780  1.00  0.00            
ATOM    181    H GLY    16      60.350  47.400  54.720  1.00  0.00            
ATOM    182   CA GLY    16      61.060  49.140  55.800  1.00  0.00            
ATOM    183  HA1 GLY    16      61.320  48.380  56.550  1.00  0.00            
ATOM    184  HA2 GLY    16      60.450  49.990  56.110  1.00  0.00            
ATOM    185    C GLY    16      62.340  49.760  55.340  1.00  0.00            
ATOM    186    O GLY    16      62.810  49.440  54.250  1.00  0.00            
ATOM    187    N GLU    17      62.880  50.720  56.090  1.00  0.00            
ATOM    188    H GLU    17      62.530  50.940  57.020  1.00  0.00            
ATOM    189   CA GLU    17      63.910  51.600  55.730  1.00  0.00            
ATOM    190   HA GLU    17      63.700  51.760  54.670  1.00  0.00            
ATOM    191   CB GLU    17      63.780  52.950  56.480  1.00  0.00            
ATOM    192  HB1 GLU    17      64.590  53.610  56.180  1.00  0.00            
ATOM    193  HB2 GLU    17      63.800  52.700  57.540  1.00  0.00            
ATOM    194   CG GLU    17      62.530  53.680  56.030  1.00  0.00            
ATOM    195  HG1 GLU    17      61.640  53.100  56.300  1.00  0.00            
ATOM    196  HG2 GLU    17      62.490  53.800  54.950  1.00  0.00            
ATOM    197   CD GLU    17      62.540  55.000  56.780  1.00  0.00            
ATOM    198  OE1 GLU    17      62.480  54.970  58.000  1.00  0.00            
ATOM    199  OE2 GLU    17      62.500  56.160  56.240  1.00  0.00            
ATOM    200    C GLU    17      65.330  50.970  55.870  1.00  0.00            
ATOM    201    O GLU    17      65.390  50.010  56.700  1.00  0.00            
ATOM    202    N HYP    18      66.440  51.420  55.200  1.00  0.00            
ATOM    203  CD2 HYP    18      66.470  52.220  54.080  1.00  0.00            
ATOM    204 1HD2 HYP    18      66.740  53.220  54.420  1.00  0.00            
ATOM    205 2HD2 HYP    18      65.550  52.270  53.500  1.00  0.00            
ATOM    206   CG HYP    18      67.600  51.600  53.270  1.00  0.00            
ATOM    207   HG HYP    18      68.150  52.380  52.740  1.00  0.00            
ATOM    208  OD1 HYP    18      67.210  50.510  52.460  1.00  0.00            
ATOM    209  HD1 HYP    18      67.990  50.270  51.950  1.00  0.00            
ATOM    210   CB HYP    18      68.630  51.260  54.390  1.00  0.00            
ATOM    211  HB1 HYP    18      69.160  52.170  54.700  1.00  0.00            
ATOM    212  HB2 HYP    18      69.300  50.440  54.110  1.00  0.00            
ATOM    213   CA HYP    18      67.720  50.820  55.500  1.00  0.00            
ATOM    214   HA HYP    18      67.650  49.740  55.430  1.00  0.00            
ATOM    215    C HYP    18      68.230  51.190  56.880  1.00  0.00            
ATOM    216    O HYP    18      67.940  52.250  57.450  1.00  0.00            
ATOM    217    N GLY    19      69.080  50.310  57.420  1.00  0.00            
ATOM    218    H GLY    19      69.150  49.350  57.120  1.00  0.00            
ATOM    219   CA GLY    19      69.910  50.530  58.630  1.00  0.00            
ATOM    220  HA1 GLY    19      70.270  49.540  58.930  1.00  0.00            
ATOM    221  HA2 GLY    19      69.250  50.880  59.420  1.00  0.00            
ATOM    222    C GLY    19      71.010  51.540  58.450  1.00  0.00            
ATOM    223    O GLY    19      72.090  51.410  58.980  1.00  0.00            
ATOM    224    N GLN    20      70.770  52.530  57.590  1.00  0.00            
ATOM    225    H GLN    20      69.790  52.590  57.370  1.00  0.00            
ATOM    226   CA GLN    20      71.750  53.510  57.140  1.00  0.00            
ATOM    227   HA GLN    20      72.570  52.870  56.810  1.00  0.00            
ATOM    228   CB GLN    20      71.200  54.290  55.910  1.00  0.00            
ATOM    229  HB1 GLN    20      71.130  53.580  55.080  1.00  0.00            
ATOM    230  HB2 GLN    20      71.940  55.070  55.750  1.00  0.00            
ATOM    231   CG GLN    20      69.840  54.930  55.980  1.00  0.00            
ATOM    232  HG1 GLN    20      69.840  55.710  56.760  1.00  0.00            
ATOM    233  HG2 GLN    20      69.100  54.200  56.290  1.00  0.00            
ATOM    234   CD GLN    20      69.380  55.660  54.700  1.00  0.00            
ATOM    235  OE1 GLN    20      69.920  55.570  53.660  1.00  0.00            
ATOM    236  NE2 GLN    20      68.290  56.390  54.780  1.00  0.00            
ATOM    237 1HE2 GLN    20      67.870  56.520  55.680  1.00  0.00            
ATOM    238 2HE2 GLN    20      67.840  56.610  53.900  1.00  0.00            
ATOM    239    C GLN    20      72.050  54.500  58.300  1.00  0.00            
ATOM    240    O GLN    20      73.170  55.010  58.270  1.00  0.00            
ATOM    241    N GLY    21      71.190  54.740  59.300  1.00  0.00            
ATOM    242    H GLY    21      70.360  54.170  59.390  1.00  0.00            
ATOM    243   CA GLY    21      71.570  55.530  60.480  1.00  0.00            
ATOM    244  HA1 GLY    21      70.720  55.740  61.130  1.00  0.00            
ATOM    245  HA2 GLY    21      72.030  56.500  60.270  1.00  0.00            
ATOM    246    C GLY    21      72.560  54.760  61.350  1.00  0.00            
ATOM    247    O GLY    21      72.410  53.530  61.540  1.00  0.00            
ATOM    248    N LEU    22      73.790  55.210  61.600  1.00  0.00            
ATOM    249    H LEU    22      73.990  56.150  61.290  1.00  0.00            
ATOM    250   CA LEU    22      74.880  54.520  62.200  1.00  0.00            
ATOM    251   HA LEU    22      74.880  53.560  61.680  1.00  0.00            
ATOM    252   CB LEU    22      76.180  55.270  61.920  1.00  0.00            
ATOM    253  HB1 LEU    22      77.010  54.860  62.500  1.00  0.00            
ATOM    254  HB2 LEU    22      76.090  56.300  62.260  1.00  0.00            
ATOM    255   CG LEU    22      76.560  55.220  60.370  1.00  0.00            
ATOM    256   HG LEU    22      75.730  55.660  59.820  1.00  0.00            
ATOM    257  CD1 LEU    22      77.850  55.990  60.100  1.00  0.00            
ATOM    258 1HD1 LEU    22      78.150  55.840  59.070  1.00  0.00            
ATOM    259 2HD1 LEU    22      77.690  57.030  60.390  1.00  0.00            
ATOM    260 3HD1 LEU    22      78.660  55.540  60.680  1.00  0.00            
ATOM    261  CD2 LEU    22      76.750  53.760  59.840  1.00  0.00            
ATOM    262 1HD2 LEU    22      77.360  53.750  58.930  1.00  0.00            
ATOM    263 2HD2 LEU    22      77.130  53.100  60.620  1.00  0.00            
ATOM    264 3HD2 LEU    22      75.810  53.280  59.570  1.00  0.00            
ATOM    265    C LEU    22      74.840  54.320  63.730  1.00  0.00            
ATOM    266    O LEU    22      74.220  55.140  64.390  1.00  0.00            
ATOM    267    N ARG    23      75.490  53.250  64.230  1.00  0.00            
ATOM    268    H ARG    23      75.760  52.660  63.450  1.00  0.00            
ATOM    269   CA ARG    23      75.600  52.650  65.590  1.00  0.00            
ATOM    270   HA ARG    23      75.030  53.260  66.280  1.00  0.00            
ATOM    271   CB ARG    23      74.840  51.330  65.530  1.00  0.00            
ATOM    272  HB1 ARG    23      75.470  50.650  64.960  1.00  0.00            
ATOM    273  HB2 ARG    23      73.880  51.490  65.030  1.00  0.00            
ATOM    274   CG ARG    23      74.590  50.740  66.900  1.00  0.00            
ATOM    275  HG1 ARG    23      74.130  51.560  67.450  1.00  0.00            
ATOM    276  HG2 ARG    23      75.590  50.530  67.290  1.00  0.00            
ATOM    277   CD ARG    23      73.720  49.460  67.040  1.00  0.00            
ATOM    278  HD1 ARG    23      74.150  48.650  66.440  1.00  0.00            
ATOM    279  HD2 ARG    23      72.720  49.650  66.650  1.00  0.00            
ATOM    280   NE ARG    23      73.570  49.070  68.460  1.00  0.00            
ATOM    281   HE ARG    23      73.790  49.830  69.090  1.00  0.00            
ATOM    282   CZ ARG    23      73.460  47.840  68.930  1.00  0.00            
ATOM    283  NH1 ARG    23      73.390  47.660  70.210  1.00  0.00            
ATOM    284 1HH1 ARG    23      73.450  48.510  70.750  1.00  0.00            
ATOM    285 2HH1 ARG    23      73.350  46.740  70.630  1.00  0.00            
ATOM    286  NH2 ARG    23      73.320  46.810  68.140  1.00  0.00            
ATOM    287 1HH2 ARG    23      73.260  46.930  67.140  1.00  0.00            
ATOM    288 2HH2 ARG    23      73.180  45.900  68.560  1.00  0.00            
ATOM    289    C ARG    23      77.010  52.580  66.190  1.00  0.00            
ATOM    290    O ARG    23      77.140  52.820  67.400  1.00  0.00            
ATOM    291    N GLY    25      78.020  52.220  65.400  1.00  0.00            
ATOM    292    H GLY    25      77.750  52.030  64.450  1.00  0.00            
ATOM    293   CA GLY    25      79.430  51.960  65.840  1.00  0.00            
ATOM    294  HA1 GLY    25      79.930  51.410  65.040  1.00  0.00            
ATOM    295  HA2 GLY    25      79.480  51.220  66.640  1.00  0.00            
ATOM    296    C GLY    25      80.190  53.220  66.270  1.00  0.00            
ATOM    297    O GLY    25      79.680  54.360  66.240  1.00  0.00            
ATOM    298    N PRO    26      81.500  53.050  66.610  1.00  0.00            
ATOM    299   CD PRO    26      82.260  51.810  66.560  1.00  0.00            
ATOM    300  HD1 PRO    26      82.800  51.770  65.610  1.00  0.00            
ATOM    301  HD2 PRO    26      81.620  50.930  66.650  1.00  0.00            
ATOM    302   CG PRO    26      83.200  51.900  67.750  1.00  0.00            
ATOM    303  HG1 PRO    26      84.120  51.330  67.600  1.00  0.00            
ATOM    304  HG2 PRO    26      82.570  51.700  68.610  1.00  0.00            
ATOM    305   CB PRO    26      83.560  53.400  67.740  1.00  0.00            
ATOM    306  HB1 PRO    26      84.310  53.520  66.960  1.00  0.00            
ATOM    307  HB2 PRO    26      83.850  53.820  68.710  1.00  0.00            
ATOM    308   CA PRO    26      82.250  54.080  67.290  1.00  0.00            
ATOM    309   HA PRO    26      81.740  54.350  68.220  1.00  0.00            
ATOM    310    C PRO    26      82.630  55.310  66.400  1.00  0.00            
ATOM    311    O PRO    26      83.180  55.190  65.270  1.00  0.00            
ATOM    312    N HYP    27      82.440  56.580  66.860  1.00  0.00            
ATOM    313  CD2 HYP    27      81.790  56.920  68.120  1.00  0.00            
ATOM    314 1HD2 HYP    27      82.450  56.660  68.950  1.00  0.00            
ATOM    315 2HD2 HYP    27      80.870  56.330  68.180  1.00  0.00            
ATOM    316   CG HYP    27      81.520  58.420  68.070  1.00  0.00            
ATOM    317   HG HYP    27      81.530  58.910  69.050  1.00  0.00            
ATOM    318  OD1 HYP    27      80.190  58.620  67.530  1.00  0.00            
ATOM    319  HD1 HYP    27      79.820  59.370  68.010  1.00  0.00            
ATOM    320   CB HYP    27      82.530  58.960  67.080  1.00  0.00            
ATOM    321  HB1 HYP    27      83.430  59.250  67.610  1.00  0.00            
ATOM    322  HB2 HYP    27      82.240  59.810  66.460  1.00  0.00            
ATOM    323   CA HYP    27      82.880  57.800  66.200  1.00  0.00            
ATOM    324   HA HYP    27      82.290  57.900  65.290  1.00  0.00            
ATOM    325    C HYP    27      84.330  57.820  65.970  1.00  0.00            
ATOM    326    O HYP    27      85.040  57.320  66.870  1.00  0.00            
ATOM    327    N GLY    28      84.740  58.520  64.900  1.00  0.00            
ATOM    328    H GLY    28      84.050  58.850  64.240  1.00  0.00            
ATOM    329   CA GLY    28      86.210  58.730  64.720  1.00  0.00            
ATOM    330  HA1 GLY    28      86.500  59.080  63.730  1.00  0.00            
ATOM    331  HA2 GLY    28      86.660  57.750  64.820  1.00  0.00            
ATOM    332    C GLY    28      86.900  59.630  65.800  1.00  0.00            
ATOM    333    O GLY    28      86.320  60.240  66.670  1.00  0.00            
ATOM    334    N PRO    29      88.210  59.640  65.840  1.00  0.00            
ATOM    335   CD PRO    29      89.160  59.090  64.850  1.00  0.00            
ATOM    336  HD1 PRO    29      88.940  59.620  63.920  1.00  0.00            
ATOM    337  HD2 PRO    29      89.020  58.020  64.720  1.00  0.00            
ATOM    338   CG PRO    29      90.510  59.440  65.300  1.00  0.00            
ATOM    339  HG1 PRO    29      90.780  60.400  64.850  1.00  0.00            
ATOM    340  HG2 PRO    29      91.210  58.610  65.180  1.00  0.00            
ATOM    341   CB PRO    29      90.420  59.690  66.780  1.00  0.00            
ATOM    342  HB1 PRO    29      91.250  60.310  67.110  1.00  0.00            
ATOM    343  HB2 PRO    29      90.360  58.800  67.400  1.00  0.00            
ATOM    344   CA PRO    29      88.990  60.320  66.870  1.00  0.00            
ATOM    345   HA PRO    29      88.610  59.980  67.830  1.00  0.00            
ATOM    346    C PRO    29      88.880  61.880  66.590  1.00  0.00            
ATOM    347    O PRO    29      88.530  62.250  65.490  1.00  0.00            
ATOM    348    N HYP    30      89.230  62.740  67.580  1.00  0.00            
ATOM    349  CD2 HYP    30      89.490  62.400  69.010  1.00  0.00            
ATOM    350 1HD2 HYP    30      90.540  62.190  69.200  1.00  0.00            
ATOM    351 2HD2 HYP    30      89.000  61.430  69.120  1.00  0.00            
ATOM    352   CG HYP    30      89.010  63.640  69.850  1.00  0.00            
ATOM    353   HG HYP    30      89.590  63.870  70.740  1.00  0.00            
ATOM    354  OD1 HYP    30      87.670  63.510  70.260  1.00  0.00            
ATOM    355  HD1 HYP    30      87.330  64.190  70.850  1.00  0.00            
ATOM    356   CB HYP    30      89.170  64.780  68.860  1.00  0.00            
ATOM    357  HB1 HYP    30      90.170  65.200  68.950  1.00  0.00            
ATOM    358  HB2 HYP    30      88.410  65.550  69.010  1.00  0.00            
ATOM    359   CA HYP    30      89.010  64.180  67.440  1.00  0.00            
ATOM    360   HA HYP    30      87.990  64.280  67.070  1.00  0.00            
ATOM    361    C HYP    30      90.060  64.670  66.410  1.00  0.00            
ATOM    362    O HYP    30      91.110  64.050  66.140  1.00  0.00            
ATOM    363    N GLY    31      89.670  65.700  65.770  1.00  0.00            
ATOM    364    H GLY    31      88.780  66.100  66.020  1.00  0.00            
ATOM    365   CA GLY    31      90.450  66.340  64.640  1.00  0.00            
ATOM    366  HA1 GLY    31      89.850  67.060  64.070  1.00  0.00            
ATOM    367  HA2 GLY    31      90.700  65.530  63.960  1.00  0.00            
ATOM    368    C GLY    31      91.730  67.020  64.970  1.00  0.00            
ATOM    369    O GLY    31      92.090  67.140  66.140  1.00  0.00            
ATOM    370    N PRO    32      92.500  67.490  63.970  1.00  0.00            
ATOM    371   CD PRO    32      92.360  67.270  62.520  1.00  0.00            
ATOM    372  HD1 PRO    32      91.650  68.010  62.130  1.00  0.00            
ATOM    373  HD2 PRO    32      92.120  66.230  62.340  1.00  0.00            
ATOM    374   CG PRO    32      93.720  67.510  61.970  1.00  0.00            
ATOM    375  HG1 PRO    32      93.630  67.710  60.900  1.00  0.00            
ATOM    376  HG2 PRO    32      94.380  66.650  62.070  1.00  0.00            
ATOM    377   CB PRO    32      94.220  68.670  62.790  1.00  0.00            
ATOM    378  HB1 PRO    32      93.830  69.630  62.460  1.00  0.00            
ATOM    379  HB2 PRO    32      95.300  68.840  62.710  1.00  0.00            
ATOM    380   CA PRO    32      93.690  68.360  64.180  1.00  0.00            
ATOM    381   HA PRO    32      94.440  67.850  64.780  1.00  0.00            
ATOM    382    C PRO    32      93.390  69.670  64.930  1.00  0.00            
ATOM    383    O PRO    32      92.260  70.080  65.090  1.00  0.00            
ATOM    384    N HYP    33      94.430  70.310  65.440  1.00  0.00            
ATOM    385  CD2 HYP    33      95.760  69.710  65.640  1.00  0.00            
ATOM    386 1HD2 HYP    33      96.320  69.470  64.730  1.00  0.00            
ATOM    387 2HD2 HYP    33      95.570  68.790  66.190  1.00  0.00            
ATOM    388   CG HYP    33      96.600  70.720  66.390  1.00  0.00            
ATOM    389   HG HYP    33      97.090  71.350  65.650  1.00  0.00            
ATOM    390  OD1 HYP    33      97.530  70.050  67.140  1.00  0.00            
ATOM    391  HD1 HYP    33      97.070  69.800  67.940  1.00  0.00            
ATOM    392   CB HYP    33      95.630  71.570  67.190  1.00  0.00            
ATOM    393  HB1 HYP    33      96.080  72.550  67.360  1.00  0.00            
ATOM    394  HB2 HYP    33      95.310  71.300  68.200  1.00  0.00            
ATOM    395   CA HYP    33      94.340  71.510  66.280  1.00  0.00            
ATOM    396   HA HYP    33      93.380  71.570  66.780  1.00  0.00            
ATOM    397    C HYP    33      94.080  72.780  65.430  1.00  0.00            
ATOM    398    O HYP    33      94.360  72.860  64.240  1.00  0.00            
ATOM    399    N GLY    34      93.660  73.900  65.980  1.00  0.00            
ATOM    400    H GLY    34      93.420  73.850  66.960  1.00  0.00            
ATOM    401   CA GLY    34      93.600  75.240  65.370  1.00  0.00            
ATOM    402  HA1 GLY    34      92.700  75.790  65.630  1.00  0.00            
ATOM    403  HA2 GLY    34      93.490  75.110  64.290  1.00  0.00            
ATOM    404    C GLY    34      94.890  76.080  65.630  1.00  0.00            
ATOM    405    O GLY    34      95.520  75.930  66.730  1.00  0.00            
ATOM    406    N NH2    35      95.350  76.850  64.670  1.00  0.00            
ATOM    407   H2 NH2    35      94.830  76.880  63.800  1.00  0.00            
ATOM    408   H1 NH2    35      95.936  77.436  65.256  1.00  0.00            
ATOM    409  CH3 ACE     1      22.500  37.340  45.740  1.00  0.00            
ATOM    410 1HH3 ACE     1      22.540  36.600  44.940  1.00  0.00            
ATOM    411 2HH3 ACE     1      22.910  36.890  46.640  1.00  0.00            
ATOM    412 3HH3 ACE     1      21.470  37.640  45.920  1.00  0.00            
ATOM    413    C ACE     1      23.360  38.540  45.510  1.00  0.00            
ATOM    414    O ACE     1      24.040  38.530  44.480  1.00  0.00            
ATOM    415    N PRO     2      23.260  39.640  46.310  1.00  0.00            
ATOM    416   CD PRO     2      22.430  39.720  47.530  1.00  0.00            
ATOM    417  HD1 PRO     2      22.540  38.820  48.140  1.00  0.00            
ATOM    418  HD2 PRO     2      21.390  39.940  47.310  1.00  0.00            
ATOM    419   CG PRO     2      23.080  40.880  48.330  1.00  0.00            
ATOM    420  HG1 PRO     2      23.930  40.560  48.940  1.00  0.00            
ATOM    421  HG2 PRO     2      22.300  41.430  48.840  1.00  0.00            
ATOM    422   CB PRO     2      23.580  41.820  47.170  1.00  0.00            
ATOM    423  HB1 PRO     2      24.330  42.530  47.500  1.00  0.00            
ATOM    424  HB2 PRO     2      22.730  42.410  46.830  1.00  0.00            
ATOM    425   CA PRO     2      24.180  40.810  46.170  1.00  0.00            
ATOM    426   HA PRO     2      24.120  41.230  45.160  1.00  0.00            
ATOM    427    C PRO     2      25.630  40.390  46.560  1.00  0.00            
ATOM    428    O PRO     2      25.890  39.330  47.170  1.00  0.00            
ATOM    429    N HYP     3      26.600  41.210  46.100  1.00  0.00            
ATOM    430  CD2 HYP     3      26.550  42.300  45.100  1.00  0.00            
ATOM    431 1HD2 HYP     3      26.280  43.230  45.610  1.00  0.00            
ATOM    432 2HD2 HYP     3      25.790  42.190  44.340  1.00  0.00            
ATOM    433   CG HYP     3      27.960  42.420  44.430  1.00  0.00            
ATOM    434   HG HYP     3      28.210  43.440  44.180  1.00  0.00            
ATOM    435  OD1 HYP     3      28.130  41.450  43.410  1.00  0.00            
ATOM    436  HD1 HYP     3      27.470  41.570  42.720  1.00  0.00            
ATOM    437   CB HYP     3      28.810  42.070  45.660  1.00  0.00            
ATOM    438  HB1 HYP     3      28.940  42.920  46.330  1.00  0.00            
ATOM    439  HB2 HYP     3      29.830  41.770  45.400  1.00  0.00            
ATOM    440   CA HYP     3      28.020  40.960  46.330  1.00  0.00            
ATOM    441   HA HYP     3      28.320  40.060  45.800  1.00  0.00            
ATOM    442    C HYP     3      28.380  40.840  47.780  1.00  0.00            
ATOM    443    O HYP     3      27.750  41.510  48.600  1.00  0.00            
ATOM    444    N GLY     4      29.400  40.050  48.170  1.00  0.00            
ATOM    445    H GLY     4      29.850  39.520  47.430  1.00  0.00            
ATOM    446   CA GLY     4      29.800  39.910  49.580  1.00  0.00            
ATOM    447  HA1 GLY     4      30.670  39.250  49.670  1.00  0.00            
ATOM    448  HA2 GLY     4      28.960  39.560  50.180  1.00  0.00            
ATOM    449    C GLY     4      30.310  41.190  50.220  1.00  0.00            
ATOM    450    O GLY     4      30.460  42.250  49.620  1.00  0.00            
ATOM    451    N PRO     5      30.510  41.090  51.560  1.00  0.00            
ATOM    452   CD PRO     5      29.910  40.050  52.460  1.00  0.00            
ATOM    453  HD1 PRO     5      30.170  39.020  52.230  1.00  0.00            
ATOM    454  HD2 PRO     5      28.830  40.160  52.620  1.00  0.00            
ATOM    455   CG PRO     5      30.490  40.320  53.820  1.00  0.00            
ATOM    456  HG1 PRO     5      31.450  39.810  53.810  1.00  0.00            
ATOM    457  HG2 PRO     5      29.850  40.060  54.670  1.00  0.00            
ATOM    458   CB PRO     5      30.670  41.810  53.900  1.00  0.00            
ATOM    459  HB1 PRO     5      31.400  42.060  54.670  1.00  0.00            
ATOM    460  HB2 PRO     5      29.710  42.310  53.990  1.00  0.00            
ATOM    461   CA PRO     5      31.150  42.150  52.430  1.00  0.00            
ATOM    462   HA PRO     5      30.780  43.150  52.200  1.00  0.00            
ATOM    463    C PRO     5      32.720  42.130  52.370  1.00  0.00            
ATOM    464    O PRO     5      33.330  41.180  51.830  1.00  0.00            
ATOM    465    N HYP     6      33.440  43.210  52.860  1.00  0.00            
ATOM    466  CD2 HYP     6      33.060  44.410  53.650  1.00  0.00            
ATOM    467 1HD2 HYP     6      33.210  44.120  54.690  1.00  0.00            
ATOM    468 2HD2 HYP     6      32.020  44.710  53.470  1.00  0.00            
ATOM    469   CG HYP     6      33.960  45.590  53.220  1.00  0.00            
ATOM    470   HG HYP     6      34.080  46.280  54.050  1.00  0.00            
ATOM    471  OD1 HYP     6      33.750  46.200  51.930  1.00  0.00            
ATOM    472  HD1 HYP     6      32.980  46.780  51.980  1.00  0.00            
ATOM    473   CB HYP     6      35.170  44.710  53.080  1.00  0.00            
ATOM    474  HB1 HYP     6      35.670  44.600  54.050  1.00  0.00            
ATOM    475  HB2 HYP     6      35.850  45.250  52.420  1.00  0.00            
ATOM    476   CA HYP     6      34.830  43.350  52.410  1.00  0.00            
ATOM    477   HA HYP     6      34.820  43.470  51.320  1.00  0.00            
ATOM    478    C HYP     6      35.810  42.290  52.980  1.00  0.00            
ATOM    479    O HYP     6      35.630  41.720  54.040  1.00  0.00            
ATOM    480    N GLY     7      36.890  42.030  52.160  1.00  0.00            
ATOM    481    H GLY     7      36.870  42.540  51.280  1.00  0.00            
ATOM    482   CA GLY     7      38.050  41.350  52.590  1.00  0.00            
ATOM    483  HA1 GLY     7      38.620  41.020  51.720  1.00  0.00            
ATOM    484  HA2 GLY     7      37.720  40.380  52.960  1.00  0.00            
ATOM    485    C GLY     7      38.900  42.110  53.620  1.00  0.00            
ATOM    486    O GLY     7      38.590  43.210  54.020  1.00  0.00            
ATOM    487    N PRO     8      40.000  41.440  54.050  1.00  0.00            
ATOM    488   CD PRO     8      40.460  40.070  53.740  1.00  0.00            
ATOM    489  HD1 PRO     8      40.910  40.090  52.750  1.00  0.00            
ATOM    490  HD2 PRO     8      39.660  39.330  53.840  1.00  0.00            
ATOM    491   CG PRO     8      41.490  39.680  54.750  1.00  0.00            
ATOM    492  HG1 PRO     8      42.490  39.880  54.360  1.00  0.00            
ATOM    493  HG2 PRO     8      41.320  38.620  54.930  1.00  0.00            
ATOM    494   CB PRO     8      41.080  40.560  55.940  1.00  0.00            
ATOM    495  HB1 PRO     8      41.870  40.610  56.690  1.00  0.00            
ATOM    496  HB2 PRO     8      40.140  40.170  56.330  1.00  0.00            
ATOM    497   CA PRO     8      40.700  41.870  55.260  1.00  0.00            
ATOM    498   HA PRO     8      40.060  42.390  55.970  1.00  0.00            
ATOM    499    C PRO     8      41.950  42.830  54.970  1.00  0.00            
ATOM    500    O PRO     8      42.510  42.710  53.920  1.00  0.00            
ATOM    501    N HYP     9      42.360  43.710  55.890  1.00  0.00            
ATOM    502  CD2 HYP     9      41.640  44.110  57.100  1.00  0.00            
ATOM    503 1HD2 HYP     9      41.890  43.350  57.840  1.00  0.00            
ATOM    504 2HD2 HYP     9      40.570  44.120  56.910  1.00  0.00            
ATOM    505   CG HYP     9      42.190  45.490  57.480  1.00  0.00            
ATOM    506   HG HYP     9      42.180  45.570  58.560  1.00  0.00            
ATOM    507  OD1 HYP     9      41.510  46.640  56.990  1.00  0.00            
ATOM    508  HD1 HYP     9      40.790  46.840  57.600  1.00  0.00            
ATOM    509   CB HYP     9      43.650  45.510  56.940  1.00  0.00            
ATOM    510  HB1 HYP     9      44.220  45.070  57.750  1.00  0.00            
ATOM    511  HB2 HYP     9      43.990  46.530  56.820  1.00  0.00            
ATOM    512   CA HYP     9      43.530  44.640  55.670  1.00  0.00            
ATOM    513   HA HYP     9      43.240  45.380  54.920  1.00  0.00            
ATOM    514    C HYP     9      44.840  43.930  55.270  1.00  0.00            
ATOM    515    O HYP     9      45.170  42.890  55.870  1.00  0.00            
ATOM    516    N GLY    10      45.620  44.510  54.310  1.00  0.00            
ATOM    517    H GLY    10      45.330  45.380  53.890  1.00  0.00            
ATOM    518   CA GLY    10      46.670  43.840  53.630  1.00  0.00            
ATOM    519  HA1 GLY    10      47.010  44.340  52.730  1.00  0.00            
ATOM    520  HA2 GLY    10      46.210  42.920  53.280  1.00  0.00            
ATOM    521    C GLY    10      47.880  43.390  54.470  1.00  0.00            
ATOM    522    O GLY    10      48.120  44.050  55.530  1.00  0.00            
ATOM    523    N PRO    11      48.650  42.470  54.010  1.00  0.00            
ATOM    524   CD PRO    11      48.490  41.750  52.780  1.00  0.00            
ATOM    525  HD1 PRO    11      48.950  42.310  51.970  1.00  0.00            
ATOM    526  HD2 PRO    11      47.500  41.410  52.490  1.00  0.00            
ATOM    527   CG PRO    11      49.280  40.440  52.990  1.00  0.00            
ATOM    528  HG1 PRO    11      49.530  39.930  52.060  1.00  0.00            
ATOM    529  HG2 PRO    11      48.660  39.800  53.610  1.00  0.00            
ATOM    530   CB PRO    11      50.450  40.980  53.740  1.00  0.00            
ATOM    531  HB1 PRO    11      51.090  41.440  52.990  1.00  0.00            
ATOM    532  HB2 PRO    11      51.050  40.280  54.310  1.00  0.00            
ATOM    533   CA PRO    11      49.810  41.960  54.660  1.00  0.00            
ATOM    534   HA PRO    11      49.460  41.300  55.460  1.00  0.00            
ATOM    535    C PRO    11      50.870  42.960  55.090  1.00  0.00            
ATOM    536    O PRO    11      51.090  43.990  54.450  1.00  0.00            
ATOM    537    N HYP    12      51.630  42.700  56.150  1.00  0.00            
ATOM    538  CD2 HYP    12      51.440  41.660  57.150  1.00  0.00            
ATOM    539 1HD2 HYP    12      52.080  40.800  56.970  1.00  0.00            
ATOM    540 2HD2 HYP    12      50.380  41.390  57.200  1.00  0.00            
ATOM    541   CG HYP    12      51.780  42.390  58.480  1.00  0.00            
ATOM    542   HG HYP    12      51.970  41.650  59.260  1.00  0.00            
ATOM    543  OD1 HYP    12      50.620  43.150  58.890  1.00  0.00            
ATOM    544  HD1 HYP    12      50.480  42.980  59.820  1.00  0.00            
ATOM    545   CB HYP    12      52.940  43.380  58.050  1.00  0.00            
ATOM    546  HB1 HYP    12      53.870  42.820  58.110  1.00  0.00            
ATOM    547  HB2 HYP    12      52.930  44.300  58.630  1.00  0.00            
ATOM    548   CA HYP    12      52.710  43.650  56.590  1.00  0.00            
ATOM    549   HA HYP    12      52.370  44.680  56.590  1.00  0.00            
ATOM    550    C HYP    12      53.930  43.670  55.620  1.00  0.00            
ATOM    551    O HYP    12      54.340  42.600  55.170  1.00  0.00            
ATOM    552    N GLY    13      54.530  44.840  55.370  1.00  0.00            
ATOM    553    H GLY    13      54.130  45.640  55.830  1.00  0.00            
ATOM    554   CA GLY    13      55.550  45.030  54.240  1.00  0.00            
ATOM    555  HA1 GLY    13      55.690  46.090  54.040  1.00  0.00            
ATOM    556  HA2 GLY    13      55.140  44.760  53.270  1.00  0.00            
ATOM    557    C GLY    13      56.940  44.350  54.430  1.00  0.00            
ATOM    558    O GLY    13      57.220  43.990  55.550  1.00  0.00            
ATOM    559    N PRO    14      57.780  44.180  53.420  1.00  0.00            
ATOM    560   CD PRO    14      57.460  44.420  52.060  1.00  0.00            
ATOM    561  HD1 PRO    14      57.540  45.440  51.700  1.00  0.00            
ATOM    562  HD2 PRO    14      56.490  44.050  51.740  1.00  0.00            
ATOM    563   CG PRO    14      58.390  43.610  51.230  1.00  0.00            
ATOM    564  HG1 PRO    14      58.600  44.170  50.330  1.00  0.00            
ATOM    565  HG2 PRO    14      57.970  42.620  51.060  1.00  0.00            
ATOM    566   CB PRO    14      59.640  43.650  52.140  1.00  0.00            
ATOM    567  HB1 PRO    14      60.210  44.580  52.060  1.00  0.00            
ATOM    568  HB2 PRO    14      60.320  42.840  51.870  1.00  0.00            
ATOM    569   CA PRO    14      59.130  43.550  53.530  1.00  0.00            
ATOM    570   HA PRO    14      58.920  42.490  53.660  1.00  0.00            
ATOM    571    C PRO    14      60.120  44.120  54.460  1.00  0.00            
ATOM    572    O PRO    14      60.160  45.360  54.590  1.00  0.00            
ATOM    573    N HYP    15      60.880  43.300  55.240  1.00  0.00            
ATOM    574  CD2 HYP    15      60.740  41.850  55.300  1.00  0.00            
ATOM    575 1HD2 HYP    15      61.210  41.340  54.460  1.00  0.00            
ATOM    576 2HD2 HYP    15      59.690  41.570  55.410  1.00  0.00            
ATOM    577   CG HYP    15      61.420  41.540  56.650  1.00  0.00            
ATOM    578   HG HYP    15      61.860  40.540  56.690  1.00  0.00            
ATOM    579  OD1 HYP    15      60.700  41.690  57.810  1.00  0.00            
ATOM    580  HD1 HYP    15      60.290  40.830  57.950  1.00  0.00            
ATOM    581   CB HYP    15      62.620  42.490  56.660  1.00  0.00            
ATOM    582  HB1 HYP    15      63.460  42.090  56.080  1.00  0.00            
ATOM    583  HB2 HYP    15      62.980  42.600  57.680  1.00  0.00            
ATOM    584   CA HYP    15      61.990  43.780  56.110  1.00  0.00            
ATOM    585   HA HYP    15      61.540  44.440  56.850  1.00  0.00            
ATOM    586    C HYP    15      62.970  44.630  55.340  1.00  0.00            
ATOM    587    O HYP    15      63.320  44.280  54.250  1.00  0.00            
ATOM    588    N GLY    16      63.400  45.740  55.930  1.00  0.00            
ATOM    589    H GLY    16      63.100  45.820  56.890  1.00  0.00            
ATOM    590   CA GLY    16      64.320  46.660  55.300  1.00  0.00            
ATOM    591  HA1 GLY    16      64.260  47.580  55.860  1.00  0.00            
ATOM    592  HA2 GLY    16      64.060  46.950  54.280  1.00  0.00            
ATOM    593    C GLY    16      65.750  46.110  55.390  1.00  0.00            
ATOM    594    O GLY    16      66.080  45.250  56.250  1.00  0.00            
ATOM    595    N GLU    17      66.700  46.680  54.640  1.00  0.00            
ATOM    596    H GLU    17      66.400  47.400  54.000  1.00  0.00            
ATOM    597   CA GLU    17      68.120  46.160  54.490  1.00  0.00            
ATOM    598   HA GLU    17      68.010  45.070  54.430  1.00  0.00            
ATOM    599   CB GLU    17      68.720  46.720  53.180  1.00  0.00            
ATOM    600  HB1 GLU    17      68.600  47.800  53.100  1.00  0.00            
ATOM    601  HB2 GLU    17      68.150  46.330  52.340  1.00  0.00            
ATOM    602   CG GLU    17      70.180  46.240  53.040  1.00  0.00            
ATOM    603  HG1 GLU    17      70.220  45.190  53.320  1.00  0.00            
ATOM    604  HG2 GLU    17      70.850  46.720  53.750  1.00  0.00            
ATOM    605   CD GLU    17      70.770  46.350  51.600  1.00  0.00            
ATOM    606  OE1 GLU    17      71.230  47.460  51.170  1.00  0.00            
ATOM    607  OE2 GLU    17      70.890  45.260  50.960  1.00  0.00            
ATOM    608    C GLU    17      68.970  46.510  55.720  1.00  0.00            
ATOM    609    O GLU    17      69.140  47.660  56.040  1.00  0.00            
ATOM    610    N HYP    18      69.560  45.560  56.460  1.00  0.00            
ATOM    611  CD2 HYP    18      69.090  44.170  56.560  1.00  0.00            
ATOM    612 1HD2 HYP    18      69.730  43.560  55.920  1.00  0.00            
ATOM    613 2HD2 HYP    18      68.050  44.120  56.240  1.00  0.00            
ATOM    614   CG HYP    18      69.320  43.680  58.030  1.00  0.00            
ATOM    615   HG HYP    18      69.580  42.630  58.170  1.00  0.00            
ATOM    616  OD1 HYP    18      68.250  44.000  58.850  1.00  0.00            
ATOM    617  HD1 HYP    18      67.450  43.680  58.430  1.00  0.00            
ATOM    618   CB HYP    18      70.550  44.470  58.350  1.00  0.00            
ATOM    619  HB1 HYP    18      71.390  43.960  57.860  1.00  0.00            
ATOM    620  HB2 HYP    18      70.680  44.550  59.430  1.00  0.00            
ATOM    621   CA HYP    18      70.370  45.850  57.670  1.00  0.00            
ATOM    622   HA HYP    18      69.830  46.450  58.390  1.00  0.00            
ATOM    623    C HYP    18      71.760  46.380  57.360  1.00  0.00            
ATOM    624    O HYP    18      72.380  45.910  56.450  1.00  0.00            
ATOM    625    N GLY    19      72.150  47.350  58.170  1.00  0.00            
ATOM    626    H GLY    19      71.650  47.460  59.030  1.00  0.00            
ATOM    627   CA GLY    19      73.280  48.200  57.930  1.00  0.00            
ATOM    628  HA1 GLY    19      73.170  49.060  58.600  1.00  0.00            
ATOM    629  HA2 GLY    19      73.290  48.530  56.890  1.00  0.00            
ATOM    630    C GLY    19      74.680  47.530  58.300  1.00  0.00            
ATOM    631    O GLY    19      75.530  48.200  58.850  1.00  0.00            
ATOM    632    N GLN    20      74.790  46.220  58.030  1.00  0.00            
ATOM    633    H GLN    20      74.010  45.750  57.600  1.00  0.00            
ATOM    634   CA GLN    20      76.060  45.530  58.360  1.00  0.00            
ATOM    635   HA GLN    20      76.260  45.650  59.430  1.00  0.00            
ATOM    636   CB GLN    20      75.890  44.040  57.960  1.00  0.00            
ATOM    637  HB1 GLN    20      75.430  44.080  56.980  1.00  0.00            
ATOM    638  HB2 GLN    20      75.210  43.600  58.680  1.00  0.00            
ATOM    639   CG GLN    20      77.180  43.240  57.690  1.00  0.00            
ATOM    640  HG1 GLN    20      77.690  43.200  58.650  1.00  0.00            
ATOM    641  HG2 GLN    20      77.830  43.750  56.990  1.00  0.00            
ATOM    642   CD GLN    20      77.090  41.740  57.270  1.00  0.00            
ATOM    643  OE1 GLN    20      76.600  40.840  57.950  1.00  0.00            
ATOM    644  NE2 GLN    20      77.730  41.360  56.150  1.00  0.00            
ATOM    645 1HE2 GLN    20      78.070  42.020  55.470  1.00  0.00            
ATOM    646 2HE2 GLN    20      77.880  40.370  55.970  1.00  0.00            
ATOM    647    C GLN    20      77.190  46.190  57.590  1.00  0.00            
ATOM    648    O GLN    20      77.010  46.540  56.440  1.00  0.00            
ATOM    649    N GLY    21      78.400  46.240  58.220  1.00  0.00            
ATOM    650    H GLY    21      78.310  46.030  59.210  1.00  0.00            
ATOM    651   CA GLY    21      79.650  46.740  57.680  1.00  0.00            
ATOM    652  HA1 GLY    21      79.960  46.280  56.740  1.00  0.00            
ATOM    653  HA2 GLY    21      80.390  46.590  58.460  1.00  0.00            
ATOM    654    C GLY    21      79.720  48.180  57.440  1.00  0.00            
ATOM    655    O GLY    21      80.650  48.640  56.790  1.00  0.00            
ATOM    656    N LEU    22      78.710  48.980  57.880  1.00  0.00            
ATOM    657    H LEU    22      77.980  48.700  58.510  1.00  0.00            
ATOM    658   CA LEU    22      78.790  50.460  57.610  1.00  0.00            
ATOM    659   HA LEU    22      79.230  50.630  56.620  1.00  0.00            
ATOM    660   CB LEU    22      77.430  51.140  57.620  1.00  0.00            
ATOM    661  HB1 LEU    22      77.590  52.210  57.490  1.00  0.00            
ATOM    662  HB2 LEU    22      77.010  50.970  58.610  1.00  0.00            
ATOM    663   CG LEU    22      76.500  50.580  56.550  1.00  0.00            
ATOM    664   HG LEU    22      76.130  49.600  56.820  1.00  0.00            
ATOM    665  CD1 LEU    22      75.210  51.330  56.490  1.00  0.00            
ATOM    666 1HD1 LEU    22      74.470  50.910  55.800  1.00  0.00            
ATOM    667 2HD1 LEU    22      74.810  51.480  57.490  1.00  0.00            
ATOM    668 3HD1 LEU    22      75.380  52.280  56.000  1.00  0.00            
ATOM    669  CD2 LEU    22      77.110  50.440  55.190  1.00  0.00            
ATOM    670 1HD2 LEU    22      77.850  49.650  55.250  1.00  0.00            
ATOM    671 2HD2 LEU    22      76.380  49.990  54.520  1.00  0.00            
ATOM    672 3HD2 LEU    22      77.560  51.350  54.780  1.00  0.00            
ATOM    673    C LEU    22      79.730  51.120  58.640  1.00  0.00            
ATOM    674    O LEU    22      79.430  51.110  59.860  1.00  0.00            
ATOM    675    N ARG    23      80.930  51.650  58.240  1.00  0.00            
ATOM    676    H ARG    23      81.180  51.700  57.270  1.00  0.00            
ATOM    677   CA ARG    23      81.890  52.350  59.140  1.00  0.00            
ATOM    678   HA ARG    23      82.280  51.620  59.860  1.00  0.00            
ATOM    679   CB ARG    23      83.030  52.800  58.300  1.00  0.00            
ATOM    680  HB1 ARG    23      82.720  53.600  57.630  1.00  0.00            
ATOM    681  HB2 ARG    23      83.410  52.030  57.630  1.00  0.00            
ATOM    682   CG ARG    23      84.240  53.370  59.110  1.00  0.00            
ATOM    683  HG1 ARG    23      84.760  52.520  59.550  1.00  0.00            
ATOM    684  HG2 ARG    23      84.000  53.980  59.970  1.00  0.00            
ATOM    685   CD ARG    23      85.160  54.240  58.180  1.00  0.00            
ATOM    686  HD1 ARG    23      84.580  55.120  57.900  1.00  0.00            
ATOM    687  HD2 ARG    23      85.450  53.680  57.290  1.00  0.00            
ATOM    688   NE ARG    23      86.460  54.680  58.840  1.00  0.00            
ATOM    689   HE ARG    23      86.770  54.130  59.620  1.00  0.00            
ATOM    690   CZ ARG    23      87.380  55.470  58.320  1.00  0.00            
ATOM    691  NH1 ARG    23      88.560  55.580  58.800  1.00  0.00            
ATOM    692 1HH1 ARG    23      88.940  55.040  59.570  1.00  0.00            
ATOM    693 2HH1 ARG    23      89.160  56.330  58.500  1.00  0.00            
ATOM    694  NH2 ARG    23      87.170  56.110  57.240  1.00  0.00            
ATOM    695 1HH2 ARG    23      86.200  56.320  57.090  1.00  0.00            
ATOM    696 2HH2 ARG    23      87.940  56.510  56.720  1.00  0.00            
ATOM    697    C ARG    23      81.190  53.520  59.910  1.00  0.00            
ATOM    698    O ARG    23      80.250  54.120  59.410  1.00  0.00            
ATOM    699    N GLY    25      81.630  53.760  61.150  1.00  0.00            
ATOM    700    H GLY    25      82.510  53.330  61.360  1.00  0.00            
ATOM    701   CA GLY    25      81.010  54.600  62.160  1.00  0.00            
ATOM    702  HA1 GLY    25      81.440  54.550  63.160  1.00  0.00            
ATOM    703  HA2 GLY    25      79.940  54.380  62.200  1.00  0.00            
ATOM    704    C GLY    25      81.010  56.110  61.760  1.00  0.00            
ATOM    705    O GLY    25      81.720  56.460  60.800  1.00  0.00            
ATOM    706    N PRO    26      80.390  57.030  62.550  1.00  0.00            
ATOM    707   CD PRO    26      79.640  56.700  63.780  1.00  0.00            
ATOM    708  HD1 PRO    26      80.310  56.830  64.620  1.00  0.00            
ATOM    709  HD2 PRO    26      79.200  55.700  63.720  1.00  0.00            
ATOM    710   CG PRO    26      78.620  57.790  63.780  1.00  0.00            
ATOM    711  HG1 PRO    26      78.240  57.970  64.780  1.00  0.00            
ATOM    712  HG2 PRO    26      77.780  57.500  63.140  1.00  0.00            
ATOM    713   CB PRO    26      79.340  59.010  63.340  1.00  0.00            
ATOM    714  HB1 PRO    26      79.950  59.470  64.110  1.00  0.00            
ATOM    715  HB2 PRO    26      78.660  59.810  63.040  1.00  0.00            
ATOM    716   CA PRO    26      80.270  58.490  62.240  1.00  0.00            
ATOM    717   HA PRO    26      79.830  58.680  61.260  1.00  0.00            
ATOM    718    C PRO    26      81.690  59.190  62.260  1.00  0.00            
ATOM    719    O PRO    26      82.540  58.860  62.980  1.00  0.00            
ATOM    720    N HYP    27      81.920  60.280  61.440  1.00  0.00            
ATOM    721  CD2 HYP    27      81.040  60.810  60.410  1.00  0.00            
ATOM    722 1HD2 HYP    27      80.440  61.620  60.800  1.00  0.00            
ATOM    723 2HD2 HYP    27      80.380  60.070  59.950  1.00  0.00            
ATOM    724   CG HYP    27      82.000  61.400  59.390  1.00  0.00            
ATOM    725   HG HYP    27      81.520  62.220  58.840  1.00  0.00            
ATOM    726  OD1 HYP    27      82.380  60.450  58.420  1.00  0.00            
ATOM    727  HD1 HYP    27      82.590  60.970  57.640  1.00  0.00            
ATOM    728   CB HYP    27      83.120  61.910  60.320  1.00  0.00            
ATOM    729  HB1 HYP    27      82.780  62.870  60.710  1.00  0.00            
ATOM    730  HB2 HYP    27      84.100  61.980  59.850  1.00  0.00            
ATOM    731   CA HYP    27      83.210  60.960  61.450  1.00  0.00            
ATOM    732   HA HYP    27      83.930  60.160  61.300  1.00  0.00            
ATOM    733    C HYP    27      83.520  61.510  62.830  1.00  0.00            
ATOM    734    O HYP    27      82.640  61.830  63.700  1.00  0.00            
ATOM    735    N GLY    28      84.810  61.810  63.130  1.00  0.00            
ATOM    736    H GLY    28      85.460  61.600  62.390  1.00  0.00            
ATOM    737   CA GLY    28      85.320  62.390  64.380  1.00  0.00            
ATOM    738  HA1 GLY    28      86.410  62.470  64.380  1.00  0.00            
ATOM    739  HA2 GLY    28      84.960  61.670  65.110  1.00  0.00            
ATOM    740    C GLY    28      84.810  63.860  64.570  1.00  0.00            
ATOM    741    O GLY    28      84.410  64.550  63.640  1.00  0.00            
ATOM    742    N PRO    29      84.790  64.330  65.830  1.00  0.00            
ATOM    743   CD PRO    29      85.140  63.610  67.080  1.00  0.00            
ATOM    744  HD1 PRO    29      86.210  63.390  67.080  1.00  0.00            
ATOM    745  HD2 PRO    29      84.460  62.790  67.280  1.00  0.00            
ATOM    746   CG PRO    29      84.980  64.710  68.180  1.00  0.00            
ATOM    747  HG1 PRO    29      85.880  65.320  68.210  1.00  0.00            
ATOM    748  HG2 PRO    29      84.750  64.210  69.120  1.00  0.00            
ATOM    749   CB PRO    29      83.890  65.520  67.540  1.00  0.00            
ATOM    750  HB1 PRO    29      83.780  66.470  68.050  1.00  0.00            
ATOM    751  HB2 PRO    29      83.010  64.880  67.500  1.00  0.00            
ATOM    752   CA PRO    29      84.380  65.720  66.100  1.00  0.00            
ATOM    753   HA PRO    29      83.510  66.000  65.510  1.00  0.00            
ATOM    754    C PRO    29      85.440  66.800  65.850  1.00  0.00            
ATOM    755    O PRO    29      86.620  66.470  65.770  1.00  0.00            
ATOM    756    N HYP    30      85.140  68.140  65.780  1.00  0.00            
ATOM    757  CD2 HYP    30      83.780  68.640  65.570  1.00  0.00            
ATOM    758 1HD2 HYP    30      83.200  68.720  66.490  1.00  0.00            
ATOM    759 2HD2 HYP    30      83.230  68.020  64.860  1.00  0.00            
ATOM    760   CG HYP    30      84.010  70.020  64.940  1.00  0.00            
ATOM    761   HG HYP    30      83.160  70.670  65.150  1.00  0.00            
ATOM    762  OD1 HYP    30      84.210  69.950  63.550  1.00  0.00            
ATOM    763  HD1 HYP    30      84.110  70.830  63.170  1.00  0.00            
ATOM    764   CB HYP    30      85.300  70.450  65.610  1.00  0.00            
ATOM    765  HB1 HYP    30      85.110  70.860  66.610  1.00  0.00            
ATOM    766  HB2 HYP    30      85.830  71.250  65.090  1.00  0.00            
ATOM    767   CA HYP    30      86.140  69.180  65.700  1.00  0.00            
ATOM    768   HA HYP    30      86.630  68.930  64.750  1.00  0.00            
ATOM    769    C HYP    30      87.210  69.210  66.840  1.00  0.00            
ATOM    770    O HYP    30      86.920  69.160  68.050  1.00  0.00            
ATOM    771    N GLY    31      88.460  69.290  66.390  1.00  0.00            
ATOM    772    H GLY    31      88.620  69.210  65.400  1.00  0.00            
ATOM    773   CA GLY    31      89.660  69.440  67.310  1.00  0.00            
ATOM    774  HA1 GLY    31      90.560  69.290  66.710  1.00  0.00            
ATOM    775  HA2 GLY    31      89.560  68.610  68.010  1.00  0.00            
ATOM    776    C GLY    31      89.810  70.750  68.180  1.00  0.00            
ATOM    777    O GLY    31      88.970  71.710  68.000  1.00  0.00            
ATOM    778    N PRO    32      90.740  70.770  69.150  1.00  0.00            
ATOM    779   CD PRO    32      91.650  69.640  69.470  1.00  0.00            
ATOM    780  HD1 PRO    32      92.440  69.420  68.750  1.00  0.00            
ATOM    781  HD2 PRO    32      91.070  68.780  69.810  1.00  0.00            
ATOM    782   CG PRO    32      92.360  70.090  70.690  1.00  0.00            
ATOM    783  HG1 PRO    32      93.390  69.740  70.700  1.00  0.00            
ATOM    784  HG2 PRO    32      91.850  69.850  71.630  1.00  0.00            
ATOM    785   CB PRO    32      92.430  71.610  70.620  1.00  0.00            
ATOM    786  HB1 PRO    32      93.270  71.860  69.980  1.00  0.00            
ATOM    787  HB2 PRO    32      92.360  72.090  71.600  1.00  0.00            
ATOM    788   CA PRO    32      91.070  71.980  69.960  1.00  0.00            
ATOM    789   HA PRO    32      90.410  71.990  70.830  1.00  0.00            
ATOM    790    C PRO    32      91.160  73.310  69.200  1.00  0.00            
ATOM    791    O PRO    32      92.020  73.470  68.270  1.00  0.00            
ATOM    792    N HYP    33      90.330  74.290  69.630  1.00  0.00            
ATOM    793  CD2 HYP    33      89.230  74.210  70.600  1.00  0.00            
ATOM    794 1HD2 HYP    33      89.530  74.510  71.610  1.00  0.00            
ATOM    795 2HD2 HYP    33      88.760  73.240  70.720  1.00  0.00            
ATOM    796   CG HYP    33      88.240  75.320  70.190  1.00  0.00            
ATOM    797   HG HYP    33      87.760  75.700  71.090  1.00  0.00            
ATOM    798  OD1 HYP    33      87.350  74.860  69.250  1.00  0.00            
ATOM    799  HD1 HYP    33      86.970  75.720  69.040  1.00  0.00            
ATOM    800   CB HYP    33      89.190  76.360  69.640  1.00  0.00            
ATOM    801  HB1 HYP    33      89.610  76.800  70.540  1.00  0.00            
ATOM    802  HB2 HYP    33      88.710  77.180  69.110  1.00  0.00            
ATOM    803   CA HYP    33      90.250  75.560  68.900  1.00  0.00            
ATOM    804   HA HYP    33      89.850  75.420  67.900  1.00  0.00            
ATOM    805    C HYP    33      91.610  76.330  68.800  1.00  0.00            
ATOM    806    O HYP    33      92.640  76.110  69.360  1.00  0.00            
ATOM    807    N GLY    34      91.560  77.350  67.970  1.00  0.00            
ATOM    808    H GLY    34      90.770  77.480  67.370  1.00  0.00            
ATOM    809   CA GLY    34      92.630  78.350  67.850  1.00  0.00            
ATOM    810  HA1 GLY    34      92.430  78.910  66.940  1.00  0.00            
ATOM    811  HA2 GLY    34      93.560  77.800  67.720  1.00  0.00            
ATOM    812    C GLY    34      92.810  79.390  68.970  1.00  0.00            
ATOM    813    O GLY    34      92.150  79.210  70.000  1.00  0.00            
ATOM    814    N NH2    35      93.660  80.370  68.780  1.00  0.00            
ATOM    815   H2 NH2    35      94.300  80.320  68.000  1.00  0.00            
ATOM    816   H1 NH2    35      94.246  80.956  69.366  1.00  0.00            
ATOM    817  CH3 ACE     1      26.410  35.720  45.670  1.00  0.00            
ATOM    818 1HH3 ACE     1      25.920  36.650  45.960  1.00  0.00            
ATOM    819 2HH3 ACE     1      25.870  35.290  44.830  1.00  0.00            
ATOM    820 3HH3 ACE     1      26.510  35.100  46.560  1.00  0.00            
ATOM    821    C ACE     1      27.830  35.890  45.270  1.00  0.00            
ATOM    822    O ACE     1      28.620  34.980  45.610  1.00  0.00            
ATOM    823    N PRO     2      28.120  36.960  44.550  1.00  0.00            
ATOM    824   CD PRO     2      27.300  37.860  43.880  1.00  0.00            
ATOM    825  HD1 PRO     2      27.040  38.670  44.550  1.00  0.00            
ATOM    826  HD2 PRO     2      26.360  37.420  43.540  1.00  0.00            
ATOM    827   CG PRO     2      28.120  38.260  42.620  1.00  0.00            
ATOM    828  HG1 PRO     2      27.770  39.190  42.170  1.00  0.00            
ATOM    829  HG2 PRO     2      28.160  37.390  41.970  1.00  0.00            
ATOM    830   CB PRO     2      29.480  38.350  43.220  1.00  0.00            
ATOM    831  HB1 PRO     2      29.640  39.300  43.730  1.00  0.00            
ATOM    832  HB2 PRO     2      30.270  38.350  42.460  1.00  0.00            
ATOM    833   CA PRO     2      29.520  37.230  44.200  1.00  0.00            
ATOM    834   HA PRO     2      29.970  36.360  43.710  1.00  0.00            
ATOM    835    C PRO     2      30.430  37.500  45.370  1.00  0.00            
ATOM    836    O PRO     2      29.970  37.910  46.370  1.00  0.00            
ATOM    837    N HYP     3      31.710  37.080  45.350  1.00  0.00            
ATOM    838  CD2 HYP     3      32.400  36.310  44.260  1.00  0.00            
ATOM    839 1HD2 HYP     3      32.470  36.920  43.360  1.00  0.00            
ATOM    840 2HD2 HYP     3      31.890  35.350  44.190  1.00  0.00            
ATOM    841   CG HYP     3      33.770  35.960  44.840  1.00  0.00            
ATOM    842   HG HYP     3      34.530  35.880  44.070  1.00  0.00            
ATOM    843  OD1 HYP     3      33.740  34.750  45.640  1.00  0.00            
ATOM    844  HD1 HYP     3      34.510  34.570  46.180  1.00  0.00            
ATOM    845   CB HYP     3      34.070  37.080  45.840  1.00  0.00            
ATOM    846  HB1 HYP     3      34.450  37.970  45.350  1.00  0.00            
ATOM    847  HB2 HYP     3      34.720  36.880  46.700  1.00  0.00            
ATOM    848   CA HYP     3      32.690  37.500  46.310  1.00  0.00            
ATOM    849   HA HYP     3      32.550  36.990  47.260  1.00  0.00            
ATOM    850    C HYP     3      32.730  39.040  46.520  1.00  0.00            
ATOM    851    O HYP     3      32.630  39.790  45.540  1.00  0.00            
ATOM    852    N GLY     4      32.900  39.510  47.790  1.00  0.00            
ATOM    853    H GLY     4      32.860  38.840  48.530  1.00  0.00            
ATOM    854   CA GLY     4      33.050  40.900  48.190  1.00  0.00            
ATOM    855  HA1 GLY     4      33.080  40.810  49.280  1.00  0.00            
ATOM    856  HA2 GLY     4      32.100  41.320  47.870  1.00  0.00            
ATOM    857    C GLY     4      34.300  41.530  47.670  1.00  0.00            
ATOM    858    O GLY     4      35.190  40.790  47.200  1.00  0.00            
ATOM    859    N PRO     5      34.530  42.870  47.810  1.00  0.00            
ATOM    860   CD PRO     5      33.510  43.730  48.350  1.00  0.00            
ATOM    861  HD1 PRO     5      33.070  43.320  49.250  1.00  0.00            
ATOM    862  HD2 PRO     5      32.640  43.870  47.710  1.00  0.00            
ATOM    863   CG PRO     5      34.130  45.080  48.650  1.00  0.00            
ATOM    864  HG1 PRO     5      34.660  44.910  49.590  1.00  0.00            
ATOM    865  HG2 PRO     5      33.430  45.920  48.690  1.00  0.00            
ATOM    866   CB PRO     5      35.120  45.170  47.450  1.00  0.00            
ATOM    867  HB1 PRO     5      35.980  45.810  47.660  1.00  0.00            
ATOM    868  HB2 PRO     5      34.590  45.560  46.580  1.00  0.00            
ATOM    869   CA PRO     5      35.580  43.660  47.330  1.00  0.00            
ATOM    870   HA PRO     5      35.770  43.330  46.310  1.00  0.00            
ATOM    871    C PRO     5      36.810  43.380  48.150  1.00  0.00            
ATOM    872    O PRO     5      36.680  42.860  49.290  1.00  0.00            
ATOM    873    N HYP     6      38.010  43.690  47.630  1.00  0.00            
ATOM    874  CD2 HYP     6      38.250  44.090  46.220  1.00  0.00            
ATOM    875 1HD2 HYP     6      37.960  45.140  46.150  1.00  0.00            
ATOM    876 2HD2 HYP     6      37.570  43.540  45.560  1.00  0.00            
ATOM    877   CG HYP     6      39.690  43.690  45.990  1.00  0.00            
ATOM    878   HG HYP     6      40.250  44.440  45.430  1.00  0.00            
ATOM    879  OD1 HYP     6      39.690  42.450  45.350  1.00  0.00            
ATOM    880  HD1 HYP     6      39.070  42.450  44.610  1.00  0.00            
ATOM    881   CB HYP     6      40.360  43.710  47.400  1.00  0.00            
ATOM    882  HB1 HYP     6      40.730  44.720  47.590  1.00  0.00            
ATOM    883  HB2 HYP     6      41.190  43.010  47.440  1.00  0.00            
ATOM    884   CA HYP     6      39.200  43.410  48.380  1.00  0.00            
ATOM    885   HA HYP     6      39.230  42.370  48.720  1.00  0.00            
ATOM    886    C HYP     6      39.400  44.320  49.590  1.00  0.00            
ATOM    887    O HYP     6      38.930  45.430  49.650  1.00  0.00            
ATOM    888    N GLY     7      40.140  43.910  50.650  1.00  0.00            
ATOM    889    H GLY     7      40.560  43.000  50.520  1.00  0.00            
ATOM    890   CA GLY     7      40.370  44.700  51.850  1.00  0.00            
ATOM    891  HA1 GLY     7      40.820  43.940  52.480  1.00  0.00            
ATOM    892  HA2 GLY     7      39.450  45.000  52.360  1.00  0.00            
ATOM    893    C GLY     7      41.270  45.930  51.720  1.00  0.00            
ATOM    894    O GLY     7      41.890  46.090  50.670  1.00  0.00            
ATOM    895    N PRO     8      41.380  46.920  52.700  1.00  0.00            
ATOM    896   CD PRO     8      40.540  47.060  53.850  1.00  0.00            
ATOM    897  HD1 PRO     8      40.950  46.460  54.670  1.00  0.00            
ATOM    898  HD2 PRO     8      39.540  46.670  53.660  1.00  0.00            
ATOM    899   CG PRO     8      40.620  48.510  54.300  1.00  0.00            
ATOM    900  HG1 PRO     8      40.610  48.600  55.380  1.00  0.00            
ATOM    901  HG2 PRO     8      39.790  49.000  53.790  1.00  0.00            
ATOM    902   CB PRO     8      41.930  48.990  53.800  1.00  0.00            
ATOM    903  HB1 PRO     8      42.560  48.710  54.650  1.00  0.00            
ATOM    904  HB2 PRO     8      42.070  50.030  53.490  1.00  0.00            
ATOM    905   CA PRO     8      42.230  48.140  52.610  1.00  0.00            
ATOM    906   HA PRO     8      41.990  48.660  51.690  1.00  0.00            
ATOM    907    C PRO     8      43.760  47.750  52.510  1.00  0.00            
ATOM    908    O PRO     8      44.100  46.650  52.890  1.00  0.00            
ATOM    909    N HYP     9      44.630  48.660  52.130  1.00  0.00            
ATOM    910  CD2 HYP     9      44.250  49.980  51.640  1.00  0.00            
ATOM    911 1HD2 HYP     9      44.210  50.720  52.440  1.00  0.00            
ATOM    912 2HD2 HYP     9      43.350  49.970  51.020  1.00  0.00            
ATOM    913   CG HYP     9      45.380  50.280  50.780  1.00  0.00            
ATOM    914   HG HYP     9      45.490  51.360  50.670  1.00  0.00            
ATOM    915  OD1 HYP     9      45.180  49.840  49.500  1.00  0.00            
ATOM    916  HD1 HYP     9      45.990  50.030  49.020  1.00  0.00            
ATOM    917   CB HYP     9      46.610  49.860  51.510  1.00  0.00            
ATOM    918  HB1 HYP     9      46.810  50.570  52.320  1.00  0.00            
ATOM    919  HB2 HYP     9      47.410  49.790  50.770  1.00  0.00            
ATOM    920   CA HYP     9      46.080  48.510  51.990  1.00  0.00            
ATOM    921   HA HYP     9      46.220  47.770  51.200  1.00  0.00            
ATOM    922    C HYP     9      46.700  48.050  53.280  1.00  0.00            
ATOM    923    O HYP     9      46.410  48.570  54.290  1.00  0.00            
ATOM    924    N GLY    10      47.710  47.220  53.150  1.00  0.00            
ATOM    925    H GLY    10      47.890  46.930  52.200  1.00  0.00            
ATOM    926   CA GLY    10      48.560  46.680  54.190  1.00  0.00            
ATOM    927  HA1 GLY    10      49.020  45.720  53.950  1.00  0.00            
ATOM    928  HA2 GLY    10      47.890  46.540  55.040  1.00  0.00            
ATOM    929    C GLY    10      49.670  47.630  54.860  1.00  0.00            
ATOM    930    O GLY    10      50.050  48.600  54.170  1.00  0.00            
ATOM    931    N PRO    11      50.180  47.420  56.110  1.00  0.00            
ATOM    932   CD PRO    11      49.690  46.370  56.990  1.00  0.00            
ATOM    933  HD1 PRO    11      49.920  45.380  56.610  1.00  0.00            
ATOM    934  HD2 PRO    11      48.640  46.470  57.260  1.00  0.00            
ATOM    935   CG PRO    11      50.410  46.630  58.250  1.00  0.00            
ATOM    936  HG1 PRO    11      51.400  46.170  58.250  1.00  0.00            
ATOM    937  HG2 PRO    11      49.820  46.220  59.070  1.00  0.00            
ATOM    938   CB PRO    11      50.620  48.090  58.320  1.00  0.00            
ATOM    939  HB1 PRO    11      51.470  48.340  58.960  1.00  0.00            
ATOM    940  HB2 PRO    11      49.750  48.630  58.700  1.00  0.00            
ATOM    941   CA PRO    11      51.010  48.320  56.860  1.00  0.00            
ATOM    942   HA PRO    11      50.720  49.360  56.700  1.00  0.00            
ATOM    943    C PRO    11      52.540  48.200  56.670  1.00  0.00            
ATOM    944    O PRO    11      52.980  47.230  56.060  1.00  0.00            
ATOM    945    N HYP    12      53.370  49.150  57.190  1.00  0.00            
ATOM    946  CD2 HYP    12      53.040  50.300  57.890  1.00  0.00            
ATOM    947 1HD2 HYP    12      53.130  50.190  58.970  1.00  0.00            
ATOM    948 2HD2 HYP    12      52.050  50.650  57.580  1.00  0.00            
ATOM    949   CG HYP    12      54.000  51.350  57.330  1.00  0.00            
ATOM    950   HG HYP    12      54.090  52.230  57.970  1.00  0.00            
ATOM    951  OD1 HYP    12      53.430  51.690  56.140  1.00  0.00            
ATOM    952  HD1 HYP    12      52.700  52.250  56.380  1.00  0.00            
ATOM    953   CB HYP    12      55.250  50.560  57.270  1.00  0.00            
ATOM    954  HB1 HYP    12      55.530  50.480  58.320  1.00  0.00            
ATOM    955  HB2 HYP    12      56.010  51.030  56.650  1.00  0.00            
ATOM    956   CA HYP    12      54.830  49.140  56.820  1.00  0.00            
ATOM    957   HA HYP    12      54.890  49.160  55.740  1.00  0.00            
ATOM    958    C HYP    12      55.680  47.960  57.400  1.00  0.00            
ATOM    959    O HYP    12      55.430  47.510  58.500  1.00  0.00            
ATOM    960    N GLY    13      56.790  47.650  56.700  1.00  0.00            
ATOM    961    H GLY    13      56.810  47.970  55.740  1.00  0.00            
ATOM    962   CA GLY    13      57.740  46.620  57.120  1.00  0.00            
ATOM    963  HA1 GLY    13      58.370  46.450  56.250  1.00  0.00            
ATOM    964  HA2 GLY    13      57.170  45.770  57.490  1.00  0.00            
ATOM    965    C GLY    13      58.670  47.090  58.270  1.00  0.00            
ATOM    966    O GLY    13      58.880  48.300  58.410  1.00  0.00            
ATOM    967    N PRO    14      59.250  46.240  59.120  1.00  0.00            
ATOM    968   CD PRO    14      59.230  44.810  59.090  1.00  0.00            
ATOM    969  HD1 PRO    14      59.370  44.390  58.090  1.00  0.00            
ATOM    970  HD2 PRO    14      58.290  44.530  59.550  1.00  0.00            
ATOM    971   CG PRO    14      60.340  44.320  59.970  1.00  0.00            
ATOM    972  HG1 PRO    14      61.210  44.030  59.370  1.00  0.00            
ATOM    973  HG2 PRO    14      60.040  43.470  60.580  1.00  0.00            
ATOM    974   CB PRO    14      60.600  45.520  60.860  1.00  0.00            
ATOM    975  HB1 PRO    14      61.660  45.580  61.080  1.00  0.00            
ATOM    976  HB2 PRO    14      59.970  45.640  61.740  1.00  0.00            
ATOM    977   CA PRO    14      60.300  46.700  60.030  1.00  0.00            
ATOM    978   HA PRO    14      59.840  47.430  60.690  1.00  0.00            
ATOM    979    C PRO    14      61.530  47.350  59.330  1.00  0.00            
ATOM    980    O PRO    14      61.960  46.780  58.340  1.00  0.00            
ATOM    981    N HYP    15      61.890  48.580  59.740  1.00  0.00            
ATOM    982  CD2 HYP    15      61.120  49.590  60.510  1.00  0.00            
ATOM    983 1HD2 HYP    15      61.100  49.330  61.570  1.00  0.00            
ATOM    984 2HD2 HYP    15      60.100  49.520  60.130  1.00  0.00            
ATOM    985   CG HYP    15      61.910  50.870  60.180  1.00  0.00            
ATOM    986   HG HYP    15      61.760  51.640  60.940  1.00  0.00            
ATOM    987  OD1 HYP    15      61.550  51.390  58.870  1.00  0.00            
ATOM    988  HD1 HYP    15      60.910  52.090  59.020  1.00  0.00            
ATOM    989   CB HYP    15      63.430  50.420  60.270  1.00  0.00            
ATOM    990  HB1 HYP    15      63.730  50.290  61.310  1.00  0.00            
ATOM    991  HB2 HYP    15      64.030  51.100  59.670  1.00  0.00            
ATOM    992   CA HYP    15      63.290  49.080  59.540  1.00  0.00            
ATOM    993   HA HYP    15      63.310  49.310  58.470  1.00  0.00            
ATOM    994    C HYP    15      64.470  48.100  59.730  1.00  0.00            
ATOM    995    O HYP    15      64.470  47.320  60.660  1.00  0.00            
ATOM    996    N GLY    16      65.460  48.150  58.820  1.00  0.00            
ATOM    997    H GLY    16      65.390  48.860  58.110  1.00  0.00            
ATOM    998   CA GLY    16      66.710  47.380  58.830  1.00  0.00            
ATOM    999  HA1 GLY    16      67.240  47.450  57.880  1.00  0.00            
ATOM   1000  HA2 GLY    16      66.590  46.310  58.960  1.00  0.00            
ATOM   1001    C GLY    16      67.620  47.740  59.940  1.00  0.00            
ATOM   1002    O GLY    16      67.680  48.930  60.200  1.00  0.00            
ATOM   1003    N GLU    17      68.340  46.830  60.540  1.00  0.00            
ATOM   1004    H GLU    17      68.320  45.860  60.290  1.00  0.00            
ATOM   1005   CA GLU    17      69.080  47.220  61.790  1.00  0.00            
ATOM   1006   HA GLU    17      68.340  47.420  62.560  1.00  0.00            
ATOM   1007   CB GLU    17      69.830  45.890  62.280  1.00  0.00            
ATOM   1008  HB1 GLU    17      70.830  46.100  62.640  1.00  0.00            
ATOM   1009  HB2 GLU    17      70.020  45.170  61.480  1.00  0.00            
ATOM   1010   CG GLU    17      69.090  45.190  63.420  1.00  0.00            
ATOM   1011  HG1 GLU    17      69.620  44.240  63.520  1.00  0.00            
ATOM   1012  HG2 GLU    17      68.050  44.960  63.160  1.00  0.00            
ATOM   1013   CD GLU    17      69.180  46.090  64.610  1.00  0.00            
ATOM   1014  OE1 GLU    17      70.150  46.190  65.400  1.00  0.00            
ATOM   1015  OE2 GLU    17      68.120  46.760  64.920  1.00  0.00            
ATOM   1016    C GLU    17      70.190  48.280  61.540  1.00  0.00            
ATOM   1017    O GLU    17      71.010  48.080  60.640  1.00  0.00            
ATOM   1018    N HYP    18      70.260  49.360  62.370  1.00  0.00            
ATOM   1019  CD2 HYP    18      69.430  49.700  63.570  1.00  0.00            
ATOM   1020 1HD2 HYP    18      69.730  49.130  64.450  1.00  0.00            
ATOM   1021 2HD2 HYP    18      68.400  49.390  63.410  1.00  0.00            
ATOM   1022   CG HYP    18      69.500  51.180  63.800  1.00  0.00            
ATOM   1023   HG HYP    18      69.300  51.460  64.840  1.00  0.00            
ATOM   1024  OD1 HYP    18      68.710  51.970  62.890  1.00  0.00            
ATOM   1025  HD1 HYP    18      67.820  51.640  63.020  1.00  0.00            
ATOM   1026   CB HYP    18      70.960  51.320  63.440  1.00  0.00            
ATOM   1027  HB1 HYP    18      71.560  50.990  64.280  1.00  0.00            
ATOM   1028  HB2 HYP    18      71.250  52.360  63.290  1.00  0.00            
ATOM   1029   CA HYP    18      71.180  50.470  62.200  1.00  0.00            
ATOM   1030   HA HYP    18      70.810  51.000  61.320  1.00  0.00            
ATOM   1031    C HYP    18      72.670  50.080  62.240  1.00  0.00            
ATOM   1032    O HYP    18      73.030  49.010  62.820  1.00  0.00            
ATOM   1033    N GLY    19      73.410  50.910  61.560  1.00  0.00            
ATOM   1034    H GLY    19      73.020  51.800  61.300  1.00  0.00            
ATOM   1035   CA GLY    19      74.580  50.410  60.810  1.00  0.00            
ATOM   1036  HA1 GLY    19      74.950  51.100  60.060  1.00  0.00            
ATOM   1037  HA2 GLY    19      74.340  49.410  60.450  1.00  0.00            
ATOM   1038    C GLY    19      75.790  50.150  61.740  1.00  0.00            
ATOM   1039    O GLY    19      76.200  51.110  62.370  1.00  0.00            
ATOM   1040    N GLN    20      76.430  48.980  61.730  1.00  0.00            
ATOM   1041    H GLN    20      76.280  48.320  60.980  1.00  0.00            
ATOM   1042   CA GLN    20      77.550  48.530  62.590  1.00  0.00            
ATOM   1043   HA GLN    20      77.830  49.070  63.490  1.00  0.00            
ATOM   1044   CB GLN    20      76.980  47.220  63.220  1.00  0.00            
ATOM   1045  HB1 GLN    20      77.860  46.670  63.560  1.00  0.00            
ATOM   1046  HB2 GLN    20      76.470  46.650  62.440  1.00  0.00            
ATOM   1047   CG GLN    20      75.980  47.480  64.410  1.00  0.00            
ATOM   1048  HG1 GLN    20      75.390  46.570  64.490  1.00  0.00            
ATOM   1049  HG2 GLN    20      75.260  48.260  64.160  1.00  0.00            
ATOM   1050   CD GLN    20      76.720  47.860  65.690  1.00  0.00            
ATOM   1051  OE1 GLN    20      77.300  48.940  65.800  1.00  0.00            
ATOM   1052  NE2 GLN    20      76.710  47.010  66.680  1.00  0.00            
ATOM   1053 1HE2 GLN    20      76.460  46.080  66.390  1.00  0.00            
ATOM   1054 2HE2 GLN    20      77.200  47.180  67.550  1.00  0.00            
ATOM   1055    C GLN    20      78.770  48.230  61.740  1.00  0.00            
ATOM   1056    O GLN    20      78.560  47.470  60.810  1.00  0.00            
ATOM   1057    N GLY    21      79.950  48.750  62.130  1.00  0.00            
ATOM   1058    H GLY    21      79.970  49.510  62.800  1.00  0.00            
ATOM   1059   CA GLY    21      81.180  48.390  61.400  1.00  0.00            
ATOM   1060  HA1 GLY    21      81.090  48.800  60.390  1.00  0.00            
ATOM   1061  HA2 GLY    21      81.280  47.300  61.370  1.00  0.00            
ATOM   1062    C GLY    21      82.370  49.030  62.130  1.00  0.00            
ATOM   1063    O GLY    21      82.320  49.280  63.350  1.00  0.00            
ATOM   1064    N LEU    22      83.410  49.330  61.400  1.00  0.00            
ATOM   1065    H LEU    22      83.400  49.050  60.430  1.00  0.00            
ATOM   1066   CA LEU    22      84.710  49.850  61.940  1.00  0.00            
ATOM   1067   HA LEU    22      84.940  49.440  62.920  1.00  0.00            
ATOM   1068   CB LEU    22      85.940  49.610  61.060  1.00  0.00            
ATOM   1069  HB1 LEU    22      86.750  50.300  61.320  1.00  0.00            
ATOM   1070  HB2 LEU    22      85.570  49.870  60.070  1.00  0.00            
ATOM   1071   CG LEU    22      86.440  48.120  60.900  1.00  0.00            
ATOM   1072   HG LEU    22      85.750  47.600  60.240  1.00  0.00            
ATOM   1073  CD1 LEU    22      87.820  48.130  60.190  1.00  0.00            
ATOM   1074 1HD1 LEU    22      88.170  47.110  60.020  1.00  0.00            
ATOM   1075 2HD1 LEU    22      87.740  48.590  59.200  1.00  0.00            
ATOM   1076 3HD1 LEU    22      88.450  48.820  60.740  1.00  0.00            
ATOM   1077  CD2 LEU    22      86.570  47.380  62.230  1.00  0.00            
ATOM   1078 1HD2 LEU    22      85.780  47.640  62.920  1.00  0.00            
ATOM   1079 2HD2 LEU    22      86.500  46.290  62.160  1.00  0.00            
ATOM   1080 3HD2 LEU    22      87.500  47.660  62.720  1.00  0.00            
ATOM   1081    C LEU    22      84.570  51.380  62.300  1.00  0.00            
ATOM   1082    O LEU    22      83.580  52.000  61.980  1.00  0.00            
ATOM   1083    N ARG    23      85.560  51.920  63.070  1.00  0.00            
ATOM   1084    H ARG    23      86.280  51.290  63.400  1.00  0.00            
ATOM   1085   CA ARG    23      85.550  53.280  63.620  1.00  0.00            
ATOM   1086   HA ARG    23      84.540  53.280  64.030  1.00  0.00            
ATOM   1087   CB ARG    23      86.640  53.410  64.660  1.00  0.00            
ATOM   1088  HB1 ARG    23      87.480  52.860  64.220  1.00  0.00            
ATOM   1089  HB2 ARG    23      86.240  52.850  65.510  1.00  0.00            
ATOM   1090   CG ARG    23      87.160  54.790  65.060  1.00  0.00            
ATOM   1091  HG1 ARG    23      86.310  55.360  65.430  1.00  0.00            
ATOM   1092  HG2 ARG    23      87.640  55.280  64.210  1.00  0.00            
ATOM   1093   CD ARG    23      88.230  54.810  66.230  1.00  0.00            
ATOM   1094  HD1 ARG    23      88.590  55.840  66.300  1.00  0.00            
ATOM   1095  HD2 ARG    23      89.060  54.110  66.130  1.00  0.00            
ATOM   1096   NE ARG    23      87.590  54.460  67.470  1.00  0.00            
ATOM   1097   HE ARG    23      87.010  55.190  67.860  1.00  0.00            
ATOM   1098   CZ ARG    23      87.340  53.280  67.950  1.00  0.00            
ATOM   1099  NH1 ARG    23      86.480  53.110  68.950  1.00  0.00            
ATOM   1100 1HH1 ARG    23      85.860  53.880  69.160  1.00  0.00            
ATOM   1101 2HH1 ARG    23      86.240  52.220  69.370  1.00  0.00            
ATOM   1102  NH2 ARG    23      87.880  52.160  67.590  1.00  0.00            
ATOM   1103 1HH2 ARG    23      88.570  52.220  66.860  1.00  0.00            
ATOM   1104 2HH2 ARG    23      87.590  51.290  68.010  1.00  0.00            
ATOM   1105    C ARG    23      85.710  54.350  62.560  1.00  0.00            
ATOM   1106    O ARG    23      86.380  54.060  61.560  1.00  0.00            
ATOM   1107    N GLY    25      85.040  55.480  62.650  1.00  0.00            
ATOM   1108    H GLY    25      84.530  55.580  63.510  1.00  0.00            
ATOM   1109   CA GLY    25      85.050  56.590  61.690  1.00  0.00            
ATOM   1110  HA1 GLY    25      84.150  57.180  61.830  1.00  0.00            
ATOM   1111  HA2 GLY    25      84.850  56.050  60.760  1.00  0.00            
ATOM   1112    C GLY    25      86.360  57.340  61.510  1.00  0.00            
ATOM   1113    O GLY    25      87.380  57.230  62.280  1.00  0.00            
ATOM   1114    N PRO    26      86.460  58.120  60.440  1.00  0.00            
ATOM   1115   CD PRO    26      85.400  58.360  59.480  1.00  0.00            
ATOM   1116  HD1 PRO    26      84.470  58.540  60.030  1.00  0.00            
ATOM   1117  HD2 PRO    26      85.310  57.560  58.740  1.00  0.00            
ATOM   1118   CG PRO    26      85.810  59.610  58.680  1.00  0.00            
ATOM   1119  HG1 PRO    26      85.630  60.570  59.170  1.00  0.00            
ATOM   1120  HG2 PRO    26      85.420  59.590  57.670  1.00  0.00            
ATOM   1121   CB PRO    26      87.400  59.440  58.660  1.00  0.00            
ATOM   1122  HB1 PRO    26      87.800  60.430  58.490  1.00  0.00            
ATOM   1123  HB2 PRO    26      87.780  58.700  57.950  1.00  0.00            
ATOM   1124   CA PRO    26      87.680  58.880  60.110  1.00  0.00            
ATOM   1125   HA PRO    26      88.530  58.200  60.050  1.00  0.00            
ATOM   1126    C PRO    26      87.910  60.040  61.170  1.00  0.00            
ATOM   1127    O PRO    26      86.970  60.320  61.900  1.00  0.00            
ATOM   1128    N HYP    27      89.110  60.680  61.240  1.00  0.00            
ATOM   1129  CD2 HYP    27      90.380  60.250  60.620  1.00  0.00            
ATOM   1130 1HD2 HYP    27      90.420  60.390  59.540  1.00  0.00            
ATOM   1131 2HD2 HYP    27      90.420  59.170  60.780  1.00  0.00            
ATOM   1132   CG HYP    27      91.490  60.840  61.420  1.00  0.00            
ATOM   1133   HG HYP    27      92.460  60.860  60.920  1.00  0.00            
ATOM   1134  OD1 HYP    27      91.740  60.130  62.610  1.00  0.00            
ATOM   1135  HD1 HYP    27      92.160  59.280  62.450  1.00  0.00            
ATOM   1136   CB HYP    27      90.910  62.180  61.790  1.00  0.00            
ATOM   1137  HB1 HYP    27      91.110  62.930  61.020  1.00  0.00            
ATOM   1138  HB2 HYP    27      91.430  62.530  62.680  1.00  0.00            
ATOM   1139   CA HYP    27      89.450  61.780  62.090  1.00  0.00            
ATOM   1140   HA HYP    27      89.330  61.360  63.080  1.00  0.00            
ATOM   1141    C HYP    27      88.540  62.960  61.820  1.00  0.00            
ATOM   1142    O HYP    27      87.890  63.050  60.760  1.00  0.00            
ATOM   1143    N GLY    28      88.430  63.810  62.860  1.00  0.00            
ATOM   1144    H GLY    28      88.940  63.620  63.710  1.00  0.00            
ATOM   1145   CA GLY    28      87.550  64.980  62.740  1.00  0.00            
ATOM   1146  HA1 GLY    28      87.350  65.310  63.760  1.00  0.00            
ATOM   1147  HA2 GLY    28      86.590  64.780  62.270  1.00  0.00            
ATOM   1148    C GLY    28      88.270  66.120  62.010  1.00  0.00            
ATOM   1149    O GLY    28      89.440  66.050  61.610  1.00  0.00            
ATOM   1150    N PRO    29      87.530  67.220  61.790  1.00  0.00            
ATOM   1151   CD PRO    29      86.100  67.380  61.990  1.00  0.00            
ATOM   1152  HD1 PRO    29      86.000  67.890  62.940  1.00  0.00            
ATOM   1153  HD2 PRO    29      85.520  66.450  61.960  1.00  0.00            
ATOM   1154   CG PRO    29      85.630  68.300  60.810  1.00  0.00            
ATOM   1155  HG1 PRO    29      84.730  68.880  61.030  1.00  0.00            
ATOM   1156  HG2 PRO    29      85.550  67.580  59.990  1.00  0.00            
ATOM   1157   CB PRO    29      86.820  69.170  60.600  1.00  0.00            
ATOM   1158  HB1 PRO    29      86.550  70.040  61.190  1.00  0.00            
ATOM   1159  HB2 PRO    29      86.940  69.460  59.560  1.00  0.00            
ATOM   1160   CA PRO    29      88.020  68.430  61.130  1.00  0.00            
ATOM   1161   HA PRO    29      88.460  68.130  60.180  1.00  0.00            
ATOM   1162    C PRO    29      89.030  69.280  62.030  1.00  0.00            
ATOM   1163    O PRO    29      88.930  69.140  63.250  1.00  0.00            
ATOM   1164    N HYP    30      89.960  70.040  61.420  1.00  0.00            
ATOM   1165  CD2 HYP    30      90.160  70.210  59.950  1.00  0.00            
ATOM   1166 1HD2 HYP    30      89.640  71.120  59.630  1.00  0.00            
ATOM   1167 2HD2 HYP    30      89.920  69.330  59.360  1.00  0.00            
ATOM   1168   CG HYP    30      91.630  70.620  59.790  1.00  0.00            
ATOM   1169   HG HYP    30      91.940  71.230  58.930  1.00  0.00            
ATOM   1170  OD1 HYP    30      92.490  69.500  59.790  1.00  0.00            
ATOM   1171  HD1 HYP    30      93.350  69.880  59.960  1.00  0.00            
ATOM   1172   CB HYP    30      91.810  71.480  61.150  1.00  0.00            
ATOM   1173  HB1 HYP    30      91.520  72.520  60.950  1.00  0.00            
ATOM   1174  HB2 HYP    30      92.880  71.420  61.290  1.00  0.00            
ATOM   1175   CA HYP    30      90.920  70.830  62.160  1.00  0.00            
ATOM   1176   HA HYP    30      91.560  70.180  62.760  1.00  0.00            
ATOM   1177    C HYP    30      90.260  71.900  63.050  1.00  0.00            
ATOM   1178    O HYP    30      89.210  72.440  62.730  1.00  0.00            
ATOM   1179    N GLY    31      90.880  72.300  64.220  1.00  0.00            
ATOM   1180    H GLY    31      91.720  71.800  64.470  1.00  0.00            
ATOM   1181   CA GLY    31      90.240  73.200  65.200  1.00  0.00            
ATOM   1182  HA1 GLY    31      90.870  73.510  66.030  1.00  0.00            
ATOM   1183  HA2 GLY    31      89.420  72.700  65.710  1.00  0.00            
ATOM   1184    C GLY    31      89.770  74.510  64.670  1.00  0.00            
ATOM   1185    O GLY    31      90.650  75.230  64.120  1.00  0.00            
ATOM   1186    N PRO    32      88.470  74.880  64.890  1.00  0.00            
ATOM   1187   CD PRO    32      87.400  74.120  65.420  1.00  0.00            
ATOM   1188  HD1 PRO    32      87.280  74.250  66.500  1.00  0.00            
ATOM   1189  HD2 PRO    32      87.530  73.060  65.170  1.00  0.00            
ATOM   1190   CG PRO    32      86.120  74.660  64.810  1.00  0.00            
ATOM   1191  HG1 PRO    32      85.230  74.550  65.440  1.00  0.00            
ATOM   1192  HG2 PRO    32      85.930  74.270  63.810  1.00  0.00            
ATOM   1193   CB PRO    32      86.520  76.200  64.740  1.00  0.00            
ATOM   1194  HB1 PRO    32      86.230  76.680  65.680  1.00  0.00            
ATOM   1195  HB2 PRO    32      85.950  76.630  63.920  1.00  0.00            
ATOM   1196   CA PRO    32      88.050  76.180  64.530  1.00  0.00            
ATOM   1197   HA PRO    32      88.240  76.440  63.490  1.00  0.00            
ATOM   1198    C PRO    32      88.600  77.360  65.380  1.00  0.00            
ATOM   1199    O PRO    32      89.070  77.160  66.520  1.00  0.00            
ATOM   1200    N HYP    33      88.350  78.660  65.030  1.00  0.00            
ATOM   1201  CD2 HYP    33      87.750  79.110  63.780  1.00  0.00            
ATOM   1202 1HD2 HYP    33      86.670  79.110  63.910  1.00  0.00            
ATOM   1203 2HD2 HYP    33      88.050  78.520  62.910  1.00  0.00            
ATOM   1204   CG HYP    33      88.100  80.620  63.610  1.00  0.00            
ATOM   1205   HG HYP    33      87.390  81.080  62.910  1.00  0.00            
ATOM   1206  OD1 HYP    33      89.460  80.640  63.040  1.00  0.00            
ATOM   1207  HD1 HYP    33      89.310  80.150  62.230  1.00  0.00            
ATOM   1208   CB HYP    33      88.040  81.030  65.130  1.00  0.00            
ATOM   1209  HB1 HYP    33      86.990  81.150  65.410  1.00  0.00            
ATOM   1210  HB2 HYP    33      88.620  81.930  65.340  1.00  0.00            
ATOM   1211   CA HYP    33      88.700  79.850  65.830  1.00  0.00            
ATOM   1212   HA HYP    33      89.780  79.960  65.760  1.00  0.00            
ATOM   1213    C HYP    33      88.310  79.750  67.300  1.00  0.00            
ATOM   1214    O HYP    33      87.210  79.270  67.540  1.00  0.00            
ATOM   1215    N GLY    34      89.110  80.300  68.270  1.00  0.00            
ATOM   1216    H GLY    34      89.950  80.780  67.990  1.00  0.00            
ATOM   1217   CA GLY    34      88.900  80.350  69.710  1.00  0.00            
ATOM   1218  HA1 GLY    34      89.110  79.340  70.070  1.00  0.00            
ATOM   1219  HA2 GLY    34      87.900  80.700  69.940  1.00  0.00            
ATOM   1220    C GLY    34      89.890  81.310  70.380  1.00  0.00            
ATOM   1221    O GLY    34      90.300  82.330  69.740  1.00  0.00            
ATOM   1222    N NH2    35      90.260  81.040  71.670  1.00  0.00            
ATOM   1223   H2 NH2    35      89.850  80.200  72.060  1.00  0.00            
ATOM   1224   H1 NH2    35      90.846  81.626  72.256  1.00  0.00            
TER
