# Supplementary material for: A solution structure analysis reveals a bent collagen triple helix in the complement activation recognition molecule mannan-binding lectin
Source: J Biol Chem. 2022 Dec 15;299(2):102799. doi: 10.1016/j.jbc.2022.102799 (PMC9898670; doi:10.1016/j.jbc.2022.102799)
Supplement: top10-mblE [file mmc5.zip › 10-MBL-E_8714.pdb]

ATOM      1  CH3 ACE     1      25.580  35.300  30.490  1.00  0.00            
ATOM      2 1HH3 ACE     1      24.640  35.790  30.240  1.00  0.00            
ATOM      3 2HH3 ACE     1      26.290  35.380  29.660  1.00  0.00            
ATOM      4 3HH3 ACE     1      25.420  34.230  30.630  1.00  0.00            
ATOM      5    C ACE     1      26.100  35.900  31.840  1.00  0.00            
ATOM      6    O ACE     1      27.250  36.210  31.910  1.00  0.00            
ATOM      7    N PRO     2      25.290  35.770  32.930  1.00  0.00            
ATOM      8   CD PRO     2      23.940  35.260  32.780  1.00  0.00            
ATOM      9  HD1 PRO     2      24.070  34.180  32.710  1.00  0.00            
ATOM     10  HD2 PRO     2      23.450  35.680  31.900  1.00  0.00            
ATOM     11   CG PRO     2      23.230  35.770  34.050  1.00  0.00            
ATOM     12  HG1 PRO     2      22.510  34.990  34.290  1.00  0.00            
ATOM     13  HG2 PRO     2      22.870  36.770  33.820  1.00  0.00            
ATOM     14   CB PRO     2      24.320  35.890  35.100  1.00  0.00            
ATOM     15  HB1 PRO     2      24.390  34.940  35.640  1.00  0.00            
ATOM     16  HB2 PRO     2      24.110  36.670  35.830  1.00  0.00            
ATOM     17   CA PRO     2      25.600  36.240  34.280  1.00  0.00            
ATOM     18   HA PRO     2      25.710  37.320  34.260  1.00  0.00            
ATOM     19    C PRO     2      26.780  35.400  34.870  1.00  0.00            
ATOM     20    O PRO     2      26.660  34.180  34.800  1.00  0.00            
ATOM     21    N HYP     3      27.730  36.070  35.570  1.00  0.00            
ATOM     22  CD2 HYP     3      28.000  37.530  35.370  1.00  0.00            
ATOM     23 1HD2 HYP     3      27.380  38.090  36.070  1.00  0.00            
ATOM     24 2HD2 HYP     3      27.860  37.900  34.360  1.00  0.00            
ATOM     25   CG HYP     3      29.500  37.740  35.740  1.00  0.00            
ATOM     26   HG HYP     3      29.660  38.770  36.080  1.00  0.00            
ATOM     27  OD1 HYP     3      30.280  37.660  34.600  1.00  0.00            
ATOM     28  HD1 HYP     3      30.080  38.440  34.080  1.00  0.00            
ATOM     29   CB HYP     3      29.710  36.720  36.860  1.00  0.00            
ATOM     30  HB1 HYP     3      29.240  37.020  37.800  1.00  0.00            
ATOM     31  HB2 HYP     3      30.730  36.350  36.870  1.00  0.00            
ATOM     32   CA HYP     3      28.850  35.490  36.360  1.00  0.00            
ATOM     33   HA HYP     3      29.440  34.880  35.680  1.00  0.00            
ATOM     34    C HYP     3      28.430  34.510  37.450  1.00  0.00            
ATOM     35    O HYP     3      27.450  34.660  38.180  1.00  0.00            
ATOM     36    N GLY     4      29.130  33.360  37.640  1.00  0.00            
ATOM     37    H GLY     4      29.910  33.240  37.010  1.00  0.00            
ATOM     38   CA GLY     4      29.090  32.480  38.910  1.00  0.00            
ATOM     39  HA1 GLY     4      29.760  31.630  38.810  1.00  0.00            
ATOM     40  HA2 GLY     4      28.090  32.080  39.100  1.00  0.00            
ATOM     41    C GLY     4      29.500  33.090  40.290  1.00  0.00            
ATOM     42    O GLY     4      29.600  34.320  40.340  1.00  0.00            
ATOM     43    N PRO     5      29.610  32.290  41.450  1.00  0.00            
ATOM     44   CD PRO     5      29.450  30.880  41.600  1.00  0.00            
ATOM     45  HD1 PRO     5      30.430  30.450  41.350  1.00  0.00            
ATOM     46  HD2 PRO     5      28.720  30.420  40.930  1.00  0.00            
ATOM     47   CG PRO     5      29.140  30.650  43.100  1.00  0.00            
ATOM     48  HG1 PRO     5      29.410  29.650  43.450  1.00  0.00            
ATOM     49  HG2 PRO     5      28.080  30.810  43.310  1.00  0.00            
ATOM     50   CB PRO     5      29.860  31.700  43.770  1.00  0.00            
ATOM     51  HB1 PRO     5      30.890  31.390  43.920  1.00  0.00            
ATOM     52  HB2 PRO     5      29.400  31.860  44.740  1.00  0.00            
ATOM     53   CA PRO     5      29.770  32.890  42.770  1.00  0.00            
ATOM     54   HA PRO     5      28.800  33.380  42.850  1.00  0.00            
ATOM     55    C PRO     5      31.030  33.810  42.870  1.00  0.00            
ATOM     56    O PRO     5      32.050  33.420  42.330  1.00  0.00            
ATOM     57    N HYP     6      30.910  34.940  43.590  1.00  0.00            
ATOM     58  CD2 HYP     6      29.690  35.570  44.190  1.00  0.00            
ATOM     59 1HD2 HYP     6      29.610  35.220  45.220  1.00  0.00            
ATOM     60 2HD2 HYP     6      28.750  35.460  43.650  1.00  0.00            
ATOM     61   CG HYP     6      30.050  37.100  44.260  1.00  0.00            
ATOM     62   HG HYP     6      29.570  37.550  45.130  1.00  0.00            
ATOM     63  OD1 HYP     6      29.690  37.890  43.100  1.00  0.00            
ATOM     64  HD1 HYP     6      29.140  37.340  42.540  1.00  0.00            
ATOM     65   CB HYP     6      31.590  37.110  44.400  1.00  0.00            
ATOM     66  HB1 HYP     6      31.720  37.040  45.480  1.00  0.00            
ATOM     67  HB2 HYP     6      32.000  38.090  44.170  1.00  0.00            
ATOM     68   CA HYP     6      32.120  35.820  43.710  1.00  0.00            
ATOM     69   HA HYP     6      32.450  36.150  42.730  1.00  0.00            
ATOM     70    C HYP     6      33.330  35.220  44.380  1.00  0.00            
ATOM     71    O HYP     6      33.100  34.370  45.270  1.00  0.00            
ATOM     72    N GLY     7      34.560  35.680  44.010  1.00  0.00            
ATOM     73    H GLY     7      34.600  36.340  43.240  1.00  0.00            
ATOM     74   CA GLY     7      35.860  35.290  44.600  1.00  0.00            
ATOM     75  HA1 GLY     7      36.630  35.680  43.940  1.00  0.00            
ATOM     76  HA2 GLY     7      36.040  34.230  44.730  1.00  0.00            
ATOM     77    C GLY     7      36.070  35.900  45.990  1.00  0.00            
ATOM     78    O GLY     7      35.630  37.050  46.310  1.00  0.00            
ATOM     79    N PRO     8      36.660  35.160  46.950  1.00  0.00            
ATOM     80   CD PRO     8      37.110  33.780  46.880  1.00  0.00            
ATOM     81  HD1 PRO     8      37.720  33.610  45.990  1.00  0.00            
ATOM     82  HD2 PRO     8      36.230  33.130  46.820  1.00  0.00            
ATOM     83   CG PRO     8      37.840  33.490  48.140  1.00  0.00            
ATOM     84  HG1 PRO     8      38.920  33.570  48.090  1.00  0.00            
ATOM     85  HG2 PRO     8      37.680  32.410  48.190  1.00  0.00            
ATOM     86   CB PRO     8      37.180  34.420  49.120  1.00  0.00            
ATOM     87  HB1 PRO     8      37.840  34.580  49.970  1.00  0.00            
ATOM     88  HB2 PRO     8      36.220  34.130  49.530  1.00  0.00            
ATOM     89   CA PRO     8      37.110  35.670  48.260  1.00  0.00            
ATOM     90   HA PRO     8      36.220  36.210  48.600  1.00  0.00            
ATOM     91    C PRO     8      38.340  36.590  48.370  1.00  0.00            
ATOM     92    O PRO     8      39.160  36.640  47.410  1.00  0.00            
ATOM     93    N HYP     9      38.510  37.430  49.420  1.00  0.00            
ATOM     94  CD2 HYP     9      37.560  37.550  50.510  1.00  0.00            
ATOM     95 1HD2 HYP     9      37.780  36.790  51.250  1.00  0.00            
ATOM     96 2HD2 HYP     9      36.520  37.480  50.200  1.00  0.00            
ATOM     97   CG HYP     9      37.860  38.880  51.120  1.00  0.00            
ATOM     98   HG HYP     9      37.520  38.800  52.160  1.00  0.00            
ATOM     99  OD1 HYP     9      37.130  39.840  50.390  1.00  0.00            
ATOM    100  HD1 HYP     9      36.840  40.480  51.050  1.00  0.00            
ATOM    101   CB HYP     9      39.350  38.880  51.070  1.00  0.00            
ATOM    102  HB1 HYP     9      39.790  38.380  51.940  1.00  0.00            
ATOM    103  HB2 HYP     9      39.700  39.910  51.020  1.00  0.00            
ATOM    104   CA HYP     9      39.650  38.270  49.720  1.00  0.00            
ATOM    105   HA HYP     9      39.610  39.000  48.900  1.00  0.00            
ATOM    106    C HYP     9      41.030  37.590  49.660  1.00  0.00            
ATOM    107    O HYP     9      41.150  36.390  49.830  1.00  0.00            
ATOM    108    N GLY    10      42.100  38.340  49.520  1.00  0.00            
ATOM    109    H GLY    10      41.900  39.310  49.290  1.00  0.00            
ATOM    110   CA GLY    10      43.530  37.960  49.640  1.00  0.00            
ATOM    111  HA1 GLY    10      44.150  38.450  48.890  1.00  0.00            
ATOM    112  HA2 GLY    10      43.600  36.880  49.500  1.00  0.00            
ATOM    113    C GLY    10      44.130  38.370  51.000  1.00  0.00            
ATOM    114    O GLY    10      43.430  38.990  51.850  1.00  0.00            
ATOM    115    N PRO    11      45.420  38.010  51.330  1.00  0.00            
ATOM    116   CD PRO    11      46.240  37.060  50.500  1.00  0.00            
ATOM    117  HD1 PRO    11      47.040  37.620  50.020  1.00  0.00            
ATOM    118  HD2 PRO    11      45.600  36.570  49.760  1.00  0.00            
ATOM    119   CG PRO    11      46.870  36.130  51.580  1.00  0.00            
ATOM    120  HG1 PRO    11      47.790  35.760  51.130  1.00  0.00            
ATOM    121  HG2 PRO    11      46.150  35.430  52.000  1.00  0.00            
ATOM    122   CB PRO    11      47.150  37.160  52.670  1.00  0.00            
ATOM    123  HB1 PRO    11      47.930  37.870  52.420  1.00  0.00            
ATOM    124  HB2 PRO    11      47.230  36.650  53.630  1.00  0.00            
ATOM    125   CA PRO    11      45.930  38.040  52.690  1.00  0.00            
ATOM    126   HA PRO    11      45.270  37.570  53.420  1.00  0.00            
ATOM    127    C PRO    11      46.290  39.450  53.170  1.00  0.00            
ATOM    128    O PRO    11      46.450  40.370  52.380  1.00  0.00            
ATOM    129    N HYP    12      46.520  39.670  54.480  1.00  0.00            
ATOM    130  CD2 HYP    12      46.070  38.810  55.620  1.00  0.00            
ATOM    131 1HD2 HYP    12      46.790  38.010  55.800  1.00  0.00            
ATOM    132 2HD2 HYP    12      45.040  38.450  55.560  1.00  0.00            
ATOM    133   CG HYP    12      45.980  39.770  56.760  1.00  0.00            
ATOM    134   HG HYP    12      46.200  39.240  57.680  1.00  0.00            
ATOM    135  OD1 HYP    12      44.740  40.330  56.800  1.00  0.00            
ATOM    136  HD1 HYP    12      44.630  40.800  57.630  1.00  0.00            
ATOM    137   CB HYP    12      47.080  40.780  56.500  1.00  0.00            
ATOM    138  HB1 HYP    12      48.020  40.340  56.830  1.00  0.00            
ATOM    139  HB2 HYP    12      46.970  41.650  57.150  1.00  0.00            
ATOM    140   CA HYP    12      46.990  40.980  54.980  1.00  0.00            
ATOM    141   HA HYP    12      46.350  41.830  54.770  1.00  0.00            
ATOM    142    C HYP    12      48.340  41.370  54.450  1.00  0.00            
ATOM    143    O HYP    12      49.200  40.490  54.520  1.00  0.00            
ATOM    144    N GLY    13      48.660  42.600  54.060  1.00  0.00            
ATOM    145    H GLY    13      47.870  43.240  54.070  1.00  0.00            
ATOM    146   CA GLY    13      49.920  43.060  53.480  1.00  0.00            
ATOM    147  HA1 GLY    13      49.820  44.090  53.130  1.00  0.00            
ATOM    148  HA2 GLY    13      50.070  42.520  52.550  1.00  0.00            
ATOM    149    C GLY    13      51.210  43.000  54.390  1.00  0.00            
ATOM    150    O GLY    13      51.290  42.430  55.440  1.00  0.00            
ATOM    151    N PRO    14      52.320  43.600  53.820  1.00  0.00            
ATOM    152   CD PRO    14      52.470  44.110  52.460  1.00  0.00            
ATOM    153  HD1 PRO    14      51.750  44.890  52.240  1.00  0.00            
ATOM    154  HD2 PRO    14      52.580  43.260  51.790  1.00  0.00            
ATOM    155   CG PRO    14      53.850  44.710  52.380  1.00  0.00            
ATOM    156  HG1 PRO    14      53.750  45.740  52.710  1.00  0.00            
ATOM    157  HG2 PRO    14      54.180  44.620  51.350  1.00  0.00            
ATOM    158   CB PRO    14      54.560  43.830  53.350  1.00  0.00            
ATOM    159  HB1 PRO    14      55.480  44.340  53.650  1.00  0.00            
ATOM    160  HB2 PRO    14      54.800  42.910  52.830  1.00  0.00            
ATOM    161   CA PRO    14      53.570  43.540  54.450  1.00  0.00            
ATOM    162   HA PRO    14      53.670  42.510  54.800  1.00  0.00            
ATOM    163    C PRO    14      53.640  44.560  55.550  1.00  0.00            
ATOM    164    O PRO    14      53.020  45.620  55.550  1.00  0.00            
ATOM    165    N HYP    15      54.260  44.100  56.700  1.00  0.00            
ATOM    166  CD2 HYP    15      54.870  42.800  56.970  1.00  0.00            
ATOM    167 1HD2 HYP    15      55.890  42.730  56.590  1.00  0.00            
ATOM    168 2HD2 HYP    15      54.300  41.970  56.560  1.00  0.00            
ATOM    169   CG HYP    15      54.850  42.740  58.500  1.00  0.00            
ATOM    170   HG HYP    15      55.600  42.000  58.770  1.00  0.00            
ATOM    171  OD1 HYP    15      53.680  42.320  59.130  1.00  0.00            
ATOM    172  HD1 HYP    15      53.600  41.370  59.080  1.00  0.00            
ATOM    173   CB HYP    15      55.110  44.240  58.940  1.00  0.00            
ATOM    174  HB1 HYP    15      56.190  44.330  58.960  1.00  0.00            
ATOM    175  HB2 HYP    15      54.770  44.520  59.940  1.00  0.00            
ATOM    176   CA HYP    15      54.350  45.000  57.890  1.00  0.00            
ATOM    177   HA HYP    15      53.350  45.200  58.280  1.00  0.00            
ATOM    178    C HYP    15      54.980  46.390  57.580  1.00  0.00            
ATOM    179    O HYP    15      55.710  46.530  56.600  1.00  0.00            
ATOM    180    N GLY    16      54.710  47.420  58.380  1.00  0.00            
ATOM    181    H GLY    16      54.030  47.200  59.100  1.00  0.00            
ATOM    182   CA GLY    16      55.220  48.750  58.230  1.00  0.00            
ATOM    183  HA1 GLY    16      54.620  49.450  58.800  1.00  0.00            
ATOM    184  HA2 GLY    16      55.140  48.940  57.160  1.00  0.00            
ATOM    185    C GLY    16      56.740  48.820  58.530  1.00  0.00            
ATOM    186    O GLY    16      57.260  48.080  59.350  1.00  0.00            
ATOM    187    N GLU    17      57.480  49.720  57.900  1.00  0.00            
ATOM    188    H GLU    17      57.100  50.370  57.230  1.00  0.00            
ATOM    189   CA GLU    17      58.870  50.010  58.350  1.00  0.00            
ATOM    190   HA GLU    17      59.530  49.140  58.340  1.00  0.00            
ATOM    191   CB GLU    17      59.490  51.080  57.370  1.00  0.00            
ATOM    192  HB1 GLU    17      59.340  52.080  57.760  1.00  0.00            
ATOM    193  HB2 GLU    17      59.010  50.900  56.410  1.00  0.00            
ATOM    194   CG GLU    17      60.970  51.030  57.170  1.00  0.00            
ATOM    195  HG1 GLU    17      61.320  50.070  56.800  1.00  0.00            
ATOM    196  HG2 GLU    17      61.520  51.200  58.100  1.00  0.00            
ATOM    197   CD GLU    17      61.510  51.980  56.050  1.00  0.00            
ATOM    198  OE1 GLU    17      61.650  51.490  54.910  1.00  0.00            
ATOM    199  OE2 GLU    17      61.810  53.160  56.390  1.00  0.00            
ATOM    200    C GLU    17      58.910  50.630  59.780  1.00  0.00            
ATOM    201    O GLU    17      58.100  51.500  60.060  1.00  0.00            
ATOM    202    N HYP    18      59.820  50.150  60.650  1.00  0.00            
ATOM    203  CD2 HYP    18      60.560  48.900  60.580  1.00  0.00            
ATOM    204 1HD2 HYP    18      61.480  48.970  60.010  1.00  0.00            
ATOM    205 2HD2 HYP    18      59.940  48.080  60.210  1.00  0.00            
ATOM    206   CG HYP    18      60.840  48.580  62.060  1.00  0.00            
ATOM    207   HG HYP    18      61.730  47.960  61.980  1.00  0.00            
ATOM    208  OD1 HYP    18      59.690  48.130  62.830  1.00  0.00            
ATOM    209  HD1 HYP    18      59.950  47.870  63.710  1.00  0.00            
ATOM    210   CB HYP    18      61.320  50.050  62.520  1.00  0.00            
ATOM    211  HB1 HYP    18      62.240  50.430  62.090  1.00  0.00            
ATOM    212  HB2 HYP    18      61.370  50.090  63.610  1.00  0.00            
ATOM    213   CA HYP    18      60.190  50.840  61.910  1.00  0.00            
ATOM    214   HA HYP    18      59.370  50.810  62.630  1.00  0.00            
ATOM    215    C HYP    18      60.650  52.300  61.570  1.00  0.00            
ATOM    216    O HYP    18      61.340  52.550  60.530  1.00  0.00            
ATOM    217    N GLY    19      60.380  53.230  62.480  1.00  0.00            
ATOM    218    H GLY    19      59.780  53.020  63.270  1.00  0.00            
ATOM    219   CA GLY    19      60.980  54.520  62.620  1.00  0.00            
ATOM    220  HA1 GLY    19      60.190  55.140  63.050  1.00  0.00            
ATOM    221  HA2 GLY    19      61.250  54.810  61.610  1.00  0.00            
ATOM    222    C GLY    19      62.290  54.580  63.440  1.00  0.00            
ATOM    223    O GLY    19      62.420  53.880  64.440  1.00  0.00            
ATOM    224    N GLN    20      63.190  55.500  62.990  1.00  0.00            
ATOM    225    H GLN    20      62.880  56.140  62.280  1.00  0.00            
ATOM    226   CA GLN    20      64.540  55.730  63.440  1.00  0.00            
ATOM    227   HA GLN    20      64.440  55.550  64.500  1.00  0.00            
ATOM    228   CB GLN    20      65.530  54.770  62.730  1.00  0.00            
ATOM    229  HB1 GLN    20      66.540  55.180  62.750  1.00  0.00            
ATOM    230  HB2 GLN    20      65.240  54.820  61.680  1.00  0.00            
ATOM    231   CG GLN    20      65.270  53.320  63.160  1.00  0.00            
ATOM    232  HG1 GLN    20      64.450  52.900  62.580  1.00  0.00            
ATOM    233  HG2 GLN    20      64.980  53.400  64.210  1.00  0.00            
ATOM    234   CD GLN    20      66.540  52.400  62.970  1.00  0.00            
ATOM    235  OE1 GLN    20      67.520  52.740  62.270  1.00  0.00            
ATOM    236  NE2 GLN    20      66.580  51.210  63.470  1.00  0.00            
ATOM    237 1HE2 GLN    20      65.790  50.840  63.980  1.00  0.00            
ATOM    238 2HE2 GLN    20      67.450  50.690  63.450  1.00  0.00            
ATOM    239    C GLN    20      64.950  57.210  63.140  1.00  0.00            
ATOM    240    O GLN    20      64.270  57.960  62.380  1.00  0.00            
ATOM    241    N GLY    21      66.150  57.580  63.590  1.00  0.00            
ATOM    242    H GLY    21      66.700  57.000  64.200  1.00  0.00            
ATOM    243   CA GLY    21      66.750  58.900  63.240  1.00  0.00            
ATOM    244  HA1 GLY    21      66.280  59.330  62.360  1.00  0.00            
ATOM    245  HA2 GLY    21      67.760  58.660  62.910  1.00  0.00            
ATOM    246    C GLY    21      66.670  59.940  64.360  1.00  0.00            
ATOM    247    O GLY    21      65.630  60.090  65.000  1.00  0.00            
ATOM    248    N LEU    22      67.770  60.690  64.500  1.00  0.00            
ATOM    249    H LEU    22      68.600  60.470  63.960  1.00  0.00            
ATOM    250   CA LEU    22      68.030  61.520  65.670  1.00  0.00            
ATOM    251   HA LEU    22      67.800  60.940  66.560  1.00  0.00            
ATOM    252   CB LEU    22      69.530  61.830  65.670  1.00  0.00            
ATOM    253  HB1 LEU    22      69.680  62.230  64.670  1.00  0.00            
ATOM    254  HB2 LEU    22      70.070  60.880  65.770  1.00  0.00            
ATOM    255   CG LEU    22      69.990  62.860  66.710  1.00  0.00            
ATOM    256   HG LEU    22      69.450  63.770  66.450  1.00  0.00            
ATOM    257  CD1 LEU    22      69.750  62.480  68.200  1.00  0.00            
ATOM    258 1HD1 LEU    22      69.930  63.390  68.770  1.00  0.00            
ATOM    259 2HD1 LEU    22      68.700  62.210  68.200  1.00  0.00            
ATOM    260 3HD1 LEU    22      70.420  61.670  68.490  1.00  0.00            
ATOM    261  CD2 LEU    22      71.470  63.140  66.550  1.00  0.00            
ATOM    262 1HD2 LEU    22      71.750  63.990  67.170  1.00  0.00            
ATOM    263 2HD2 LEU    22      72.100  62.270  66.730  1.00  0.00            
ATOM    264 3HD2 LEU    22      71.490  63.470  65.510  1.00  0.00            
ATOM    265    C LEU    22      67.190  62.800  65.530  1.00  0.00            
ATOM    266    O LEU    22      67.170  63.460  64.450  1.00  0.00            
ATOM    267    N ARG    23      66.630  63.170  66.660  1.00  0.00            
ATOM    268    H ARG    23      66.650  62.420  67.330  1.00  0.00            
ATOM    269   CA ARG    23      65.700  64.290  66.790  1.00  0.00            
ATOM    270   HA ARG    23      65.640  64.750  65.800  1.00  0.00            
ATOM    271   CB ARG    23      64.240  63.940  67.100  1.00  0.00            
ATOM    272  HB1 ARG    23      63.710  64.880  67.000  1.00  0.00            
ATOM    273  HB2 ARG    23      64.160  63.570  68.130  1.00  0.00            
ATOM    274   CG ARG    23      63.640  62.810  66.260  1.00  0.00            
ATOM    275  HG1 ARG    23      62.590  62.760  66.540  1.00  0.00            
ATOM    276  HG2 ARG    23      64.080  61.820  66.430  1.00  0.00            
ATOM    277   CD ARG    23      63.750  63.200  64.800  1.00  0.00            
ATOM    278  HD1 ARG    23      63.450  62.330  64.220  1.00  0.00            
ATOM    279  HD2 ARG    23      64.780  63.390  64.500  1.00  0.00            
ATOM    280   NE ARG    23      62.840  64.280  64.520  1.00  0.00            
ATOM    281   HE ARG    23      62.570  64.780  65.350  1.00  0.00            
ATOM    282   CZ ARG    23      61.940  64.330  63.570  1.00  0.00            
ATOM    283  NH1 ARG    23      60.960  65.120  63.710  1.00  0.00            
ATOM    284 1HH1 ARG    23      60.820  65.540  64.620  1.00  0.00            
ATOM    285 2HH1 ARG    23      60.190  65.100  63.050  1.00  0.00            
ATOM    286  NH2 ARG    23      62.000  63.740  62.410  1.00  0.00            
ATOM    287 1HH2 ARG    23      62.860  63.260  62.200  1.00  0.00            
ATOM    288 2HH2 ARG    23      61.150  63.520  61.910  1.00  0.00            
ATOM    289    C ARG    23      66.050  65.420  67.750  1.00  0.00            
ATOM    290    O ARG    23      65.390  66.480  67.810  1.00  0.00            
ATOM    291    N GLY    25      66.920  65.090  68.720  1.00  0.00            
ATOM    292    H GLY    25      67.370  64.190  68.610  1.00  0.00            
ATOM    293   CA GLY    25      67.260  65.960  69.770  1.00  0.00            
ATOM    294  HA1 GLY    25      67.840  65.380  70.490  1.00  0.00            
ATOM    295  HA2 GLY    25      66.310  66.320  70.180  1.00  0.00            
ATOM    296    C GLY    25      68.130  67.140  69.380  1.00  0.00            
ATOM    297    O GLY    25      69.100  66.970  68.660  1.00  0.00            
ATOM    298    N PRO    26      67.950  68.320  70.010  1.00  0.00            
ATOM    299   CD PRO    26      66.980  68.610  71.010  1.00  0.00            
ATOM    300  HD1 PRO    26      66.920  67.990  71.900  1.00  0.00            
ATOM    301  HD2 PRO    26      66.010  68.520  70.530  1.00  0.00            
ATOM    302   CG PRO    26      67.270  70.070  71.430  1.00  0.00            
ATOM    303  HG1 PRO    26      68.090  70.130  72.150  1.00  0.00            
ATOM    304  HG2 PRO    26      66.350  70.570  71.740  1.00  0.00            
ATOM    305   CB PRO    26      67.810  70.650  70.170  1.00  0.00            
ATOM    306  HB1 PRO    26      68.420  71.530  70.330  1.00  0.00            
ATOM    307  HB2 PRO    26      66.980  70.830  69.490  1.00  0.00            
ATOM    308   CA PRO    26      68.680  69.510  69.640  1.00  0.00            
ATOM    309   HA PRO    26      68.710  69.650  68.560  1.00  0.00            
ATOM    310    C PRO    26      70.130  69.520  70.180  1.00  0.00            
ATOM    311    O PRO    26      70.440  68.590  70.880  1.00  0.00            
ATOM    312    N HYP    27      71.050  70.270  69.560  1.00  0.00            
ATOM    313  CD2 HYP    27      70.960  71.200  68.480  1.00  0.00            
ATOM    314 1HD2 HYP    27      70.800  72.210  68.850  1.00  0.00            
ATOM    315 2HD2 HYP    27      70.320  70.910  67.640  1.00  0.00            
ATOM    316   CG HYP    27      72.430  71.340  67.950  1.00  0.00            
ATOM    317   HG HYP    27      72.520  72.300  67.430  1.00  0.00            
ATOM    318  OD1 HYP    27      72.620  70.300  67.020  1.00  0.00            
ATOM    319  HD1 HYP    27      71.760  70.120  66.630  1.00  0.00            
ATOM    320   CB HYP    27      73.150  71.330  69.280  1.00  0.00            
ATOM    321  HB1 HYP    27      73.000  72.300  69.750  1.00  0.00            
ATOM    322  HB2 HYP    27      74.210  71.050  69.260  1.00  0.00            
ATOM    323   CA HYP    27      72.420  70.330  70.110  1.00  0.00            
ATOM    324   HA HYP    27      72.980  69.400  69.970  1.00  0.00            
ATOM    325    C HYP    27      72.550  70.760  71.550  1.00  0.00            
ATOM    326    O HYP    27      71.620  71.290  72.160  1.00  0.00            
ATOM    327    N GLY    28      73.630  70.400  72.150  1.00  0.00            
ATOM    328    H GLY    28      74.260  69.820  71.610  1.00  0.00            
ATOM    329   CA GLY    28      73.930  70.700  73.540  1.00  0.00            
ATOM    330  HA1 GLY    28      74.720  70.030  73.900  1.00  0.00            
ATOM    331  HA2 GLY    28      73.020  70.300  73.990  1.00  0.00            
ATOM    332    C GLY    28      74.190  72.130  73.920  1.00  0.00            
ATOM    333    O GLY    28      74.560  72.920  73.000  1.00  0.00            
ATOM    334    N PRO    29      73.790  72.490  75.140  1.00  0.00            
ATOM    335   CD PRO    29      73.270  71.680  76.260  1.00  0.00            
ATOM    336  HD1 PRO    29      73.880  70.790  76.430  1.00  0.00            
ATOM    337  HD2 PRO    29      72.200  71.480  76.210  1.00  0.00            
ATOM    338   CG PRO    29      73.530  72.470  77.500  1.00  0.00            
ATOM    339  HG1 PRO    29      74.550  72.270  77.810  1.00  0.00            
ATOM    340  HG2 PRO    29      72.750  72.180  78.210  1.00  0.00            
ATOM    341   CB PRO    29      73.500  73.900  77.120  1.00  0.00            
ATOM    342  HB1 PRO    29      74.160  74.480  77.760  1.00  0.00            
ATOM    343  HB2 PRO    29      72.470  74.250  77.040  1.00  0.00            
ATOM    344   CA PRO    29      74.040  73.820  75.650  1.00  0.00            
ATOM    345   HA PRO    29      73.570  74.490  74.940  1.00  0.00            
ATOM    346    C PRO    29      75.540  74.130  75.720  1.00  0.00            
ATOM    347    O PRO    29      76.250  73.150  75.860  1.00  0.00            
ATOM    348    N HYP    30      75.980  75.400  75.840  1.00  0.00            
ATOM    349  CD2 HYP    30      75.160  76.570  75.850  1.00  0.00            
ATOM    350 1HD2 HYP    30      74.670  76.760  76.800  1.00  0.00            
ATOM    351 2HD2 HYP    30      74.550  76.420  74.970  1.00  0.00            
ATOM    352   CG HYP    30      76.040  77.820  75.690  1.00  0.00            
ATOM    353   HG HYP    30      75.660  78.590  76.360  1.00  0.00            
ATOM    354  OD1 HYP    30      76.030  78.250  74.360  1.00  0.00            
ATOM    355  HD1 HYP    30      76.540  79.060  74.300  1.00  0.00            
ATOM    356   CB HYP    30      77.470  77.320  76.080  1.00  0.00            
ATOM    357  HB1 HYP    30      77.780  77.770  77.020  1.00  0.00            
ATOM    358  HB2 HYP    30      78.160  77.760  75.370  1.00  0.00            
ATOM    359   CA HYP    30      77.420  75.810  75.980  1.00  0.00            
ATOM    360   HA HYP    30      77.930  75.590  75.040  1.00  0.00            
ATOM    361    C HYP    30      78.160  75.170  77.140  1.00  0.00            
ATOM    362    O HYP    30      77.630  74.890  78.200  1.00  0.00            
ATOM    363    N GLY    31      79.500  75.040  77.030  1.00  0.00            
ATOM    364    H GLY    31      79.890  75.300  76.130  1.00  0.00            
ATOM    365   CA GLY    31      80.370  74.470  78.080  1.00  0.00            
ATOM    366  HA1 GLY    31      81.350  74.080  77.810  1.00  0.00            
ATOM    367  HA2 GLY    31      79.760  73.650  78.470  1.00  0.00            
ATOM    368    C GLY    31      80.560  75.380  79.330  1.00  0.00            
ATOM    369    O GLY    31      80.310  76.620  79.250  1.00  0.00            
ATOM    370    N PRO    32      81.150  74.840  80.400  1.00  0.00            
ATOM    371   CD PRO    32      81.530  73.490  80.640  1.00  0.00            
ATOM    372  HD1 PRO    32      82.340  73.160  79.990  1.00  0.00            
ATOM    373  HD2 PRO    32      80.690  72.810  80.490  1.00  0.00            
ATOM    374   CG PRO    32      81.940  73.280  82.070  1.00  0.00            
ATOM    375  HG1 PRO    32      82.760  72.570  82.090  1.00  0.00            
ATOM    376  HG2 PRO    32      81.090  72.910  82.640  1.00  0.00            
ATOM    377   CB PRO    32      82.310  74.730  82.480  1.00  0.00            
ATOM    378  HB1 PRO    32      83.380  74.790  82.270  1.00  0.00            
ATOM    379  HB2 PRO    32      82.200  74.960  83.540  1.00  0.00            
ATOM    380   CA PRO    32      81.410  75.670  81.680  1.00  0.00            
ATOM    381   HA PRO    32      80.410  75.890  82.070  1.00  0.00            
ATOM    382    C PRO    32      82.260  76.930  81.460  1.00  0.00            
ATOM    383    O PRO    32      83.130  77.010  80.570  1.00  0.00            
ATOM    384    N HYP    33      82.230  77.920  82.320  1.00  0.00            
ATOM    385  CD2 HYP    33      81.360  78.050  83.520  1.00  0.00            
ATOM    386 1HD2 HYP    33      81.840  77.870  84.480  1.00  0.00            
ATOM    387 2HD2 HYP    33      80.430  77.480  83.560  1.00  0.00            
ATOM    388   CG HYP    33      81.060  79.550  83.510  1.00  0.00            
ATOM    389   HG HYP    33      80.750  79.910  84.490  1.00  0.00            
ATOM    390  OD1 HYP    33      80.070  79.900  82.550  1.00  0.00            
ATOM    391  HD1 HYP    33      79.940  80.850  82.610  1.00  0.00            
ATOM    392   CB HYP    33      82.410  80.170  83.120  1.00  0.00            
ATOM    393  HB1 HYP    33      82.980  80.290  84.040  1.00  0.00            
ATOM    394  HB2 HYP    33      82.300  81.150  82.660  1.00  0.00            
ATOM    395   CA HYP    33      83.000  79.170  82.190  1.00  0.00            
ATOM    396   HA HYP    33      82.790  79.590  81.200  1.00  0.00            
ATOM    397    C HYP    33      84.440  78.930  82.410  1.00  0.00            
ATOM    398    O HYP    33      84.780  78.160  83.360  1.00  0.00            
ATOM    399    N GLY    34      85.310  79.750  81.730  1.00  0.00            
ATOM    400    H GLY    34      84.910  80.430  81.100  1.00  0.00            
ATOM    401   CA GLY    34      86.740  79.890  81.960  1.00  0.00            
ATOM    402  HA1 GLY    34      87.230  80.460  81.160  1.00  0.00            
ATOM    403  HA2 GLY    34      87.230  78.930  82.080  1.00  0.00            
ATOM    404    C GLY    34      87.110  80.590  83.280  1.00  0.00            
ATOM    405    O GLY    34      86.250  81.260  83.840  1.00  0.00            
ATOM    406    N NH2    35      88.300  80.390  83.840  1.00  0.00            
ATOM    407   H2 NH2    35      88.930  79.850  83.260  1.00  0.00            
ATOM    408   H1 NH2    35      88.886  80.976  84.426  1.00  0.00            
ATOM    409  CH3 ACE     1      29.890  28.290  32.240  1.00  0.00            
ATOM    410 1HH3 ACE     1      29.660  27.660  33.110  1.00  0.00            
ATOM    411 2HH3 ACE     1      28.940  28.740  31.950  1.00  0.00            
ATOM    412 3HH3 ACE     1      30.280  27.770  31.370  1.00  0.00            
ATOM    413    C ACE     1      30.810  29.340  32.790  1.00  0.00            
ATOM    414    O ACE     1      31.990  29.100  32.990  1.00  0.00            
ATOM    415    N PRO     2      30.250  30.510  33.210  1.00  0.00            
ATOM    416   CD PRO     2      28.820  30.950  33.070  1.00  0.00            
ATOM    417  HD1 PRO     2      28.140  30.310  33.640  1.00  0.00            
ATOM    418  HD2 PRO     2      28.470  30.900  32.040  1.00  0.00            
ATOM    419   CG PRO     2      28.820  32.430  33.490  1.00  0.00            
ATOM    420  HG1 PRO     2      28.740  32.530  34.570  1.00  0.00            
ATOM    421  HG2 PRO     2      28.070  32.960  32.900  1.00  0.00            
ATOM    422   CB PRO     2      30.250  32.830  33.020  1.00  0.00            
ATOM    423  HB1 PRO     2      30.560  33.770  33.480  1.00  0.00            
ATOM    424  HB2 PRO     2      30.330  32.860  31.940  1.00  0.00            
ATOM    425   CA PRO     2      31.110  31.650  33.510  1.00  0.00            
ATOM    426   HA PRO     2      31.940  31.590  32.810  1.00  0.00            
ATOM    427    C PRO     2      31.590  31.850  35.020  1.00  0.00            
ATOM    428    O PRO     2      30.750  31.950  35.920  1.00  0.00            
ATOM    429    N HYP     3      32.920  31.990  35.250  1.00  0.00            
ATOM    430  CD2 HYP     3      33.980  31.670  34.360  1.00  0.00            
ATOM    431 1HD2 HYP     3      34.160  32.660  33.940  1.00  0.00            
ATOM    432 2HD2 HYP     3      33.750  30.860  33.680  1.00  0.00            
ATOM    433   CG HYP     3      35.220  31.410  35.220  1.00  0.00            
ATOM    434   HG HYP     3      36.150  31.710  34.740  1.00  0.00            
ATOM    435  OD1 HYP     3      35.220  30.050  35.600  1.00  0.00            
ATOM    436  HD1 HYP     3      35.550  29.460  34.910  1.00  0.00            
ATOM    437   CB HYP     3      34.930  32.330  36.430  1.00  0.00            
ATOM    438  HB1 HYP     3      35.110  33.320  36.010  1.00  0.00            
ATOM    439  HB2 HYP     3      35.450  32.050  37.340  1.00  0.00            
ATOM    440   CA HYP     3      33.420  32.210  36.610  1.00  0.00            
ATOM    441   HA HYP     3      33.130  31.310  37.150  1.00  0.00            
ATOM    442    C HYP     3      32.910  33.510  37.250  1.00  0.00            
ATOM    443    O HYP     3      32.650  34.500  36.530  1.00  0.00            
ATOM    444    N GLY     4      32.800  33.550  38.540  1.00  0.00            
ATOM    445    H GLY     4      32.850  32.680  39.040  1.00  0.00            
ATOM    446   CA GLY     4      32.410  34.720  39.300  1.00  0.00            
ATOM    447  HA1 GLY     4      31.980  34.420  40.260  1.00  0.00            
ATOM    448  HA2 GLY     4      31.580  35.060  38.670  1.00  0.00            
ATOM    449    C GLY     4      33.320  35.950  39.410  1.00  0.00            
ATOM    450    O GLY     4      34.510  35.790  39.050  1.00  0.00            
ATOM    451    N PRO     5      32.860  37.060  39.970  1.00  0.00            
ATOM    452   CD PRO     5      31.430  37.200  40.190  1.00  0.00            
ATOM    453  HD1 PRO     5      31.240  36.530  41.020  1.00  0.00            
ATOM    454  HD2 PRO     5      30.900  36.790  39.320  1.00  0.00            
ATOM    455   CG PRO     5      31.190  38.700  40.310  1.00  0.00            
ATOM    456  HG1 PRO     5      30.360  38.840  41.010  1.00  0.00            
ATOM    457  HG2 PRO     5      31.080  39.080  39.290  1.00  0.00            
ATOM    458   CB PRO     5      32.470  39.240  40.890  1.00  0.00            
ATOM    459  HB1 PRO     5      32.450  39.090  41.970  1.00  0.00            
ATOM    460  HB2 PRO     5      32.630  40.290  40.640  1.00  0.00            
ATOM    461   CA PRO     5      33.540  38.330  40.270  1.00  0.00            
ATOM    462   HA PRO     5      33.630  38.870  39.330  1.00  0.00            
ATOM    463    C PRO     5      34.900  38.180  40.970  1.00  0.00            
ATOM    464    O PRO     5      35.120  37.290  41.850  1.00  0.00            
ATOM    465    N HYP     6      35.880  39.040  40.650  1.00  0.00            
ATOM    466  CD2 HYP     6      35.830  40.180  39.720  1.00  0.00            
ATOM    467 1HD2 HYP     6      35.640  41.070  40.310  1.00  0.00            
ATOM    468 2HD2 HYP     6      35.040  40.150  38.970  1.00  0.00            
ATOM    469   CG HYP     6      37.290  40.370  39.210  1.00  0.00            
ATOM    470   HG HYP     6      37.440  41.350  38.760  1.00  0.00            
ATOM    471  OD1 HYP     6      37.640  39.380  38.250  1.00  0.00            
ATOM    472  HD1 HYP     6      38.430  39.580  37.730  1.00  0.00            
ATOM    473   CB HYP     6      37.990  40.190  40.550  1.00  0.00            
ATOM    474  HB1 HYP     6      37.850  41.100  41.130  1.00  0.00            
ATOM    475  HB2 HYP     6      39.040  39.930  40.390  1.00  0.00            
ATOM    476   CA HYP     6      37.280  39.050  41.240  1.00  0.00            
ATOM    477   HA HYP     6      37.690  38.070  40.970  1.00  0.00            
ATOM    478    C HYP     6      37.400  39.100  42.800  1.00  0.00            
ATOM    479    O HYP     6      36.580  39.750  43.430  1.00  0.00            
ATOM    480    N GLY     7      38.380  38.370  43.450  1.00  0.00            
ATOM    481    H GLY     7      39.080  37.890  42.900  1.00  0.00            
ATOM    482   CA GLY     7      38.550  38.500  44.910  1.00  0.00            
ATOM    483  HA1 GLY     7      39.260  37.730  45.230  1.00  0.00            
ATOM    484  HA2 GLY     7      37.560  38.270  45.300  1.00  0.00            
ATOM    485    C GLY     7      39.130  39.850  45.360  1.00  0.00            
ATOM    486    O GLY     7      40.070  40.260  44.710  1.00  0.00            
ATOM    487    N PRO     8      38.530  40.510  46.330  1.00  0.00            
ATOM    488   CD PRO     8      37.260  40.150  46.920  1.00  0.00            
ATOM    489  HD1 PRO     8      37.490  39.390  47.670  1.00  0.00            
ATOM    490  HD2 PRO     8      36.440  39.940  46.230  1.00  0.00            
ATOM    491   CG PRO     8      36.790  41.370  47.730  1.00  0.00            
ATOM    492  HG1 PRO     8      36.050  41.040  48.460  1.00  0.00            
ATOM    493  HG2 PRO     8      36.360  42.120  47.060  1.00  0.00            
ATOM    494   CB PRO     8      38.120  41.860  48.230  1.00  0.00            
ATOM    495  HB1 PRO     8      38.460  41.220  49.040  1.00  0.00            
ATOM    496  HB2 PRO     8      38.030  42.860  48.650  1.00  0.00            
ATOM    497   CA PRO     8      38.980  41.700  46.940  1.00  0.00            
ATOM    498   HA PRO     8      38.640  42.520  46.310  1.00  0.00            
ATOM    499    C PRO     8      40.470  41.810  47.310  1.00  0.00            
ATOM    500    O PRO     8      41.050  40.820  47.790  1.00  0.00            
ATOM    501    N HYP     9      41.080  43.010  47.200  1.00  0.00            
ATOM    502  CD2 HYP     9      40.640  44.200  46.560  1.00  0.00            
ATOM    503 1HD2 HYP     9      40.000  44.780  47.230  1.00  0.00            
ATOM    504 2HD2 HYP     9      40.140  43.900  45.640  1.00  0.00            
ATOM    505   CG HYP     9      41.900  44.970  46.220  1.00  0.00            
ATOM    506   HG HYP     9      41.690  46.020  46.050  1.00  0.00            
ATOM    507  OD1 HYP     9      42.700  44.400  45.130  1.00  0.00            
ATOM    508  HD1 HYP     9      43.660  44.470  45.160  1.00  0.00            
ATOM    509   CB HYP     9      42.690  44.660  47.480  1.00  0.00            
ATOM    510  HB1 HYP     9      42.220  45.270  48.250  1.00  0.00            
ATOM    511  HB2 HYP     9      43.780  44.770  47.530  1.00  0.00            
ATOM    512   CA HYP     9      42.370  43.250  47.770  1.00  0.00            
ATOM    513   HA HYP     9      43.120  42.640  47.270  1.00  0.00            
ATOM    514    C HYP     9      42.440  42.910  49.220  1.00  0.00            
ATOM    515    O HYP     9      41.570  43.280  50.040  1.00  0.00            
ATOM    516    N GLY    10      43.520  42.300  49.650  1.00  0.00            
ATOM    517    H GLY    10      44.250  42.000  49.020  1.00  0.00            
ATOM    518   CA GLY    10      43.770  41.940  50.990  1.00  0.00            
ATOM    519  HA1 GLY    10      44.730  41.420  51.030  1.00  0.00            
ATOM    520  HA2 GLY    10      43.130  41.150  51.390  1.00  0.00            
ATOM    521    C GLY    10      43.870  43.140  51.970  1.00  0.00            
ATOM    522    O GLY    10      44.160  44.230  51.460  1.00  0.00            
ATOM    523    N PRO    11      43.710  43.020  53.280  1.00  0.00            
ATOM    524   CD PRO    11      43.340  41.830  54.010  1.00  0.00            
ATOM    525  HD1 PRO    11      44.210  41.190  54.140  1.00  0.00            
ATOM    526  HD2 PRO    11      42.620  41.300  53.390  1.00  0.00            
ATOM    527   CG PRO    11      42.770  42.430  55.290  1.00  0.00            
ATOM    528  HG1 PRO    11      42.730  41.800  56.180  1.00  0.00            
ATOM    529  HG2 PRO    11      41.790  42.900  55.150  1.00  0.00            
ATOM    530   CB PRO    11      43.770  43.610  55.570  1.00  0.00            
ATOM    531  HB1 PRO    11      44.750  43.210  55.820  1.00  0.00            
ATOM    532  HB2 PRO    11      43.360  44.330  56.270  1.00  0.00            
ATOM    533   CA PRO    11      43.790  44.160  54.190  1.00  0.00            
ATOM    534   HA PRO    11      42.940  44.840  54.090  1.00  0.00            
ATOM    535    C PRO    11      45.110  44.980  54.150  1.00  0.00            
ATOM    536    O PRO    11      46.160  44.430  53.820  1.00  0.00            
ATOM    537    N HYP    12      45.230  46.180  54.650  1.00  0.00            
ATOM    538  CD2 HYP    12      44.150  47.100  54.870  1.00  0.00            
ATOM    539 1HD2 HYP    12      43.260  46.710  55.370  1.00  0.00            
ATOM    540 2HD2 HYP    12      43.890  47.470  53.880  1.00  0.00            
ATOM    541   CG HYP    12      44.710  48.150  55.770  1.00  0.00            
ATOM    542   HG HYP    12      44.670  47.730  56.780  1.00  0.00            
ATOM    543  OD1 HYP    12      43.910  49.320  55.680  1.00  0.00            
ATOM    544  HD1 HYP    12      44.540  50.030  55.790  1.00  0.00            
ATOM    545   CB HYP    12      46.160  48.330  55.300  1.00  0.00            
ATOM    546  HB1 HYP    12      46.750  48.830  56.060  1.00  0.00            
ATOM    547  HB2 HYP    12      46.090  48.930  54.390  1.00  0.00            
ATOM    548   CA HYP    12      46.480  46.880  54.860  1.00  0.00            
ATOM    549   HA HYP    12      47.050  47.010  53.940  1.00  0.00            
ATOM    550    C HYP    12      47.250  46.050  55.940  1.00  0.00            
ATOM    551    O HYP    12      46.620  45.440  56.800  1.00  0.00            
ATOM    552    N GLY    13      48.550  45.980  55.860  1.00  0.00            
ATOM    553    H GLY    13      48.990  46.500  55.100  1.00  0.00            
ATOM    554   CA GLY    13      49.440  45.340  56.820  1.00  0.00            
ATOM    555  HA1 GLY    13      50.440  45.330  56.380  1.00  0.00            
ATOM    556  HA2 GLY    13      49.130  44.300  56.950  1.00  0.00            
ATOM    557    C GLY    13      49.490  45.940  58.300  1.00  0.00            
ATOM    558    O GLY    13      48.990  47.050  58.510  1.00  0.00            
ATOM    559    N PRO    14      50.150  45.260  59.210  1.00  0.00            
ATOM    560   CD PRO    14      50.560  43.860  59.090  1.00  0.00            
ATOM    561  HD1 PRO    14      51.560  43.760  58.670  1.00  0.00            
ATOM    562  HD2 PRO    14      49.930  43.300  58.390  1.00  0.00            
ATOM    563   CG PRO    14      50.570  43.310  60.520  1.00  0.00            
ATOM    564  HG1 PRO    14      51.390  42.590  60.570  1.00  0.00            
ATOM    565  HG2 PRO    14      49.640  42.850  60.830  1.00  0.00            
ATOM    566   CB PRO    14      50.810  44.480  61.380  1.00  0.00            
ATOM    567  HB1 PRO    14      51.880  44.560  61.560  1.00  0.00            
ATOM    568  HB2 PRO    14      50.250  44.310  62.310  1.00  0.00            
ATOM    569   CA PRO    14      50.280  45.680  60.580  1.00  0.00            
ATOM    570   HA PRO    14      49.300  46.060  60.870  1.00  0.00            
ATOM    571    C PRO    14      51.370  46.750  60.730  1.00  0.00            
ATOM    572    O PRO    14      52.110  46.890  59.730  1.00  0.00            
ATOM    573    N HYP    15      51.370  47.590  61.770  1.00  0.00            
ATOM    574  CD2 HYP    15      50.390  47.550  62.870  1.00  0.00            
ATOM    575 1HD2 HYP    15      50.810  46.970  63.700  1.00  0.00            
ATOM    576 2HD2 HYP    15      49.450  47.110  62.530  1.00  0.00            
ATOM    577   CG HYP    15      50.280  48.950  63.300  1.00  0.00            
ATOM    578   HG HYP    15      49.890  49.130  64.300  1.00  0.00            
ATOM    579  OD1 HYP    15      49.380  49.620  62.360  1.00  0.00            
ATOM    580  HD1 HYP    15      48.910  50.310  62.840  1.00  0.00            
ATOM    581   CB HYP    15      51.710  49.500  63.130  1.00  0.00            
ATOM    582  HB1 HYP    15      52.200  49.200  64.060  1.00  0.00            
ATOM    583  HB2 HYP    15      51.720  50.580  63.010  1.00  0.00            
ATOM    584   CA HYP    15      52.230  48.760  61.930  1.00  0.00            
ATOM    585   HA HYP    15      52.230  49.290  60.980  1.00  0.00            
ATOM    586    C HYP    15      53.730  48.440  62.170  1.00  0.00            
ATOM    587    O HYP    15      54.060  47.450  62.850  1.00  0.00            
ATOM    588    N GLY    16      54.620  49.310  61.700  1.00  0.00            
ATOM    589    H GLY    16      54.280  50.130  61.220  1.00  0.00            
ATOM    590   CA GLY    16      56.030  49.270  62.090  1.00  0.00            
ATOM    591  HA1 GLY    16      56.610  49.830  61.360  1.00  0.00            
ATOM    592  HA2 GLY    16      56.490  48.300  61.880  1.00  0.00            
ATOM    593    C GLY    16      56.410  49.950  63.380  1.00  0.00            
ATOM    594    O GLY    16      55.610  50.850  63.800  1.00  0.00            
ATOM    595    N GLU    17      57.520  49.650  64.030  1.00  0.00            
ATOM    596    H GLU    17      58.160  49.030  63.540  1.00  0.00            
ATOM    597   CA GLU    17      57.960  50.010  65.400  1.00  0.00            
ATOM    598   HA GLU    17      57.080  49.870  66.020  1.00  0.00            
ATOM    599   CB GLU    17      59.130  49.110  65.820  1.00  0.00            
ATOM    600  HB1 GLU    17      60.000  49.170  65.160  1.00  0.00            
ATOM    601  HB2 GLU    17      58.770  48.090  65.640  1.00  0.00            
ATOM    602   CG GLU    17      59.540  49.320  67.250  1.00  0.00            
ATOM    603  HG1 GLU    17      58.690  49.170  67.920  1.00  0.00            
ATOM    604  HG2 GLU    17      59.960  50.320  67.370  1.00  0.00            
ATOM    605   CD GLU    17      60.660  48.410  67.590  1.00  0.00            
ATOM    606  OE1 GLU    17      60.670  47.200  67.340  1.00  0.00            
ATOM    607  OE2 GLU    17      61.630  48.840  68.220  1.00  0.00            
ATOM    608    C GLU    17      58.470  51.460  65.550  1.00  0.00            
ATOM    609    O GLU    17      59.230  51.920  64.730  1.00  0.00            
ATOM    610    N HYP    18      57.930  52.240  66.540  1.00  0.00            
ATOM    611  CD2 HYP    18      56.540  52.200  67.040  1.00  0.00            
ATOM    612 1HD2 HYP    18      56.580  51.740  68.020  1.00  0.00            
ATOM    613 2HD2 HYP    18      55.930  51.540  66.420  1.00  0.00            
ATOM    614   CG HYP    18      56.010  53.660  67.020  1.00  0.00            
ATOM    615   HG HYP    18      55.240  53.910  67.750  1.00  0.00            
ATOM    616  OD1 HYP    18      55.460  54.110  65.790  1.00  0.00            
ATOM    617  HD1 HYP    18      54.520  53.950  65.850  1.00  0.00            
ATOM    618   CB HYP    18      57.270  54.470  67.330  1.00  0.00            
ATOM    619  HB1 HYP    18      57.330  54.390  68.410  1.00  0.00            
ATOM    620  HB2 HYP    18      57.210  55.520  67.030  1.00  0.00            
ATOM    621   CA HYP    18      58.370  53.630  66.610  1.00  0.00            
ATOM    622   HA HYP    18      58.430  54.120  65.640  1.00  0.00            
ATOM    623    C HYP    18      59.760  53.780  67.300  1.00  0.00            
ATOM    624    O HYP    18      60.200  52.890  68.020  1.00  0.00            
ATOM    625    N GLY    19      60.490  54.850  67.070  1.00  0.00            
ATOM    626    H GLY    19      59.990  55.440  66.430  1.00  0.00            
ATOM    627   CA GLY    19      61.870  55.070  67.410  1.00  0.00            
ATOM    628  HA1 GLY    19      62.160  55.930  66.810  1.00  0.00            
ATOM    629  HA2 GLY    19      62.410  54.150  67.160  1.00  0.00            
ATOM    630    C GLY    19      62.010  55.450  68.900  1.00  0.00            
ATOM    631    O GLY    19      61.080  55.990  69.430  1.00  0.00            
ATOM    632    N GLN    20      63.060  54.990  69.540  1.00  0.00            
ATOM    633    H GLN    20      63.690  54.480  68.940  1.00  0.00            
ATOM    634   CA GLN    20      63.410  55.330  70.960  1.00  0.00            
ATOM    635   HA GLN    20      62.490  55.360  71.540  1.00  0.00            
ATOM    636   CB GLN    20      64.030  54.150  71.680  1.00  0.00            
ATOM    637  HB1 GLN    20      64.220  54.520  72.690  1.00  0.00            
ATOM    638  HB2 GLN    20      64.980  53.910  71.200  1.00  0.00            
ATOM    639   CG GLN    20      63.170  52.930  71.760  1.00  0.00            
ATOM    640  HG1 GLN    20      63.490  52.220  71.010  1.00  0.00            
ATOM    641  HG2 GLN    20      62.160  53.210  71.460  1.00  0.00            
ATOM    642   CD GLN    20      63.040  52.310  73.150  1.00  0.00            
ATOM    643  OE1 GLN    20      63.370  52.840  74.180  1.00  0.00            
ATOM    644  NE2 GLN    20      62.600  51.080  73.120  1.00  0.00            
ATOM    645 1HE2 GLN    20      62.150  50.760  72.270  1.00  0.00            
ATOM    646 2HE2 GLN    20      62.500  50.610  74.010  1.00  0.00            
ATOM    647    C GLN    20      64.130  56.710  71.100  1.00  0.00            
ATOM    648    O GLN    20      64.620  57.140  70.040  1.00  0.00            
ATOM    649    N GLY    21      64.150  57.400  72.260  1.00  0.00            
ATOM    650    H GLY    21      63.620  57.070  73.050  1.00  0.00            
ATOM    651   CA GLY    21      64.760  58.720  72.490  1.00  0.00            
ATOM    652  HA1 GLY    21      64.570  58.990  73.530  1.00  0.00            
ATOM    653  HA2 GLY    21      64.290  59.400  71.790  1.00  0.00            
ATOM    654    C GLY    21      66.300  58.740  72.320  1.00  0.00            
ATOM    655    O GLY    21      66.950  57.740  72.660  1.00  0.00            
ATOM    656    N LEU    22      66.880  59.810  71.870  1.00  0.00            
ATOM    657    H LEU    22      66.190  60.500  71.600  1.00  0.00            
ATOM    658   CA LEU    22      68.310  60.060  71.710  1.00  0.00            
ATOM    659   HA LEU    22      68.920  59.490  72.410  1.00  0.00            
ATOM    660   CB LEU    22      68.750  59.750  70.210  1.00  0.00            
ATOM    661  HB1 LEU    22      69.780  60.020  70.000  1.00  0.00            
ATOM    662  HB2 LEU    22      68.080  60.280  69.530  1.00  0.00            
ATOM    663   CG LEU    22      68.510  58.260  69.760  1.00  0.00            
ATOM    664   HG LEU    22      67.510  57.910  70.000  1.00  0.00            
ATOM    665  CD1 LEU    22      68.620  58.050  68.240  1.00  0.00            
ATOM    666 1HD1 LEU    22      69.460  58.660  67.910  1.00  0.00            
ATOM    667 2HD1 LEU    22      68.800  56.980  68.140  1.00  0.00            
ATOM    668 3HD1 LEU    22      67.650  58.310  67.800  1.00  0.00            
ATOM    669  CD2 LEU    22      69.490  57.280  70.470  1.00  0.00            
ATOM    670 1HD2 LEU    22      70.500  57.370  70.080  1.00  0.00            
ATOM    671 2HD2 LEU    22      69.510  57.550  71.530  1.00  0.00            
ATOM    672 3HD2 LEU    22      69.090  56.270  70.360  1.00  0.00            
ATOM    673    C LEU    22      68.620  61.520  72.020  1.00  0.00            
ATOM    674    O LEU    22      67.940  62.460  71.540  1.00  0.00            
ATOM    675    N ARG    23      69.750  61.830  72.680  1.00  0.00            
ATOM    676    H ARG    23      70.400  61.070  72.850  1.00  0.00            
ATOM    677   CA ARG    23      70.370  63.130  72.870  1.00  0.00            
ATOM    678   HA ARG    23      69.570  63.830  73.130  1.00  0.00            
ATOM    679   CB ARG    23      71.320  63.230  74.060  1.00  0.00            
ATOM    680  HB1 ARG    23      71.570  64.290  74.050  1.00  0.00            
ATOM    681  HB2 ARG    23      72.200  62.620  73.870  1.00  0.00            
ATOM    682   CG ARG    23      70.640  62.810  75.370  1.00  0.00            
ATOM    683  HG1 ARG    23      70.510  61.740  75.210  1.00  0.00            
ATOM    684  HG2 ARG    23      69.690  63.310  75.520  1.00  0.00            
ATOM    685   CD ARG    23      71.520  63.100  76.580  1.00  0.00            
ATOM    686  HD1 ARG    23      72.570  62.890  76.360  1.00  0.00            
ATOM    687  HD2 ARG    23      71.240  62.470  77.430  1.00  0.00            
ATOM    688   NE ARG    23      71.390  64.510  77.070  1.00  0.00            
ATOM    689   HE ARG    23      70.810  65.100  76.490  1.00  0.00            
ATOM    690   CZ ARG    23      72.030  65.190  78.030  1.00  0.00            
ATOM    691  NH1 ARG    23      71.920  66.460  78.060  1.00  0.00            
ATOM    692 1HH1 ARG    23      71.140  66.860  77.560  1.00  0.00            
ATOM    693 2HH1 ARG    23      72.440  67.040  78.710  1.00  0.00            
ATOM    694  NH2 ARG    23      72.800  64.540  78.810  1.00  0.00            
ATOM    695 1HH2 ARG    23      72.910  63.530  78.840  1.00  0.00            
ATOM    696 2HH2 ARG    23      73.460  65.100  79.330  1.00  0.00            
ATOM    697    C ARG    23      71.090  63.620  71.540  1.00  0.00            
ATOM    698    O ARG    23      71.760  62.800  70.910  1.00  0.00            
ATOM    699    N GLY    25      71.020  64.910  71.240  1.00  0.00            
ATOM    700    H GLY    25      70.280  65.440  71.670  1.00  0.00            
ATOM    701   CA GLY    25      71.730  65.630  70.180  1.00  0.00            
ATOM    702  HA1 GLY    25      71.160  66.520  69.930  1.00  0.00            
ATOM    703  HA2 GLY    25      71.730  64.980  69.300  1.00  0.00            
ATOM    704    C GLY    25      73.240  65.880  70.450  1.00  0.00            
ATOM    705    O GLY    25      73.760  65.520  71.570  1.00  0.00            
ATOM    706    N PRO    26      73.940  66.370  69.450  1.00  0.00            
ATOM    707   CD PRO    26      73.430  66.950  68.190  1.00  0.00            
ATOM    708  HD1 PRO    26      72.640  67.660  68.440  1.00  0.00            
ATOM    709  HD2 PRO    26      73.110  66.190  67.480  1.00  0.00            
ATOM    710   CG PRO    26      74.560  67.670  67.570  1.00  0.00            
ATOM    711  HG1 PRO    26      74.530  68.680  67.990  1.00  0.00            
ATOM    712  HG2 PRO    26      74.410  67.740  66.490  1.00  0.00            
ATOM    713   CB PRO    26      75.800  66.920  68.030  1.00  0.00            
ATOM    714  HB1 PRO    26      76.700  67.530  67.930  1.00  0.00            
ATOM    715  HB2 PRO    26      75.840  66.030  67.390  1.00  0.00            
ATOM    716   CA PRO    26      75.410  66.510  69.440  1.00  0.00            
ATOM    717   HA PRO    26      75.880  65.530  69.570  1.00  0.00            
ATOM    718    C PRO    26      75.920  67.520  70.490  1.00  0.00            
ATOM    719    O PRO    26      75.210  68.540  70.740  1.00  0.00            
ATOM    720    N HYP    27      77.100  67.320  71.150  1.00  0.00            
ATOM    721  CD2 HYP    27      78.100  66.200  71.030  1.00  0.00            
ATOM    722 1HD2 HYP    27      78.770  66.540  70.240  1.00  0.00            
ATOM    723 2HD2 HYP    27      77.660  65.250  70.750  1.00  0.00            
ATOM    724   CG HYP    27      78.810  66.130  72.420  1.00  0.00            
ATOM    725   HG HYP    27      79.800  65.700  72.240  1.00  0.00            
ATOM    726  OD1 HYP    27      78.250  65.250  73.430  1.00  0.00            
ATOM    727  HD1 HYP    27      78.940  65.080  74.070  1.00  0.00            
ATOM    728   CB HYP    27      78.850  67.620  72.910  1.00  0.00            
ATOM    729  HB1 HYP    27      79.660  68.190  72.450  1.00  0.00            
ATOM    730  HB2 HYP    27      78.840  67.710  73.990  1.00  0.00            
ATOM    731   CA HYP    27      77.440  68.140  72.300  1.00  0.00            
ATOM    732   HA HYP    27      76.640  67.970  73.020  1.00  0.00            
ATOM    733    C HYP    27      77.590  69.700  72.030  1.00  0.00            
ATOM    734    O HYP    27      77.880  70.160  70.930  1.00  0.00            
ATOM    735    N GLY    28      77.460  70.480  73.070  1.00  0.00            
ATOM    736    H GLY    28      77.240  70.090  73.980  1.00  0.00            
ATOM    737   CA GLY    28      77.330  71.930  72.870  1.00  0.00            
ATOM    738  HA1 GLY    28      77.030  72.280  73.860  1.00  0.00            
ATOM    739  HA2 GLY    28      76.640  72.100  72.050  1.00  0.00            
ATOM    740    C GLY    28      78.570  72.640  72.490  1.00  0.00            
ATOM    741    O GLY    28      79.650  71.980  72.480  1.00  0.00            
ATOM    742    N PRO    29      78.500  73.970  72.260  1.00  0.00            
ATOM    743   CD PRO    29      77.270  74.750  72.170  1.00  0.00            
ATOM    744  HD1 PRO    29      76.730  74.570  73.100  1.00  0.00            
ATOM    745  HD2 PRO    29      76.630  74.400  71.360  1.00  0.00            
ATOM    746   CG PRO    29      77.650  76.210  71.850  1.00  0.00            
ATOM    747  HG1 PRO    29      77.740  76.770  72.780  1.00  0.00            
ATOM    748  HG2 PRO    29      76.960  76.830  71.270  1.00  0.00            
ATOM    749   CB PRO    29      79.030  76.130  71.180  1.00  0.00            
ATOM    750  HB1 PRO    29      79.600  77.050  71.320  1.00  0.00            
ATOM    751  HB2 PRO    29      78.900  76.040  70.100  1.00  0.00            
ATOM    752   CA PRO    29      79.630  74.840  71.840  1.00  0.00            
ATOM    753   HA PRO    29      80.210  74.220  71.160  1.00  0.00            
ATOM    754    C PRO    29      80.570  75.080  73.050  1.00  0.00            
ATOM    755    O PRO    29      80.150  74.870  74.220  1.00  0.00            
ATOM    756    N HYP    30      81.810  75.590  72.760  1.00  0.00            
ATOM    757  CD2 HYP    30      82.420  75.800  71.510  1.00  0.00            
ATOM    758 1HD2 HYP    30      82.090  76.770  71.140  1.00  0.00            
ATOM    759 2HD2 HYP    30      82.120  75.110  70.720  1.00  0.00            
ATOM    760   CG HYP    30      83.970  75.800  71.640  1.00  0.00            
ATOM    761   HG HYP    30      84.390  76.510  70.930  1.00  0.00            
ATOM    762  OD1 HYP    30      84.590  74.490  71.720  1.00  0.00            
ATOM    763  HD1 HYP    30      85.440  74.670  72.130  1.00  0.00            
ATOM    764   CB HYP    30      84.040  76.400  73.060  1.00  0.00            
ATOM    765  HB1 HYP    30      84.010  77.480  72.930  1.00  0.00            
ATOM    766  HB2 HYP    30      84.960  76.140  73.590  1.00  0.00            
ATOM    767   CA HYP    30      82.730  75.940  73.800  1.00  0.00            
ATOM    768   HA HYP    30      82.930  75.010  74.340  1.00  0.00            
ATOM    769    C HYP    30      82.240  77.050  74.740  1.00  0.00            
ATOM    770    O HYP    30      81.530  77.940  74.290  1.00  0.00            
ATOM    771    N GLY    31      82.650  77.050  76.040  1.00  0.00            
ATOM    772    H GLY    31      83.180  76.260  76.380  1.00  0.00            
ATOM    773   CA GLY    31      82.070  77.920  77.000  1.00  0.00            
ATOM    774  HA1 GLY    31      82.360  77.610  78.010  1.00  0.00            
ATOM    775  HA2 GLY    31      80.980  77.910  76.950  1.00  0.00            
ATOM    776    C GLY    31      82.570  79.360  76.840  1.00  0.00            
ATOM    777    O GLY    31      83.500  79.530  76.060  1.00  0.00            
ATOM    778    N PRO    32      82.040  80.320  77.620  1.00  0.00            
ATOM    779   CD PRO    32      80.950  80.220  78.570  1.00  0.00            
ATOM    780  HD1 PRO    32      81.240  79.500  79.330  1.00  0.00            
ATOM    781  HD2 PRO    32      80.060  79.920  78.010  1.00  0.00            
ATOM    782   CG PRO    32      80.910  81.650  79.240  1.00  0.00            
ATOM    783  HG1 PRO    32      81.600  81.690  80.080  1.00  0.00            
ATOM    784  HG2 PRO    32      79.920  82.000  79.510  1.00  0.00            
ATOM    785   CB PRO    32      81.490  82.530  78.100  1.00  0.00            
ATOM    786  HB1 PRO    32      81.790  83.470  78.570  1.00  0.00            
ATOM    787  HB2 PRO    32      80.630  82.550  77.440  1.00  0.00            
ATOM    788   CA PRO    32      82.620  81.630  77.550  1.00  0.00            
ATOM    789   HA PRO    32      82.630  81.880  76.490  1.00  0.00            
ATOM    790    C PRO    32      83.960  81.820  78.380  1.00  0.00            
ATOM    791    O PRO    32      84.180  81.050  79.340  1.00  0.00            
ATOM    792    N HYP    33      84.770  82.730  77.940  1.00  0.00            
ATOM    793  CD2 HYP    33      84.600  83.610  76.810  1.00  0.00            
ATOM    794 1HD2 HYP    33      83.630  84.090  76.710  1.00  0.00            
ATOM    795 2HD2 HYP    33      84.750  83.110  75.850  1.00  0.00            
ATOM    796   CG HYP    33      85.740  84.590  76.890  1.00  0.00            
ATOM    797   HG HYP    33      85.340  85.390  77.520  1.00  0.00            
ATOM    798  OD1 HYP    33      86.170  84.920  75.600  1.00  0.00            
ATOM    799  HD1 HYP    33      87.070  85.280  75.610  1.00  0.00            
ATOM    800   CB HYP    33      86.840  83.830  77.620  1.00  0.00            
ATOM    801  HB1 HYP    33      87.590  84.480  78.060  1.00  0.00            
ATOM    802  HB2 HYP    33      87.410  83.210  76.930  1.00  0.00            
ATOM    803   CA HYP    33      86.010  83.040  78.630  1.00  0.00            
ATOM    804   HA HYP    33      86.500  82.080  78.820  1.00  0.00            
ATOM    805    C HYP    33      85.740  83.790  79.940  1.00  0.00            
ATOM    806    O HYP    33      84.840  84.660  80.090  1.00  0.00            
ATOM    807    N GLY    34      86.540  83.440  80.930  1.00  0.00            
ATOM    808    H GLY    34      87.280  82.800  80.680  1.00  0.00            
ATOM    809   CA GLY    34      86.610  84.040  82.280  1.00  0.00            
ATOM    810  HA1 GLY    34      85.980  83.410  82.900  1.00  0.00            
ATOM    811  HA2 GLY    34      86.350  85.090  82.210  1.00  0.00            
ATOM    812    C GLY    34      88.060  84.020  82.860  1.00  0.00            
ATOM    813    O GLY    34      88.990  83.740  82.100  1.00  0.00            
ATOM    814    N NH2    35      88.270  84.440  84.110  1.00  0.00            
ATOM    815   H2 NH2    35      87.500  84.560  84.750  1.00  0.00            
ATOM    816   H1 NH2    35      88.856  85.026  84.696  1.00  0.00            
ATOM    817  CH3 ACE     1      28.920  28.990  36.550  1.00  0.00            
ATOM    818 1HH3 ACE     1      29.360  29.800  35.970  1.00  0.00            
ATOM    819 2HH3 ACE     1      28.920  28.080  35.950  1.00  0.00            
ATOM    820 3HH3 ACE     1      27.950  29.300  36.930  1.00  0.00            
ATOM    821    C ACE     1      29.810  28.890  37.710  1.00  0.00            
ATOM    822    O ACE     1      29.300  29.020  38.820  1.00  0.00            
ATOM    823    N PRO     2      31.100  28.560  37.520  1.00  0.00            
ATOM    824   CD PRO     2      31.670  28.310  36.230  1.00  0.00            
ATOM    825  HD1 PRO     2      31.750  29.280  35.740  1.00  0.00            
ATOM    826  HD2 PRO     2      31.110  27.740  35.500  1.00  0.00            
ATOM    827   CG PRO     2      33.000  27.600  36.490  1.00  0.00            
ATOM    828  HG1 PRO     2      33.730  27.800  35.700  1.00  0.00            
ATOM    829  HG2 PRO     2      32.910  26.520  36.620  1.00  0.00            
ATOM    830   CB PRO     2      33.510  28.260  37.810  1.00  0.00            
ATOM    831  HB1 PRO     2      33.950  29.220  37.560  1.00  0.00            
ATOM    832  HB2 PRO     2      34.290  27.770  38.400  1.00  0.00            
ATOM    833   CA PRO     2      32.130  28.470  38.540  1.00  0.00            
ATOM    834   HA PRO     2      32.040  27.490  39.010  1.00  0.00            
ATOM    835    C PRO     2      32.230  29.550  39.630  1.00  0.00            
ATOM    836    O PRO     2      31.880  30.690  39.280  1.00  0.00            
ATOM    837    N HYP     3      32.970  29.390  40.740  1.00  0.00            
ATOM    838  CD2 HYP     3      33.190  28.090  41.440  1.00  0.00            
ATOM    839 1HD2 HYP     3      34.140  27.660  41.150  1.00  0.00            
ATOM    840 2HD2 HYP     3      32.370  27.420  41.180  1.00  0.00            
ATOM    841   CG HYP     3      33.220  28.480  42.940  1.00  0.00            
ATOM    842   HG HYP     3      33.680  27.750  43.610  1.00  0.00            
ATOM    843  OD1 HYP     3      31.870  28.530  43.360  1.00  0.00            
ATOM    844  HD1 HYP     3      31.720  28.850  44.250  1.00  0.00            
ATOM    845   CB HYP     3      33.910  29.800  42.790  1.00  0.00            
ATOM    846  HB1 HYP     3      34.980  29.630  42.630  1.00  0.00            
ATOM    847  HB2 HYP     3      33.810  30.480  43.640  1.00  0.00            
ATOM    848   CA HYP     3      33.330  30.500  41.630  1.00  0.00            
ATOM    849   HA HYP     3      32.460  31.100  41.860  1.00  0.00            
ATOM    850    C HYP     3      34.370  31.400  40.930  1.00  0.00            
ATOM    851    O HYP     3      35.130  30.910  40.060  1.00  0.00            
ATOM    852    N GLY     4      34.590  32.540  41.520  1.00  0.00            
ATOM    853    H GLY     4      33.860  32.900  42.110  1.00  0.00            
ATOM    854   CA GLY     4      35.640  33.460  41.030  1.00  0.00            
ATOM    855  HA1 GLY     4      35.350  34.470  41.310  1.00  0.00            
ATOM    856  HA2 GLY     4      35.730  33.270  39.960  1.00  0.00            
ATOM    857    C GLY     4      37.030  33.300  41.600  1.00  0.00            
ATOM    858    O GLY     4      37.230  32.610  42.610  1.00  0.00            
ATOM    859    N PRO     5      38.070  33.970  41.010  1.00  0.00            
ATOM    860   CD PRO     5      38.000  34.880  39.830  1.00  0.00            
ATOM    861  HD1 PRO     5      37.250  35.670  39.930  1.00  0.00            
ATOM    862  HD2 PRO     5      37.760  34.300  38.940  1.00  0.00            
ATOM    863   CG PRO     5      39.360  35.500  39.770  1.00  0.00            
ATOM    864  HG1 PRO     5      39.400  36.310  40.500  1.00  0.00            
ATOM    865  HG2 PRO     5      39.680  35.800  38.770  1.00  0.00            
ATOM    866   CB PRO     5      40.300  34.420  40.370  1.00  0.00            
ATOM    867  HB1 PRO     5      41.310  34.720  40.660  1.00  0.00            
ATOM    868  HB2 PRO     5      40.440  33.690  39.570  1.00  0.00            
ATOM    869   CA PRO     5      39.480  33.820  41.530  1.00  0.00            
ATOM    870   HA PRO     5      39.780  32.780  41.570  1.00  0.00            
ATOM    871    C PRO     5      39.610  34.470  42.920  1.00  0.00            
ATOM    872    O PRO     5      39.180  35.610  43.150  1.00  0.00            
ATOM    873    N HYP     6      40.400  33.860  43.840  1.00  0.00            
ATOM    874  CD2 HYP     6      40.800  32.510  43.800  1.00  0.00            
ATOM    875 1HD2 HYP     6      41.770  32.360  43.320  1.00  0.00            
ATOM    876 2HD2 HYP     6      40.000  31.930  43.350  1.00  0.00            
ATOM    877   CG HYP     6      41.030  32.070  45.240  1.00  0.00            
ATOM    878   HG HYP     6      41.690  31.200  45.200  1.00  0.00            
ATOM    879  OD1 HYP     6      39.760  31.700  45.750  1.00  0.00            
ATOM    880  HD1 HYP     6      39.950  31.320  46.610  1.00  0.00            
ATOM    881   CB HYP     6      41.580  33.400  45.850  1.00  0.00            
ATOM    882  HB1 HYP     6      42.630  33.440  45.540  1.00  0.00            
ATOM    883  HB2 HYP     6      41.510  33.440  46.940  1.00  0.00            
ATOM    884   CA HYP     6      40.800  34.470  45.110  1.00  0.00            
ATOM    885   HA HYP     6      39.900  34.720  45.680  1.00  0.00            
ATOM    886    C HYP     6      41.670  35.750  45.040  1.00  0.00            
ATOM    887    O HYP     6      42.230  35.980  43.970  1.00  0.00            
ATOM    888    N GLY     7      41.780  36.530  46.080  1.00  0.00            
ATOM    889    H GLY     7      41.320  36.260  46.930  1.00  0.00            
ATOM    890   CA GLY     7      42.370  37.890  46.020  1.00  0.00            
ATOM    891  HA1 GLY     7      41.820  38.470  46.770  1.00  0.00            
ATOM    892  HA2 GLY     7      42.060  38.370  45.090  1.00  0.00            
ATOM    893    C GLY     7      43.930  38.110  46.150  1.00  0.00            
ATOM    894    O GLY     7      44.540  37.250  46.790  1.00  0.00            
ATOM    895    N PRO     8      44.580  39.190  45.760  1.00  0.00            
ATOM    896   CD PRO     8      43.980  40.280  44.920  1.00  0.00            
ATOM    897  HD1 PRO     8      43.080  40.700  45.370  1.00  0.00            
ATOM    898  HD2 PRO     8      43.850  39.850  43.920  1.00  0.00            
ATOM    899   CG PRO     8      45.100  41.340  44.830  1.00  0.00            
ATOM    900  HG1 PRO     8      44.970  41.920  45.740  1.00  0.00            
ATOM    901  HG2 PRO     8      45.040  42.000  43.970  1.00  0.00            
ATOM    902   CB PRO     8      46.410  40.490  44.970  1.00  0.00            
ATOM    903  HB1 PRO     8      47.180  41.080  45.450  1.00  0.00            
ATOM    904  HB2 PRO     8      46.550  40.090  43.970  1.00  0.00            
ATOM    905   CA PRO     8      46.010  39.420  45.980  1.00  0.00            
ATOM    906   HA PRO     8      46.510  38.480  45.750  1.00  0.00            
ATOM    907    C PRO     8      46.380  39.870  47.380  1.00  0.00            
ATOM    908    O PRO     8      45.600  40.510  48.090  1.00  0.00            
ATOM    909    N HYP     9      47.670  39.730  47.810  1.00  0.00            
ATOM    910  CD2 HYP     9      48.670  38.900  47.160  1.00  0.00            
ATOM    911 1HD2 HYP     9      49.150  39.470  46.370  1.00  0.00            
ATOM    912 2HD2 HYP     9      48.260  37.980  46.730  1.00  0.00            
ATOM    913   CG HYP     9      49.730  38.680  48.230  1.00  0.00            
ATOM    914   HG HYP     9      50.690  38.520  47.750  1.00  0.00            
ATOM    915  OD1 HYP     9      49.380  37.530  49.010  1.00  0.00            
ATOM    916  HD1 HYP     9      50.100  37.400  49.640  1.00  0.00            
ATOM    917   CB HYP     9      49.690  39.970  49.070  1.00  0.00            
ATOM    918  HB1 HYP     9      50.280  40.780  48.640  1.00  0.00            
ATOM    919  HB2 HYP     9      50.070  39.720  50.060  1.00  0.00            
ATOM    920   CA HYP     9      48.190  40.330  49.110  1.00  0.00            
ATOM    921   HA HYP     9      47.740  39.740  49.900  1.00  0.00            
ATOM    922    C HYP     9      47.930  41.830  49.270  1.00  0.00            
ATOM    923    O HYP     9      48.040  42.590  48.320  1.00  0.00            
ATOM    924    N GLY    10      47.650  42.310  50.440  1.00  0.00            
ATOM    925    H GLY    10      47.360  41.720  51.210  1.00  0.00            
ATOM    926   CA GLY    10      47.350  43.730  50.740  1.00  0.00            
ATOM    927  HA1 GLY    10      46.970  43.720  51.760  1.00  0.00            
ATOM    928  HA2 GLY    10      46.610  44.160  50.070  1.00  0.00            
ATOM    929    C GLY    10      48.530  44.760  50.780  1.00  0.00            
ATOM    930    O GLY    10      49.730  44.430  50.550  1.00  0.00            
ATOM    931    N PRO    11      48.100  46.050  50.990  1.00  0.00            
ATOM    932   CD PRO    11      46.720  46.580  50.990  1.00  0.00            
ATOM    933  HD1 PRO    11      46.390  46.680  52.020  1.00  0.00            
ATOM    934  HD2 PRO    11      46.080  45.920  50.400  1.00  0.00            
ATOM    935   CG PRO    11      46.810  47.900  50.280  1.00  0.00            
ATOM    936  HG1 PRO    11      46.160  48.700  50.660  1.00  0.00            
ATOM    937  HG2 PRO    11      46.820  47.760  49.200  1.00  0.00            
ATOM    938   CB PRO    11      48.170  48.460  50.760  1.00  0.00            
ATOM    939  HB1 PRO    11      48.120  49.000  51.700  1.00  0.00            
ATOM    940  HB2 PRO    11      48.580  49.080  49.960  1.00  0.00            
ATOM    941   CA PRO    11      49.070  47.170  50.870  1.00  0.00            
ATOM    942   HA PRO    11      49.600  47.120  49.920  1.00  0.00            
ATOM    943    C PRO    11      49.990  47.180  52.100  1.00  0.00            
ATOM    944    O PRO    11      49.610  46.630  53.150  1.00  0.00            
ATOM    945    N HYP    12      51.140  47.890  52.160  1.00  0.00            
ATOM    946  CD2 HYP    12      51.510  48.830  51.120  1.00  0.00            
ATOM    947 1HD2 HYP    12      50.960  49.760  51.250  1.00  0.00            
ATOM    948 2HD2 HYP    12      51.390  48.400  50.130  1.00  0.00            
ATOM    949   CG HYP    12      53.030  49.120  51.370  1.00  0.00            
ATOM    950   HG HYP    12      53.450  50.070  51.030  1.00  0.00            
ATOM    951  OD1 HYP    12      53.840  48.160  50.770  1.00  0.00            
ATOM    952  HD1 HYP    12      54.740  48.480  50.670  1.00  0.00            
ATOM    953   CB HYP    12      53.250  48.960  52.960  1.00  0.00            
ATOM    954  HB1 HYP    12      53.160  49.970  53.360  1.00  0.00            
ATOM    955  HB2 HYP    12      54.220  48.490  53.150  1.00  0.00            
ATOM    956   CA HYP    12      52.010  48.060  53.340  1.00  0.00            
ATOM    957   HA HYP    12      52.380  47.100  53.700  1.00  0.00            
ATOM    958    C HYP    12      51.310  48.610  54.580  1.00  0.00            
ATOM    959    O HYP    12      50.490  49.440  54.500  1.00  0.00            
ATOM    960    N GLY    13      51.590  48.100  55.810  1.00  0.00            
ATOM    961    H GLY    13      52.250  47.340  55.860  1.00  0.00            
ATOM    962   CA GLY    13      51.130  48.680  57.080  1.00  0.00            
ATOM    963  HA1 GLY    13      51.160  47.870  57.810  1.00  0.00            
ATOM    964  HA2 GLY    13      50.050  48.800  57.020  1.00  0.00            
ATOM    965    C GLY    13      51.890  49.960  57.520  1.00  0.00            
ATOM    966    O GLY    13      52.980  50.270  56.990  1.00  0.00            
ATOM    967    N PRO    14      51.360  50.750  58.480  1.00  0.00            
ATOM    968   CD PRO    14      50.090  50.530  59.160  1.00  0.00            
ATOM    969  HD1 PRO    14      50.180  49.990  60.100  1.00  0.00            
ATOM    970  HD2 PRO    14      49.510  49.910  58.480  1.00  0.00            
ATOM    971   CG PRO    14      49.460  51.850  59.390  1.00  0.00            
ATOM    972  HG1 PRO    14      48.810  51.730  60.250  1.00  0.00            
ATOM    973  HG2 PRO    14      48.960  52.100  58.450  1.00  0.00            
ATOM    974   CB PRO    14      50.680  52.710  59.630  1.00  0.00            
ATOM    975  HB1 PRO    14      51.010  52.550  60.650  1.00  0.00            
ATOM    976  HB2 PRO    14      50.490  53.760  59.420  1.00  0.00            
ATOM    977   CA PRO    14      51.700  52.100  58.720  1.00  0.00            
ATOM    978   HA PRO    14      51.680  52.660  57.780  1.00  0.00            
ATOM    979    C PRO    14      53.110  52.130  59.330  1.00  0.00            
ATOM    980    O PRO    14      53.380  51.350  60.190  1.00  0.00            
ATOM    981    N HYP    15      54.060  52.930  58.910  1.00  0.00            
ATOM    982  CD2 HYP    15      54.110  53.670  57.640  1.00  0.00            
ATOM    983 1HD2 HYP    15      54.070  54.740  57.840  1.00  0.00            
ATOM    984 2HD2 HYP    15      53.240  53.530  57.000  1.00  0.00            
ATOM    985   CG HYP    15      55.430  53.360  57.040  1.00  0.00            
ATOM    986   HG HYP    15      55.630  54.080  56.240  1.00  0.00            
ATOM    987  OD1 HYP    15      55.360  52.100  56.530  1.00  0.00            
ATOM    988  HD1 HYP    15      54.500  51.740  56.730  1.00  0.00            
ATOM    989   CB HYP    15      56.320  53.510  58.270  1.00  0.00            
ATOM    990  HB1 HYP    15      56.510  54.540  58.580  1.00  0.00            
ATOM    991  HB2 HYP    15      57.220  52.900  58.210  1.00  0.00            
ATOM    992   CA HYP    15      55.430  52.920  59.400  1.00  0.00            
ATOM    993   HA HYP    15      55.820  51.910  59.550  1.00  0.00            
ATOM    994    C HYP    15      55.490  53.690  60.740  1.00  0.00            
ATOM    995    O HYP    15      54.560  54.420  61.130  1.00  0.00            
ATOM    996    N GLY    16      56.560  53.430  61.460  1.00  0.00            
ATOM    997    H GLY    16      57.220  52.760  61.100  1.00  0.00            
ATOM    998   CA GLY    16      56.850  54.000  62.810  1.00  0.00            
ATOM    999  HA1 GLY    16      57.820  53.630  63.140  1.00  0.00            
ATOM   1000  HA2 GLY    16      56.130  53.600  63.510  1.00  0.00            
ATOM   1001    C GLY    16      56.960  55.530  62.890  1.00  0.00            
ATOM   1002    O GLY    16      57.190  56.210  61.940  1.00  0.00            
ATOM   1003    N GLU    17      56.940  56.100  64.080  1.00  0.00            
ATOM   1004    H GLU    17      56.640  55.540  64.860  1.00  0.00            
ATOM   1005   CA GLU    17      57.310  57.460  64.330  1.00  0.00            
ATOM   1006   HA GLU    17      57.110  58.090  63.460  1.00  0.00            
ATOM   1007   CB GLU    17      56.240  57.980  65.410  1.00  0.00            
ATOM   1008  HB1 GLU    17      56.690  58.900  65.790  1.00  0.00            
ATOM   1009  HB2 GLU    17      56.140  57.320  66.260  1.00  0.00            
ATOM   1010   CG GLU    17      54.760  58.220  64.840  1.00  0.00            
ATOM   1011  HG1 GLU    17      54.150  58.540  65.690  1.00  0.00            
ATOM   1012  HG2 GLU    17      54.320  57.290  64.480  1.00  0.00            
ATOM   1013   CD GLU    17      54.760  59.250  63.740  1.00  0.00            
ATOM   1014  OE1 GLU    17      55.480  60.310  63.670  1.00  0.00            
ATOM   1015  OE2 GLU    17      54.090  58.940  62.750  1.00  0.00            
ATOM   1016    C GLU    17      58.710  57.680  64.920  1.00  0.00            
ATOM   1017    O GLU    17      59.270  56.830  65.600  1.00  0.00            
ATOM   1018    N HYP    18      59.330  58.870  64.720  1.00  0.00            
ATOM   1019  CD2 HYP    18      58.920  60.100  63.950  1.00  0.00            
ATOM   1020 1HD2 HYP    18      58.330  60.760  64.580  1.00  0.00            
ATOM   1021 2HD2 HYP    18      58.490  59.730  63.020  1.00  0.00            
ATOM   1022   CG HYP    18      60.220  60.760  63.520  1.00  0.00            
ATOM   1023   HG HYP    18      60.010  61.810  63.290  1.00  0.00            
ATOM   1024  OD1 HYP    18      60.840  60.190  62.420  1.00  0.00            
ATOM   1025  HD1 HYP    18      60.500  60.630  61.640  1.00  0.00            
ATOM   1026   CB HYP    18      61.150  60.600  64.760  1.00  0.00            
ATOM   1027  HB1 HYP    18      61.090  61.440  65.460  1.00  0.00            
ATOM   1028  HB2 HYP    18      62.190  60.460  64.470  1.00  0.00            
ATOM   1029   CA HYP    18      60.660  59.200  65.310  1.00  0.00            
ATOM   1030   HA HYP    18      61.410  58.500  64.950  1.00  0.00            
ATOM   1031    C HYP    18      60.650  59.350  66.850  1.00  0.00            
ATOM   1032    O HYP    18      59.600  59.780  67.450  1.00  0.00            
ATOM   1033    N GLY    19      61.770  59.030  67.510  1.00  0.00            
ATOM   1034    H GLY    19      62.490  58.560  66.970  1.00  0.00            
ATOM   1035   CA GLY    19      61.960  59.080  68.960  1.00  0.00            
ATOM   1036  HA1 GLY    19      62.920  58.600  69.190  1.00  0.00            
ATOM   1037  HA2 GLY    19      61.200  58.520  69.510  1.00  0.00            
ATOM   1038    C GLY    19      62.090  60.440  69.650  1.00  0.00            
ATOM   1039    O GLY    19      62.170  61.440  68.920  1.00  0.00            
ATOM   1040    N GLN    20      62.010  60.440  70.980  1.00  0.00            
ATOM   1041    H GLN    20      61.820  59.540  71.390  1.00  0.00            
ATOM   1042   CA GLN    20      62.200  61.570  71.840  1.00  0.00            
ATOM   1043   HA GLN    20      61.450  62.350  71.710  1.00  0.00            
ATOM   1044   CB GLN    20      62.100  61.120  73.380  1.00  0.00            
ATOM   1045  HB1 GLN    20      62.950  60.490  73.610  1.00  0.00            
ATOM   1046  HB2 GLN    20      61.220  60.490  73.450  1.00  0.00            
ATOM   1047   CG GLN    20      62.120  62.360  74.310  1.00  0.00            
ATOM   1048  HG1 GLN    20      61.390  63.050  73.890  1.00  0.00            
ATOM   1049  HG2 GLN    20      63.080  62.870  74.280  1.00  0.00            
ATOM   1050   CD GLN    20      61.750  62.020  75.760  1.00  0.00            
ATOM   1051  OE1 GLN    20      61.580  60.840  76.180  1.00  0.00            
ATOM   1052  NE2 GLN    20      61.470  63.010  76.540  1.00  0.00            
ATOM   1053 1HE2 GLN    20      61.330  63.940  76.170  1.00  0.00            
ATOM   1054 2HE2 GLN    20      61.210  62.720  77.470  1.00  0.00            
ATOM   1055    C GLN    20      63.490  62.290  71.610  1.00  0.00            
ATOM   1056    O GLN    20      64.570  61.740  71.740  1.00  0.00            
ATOM   1057    N GLY    21      63.320  63.560  71.270  1.00  0.00            
ATOM   1058    H GLY    21      62.370  63.880  71.140  1.00  0.00            
ATOM   1059   CA GLY    21      64.350  64.620  71.120  1.00  0.00            
ATOM   1060  HA1 GLY    21      63.900  65.440  70.570  1.00  0.00            
ATOM   1061  HA2 GLY    21      65.200  64.170  70.600  1.00  0.00            
ATOM   1062    C GLY    21      64.810  65.220  72.480  1.00  0.00            
ATOM   1063    O GLY    21      64.030  65.980  73.070  1.00  0.00            
ATOM   1064    N LEU    22      65.980  64.830  72.900  1.00  0.00            
ATOM   1065    H LEU    22      66.510  64.180  72.330  1.00  0.00            
ATOM   1066   CA LEU    22      66.640  65.420  74.060  1.00  0.00            
ATOM   1067   HA LEU    22      66.000  66.100  74.630  1.00  0.00            
ATOM   1068   CB LEU    22      67.090  64.330  75.050  1.00  0.00            
ATOM   1069  HB1 LEU    22      67.560  64.870  75.880  1.00  0.00            
ATOM   1070  HB2 LEU    22      67.860  63.680  74.640  1.00  0.00            
ATOM   1071   CG LEU    22      65.850  63.550  75.600  1.00  0.00            
ATOM   1072   HG LEU    22      65.220  63.150  74.800  1.00  0.00            
ATOM   1073  CD1 LEU    22      66.280  62.480  76.650  1.00  0.00            
ATOM   1074 1HD1 LEU    22      65.440  61.810  76.860  1.00  0.00            
ATOM   1075 2HD1 LEU    22      67.060  61.830  76.240  1.00  0.00            
ATOM   1076 3HD1 LEU    22      66.690  62.910  77.560  1.00  0.00            
ATOM   1077  CD2 LEU    22      64.910  64.440  76.440  1.00  0.00            
ATOM   1078 1HD2 LEU    22      64.540  65.300  75.880  1.00  0.00            
ATOM   1079 2HD2 LEU    22      64.120  63.890  76.940  1.00  0.00            
ATOM   1080 3HD2 LEU    22      65.570  64.890  77.180  1.00  0.00            
ATOM   1081    C LEU    22      67.870  66.270  73.640  1.00  0.00            
ATOM   1082    O LEU    22      68.600  65.940  72.670  1.00  0.00            
ATOM   1083    N ARG    23      68.040  67.390  74.350  1.00  0.00            
ATOM   1084    H ARG    23      67.370  67.580  75.080  1.00  0.00            
ATOM   1085   CA ARG    23      69.110  68.290  74.200  1.00  0.00            
ATOM   1086   HA ARG    23      69.170  68.540  73.140  1.00  0.00            
ATOM   1087   CB ARG    23      68.860  69.620  74.990  1.00  0.00            
ATOM   1088  HB1 ARG    23      69.020  69.430  76.050  1.00  0.00            
ATOM   1089  HB2 ARG    23      67.790  69.790  74.860  1.00  0.00            
ATOM   1090   CG ARG    23      69.670  70.820  74.530  1.00  0.00            
ATOM   1091  HG1 ARG    23      69.460  71.020  73.480  1.00  0.00            
ATOM   1092  HG2 ARG    23      70.730  70.660  74.730  1.00  0.00            
ATOM   1093   CD ARG    23      69.260  72.020  75.340  1.00  0.00            
ATOM   1094  HD1 ARG    23      68.190  72.160  75.210  1.00  0.00            
ATOM   1095  HD2 ARG    23      69.800  72.930  75.040  1.00  0.00            
ATOM   1096   NE ARG    23      69.610  71.820  76.780  1.00  0.00            
ATOM   1097   HE ARG    23      69.900  70.910  77.140  1.00  0.00            
ATOM   1098   CZ ARG    23      69.680  72.680  77.770  1.00  0.00            
ATOM   1099  NH1 ARG    23      70.010  72.320  78.970  1.00  0.00            
ATOM   1100 1HH1 ARG    23      70.240  71.380  79.260  1.00  0.00            
ATOM   1101 2HH1 ARG    23      70.120  73.070  79.640  1.00  0.00            
ATOM   1102  NH2 ARG    23      69.520  73.960  77.600  1.00  0.00            
ATOM   1103 1HH2 ARG    23      69.470  74.370  76.680  1.00  0.00            
ATOM   1104 2HH2 ARG    23      69.780  74.530  78.390  1.00  0.00            
ATOM   1105    C ARG    23      70.450  67.630  74.510  1.00  0.00            
ATOM   1106    O ARG    23      70.620  66.880  75.460  1.00  0.00            
ATOM   1107    N GLY    25      71.490  67.960  73.710  1.00  0.00            
ATOM   1108    H GLY    25      71.350  68.570  72.920  1.00  0.00            
ATOM   1109   CA GLY    25      72.770  67.240  73.780  1.00  0.00            
ATOM   1110  HA1 GLY    25      73.470  67.620  73.040  1.00  0.00            
ATOM   1111  HA2 GLY    25      72.550  66.190  73.630  1.00  0.00            
ATOM   1112    C GLY    25      73.510  67.430  75.100  1.00  0.00            
ATOM   1113    O GLY    25      73.240  68.380  75.870  1.00  0.00            
ATOM   1114    N PRO    26      74.610  66.620  75.330  1.00  0.00            
ATOM   1115   CD PRO    26      75.140  65.450  74.700  1.00  0.00            
ATOM   1116  HD1 PRO    26      75.750  65.780  73.860  1.00  0.00            
ATOM   1117  HD2 PRO    26      74.380  64.810  74.250  1.00  0.00            
ATOM   1118   CG PRO    26      75.790  64.690  75.800  1.00  0.00            
ATOM   1119  HG1 PRO    26      76.510  63.950  75.450  1.00  0.00            
ATOM   1120  HG2 PRO    26      75.080  64.180  76.450  1.00  0.00            
ATOM   1121   CB PRO    26      76.550  65.820  76.480  1.00  0.00            
ATOM   1122  HB1 PRO    26      77.460  66.070  75.930  1.00  0.00            
ATOM   1123  HB2 PRO    26      76.790  65.650  77.530  1.00  0.00            
ATOM   1124   CA PRO    26      75.500  66.970  76.430  1.00  0.00            
ATOM   1125   HA PRO    26      74.930  66.890  77.360  1.00  0.00            
ATOM   1126    C PRO    26      76.300  68.330  76.300  1.00  0.00            
ATOM   1127    O PRO    26      76.680  68.780  75.170  1.00  0.00            
ATOM   1128    N HYP    27      76.730  68.930  77.430  1.00  0.00            
ATOM   1129  CD2 HYP    27      76.720  68.500  78.810  1.00  0.00            
ATOM   1130 1HD2 HYP    27      77.670  68.100  79.150  1.00  0.00            
ATOM   1131 2HD2 HYP    27      76.030  67.720  79.140  1.00  0.00            
ATOM   1132   CG HYP    27      76.430  69.700  79.670  1.00  0.00            
ATOM   1133   HG HYP    27      76.760  69.500  80.690  1.00  0.00            
ATOM   1134  OD1 HYP    27      75.120  70.080  79.530  1.00  0.00            
ATOM   1135  HD1 HYP    27      74.990  70.830  80.110  1.00  0.00            
ATOM   1136   CB HYP    27      77.210  70.800  78.900  1.00  0.00            
ATOM   1137  HB1 HYP    27      78.240  70.870  79.270  1.00  0.00            
ATOM   1138  HB2 HYP    27      76.670  71.740  78.860  1.00  0.00            
ATOM   1139   CA HYP    27      77.240  70.290  77.390  1.00  0.00            
ATOM   1140   HA HYP    27      76.580  70.980  76.850  1.00  0.00            
ATOM   1141    C HYP    27      78.650  70.290  76.800  1.00  0.00            
ATOM   1142    O HYP    27      79.340  69.360  76.730  1.00  0.00            
ATOM   1143    N GLY    28      79.000  71.460  76.270  1.00  0.00            
ATOM   1144    H GLY    28      78.300  72.200  76.290  1.00  0.00            
ATOM   1145   CA GLY    28      80.290  71.730  75.550  1.00  0.00            
ATOM   1146  HA1 GLY    28      80.140  72.690  75.060  1.00  0.00            
ATOM   1147  HA2 GLY    28      80.430  70.970  74.790  1.00  0.00            
ATOM   1148    C GLY    28      81.570  71.810  76.340  1.00  0.00            
ATOM   1149    O GLY    28      81.690  71.620  77.520  1.00  0.00            
ATOM   1150    N PRO    29      82.700  71.990  75.550  1.00  0.00            
ATOM   1151   CD PRO    29      82.840  71.780  74.070  1.00  0.00            
ATOM   1152  HD1 PRO    29      82.530  72.740  73.640  1.00  0.00            
ATOM   1153  HD2 PRO    29      82.160  71.010  73.700  1.00  0.00            
ATOM   1154   CG PRO    29      84.340  71.500  73.840  1.00  0.00            
ATOM   1155  HG1 PRO    29      84.690  71.830  72.870  1.00  0.00            
ATOM   1156  HG2 PRO    29      84.570  70.490  74.190  1.00  0.00            
ATOM   1157   CB PRO    29      84.940  72.440  74.870  1.00  0.00            
ATOM   1158  HB1 PRO    29      84.930  73.480  74.560  1.00  0.00            
ATOM   1159  HB2 PRO    29      85.940  72.060  75.100  1.00  0.00            
ATOM   1160   CA PRO    29      84.030  72.160  76.060  1.00  0.00            
ATOM   1161   HA PRO    29      84.420  71.260  76.550  1.00  0.00            
ATOM   1162    C PRO    29      84.060  73.390  77.010  1.00  0.00            
ATOM   1163    O PRO    29      83.430  74.480  76.760  1.00  0.00            
ATOM   1164    N HYP    30      84.860  73.300  78.150  1.00  0.00            
ATOM   1165  CD2 HYP    30      85.930  72.310  78.430  1.00  0.00            
ATOM   1166 1HD2 HYP    30      86.850  72.560  77.890  1.00  0.00            
ATOM   1167 2HD2 HYP    30      85.560  71.290  78.370  1.00  0.00            
ATOM   1168   CG HYP    30      86.120  72.510  79.930  1.00  0.00            
ATOM   1169   HG HYP    30      87.070  72.060  80.230  1.00  0.00            
ATOM   1170  OD1 HYP    30      85.150  71.880  80.690  1.00  0.00            
ATOM   1171  HD1 HYP    30      85.400  71.740  81.610  1.00  0.00            
ATOM   1172   CB HYP    30      86.090  74.060  80.140  1.00  0.00            
ATOM   1173  HB1 HYP    30      87.100  74.420  79.940  1.00  0.00            
ATOM   1174  HB2 HYP    30      85.820  74.520  81.090  1.00  0.00            
ATOM   1175   CA HYP    30      85.050  74.440  78.990  1.00  0.00            
ATOM   1176   HA HYP    30      84.140  74.680  79.540  1.00  0.00            
ATOM   1177    C HYP    30      85.510  75.590  78.140  1.00  0.00            
ATOM   1178    O HYP    30      86.430  75.510  77.340  1.00  0.00            
ATOM   1179    N GLY    31      85.040  76.820  78.460  1.00  0.00            
ATOM   1180    H GLY    31      84.370  76.930  79.220  1.00  0.00            
ATOM   1181   CA GLY    31      85.670  78.080  77.900  1.00  0.00            
ATOM   1182  HA1 GLY    31      85.020  78.860  78.300  1.00  0.00            
ATOM   1183  HA2 GLY    31      85.600  78.040  76.820  1.00  0.00            
ATOM   1184    C GLY    31      87.130  78.290  78.420  1.00  0.00            
ATOM   1185    O GLY    31      87.510  77.780  79.470  1.00  0.00            
ATOM   1186    N PRO    32      87.940  79.060  77.680  1.00  0.00            
ATOM   1187   CD PRO    32      87.550  79.690  76.470  1.00  0.00            
ATOM   1188  HD1 PRO    32      86.760  80.400  76.690  1.00  0.00            
ATOM   1189  HD2 PRO    32      87.160  79.030  75.690  1.00  0.00            
ATOM   1190   CG PRO    32      88.740  80.530  75.960  1.00  0.00            
ATOM   1191  HG1 PRO    32      88.590  81.470  76.490  1.00  0.00            
ATOM   1192  HG2 PRO    32      88.810  80.690  74.880  1.00  0.00            
ATOM   1193   CB PRO    32      89.940  79.870  76.580  1.00  0.00            
ATOM   1194  HB1 PRO    32      90.760  80.550  76.780  1.00  0.00            
ATOM   1195  HB2 PRO    32      90.230  79.070  75.890  1.00  0.00            
ATOM   1196   CA PRO    32      89.380  79.310  77.900  1.00  0.00            
ATOM   1197   HA PRO    32      89.950  78.400  78.100  1.00  0.00            
ATOM   1198    C PRO    32      89.470  80.330  79.030  1.00  0.00            
ATOM   1199    O PRO    32      88.590  81.220  79.160  1.00  0.00            
ATOM   1200    N HYP    33      90.540  80.310  79.840  1.00  0.00            
ATOM   1201  CD2 HYP    33      91.320  79.100  80.220  1.00  0.00            
ATOM   1202 1HD2 HYP    33      92.260  79.050  79.670  1.00  0.00            
ATOM   1203 2HD2 HYP    33      90.800  78.190  79.950  1.00  0.00            
ATOM   1204   CG HYP    33      91.470  79.270  81.720  1.00  0.00            
ATOM   1205   HG HYP    33      92.220  78.590  82.100  1.00  0.00            
ATOM   1206  OD1 HYP    33      90.320  78.930  82.410  1.00  0.00            
ATOM   1207  HD1 HYP    33      90.550  78.720  83.320  1.00  0.00            
ATOM   1208   CB HYP    33      91.820  80.730  81.830  1.00  0.00            
ATOM   1209  HB1 HYP    33      92.890  80.750  81.650  1.00  0.00            
ATOM   1210  HB2 HYP    33      91.520  81.220  82.750  1.00  0.00            
ATOM   1211   CA HYP    33      90.920  81.320  80.780  1.00  0.00            
ATOM   1212   HA HYP    33      89.980  81.620  81.260  1.00  0.00            
ATOM   1213    C HYP    33      91.560  82.460  80.080  1.00  0.00            
ATOM   1214    O HYP    33      92.400  82.240  79.190  1.00  0.00            
ATOM   1215    N GLY    34      91.270  83.650  80.520  1.00  0.00            
ATOM   1216    H GLY    34      90.530  83.810  81.190  1.00  0.00            
ATOM   1217   CA GLY    34      92.000  84.840  80.030  1.00  0.00            
ATOM   1218  HA1 GLY    34      91.920  84.930  78.950  1.00  0.00            
ATOM   1219  HA2 GLY    34      93.040  84.730  80.360  1.00  0.00            
ATOM   1220    C GLY    34      91.430  86.120  80.720  1.00  0.00            
ATOM   1221    O GLY    34      90.290  86.220  81.160  1.00  0.00            
ATOM   1222    N NH2    35      92.200  87.200  80.640  1.00  0.00            
ATOM   1223   H2 NH2    35      92.950  87.170  79.970  1.00  0.00            
ATOM   1224   H1 NH2    35      91.614  86.614  80.054  1.00  0.00            
TER
