# Supplementary material for: A solution structure analysis reveals a bent collagen triple helix in the complement activation recognition molecule mannan-binding lectin
Source: J Biol Chem. 2022 Dec 15;299(2):102799. doi: 10.1016/j.jbc.2022.102799 (PMC9898670; doi:10.1016/j.jbc.2022.102799)
Supplement: top10-mblE [file mmc5.zip › 1-MBL-E_242.pdb]

ATOM      1  CH3 ACE     1      54.340  14.410  37.790  1.00  0.00            
ATOM      2 1HH3 ACE     1      54.370  13.660  38.590  1.00  0.00            
ATOM      3 2HH3 ACE     1      53.350  14.570  37.360  1.00  0.00            
ATOM      4 3HH3 ACE     1      55.020  14.190  36.970  1.00  0.00            
ATOM      5    C ACE     1      54.830  15.730  38.300  1.00  0.00            
ATOM      6    O ACE     1      55.310  15.830  39.440  1.00  0.00            
ATOM      7    N PRO     2      54.760  16.770  37.440  1.00  0.00            
ATOM      8   CD PRO     2      54.390  16.670  36.000  1.00  0.00            
ATOM      9  HD1 PRO     2      53.320  16.820  35.850  1.00  0.00            
ATOM     10  HD2 PRO     2      54.690  15.760  35.460  1.00  0.00            
ATOM     11   CG PRO     2      55.100  17.870  35.450  1.00  0.00            
ATOM     12  HG1 PRO     2      54.820  18.220  34.460  1.00  0.00            
ATOM     13  HG2 PRO     2      56.150  17.550  35.410  1.00  0.00            
ATOM     14   CB PRO     2      55.030  18.960  36.570  1.00  0.00            
ATOM     15  HB1 PRO     2      54.160  19.610  36.450  1.00  0.00            
ATOM     16  HB2 PRO     2      55.960  19.520  36.570  1.00  0.00            
ATOM     17   CA PRO     2      55.000  18.090  37.790  1.00  0.00            
ATOM     18   HA PRO     2      56.020  18.080  38.190  1.00  0.00            
ATOM     19    C PRO     2      54.060  18.680  38.880  1.00  0.00            
ATOM     20    O PRO     2      52.910  18.330  38.880  1.00  0.00            
ATOM     21    N HYP     3      54.490  19.640  39.720  1.00  0.00            
ATOM     22  CD2 HYP     3      55.820  20.210  39.630  1.00  0.00            
ATOM     23 1HD2 HYP     3      55.800  20.860  38.750  1.00  0.00            
ATOM     24 2HD2 HYP     3      56.590  19.430  39.610  1.00  0.00            
ATOM     25   CG HYP     3      55.970  21.000  40.930  1.00  0.00            
ATOM     26   HG HYP     3      56.690  21.790  40.680  1.00  0.00            
ATOM     27  OD1 HYP     3      56.570  20.380  41.990  1.00  0.00            
ATOM     28  HD1 HYP     3      56.620  21.160  42.550  1.00  0.00            
ATOM     29   CB HYP     3      54.610  21.510  41.230  1.00  0.00            
ATOM     30  HB1 HYP     3      54.380  22.450  40.720  1.00  0.00            
ATOM     31  HB2 HYP     3      54.420  21.730  42.280  1.00  0.00            
ATOM     32   CA HYP     3      53.720  20.380  40.750  1.00  0.00            
ATOM     33   HA HYP     3      53.440  19.690  41.540  1.00  0.00            
ATOM     34    C HYP     3      52.460  21.120  40.350  1.00  0.00            
ATOM     35    O HYP     3      52.280  21.510  39.170  1.00  0.00            
ATOM     36    N GLY     4      51.520  21.300  41.300  1.00  0.00            
ATOM     37    H GLY     4      51.710  20.920  42.210  1.00  0.00            
ATOM     38   CA GLY     4      50.230  21.960  41.100  1.00  0.00            
ATOM     39  HA1 GLY     4      49.650  21.700  41.980  1.00  0.00            
ATOM     40  HA2 GLY     4      49.850  21.590  40.140  1.00  0.00            
ATOM     41    C GLY     4      50.260  23.440  40.900  1.00  0.00            
ATOM     42    O GLY     4      51.320  24.010  40.980  1.00  0.00            
ATOM     43    N PRO     5      49.140  24.120  40.770  1.00  0.00            
ATOM     44   CD PRO     5      47.800  23.640  40.640  1.00  0.00            
ATOM     45  HD1 PRO     5      47.630  22.970  41.480  1.00  0.00            
ATOM     46  HD2 PRO     5      47.670  23.070  39.710  1.00  0.00            
ATOM     47   CG PRO     5      46.830  24.900  40.610  1.00  0.00            
ATOM     48  HG1 PRO     5      46.600  25.270  41.610  1.00  0.00            
ATOM     49  HG2 PRO     5      45.930  24.610  40.080  1.00  0.00            
ATOM     50   CB PRO     5      47.760  25.970  40.000  1.00  0.00            
ATOM     51  HB1 PRO     5      47.400  26.950  40.320  1.00  0.00            
ATOM     52  HB2 PRO     5      47.650  25.950  38.910  1.00  0.00            
ATOM     53   CA PRO     5      49.160  25.580  40.590  1.00  0.00            
ATOM     54   HA PRO     5      49.960  25.690  39.850  1.00  0.00            
ATOM     55    C PRO     5      49.430  26.390  41.880  1.00  0.00            
ATOM     56    O PRO     5      49.170  25.940  42.980  1.00  0.00            
ATOM     57    N HYP     6      50.090  27.540  41.750  1.00  0.00            
ATOM     58  CD2 HYP     6      50.470  28.240  40.530  1.00  0.00            
ATOM     59 1HD2 HYP     6      49.650  28.880  40.210  1.00  0.00            
ATOM     60 2HD2 HYP     6      50.730  27.650  39.650  1.00  0.00            
ATOM     61   CG HYP     6      51.660  29.070  40.910  1.00  0.00            
ATOM     62   HG HYP     6      51.690  29.970  40.300  1.00  0.00            
ATOM     63  OD1 HYP     6      52.880  28.350  40.790  1.00  0.00            
ATOM     64  HD1 HYP     6      53.610  28.760  41.270  1.00  0.00            
ATOM     65   CB HYP     6      51.490  29.360  42.460  1.00  0.00            
ATOM     66  HB1 HYP     6      51.020  30.340  42.590  1.00  0.00            
ATOM     67  HB2 HYP     6      52.440  29.330  42.990  1.00  0.00            
ATOM     68   CA HYP     6      50.660  28.140  42.930  1.00  0.00            
ATOM     69   HA HYP     6      51.280  27.400  43.430  1.00  0.00            
ATOM     70    C HYP     6      49.700  28.730  43.900  1.00  0.00            
ATOM     71    O HYP     6      48.640  29.240  43.460  1.00  0.00            
ATOM     72    N GLY     7      50.070  28.670  45.190  1.00  0.00            
ATOM     73    H GLY     7      50.890  28.100  45.290  1.00  0.00            
ATOM     74   CA GLY     7      49.340  29.140  46.300  1.00  0.00            
ATOM     75  HA1 GLY     7      49.990  29.080  47.170  1.00  0.00            
ATOM     76  HA2 GLY     7      48.500  28.460  46.470  1.00  0.00            
ATOM     77    C GLY     7      48.830  30.610  46.340  1.00  0.00            
ATOM     78    O GLY     7      49.430  31.450  45.660  1.00  0.00            
ATOM     79    N PRO     8      47.850  30.930  47.200  1.00  0.00            
ATOM     80   CD PRO     8      47.250  30.080  48.220  1.00  0.00            
ATOM     81  HD1 PRO     8      47.930  29.540  48.870  1.00  0.00            
ATOM     82  HD2 PRO     8      46.520  29.450  47.710  1.00  0.00            
ATOM     83   CG PRO     8      46.460  31.000  49.140  1.00  0.00            
ATOM     84  HG1 PRO     8      47.170  31.280  49.910  1.00  0.00            
ATOM     85  HG2 PRO     8      45.480  30.640  49.470  1.00  0.00            
ATOM     86   CB PRO     8      46.180  32.210  48.290  1.00  0.00            
ATOM     87  HB1 PRO     8      45.910  33.150  48.780  1.00  0.00            
ATOM     88  HB2 PRO     8      45.360  31.910  47.630  1.00  0.00            
ATOM     89   CA PRO     8      47.430  32.320  47.430  1.00  0.00            
ATOM     90   HA PRO     8      47.170  32.750  46.460  1.00  0.00            
ATOM     91    C PRO     8      48.520  33.180  48.060  1.00  0.00            
ATOM     92    O PRO     8      49.500  32.670  48.610  1.00  0.00            
ATOM     93    N HYP     9      48.200  34.490  48.130  1.00  0.00            
ATOM     94  CD2 HYP     9      47.210  35.210  47.390  1.00  0.00            
ATOM     95 1HD2 HYP     9      46.200  35.300  47.770  1.00  0.00            
ATOM     96 2HD2 HYP     9      47.200  34.790  46.390  1.00  0.00            
ATOM     97   CG HYP     9      47.810  36.570  47.270  1.00  0.00            
ATOM     98   HG HYP     9      47.110  37.410  47.180  1.00  0.00            
ATOM     99  OD1 HYP     9      48.760  36.670  46.150  1.00  0.00            
ATOM    100  HD1 HYP     9      48.350  36.280  45.380  1.00  0.00            
ATOM    101   CB HYP     9      48.540  36.810  48.610  1.00  0.00            
ATOM    102  HB1 HYP     9      47.820  37.160  49.340  1.00  0.00            
ATOM    103  HB2 HYP     9      49.310  37.580  48.650  1.00  0.00            
ATOM    104   CA HYP     9      49.070  35.430  48.840  1.00  0.00            
ATOM    105   HA HYP     9      50.000  35.400  48.270  1.00  0.00            
ATOM    106    C HYP     9      49.290  35.030  50.270  1.00  0.00            
ATOM    107    O HYP     9      48.350  34.710  50.960  1.00  0.00            
ATOM    108    N GLY    10      50.470  35.350  50.790  1.00  0.00            
ATOM    109    H GLY    10      51.140  35.910  50.280  1.00  0.00            
ATOM    110   CA GLY    10      50.810  35.270  52.220  1.00  0.00            
ATOM    111  HA1 GLY    10      51.890  35.370  52.340  1.00  0.00            
ATOM    112  HA2 GLY    10      50.520  34.290  52.600  1.00  0.00            
ATOM    113    C GLY    10      50.120  36.330  53.120  1.00  0.00            
ATOM    114    O GLY    10      49.430  37.150  52.620  1.00  0.00            
ATOM    115    N PRO    11      50.430  36.300  54.440  1.00  0.00            
ATOM    116   CD PRO    11      51.230  35.320  55.200  1.00  0.00            
ATOM    117  HD1 PRO    11      52.210  35.260  54.740  1.00  0.00            
ATOM    118  HD2 PRO    11      50.660  34.390  55.270  1.00  0.00            
ATOM    119   CG PRO    11      51.450  35.960  56.570  1.00  0.00            
ATOM    120  HG1 PRO    11      52.320  36.610  56.610  1.00  0.00            
ATOM    121  HG2 PRO    11      51.490  35.260  57.410  1.00  0.00            
ATOM    122   CB PRO    11      50.080  36.720  56.730  1.00  0.00            
ATOM    123  HB1 PRO    11      50.040  37.450  57.540  1.00  0.00            
ATOM    124  HB2 PRO    11      49.290  35.990  56.880  1.00  0.00            
ATOM    125   CA PRO    11      49.940  37.310  55.380  1.00  0.00            
ATOM    126   HA PRO    11      48.900  37.580  55.210  1.00  0.00            
ATOM    127    C PRO    11      50.680  38.610  55.250  1.00  0.00            
ATOM    128    O PRO    11      51.760  38.710  54.680  1.00  0.00            
ATOM    129    N HYP    12      50.070  39.770  55.810  1.00  0.00            
ATOM    130  CD2 HYP    12      48.760  39.900  56.460  1.00  0.00            
ATOM    131 1HD2 HYP    12      48.740  39.560  57.500  1.00  0.00            
ATOM    132 2HD2 HYP    12      47.990  39.350  55.930  1.00  0.00            
ATOM    133   CG HYP    12      48.490  41.380  56.500  1.00  0.00            
ATOM    134   HG HYP    12      47.970  41.580  57.440  1.00  0.00            
ATOM    135  OD1 HYP    12      47.870  41.780  55.330  1.00  0.00            
ATOM    136  HD1 HYP    12      46.920  41.670  55.270  1.00  0.00            
ATOM    137   CB HYP    12      49.840  42.100  56.580  1.00  0.00            
ATOM    138  HB1 HYP    12      50.110  42.170  57.630  1.00  0.00            
ATOM    139  HB2 HYP    12      49.820  43.120  56.180  1.00  0.00            
ATOM    140   CA HYP    12      50.710  41.120  55.810  1.00  0.00            
ATOM    141   HA HYP    12      50.890  41.510  54.810  1.00  0.00            
ATOM    142    C HYP    12      52.090  40.940  56.500  1.00  0.00            
ATOM    143    O HYP    12      52.290  40.110  57.360  1.00  0.00            
ATOM    144    N GLY    13      53.080  41.760  56.120  1.00  0.00            
ATOM    145    H GLY    13      52.900  42.470  55.430  1.00  0.00            
ATOM    146   CA GLY    13      54.370  41.760  56.770  1.00  0.00            
ATOM    147  HA1 GLY    13      55.010  42.230  56.020  1.00  0.00            
ATOM    148  HA2 GLY    13      54.590  40.710  56.960  1.00  0.00            
ATOM    149    C GLY    13      54.380  42.540  58.120  1.00  0.00            
ATOM    150    O GLY    13      53.370  43.030  58.580  1.00  0.00            
ATOM    151    N PRO    14      55.550  42.610  58.820  1.00  0.00            
ATOM    152   CD PRO    14      56.860  42.330  58.290  1.00  0.00            
ATOM    153  HD1 PRO    14      57.040  42.660  57.270  1.00  0.00            
ATOM    154  HD2 PRO    14      57.150  41.290  58.420  1.00  0.00            
ATOM    155   CG PRO    14      57.790  42.900  59.360  1.00  0.00            
ATOM    156  HG1 PRO    14      58.260  43.820  59.020  1.00  0.00            
ATOM    157  HG2 PRO    14      58.690  42.280  59.450  1.00  0.00            
ATOM    158   CB PRO    14      56.980  42.970  60.600  1.00  0.00            
ATOM    159  HB1 PRO    14      57.320  43.790  61.240  1.00  0.00            
ATOM    160  HB2 PRO    14      57.060  42.080  61.230  1.00  0.00            
ATOM    161   CA PRO    14      55.550  43.190  60.180  1.00  0.00            
ATOM    162   HA PRO    14      54.920  42.570  60.820  1.00  0.00            
ATOM    163    C PRO    14      55.130  44.670  60.310  1.00  0.00            
ATOM    164    O PRO    14      55.280  45.470  59.380  1.00  0.00            
ATOM    165    N HYP    15      54.790  45.050  61.540  1.00  0.00            
ATOM    166  CD2 HYP    15      54.420  44.210  62.690  1.00  0.00            
ATOM    167 1HD2 HYP    15      55.330  44.080  63.270  1.00  0.00            
ATOM    168 2HD2 HYP    15      54.070  43.210  62.450  1.00  0.00            
ATOM    169   CG HYP    15      53.370  45.090  63.420  1.00  0.00            
ATOM    170   HG HYP    15      53.290  44.760  64.450  1.00  0.00            
ATOM    171  OD1 HYP    15      52.110  45.100  62.830  1.00  0.00            
ATOM    172  HD1 HYP    15      51.510  44.440  63.190  1.00  0.00            
ATOM    173   CB HYP    15      54.010  46.460  63.410  1.00  0.00            
ATOM    174  HB1 HYP    15      54.830  46.470  64.130  1.00  0.00            
ATOM    175  HB2 HYP    15      53.270  47.230  63.610  1.00  0.00            
ATOM    176   CA HYP    15      54.540  46.380  61.950  1.00  0.00            
ATOM    177   HA HYP    15      53.740  46.630  61.250  1.00  0.00            
ATOM    178    C HYP    15      55.740  47.400  61.830  1.00  0.00            
ATOM    179    O HYP    15      56.910  46.970  62.010  1.00  0.00            
ATOM    180    N GLY    16      55.480  48.610  61.410  1.00  0.00            
ATOM    181    H GLY    16      54.500  48.850  61.290  1.00  0.00            
ATOM    182   CA GLY    16      56.510  49.640  61.130  1.00  0.00            
ATOM    183  HA1 GLY    16      56.070  50.470  60.580  1.00  0.00            
ATOM    184  HA2 GLY    16      57.260  49.210  60.460  1.00  0.00            
ATOM    185    C GLY    16      57.210  50.120  62.490  1.00  0.00            
ATOM    186    O GLY    16      56.730  50.000  63.630  1.00  0.00            
ATOM    187    N GLU    17      58.390  50.720  62.470  1.00  0.00            
ATOM    188    H GLU    17      58.850  50.770  61.570  1.00  0.00            
ATOM    189   CA GLU    17      59.320  50.870  63.670  1.00  0.00            
ATOM    190   HA GLU    17      59.020  50.050  64.320  1.00  0.00            
ATOM    191   CB GLU    17      60.780  50.850  63.190  1.00  0.00            
ATOM    192  HB1 GLU    17      60.830  49.930  62.600  1.00  0.00            
ATOM    193  HB2 GLU    17      61.350  50.710  64.110  1.00  0.00            
ATOM    194   CG GLU    17      61.310  51.990  62.410  1.00  0.00            
ATOM    195  HG1 GLU    17      61.170  52.890  63.010  1.00  0.00            
ATOM    196  HG2 GLU    17      60.740  52.090  61.480  1.00  0.00            
ATOM    197   CD GLU    17      62.800  51.930  62.080  1.00  0.00            
ATOM    198  OE1 GLU    17      63.490  52.650  62.780  1.00  0.00            
ATOM    199  OE2 GLU    17      63.250  51.060  61.240  1.00  0.00            
ATOM    200    C GLU    17      59.010  52.180  64.360  1.00  0.00            
ATOM    201    O GLU    17      58.540  53.200  63.750  1.00  0.00            
ATOM    202    N HYP    18      59.220  52.200  65.680  1.00  0.00            
ATOM    203  CD2 HYP    18      59.590  51.160  66.580  1.00  0.00            
ATOM    204 1HD2 HYP    18      60.640  51.220  66.860  1.00  0.00            
ATOM    205 2HD2 HYP    18      59.480  50.170  66.140  1.00  0.00            
ATOM    206   CG HYP    18      58.720  51.360  67.840  1.00  0.00            
ATOM    207   HG HYP    18      59.080  50.900  68.750  1.00  0.00            
ATOM    208  OD1 HYP    18      57.420  50.930  67.540  1.00  0.00            
ATOM    209  HD1 HYP    18      56.780  51.360  68.110  1.00  0.00            
ATOM    210   CB HYP    18      58.800  52.900  68.010  1.00  0.00            
ATOM    211  HB1 HYP    18      59.750  53.090  68.520  1.00  0.00            
ATOM    212  HB2 HYP    18      57.960  53.340  68.550  1.00  0.00            
ATOM    213   CA HYP    18      58.850  53.340  66.520  1.00  0.00            
ATOM    214   HA HYP    18      57.790  53.520  66.320  1.00  0.00            
ATOM    215    C HYP    18      59.760  54.560  66.240  1.00  0.00            
ATOM    216    O HYP    18      61.050  54.500  66.240  1.00  0.00            
ATOM    217    N GLY    19      59.050  55.730  66.130  1.00  0.00            
ATOM    218    H GLY    19      58.080  55.740  66.400  1.00  0.00            
ATOM    219   CA GLY    19      59.590  57.060  65.890  1.00  0.00            
ATOM    220  HA1 GLY    19      58.830  57.800  65.640  1.00  0.00            
ATOM    221  HA2 GLY    19      60.420  56.910  65.200  1.00  0.00            
ATOM    222    C GLY    19      60.180  57.630  67.180  1.00  0.00            
ATOM    223    O GLY    19      59.610  57.520  68.260  1.00  0.00            
ATOM    224    N GLN    20      61.330  58.370  67.130  1.00  0.00            
ATOM    225    H GLN    20      61.590  58.790  66.250  1.00  0.00            
ATOM    226   CA GLN    20      61.840  59.050  68.290  1.00  0.00            
ATOM    227   HA GLN    20      61.070  59.240  69.040  1.00  0.00            
ATOM    228   CB GLN    20      62.830  58.050  68.850  1.00  0.00            
ATOM    229  HB1 GLN    20      62.370  57.060  68.820  1.00  0.00            
ATOM    230  HB2 GLN    20      63.010  58.150  69.920  1.00  0.00            
ATOM    231   CG GLN    20      64.190  57.840  68.120  1.00  0.00            
ATOM    232  HG1 GLN    20      64.710  57.080  68.700  1.00  0.00            
ATOM    233  HG2 GLN    20      64.940  58.630  68.190  1.00  0.00            
ATOM    234   CD GLN    20      64.150  57.200  66.750  1.00  0.00            
ATOM    235  OE1 GLN    20      63.940  57.810  65.690  1.00  0.00            
ATOM    236  NE2 GLN    20      64.200  55.890  66.670  1.00  0.00            
ATOM    237 1HE2 GLN    20      64.110  55.260  67.440  1.00  0.00            
ATOM    238 2HE2 GLN    20      64.140  55.550  65.720  1.00  0.00            
ATOM    239    C GLN    20      62.560  60.420  67.920  1.00  0.00            
ATOM    240    O GLN    20      62.580  60.740  66.760  1.00  0.00            
ATOM    241    N GLY    21      63.100  61.220  68.860  1.00  0.00            
ATOM    242    H GLY    21      63.120  60.850  69.800  1.00  0.00            
ATOM    243   CA GLY    21      63.610  62.550  68.570  1.00  0.00            
ATOM    244  HA1 GLY    21      64.190  62.610  67.650  1.00  0.00            
ATOM    245  HA2 GLY    21      64.260  62.900  69.370  1.00  0.00            
ATOM    246    C GLY    21      62.500  63.550  68.390  1.00  0.00            
ATOM    247    O GLY    21      61.360  63.210  68.590  1.00  0.00            
ATOM    248    N LEU    22      62.890  64.820  68.170  1.00  0.00            
ATOM    249    H LEU    22      63.830  64.920  67.810  1.00  0.00            
ATOM    250   CA LEU    22      62.050  66.050  68.230  1.00  0.00            
ATOM    251   HA LEU    22      61.080  65.820  68.650  1.00  0.00            
ATOM    252   CB LEU    22      62.740  67.010  69.190  1.00  0.00            
ATOM    253  HB1 LEU    22      63.790  67.170  68.960  1.00  0.00            
ATOM    254  HB2 LEU    22      62.740  66.550  70.180  1.00  0.00            
ATOM    255   CG LEU    22      62.160  68.470  69.340  1.00  0.00            
ATOM    256   HG LEU    22      62.270  69.000  68.390  1.00  0.00            
ATOM    257  CD1 LEU    22      60.710  68.670  69.730  1.00  0.00            
ATOM    258 1HD1 LEU    22      60.280  69.650  69.520  1.00  0.00            
ATOM    259 2HD1 LEU    22      60.020  68.000  69.220  1.00  0.00            
ATOM    260 3HD1 LEU    22      60.660  68.480  70.800  1.00  0.00            
ATOM    261  CD2 LEU    22      63.050  69.170  70.330  1.00  0.00            
ATOM    262 1HD2 LEU    22      62.720  70.190  70.490  1.00  0.00            
ATOM    263 2HD2 LEU    22      63.250  68.590  71.240  1.00  0.00            
ATOM    264 3HD2 LEU    22      64.000  69.380  69.850  1.00  0.00            
ATOM    265    C LEU    22      61.940  66.720  66.850  1.00  0.00            
ATOM    266    O LEU    22      63.040  66.780  66.200  1.00  0.00            
ATOM    267    N ARG    23      60.810  67.270  66.440  1.00  0.00            
ATOM    268    H ARG    23      59.990  67.050  66.980  1.00  0.00            
ATOM    269   CA ARG    23      60.640  68.160  65.310  1.00  0.00            
ATOM    270   HA ARG    23      61.530  68.640  64.900  1.00  0.00            
ATOM    271   CB ARG    23      60.120  67.390  64.030  1.00  0.00            
ATOM    272  HB1 ARG    23      60.760  66.530  63.810  1.00  0.00            
ATOM    273  HB2 ARG    23      60.130  68.040  63.160  1.00  0.00            
ATOM    274   CG ARG    23      58.720  66.980  64.270  1.00  0.00            
ATOM    275  HG1 ARG    23      58.160  67.920  64.370  1.00  0.00            
ATOM    276  HG2 ARG    23      58.760  66.360  65.170  1.00  0.00            
ATOM    277   CD ARG    23      58.020  66.260  63.170  1.00  0.00            
ATOM    278  HD1 ARG    23      58.300  65.210  63.220  1.00  0.00            
ATOM    279  HD2 ARG    23      58.400  66.630  62.220  1.00  0.00            
ATOM    280   NE ARG    23      56.510  66.380  63.170  1.00  0.00            
ATOM    281   HE ARG    23      56.160  67.210  63.630  1.00  0.00            
ATOM    282   CZ ARG    23      55.720  65.460  62.560  1.00  0.00            
ATOM    283  NH1 ARG    23      54.400  65.590  62.580  1.00  0.00            
ATOM    284 1HH1 ARG    23      54.130  66.520  62.840  1.00  0.00            
ATOM    285 2HH1 ARG    23      53.850  65.070  61.910  1.00  0.00            
ATOM    286  NH2 ARG    23      56.190  64.530  61.700  1.00  0.00            
ATOM    287 1HH2 ARG    23      57.160  64.530  61.440  1.00  0.00            
ATOM    288 2HH2 ARG    23      55.550  63.810  61.390  1.00  0.00            
ATOM    289    C ARG    23      59.720  69.390  65.530  1.00  0.00            
ATOM    290    O ARG    23      59.520  70.230  64.710  1.00  0.00            
ATOM    291    N GLY    25      59.400  69.590  66.830  1.00  0.00            
ATOM    292    H GLY    25      59.660  68.810  67.420  1.00  0.00            
ATOM    293   CA GLY    25      58.790  70.810  67.390  1.00  0.00            
ATOM    294  HA1 GLY    25      58.600  70.670  68.460  1.00  0.00            
ATOM    295  HA2 GLY    25      57.790  70.860  66.960  1.00  0.00            
ATOM    296    C GLY    25      59.530  72.180  67.050  1.00  0.00            
ATOM    297    O GLY    25      60.750  72.180  67.160  1.00  0.00            
ATOM    298    N PRO    26      58.860  73.300  66.660  1.00  0.00            
ATOM    299   CD PRO    26      57.410  73.330  66.350  1.00  0.00            
ATOM    300  HD1 PRO    26      56.790  73.110  67.220  1.00  0.00            
ATOM    301  HD2 PRO    26      57.200  72.630  65.550  1.00  0.00            
ATOM    302   CG PRO    26      57.030  74.750  65.870  1.00  0.00            
ATOM    303  HG1 PRO    26      56.950  75.380  66.750  1.00  0.00            
ATOM    304  HG2 PRO    26      56.150  74.830  65.230  1.00  0.00            
ATOM    305   CB PRO    26      58.350  75.020  65.190  1.00  0.00            
ATOM    306  HB1 PRO    26      58.500  76.070  64.950  1.00  0.00            
ATOM    307  HB2 PRO    26      58.430  74.450  64.260  1.00  0.00            
ATOM    308   CA PRO    26      59.400  74.540  66.190  1.00  0.00            
ATOM    309   HA PRO    26      60.350  74.310  65.700  1.00  0.00            
ATOM    310    C PRO    26      59.780  75.450  67.340  1.00  0.00            
ATOM    311    O PRO    26      59.340  75.200  68.470  1.00  0.00            
ATOM    312    N HYP    27      60.410  76.610  67.130  1.00  0.00            
ATOM    313  CD2 HYP    27      61.020  77.010  65.910  1.00  0.00            
ATOM    314 1HD2 HYP    27      60.190  77.450  65.350  1.00  0.00            
ATOM    315 2HD2 HYP    27      61.540  76.260  65.310  1.00  0.00            
ATOM    316   CG HYP    27      62.000  78.170  66.230  1.00  0.00            
ATOM    317   HG HYP    27      62.140  78.840  65.380  1.00  0.00            
ATOM    318  OD1 HYP    27      63.310  77.670  66.660  1.00  0.00            
ATOM    319  HD1 HYP    27      63.530  76.890  66.150  1.00  0.00            
ATOM    320   CB HYP    27      61.230  78.910  67.300  1.00  0.00            
ATOM    321  HB1 HYP    27      60.480  79.590  66.890  1.00  0.00            
ATOM    322  HB2 HYP    27      61.780  79.620  67.920  1.00  0.00            
ATOM    323   CA HYP    27      60.690  77.740  68.110  1.00  0.00            
ATOM    324   HA HYP    27      61.480  77.490  68.810  1.00  0.00            
ATOM    325    C HYP    27      59.490  78.090  68.970  1.00  0.00            
ATOM    326    O HYP    27      58.460  78.520  68.440  1.00  0.00            
ATOM    327    N GLY    28      59.570  77.960  70.290  1.00  0.00            
ATOM    328    H GLY    28      60.340  77.400  70.630  1.00  0.00            
ATOM    329   CA GLY    28      58.640  78.550  71.280  1.00  0.00            
ATOM    330  HA1 GLY    28      58.930  78.280  72.300  1.00  0.00            
ATOM    331  HA2 GLY    28      57.660  78.080  71.180  1.00  0.00            
ATOM    332    C GLY    28      58.420  80.100  71.180  1.00  0.00            
ATOM    333    O GLY    28      58.900  80.790  70.330  1.00  0.00            
ATOM    334    N PRO    29      57.590  80.680  72.100  1.00  0.00            
ATOM    335   CD PRO    29      56.860  80.010  73.190  1.00  0.00            
ATOM    336  HD1 PRO    29      57.520  80.220  74.040  1.00  0.00            
ATOM    337  HD2 PRO    29      56.790  78.920  73.090  1.00  0.00            
ATOM    338   CG PRO    29      55.510  80.760  73.400  1.00  0.00            
ATOM    339  HG1 PRO    29      55.220  80.520  74.430  1.00  0.00            
ATOM    340  HG2 PRO    29      54.810  80.480  72.610  1.00  0.00            
ATOM    341   CB PRO    29      56.080  82.190  73.240  1.00  0.00            
ATOM    342  HB1 PRO    29      56.410  82.480  74.240  1.00  0.00            
ATOM    343  HB2 PRO    29      55.200  82.720  72.880  1.00  0.00            
ATOM    344   CA PRO    29      57.150  82.130  72.190  1.00  0.00            
ATOM    345   HA PRO    29      56.680  82.330  71.220  1.00  0.00            
ATOM    346    C PRO    29      58.240  83.070  72.650  1.00  0.00            
ATOM    347    O PRO    29      59.250  82.680  73.270  1.00  0.00            
ATOM    348    N HYP    30      58.170  84.390  72.270  1.00  0.00            
ATOM    349  CD2 HYP    30      57.300  84.980  71.300  1.00  0.00            
ATOM    350 1HD2 HYP    30      56.360  85.190  71.800  1.00  0.00            
ATOM    351 2HD2 HYP    30      57.060  84.390  70.410  1.00  0.00            
ATOM    352   CG HYP    30      57.930  86.250  70.840  1.00  0.00            
ATOM    353   HG HYP    30      57.250  86.980  70.400  1.00  0.00            
ATOM    354  OD1 HYP    30      58.890  85.930  69.920  1.00  0.00            
ATOM    355  HD1 HYP    30      59.300  86.740  69.600  1.00  0.00            
ATOM    356   CB HYP    30      58.590  86.720  72.150  1.00  0.00            
ATOM    357  HB1 HYP    30      57.720  87.030  72.730  1.00  0.00            
ATOM    358  HB2 HYP    30      59.430  87.420  72.170  1.00  0.00            
ATOM    359   CA HYP    30      59.160  85.380  72.690  1.00  0.00            
ATOM    360   HA HYP    30      60.100  85.270  72.160  1.00  0.00            
ATOM    361    C HYP    30      59.420  85.410  74.190  1.00  0.00            
ATOM    362    O HYP    30      58.510  85.170  74.940  1.00  0.00            
ATOM    363    N GLY    31      60.710  85.660  74.490  1.00  0.00            
ATOM    364    H GLY    31      61.390  85.840  73.760  1.00  0.00            
ATOM    365   CA GLY    31      61.060  85.850  75.880  1.00  0.00            
ATOM    366  HA1 GLY    31      62.140  85.990  75.820  1.00  0.00            
ATOM    367  HA2 GLY    31      60.870  85.010  76.550  1.00  0.00            
ATOM    368    C GLY    31      60.540  87.180  76.400  1.00  0.00            
ATOM    369    O GLY    31      59.780  87.900  75.740  1.00  0.00            
ATOM    370    N PRO    32      60.930  87.450  77.650  1.00  0.00            
ATOM    371   CD PRO    32      61.590  86.570  78.640  1.00  0.00            
ATOM    372  HD1 PRO    32      62.680  86.570  78.670  1.00  0.00            
ATOM    373  HD2 PRO    32      61.210  85.580  78.380  1.00  0.00            
ATOM    374   CG PRO    32      61.120  87.050  80.030  1.00  0.00            
ATOM    375  HG1 PRO    32      61.830  86.700  80.770  1.00  0.00            
ATOM    376  HG2 PRO    32      60.110  86.730  80.290  1.00  0.00            
ATOM    377   CB PRO    32      61.090  88.520  79.810  1.00  0.00            
ATOM    378  HB1 PRO    32      62.070  89.000  79.890  1.00  0.00            
ATOM    379  HB2 PRO    32      60.320  89.020  80.390  1.00  0.00            
ATOM    380   CA PRO    32      60.610  88.690  78.320  1.00  0.00            
ATOM    381   HA PRO    32      59.530  88.820  78.250  1.00  0.00            
ATOM    382    C PRO    32      61.350  89.870  77.710  1.00  0.00            
ATOM    383    O PRO    32      62.450  89.720  77.200  1.00  0.00            
ATOM    384    N HYP    33      60.890  91.100  77.970  1.00  0.00            
ATOM    385  CD2 HYP    33      59.600  91.390  78.630  1.00  0.00            
ATOM    386 1HD2 HYP    33      59.650  91.350  79.720  1.00  0.00            
ATOM    387 2HD2 HYP    33      58.790  90.730  78.320  1.00  0.00            
ATOM    388   CG HYP    33      59.140  92.780  78.150  1.00  0.00            
ATOM    389   HG HYP    33      58.550  93.280  78.920  1.00  0.00            
ATOM    390  OD1 HYP    33      58.420  92.750  76.960  1.00  0.00            
ATOM    391  HD1 HYP    33      58.010  93.620  76.980  1.00  0.00            
ATOM    392   CB HYP    33      60.490  93.430  78.000  1.00  0.00            
ATOM    393  HB1 HYP    33      60.680  93.660  79.050  1.00  0.00            
ATOM    394  HB2 HYP    33      60.490  94.270  77.300  1.00  0.00            
ATOM    395   CA HYP    33      61.480  92.370  77.570  1.00  0.00            
ATOM    396   HA HYP    33      61.490  92.440  76.490  1.00  0.00            
ATOM    397    C HYP    33      62.850  92.550  78.170  1.00  0.00            
ATOM    398    O HYP    33      63.290  91.930  79.070  1.00  0.00            
ATOM    399    N GLY    34      63.510  93.650  77.760  1.00  0.00            
ATOM    400    H GLY    34      63.080  94.280  77.090  1.00  0.00            
ATOM    401   CA GLY    34      64.770  94.110  78.340  1.00  0.00            
ATOM    402  HA1 GLY    34      65.380  94.390  77.480  1.00  0.00            
ATOM    403  HA2 GLY    34      65.230  93.380  79.000  1.00  0.00            
ATOM    404    C GLY    34      64.520  95.440  79.150  1.00  0.00            
ATOM    405    O GLY    34      63.320  95.880  79.340  1.00  0.00            
ATOM    406    N NH2    35      65.580  96.120  79.580  1.00  0.00            
ATOM    407   H2 NH2    35      66.470  95.660  79.440  1.00  0.00            
ATOM    408   H1 NH2    35      64.994  95.534  78.994  1.00  0.00            
ATOM    409  CH3 ACE     1      51.720  15.830  40.920  1.00  0.00            
ATOM    410 1HH3 ACE     1      52.050  14.790  40.890  1.00  0.00            
ATOM    411 2HH3 ACE     1      50.670  15.880  40.640  1.00  0.00            
ATOM    412 3HH3 ACE     1      52.320  16.400  40.210  1.00  0.00            
ATOM    413    C ACE     1      51.700  16.320  42.360  1.00  0.00            
ATOM    414    O ACE     1      50.650  16.120  42.990  1.00  0.00            
ATOM    415    N PRO     2      52.830  16.880  42.880  1.00  0.00            
ATOM    416   CD PRO     2      54.190  16.930  42.310  1.00  0.00            
ATOM    417  HD1 PRO     2      54.340  17.700  41.560  1.00  0.00            
ATOM    418  HD2 PRO     2      54.540  15.990  41.870  1.00  0.00            
ATOM    419   CG PRO     2      55.120  17.180  43.450  1.00  0.00            
ATOM    420  HG1 PRO     2      56.000  17.730  43.100  1.00  0.00            
ATOM    421  HG2 PRO     2      55.410  16.260  43.950  1.00  0.00            
ATOM    422   CB PRO     2      54.260  17.990  44.510  1.00  0.00            
ATOM    423  HB1 PRO     2      54.200  19.050  44.270  1.00  0.00            
ATOM    424  HB2 PRO     2      54.520  17.740  45.540  1.00  0.00            
ATOM    425   CA PRO     2      52.830  17.450  44.190  1.00  0.00            
ATOM    426   HA PRO     2      52.630  16.620  44.880  1.00  0.00            
ATOM    427    C PRO     2      51.790  18.560  44.380  1.00  0.00            
ATOM    428    O PRO     2      51.510  19.290  43.440  1.00  0.00            
ATOM    429    N HYP     3      51.220  18.810  45.550  1.00  0.00            
ATOM    430  CD2 HYP     3      51.210  17.940  46.730  1.00  0.00            
ATOM    431 1HD2 HYP     3      52.260  17.770  46.970  1.00  0.00            
ATOM    432 2HD2 HYP     3      50.550  17.100  46.510  1.00  0.00            
ATOM    433   CG HYP     3      50.510  18.660  47.840  1.00  0.00            
ATOM    434   HG HYP     3      51.080  18.530  48.760  1.00  0.00            
ATOM    435  OD1 HYP     3      49.180  18.330  48.170  1.00  0.00            
ATOM    436  HD1 HYP     3      49.090  17.430  48.500  1.00  0.00            
ATOM    437   CB HYP     3      50.610  20.100  47.450  1.00  0.00            
ATOM    438  HB1 HYP     3      51.550  20.530  47.800  1.00  0.00            
ATOM    439  HB2 HYP     3      49.830  20.750  47.850  1.00  0.00            
ATOM    440   CA HYP     3      50.560  20.100  45.940  1.00  0.00            
ATOM    441   HA HYP     3      49.540  20.220  45.590  1.00  0.00            
ATOM    442    C HYP     3      51.500  21.230  45.400  1.00  0.00            
ATOM    443    O HYP     3      52.720  21.170  45.450  1.00  0.00            
ATOM    444    N GLY     4      50.970  22.410  44.870  1.00  0.00            
ATOM    445    H GLY     4      49.970  22.360  44.920  1.00  0.00            
ATOM    446   CA GLY     4      51.670  23.430  44.150  1.00  0.00            
ATOM    447  HA1 GLY     4      51.070  24.230  43.720  1.00  0.00            
ATOM    448  HA2 GLY     4      52.140  22.970  43.280  1.00  0.00            
ATOM    449    C GLY     4      52.760  24.170  45.020  1.00  0.00            
ATOM    450    O GLY     4      52.740  24.130  46.240  1.00  0.00            
ATOM    451    N PRO     5      53.610  25.010  44.420  1.00  0.00            
ATOM    452   CD PRO     5      53.760  25.270  42.990  1.00  0.00            
ATOM    453  HD1 PRO     5      52.810  25.440  42.480  1.00  0.00            
ATOM    454  HD2 PRO     5      54.390  24.510  42.530  1.00  0.00            
ATOM    455   CG PRO     5      54.600  26.560  42.940  1.00  0.00            
ATOM    456  HG1 PRO     5      53.980  27.450  42.970  1.00  0.00            
ATOM    457  HG2 PRO     5      55.220  26.510  42.040  1.00  0.00            
ATOM    458   CB PRO     5      55.540  26.410  44.100  1.00  0.00            
ATOM    459  HB1 PRO     5      55.890  27.390  44.440  1.00  0.00            
ATOM    460  HB2 PRO     5      56.400  25.810  43.820  1.00  0.00            
ATOM    461   CA PRO     5      54.560  25.830  45.160  1.00  0.00            
ATOM    462   HA PRO     5      55.140  25.160  45.810  1.00  0.00            
ATOM    463    C PRO     5      53.820  26.930  46.030  1.00  0.00            
ATOM    464    O PRO     5      52.620  27.210  45.800  1.00  0.00            
ATOM    465    N HYP     6      54.570  27.580  47.020  1.00  0.00            
ATOM    466  CD2 HYP     6      55.900  27.200  47.420  1.00  0.00            
ATOM    467 1HD2 HYP     6      56.660  27.600  46.750  1.00  0.00            
ATOM    468 2HD2 HYP     6      56.010  26.120  47.440  1.00  0.00            
ATOM    469   CG HYP     6      56.020  27.730  48.900  1.00  0.00            
ATOM    470   HG HYP     6      57.050  27.900  49.230  1.00  0.00            
ATOM    471  OD1 HYP     6      55.280  26.930  49.770  1.00  0.00            
ATOM    472  HD1 HYP     6      55.360  26.030  49.430  1.00  0.00            
ATOM    473   CB HYP     6      55.330  29.030  48.880  1.00  0.00            
ATOM    474  HB1 HYP     6      56.080  29.730  48.520  1.00  0.00            
ATOM    475  HB2 HYP     6      54.880  29.430  49.790  1.00  0.00            
ATOM    476   CA HYP     6      54.230  28.720  47.820  1.00  0.00            
ATOM    477   HA HYP     6      53.400  28.300  48.390  1.00  0.00            
ATOM    478    C HYP     6      53.760  29.950  46.980  1.00  0.00            
ATOM    479    O HYP     6      54.430  30.230  45.960  1.00  0.00            
ATOM    480    N GLY     7      52.750  30.710  47.340  1.00  0.00            
ATOM    481    H GLY     7      52.220  30.270  48.080  1.00  0.00            
ATOM    482   CA GLY     7      52.370  31.930  46.710  1.00  0.00            
ATOM    483  HA1 GLY     7      51.460  32.340  47.160  1.00  0.00            
ATOM    484  HA2 GLY     7      52.100  31.770  45.660  1.00  0.00            
ATOM    485    C GLY     7      53.330  33.100  46.730  1.00  0.00            
ATOM    486    O GLY     7      54.450  32.990  47.310  1.00  0.00            
ATOM    487    N PRO     8      52.900  34.280  46.270  1.00  0.00            
ATOM    488   CD PRO     8      51.610  34.620  45.630  1.00  0.00            
ATOM    489  HD1 PRO     8      50.740  34.220  46.150  1.00  0.00            
ATOM    490  HD2 PRO     8      51.590  34.240  44.600  1.00  0.00            
ATOM    491   CG PRO     8      51.680  36.110  45.440  1.00  0.00            
ATOM    492  HG1 PRO     8      51.340  36.540  46.380  1.00  0.00            
ATOM    493  HG2 PRO     8      51.090  36.530  44.630  1.00  0.00            
ATOM    494   CB PRO     8      53.110  36.340  45.300  1.00  0.00            
ATOM    495  HB1 PRO     8      53.570  37.310  45.480  1.00  0.00            
ATOM    496  HB2 PRO     8      53.380  36.100  44.270  1.00  0.00            
ATOM    497   CA PRO     8      53.700  35.450  46.390  1.00  0.00            
ATOM    498   HA PRO     8      54.700  35.250  46.020  1.00  0.00            
ATOM    499    C PRO     8      53.760  36.010  47.850  1.00  0.00            
ATOM    500    O PRO     8      52.960  35.660  48.740  1.00  0.00            
ATOM    501    N HYP     9      54.660  36.990  48.070  1.00  0.00            
ATOM    502  CD2 HYP     9      55.720  37.640  47.260  1.00  0.00            
ATOM    503 1HD2 HYP     9      55.280  38.390  46.610  1.00  0.00            
ATOM    504 2HD2 HYP     9      56.180  36.850  46.650  1.00  0.00            
ATOM    505   CG HYP     9      56.680  38.200  48.360  1.00  0.00            
ATOM    506   HG HYP     9      57.200  39.070  47.960  1.00  0.00            
ATOM    507  OD1 HYP     9      57.600  37.210  48.880  1.00  0.00            
ATOM    508  HD1 HYP     9      58.520  37.490  48.870  1.00  0.00            
ATOM    509   CB HYP     9      55.750  38.640  49.500  1.00  0.00            
ATOM    510  HB1 HYP     9      55.390  39.650  49.310  1.00  0.00            
ATOM    511  HB2 HYP     9      56.330  38.570  50.420  1.00  0.00            
ATOM    512   CA HYP     9      54.640  37.660  49.390  1.00  0.00            
ATOM    513   HA HYP     9      54.890  36.870  50.100  1.00  0.00            
ATOM    514    C HYP     9      53.280  38.320  49.610  1.00  0.00            
ATOM    515    O HYP     9      52.610  38.870  48.700  1.00  0.00            
ATOM    516    N GLY    10      52.810  38.420  50.880  1.00  0.00            
ATOM    517    H GLY    10      53.170  37.770  51.570  1.00  0.00            
ATOM    518   CA GLY    10      51.580  39.180  51.230  1.00  0.00            
ATOM    519  HA1 GLY    10      51.320  38.880  52.240  1.00  0.00            
ATOM    520  HA2 GLY    10      50.810  38.860  50.530  1.00  0.00            
ATOM    521    C GLY    10      51.710  40.720  51.170  1.00  0.00            
ATOM    522    O GLY    10      52.760  41.160  50.650  1.00  0.00            
ATOM    523    N PRO    11      50.730  41.440  51.740  1.00  0.00            
ATOM    524   CD PRO    11      49.440  40.880  52.140  1.00  0.00            
ATOM    525  HD1 PRO    11      49.430  40.690  53.210  1.00  0.00            
ATOM    526  HD2 PRO    11      49.260  39.920  51.660  1.00  0.00            
ATOM    527   CG PRO    11      48.440  41.980  51.840  1.00  0.00            
ATOM    528  HG1 PRO    11      47.570  41.870  52.500  1.00  0.00            
ATOM    529  HG2 PRO    11      48.040  42.010  50.830  1.00  0.00            
ATOM    530   CB PRO    11      49.130  43.310  52.080  1.00  0.00            
ATOM    531  HB1 PRO    11      49.030  43.600  53.130  1.00  0.00            
ATOM    532  HB2 PRO    11      48.690  44.040  51.410  1.00  0.00            
ATOM    533   CA PRO    11      50.600  42.950  51.730  1.00  0.00            
ATOM    534   HA PRO    11      50.760  43.340  50.730  1.00  0.00            
ATOM    535    C PRO    11      51.470  43.750  52.770  1.00  0.00            
ATOM    536    O PRO    11      52.130  43.170  53.650  1.00  0.00            
ATOM    537    N HYP    12      51.390  45.100  52.850  1.00  0.00            
ATOM    538  CD2 HYP    12      50.860  46.100  51.810  1.00  0.00            
ATOM    539 1HD2 HYP    12      49.940  46.560  52.160  1.00  0.00            
ATOM    540 2HD2 HYP    12      50.760  45.670  50.810  1.00  0.00            
ATOM    541   CG HYP    12      51.920  47.210  51.740  1.00  0.00            
ATOM    542   HG HYP    12      51.540  48.180  51.420  1.00  0.00            
ATOM    543  OD1 HYP    12      53.030  46.810  51.000  1.00  0.00            
ATOM    544  HD1 HYP    12      53.540  47.570  50.700  1.00  0.00            
ATOM    545   CB HYP    12      52.410  47.320  53.220  1.00  0.00            
ATOM    546  HB1 HYP    12      51.670  47.910  53.760  1.00  0.00            
ATOM    547  HB2 HYP    12      53.390  47.800  53.280  1.00  0.00            
ATOM    548   CA HYP    12      52.280  45.900  53.760  1.00  0.00            
ATOM    549   HA HYP    12      53.280  45.460  53.690  1.00  0.00            
ATOM    550    C HYP    12      51.770  45.910  55.260  1.00  0.00            
ATOM    551    O HYP    12      50.560  46.030  55.410  1.00  0.00            
ATOM    552    N GLY    13      52.590  45.860  56.290  1.00  0.00            
ATOM    553    H GLY    13      53.570  45.690  56.120  1.00  0.00            
ATOM    554   CA GLY    13      52.210  46.130  57.680  1.00  0.00            
ATOM    555  HA1 GLY    13      53.020  45.940  58.390  1.00  0.00            
ATOM    556  HA2 GLY    13      51.410  45.430  57.920  1.00  0.00            
ATOM    557    C GLY    13      51.660  47.530  58.060  1.00  0.00            
ATOM    558    O GLY    13      51.880  48.430  57.290  1.00  0.00            
ATOM    559    N PRO    14      51.140  47.690  59.280  1.00  0.00            
ATOM    560   CD PRO    14      50.850  46.740  60.250  1.00  0.00            
ATOM    561  HD1 PRO    14      51.660  46.060  60.500  1.00  0.00            
ATOM    562  HD2 PRO    14      50.000  46.200  59.850  1.00  0.00            
ATOM    563   CG PRO    14      50.610  47.500  61.540  1.00  0.00            
ATOM    564  HG1 PRO    14      51.540  47.870  61.950  1.00  0.00            
ATOM    565  HG2 PRO    14      50.040  47.030  62.340  1.00  0.00            
ATOM    566   CB PRO    14      50.040  48.770  61.050  1.00  0.00            
ATOM    567  HB1 PRO    14      50.140  49.630  61.720  1.00  0.00            
ATOM    568  HB2 PRO    14      49.010  48.580  60.740  1.00  0.00            
ATOM    569   CA PRO    14      50.780  49.050  59.780  1.00  0.00            
ATOM    570   HA PRO    14      50.180  49.530  59.010  1.00  0.00            
ATOM    571    C PRO    14      51.990  50.000  60.020  1.00  0.00            
ATOM    572    O PRO    14      53.130  49.580  60.140  1.00  0.00            
ATOM    573    N HYP    15      51.740  51.360  60.180  1.00  0.00            
ATOM    574  CD2 HYP    15      50.470  51.960  60.010  1.00  0.00            
ATOM    575 1HD2 HYP    15      49.620  51.550  60.540  1.00  0.00            
ATOM    576 2HD2 HYP    15      50.130  51.890  58.980  1.00  0.00            
ATOM    577   CG HYP    15      50.730  53.440  60.360  1.00  0.00            
ATOM    578   HG HYP    15      50.570  53.630  61.420  1.00  0.00            
ATOM    579  OD1 HYP    15      49.890  54.380  59.650  1.00  0.00            
ATOM    580  HD1 HYP    15      49.850  55.190  60.160  1.00  0.00            
ATOM    581   CB HYP    15      52.190  53.670  60.100  1.00  0.00            
ATOM    582  HB1 HYP    15      52.600  54.450  60.740  1.00  0.00            
ATOM    583  HB2 HYP    15      52.460  54.050  59.120  1.00  0.00            
ATOM    584   CA HYP    15      52.800  52.310  60.540  1.00  0.00            
ATOM    585   HA HYP    15      53.570  51.980  59.840  1.00  0.00            
ATOM    586    C HYP    15      53.270  52.410  62.030  1.00  0.00            
ATOM    587    O HYP    15      52.510  52.190  62.990  1.00  0.00            
ATOM    588    N GLY    16      54.570  52.650  62.260  1.00  0.00            
ATOM    589    H GLY    16      55.140  53.000  61.500  1.00  0.00            
ATOM    590   CA GLY    16      55.170  52.820  63.560  1.00  0.00            
ATOM    591  HA1 GLY    16      56.230  52.990  63.420  1.00  0.00            
ATOM    592  HA2 GLY    16      55.050  51.890  64.130  1.00  0.00            
ATOM    593    C GLY    16      54.550  54.040  64.320  1.00  0.00            
ATOM    594    O GLY    16      54.000  54.970  63.710  1.00  0.00            
ATOM    595    N GLU    17      54.490  53.950  65.640  1.00  0.00            
ATOM    596    H GLU    17      54.750  53.070  66.060  1.00  0.00            
ATOM    597   CA GLU    17      54.120  55.050  66.620  1.00  0.00            
ATOM    598   HA GLU    17      53.110  55.420  66.400  1.00  0.00            
ATOM    599   CB GLU    17      54.110  54.520  68.140  1.00  0.00            
ATOM    600  HB1 GLU    17      54.480  55.260  68.860  1.00  0.00            
ATOM    601  HB2 GLU    17      54.820  53.700  68.240  1.00  0.00            
ATOM    602   CG GLU    17      52.710  54.080  68.630  1.00  0.00            
ATOM    603  HG1 GLU    17      51.980  54.850  68.360  1.00  0.00            
ATOM    604  HG2 GLU    17      52.790  53.800  69.680  1.00  0.00            
ATOM    605   CD GLU    17      52.180  52.950  67.740  1.00  0.00            
ATOM    606  OE1 GLU    17      50.920  52.790  67.590  1.00  0.00            
ATOM    607  OE2 GLU    17      53.010  52.100  67.300  1.00  0.00            
ATOM    608    C GLU    17      55.170  56.210  66.530  1.00  0.00            
ATOM    609    O GLU    17      56.380  55.950  66.610  1.00  0.00            
ATOM    610    N HYP    18      54.710  57.470  66.520  1.00  0.00            
ATOM    611  CD2 HYP    18      53.340  57.840  66.150  1.00  0.00            
ATOM    612 1HD2 HYP    18      52.630  57.820  66.980  1.00  0.00            
ATOM    613 2HD2 HYP    18      52.970  57.320  65.270  1.00  0.00            
ATOM    614   CG HYP    18      53.450  59.280  65.630  1.00  0.00            
ATOM    615   HG HYP    18      52.580  59.900  65.840  1.00  0.00            
ATOM    616  OD1 HYP    18      53.850  59.320  64.270  1.00  0.00            
ATOM    617  HD1 HYP    18      53.800  60.210  63.910  1.00  0.00            
ATOM    618   CB HYP    18      54.580  59.900  66.420  1.00  0.00            
ATOM    619  HB1 HYP    18      54.250  60.150  67.430  1.00  0.00            
ATOM    620  HB2 HYP    18      55.120  60.670  65.870  1.00  0.00            
ATOM    621   CA HYP    18      55.520  58.700  66.680  1.00  0.00            
ATOM    622   HA HYP    18      56.230  58.620  65.860  1.00  0.00            
ATOM    623    C HYP    18      56.340  58.870  67.960  1.00  0.00            
ATOM    624    O HYP    18      55.930  58.440  69.060  1.00  0.00            
ATOM    625    N GLY    19      57.450  59.600  67.850  1.00  0.00            
ATOM    626    H GLY    19      57.720  60.070  67.000  1.00  0.00            
ATOM    627   CA GLY    19      58.070  60.080  69.100  1.00  0.00            
ATOM    628  HA1 GLY    19      59.050  60.520  68.900  1.00  0.00            
ATOM    629  HA2 GLY    19      58.300  59.200  69.700  1.00  0.00            
ATOM    630    C GLY    19      57.190  60.990  69.960  1.00  0.00            
ATOM    631    O GLY    19      56.220  61.640  69.480  1.00  0.00            
ATOM    632    N GLN    20      57.510  61.010  71.270  1.00  0.00            
ATOM    633    H GLN    20      58.320  60.460  71.520  1.00  0.00            
ATOM    634   CA GLN    20      56.880  61.730  72.380  1.00  0.00            
ATOM    635   HA GLN    20      56.520  62.690  72.030  1.00  0.00            
ATOM    636   CB GLN    20      55.740  60.830  73.020  1.00  0.00            
ATOM    637  HB1 GLN    20      55.030  60.600  72.230  1.00  0.00            
ATOM    638  HB2 GLN    20      55.200  61.370  73.790  1.00  0.00            
ATOM    639   CG GLN    20      56.280  59.550  73.680  1.00  0.00            
ATOM    640  HG1 GLN    20      55.500  59.120  74.310  1.00  0.00            
ATOM    641  HG2 GLN    20      57.010  59.780  74.450  1.00  0.00            
ATOM    642   CD GLN    20      56.720  58.450  72.710  1.00  0.00            
ATOM    643  OE1 GLN    20      57.910  58.270  72.420  1.00  0.00            
ATOM    644  NE2 GLN    20      55.790  57.710  72.060  1.00  0.00            
ATOM    645 1HE2 GLN    20      54.790  57.820  72.100  1.00  0.00            
ATOM    646 2HE2 GLN    20      56.240  57.180  71.320  1.00  0.00            
ATOM    647    C GLN    20      57.870  62.120  73.570  1.00  0.00            
ATOM    648    O GLN    20      58.970  61.550  73.720  1.00  0.00            
ATOM    649    N GLY    21      57.440  62.950  74.560  1.00  0.00            
ATOM    650    H GLY    21      56.550  63.400  74.400  1.00  0.00            
ATOM    651   CA GLY    21      58.030  63.070  75.940  1.00  0.00            
ATOM    652  HA1 GLY    21      58.480  62.120  76.220  1.00  0.00            
ATOM    653  HA2 GLY    21      57.260  63.270  76.690  1.00  0.00            
ATOM    654    C GLY    21      59.040  64.190  76.050  1.00  0.00            
ATOM    655    O GLY    21      59.280  64.780  77.100  1.00  0.00            
ATOM    656    N LEU    22      59.750  64.530  74.920  1.00  0.00            
ATOM    657    H LEU    22      59.680  63.890  74.140  1.00  0.00            
ATOM    658   CA LEU    22      60.850  65.480  74.790  1.00  0.00            
ATOM    659   HA LEU    22      61.410  65.580  75.720  1.00  0.00            
ATOM    660   CB LEU    22      61.800  65.080  73.640  1.00  0.00            
ATOM    661  HB1 LEU    22      62.480  65.910  73.460  1.00  0.00            
ATOM    662  HB2 LEU    22      61.170  65.010  72.760  1.00  0.00            
ATOM    663   CG LEU    22      62.700  63.830  73.870  1.00  0.00            
ATOM    664   HG LEU    22      62.000  63.000  73.960  1.00  0.00            
ATOM    665  CD1 LEU    22      63.660  63.630  72.690  1.00  0.00            
ATOM    666 1HD1 LEU    22      64.480  64.330  72.760  1.00  0.00            
ATOM    667 2HD1 LEU    22      64.110  62.640  72.720  1.00  0.00            
ATOM    668 3HD1 LEU    22      63.040  63.790  71.810  1.00  0.00            
ATOM    669  CD2 LEU    22      63.600  63.950  75.140  1.00  0.00            
ATOM    670 1HD2 LEU    22      62.960  63.940  76.030  1.00  0.00            
ATOM    671 2HD2 LEU    22      64.190  63.030  75.170  1.00  0.00            
ATOM    672 3HD2 LEU    22      64.290  64.790  75.020  1.00  0.00            
ATOM    673    C LEU    22      60.410  66.940  74.490  1.00  0.00            
ATOM    674    O LEU    22      59.430  67.110  73.790  1.00  0.00            
ATOM    675    N ARG    23      60.990  67.970  75.070  1.00  0.00            
ATOM    676    H ARG    23      61.760  67.700  75.670  1.00  0.00            
ATOM    677   CA ARG    23      60.550  69.440  75.000  1.00  0.00            
ATOM    678   HA ARG    23      59.470  69.500  74.850  1.00  0.00            
ATOM    679   CB ARG    23      60.840  69.980  76.390  1.00  0.00            
ATOM    680  HB1 ARG    23      61.890  70.150  76.640  1.00  0.00            
ATOM    681  HB2 ARG    23      60.470  69.290  77.140  1.00  0.00            
ATOM    682   CG ARG    23      60.040  71.320  76.510  1.00  0.00            
ATOM    683  HG1 ARG    23      58.970  71.110  76.530  1.00  0.00            
ATOM    684  HG2 ARG    23      60.320  71.990  75.700  1.00  0.00            
ATOM    685   CD ARG    23      60.550  71.920  77.840  1.00  0.00            
ATOM    686  HD1 ARG    23      60.570  71.140  78.600  1.00  0.00            
ATOM    687  HD2 ARG    23      60.000  72.710  78.340  1.00  0.00            
ATOM    688   NE ARG    23      61.900  72.550  77.770  1.00  0.00            
ATOM    689   HE ARG    23      62.270  72.800  76.860  1.00  0.00            
ATOM    690   CZ ARG    23      62.570  73.030  78.800  1.00  0.00            
ATOM    691  NH1 ARG    23      63.770  73.490  78.770  1.00  0.00            
ATOM    692 1HH1 ARG    23      64.210  73.460  77.860  1.00  0.00            
ATOM    693 2HH1 ARG    23      64.250  73.930  79.540  1.00  0.00            
ATOM    694  NH2 ARG    23      62.090  73.000  79.970  1.00  0.00            
ATOM    695 1HH2 ARG    23      61.230  72.540  80.230  1.00  0.00            
ATOM    696 2HH2 ARG    23      62.710  73.450  80.630  1.00  0.00            
ATOM    697    C ARG    23      61.180  70.120  73.760  1.00  0.00            
ATOM    698    O ARG    23      62.350  69.980  73.430  1.00  0.00            
ATOM    699    N GLY    25      60.330  70.990  73.200  1.00  0.00            
ATOM    700    H GLY    25      59.480  71.210  73.680  1.00  0.00            
ATOM    701   CA GLY    25      60.600  71.800  72.000  1.00  0.00            
ATOM    702  HA1 GLY    25      59.680  72.350  71.760  1.00  0.00            
ATOM    703  HA2 GLY    25      60.780  71.210  71.100  1.00  0.00            
ATOM    704    C GLY    25      61.700  72.870  72.320  1.00  0.00            
ATOM    705    O GLY    25      61.940  73.200  73.490  1.00  0.00            
ATOM    706    N PRO    26      62.370  73.390  71.280  1.00  0.00            
ATOM    707   CD PRO    26      62.080  73.260  69.880  1.00  0.00            
ATOM    708  HD1 PRO    26      61.000  73.450  69.890  1.00  0.00            
ATOM    709  HD2 PRO    26      62.230  72.260  69.490  1.00  0.00            
ATOM    710   CG PRO    26      62.810  74.410  69.110  1.00  0.00            
ATOM    711  HG1 PRO    26      62.290  75.370  69.100  1.00  0.00            
ATOM    712  HG2 PRO    26      63.010  74.110  68.080  1.00  0.00            
ATOM    713   CB PRO    26      64.040  74.490  69.890  1.00  0.00            
ATOM    714  HB1 PRO    26      64.460  75.470  69.700  1.00  0.00            
ATOM    715  HB2 PRO    26      64.600  73.640  69.500  1.00  0.00            
ATOM    716   CA PRO    26      63.560  74.360  71.420  1.00  0.00            
ATOM    717   HA PRO    26      64.340  73.850  71.990  1.00  0.00            
ATOM    718    C PRO    26      63.040  75.670  72.040  1.00  0.00            
ATOM    719    O PRO    26      61.840  75.960  71.990  1.00  0.00            
ATOM    720    N HYP    27      63.850  76.500  72.600  1.00  0.00            
ATOM    721  CD2 HYP    27      65.230  76.190  73.040  1.00  0.00            
ATOM    722 1HD2 HYP    27      65.990  76.380  72.280  1.00  0.00            
ATOM    723 2HD2 HYP    27      65.310  75.220  73.520  1.00  0.00            
ATOM    724   CG HYP    27      65.560  77.170  74.150  1.00  0.00            
ATOM    725   HG HYP    27      66.640  77.330  74.130  1.00  0.00            
ATOM    726  OD1 HYP    27      65.140  76.690  75.410  1.00  0.00            
ATOM    727  HD1 HYP    27      65.550  77.270  76.050  1.00  0.00            
ATOM    728   CB HYP    27      64.760  78.430  73.810  1.00  0.00            
ATOM    729  HB1 HYP    27      65.280  79.050  73.080  1.00  0.00            
ATOM    730  HB2 HYP    27      64.400  78.960  74.690  1.00  0.00            
ATOM    731   CA HYP    27      63.520  77.860  73.080  1.00  0.00            
ATOM    732   HA HYP    27      62.720  77.690  73.800  1.00  0.00            
ATOM    733    C HYP    27      63.160  78.890  71.940  1.00  0.00            
ATOM    734    O HYP    27      63.560  78.600  70.790  1.00  0.00            
ATOM    735    N GLY    28      62.390  79.930  72.240  1.00  0.00            
ATOM    736    H GLY    28      62.150  80.060  73.220  1.00  0.00            
ATOM    737   CA GLY    28      62.060  81.050  71.250  1.00  0.00            
ATOM    738  HA1 GLY    28      61.320  81.640  71.790  1.00  0.00            
ATOM    739  HA2 GLY    28      61.600  80.710  70.330  1.00  0.00            
ATOM    740    C GLY    28      63.190  82.140  71.100  1.00  0.00            
ATOM    741    O GLY    28      64.280  81.930  71.560  1.00  0.00            
ATOM    742    N PRO    29      62.910  83.170  70.310  1.00  0.00            
ATOM    743   CD PRO    29      61.590  83.560  69.820  1.00  0.00            
ATOM    744  HD1 PRO    29      61.010  83.960  70.650  1.00  0.00            
ATOM    745  HD2 PRO    29      61.150  82.720  69.280  1.00  0.00            
ATOM    746   CG PRO    29      61.840  84.770  68.980  1.00  0.00            
ATOM    747  HG1 PRO    29      61.570  85.650  69.560  1.00  0.00            
ATOM    748  HG2 PRO    29      61.220  84.700  68.080  1.00  0.00            
ATOM    749   CB PRO    29      63.360  84.870  68.800  1.00  0.00            
ATOM    750  HB1 PRO    29      63.850  85.780  68.460  1.00  0.00            
ATOM    751  HB2 PRO    29      63.640  84.190  68.000  1.00  0.00            
ATOM    752   CA PRO    29      63.860  84.250  70.080  1.00  0.00            
ATOM    753   HA PRO    29      64.890  83.920  70.040  1.00  0.00            
ATOM    754    C PRO    29      63.820  85.250  71.210  1.00  0.00            
ATOM    755    O PRO    29      63.170  85.110  72.240  1.00  0.00            
ATOM    756    N HYP    30      64.670  86.360  71.140  1.00  0.00            
ATOM    757  CD2 HYP    30      65.780  86.570  70.250  1.00  0.00            
ATOM    758 1HD2 HYP    30      65.500  87.190  69.400  1.00  0.00            
ATOM    759 2HD2 HYP    30      66.110  85.590  69.900  1.00  0.00            
ATOM    760   CG HYP    30      66.850  87.240  71.050  1.00  0.00            
ATOM    761   HG HYP    30      67.460  87.850  70.380  1.00  0.00            
ATOM    762  OD1 HYP    30      67.500  86.220  71.780  1.00  0.00            
ATOM    763  HD1 HYP    30      67.950  85.710  71.110  1.00  0.00            
ATOM    764   CB HYP    30      65.950  88.240  71.810  1.00  0.00            
ATOM    765  HB1 HYP    30      65.570  89.020  71.160  1.00  0.00            
ATOM    766  HB2 HYP    30      66.420  88.700  72.670  1.00  0.00            
ATOM    767   CA HYP    30      64.760  87.350  72.150  1.00  0.00            
ATOM    768   HA HYP    30      64.820  86.820  73.110  1.00  0.00            
ATOM    769    C HYP    30      63.370  88.160  72.170  1.00  0.00            
ATOM    770    O HYP    30      62.740  88.430  71.150  1.00  0.00            
ATOM    771    N GLY    31      63.020  88.530  73.380  1.00  0.00            
ATOM    772    H GLY    31      63.540  88.180  74.180  1.00  0.00            
ATOM    773   CA GLY    31      61.790  89.360  73.560  1.00  0.00            
ATOM    774  HA1 GLY    31      61.590  89.310  74.630  1.00  0.00            
ATOM    775  HA2 GLY    31      60.940  88.840  73.130  1.00  0.00            
ATOM    776    C GLY    31      61.860  90.810  73.100  1.00  0.00            
ATOM    777    O GLY    31      62.860  91.160  72.470  1.00  0.00            
ATOM    778    N PRO    32      60.820  91.660  73.340  1.00  0.00            
ATOM    779   CD PRO    32      59.510  91.370  73.850  1.00  0.00            
ATOM    780  HD1 PRO    32      59.590  91.480  74.930  1.00  0.00            
ATOM    781  HD2 PRO    32      59.120  90.400  73.530  1.00  0.00            
ATOM    782   CG PRO    32      58.560  92.450  73.340  1.00  0.00            
ATOM    783  HG1 PRO    32      57.750  92.640  74.050  1.00  0.00            
ATOM    784  HG2 PRO    32      58.170  92.220  72.350  1.00  0.00            
ATOM    785   CB PRO    32      59.470  93.620  73.380  1.00  0.00            
ATOM    786  HB1 PRO    32      59.530  94.020  74.390  1.00  0.00            
ATOM    787  HB2 PRO    32      59.160  94.380  72.660  1.00  0.00            
ATOM    788   CA PRO    32      60.820  93.070  72.910  1.00  0.00            
ATOM    789   HA PRO    32      60.770  92.990  71.820  1.00  0.00            
ATOM    790    C PRO    32      62.080  93.910  73.420  1.00  0.00            
ATOM    791    O PRO    32      62.350  93.880  74.620  1.00  0.00            
ATOM    792    N HYP    33      62.800  94.700  72.590  1.00  0.00            
ATOM    793  CD2 HYP    33      62.530  94.780  71.170  1.00  0.00            
ATOM    794 1HD2 HYP    33      61.840  95.610  71.000  1.00  0.00            
ATOM    795 2HD2 HYP    33      62.120  93.840  70.820  1.00  0.00            
ATOM    796   CG HYP    33      63.870  95.190  70.560  1.00  0.00            
ATOM    797   HG HYP    33      63.620  95.750  69.650  1.00  0.00            
ATOM    798  OD1 HYP    33      64.620  94.000  70.390  1.00  0.00            
ATOM    799  HD1 HYP    33      65.520  94.260  70.200  1.00  0.00            
ATOM    800   CB HYP    33      64.400  96.160  71.640  1.00  0.00            
ATOM    801  HB1 HYP    33      64.000  97.160  71.440  1.00  0.00            
ATOM    802  HB2 HYP    33      65.480  96.310  71.600  1.00  0.00            
ATOM    803   CA HYP    33      64.030  95.400  72.920  1.00  0.00            
ATOM    804   HA HYP    33      64.810  94.680  73.150  1.00  0.00            
ATOM    805    C HYP    33      63.870  96.410  74.040  1.00  0.00            
ATOM    806    O HYP    33      62.980  97.260  74.120  1.00  0.00            
ATOM    807    N GLY    34      64.820  96.380  75.000  1.00  0.00            
ATOM    808    H GLY    34      65.650  95.790  74.960  1.00  0.00            
ATOM    809   CA GLY    34      65.060  97.430  75.950  1.00  0.00            
ATOM    810  HA1 GLY    34      64.410  97.380  76.810  1.00  0.00            
ATOM    811  HA2 GLY    34      64.820  98.400  75.510  1.00  0.00            
ATOM    812    C GLY    34      66.520  97.500  76.450  1.00  0.00            
ATOM    813    O GLY    34      67.190  96.490  76.550  1.00  0.00            
ATOM    814    N NH2    35      66.980  98.700  76.880  1.00  0.00            
ATOM    815   H2 NH2    35      66.320  99.460  76.960  1.00  0.00            
ATOM    816   H1 NH2    35      67.566  99.286  77.466  1.00  0.00            
ATOM    817  CH3 ACE     1      48.390  18.520  41.090  1.00  0.00            
ATOM    818 1HH3 ACE     1      47.830  17.610  40.850  1.00  0.00            
ATOM    819 2HH3 ACE     1      48.480  18.980  40.110  1.00  0.00            
ATOM    820 3HH3 ACE     1      49.340  18.340  41.580  1.00  0.00            
ATOM    821    C ACE     1      47.550  19.500  41.820  1.00  0.00            
ATOM    822    O ACE     1      47.010  20.410  41.220  1.00  0.00            
ATOM    823    N PRO     2      47.440  19.390  43.150  1.00  0.00            
ATOM    824   CD PRO     2      47.790  18.190  43.920  1.00  0.00            
ATOM    825  HD1 PRO     2      48.680  18.310  44.540  1.00  0.00            
ATOM    826  HD2 PRO     2      47.900  17.300  43.300  1.00  0.00            
ATOM    827   CG PRO     2      46.690  18.020  44.920  1.00  0.00            
ATOM    828  HG1 PRO     2      47.060  17.420  45.750  1.00  0.00            
ATOM    829  HG2 PRO     2      45.820  17.480  44.530  1.00  0.00            
ATOM    830   CB PRO     2      46.420  19.580  45.220  1.00  0.00            
ATOM    831  HB1 PRO     2      47.080  19.920  46.010  1.00  0.00            
ATOM    832  HB2 PRO     2      45.390  19.850  45.450  1.00  0.00            
ATOM    833   CA PRO     2      46.570  20.290  43.960  1.00  0.00            
ATOM    834   HA PRO     2      45.600  20.350  43.450  1.00  0.00            
ATOM    835    C PRO     2      46.990  21.760  44.100  1.00  0.00            
ATOM    836    O PRO     2      48.170  22.110  43.930  1.00  0.00            
ATOM    837    N HYP     3      46.140  22.640  44.600  1.00  0.00            
ATOM    838  CD2 HYP     3      44.710  22.500  44.790  1.00  0.00            
ATOM    839 1HD2 HYP     3      44.460  21.840  45.620  1.00  0.00            
ATOM    840 2HD2 HYP     3      44.340  22.040  43.870  1.00  0.00            
ATOM    841   CG HYP     3      44.250  23.930  44.950  1.00  0.00            
ATOM    842   HG HYP     3      43.380  24.040  45.600  1.00  0.00            
ATOM    843  OD1 HYP     3      43.860  24.380  43.740  1.00  0.00            
ATOM    844  HD1 HYP     3      43.350  25.150  44.010  1.00  0.00            
ATOM    845   CB HYP     3      45.430  24.730  45.430  1.00  0.00            
ATOM    846  HB1 HYP     3      45.410  24.770  46.520  1.00  0.00            
ATOM    847  HB2 HYP     3      45.410  25.700  44.940  1.00  0.00            
ATOM    848   CA HYP     3      46.590  24.000  44.860  1.00  0.00            
ATOM    849   HA HYP     3      46.890  24.380  43.880  1.00  0.00            
ATOM    850    C HYP     3      47.810  24.060  45.830  1.00  0.00            
ATOM    851    O HYP     3      47.970  23.240  46.770  1.00  0.00            
ATOM    852    N GLY     4      48.750  24.980  45.570  1.00  0.00            
ATOM    853    H GLY     4      48.680  25.510  44.710  1.00  0.00            
ATOM    854   CA GLY     4      49.830  25.240  46.540  1.00  0.00            
ATOM    855  HA1 GLY     4      50.640  25.840  46.110  1.00  0.00            
ATOM    856  HA2 GLY     4      50.210  24.260  46.810  1.00  0.00            
ATOM    857    C GLY     4      49.450  25.960  47.880  1.00  0.00            
ATOM    858    O GLY     4      48.360  26.520  47.990  1.00  0.00            
ATOM    859    N PRO     5      50.460  26.020  48.830  1.00  0.00            
ATOM    860   CD PRO     5      51.670  25.260  48.870  1.00  0.00            
ATOM    861  HD1 PRO     5      52.380  25.960  48.430  1.00  0.00            
ATOM    862  HD2 PRO     5      51.580  24.290  48.400  1.00  0.00            
ATOM    863   CG PRO     5      51.900  24.990  50.340  1.00  0.00            
ATOM    864  HG1 PRO     5      52.970  24.900  50.500  1.00  0.00            
ATOM    865  HG2 PRO     5      51.400  24.130  50.780  1.00  0.00            
ATOM    866   CB PRO     5      51.310  26.150  51.070  1.00  0.00            
ATOM    867  HB1 PRO     5      52.090  26.900  51.140  1.00  0.00            
ATOM    868  HB2 PRO     5      51.030  25.810  52.060  1.00  0.00            
ATOM    869   CA PRO     5      50.230  26.680  50.110  1.00  0.00            
ATOM    870   HA PRO     5      49.270  26.300  50.460  1.00  0.00            
ATOM    871    C PRO     5      50.340  28.210  50.110  1.00  0.00            
ATOM    872    O PRO     5      50.820  28.920  49.180  1.00  0.00            
ATOM    873    N HYP     6      50.060  28.850  51.270  1.00  0.00            
ATOM    874  CD2 HYP     6      49.460  28.280  52.460  1.00  0.00            
ATOM    875 1HD2 HYP     6      50.200  27.870  53.150  1.00  0.00            
ATOM    876 2HD2 HYP     6      48.750  27.510  52.150  1.00  0.00            
ATOM    877   CG HYP     6      48.620  29.450  53.080  1.00  0.00            
ATOM    878   HG HYP     6      48.400  29.220  54.120  1.00  0.00            
ATOM    879  OD1 HYP     6      47.330  29.640  52.440  1.00  0.00            
ATOM    880  HD1 HYP     6      46.850  30.250  53.000  1.00  0.00            
ATOM    881   CB HYP     6      49.480  30.680  52.860  1.00  0.00            
ATOM    882  HB1 HYP     6      50.190  30.700  53.680  1.00  0.00            
ATOM    883  HB2 HYP     6      48.910  31.600  52.750  1.00  0.00            
ATOM    884   CA HYP     6      50.140  30.320  51.420  1.00  0.00            
ATOM    885   HA HYP     6      49.540  30.770  50.630  1.00  0.00            
ATOM    886    C HYP     6      51.510  30.860  51.400  1.00  0.00            
ATOM    887    O HYP     6      52.480  30.220  51.830  1.00  0.00            
ATOM    888    N GLY     7      51.580  32.050  50.800  1.00  0.00            
ATOM    889    H GLY     7      50.790  32.410  50.280  1.00  0.00            
ATOM    890   CA GLY     7      52.880  32.600  50.420  1.00  0.00            
ATOM    891  HA1 GLY     7      52.660  33.390  49.710  1.00  0.00            
ATOM    892  HA2 GLY     7      53.520  31.870  49.920  1.00  0.00            
ATOM    893    C GLY     7      53.590  33.150  51.640  1.00  0.00            
ATOM    894    O GLY     7      53.080  33.110  52.760  1.00  0.00            
ATOM    895    N PRO     8      54.820  33.640  51.390  1.00  0.00            
ATOM    896   CD PRO     8      55.540  33.650  50.090  1.00  0.00            
ATOM    897  HD1 PRO     8      55.240  34.460  49.430  1.00  0.00            
ATOM    898  HD2 PRO     8      55.520  32.720  49.530  1.00  0.00            
ATOM    899   CG PRO     8      57.020  33.800  50.530  1.00  0.00            
ATOM    900  HG1 PRO     8      57.520  34.360  49.730  1.00  0.00            
ATOM    901  HG2 PRO     8      57.450  32.820  50.710  1.00  0.00            
ATOM    902   CB PRO     8      56.970  34.690  51.760  1.00  0.00            
ATOM    903  HB1 PRO     8      56.840  35.750  51.550  1.00  0.00            
ATOM    904  HB2 PRO     8      57.790  34.480  52.440  1.00  0.00            
ATOM    905   CA PRO     8      55.630  34.260  52.390  1.00  0.00            
ATOM    906   HA PRO     8      55.770  33.450  53.110  1.00  0.00            
ATOM    907    C PRO     8      54.970  35.470  53.010  1.00  0.00            
ATOM    908    O PRO     8      54.190  36.130  52.350  1.00  0.00            
ATOM    909    N HYP     9      55.380  35.920  54.240  1.00  0.00            
ATOM    910  CD2 HYP     9      56.140  35.100  55.150  1.00  0.00            
ATOM    911 1HD2 HYP     9      57.210  35.080  54.950  1.00  0.00            
ATOM    912 2HD2 HYP     9      55.810  34.070  55.190  1.00  0.00            
ATOM    913   CG HYP     9      55.980  35.760  56.510  1.00  0.00            
ATOM    914   HG HYP     9      56.910  35.570  57.050  1.00  0.00            
ATOM    915  OD1 HYP     9      54.980  35.120  57.200  1.00  0.00            
ATOM    916  HD1 HYP     9      55.300  34.240  57.410  1.00  0.00            
ATOM    917   CB HYP     9      55.730  37.210  56.220  1.00  0.00            
ATOM    918  HB1 HYP     9      56.690  37.720  56.300  1.00  0.00            
ATOM    919  HB2 HYP     9      55.080  37.550  57.030  1.00  0.00            
ATOM    920   CA HYP     9      55.010  37.220  54.830  1.00  0.00            
ATOM    921   HA HYP     9      53.930  37.280  54.930  1.00  0.00            
ATOM    922    C HYP     9      55.520  38.330  53.960  1.00  0.00            
ATOM    923    O HYP     9      56.620  38.330  53.320  1.00  0.00            
ATOM    924    N GLY    10      54.750  39.360  53.900  1.00  0.00            
ATOM    925    H GLY    10      53.820  39.220  54.270  1.00  0.00            
ATOM    926   CA GLY    10      54.940  40.580  53.050  1.00  0.00            
ATOM    927  HA1 GLY    10      53.950  40.990  52.850  1.00  0.00            
ATOM    928  HA2 GLY    10      55.350  40.280  52.090  1.00  0.00            
ATOM    929    C GLY    10      55.950  41.650  53.590  1.00  0.00            
ATOM    930    O GLY    10      56.750  41.370  54.500  1.00  0.00            
ATOM    931    N PRO    11      56.070  42.810  52.950  1.00  0.00            
ATOM    932   CD PRO    11      55.170  43.240  51.910  1.00  0.00            
ATOM    933  HD1 PRO    11      54.250  43.700  52.270  1.00  0.00            
ATOM    934  HD2 PRO    11      54.860  42.460  51.200  1.00  0.00            
ATOM    935   CG PRO    11      55.950  44.300  51.130  1.00  0.00            
ATOM    936  HG1 PRO    11      55.230  44.980  50.660  1.00  0.00            
ATOM    937  HG2 PRO    11      56.710  43.890  50.470  1.00  0.00            
ATOM    938   CB PRO    11      56.660  44.960  52.330  1.00  0.00            
ATOM    939  HB1 PRO    11      56.040  45.750  52.740  1.00  0.00            
ATOM    940  HB2 PRO    11      57.610  45.400  52.030  1.00  0.00            
ATOM    941   CA PRO    11      56.950  43.870  53.360  1.00  0.00            
ATOM    942   HA PRO    11      58.010  43.640  53.300  1.00  0.00            
ATOM    943    C PRO    11      56.730  44.430  54.780  1.00  0.00            
ATOM    944    O PRO    11      55.560  44.510  55.210  1.00  0.00            
ATOM    945    N HYP    12      57.810  44.920  55.430  1.00  0.00            
ATOM    946  CD2 HYP    12      59.230  44.780  55.020  1.00  0.00            
ATOM    947 1HD2 HYP    12      59.470  45.730  54.540  1.00  0.00            
ATOM    948 2HD2 HYP    12      59.480  43.820  54.570  1.00  0.00            
ATOM    949   CG HYP    12      60.010  44.870  56.370  1.00  0.00            
ATOM    950   HG HYP    12      61.030  45.200  56.220  1.00  0.00            
ATOM    951  OD1 HYP    12      59.970  43.590  56.970  1.00  0.00            
ATOM    952  HD1 HYP    12      60.680  43.610  57.610  1.00  0.00            
ATOM    953   CB HYP    12      59.230  45.920  57.120  1.00  0.00            
ATOM    954  HB1 HYP    12      59.610  46.850  56.710  1.00  0.00            
ATOM    955  HB2 HYP    12      59.360  45.900  58.210  1.00  0.00            
ATOM    956   CA HYP    12      57.730  45.700  56.630  1.00  0.00            
ATOM    957   HA HYP    12      57.220  45.020  57.310  1.00  0.00            
ATOM    958    C HYP    12      56.940  47.060  56.470  1.00  0.00            
ATOM    959    O HYP    12      57.130  47.810  55.480  1.00  0.00            
ATOM    960    N GLY    13      56.120  47.400  57.460  1.00  0.00            
ATOM    961    H GLY    13      56.050  46.690  58.170  1.00  0.00            
ATOM    962   CA GLY    13      55.370  48.670  57.620  1.00  0.00            
ATOM    963  HA1 GLY    13      54.760  48.660  58.520  1.00  0.00            
ATOM    964  HA2 GLY    13      54.660  48.680  56.800  1.00  0.00            
ATOM    965    C GLY    13      56.190  50.000  57.670  1.00  0.00            
ATOM    966    O GLY    13      57.410  49.910  57.870  1.00  0.00            
ATOM    967    N PRO    14      55.580  51.150  57.360  1.00  0.00            
ATOM    968   CD PRO    14      54.170  51.240  56.880  1.00  0.00            
ATOM    969  HD1 PRO    14      53.460  50.830  57.600  1.00  0.00            
ATOM    970  HD2 PRO    14      54.030  50.690  55.950  1.00  0.00            
ATOM    971   CG PRO    14      53.920  52.710  56.660  1.00  0.00            
ATOM    972  HG1 PRO    14      53.530  53.210  57.550  1.00  0.00            
ATOM    973  HG2 PRO    14      53.210  52.840  55.850  1.00  0.00            
ATOM    974   CB PRO    14      55.300  53.300  56.400  1.00  0.00            
ATOM    975  HB1 PRO    14      55.350  54.380  56.590  1.00  0.00            
ATOM    976  HB2 PRO    14      55.390  53.150  55.330  1.00  0.00            
ATOM    977   CA PRO    14      56.300  52.480  57.310  1.00  0.00            
ATOM    978   HA PRO    14      57.230  52.340  56.770  1.00  0.00            
ATOM    979    C PRO    14      56.570  53.100  58.670  1.00  0.00            
ATOM    980    O PRO    14      55.950  52.780  59.710  1.00  0.00            
ATOM    981    N HYP    15      57.620  53.910  58.740  1.00  0.00            
ATOM    982  CD2 HYP    15      58.450  54.280  57.620  1.00  0.00            
ATOM    983 1HD2 HYP    15      58.140  55.290  57.340  1.00  0.00            
ATOM    984 2HD2 HYP    15      58.540  53.570  56.800  1.00  0.00            
ATOM    985   CG HYP    15      59.860  54.520  58.210  1.00  0.00            
ATOM    986   HG HYP    15      60.520  55.090  57.550  1.00  0.00            
ATOM    987  OD1 HYP    15      60.350  53.210  58.580  1.00  0.00            
ATOM    988  HD1 HYP    15      61.240  53.190  58.950  1.00  0.00            
ATOM    989   CB HYP    15      59.400  55.220  59.500  1.00  0.00            
ATOM    990  HB1 HYP    15      59.120  56.250  59.300  1.00  0.00            
ATOM    991  HB2 HYP    15      60.220  55.140  60.220  1.00  0.00            
ATOM    992   CA HYP    15      58.240  54.440  60.030  1.00  0.00            
ATOM    993   HA HYP    15      58.650  53.600  60.600  1.00  0.00            
ATOM    994    C HYP    15      57.300  55.300  60.870  1.00  0.00            
ATOM    995    O HYP    15      56.610  56.050  60.200  1.00  0.00            
ATOM    996    N GLY    16      57.270  55.180  62.210  1.00  0.00            
ATOM    997    H GLY    16      57.820  54.420  62.580  1.00  0.00            
ATOM    998   CA GLY    16      56.900  56.260  63.110  1.00  0.00            
ATOM    999  HA1 GLY    16      57.120  55.930  64.130  1.00  0.00            
ATOM   1000  HA2 GLY    16      55.870  56.580  62.950  1.00  0.00            
ATOM   1001    C GLY    16      57.770  57.490  62.900  1.00  0.00            
ATOM   1002    O GLY    16      58.940  57.420  62.410  1.00  0.00            
ATOM   1003    N GLU    17      57.270  58.640  63.260  1.00  0.00            
ATOM   1004    H GLU    17      56.360  58.560  63.700  1.00  0.00            
ATOM   1005   CA GLU    17      57.740  59.950  62.850  1.00  0.00            
ATOM   1006   HA GLU    17      58.440  59.780  62.030  1.00  0.00            
ATOM   1007   CB GLU    17      56.580  60.860  62.490  1.00  0.00            
ATOM   1008  HB1 GLU    17      56.910  61.860  62.220  1.00  0.00            
ATOM   1009  HB2 GLU    17      55.910  60.880  63.350  1.00  0.00            
ATOM   1010   CG GLU    17      55.870  60.290  61.240  1.00  0.00            
ATOM   1011  HG1 GLU    17      55.500  59.300  61.490  1.00  0.00            
ATOM   1012  HG2 GLU    17      56.570  60.120  60.420  1.00  0.00            
ATOM   1013   CD GLU    17      54.720  61.230  60.830  1.00  0.00            
ATOM   1014  OE1 GLU    17      54.580  62.310  61.360  1.00  0.00            
ATOM   1015  OE2 GLU    17      53.910  60.810  59.990  1.00  0.00            
ATOM   1016    C GLU    17      58.650  60.570  64.000  1.00  0.00            
ATOM   1017    O GLU    17      58.350  60.350  65.200  1.00  0.00            
ATOM   1018    N HYP    18      59.580  61.460  63.730  1.00  0.00            
ATOM   1019  CD2 HYP    18      60.130  61.680  62.440  1.00  0.00            
ATOM   1020 1HD2 HYP    18      59.500  62.180  61.710  1.00  0.00            
ATOM   1021 2HD2 HYP    18      60.450  60.740  61.970  1.00  0.00            
ATOM   1022   CG HYP    18      61.310  62.690  62.680  1.00  0.00            
ATOM   1023   HG HYP    18      61.380  63.470  61.920  1.00  0.00            
ATOM   1024  OD1 HYP    18      62.530  62.010  62.990  1.00  0.00            
ATOM   1025  HD1 HYP    18      62.400  61.130  63.340  1.00  0.00            
ATOM   1026   CB HYP    18      60.860  63.440  63.980  1.00  0.00            
ATOM   1027  HB1 HYP    18      60.270  64.280  63.590  1.00  0.00            
ATOM   1028  HB2 HYP    18      61.690  63.920  64.500  1.00  0.00            
ATOM   1029   CA HYP    18      60.070  62.440  64.750  1.00  0.00            
ATOM   1030   HA HYP    18      60.690  61.860  65.430  1.00  0.00            
ATOM   1031    C HYP    18      58.890  63.050  65.510  1.00  0.00            
ATOM   1032    O HYP    18      57.910  63.490  64.920  1.00  0.00            
ATOM   1033    N GLY    19      59.090  63.180  66.810  1.00  0.00            
ATOM   1034    H GLY    19      59.940  62.850  67.250  1.00  0.00            
ATOM   1035   CA GLY    19      58.030  63.730  67.680  1.00  0.00            
ATOM   1036  HA1 GLY    19      58.050  63.460  68.740  1.00  0.00            
ATOM   1037  HA2 GLY    19      57.080  63.350  67.310  1.00  0.00            
ATOM   1038    C GLY    19      57.850  65.260  67.640  1.00  0.00            
ATOM   1039    O GLY    19      58.770  66.040  67.640  1.00  0.00            
ATOM   1040    N GLN    20      56.620  65.730  67.570  1.00  0.00            
ATOM   1041    H GLN    20      55.930  65.060  67.240  1.00  0.00            
ATOM   1042   CA GLN    20      56.290  67.100  67.910  1.00  0.00            
ATOM   1043   HA GLN    20      56.900  67.690  67.230  1.00  0.00            
ATOM   1044   CB GLN    20      54.830  67.280  67.670  1.00  0.00            
ATOM   1045  HB1 GLN    20      54.260  66.620  68.330  1.00  0.00            
ATOM   1046  HB2 GLN    20      54.560  66.950  66.660  1.00  0.00            
ATOM   1047   CG GLN    20      54.380  68.690  67.930  1.00  0.00            
ATOM   1048  HG1 GLN    20      54.940  69.380  67.290  1.00  0.00            
ATOM   1049  HG2 GLN    20      54.600  69.100  68.910  1.00  0.00            
ATOM   1050   CD GLN    20      52.940  68.960  67.580  1.00  0.00            
ATOM   1051  OE1 GLN    20      52.720  69.100  66.420  1.00  0.00            
ATOM   1052  NE2 GLN    20      52.010  68.930  68.490  1.00  0.00            
ATOM   1053 1HE2 GLN    20      52.340  68.850  69.450  1.00  0.00            
ATOM   1054 2HE2 GLN    20      51.060  68.870  68.180  1.00  0.00            
ATOM   1055    C GLN    20      56.740  67.530  69.350  1.00  0.00            
ATOM   1056    O GLN    20      57.280  68.670  69.500  1.00  0.00            
ATOM   1057    N GLY    21      56.640  66.530  70.220  1.00  0.00            
ATOM   1058    H GLY    21      56.120  65.690  70.030  1.00  0.00            
ATOM   1059   CA GLY    21      57.070  66.720  71.640  1.00  0.00            
ATOM   1060  HA1 GLY    21      57.990  67.300  71.730  1.00  0.00            
ATOM   1061  HA2 GLY    21      57.290  65.830  72.240  1.00  0.00            
ATOM   1062    C GLY    21      56.030  67.590  72.370  1.00  0.00            
ATOM   1063    O GLY    21      54.940  67.930  71.980  1.00  0.00            
ATOM   1064    N LEU    22      56.560  68.160  73.500  1.00  0.00            
ATOM   1065    H LEU    22      57.520  67.960  73.740  1.00  0.00            
ATOM   1066   CA LEU    22      55.790  69.140  74.350  1.00  0.00            
ATOM   1067   HA LEU    22      54.750  69.150  74.030  1.00  0.00            
ATOM   1068   CB LEU    22      56.020  68.680  75.780  1.00  0.00            
ATOM   1069  HB1 LEU    22      55.620  69.450  76.440  1.00  0.00            
ATOM   1070  HB2 LEU    22      57.070  68.800  76.050  1.00  0.00            
ATOM   1071   CG LEU    22      55.400  67.300  76.240  1.00  0.00            
ATOM   1072   HG LEU    22      55.270  67.340  77.330  1.00  0.00            
ATOM   1073  CD1 LEU    22      53.990  67.070  75.620  1.00  0.00            
ATOM   1074 1HD1 LEU    22      53.760  66.010  75.540  1.00  0.00            
ATOM   1075 2HD1 LEU    22      53.210  67.520  76.230  1.00  0.00            
ATOM   1076 3HD1 LEU    22      53.880  67.370  74.580  1.00  0.00            
ATOM   1077  CD2 LEU    22      56.350  66.170  76.080  1.00  0.00            
ATOM   1078 1HD2 LEU    22      55.820  65.270  76.380  1.00  0.00            
ATOM   1079 2HD2 LEU    22      56.590  66.020  75.020  1.00  0.00            
ATOM   1080 3HD2 LEU    22      57.270  66.330  76.640  1.00  0.00            
ATOM   1081    C LEU    22      56.300  70.550  73.980  1.00  0.00            
ATOM   1082    O LEU    22      57.380  70.790  73.470  1.00  0.00            
ATOM   1083    N ARG    23      55.430  71.570  74.080  1.00  0.00            
ATOM   1084    H ARG    23      54.630  71.420  74.680  1.00  0.00            
ATOM   1085   CA ARG    23      55.580  72.830  73.330  1.00  0.00            
ATOM   1086   HA ARG    23      55.880  72.660  72.300  1.00  0.00            
ATOM   1087   CB ARG    23      54.230  73.520  73.220  1.00  0.00            
ATOM   1088  HB1 ARG    23      53.740  73.620  74.190  1.00  0.00            
ATOM   1089  HB2 ARG    23      53.660  72.910  72.530  1.00  0.00            
ATOM   1090   CG ARG    23      54.290  74.950  72.530  1.00  0.00            
ATOM   1091  HG1 ARG    23      55.030  75.560  73.050  1.00  0.00            
ATOM   1092  HG2 ARG    23      53.300  75.390  72.640  1.00  0.00            
ATOM   1093   CD ARG    23      54.840  74.880  71.120  1.00  0.00            
ATOM   1094  HD1 ARG    23      54.270  74.100  70.610  1.00  0.00            
ATOM   1095  HD2 ARG    23      55.890  74.620  71.130  1.00  0.00            
ATOM   1096   NE ARG    23      54.720  76.210  70.450  1.00  0.00            
ATOM   1097   HE ARG    23      53.880  76.750  70.610  1.00  0.00            
ATOM   1098   CZ ARG    23      55.640  76.850  69.820  1.00  0.00            
ATOM   1099  NH1 ARG    23      55.490  78.090  69.460  1.00  0.00            
ATOM   1100 1HH1 ARG    23      54.650  78.650  69.560  1.00  0.00            
ATOM   1101 2HH1 ARG    23      56.330  78.550  69.140  1.00  0.00            
ATOM   1102  NH2 ARG    23      56.760  76.300  69.490  1.00  0.00            
ATOM   1103 1HH2 ARG    23      56.950  75.410  69.930  1.00  0.00            
ATOM   1104 2HH2 ARG    23      57.500  76.850  69.090  1.00  0.00            
ATOM   1105    C ARG    23      56.660  73.750  73.890  1.00  0.00            
ATOM   1106    O ARG    23      56.660  74.110  75.090  1.00  0.00            
ATOM   1107    N GLY    25      57.690  74.150  73.130  1.00  0.00            
ATOM   1108    H GLY    25      57.690  74.020  72.130  1.00  0.00            
ATOM   1109   CA GLY    25      58.990  74.720  73.580  1.00  0.00            
ATOM   1110  HA1 GLY    25      59.590  75.140  72.770  1.00  0.00            
ATOM   1111  HA2 GLY    25      59.540  74.070  74.260  1.00  0.00            
ATOM   1112    C GLY    25      58.780  75.930  74.500  1.00  0.00            
ATOM   1113    O GLY    25      57.850  76.630  74.180  1.00  0.00            
ATOM   1114    N PRO    26      59.640  76.200  75.500  1.00  0.00            
ATOM   1115   CD PRO    26      60.950  75.630  75.700  1.00  0.00            
ATOM   1116  HD1 PRO    26      61.590  75.690  74.820  1.00  0.00            
ATOM   1117  HD2 PRO    26      60.860  74.580  75.970  1.00  0.00            
ATOM   1118   CG PRO    26      61.550  76.330  76.910  1.00  0.00            
ATOM   1119  HG1 PRO    26      62.260  77.090  76.570  1.00  0.00            
ATOM   1120  HG2 PRO    26      62.150  75.670  77.540  1.00  0.00            
ATOM   1121   CB PRO    26      60.380  76.990  77.640  1.00  0.00            
ATOM   1122  HB1 PRO    26      60.690  77.880  78.200  1.00  0.00            
ATOM   1123  HB2 PRO    26      59.890  76.260  78.280  1.00  0.00            
ATOM   1124   CA PRO    26      59.490  77.320  76.440  1.00  0.00            
ATOM   1125   HA PRO    26      58.430  77.240  76.710  1.00  0.00            
ATOM   1126    C PRO    26      59.730  78.740  75.750  1.00  0.00            
ATOM   1127    O PRO    26      60.100  78.870  74.600  1.00  0.00            
ATOM   1128    N HYP    27      59.580  79.840  76.570  1.00  0.00            
ATOM   1129  CD2 HYP    27      58.750  79.940  77.750  1.00  0.00            
ATOM   1130 1HD2 HYP    27      59.290  79.610  78.630  1.00  0.00            
ATOM   1131 2HD2 HYP    27      57.840  79.350  77.570  1.00  0.00            
ATOM   1132   CG HYP    27      58.370  81.420  77.870  1.00  0.00            
ATOM   1133   HG HYP    27      58.220  81.830  78.870  1.00  0.00            
ATOM   1134  OD1 HYP    27      57.220  81.780  77.090  1.00  0.00            
ATOM   1135  HD1 HYP    27      57.320  82.740  77.030  1.00  0.00            
ATOM   1136   CB HYP    27      59.530  82.130  77.220  1.00  0.00            
ATOM   1137  HB1 HYP    27      60.290  82.300  77.970  1.00  0.00            
ATOM   1138  HB2 HYP    27      59.150  83.080  76.850  1.00  0.00            
ATOM   1139   CA HYP    27      60.010  81.180  76.130  1.00  0.00            
ATOM   1140   HA HYP    27      59.560  81.360  75.150  1.00  0.00            
ATOM   1141    C HYP    27      61.490  81.250  75.910  1.00  0.00            
ATOM   1142    O HYP    27      62.250  80.720  76.730  1.00  0.00            
ATOM   1143    N GLY    28      61.860  82.010  74.910  1.00  0.00            
ATOM   1144    H GLY    28      61.170  82.440  74.310  1.00  0.00            
ATOM   1145   CA GLY    28      63.240  82.350  74.640  1.00  0.00            
ATOM   1146  HA1 GLY    28      63.130  82.760  73.630  1.00  0.00            
ATOM   1147  HA2 GLY    28      63.890  81.480  74.740  1.00  0.00            
ATOM   1148    C GLY    28      63.880  83.450  75.490  1.00  0.00            
ATOM   1149    O GLY    28      63.370  83.750  76.570  1.00  0.00            
ATOM   1150    N PRO    29      65.000  84.080  75.030  1.00  0.00            
ATOM   1151   CD PRO    29      65.830  83.550  73.930  1.00  0.00            
ATOM   1152  HD1 PRO    29      65.530  84.050  73.010  1.00  0.00            
ATOM   1153  HD2 PRO    29      65.680  82.490  73.740  1.00  0.00            
ATOM   1154   CG PRO    29      67.320  83.700  74.250  1.00  0.00            
ATOM   1155  HG1 PRO    29      67.980  83.690  73.390  1.00  0.00            
ATOM   1156  HG2 PRO    29      67.570  82.950  75.010  1.00  0.00            
ATOM   1157   CB PRO    29      67.080  85.020  74.990  1.00  0.00            
ATOM   1158  HB1 PRO    29      66.840  85.800  74.260  1.00  0.00            
ATOM   1159  HB2 PRO    29      67.940  85.330  75.590  1.00  0.00            
ATOM   1160   CA PRO    29      65.850  84.870  75.840  1.00  0.00            
ATOM   1161   HA PRO    29      66.040  84.240  76.700  1.00  0.00            
ATOM   1162    C PRO    29      65.260  86.230  76.230  1.00  0.00            
ATOM   1163    O PRO    29      64.520  86.830  75.470  1.00  0.00            
ATOM   1164    N HYP    30      65.830  86.880  77.320  1.00  0.00            
ATOM   1165  CD2 HYP    30      66.770  86.350  78.250  1.00  0.00            
ATOM   1166 1HD2 HYP    30      67.790  86.510  77.880  1.00  0.00            
ATOM   1167 2HD2 HYP    30      66.680  85.280  78.470  1.00  0.00            
ATOM   1168   CG HYP    30      66.560  87.140  79.550  1.00  0.00            
ATOM   1169   HG HYP    30      67.430  87.090  80.210  1.00  0.00            
ATOM   1170  OD1 HYP    30      65.390  86.860  80.240  1.00  0.00            
ATOM   1171  HD1 HYP    30      65.250  87.480  80.960  1.00  0.00            
ATOM   1172   CB HYP    30      66.330  88.520  78.920  1.00  0.00            
ATOM   1173  HB1 HYP    30      67.270  88.940  78.570  1.00  0.00            
ATOM   1174  HB2 HYP    30      65.730  89.220  79.510  1.00  0.00            
ATOM   1175   CA HYP    30      65.540  88.270  77.650  1.00  0.00            
ATOM   1176   HA HYP    30      64.520  88.390  78.000  1.00  0.00            
ATOM   1177    C HYP    30      65.880  89.350  76.530  1.00  0.00            
ATOM   1178    O HYP    30      66.920  89.200  75.850  1.00  0.00            
ATOM   1179    N GLY    31      64.950  90.200  76.220  1.00  0.00            
ATOM   1180    H GLY    31      64.240  90.280  76.930  1.00  0.00            
ATOM   1181   CA GLY    31      64.960  91.090  75.080  1.00  0.00            
ATOM   1182  HA1 GLY    31      64.090  91.730  74.950  1.00  0.00            
ATOM   1183  HA2 GLY    31      64.990  90.460  74.190  1.00  0.00            
ATOM   1184    C GLY    31      66.150  92.070  75.090  1.00  0.00            
ATOM   1185    O GLY    31      66.400  92.660  76.170  1.00  0.00            
ATOM   1186    N PRO    32      66.660  92.460  73.900  1.00  0.00            
ATOM   1187   CD PRO    32      66.360  91.740  72.600  1.00  0.00            
ATOM   1188  HD1 PRO    32      65.360  91.990  72.250  1.00  0.00            
ATOM   1189  HD2 PRO    32      66.570  90.700  72.860  1.00  0.00            
ATOM   1190   CG PRO    32      67.340  92.340  71.590  1.00  0.00            
ATOM   1191  HG1 PRO    32      67.010  93.320  71.280  1.00  0.00            
ATOM   1192  HG2 PRO    32      67.450  91.660  70.740  1.00  0.00            
ATOM   1193   CB PRO    32      68.530  92.290  72.510  1.00  0.00            
ATOM   1194  HB1 PRO    32      69.350  92.860  72.080  1.00  0.00            
ATOM   1195  HB2 PRO    32      68.790  91.300  72.900  1.00  0.00            
ATOM   1196   CA PRO    32      68.040  92.990  73.780  1.00  0.00            
ATOM   1197   HA PRO    32      68.640  92.750  74.660  1.00  0.00            
ATOM   1198    C PRO    32      68.130  94.540  73.620  1.00  0.00            
ATOM   1199    O PRO    32      67.150  95.130  73.150  1.00  0.00            
ATOM   1200    N HYP    33      69.300  95.120  73.870  1.00  0.00            
ATOM   1201  CD2 HYP    33      70.490  94.640  74.510  1.00  0.00            
ATOM   1202 1HD2 HYP    33      71.130  94.120  73.790  1.00  0.00            
ATOM   1203 2HD2 HYP    33      70.260  93.870  75.250  1.00  0.00            
ATOM   1204   CG HYP    33      71.130  95.860  75.140  1.00  0.00            
ATOM   1205   HG HYP    33      72.210  95.710  75.140  1.00  0.00            
ATOM   1206  OD1 HYP    33      70.620  96.130  76.420  1.00  0.00            
ATOM   1207  HD1 HYP    33      69.680  95.960  76.440  1.00  0.00            
ATOM   1208   CB HYP    33      70.790  97.030  74.170  1.00  0.00            
ATOM   1209  HB1 HYP    33      71.430  96.990  73.290  1.00  0.00            
ATOM   1210  HB2 HYP    33      70.820  98.020  74.620  1.00  0.00            
ATOM   1211   CA HYP    33      69.380  96.630  73.770  1.00  0.00            
ATOM   1212   HA HYP    33      68.750  97.020  74.560  1.00  0.00            
ATOM   1213    C HYP    33      69.010  97.320  72.430  1.00  0.00            
ATOM   1214    O HYP    33      69.110  96.820  71.340  1.00  0.00            
ATOM   1215    N GLY    34      68.590  98.590  72.520  1.00  0.00            
ATOM   1216    H GLY    34      68.720  99.030  73.420  1.00  0.00            
ATOM   1217   CA GLY    34      67.870  99.300  71.410  1.00  0.00            
ATOM   1218  HA1 GLY    34      67.890  98.660  70.530  1.00  0.00            
ATOM   1219  HA2 GLY    34      68.500 100.140  71.120  1.00  0.00            
ATOM   1220    C GLY    34      66.470  99.700  71.880  1.00  0.00            
ATOM   1221    O GLY    34      66.220  99.660  73.080  1.00  0.00            
ATOM   1222    N NH2    35      65.570 100.230  70.910  1.00  0.00            
ATOM   1223   H2 NH2    35      65.920 100.500  70.010  1.00  0.00            
ATOM   1224   H1 NH2    35      64.984  99.644  70.324  1.00  0.00            
TER
