# Supplementary material for: A solution structure analysis reveals a bent collagen triple helix in the complement activation recognition molecule mannan-binding lectin
Source: J Biol Chem. 2022 Dec 15;299(2):102799. doi: 10.1016/j.jbc.2022.102799 (PMC9898670; doi:10.1016/j.jbc.2022.102799)
Supplement: top10-mblE [file mmc5.zip › 2-MBL-E_5213.pdb]

ATOM      1  CH3 ACE     1      43.530  25.300  25.940  1.00  0.00            
ATOM      2 1HH3 ACE     1      42.470  25.050  25.830  1.00  0.00            
ATOM      3 2HH3 ACE     1      43.950  25.550  24.960  1.00  0.00            
ATOM      4 3HH3 ACE     1      44.170  24.530  26.350  1.00  0.00            
ATOM      5    C ACE     1      43.680  26.600  26.730  1.00  0.00            
ATOM      6    O ACE     1      44.480  27.470  26.330  1.00  0.00            
ATOM      7    N PRO     2      42.980  26.730  27.890  1.00  0.00            
ATOM      8   CD PRO     2      41.840  25.940  28.350  1.00  0.00            
ATOM      9  HD1 PRO     2      42.290  25.110  28.890  1.00  0.00            
ATOM     10  HD2 PRO     2      41.210  25.580  27.540  1.00  0.00            
ATOM     11   CG PRO     2      41.110  26.810  29.350  1.00  0.00            
ATOM     12  HG1 PRO     2      40.580  26.230  30.100  1.00  0.00            
ATOM     13  HG2 PRO     2      40.430  27.510  28.860  1.00  0.00            
ATOM     14   CB PRO     2      42.270  27.550  29.950  1.00  0.00            
ATOM     15  HB1 PRO     2      42.830  26.980  30.700  1.00  0.00            
ATOM     16  HB2 PRO     2      41.970  28.490  30.410  1.00  0.00            
ATOM     17   CA PRO     2      43.160  27.890  28.750  1.00  0.00            
ATOM     18   HA PRO     2      42.790  28.790  28.270  1.00  0.00            
ATOM     19    C PRO     2      44.660  28.080  29.170  1.00  0.00            
ATOM     20    O PRO     2      45.370  27.090  29.410  1.00  0.00            
ATOM     21    N HYP     3      45.140  29.310  29.250  1.00  0.00            
ATOM     22  CD2 HYP     3      44.430  30.560  28.810  1.00  0.00            
ATOM     23 1HD2 HYP     3      43.370  30.330  28.920  1.00  0.00            
ATOM     24 2HD2 HYP     3      44.790  30.830  27.810  1.00  0.00            
ATOM     25   CG HYP     3      44.950  31.610  29.830  1.00  0.00            
ATOM     26   HG HYP     3      44.470  31.520  30.800  1.00  0.00            
ATOM     27  OD1 HYP     3      44.790  32.970  29.410  1.00  0.00            
ATOM     28  HD1 HYP     3      44.990  33.500  30.180  1.00  0.00            
ATOM     29   CB HYP     3      46.450  31.110  29.960  1.00  0.00            
ATOM     30  HB1 HYP     3      46.990  31.490  30.830  1.00  0.00            
ATOM     31  HB2 HYP     3      46.990  31.410  29.060  1.00  0.00            
ATOM     32   CA HYP     3      46.350  29.590  29.980  1.00  0.00            
ATOM     33   HA HYP     3      47.250  29.190  29.500  1.00  0.00            
ATOM     34    C HYP     3      46.320  29.120  31.460  1.00  0.00            
ATOM     35    O HYP     3      45.270  29.240  32.070  1.00  0.00            
ATOM     36    N GLY     4      47.380  28.610  32.040  1.00  0.00            
ATOM     37    H GLY     4      48.200  28.380  31.500  1.00  0.00            
ATOM     38   CA GLY     4      47.220  27.910  33.300  1.00  0.00            
ATOM     39  HA1 GLY     4      48.180  27.410  33.470  1.00  0.00            
ATOM     40  HA2 GLY     4      46.470  27.140  33.160  1.00  0.00            
ATOM     41    C GLY     4      47.000  28.810  34.540  1.00  0.00            
ATOM     42    O GLY     4      46.890  30.020  34.350  1.00  0.00            
ATOM     43    N PRO     5      46.970  28.240  35.760  1.00  0.00            
ATOM     44   CD PRO     5      47.120  26.870  36.230  1.00  0.00            
ATOM     45  HD1 PRO     5      48.160  26.570  36.080  1.00  0.00            
ATOM     46  HD2 PRO     5      46.330  26.360  35.680  1.00  0.00            
ATOM     47   CG PRO     5      46.890  26.910  37.730  1.00  0.00            
ATOM     48  HG1 PRO     5      47.880  26.920  38.190  1.00  0.00            
ATOM     49  HG2 PRO     5      46.400  26.000  38.070  1.00  0.00            
ATOM     50   CB PRO     5      46.100  28.160  38.060  1.00  0.00            
ATOM     51  HB1 PRO     5      46.430  28.540  39.020  1.00  0.00            
ATOM     52  HB2 PRO     5      45.080  27.800  37.960  1.00  0.00            
ATOM     53   CA PRO     5      46.600  29.090  36.910  1.00  0.00            
ATOM     54   HA PRO     5      45.780  29.740  36.600  1.00  0.00            
ATOM     55    C PRO     5      47.690  30.080  37.410  1.00  0.00            
ATOM     56    O PRO     5      48.790  30.150  36.840  1.00  0.00            
ATOM     57    N HYP     6      47.500  30.930  38.440  1.00  0.00            
ATOM     58  CD2 HYP     6      46.340  31.440  39.060  1.00  0.00            
ATOM     59 1HD2 HYP     6      46.230  30.820  39.950  1.00  0.00            
ATOM     60 2HD2 HYP     6      45.470  31.440  38.410  1.00  0.00            
ATOM     61   CG HYP     6      46.630  32.900  39.460  1.00  0.00            
ATOM     62   HG HYP     6      45.970  33.170  40.290  1.00  0.00            
ATOM     63  OD1 HYP     6      46.430  33.830  38.370  1.00  0.00            
ATOM     64  HD1 HYP     6      46.110  33.370  37.590  1.00  0.00            
ATOM     65   CB HYP     6      48.060  32.850  39.810  1.00  0.00            
ATOM     66  HB1 HYP     6      48.100  32.530  40.850  1.00  0.00            
ATOM     67  HB2 HYP     6      48.600  33.790  39.690  1.00  0.00            
ATOM     68   CA HYP     6      48.590  31.790  38.780  1.00  0.00            
ATOM     69   HA HYP     6      48.860  32.280  37.840  1.00  0.00            
ATOM     70    C HYP     6      49.900  31.110  39.350  1.00  0.00            
ATOM     71    O HYP     6      49.900  29.900  39.670  1.00  0.00            
ATOM     72    N GLY     7      51.040  31.760  39.290  1.00  0.00            
ATOM     73    H GLY     7      51.070  32.690  38.900  1.00  0.00            
ATOM     74   CA GLY     7      52.260  31.310  39.980  1.00  0.00            
ATOM     75  HA1 GLY     7      53.150  31.780  39.540  1.00  0.00            
ATOM     76  HA2 GLY     7      52.500  30.290  39.680  1.00  0.00            
ATOM     77    C GLY     7      52.160  31.250  41.480  1.00  0.00            
ATOM     78    O GLY     7      51.200  31.740  42.100  1.00  0.00            
ATOM     79    N PRO     8      53.160  30.690  42.200  1.00  0.00            
ATOM     80   CD PRO     8      54.240  29.810  41.760  1.00  0.00            
ATOM     81  HD1 PRO     8      54.960  30.240  41.070  1.00  0.00            
ATOM     82  HD2 PRO     8      53.760  28.950  41.300  1.00  0.00            
ATOM     83   CG PRO     8      55.000  29.430  42.940  1.00  0.00            
ATOM     84  HG1 PRO     8      55.560  30.330  43.180  1.00  0.00            
ATOM     85  HG2 PRO     8      55.590  28.520  42.860  1.00  0.00            
ATOM     86   CB PRO     8      53.900  29.370  44.050  1.00  0.00            
ATOM     87  HB1 PRO     8      54.370  29.500  45.030  1.00  0.00            
ATOM     88  HB2 PRO     8      53.290  28.480  43.900  1.00  0.00            
ATOM     89   CA PRO     8      53.090  30.650  43.680  1.00  0.00            
ATOM     90   HA PRO     8      52.070  30.480  44.030  1.00  0.00            
ATOM     91    C PRO     8      53.770  31.980  44.160  1.00  0.00            
ATOM     92    O PRO     8      54.320  32.690  43.320  1.00  0.00            
ATOM     93    N HYP     9      53.700  32.270  45.470  1.00  0.00            
ATOM     94  CD2 HYP     9      52.880  31.620  46.400  1.00  0.00            
ATOM     95 1HD2 HYP     9      53.210  30.600  46.610  1.00  0.00            
ATOM     96 2HD2 HYP     9      51.880  31.710  45.980  1.00  0.00            
ATOM     97   CG HYP     9      52.930  32.380  47.750  1.00  0.00            
ATOM     98   HG HYP     9      52.850  31.730  48.620  1.00  0.00            
ATOM     99  OD1 HYP     9      52.030  33.470  47.920  1.00  0.00            
ATOM    100  HD1 HYP     9      52.340  34.160  48.500  1.00  0.00            
ATOM    101   CB HYP     9      54.380  32.820  47.640  1.00  0.00            
ATOM    102  HB1 HYP     9      55.010  31.980  47.910  1.00  0.00            
ATOM    103  HB2 HYP     9      54.590  33.650  48.320  1.00  0.00            
ATOM    104   CA HYP     9      54.550  33.260  46.180  1.00  0.00            
ATOM    105   HA HYP     9      54.160  34.270  46.050  1.00  0.00            
ATOM    106    C HYP     9      56.060  33.230  45.860  1.00  0.00            
ATOM    107    O HYP     9      56.730  32.190  45.600  1.00  0.00            
ATOM    108    N GLY    10      56.600  34.460  45.750  1.00  0.00            
ATOM    109    H GLY    10      55.980  35.210  46.040  1.00  0.00            
ATOM    110   CA GLY    10      57.990  34.840  45.510  1.00  0.00            
ATOM    111  HA1 GLY    10      58.110  35.880  45.220  1.00  0.00            
ATOM    112  HA2 GLY    10      58.270  34.380  44.560  1.00  0.00            
ATOM    113    C GLY    10      59.030  34.620  46.650  1.00  0.00            
ATOM    114    O GLY    10      58.710  33.930  47.640  1.00  0.00            
ATOM    115    N PRO    11      60.200  35.190  46.500  1.00  0.00            
ATOM    116   CD PRO    11      60.670  35.660  45.150  1.00  0.00            
ATOM    117  HD1 PRO    11      60.110  36.530  44.800  1.00  0.00            
ATOM    118  HD2 PRO    11      60.490  34.740  44.600  1.00  0.00            
ATOM    119   CG PRO    11      62.130  35.940  45.470  1.00  0.00            
ATOM    120  HG1 PRO    11      62.160  36.980  45.780  1.00  0.00            
ATOM    121  HG2 PRO    11      62.760  35.800  44.590  1.00  0.00            
ATOM    122   CB PRO    11      62.570  34.970  46.600  1.00  0.00            
ATOM    123  HB1 PRO    11      63.470  35.410  47.030  1.00  0.00            
ATOM    124  HB2 PRO    11      62.780  33.950  46.280  1.00  0.00            
ATOM    125   CA PRO    11      61.310  34.950  47.460  1.00  0.00            
ATOM    126   HA PRO    11      61.180  33.980  47.950  1.00  0.00            
ATOM    127    C PRO    11      61.420  36.130  48.510  1.00  0.00            
ATOM    128    O PRO    11      60.940  37.260  48.240  1.00  0.00            
ATOM    129    N HYP    12      62.040  35.900  49.640  1.00  0.00            
ATOM    130  CD2 HYP    12      62.840  34.770  50.040  1.00  0.00            
ATOM    131 1HD2 HYP    12      63.870  35.030  49.810  1.00  0.00            
ATOM    132 2HD2 HYP    12      62.540  33.800  49.650  1.00  0.00            
ATOM    133   CG HYP    12      62.620  34.540  51.520  1.00  0.00            
ATOM    134   HG HYP    12      63.460  34.020  51.970  1.00  0.00            
ATOM    135  OD1 HYP    12      61.400  33.820  51.840  1.00  0.00            
ATOM    136  HD1 HYP    12      61.010  34.160  52.650  1.00  0.00            
ATOM    137   CB HYP    12      62.600  36.020  51.940  1.00  0.00            
ATOM    138  HB1 HYP    12      63.640  36.330  52.060  1.00  0.00            
ATOM    139  HB2 HYP    12      62.060  36.310  52.840  1.00  0.00            
ATOM    140   CA HYP    12      61.950  36.740  50.810  1.00  0.00            
ATOM    141   HA HYP    12      60.900  36.880  51.030  1.00  0.00            
ATOM    142    C HYP    12      62.700  38.100  50.540  1.00  0.00            
ATOM    143    O HYP    12      63.660  38.220  49.790  1.00  0.00            
ATOM    144    N GLY    13      62.350  39.220  51.190  1.00  0.00            
ATOM    145    H GLY    13      61.580  39.090  51.840  1.00  0.00            
ATOM    146   CA GLY    13      62.990  40.530  51.140  1.00  0.00            
ATOM    147  HA1 GLY    13      62.300  41.290  51.510  1.00  0.00            
ATOM    148  HA2 GLY    13      63.200  40.770  50.100  1.00  0.00            
ATOM    149    C GLY    13      64.210  40.570  52.050  1.00  0.00            
ATOM    150    O GLY    13      64.570  39.640  52.760  1.00  0.00            
ATOM    151    N PRO    14      64.910  41.700  52.010  1.00  0.00            
ATOM    152   CD PRO    14      64.500  42.900  51.230  1.00  0.00            
ATOM    153  HD1 PRO    14      63.480  43.130  51.540  1.00  0.00            
ATOM    154  HD2 PRO    14      64.590  42.730  50.160  1.00  0.00            
ATOM    155   CG PRO    14      65.370  43.980  51.710  1.00  0.00            
ATOM    156  HG1 PRO    14      64.980  44.490  52.590  1.00  0.00            
ATOM    157  HG2 PRO    14      65.490  44.600  50.820  1.00  0.00            
ATOM    158   CB PRO    14      66.740  43.340  51.980  1.00  0.00            
ATOM    159  HB1 PRO    14      67.320  43.980  52.650  1.00  0.00            
ATOM    160  HB2 PRO    14      67.290  43.260  51.050  1.00  0.00            
ATOM    161   CA PRO    14      66.220  41.990  52.590  1.00  0.00            
ATOM    162   HA PRO    14      66.880  41.260  52.120  1.00  0.00            
ATOM    163    C PRO    14      66.130  42.160  54.120  1.00  0.00            
ATOM    164    O PRO    14      65.080  42.530  54.640  1.00  0.00            
ATOM    165    N HYP    15      67.330  41.880  54.820  1.00  0.00            
ATOM    166  CD2 HYP    15      68.510  41.220  54.280  1.00  0.00            
ATOM    167 1HD2 HYP    15      69.150  42.020  53.900  1.00  0.00            
ATOM    168 2HD2 HYP    15      68.310  40.500  53.490  1.00  0.00            
ATOM    169   CG HYP    15      69.160  40.480  55.470  1.00  0.00            
ATOM    170   HG HYP    15      70.240  40.410  55.390  1.00  0.00            
ATOM    171  OD1 HYP    15      68.500  39.250  55.780  1.00  0.00            
ATOM    172  HD1 HYP    15      68.590  39.220  56.730  1.00  0.00            
ATOM    173   CB HYP    15      68.910  41.520  56.590  1.00  0.00            
ATOM    174  HB1 HYP    15      69.610  42.340  56.470  1.00  0.00            
ATOM    175  HB2 HYP    15      69.000  41.080  57.580  1.00  0.00            
ATOM    176   CA HYP    15      67.480  42.020  56.250  1.00  0.00            
ATOM    177   HA HYP    15      66.700  41.390  56.690  1.00  0.00            
ATOM    178    C HYP    15      67.110  43.470  56.740  1.00  0.00            
ATOM    179    O HYP    15      67.520  44.420  56.090  1.00  0.00            
ATOM    180    N GLY    16      66.330  43.600  57.800  1.00  0.00            
ATOM    181    H GLY    16      65.810  42.800  58.140  1.00  0.00            
ATOM    182   CA GLY    16      65.840  44.850  58.260  1.00  0.00            
ATOM    183  HA1 GLY    16      65.170  44.640  59.100  1.00  0.00            
ATOM    184  HA2 GLY    16      65.280  45.270  57.430  1.00  0.00            
ATOM    185    C GLY    16      66.850  45.790  58.740  1.00  0.00            
ATOM    186    O GLY    16      67.920  45.430  59.220  1.00  0.00            
ATOM    187    N GLU    17      66.590  47.120  58.660  1.00  0.00            
ATOM    188    H GLU    17      65.880  47.470  58.030  1.00  0.00            
ATOM    189   CA GLU    17      67.600  48.020  59.170  1.00  0.00            
ATOM    190   HA GLU    17      68.530  47.660  58.740  1.00  0.00            
ATOM    191   CB GLU    17      67.380  49.500  58.630  1.00  0.00            
ATOM    192  HB1 GLU    17      66.550  50.030  59.080  1.00  0.00            
ATOM    193  HB2 GLU    17      67.250  49.390  57.550  1.00  0.00            
ATOM    194   CG GLU    17      68.660  50.370  58.710  1.00  0.00            
ATOM    195  HG1 GLU    17      69.560  49.880  58.350  1.00  0.00            
ATOM    196  HG2 GLU    17      68.780  50.530  59.780  1.00  0.00            
ATOM    197   CD GLU    17      68.560  51.570  57.910  1.00  0.00            
ATOM    198  OE1 GLU    17      68.490  52.610  58.590  1.00  0.00            
ATOM    199  OE2 GLU    17      68.640  51.560  56.660  1.00  0.00            
ATOM    200    C GLU    17      67.660  48.050  60.710  1.00  0.00            
ATOM    201    O GLU    17      66.620  48.000  61.370  1.00  0.00            
ATOM    202    N HYP    18      68.810  48.140  61.260  1.00  0.00            
ATOM    203  CD2 HYP    18      70.120  47.760  60.750  1.00  0.00            
ATOM    204 1HD2 HYP    18      70.650  48.680  60.530  1.00  0.00            
ATOM    205 2HD2 HYP    18      70.140  47.070  59.910  1.00  0.00            
ATOM    206   CG HYP    18      70.920  47.140  61.950  1.00  0.00            
ATOM    207   HG HYP    18      71.990  47.080  61.790  1.00  0.00            
ATOM    208  OD1 HYP    18      70.460  45.800  62.170  1.00  0.00            
ATOM    209  HD1 HYP    18      71.190  45.220  62.390  1.00  0.00            
ATOM    210   CB HYP    18      70.470  48.060  63.020  1.00  0.00            
ATOM    211  HB1 HYP    18      71.030  48.990  63.060  1.00  0.00            
ATOM    212  HB2 HYP    18      70.640  47.590  63.990  1.00  0.00            
ATOM    213   CA HYP    18      69.000  48.300  62.710  1.00  0.00            
ATOM    214   HA HYP    18      68.410  47.500  63.150  1.00  0.00            
ATOM    215    C HYP    18      68.450  49.620  63.300  1.00  0.00            
ATOM    216    O HYP    18      68.640  50.640  62.600  1.00  0.00            
ATOM    217    N GLY    19      67.910  49.550  64.540  1.00  0.00            
ATOM    218    H GLY    19      68.040  48.690  65.050  1.00  0.00            
ATOM    219   CA GLY    19      67.310  50.780  65.220  1.00  0.00            
ATOM    220  HA1 GLY    19      66.460  50.450  65.810  1.00  0.00            
ATOM    221  HA2 GLY    19      66.910  51.420  64.430  1.00  0.00            
ATOM    222    C GLY    19      68.260  51.640  66.030  1.00  0.00            
ATOM    223    O GLY    19      69.310  51.160  66.460  1.00  0.00            
ATOM    224    N GLN    20      67.960  52.930  66.130  1.00  0.00            
ATOM    225    H GLN    20      67.190  53.310  65.600  1.00  0.00            
ATOM    226   CA GLN    20      68.630  54.040  66.850  1.00  0.00            
ATOM    227   HA GLN    20      69.010  53.690  67.810  1.00  0.00            
ATOM    228   CB GLN    20      69.810  54.700  66.070  1.00  0.00            
ATOM    229  HB1 GLN    20      70.560  53.920  65.970  1.00  0.00            
ATOM    230  HB2 GLN    20      70.170  55.440  66.790  1.00  0.00            
ATOM    231   CG GLN    20      69.550  55.360  64.680  1.00  0.00            
ATOM    232  HG1 GLN    20      69.060  54.570  64.110  1.00  0.00            
ATOM    233  HG2 GLN    20      70.530  55.590  64.270  1.00  0.00            
ATOM    234   CD GLN    20      68.670  56.660  64.800  1.00  0.00            
ATOM    235  OE1 GLN    20      67.560  56.840  64.320  1.00  0.00            
ATOM    236  NE2 GLN    20      69.200  57.650  65.450  1.00  0.00            
ATOM    237 1HE2 GLN    20      70.080  57.500  65.920  1.00  0.00            
ATOM    238 2HE2 GLN    20      68.740  58.530  65.640  1.00  0.00            
ATOM    239    C GLN    20      67.450  55.020  67.150  1.00  0.00            
ATOM    240    O GLN    20      66.450  54.970  66.480  1.00  0.00            
ATOM    241    N GLY    21      67.620  55.950  68.050  1.00  0.00            
ATOM    242    H GLY    21      68.530  56.010  68.480  1.00  0.00            
ATOM    243   CA GLY    21      66.590  56.810  68.660  1.00  0.00            
ATOM    244  HA1 GLY    21      65.650  56.630  68.140  1.00  0.00            
ATOM    245  HA2 GLY    21      66.850  57.840  68.450  1.00  0.00            
ATOM    246    C GLY    21      66.380  56.520  70.180  1.00  0.00            
ATOM    247    O GLY    21      66.840  55.560  70.740  1.00  0.00            
ATOM    248    N LEU    22      65.540  57.330  70.880  1.00  0.00            
ATOM    249    H LEU    22      65.140  58.150  70.440  1.00  0.00            
ATOM    250   CA LEU    22      65.230  57.260  72.270  1.00  0.00            
ATOM    251   HA LEU    22      65.670  56.350  72.680  1.00  0.00            
ATOM    252   CB LEU    22      65.700  58.460  73.060  1.00  0.00            
ATOM    253  HB1 LEU    22      65.450  58.430  74.120  1.00  0.00            
ATOM    254  HB2 LEU    22      65.250  59.300  72.550  1.00  0.00            
ATOM    255   CG LEU    22      67.190  58.710  73.110  1.00  0.00            
ATOM    256   HG LEU    22      67.490  58.770  72.060  1.00  0.00            
ATOM    257  CD1 LEU    22      67.550  60.010  73.850  1.00  0.00            
ATOM    258 1HD1 LEU    22      68.550  60.360  73.580  1.00  0.00            
ATOM    259 2HD1 LEU    22      66.810  60.790  73.670  1.00  0.00            
ATOM    260 3HD1 LEU    22      67.660  59.830  74.920  1.00  0.00            
ATOM    261  CD2 LEU    22      67.970  57.520  73.740  1.00  0.00            
ATOM    262 1HD2 LEU    22      67.800  57.360  74.810  1.00  0.00            
ATOM    263 2HD2 LEU    22      67.630  56.640  73.200  1.00  0.00            
ATOM    264 3HD2 LEU    22      69.040  57.630  73.610  1.00  0.00            
ATOM    265    C LEU    22      63.710  56.970  72.470  1.00  0.00            
ATOM    266    O LEU    22      62.840  57.570  71.780  1.00  0.00            
ATOM    267    N ARG    23      63.340  56.280  73.570  1.00  0.00            
ATOM    268    H ARG    23      64.070  56.150  74.250  1.00  0.00            
ATOM    269   CA ARG    23      61.950  55.890  73.930  1.00  0.00            
ATOM    270   HA ARG    23      61.230  56.550  73.450  1.00  0.00            
ATOM    271   CB ARG    23      61.660  54.440  73.460  1.00  0.00            
ATOM    272  HB1 ARG    23      61.050  54.020  74.260  1.00  0.00            
ATOM    273  HB2 ARG    23      62.580  53.910  73.200  1.00  0.00            
ATOM    274   CG ARG    23      60.840  54.510  72.180  1.00  0.00            
ATOM    275  HG1 ARG    23      61.220  55.100  71.350  1.00  0.00            
ATOM    276  HG2 ARG    23      59.890  54.970  72.450  1.00  0.00            
ATOM    277   CD ARG    23      60.480  53.100  71.720  1.00  0.00            
ATOM    278  HD1 ARG    23      60.010  52.570  72.550  1.00  0.00            
ATOM    279  HD2 ARG    23      61.460  52.640  71.650  1.00  0.00            
ATOM    280   NE ARG    23      59.800  52.960  70.430  1.00  0.00            
ATOM    281   HE ARG    23      59.410  53.770  69.960  1.00  0.00            
ATOM    282   CZ ARG    23      59.440  51.770  69.980  1.00  0.00            
ATOM    283  NH1 ARG    23      58.790  51.720  68.840  1.00  0.00            
ATOM    284 1HH1 ARG    23      58.640  52.560  68.300  1.00  0.00            
ATOM    285 2HH1 ARG    23      58.540  50.830  68.420  1.00  0.00            
ATOM    286  NH2 ARG    23      59.630  50.660  70.610  1.00  0.00            
ATOM    287 1HH2 ARG    23      60.280  50.620  71.390  1.00  0.00            
ATOM    288 2HH2 ARG    23      59.300  49.770  70.260  1.00  0.00            
ATOM    289    C ARG    23      61.430  56.160  75.360  1.00  0.00            
ATOM    290    O ARG    23      60.250  56.340  75.490  1.00  0.00            
ATOM    291    N GLY    25      62.280  56.170  76.350  1.00  0.00            
ATOM    292    H GLY    25      63.230  55.910  76.170  1.00  0.00            
ATOM    293   CA GLY    25      61.890  56.460  77.730  1.00  0.00            
ATOM    294  HA1 GLY    25      62.710  56.240  78.410  1.00  0.00            
ATOM    295  HA2 GLY    25      61.050  55.780  77.880  1.00  0.00            
ATOM    296    C GLY    25      61.540  57.950  78.020  1.00  0.00            
ATOM    297    O GLY    25      61.550  58.790  77.120  1.00  0.00            
ATOM    298    N PRO    26      61.230  58.280  79.250  1.00  0.00            
ATOM    299   CD PRO    26      61.410  57.460  80.390  1.00  0.00            
ATOM    300  HD1 PRO    26      62.340  57.710  80.900  1.00  0.00            
ATOM    301  HD2 PRO    26      61.460  56.400  80.120  1.00  0.00            
ATOM    302   CG PRO    26      60.160  57.810  81.300  1.00  0.00            
ATOM    303  HG1 PRO    26      60.290  57.530  82.340  1.00  0.00            
ATOM    304  HG2 PRO    26      59.260  57.340  80.900  1.00  0.00            
ATOM    305   CB PRO    26      60.070  59.280  81.080  1.00  0.00            
ATOM    306  HB1 PRO    26      60.690  59.740  81.850  1.00  0.00            
ATOM    307  HB2 PRO    26      59.070  59.680  81.230  1.00  0.00            
ATOM    308   CA PRO    26      60.520  59.480  79.630  1.00  0.00            
ATOM    309   HA PRO    26      59.640  59.600  78.990  1.00  0.00            
ATOM    310    C PRO    26      61.370  60.720  79.480  1.00  0.00            
ATOM    311    O PRO    26      62.570  60.730  79.760  1.00  0.00            
ATOM    312    N HYP    27      60.820  61.880  79.100  1.00  0.00            
ATOM    313  CD2 HYP    27      59.560  62.040  78.460  1.00  0.00            
ATOM    314 1HD2 HYP    27      58.770  62.080  79.210  1.00  0.00            
ATOM    315 2HD2 HYP    27      59.440  61.170  77.830  1.00  0.00            
ATOM    316   CG HYP    27      59.670  63.200  77.430  1.00  0.00            
ATOM    317   HG HYP    27      58.740  63.730  77.250  1.00  0.00            
ATOM    318  OD1 HYP    27      60.410  62.780  76.310  1.00  0.00            
ATOM    319  HD1 HYP    27      59.940  62.130  75.780  1.00  0.00            
ATOM    320   CB HYP    27      60.490  64.120  78.400  1.00  0.00            
ATOM    321  HB1 HYP    27      59.790  64.530  79.130  1.00  0.00            
ATOM    322  HB2 HYP    27      61.030  64.930  77.900  1.00  0.00            
ATOM    323   CA HYP    27      61.520  63.170  79.000  1.00  0.00            
ATOM    324   HA HYP    27      62.290  62.990  78.250  1.00  0.00            
ATOM    325    C HYP    27      62.150  63.710  80.300  1.00  0.00            
ATOM    326    O HYP    27      61.390  63.580  81.310  1.00  0.00            
ATOM    327    N GLY    28      63.370  64.230  80.300  1.00  0.00            
ATOM    328    H GLY    28      63.870  64.320  79.430  1.00  0.00            
ATOM    329   CA GLY    28      63.910  64.910  81.500  1.00  0.00            
ATOM    330  HA1 GLY    28      64.810  65.430  81.180  1.00  0.00            
ATOM    331  HA2 GLY    28      64.030  64.100  82.220  1.00  0.00            
ATOM    332    C GLY    28      62.960  65.920  82.140  1.00  0.00            
ATOM    333    O GLY    28      62.150  66.550  81.400  1.00  0.00            
ATOM    334    N PRO    29      62.980  66.180  83.470  1.00  0.00            
ATOM    335   CD PRO    29      63.660  65.400  84.500  1.00  0.00            
ATOM    336  HD1 PRO    29      64.740  65.520  84.540  1.00  0.00            
ATOM    337  HD2 PRO    29      63.420  64.340  84.380  1.00  0.00            
ATOM    338   CG PRO    29      63.120  65.900  85.870  1.00  0.00            
ATOM    339  HG1 PRO    29      63.870  66.380  86.500  1.00  0.00            
ATOM    340  HG2 PRO    29      62.700  65.040  86.390  1.00  0.00            
ATOM    341   CB PRO    29      62.010  66.990  85.570  1.00  0.00            
ATOM    342  HB1 PRO    29      62.190  67.990  85.980  1.00  0.00            
ATOM    343  HB2 PRO    29      61.090  66.480  85.840  1.00  0.00            
ATOM    344   CA PRO    29      62.110  67.170  84.010  1.00  0.00            
ATOM    345   HA PRO    29      61.100  66.900  83.690  1.00  0.00            
ATOM    346    C PRO    29      62.600  68.580  83.510  1.00  0.00            
ATOM    347    O PRO    29      63.780  68.870  83.300  1.00  0.00            
ATOM    348    N HYP    30      61.640  69.500  83.420  1.00  0.00            
ATOM    349  CD2 HYP    30      60.220  69.210  83.260  1.00  0.00            
ATOM    350 1HD2 HYP    30      59.860  68.750  84.180  1.00  0.00            
ATOM    351 2HD2 HYP    30      59.970  68.510  82.470  1.00  0.00            
ATOM    352   CG HYP    30      59.510  70.510  82.970  1.00  0.00            
ATOM    353   HG HYP    30      58.550  70.550  83.480  1.00  0.00            
ATOM    354  OD1 HYP    30      59.470  70.690  81.590  1.00  0.00            
ATOM    355  HD1 HYP    30      58.780  70.140  81.210  1.00  0.00            
ATOM    356   CB HYP    30      60.510  71.600  83.490  1.00  0.00            
ATOM    357  HB1 HYP    30      60.450  71.830  84.560  1.00  0.00            
ATOM    358  HB2 HYP    30      60.400  72.520  82.910  1.00  0.00            
ATOM    359   CA HYP    30      61.890  70.940  83.320  1.00  0.00            
ATOM    360   HA HYP    30      62.180  71.120  82.290  1.00  0.00            
ATOM    361    C HYP    30      62.910  71.520  84.370  1.00  0.00            
ATOM    362    O HYP    30      63.030  71.250  85.560  1.00  0.00            
ATOM    363    N GLY    31      63.630  72.510  83.860  1.00  0.00            
ATOM    364    H GLY    31      63.610  72.710  82.870  1.00  0.00            
ATOM    365   CA GLY    31      64.640  73.110  84.690  1.00  0.00            
ATOM    366  HA1 GLY    31      65.470  73.410  84.030  1.00  0.00            
ATOM    367  HA2 GLY    31      65.020  72.390  85.410  1.00  0.00            
ATOM    368    C GLY    31      64.220  74.260  85.620  1.00  0.00            
ATOM    369    O GLY    31      63.050  74.410  85.930  1.00  0.00            
ATOM    370    N PRO    32      65.270  74.860  86.190  1.00  0.00            
ATOM    371   CD PRO    32      66.620  74.420  86.290  1.00  0.00            
ATOM    372  HD1 PRO    32      67.150  75.060  85.580  1.00  0.00            
ATOM    373  HD2 PRO    32      66.790  73.390  85.990  1.00  0.00            
ATOM    374   CG PRO    32      67.150  74.760  87.710  1.00  0.00            
ATOM    375  HG1 PRO    32      68.240  74.760  87.760  1.00  0.00            
ATOM    376  HG2 PRO    32      66.740  74.130  88.500  1.00  0.00            
ATOM    377   CB PRO    32      66.480  76.050  87.930  1.00  0.00            
ATOM    378  HB1 PRO    32      66.950  76.850  87.350  1.00  0.00            
ATOM    379  HB2 PRO    32      66.380  76.240  88.990  1.00  0.00            
ATOM    380   CA PRO    32      65.120  75.870  87.240  1.00  0.00            
ATOM    381   HA PRO    32      64.470  75.340  87.930  1.00  0.00            
ATOM    382    C PRO    32      64.480  77.160  86.770  1.00  0.00            
ATOM    383    O PRO    32      64.380  77.410  85.580  1.00  0.00            
ATOM    384    N HYP    33      63.980  78.040  87.700  1.00  0.00            
ATOM    385  CD2 HYP    33      63.870  77.920  89.180  1.00  0.00            
ATOM    386 1HD2 HYP    33      64.770  78.310  89.660  1.00  0.00            
ATOM    387 2HD2 HYP    33      63.670  76.910  89.540  1.00  0.00            
ATOM    388   CG HYP    33      62.720  78.830  89.570  1.00  0.00            
ATOM    389   HG HYP    33      62.840  79.070  90.630  1.00  0.00            
ATOM    390  OD1 HYP    33      61.460  78.220  89.250  1.00  0.00            
ATOM    391  HD1 HYP    33      60.770  78.660  89.750  1.00  0.00            
ATOM    392   CB HYP    33      62.850  79.960  88.610  1.00  0.00            
ATOM    393  HB1 HYP    33      63.640  80.580  89.040  1.00  0.00            
ATOM    394  HB2 HYP    33      61.880  80.400  88.370  1.00  0.00            
ATOM    395   CA HYP    33      63.430  79.320  87.320  1.00  0.00            
ATOM    396   HA HYP    33      62.570  79.120  86.680  1.00  0.00            
ATOM    397    C HYP    33      64.500  80.210  86.660  1.00  0.00            
ATOM    398    O HYP    33      65.620  80.200  87.140  1.00  0.00            
ATOM    399    N GLY    34      64.130  81.020  85.680  1.00  0.00            
ATOM    400    H GLY    34      63.160  80.920  85.420  1.00  0.00            
ATOM    401   CA GLY    34      65.060  81.970  85.050  1.00  0.00            
ATOM    402  HA1 GLY    34      64.670  82.320  84.090  1.00  0.00            
ATOM    403  HA2 GLY    34      65.970  81.430  84.790  1.00  0.00            
ATOM    404    C GLY    34      65.440  83.180  85.910  1.00  0.00            
ATOM    405    O GLY    34      65.070  83.290  87.100  1.00  0.00            
ATOM    406    N NH2    35      66.300  84.050  85.400  1.00  0.00            
ATOM    407   H2 NH2    35      66.680  83.800  84.500  1.00  0.00            
ATOM    408   H1 NH2    35      66.886  84.636  85.986  1.00  0.00            
ATOM    409  CH3 ACE     1      47.900  24.680  27.500  1.00  0.00            
ATOM    410 1HH3 ACE     1      47.090  25.150  26.950  1.00  0.00            
ATOM    411 2HH3 ACE     1      48.210  23.790  26.940  1.00  0.00            
ATOM    412 3HH3 ACE     1      47.460  24.390  28.450  1.00  0.00            
ATOM    413    C ACE     1      49.120  25.610  27.780  1.00  0.00            
ATOM    414    O ACE     1      50.070  25.150  28.310  1.00  0.00            
ATOM    415    N PRO     2      49.000  26.940  27.550  1.00  0.00            
ATOM    416   CD PRO     2      48.010  27.460  26.670  1.00  0.00            
ATOM    417  HD1 PRO     2      47.190  27.740  27.320  1.00  0.00            
ATOM    418  HD2 PRO     2      47.840  26.780  25.840  1.00  0.00            
ATOM    419   CG PRO     2      48.610  28.730  26.110  1.00  0.00            
ATOM    420  HG1 PRO     2      47.880  29.500  25.870  1.00  0.00            
ATOM    421  HG2 PRO     2      49.290  28.540  25.280  1.00  0.00            
ATOM    422   CB PRO     2      49.440  29.210  27.280  1.00  0.00            
ATOM    423  HB1 PRO     2      48.850  29.680  28.060  1.00  0.00            
ATOM    424  HB2 PRO     2      50.330  29.810  27.110  1.00  0.00            
ATOM    425   CA PRO     2      49.980  27.890  27.900  1.00  0.00            
ATOM    426   HA PRO     2      50.890  27.640  27.340  1.00  0.00            
ATOM    427    C PRO     2      50.230  28.080  29.410  1.00  0.00            
ATOM    428    O PRO     2      49.330  28.060  30.230  1.00  0.00            
ATOM    429    N HYP     3      51.470  28.490  29.690  1.00  0.00            
ATOM    430  CD2 HYP     3      52.660  28.440  28.850  1.00  0.00            
ATOM    431 1HD2 HYP     3      52.590  29.300  28.180  1.00  0.00            
ATOM    432 2HD2 HYP     3      52.910  27.510  28.350  1.00  0.00            
ATOM    433   CG HYP     3      53.860  28.670  29.770  1.00  0.00            
ATOM    434   HG HYP     3      54.710  29.230  29.380  1.00  0.00            
ATOM    435  OD1 HYP     3      54.190  27.370  30.350  1.00  0.00            
ATOM    436  HD1 HYP     3      54.870  27.010  29.770  1.00  0.00            
ATOM    437   CB HYP     3      53.220  29.450  30.920  1.00  0.00            
ATOM    438  HB1 HYP     3      53.210  30.520  30.720  1.00  0.00            
ATOM    439  HB2 HYP     3      53.760  29.290  31.850  1.00  0.00            
ATOM    440   CA HYP     3      51.780  28.960  31.030  1.00  0.00            
ATOM    441   HA HYP     3      51.700  28.110  31.700  1.00  0.00            
ATOM    442    C HYP     3      50.930  30.100  31.490  1.00  0.00            
ATOM    443    O HYP     3      50.610  31.050  30.780  1.00  0.00            
ATOM    444    N GLY     4      50.630  29.940  32.800  1.00  0.00            
ATOM    445    H GLY     4      50.970  29.090  33.230  1.00  0.00            
ATOM    446   CA GLY     4      49.770  30.850  33.620  1.00  0.00            
ATOM    447  HA1 GLY     4      49.390  30.290  34.480  1.00  0.00            
ATOM    448  HA2 GLY     4      48.860  31.000  33.040  1.00  0.00            
ATOM    449    C GLY     4      50.360  32.230  34.000  1.00  0.00            
ATOM    450    O GLY     4      51.540  32.430  33.750  1.00  0.00            
ATOM    451    N PRO     5      49.640  33.260  34.470  1.00  0.00            
ATOM    452   CD PRO     5      48.200  33.180  34.670  1.00  0.00            
ATOM    453  HD1 PRO     5      47.950  32.400  35.390  1.00  0.00            
ATOM    454  HD2 PRO     5      47.700  32.930  33.730  1.00  0.00            
ATOM    455   CG PRO     5      47.860  34.580  35.240  1.00  0.00            
ATOM    456  HG1 PRO     5      47.520  34.590  36.280  1.00  0.00            
ATOM    457  HG2 PRO     5      47.090  35.110  34.690  1.00  0.00            
ATOM    458   CB PRO     5      49.060  35.410  35.050  1.00  0.00            
ATOM    459  HB1 PRO     5      49.200  36.120  35.870  1.00  0.00            
ATOM    460  HB2 PRO     5      48.950  35.940  34.100  1.00  0.00            
ATOM    461   CA PRO     5      50.210  34.510  34.950  1.00  0.00            
ATOM    462   HA PRO     5      50.780  34.870  34.090  1.00  0.00            
ATOM    463    C PRO     5      51.050  34.500  36.260  1.00  0.00            
ATOM    464    O PRO     5      50.770  33.670  37.100  1.00  0.00            
ATOM    465    N HYP     6      51.940  35.520  36.490  1.00  0.00            
ATOM    466  CD2 HYP     6      52.340  36.580  35.580  1.00  0.00            
ATOM    467 1HD2 HYP     6      51.610  37.370  35.470  1.00  0.00            
ATOM    468 2HD2 HYP     6      52.590  36.170  34.600  1.00  0.00            
ATOM    469   CG HYP     6      53.670  37.100  36.090  1.00  0.00            
ATOM    470   HG HYP     6      53.790  38.130  35.770  1.00  0.00            
ATOM    471  OD1 HYP     6      54.810  36.320  35.700  1.00  0.00            
ATOM    472  HD1 HYP     6      55.650  36.700  35.970  1.00  0.00            
ATOM    473   CB HYP     6      53.370  37.020  37.620  1.00  0.00            
ATOM    474  HB1 HYP     6      52.650  37.810  37.860  1.00  0.00            
ATOM    475  HB2 HYP     6      54.270  37.160  38.210  1.00  0.00            
ATOM    476   CA HYP     6      52.800  35.630  37.710  1.00  0.00            
ATOM    477   HA HYP     6      53.670  34.970  37.610  1.00  0.00            
ATOM    478    C HYP     6      52.080  35.380  39.070  1.00  0.00            
ATOM    479    O HYP     6      50.910  35.720  39.170  1.00  0.00            
ATOM    480    N GLY     7      52.840  34.900  40.010  1.00  0.00            
ATOM    481    H GLY     7      53.780  34.600  39.780  1.00  0.00            
ATOM    482   CA GLY     7      52.280  34.740  41.380  1.00  0.00            
ATOM    483  HA1 GLY     7      52.880  33.960  41.840  1.00  0.00            
ATOM    484  HA2 GLY     7      51.260  34.360  41.340  1.00  0.00            
ATOM    485    C GLY     7      52.470  36.000  42.230  1.00  0.00            
ATOM    486    O GLY     7      53.090  37.010  41.780  1.00  0.00            
ATOM    487    N PRO     8      52.130  35.900  43.530  1.00  0.00            
ATOM    488   CD PRO     8      51.440  34.750  44.170  1.00  0.00            
ATOM    489  HD1 PRO     8      52.190  34.080  44.600  1.00  0.00            
ATOM    490  HD2 PRO     8      50.870  34.170  43.440  1.00  0.00            
ATOM    491   CG PRO     8      50.510  35.540  45.180  1.00  0.00            
ATOM    492  HG1 PRO     8      50.150  34.810  45.910  1.00  0.00            
ATOM    493  HG2 PRO     8      49.750  36.050  44.600  1.00  0.00            
ATOM    494   CB PRO     8      51.500  36.570  45.680  1.00  0.00            
ATOM    495  HB1 PRO     8      52.100  35.960  46.350  1.00  0.00            
ATOM    496  HB2 PRO     8      51.030  37.330  46.300  1.00  0.00            
ATOM    497   CA PRO     8      52.360  36.930  44.470  1.00  0.00            
ATOM    498   HA PRO     8      51.830  37.790  44.050  1.00  0.00            
ATOM    499    C PRO     8      53.760  37.240  44.950  1.00  0.00            
ATOM    500    O PRO     8      54.590  36.300  44.880  1.00  0.00            
ATOM    501    N HYP     9      54.030  38.480  45.480  1.00  0.00            
ATOM    502  CD2 HYP     9      53.120  39.580  45.560  1.00  0.00            
ATOM    503 1HD2 HYP     9      52.420  39.330  46.360  1.00  0.00            
ATOM    504 2HD2 HYP     9      52.710  39.800  44.570  1.00  0.00            
ATOM    505   CG HYP     9      54.000  40.780  45.930  1.00  0.00            
ATOM    506   HG HYP     9      53.420  41.490  46.520  1.00  0.00            
ATOM    507  OD1 HYP     9      54.570  41.410  44.830  1.00  0.00            
ATOM    508  HD1 HYP     9      54.980  42.240  45.060  1.00  0.00            
ATOM    509   CB HYP     9      55.200  40.150  46.730  1.00  0.00            
ATOM    510  HB1 HYP     9      54.950  39.980  47.780  1.00  0.00            
ATOM    511  HB2 HYP     9      56.150  40.670  46.700  1.00  0.00            
ATOM    512   CA HYP     9      55.320  38.800  46.090  1.00  0.00            
ATOM    513   HA HYP     9      56.090  38.930  45.340  1.00  0.00            
ATOM    514    C HYP     9      55.790  37.760  47.180  1.00  0.00            
ATOM    515    O HYP     9      54.970  36.970  47.640  1.00  0.00            
ATOM    516    N GLY    10      57.050  37.860  47.600  1.00  0.00            
ATOM    517    H GLY    10      57.700  38.380  47.020  1.00  0.00            
ATOM    518   CA GLY    10      57.690  37.040  48.660  1.00  0.00            
ATOM    519  HA1 GLY    10      58.770  37.150  48.510  1.00  0.00            
ATOM    520  HA2 GLY    10      57.510  35.990  48.410  1.00  0.00            
ATOM    521    C GLY    10      57.360  37.380  50.110  1.00  0.00            
ATOM    522    O GLY    10      56.750  38.400  50.410  1.00  0.00            
ATOM    523    N PRO    11      57.800  36.570  51.040  1.00  0.00            
ATOM    524   CD PRO    11      58.280  35.230  50.910  1.00  0.00            
ATOM    525  HD1 PRO    11      59.340  35.170  50.650  1.00  0.00            
ATOM    526  HD2 PRO    11      57.720  34.600  50.230  1.00  0.00            
ATOM    527   CG PRO    11      58.190  34.610  52.330  1.00  0.00            
ATOM    528  HG1 PRO    11      58.780  33.730  52.560  1.00  0.00            
ATOM    529  HG2 PRO    11      57.150  34.280  52.370  1.00  0.00            
ATOM    530   CB PRO    11      58.470  35.760  53.220  1.00  0.00            
ATOM    531  HB1 PRO    11      59.560  35.890  53.210  1.00  0.00            
ATOM    532  HB2 PRO    11      58.110  35.580  54.230  1.00  0.00            
ATOM    533   CA PRO    11      57.820  36.910  52.460  1.00  0.00            
ATOM    534   HA PRO    11      56.780  36.890  52.790  1.00  0.00            
ATOM    535    C PRO    11      58.490  38.240  52.860  1.00  0.00            
ATOM    536    O PRO    11      59.500  38.570  52.290  1.00  0.00            
ATOM    537    N HYP    12      57.950  38.950  53.900  1.00  0.00            
ATOM    538  CD2 HYP    12      56.670  38.780  54.440  1.00  0.00            
ATOM    539 1HD2 HYP    12      56.600  37.880  55.060  1.00  0.00            
ATOM    540 2HD2 HYP    12      55.960  38.730  53.610  1.00  0.00            
ATOM    541   CG HYP    12      56.300  40.110  55.230  1.00  0.00            
ATOM    542   HG HYP    12      55.680  39.930  56.110  1.00  0.00            
ATOM    543  OD1 HYP    12      55.570  41.030  54.440  1.00  0.00            
ATOM    544  HD1 HYP    12      55.610  41.870  54.900  1.00  0.00            
ATOM    545   CB HYP    12      57.680  40.650  55.550  1.00  0.00            
ATOM    546  HB1 HYP    12      57.970  40.280  56.540  1.00  0.00            
ATOM    547  HB2 HYP    12      57.770  41.730  55.540  1.00  0.00            
ATOM    548   CA HYP    12      58.580  40.090  54.440  1.00  0.00            
ATOM    549   HA HYP    12      58.690  40.770  53.600  1.00  0.00            
ATOM    550    C HYP    12      59.970  39.750  54.880  1.00  0.00            
ATOM    551    O HYP    12      60.340  38.650  55.330  1.00  0.00            
ATOM    552    N GLY    13      60.920  40.720  54.830  1.00  0.00            
ATOM    553    H GLY    13      60.750  41.560  54.290  1.00  0.00            
ATOM    554   CA GLY    13      62.320  40.410  55.040  1.00  0.00            
ATOM    555  HA1 GLY    13      63.010  41.200  54.720  1.00  0.00            
ATOM    556  HA2 GLY    13      62.590  39.500  54.510  1.00  0.00            
ATOM    557    C GLY    13      62.630  40.120  56.540  1.00  0.00            
ATOM    558    O GLY    13      61.880  40.430  57.440  1.00  0.00            
ATOM    559    N PRO    14      63.800  39.500  56.890  1.00  0.00            
ATOM    560   CD PRO    14      64.740  38.970  55.890  1.00  0.00            
ATOM    561  HD1 PRO    14      65.460  39.700  55.530  1.00  0.00            
ATOM    562  HD2 PRO    14      64.200  38.520  55.050  1.00  0.00            
ATOM    563   CG PRO    14      65.540  37.930  56.620  1.00  0.00            
ATOM    564  HG1 PRO    14      66.550  37.720  56.260  1.00  0.00            
ATOM    565  HG2 PRO    14      64.920  37.030  56.590  1.00  0.00            
ATOM    566   CB PRO    14      65.690  38.580  57.970  1.00  0.00            
ATOM    567  HB1 PRO    14      66.460  39.350  57.950  1.00  0.00            
ATOM    568  HB2 PRO    14      66.010  37.850  58.710  1.00  0.00            
ATOM    569   CA PRO    14      64.290  39.160  58.230  1.00  0.00            
ATOM    570   HA PRO    14      63.570  38.440  58.600  1.00  0.00            
ATOM    571    C PRO    14      64.280  40.480  59.110  1.00  0.00            
ATOM    572    O PRO    14      64.480  41.600  58.610  1.00  0.00            
ATOM    573    N HYP    15      64.060  40.350  60.460  1.00  0.00            
ATOM    574  CD2 HYP    15      63.720  39.130  61.230  1.00  0.00            
ATOM    575 1HD2 HYP    15      64.620  38.670  61.650  1.00  0.00            
ATOM    576 2HD2 HYP    15      63.120  38.440  60.650  1.00  0.00            
ATOM    577   CG HYP    15      62.900  39.790  62.380  1.00  0.00            
ATOM    578   HG HYP    15      62.920  39.080  63.200  1.00  0.00            
ATOM    579  OD1 HYP    15      61.520  39.930  62.000  1.00  0.00            
ATOM    580  HD1 HYP    15      61.030  39.100  61.970  1.00  0.00            
ATOM    581   CB HYP    15      63.510  41.130  62.650  1.00  0.00            
ATOM    582  HB1 HYP    15      64.360  40.970  63.320  1.00  0.00            
ATOM    583  HB2 HYP    15      62.900  41.890  63.150  1.00  0.00            
ATOM    584   CA HYP    15      64.140  41.550  61.330  1.00  0.00            
ATOM    585   HA HYP    15      63.520  42.340  60.910  1.00  0.00            
ATOM    586    C HYP    15      65.550  42.180  61.500  1.00  0.00            
ATOM    587    O HYP    15      66.590  41.550  61.650  1.00  0.00            
ATOM    588    N GLY    16      65.640  43.470  61.470  1.00  0.00            
ATOM    589    H GLY    16      64.790  44.000  61.320  1.00  0.00            
ATOM    590   CA GLY    16      66.720  44.270  62.000  1.00  0.00            
ATOM    591  HA1 GLY    16      66.690  45.350  61.860  1.00  0.00            
ATOM    592  HA2 GLY    16      67.640  43.910  61.540  1.00  0.00            
ATOM    593    C GLY    16      66.870  44.150  63.540  1.00  0.00            
ATOM    594    O GLY    16      65.940  43.830  64.260  1.00  0.00            
ATOM    595    N GLU    17      68.040  44.550  64.100  1.00  0.00            
ATOM    596    H GLU    17      68.760  44.870  63.460  1.00  0.00            
ATOM    597   CA GLU    17      68.450  44.590  65.480  1.00  0.00            
ATOM    598   HA GLU    17      68.100  43.660  65.930  1.00  0.00            
ATOM    599   CB GLU    17      70.050  44.550  65.530  1.00  0.00            
ATOM    600  HB1 GLU    17      70.540  45.390  65.010  1.00  0.00            
ATOM    601  HB2 GLU    17      70.390  43.660  65.000  1.00  0.00            
ATOM    602   CG GLU    17      70.570  44.380  66.900  1.00  0.00            
ATOM    603  HG1 GLU    17      70.050  43.570  67.400  1.00  0.00            
ATOM    604  HG2 GLU    17      70.410  45.300  67.470  1.00  0.00            
ATOM    605   CD GLU    17      72.110  44.130  66.820  1.00  0.00            
ATOM    606  OE1 GLU    17      72.440  42.930  66.840  1.00  0.00            
ATOM    607  OE2 GLU    17      72.860  45.100  66.730  1.00  0.00            
ATOM    608    C GLU    17      68.060  45.940  66.070  1.00  0.00            
ATOM    609    O GLU    17      68.460  46.940  65.560  1.00  0.00            
ATOM    610    N HYP    18      67.280  45.960  67.140  1.00  0.00            
ATOM    611  CD2 HYP    18      66.480  44.840  67.640  1.00  0.00            
ATOM    612 1HD2 HYP    18      67.190  44.300  68.260  1.00  0.00            
ATOM    613 2HD2 HYP    18      66.130  44.210  66.820  1.00  0.00            
ATOM    614   CG HYP    18      65.370  45.500  68.480  1.00  0.00            
ATOM    615   HG HYP    18      65.000  44.910  69.310  1.00  0.00            
ATOM    616  OD1 HYP    18      64.210  45.850  67.760  1.00  0.00            
ATOM    617  HD1 HYP    18      63.380  45.600  68.170  1.00  0.00            
ATOM    618   CB HYP    18      66.120  46.700  69.010  1.00  0.00            
ATOM    619  HB1 HYP    18      66.650  46.310  69.870  1.00  0.00            
ATOM    620  HB2 HYP    18      65.440  47.520  69.230  1.00  0.00            
ATOM    621   CA HYP    18      67.030  47.150  67.870  1.00  0.00            
ATOM    622   HA HYP    18      66.420  47.870  67.330  1.00  0.00            
ATOM    623    C HYP    18      68.290  47.890  68.380  1.00  0.00            
ATOM    624    O HYP    18      69.280  47.300  68.820  1.00  0.00            
ATOM    625    N GLY    19      68.080  49.200  68.630  1.00  0.00            
ATOM    626    H GLY    19      67.170  49.540  68.370  1.00  0.00            
ATOM    627   CA GLY    19      69.060  50.100  69.260  1.00  0.00            
ATOM    628  HA1 GLY    19      68.880  51.140  68.980  1.00  0.00            
ATOM    629  HA2 GLY    19      70.030  49.850  68.840  1.00  0.00            
ATOM    630    C GLY    19      69.140  50.030  70.790  1.00  0.00            
ATOM    631    O GLY    19      68.130  49.720  71.500  1.00  0.00            
ATOM    632    N GLN    20      70.320  50.350  71.260  1.00  0.00            
ATOM    633    H GLN    20      70.980  50.870  70.690  1.00  0.00            
ATOM    634   CA GLN    20      70.730  50.050  72.640  1.00  0.00            
ATOM    635   HA GLN    20      70.440  49.030  72.900  1.00  0.00            
ATOM    636   CB GLN    20      72.310  50.050  72.880  1.00  0.00            
ATOM    637  HB1 GLN    20      72.690  51.060  72.720  1.00  0.00            
ATOM    638  HB2 GLN    20      72.810  49.340  72.230  1.00  0.00            
ATOM    639   CG GLN    20      72.510  49.740  74.370  1.00  0.00            
ATOM    640  HG1 GLN    20      71.860  48.900  74.600  1.00  0.00            
ATOM    641  HG2 GLN    20      72.280  50.560  75.060  1.00  0.00            
ATOM    642   CD GLN    20      73.980  49.230  74.540  1.00  0.00            
ATOM    643  OE1 GLN    20      74.910  49.930  74.890  1.00  0.00            
ATOM    644  NE2 GLN    20      74.200  47.970  74.210  1.00  0.00            
ATOM    645 1HE2 GLN    20      73.410  47.390  73.970  1.00  0.00            
ATOM    646 2HE2 GLN    20      75.160  47.660  74.250  1.00  0.00            
ATOM    647    C GLN    20      70.010  51.000  73.580  1.00  0.00            
ATOM    648    O GLN    20      69.890  52.180  73.230  1.00  0.00            
ATOM    649    N GLY    21      69.540  50.530  74.780  1.00  0.00            
ATOM    650    H GLY    21      69.600  49.540  74.970  1.00  0.00            
ATOM    651   CA GLY    21      68.770  51.280  75.700  1.00  0.00            
ATOM    652  HA1 GLY    21      68.240  50.550  76.330  1.00  0.00            
ATOM    653  HA2 GLY    21      68.080  51.840  75.080  1.00  0.00            
ATOM    654    C GLY    21      69.570  52.250  76.560  1.00  0.00            
ATOM    655    O GLY    21      70.430  51.780  77.280  1.00  0.00            
ATOM    656    N LEU    22      69.320  53.570  76.320  1.00  0.00            
ATOM    657    H LEU    22      68.460  53.670  75.800  1.00  0.00            
ATOM    658   CA LEU    22      69.750  54.640  77.090  1.00  0.00            
ATOM    659   HA LEU    22      70.270  54.300  77.980  1.00  0.00            
ATOM    660   CB LEU    22      70.780  55.490  76.300  1.00  0.00            
ATOM    661  HB1 LEU    22      71.160  56.220  77.020  1.00  0.00            
ATOM    662  HB2 LEU    22      70.330  55.970  75.430  1.00  0.00            
ATOM    663   CG LEU    22      72.000  54.710  75.810  1.00  0.00            
ATOM    664   HG LEU    22      71.680  53.830  75.240  1.00  0.00            
ATOM    665  CD1 LEU    22      72.790  55.610  74.880  1.00  0.00            
ATOM    666 1HD1 LEU    22      72.110  56.270  74.330  1.00  0.00            
ATOM    667 2HD1 LEU    22      73.570  56.240  75.300  1.00  0.00            
ATOM    668 3HD1 LEU    22      73.190  54.910  74.150  1.00  0.00            
ATOM    669  CD2 LEU    22      72.900  54.210  76.950  1.00  0.00            
ATOM    670 1HD2 LEU    22      72.390  53.360  77.400  1.00  0.00            
ATOM    671 2HD2 LEU    22      73.840  53.840  76.570  1.00  0.00            
ATOM    672 3HD2 LEU    22      73.110  54.990  77.690  1.00  0.00            
ATOM    673    C LEU    22      68.620  55.620  77.550  1.00  0.00            
ATOM    674    O LEU    22      67.540  55.620  77.000  1.00  0.00            
ATOM    675    N ARG    23      68.870  56.280  78.650  1.00  0.00            
ATOM    676    H ARG    23      69.700  56.070  79.180  1.00  0.00            
ATOM    677   CA ARG    23      67.950  57.250  79.300  1.00  0.00            
ATOM    678   HA ARG    23      67.200  56.690  79.860  1.00  0.00            
ATOM    679   CB ARG    23      68.720  58.020  80.390  1.00  0.00            
ATOM    680  HB1 ARG    23      68.350  59.050  80.390  1.00  0.00            
ATOM    681  HB2 ARG    23      69.780  57.860  80.210  1.00  0.00            
ATOM    682   CG ARG    23      68.510  57.550  81.920  1.00  0.00            
ATOM    683  HG1 ARG    23      68.830  56.500  81.900  1.00  0.00            
ATOM    684  HG2 ARG    23      67.480  57.540  82.270  1.00  0.00            
ATOM    685   CD ARG    23      69.510  58.340  82.760  1.00  0.00            
ATOM    686  HD1 ARG    23      69.190  59.370  82.870  1.00  0.00            
ATOM    687  HD2 ARG    23      70.510  58.290  82.350  1.00  0.00            
ATOM    688   NE ARG    23      69.560  57.760  84.110  1.00  0.00            
ATOM    689   HE ARG    23      70.490  57.510  84.400  1.00  0.00            
ATOM    690   CZ ARG    23      68.800  58.010  85.130  1.00  0.00            
ATOM    691  NH1 ARG    23      69.040  57.690  86.360  1.00  0.00            
ATOM    692 1HH1 ARG    23      69.950  57.320  86.610  1.00  0.00            
ATOM    693 2HH1 ARG    23      68.350  57.860  87.070  1.00  0.00            
ATOM    694  NH2 ARG    23      67.800  58.770  84.970  1.00  0.00            
ATOM    695 1HH2 ARG    23      67.690  59.200  84.070  1.00  0.00            
ATOM    696 2HH2 ARG    23      67.220  59.090  85.740  1.00  0.00            
ATOM    697    C ARG    23      67.270  58.210  78.300  1.00  0.00            
ATOM    698    O ARG    23      67.940  58.550  77.290  1.00  0.00            
ATOM    699    N GLY    25      66.080  58.650  78.700  1.00  0.00            
ATOM    700    H GLY    25      65.560  58.170  79.420  1.00  0.00            
ATOM    701   CA GLY    25      65.280  59.320  77.710  1.00  0.00            
ATOM    702  HA1 GLY    25      64.290  59.380  78.160  1.00  0.00            
ATOM    703  HA2 GLY    25      65.290  58.790  76.760  1.00  0.00            
ATOM    704    C GLY    25      65.660  60.800  77.340  1.00  0.00            
ATOM    705    O GLY    25      66.700  61.300  77.730  1.00  0.00            
ATOM    706    N PRO    26      64.820  61.510  76.510  1.00  0.00            
ATOM    707   CD PRO    26      63.640  60.990  75.860  1.00  0.00            
ATOM    708  HD1 PRO    26      62.750  61.150  76.470  1.00  0.00            
ATOM    709  HD2 PRO    26      63.790  59.960  75.530  1.00  0.00            
ATOM    710   CG PRO    26      63.470  61.890  74.630  1.00  0.00            
ATOM    711  HG1 PRO    26      62.460  62.010  74.250  1.00  0.00            
ATOM    712  HG2 PRO    26      64.170  61.750  73.800  1.00  0.00            
ATOM    713   CB PRO    26      63.850  63.200  75.270  1.00  0.00            
ATOM    714  HB1 PRO    26      63.120  63.580  75.990  1.00  0.00            
ATOM    715  HB2 PRO    26      63.920  63.910  74.450  1.00  0.00            
ATOM    716   CA PRO    26      65.110  62.850  75.980  1.00  0.00            
ATOM    717   HA PRO    26      65.860  62.710  75.200  1.00  0.00            
ATOM    718    C PRO    26      65.570  63.920  77.020  1.00  0.00            
ATOM    719    O PRO    26      65.010  63.900  78.120  1.00  0.00            
ATOM    720    N HYP    27      66.550  64.740  76.670  1.00  0.00            
ATOM    721  CD2 HYP    27      67.430  64.680  75.500  1.00  0.00            
ATOM    722 1HD2 HYP    27      66.910  65.290  74.750  1.00  0.00            
ATOM    723 2HD2 HYP    27      67.650  63.650  75.240  1.00  0.00            
ATOM    724   CG HYP    27      68.670  65.380  75.890  1.00  0.00            
ATOM    725   HG HYP    27      69.240  65.710  75.010  1.00  0.00            
ATOM    726  OD1 HYP    27      69.440  64.620  76.810  1.00  0.00            
ATOM    727  HD1 HYP    27      70.270  65.100  76.780  1.00  0.00            
ATOM    728   CB HYP    27      68.030  66.560  76.650  1.00  0.00            
ATOM    729  HB1 HYP    27      67.690  67.330  75.960  1.00  0.00            
ATOM    730  HB2 HYP    27      68.710  67.100  77.310  1.00  0.00            
ATOM    731   CA HYP    27      66.890  65.920  77.420  1.00  0.00            
ATOM    732   HA HYP    27      67.360  65.490  78.300  1.00  0.00            
ATOM    733    C HYP    27      65.720  66.840  77.780  1.00  0.00            
ATOM    734    O HYP    27      64.860  67.210  76.970  1.00  0.00            
ATOM    735    N GLY    28      65.600  67.190  79.110  1.00  0.00            
ATOM    736    H GLY    28      66.330  66.960  79.770  1.00  0.00            
ATOM    737   CA GLY    28      64.490  67.990  79.690  1.00  0.00            
ATOM    738  HA1 GLY    28      64.620  67.940  80.770  1.00  0.00            
ATOM    739  HA2 GLY    28      63.580  67.520  79.310  1.00  0.00            
ATOM    740    C GLY    28      64.400  69.460  79.250  1.00  0.00            
ATOM    741    O GLY    28      65.480  70.050  78.980  1.00  0.00            
ATOM    742    N PRO    29      63.190  70.060  79.030  1.00  0.00            
ATOM    743   CD PRO    29      61.870  69.590  79.270  1.00  0.00            
ATOM    744  HD1 PRO    29      61.530  69.890  80.260  1.00  0.00            
ATOM    745  HD2 PRO    29      61.710  68.520  79.150  1.00  0.00            
ATOM    746   CG PRO    29      60.920  70.290  78.330  1.00  0.00            
ATOM    747  HG1 PRO    29      59.950  70.320  78.820  1.00  0.00            
ATOM    748  HG2 PRO    29      60.990  69.810  77.350  1.00  0.00            
ATOM    749   CB PRO    29      61.610  71.630  78.520  1.00  0.00            
ATOM    750  HB1 PRO    29      61.210  72.030  79.450  1.00  0.00            
ATOM    751  HB2 PRO    29      61.480  72.270  77.640  1.00  0.00            
ATOM    752   CA PRO    29      63.090  71.440  78.570  1.00  0.00            
ATOM    753   HA PRO    29      63.470  71.520  77.550  1.00  0.00            
ATOM    754    C PRO    29      63.690  72.470  79.510  1.00  0.00            
ATOM    755    O PRO    29      63.730  72.220  80.740  1.00  0.00            
ATOM    756    N HYP    30      64.030  73.660  79.020  1.00  0.00            
ATOM    757  CD2 HYP    30      64.100  74.100  77.660  1.00  0.00            
ATOM    758 1HD2 HYP    30      63.070  74.270  77.360  1.00  0.00            
ATOM    759 2HD2 HYP    30      64.640  73.390  77.030  1.00  0.00            
ATOM    760   CG HYP    30      64.780  75.440  77.590  1.00  0.00            
ATOM    761   HG HYP    30      64.400  75.970  76.720  1.00  0.00            
ATOM    762  OD1 HYP    30      66.170  75.270  77.330  1.00  0.00            
ATOM    763  HD1 HYP    30      66.360  74.520  76.760  1.00  0.00            
ATOM    764   CB HYP    30      64.420  76.070  78.940  1.00  0.00            
ATOM    765  HB1 HYP    30      63.430  76.480  78.710  1.00  0.00            
ATOM    766  HB2 HYP    30      65.100  76.870  79.210  1.00  0.00            
ATOM    767   CA HYP    30      64.310  74.810  79.870  1.00  0.00            
ATOM    768   HA HYP    30      65.140  74.630  80.560  1.00  0.00            
ATOM    769    C HYP    30      63.220  75.100  80.860  1.00  0.00            
ATOM    770    O HYP    30      62.090  74.820  80.580  1.00  0.00            
ATOM    771    N GLY    31      63.560  75.630  82.000  1.00  0.00            
ATOM    772    H GLY    31      64.530  75.790  82.240  1.00  0.00            
ATOM    773   CA GLY    31      62.530  76.000  83.060  1.00  0.00            
ATOM    774  HA1 GLY    31      63.020  76.240  84.010  1.00  0.00            
ATOM    775  HA2 GLY    31      61.840  75.180  83.250  1.00  0.00            
ATOM    776    C GLY    31      61.660  77.210  82.760  1.00  0.00            
ATOM    777    O GLY    31      61.720  77.900  81.710  1.00  0.00            
ATOM    778    N PRO    32      60.770  77.530  83.690  1.00  0.00            
ATOM    779   CD PRO    32      60.700  76.870  84.960  1.00  0.00            
ATOM    780  HD1 PRO    32      61.660  76.680  85.450  1.00  0.00            
ATOM    781  HD2 PRO    32      60.220  75.890  84.930  1.00  0.00            
ATOM    782   CG PRO    32      59.830  77.780  85.810  1.00  0.00            
ATOM    783  HG1 PRO    32      60.430  78.590  86.230  1.00  0.00            
ATOM    784  HG2 PRO    32      59.290  77.180  86.550  1.00  0.00            
ATOM    785   CB PRO    32      58.940  78.400  84.740  1.00  0.00            
ATOM    786  HB1 PRO    32      58.470  79.290  85.160  1.00  0.00            
ATOM    787  HB2 PRO    32      58.190  77.650  84.480  1.00  0.00            
ATOM    788   CA PRO    32      59.860  78.630  83.550  1.00  0.00            
ATOM    789   HA PRO    32      59.330  78.640  82.600  1.00  0.00            
ATOM    790    C PRO    32      60.620  79.990  83.760  1.00  0.00            
ATOM    791    O PRO    32      61.780  80.110  84.290  1.00  0.00            
ATOM    792    N HYP    33      60.000  81.160  83.470  1.00  0.00            
ATOM    793  CD2 HYP    33      58.610  81.340  82.950  1.00  0.00            
ATOM    794 1HD2 HYP    33      57.850  81.660  83.660  1.00  0.00            
ATOM    795 2HD2 HYP    33      58.230  80.400  82.560  1.00  0.00            
ATOM    796   CG HYP    33      58.770  82.340  81.750  1.00  0.00            
ATOM    797   HG HYP    33      57.830  82.750  81.370  1.00  0.00            
ATOM    798  OD1 HYP    33      59.420  81.710  80.690  1.00  0.00            
ATOM    799  HD1 HYP    33      58.980  80.880  80.480  1.00  0.00            
ATOM    800   CB HYP    33      59.800  83.330  82.430  1.00  0.00            
ATOM    801  HB1 HYP    33      59.370  84.070  83.110  1.00  0.00            
ATOM    802  HB2 HYP    33      60.430  83.880  81.730  1.00  0.00            
ATOM    803   CA HYP    33      60.680  82.440  83.300  1.00  0.00            
ATOM    804   HA HYP    33      61.650  82.230  82.840  1.00  0.00            
ATOM    805    C HYP    33      61.020  83.140  84.600  1.00  0.00            
ATOM    806    O HYP    33      60.250  83.070  85.560  1.00  0.00            
ATOM    807    N GLY    34      62.080  83.980  84.510  1.00  0.00            
ATOM    808    H GLY    34      62.670  84.010  83.690  1.00  0.00            
ATOM    809   CA GLY    34      62.410  84.890  85.640  1.00  0.00            
ATOM    810  HA1 GLY    34      63.480  85.020  85.550  1.00  0.00            
ATOM    811  HA2 GLY    34      62.240  84.380  86.600  1.00  0.00            
ATOM    812    C GLY    34      61.700  86.170  85.820  1.00  0.00            
ATOM    813    O GLY    34      60.800  86.670  85.130  1.00  0.00            
ATOM    814    N NH2    35      62.320  86.860  86.780  1.00  0.00            
ATOM    815   H2 NH2    35      63.010  86.390  87.340  1.00  0.00            
ATOM    816   H1 NH2    35      61.734  86.274  86.194  1.00  0.00            
ATOM    817  CH3 ACE     1      48.270  24.760  31.470  1.00  0.00            
ATOM    818 1HH3 ACE     1      48.400  23.920  30.790  1.00  0.00            
ATOM    819 2HH3 ACE     1      47.260  24.720  31.890  1.00  0.00            
ATOM    820 3HH3 ACE     1      48.540  25.630  30.880  1.00  0.00            
ATOM    821    C ACE     1      49.260  24.510  32.620  1.00  0.00            
ATOM    822    O ACE     1      48.800  24.070  33.660  1.00  0.00            
ATOM    823    N PRO     2      50.520  24.920  32.480  1.00  0.00            
ATOM    824   CD PRO     2      51.190  24.980  31.240  1.00  0.00            
ATOM    825  HD1 PRO     2      51.150  25.990  30.850  1.00  0.00            
ATOM    826  HD2 PRO     2      50.760  24.250  30.550  1.00  0.00            
ATOM    827   CG PRO     2      52.590  24.480  31.550  1.00  0.00            
ATOM    828  HG1 PRO     2      53.160  24.860  30.700  1.00  0.00            
ATOM    829  HG2 PRO     2      52.630  23.400  31.590  1.00  0.00            
ATOM    830   CB PRO     2      52.830  25.150  32.940  1.00  0.00            
ATOM    831  HB1 PRO     2      53.080  26.210  32.810  1.00  0.00            
ATOM    832  HB2 PRO     2      53.630  24.720  33.530  1.00  0.00            
ATOM    833   CA PRO     2      51.460  24.980  33.590  1.00  0.00            
ATOM    834   HA PRO     2      51.450  24.070  34.190  1.00  0.00            
ATOM    835    C PRO     2      51.150  26.210  34.530  1.00  0.00            
ATOM    836    O PRO     2      50.680  27.220  34.000  1.00  0.00            
ATOM    837    N HYP     3      51.380  26.120  35.870  1.00  0.00            
ATOM    838  CD2 HYP     3      51.890  24.980  36.560  1.00  0.00            
ATOM    839 1HD2 HYP     3      52.970  25.110  36.640  1.00  0.00            
ATOM    840 2HD2 HYP     3      51.780  24.000  36.090  1.00  0.00            
ATOM    841   CG HYP     3      51.180  25.010  37.910  1.00  0.00            
ATOM    842   HG HYP     3      51.820  24.460  38.600  1.00  0.00            
ATOM    843  OD1 HYP     3      49.800  24.580  37.790  1.00  0.00            
ATOM    844  HD1 HYP     3      49.570  24.410  38.700  1.00  0.00            
ATOM    845   CB HYP     3      51.220  26.530  38.180  1.00  0.00            
ATOM    846  HB1 HYP     3      52.200  26.860  38.520  1.00  0.00            
ATOM    847  HB2 HYP     3      50.550  26.920  38.950  1.00  0.00            
ATOM    848   CA HYP     3      51.040  27.220  36.820  1.00  0.00            
ATOM    849   HA HYP     3      50.010  27.520  36.610  1.00  0.00            
ATOM    850    C HYP     3      51.990  28.370  36.480  1.00  0.00            
ATOM    851    O HYP     3      53.080  28.160  35.910  1.00  0.00            
ATOM    852    N GLY     4      51.580  29.660  36.750  1.00  0.00            
ATOM    853    H GLY     4      50.800  29.790  37.380  1.00  0.00            
ATOM    854   CA GLY     4      52.390  30.770  36.360  1.00  0.00            
ATOM    855  HA1 GLY     4      52.000  31.750  36.620  1.00  0.00            
ATOM    856  HA2 GLY     4      52.570  30.660  35.290  1.00  0.00            
ATOM    857    C GLY     4      53.780  30.800  37.100  1.00  0.00            
ATOM    858    O GLY     4      54.110  29.950  37.930  1.00  0.00            
ATOM    859    N PRO     5      54.590  31.800  36.800  1.00  0.00            
ATOM    860   CD PRO     5      54.540  32.580  35.550  1.00  0.00            
ATOM    861  HD1 PRO     5      54.100  33.550  35.770  1.00  0.00            
ATOM    862  HD2 PRO     5      54.090  31.980  34.760  1.00  0.00            
ATOM    863   CG PRO     5      55.970  32.740  35.170  1.00  0.00            
ATOM    864  HG1 PRO     5      56.180  33.600  34.540  1.00  0.00            
ATOM    865  HG2 PRO     5      56.260  31.780  34.740  1.00  0.00            
ATOM    866   CB PRO     5      56.570  32.950  36.610  1.00  0.00            
ATOM    867  HB1 PRO     5      56.420  33.970  36.930  1.00  0.00            
ATOM    868  HB2 PRO     5      57.650  32.780  36.600  1.00  0.00            
ATOM    869   CA PRO     5      55.870  31.940  37.440  1.00  0.00            
ATOM    870   HA PRO     5      56.390  31.000  37.270  1.00  0.00            
ATOM    871    C PRO     5      55.790  32.400  38.920  1.00  0.00            
ATOM    872    O PRO     5      54.950  33.220  39.310  1.00  0.00            
ATOM    873    N HYP     6      56.790  32.060  39.710  1.00  0.00            
ATOM    874  CD2 HYP     6      57.860  31.100  39.430  1.00  0.00            
ATOM    875 1HD2 HYP     6      58.780  31.500  39.020  1.00  0.00            
ATOM    876 2HD2 HYP     6      57.630  30.210  38.850  1.00  0.00            
ATOM    877   CG HYP     6      58.210  30.530  40.780  1.00  0.00            
ATOM    878   HG HYP     6      59.210  30.110  40.890  1.00  0.00            
ATOM    879  OD1 HYP     6      57.390  29.500  41.250  1.00  0.00            
ATOM    880  HD1 HYP     6      57.190  28.910  40.510  1.00  0.00            
ATOM    881   CB HYP     6      58.050  31.750  41.700  1.00  0.00            
ATOM    882  HB1 HYP     6      59.020  32.270  41.700  1.00  0.00            
ATOM    883  HB2 HYP     6      57.890  31.590  42.770  1.00  0.00            
ATOM    884   CA HYP     6      56.930  32.540  41.070  1.00  0.00            
ATOM    885   HA HYP     6      56.050  32.240  41.630  1.00  0.00            
ATOM    886    C HYP     6      56.920  34.140  41.170  1.00  0.00            
ATOM    887    O HYP     6      57.490  34.760  40.230  1.00  0.00            
ATOM    888    N GLY     7      56.330  34.740  42.200  1.00  0.00            
ATOM    889    H GLY     7      55.640  34.250  42.740  1.00  0.00            
ATOM    890   CA GLY     7      56.270  36.220  42.140  1.00  0.00            
ATOM    891  HA1 GLY     7      55.430  36.520  42.770  1.00  0.00            
ATOM    892  HA2 GLY     7      55.980  36.490  41.120  1.00  0.00            
ATOM    893    C GLY     7      57.610  36.940  42.500  1.00  0.00            
ATOM    894    O GLY     7      58.650  36.360  42.700  1.00  0.00            
ATOM    895    N PRO     8      57.510  38.300  42.600  1.00  0.00            
ATOM    896   CD PRO     8      56.290  39.090  42.410  1.00  0.00            
ATOM    897  HD1 PRO     8      55.780  39.050  43.370  1.00  0.00            
ATOM    898  HD2 PRO     8      55.560  38.660  41.720  1.00  0.00            
ATOM    899   CG PRO     8      56.710  40.460  41.930  1.00  0.00            
ATOM    900  HG1 PRO     8      56.070  41.280  42.260  1.00  0.00            
ATOM    901  HG2 PRO     8      56.880  40.380  40.850  1.00  0.00            
ATOM    902   CB PRO     8      58.080  40.600  42.600  1.00  0.00            
ATOM    903  HB1 PRO     8      57.900  41.170  43.520  1.00  0.00            
ATOM    904  HB2 PRO     8      58.740  41.150  41.930  1.00  0.00            
ATOM    905   CA PRO     8      58.600  39.190  42.910  1.00  0.00            
ATOM    906   HA PRO     8      59.420  38.830  42.290  1.00  0.00            
ATOM    907    C PRO     8      59.070  39.060  44.350  1.00  0.00            
ATOM    908    O PRO     8      58.340  38.530  45.180  1.00  0.00            
ATOM    909    N HYP     9      60.250  39.610  44.660  1.00  0.00            
ATOM    910  CD2 HYP     9      61.280  40.130  43.730  1.00  0.00            
ATOM    911 1HD2 HYP     9      61.180  41.210  43.640  1.00  0.00            
ATOM    912 2HD2 HYP     9      61.350  39.600  42.780  1.00  0.00            
ATOM    913   CG HYP     9      62.640  39.820  44.480  1.00  0.00            
ATOM    914   HG HYP     9      63.360  40.580  44.190  1.00  0.00            
ATOM    915  OD1 HYP     9      63.150  38.490  44.270  1.00  0.00            
ATOM    916  HD1 HYP     9      64.020  38.410  44.660  1.00  0.00            
ATOM    917   CB HYP     9      62.220  40.050  45.910  1.00  0.00            
ATOM    918  HB1 HYP     9      62.310  41.130  46.060  1.00  0.00            
ATOM    919  HB2 HYP     9      62.870  39.580  46.640  1.00  0.00            
ATOM    920   CA HYP     9      60.770  39.590  46.020  1.00  0.00            
ATOM    921   HA HYP     9      60.750  38.510  46.170  1.00  0.00            
ATOM    922    C HYP     9      59.960  40.370  46.980  1.00  0.00            
ATOM    923    O HYP     9      59.540  41.520  46.650  1.00  0.00            
ATOM    924    N GLY    10      59.760  39.820  48.160  1.00  0.00            
ATOM    925    H GLY    10      59.930  38.850  48.370  1.00  0.00            
ATOM    926   CA GLY    10      59.000  40.470  49.210  1.00  0.00            
ATOM    927  HA1 GLY    10      58.790  39.820  50.070  1.00  0.00            
ATOM    928  HA2 GLY    10      58.010  40.690  48.810  1.00  0.00            
ATOM    929    C GLY    10      59.550  41.770  49.810  1.00  0.00            
ATOM    930    O GLY    10      60.620  42.270  49.410  1.00  0.00            
ATOM    931    N PRO    11      58.780  42.410  50.710  1.00  0.00            
ATOM    932   CD PRO    11      57.430  41.990  51.200  1.00  0.00            
ATOM    933  HD1 PRO    11      57.510  40.940  51.470  1.00  0.00            
ATOM    934  HD2 PRO    11      56.600  42.110  50.500  1.00  0.00            
ATOM    935   CG PRO    11      57.170  42.900  52.410  1.00  0.00            
ATOM    936  HG1 PRO    11      57.720  42.570  53.300  1.00  0.00            
ATOM    937  HG2 PRO    11      56.160  43.110  52.760  1.00  0.00            
ATOM    938   CB PRO    11      57.850  44.190  51.900  1.00  0.00            
ATOM    939  HB1 PRO    11      58.070  44.830  52.750  1.00  0.00            
ATOM    940  HB2 PRO    11      57.250  44.750  51.180  1.00  0.00            
ATOM    941   CA PRO    11      59.120  43.760  51.190  1.00  0.00            
ATOM    942   HA PRO    11      59.270  44.360  50.290  1.00  0.00            
ATOM    943    C PRO    11      60.330  43.770  52.080  1.00  0.00            
ATOM    944    O PRO    11      60.670  42.750  52.750  1.00  0.00            
ATOM    945    N HYP    12      61.000  44.930  52.250  1.00  0.00            
ATOM    946  CD2 HYP    12      60.800  46.110  51.440  1.00  0.00            
ATOM    947 1HD2 HYP    12      59.820  46.540  51.660  1.00  0.00            
ATOM    948 2HD2 HYP    12      60.760  45.930  50.360  1.00  0.00            
ATOM    949   CG HYP    12      62.010  47.030  51.720  1.00  0.00            
ATOM    950   HG HYP    12      61.680  48.070  51.730  1.00  0.00            
ATOM    951  OD1 HYP    12      63.030  46.750  50.850  1.00  0.00            
ATOM    952  HD1 HYP    12      62.700  47.060  50.000  1.00  0.00            
ATOM    953   CB HYP    12      62.280  46.750  53.160  1.00  0.00            
ATOM    954  HB1 HYP    12      61.430  47.160  53.720  1.00  0.00            
ATOM    955  HB2 HYP    12      63.220  47.120  53.570  1.00  0.00            
ATOM    956   CA HYP    12      62.080  45.210  53.230  1.00  0.00            
ATOM    957   HA HYP    12      63.060  44.810  52.950  1.00  0.00            
ATOM    958    C HYP    12      61.740  44.730  54.610  1.00  0.00            
ATOM    959    O HYP    12      60.620  44.900  55.030  1.00  0.00            
ATOM    960    N GLY    13      62.650  44.150  55.420  1.00  0.00            
ATOM    961    H GLY    13      63.620  44.070  55.130  1.00  0.00            
ATOM    962   CA GLY    13      62.150  43.600  56.700  1.00  0.00            
ATOM    963  HA1 GLY    13      62.820  42.800  57.010  1.00  0.00            
ATOM    964  HA2 GLY    13      61.220  43.060  56.570  1.00  0.00            
ATOM    965    C GLY    13      61.960  44.620  57.870  1.00  0.00            
ATOM    966    O GLY    13      62.560  45.690  57.810  1.00  0.00            
ATOM    967    N PRO    14      61.290  44.240  58.960  1.00  0.00            
ATOM    968   CD PRO    14      60.500  43.040  59.000  1.00  0.00            
ATOM    969  HD1 PRO    14      61.100  42.150  59.150  1.00  0.00            
ATOM    970  HD2 PRO    14      59.870  42.930  58.120  1.00  0.00            
ATOM    971   CG PRO    14      59.610  43.180  60.250  1.00  0.00            
ATOM    972  HG1 PRO    14      59.270  42.290  60.770  1.00  0.00            
ATOM    973  HG2 PRO    14      58.700  43.670  59.930  1.00  0.00            
ATOM    974   CB PRO    14      60.430  44.100  61.190  1.00  0.00            
ATOM    975  HB1 PRO    14      61.240  43.510  61.620  1.00  0.00            
ATOM    976  HB2 PRO    14      59.910  44.680  61.950  1.00  0.00            
ATOM    977   CA PRO    14      61.120  45.030  60.160  1.00  0.00            
ATOM    978   HA PRO    14      60.380  45.800  59.940  1.00  0.00            
ATOM    979    C PRO    14      62.420  45.700  60.700  1.00  0.00            
ATOM    980    O PRO    14      63.410  45.020  61.020  1.00  0.00            
ATOM    981    N HYP    15      62.320  47.030  60.740  1.00  0.00            
ATOM    982  CD2 HYP    15      61.320  47.970  60.250  1.00  0.00            
ATOM    983 1HD2 HYP    15      60.420  47.940  60.860  1.00  0.00            
ATOM    984 2HD2 HYP    15      61.180  47.790  59.180  1.00  0.00            
ATOM    985   CG HYP    15      61.970  49.370  60.250  1.00  0.00            
ATOM    986   HG HYP    15      61.260  50.190  60.190  1.00  0.00            
ATOM    987  OD1 HYP    15      62.860  49.500  59.200  1.00  0.00            
ATOM    988  HD1 HYP    15      63.050  50.420  59.020  1.00  0.00            
ATOM    989   CB HYP    15      62.830  49.240  61.500  1.00  0.00            
ATOM    990  HB1 HYP    15      62.100  49.430  62.280  1.00  0.00            
ATOM    991  HB2 HYP    15      63.520  50.080  61.570  1.00  0.00            
ATOM    992   CA HYP    15      63.330  47.840  61.420  1.00  0.00            
ATOM    993   HA HYP    15      64.260  47.760  60.860  1.00  0.00            
ATOM    994    C HYP    15      63.540  47.320  62.870  1.00  0.00            
ATOM    995    O HYP    15      62.540  46.930  63.560  1.00  0.00            
ATOM    996    N GLY    16      64.790  47.500  63.360  1.00  0.00            
ATOM    997    H GLY    16      65.490  47.890  62.750  1.00  0.00            
ATOM    998   CA GLY    16      65.040  47.490  64.750  1.00  0.00            
ATOM    999  HA1 GLY    16      66.110  47.550  64.930  1.00  0.00            
ATOM   1000  HA2 GLY    16      64.530  46.610  65.130  1.00  0.00            
ATOM   1001    C GLY    16      64.400  48.700  65.270  1.00  0.00            
ATOM   1002    O GLY    16      64.340  49.760  64.610  1.00  0.00            
ATOM   1003    N GLU    17      64.140  48.630  66.580  1.00  0.00            
ATOM   1004    H GLU    17      64.410  47.740  66.980  1.00  0.00            
ATOM   1005   CA GLU    17      63.540  49.690  67.360  1.00  0.00            
ATOM   1006   HA GLU    17      62.980  50.250  66.610  1.00  0.00            
ATOM   1007   CB GLU    17      62.530  49.120  68.350  1.00  0.00            
ATOM   1008  HB1 GLU    17      62.030  49.890  68.950  1.00  0.00            
ATOM   1009  HB2 GLU    17      63.070  48.560  69.120  1.00  0.00            
ATOM   1010   CG GLU    17      61.400  48.280  67.750  1.00  0.00            
ATOM   1011  HG1 GLU    17      60.970  47.580  68.470  1.00  0.00            
ATOM   1012  HG2 GLU    17      61.680  47.540  67.010  1.00  0.00            
ATOM   1013   CD GLU    17      60.230  49.150  67.100  1.00  0.00            
ATOM   1014  OE1 GLU    17      60.340  49.750  66.040  1.00  0.00            
ATOM   1015  OE2 GLU    17      59.090  49.040  67.620  1.00  0.00            
ATOM   1016    C GLU    17      64.490  50.630  68.130  1.00  0.00            
ATOM   1017    O GLU    17      65.490  50.140  68.600  1.00  0.00            
ATOM   1018    N HYP    18      64.120  51.900  68.400  1.00  0.00            
ATOM   1019  CD2 HYP    18      62.900  52.640  67.990  1.00  0.00            
ATOM   1020 1HD2 HYP    18      62.000  52.010  67.960  1.00  0.00            
ATOM   1021 2HD2 HYP    18      62.990  53.100  67.010  1.00  0.00            
ATOM   1022   CG HYP    18      62.780  53.830  68.980  1.00  0.00            
ATOM   1023   HG HYP    18      62.380  53.390  69.890  1.00  0.00            
ATOM   1024  OD1 HYP    18      61.840  54.770  68.570  1.00  0.00            
ATOM   1025  HD1 HYP    18      62.130  55.100  67.720  1.00  0.00            
ATOM   1026   CB HYP    18      64.150  54.180  69.240  1.00  0.00            
ATOM   1027  HB1 HYP    18      64.230  54.770  70.150  1.00  0.00            
ATOM   1028  HB2 HYP    18      64.630  54.700  68.410  1.00  0.00            
ATOM   1029   CA HYP    18      64.930  52.750  69.280  1.00  0.00            
ATOM   1030   HA HYP    18      65.890  52.740  68.760  1.00  0.00            
ATOM   1031    C HYP    18      64.940  52.180  70.750  1.00  0.00            
ATOM   1032    O HYP    18      64.260  51.200  71.000  1.00  0.00            
ATOM   1033    N GLY    19      65.930  52.620  71.600  1.00  0.00            
ATOM   1034    H GLY    19      66.370  53.490  71.350  1.00  0.00            
ATOM   1035   CA GLY    19      66.250  52.010  72.870  1.00  0.00            
ATOM   1036  HA1 GLY    19      67.210  52.290  73.300  1.00  0.00            
ATOM   1037  HA2 GLY    19      66.380  50.930  72.860  1.00  0.00            
ATOM   1038    C GLY    19      65.360  52.500  74.050  1.00  0.00            
ATOM   1039    O GLY    19      65.160  53.700  74.200  1.00  0.00            
ATOM   1040    N GLN    20      64.800  51.610  74.870  1.00  0.00            
ATOM   1041    H GLN    20      64.990  50.640  74.660  1.00  0.00            
ATOM   1042   CA GLN    20      64.200  51.980  76.180  1.00  0.00            
ATOM   1043   HA GLN    20      63.830  52.980  75.940  1.00  0.00            
ATOM   1044   CB GLN    20      63.030  51.100  76.540  1.00  0.00            
ATOM   1045  HB1 GLN    20      62.830  51.070  77.610  1.00  0.00            
ATOM   1046  HB2 GLN    20      63.380  50.100  76.310  1.00  0.00            
ATOM   1047   CG GLN    20      61.740  51.410  75.740  1.00  0.00            
ATOM   1048  HG1 GLN    20      61.190  50.510  75.480  1.00  0.00            
ATOM   1049  HG2 GLN    20      61.950  51.760  74.730  1.00  0.00            
ATOM   1050   CD GLN    20      60.890  52.390  76.530  1.00  0.00            
ATOM   1051  OE1 GLN    20      61.330  53.100  77.440  1.00  0.00            
ATOM   1052  NE2 GLN    20      59.670  52.530  76.230  1.00  0.00            
ATOM   1053 1HE2 GLN    20      59.230  51.860  75.600  1.00  0.00            
ATOM   1054 2HE2 GLN    20      59.090  53.040  76.880  1.00  0.00            
ATOM   1055    C GLN    20      65.160  52.320  77.340  1.00  0.00            
ATOM   1056    O GLN    20      66.270  51.760  77.410  1.00  0.00            
ATOM   1057    N GLY    21      64.710  53.070  78.340  1.00  0.00            
ATOM   1058    H GLY    21      63.760  53.400  78.300  1.00  0.00            
ATOM   1059   CA GLY    21      65.440  53.530  79.470  1.00  0.00            
ATOM   1060  HA1 GLY    21      66.190  54.260  79.140  1.00  0.00            
ATOM   1061  HA2 GLY    21      65.880  52.660  79.950  1.00  0.00            
ATOM   1062    C GLY    21      64.600  54.370  80.470  1.00  0.00            
ATOM   1063    O GLY    21      63.380  54.530  80.320  1.00  0.00            
ATOM   1064    N LEU    22      65.220  54.740  81.620  1.00  0.00            
ATOM   1065    H LEU    22      66.150  54.350  81.720  1.00  0.00            
ATOM   1066   CA LEU    22      64.710  55.660  82.670  1.00  0.00            
ATOM   1067   HA LEU    22      63.690  55.340  82.870  1.00  0.00            
ATOM   1068   CB LEU    22      65.620  55.530  83.930  1.00  0.00            
ATOM   1069  HB1 LEU    22      65.370  56.250  84.710  1.00  0.00            
ATOM   1070  HB2 LEU    22      66.650  55.720  83.630  1.00  0.00            
ATOM   1071   CG LEU    22      65.680  54.170  84.710  1.00  0.00            
ATOM   1072   HG LEU    22      66.090  53.380  84.080  1.00  0.00            
ATOM   1073  CD1 LEU    22      66.660  54.500  85.870  1.00  0.00            
ATOM   1074 1HD1 LEU    22      66.710  53.580  86.440  1.00  0.00            
ATOM   1075 2HD1 LEU    22      67.690  54.720  85.600  1.00  0.00            
ATOM   1076 3HD1 LEU    22      66.190  55.220  86.540  1.00  0.00            
ATOM   1077  CD2 LEU    22      64.310  53.790  85.250  1.00  0.00            
ATOM   1078 1HD2 LEU    22      64.320  52.800  85.710  1.00  0.00            
ATOM   1079 2HD2 LEU    22      64.020  54.490  86.030  1.00  0.00            
ATOM   1080 3HD2 LEU    22      63.550  53.780  84.470  1.00  0.00            
ATOM   1081    C LEU    22      64.800  57.110  82.140  1.00  0.00            
ATOM   1082    O LEU    22      65.100  57.340  80.970  1.00  0.00            
ATOM   1083    N ARG    23      64.420  58.020  83.000  1.00  0.00            
ATOM   1084    H ARG    23      64.230  57.750  83.950  1.00  0.00            
ATOM   1085   CA ARG    23      64.140  59.390  82.740  1.00  0.00            
ATOM   1086   HA ARG    23      63.380  59.310  81.960  1.00  0.00            
ATOM   1087   CB ARG    23      63.590  60.150  83.900  1.00  0.00            
ATOM   1088  HB1 ARG    23      64.400  60.440  84.560  1.00  0.00            
ATOM   1089  HB2 ARG    23      62.870  59.550  84.440  1.00  0.00            
ATOM   1090   CG ARG    23      62.890  61.430  83.450  1.00  0.00            
ATOM   1091  HG1 ARG    23      62.220  61.290  82.600  1.00  0.00            
ATOM   1092  HG2 ARG    23      63.570  62.130  82.970  1.00  0.00            
ATOM   1093   CD ARG    23      62.150  62.090  84.590  1.00  0.00            
ATOM   1094  HD1 ARG    23      62.940  62.450  85.250  1.00  0.00            
ATOM   1095  HD2 ARG    23      61.490  61.350  85.040  1.00  0.00            
ATOM   1096   NE ARG    23      61.220  63.120  84.080  1.00  0.00            
ATOM   1097   HE ARG    23      61.260  63.410  83.110  1.00  0.00            
ATOM   1098   CZ ARG    23      60.280  63.790  84.790  1.00  0.00            
ATOM   1099  NH1 ARG    23      59.630  64.700  84.220  1.00  0.00            
ATOM   1100 1HH1 ARG    23      59.520  64.680  83.220  1.00  0.00            
ATOM   1101 2HH1 ARG    23      58.880  65.160  84.720  1.00  0.00            
ATOM   1102  NH2 ARG    23      59.960  63.500  86.030  1.00  0.00            
ATOM   1103 1HH2 ARG    23      60.540  62.840  86.520  1.00  0.00            
ATOM   1104 2HH2 ARG    23      59.090  63.880  86.390  1.00  0.00            
ATOM   1105    C ARG    23      65.360  60.080  82.130  1.00  0.00            
ATOM   1106    O ARG    23      66.450  60.020  82.660  1.00  0.00            
ATOM   1107    N GLY    25      65.150  60.960  81.110  1.00  0.00            
ATOM   1108    H GLY    25      64.230  61.010  80.710  1.00  0.00            
ATOM   1109   CA GLY    25      66.150  61.960  80.700  1.00  0.00            
ATOM   1110  HA1 GLY    25      65.590  62.630  80.040  1.00  0.00            
ATOM   1111  HA2 GLY    25      66.990  61.520  80.170  1.00  0.00            
ATOM   1112    C GLY    25      66.750  62.790  81.920  1.00  0.00            
ATOM   1113    O GLY    25      66.190  62.830  83.020  1.00  0.00            
ATOM   1114    N PRO    26      67.800  63.580  81.640  1.00  0.00            
ATOM   1115   CD PRO    26      68.600  63.560  80.500  1.00  0.00            
ATOM   1116  HD1 PRO    26      68.030  63.630  79.580  1.00  0.00            
ATOM   1117  HD2 PRO    26      69.120  62.600  80.460  1.00  0.00            
ATOM   1118   CG PRO    26      69.660  64.710  80.450  1.00  0.00            
ATOM   1119  HG1 PRO    26      69.190  65.600  80.030  1.00  0.00            
ATOM   1120  HG2 PRO    26      70.590  64.400  79.970  1.00  0.00            
ATOM   1121   CB PRO    26      69.780  64.810  82.020  1.00  0.00            
ATOM   1122  HB1 PRO    26      70.220  65.750  82.370  1.00  0.00            
ATOM   1123  HB2 PRO    26      70.440  64.040  82.400  1.00  0.00            
ATOM   1124   CA PRO    26      68.360  64.520  82.600  1.00  0.00            
ATOM   1125   HA PRO    26      68.490  64.130  83.610  1.00  0.00            
ATOM   1126    C PRO    26      67.680  65.900  82.790  1.00  0.00            
ATOM   1127    O PRO    26      66.950  66.420  81.850  1.00  0.00            
ATOM   1128    N HYP    27      67.820  66.580  83.960  1.00  0.00            
ATOM   1129  CD2 HYP    27      68.500  66.130  85.190  1.00  0.00            
ATOM   1130 1HD2 HYP    27      69.560  66.360  85.290  1.00  0.00            
ATOM   1131 2HD2 HYP    27      68.320  65.100  85.470  1.00  0.00            
ATOM   1132   CG HYP    27      67.860  67.020  86.300  1.00  0.00            
ATOM   1133   HG HYP    27      68.520  67.040  87.170  1.00  0.00            
ATOM   1134  OD1 HYP    27      66.650  66.360  86.700  1.00  0.00            
ATOM   1135  HD1 HYP    27      66.150  66.920  87.300  1.00  0.00            
ATOM   1136   CB HYP    27      67.570  68.300  85.630  1.00  0.00            
ATOM   1137  HB1 HYP    27      68.500  68.880  85.670  1.00  0.00            
ATOM   1138  HB2 HYP    27      66.780  68.890  86.100  1.00  0.00            
ATOM   1139   CA HYP    27      67.190  67.870  84.260  1.00  0.00            
ATOM   1140   HA HYP    27      66.120  67.710  84.260  1.00  0.00            
ATOM   1141    C HYP    27      67.540  68.960  83.230  1.00  0.00            
ATOM   1142    O HYP    27      68.690  69.030  82.780  1.00  0.00            
ATOM   1143    N GLY    28      66.600  69.800  82.790  1.00  0.00            
ATOM   1144    H GLY    28      65.640  69.700  83.100  1.00  0.00            
ATOM   1145   CA GLY    28      66.910  70.950  81.990  1.00  0.00            
ATOM   1146  HA1 GLY    28      66.050  71.220  81.380  1.00  0.00            
ATOM   1147  HA2 GLY    28      67.580  70.600  81.210  1.00  0.00            
ATOM   1148    C GLY    28      67.510  72.100  82.670  1.00  0.00            
ATOM   1149    O GLY    28      67.760  72.100  83.890  1.00  0.00            
ATOM   1150    N PRO    29      68.020  73.080  81.850  1.00  0.00            
ATOM   1151   CD PRO    29      67.780  73.220  80.420  1.00  0.00            
ATOM   1152  HD1 PRO    29      66.730  73.050  80.170  1.00  0.00            
ATOM   1153  HD2 PRO    29      68.330  72.440  79.890  1.00  0.00            
ATOM   1154   CG PRO    29      68.210  74.620  80.070  1.00  0.00            
ATOM   1155  HG1 PRO    29      67.310  75.240  80.170  1.00  0.00            
ATOM   1156  HG2 PRO    29      68.600  74.490  79.060  1.00  0.00            
ATOM   1157   CB PRO    29      69.310  74.870  81.060  1.00  0.00            
ATOM   1158  HB1 PRO    29      69.640  75.900  81.090  1.00  0.00            
ATOM   1159  HB2 PRO    29      70.160  74.250  80.770  1.00  0.00            
ATOM   1160   CA PRO    29      68.730  74.310  82.330  1.00  0.00            
ATOM   1161   HA PRO    29      69.470  74.030  83.080  1.00  0.00            
ATOM   1162    C PRO    29      67.770  75.300  82.970  1.00  0.00            
ATOM   1163    O PRO    29      66.550  75.180  82.820  1.00  0.00            
ATOM   1164    N HYP    30      68.330  76.390  83.540  1.00  0.00            
ATOM   1165  CD2 HYP    30      69.680  76.610  83.930  1.00  0.00            
ATOM   1166 1HD2 HYP    30      70.160  77.020  83.040  1.00  0.00            
ATOM   1167 2HD2 HYP    30      70.060  75.630  84.200  1.00  0.00            
ATOM   1168   CG HYP    30      69.640  77.570  85.130  1.00  0.00            
ATOM   1169   HG HYP    30      70.630  78.020  85.190  1.00  0.00            
ATOM   1170  OD1 HYP    30      69.400  76.940  86.400  1.00  0.00            
ATOM   1171  HD1 HYP    30      70.160  76.380  86.600  1.00  0.00            
ATOM   1172   CB HYP    30      68.470  78.520  84.650  1.00  0.00            
ATOM   1173  HB1 HYP    30      68.850  79.220  83.910  1.00  0.00            
ATOM   1174  HB2 HYP    30      68.070  79.080  85.500  1.00  0.00            
ATOM   1175   CA HYP    30      67.480  77.510  84.040  1.00  0.00            
ATOM   1176   HA HYP    30      66.800  77.180  84.820  1.00  0.00            
ATOM   1177    C HYP    30      66.660  78.200  82.950  1.00  0.00            
ATOM   1178    O HYP    30      67.000  78.250  81.760  1.00  0.00            
ATOM   1179    N GLY    31      65.500  78.750  83.270  1.00  0.00            
ATOM   1180    H GLY    31      65.340  78.890  84.260  1.00  0.00            
ATOM   1181   CA GLY    31      64.490  79.270  82.310  1.00  0.00            
ATOM   1182  HA1 GLY    31      63.500  79.250  82.760  1.00  0.00            
ATOM   1183  HA2 GLY    31      64.440  78.600  81.460  1.00  0.00            
ATOM   1184    C GLY    31      64.890  80.610  81.670  1.00  0.00            
ATOM   1185    O GLY    31      65.870  81.200  81.990  1.00  0.00            
ATOM   1186    N PRO    32      64.050  81.070  80.720  1.00  0.00            
ATOM   1187   CD PRO    32      62.820  80.570  80.060  1.00  0.00            
ATOM   1188  HD1 PRO    32      62.120  80.720  80.870  1.00  0.00            
ATOM   1189  HD2 PRO    32      62.900  79.520  79.780  1.00  0.00            
ATOM   1190   CG PRO    32      62.630  81.420  78.870  1.00  0.00            
ATOM   1191  HG1 PRO    32      61.580  81.470  78.580  1.00  0.00            
ATOM   1192  HG2 PRO    32      63.260  81.180  78.010  1.00  0.00            
ATOM   1193   CB PRO    32      63.070  82.790  79.270  1.00  0.00            
ATOM   1194  HB1 PRO    32      62.300  83.250  79.880  1.00  0.00            
ATOM   1195  HB2 PRO    32      63.350  83.360  78.390  1.00  0.00            
ATOM   1196   CA PRO    32      64.260  82.450  80.170  1.00  0.00            
ATOM   1197   HA PRO    32      65.170  82.460  79.570  1.00  0.00            
ATOM   1198    C PRO    32      64.410  83.630  81.130  1.00  0.00            
ATOM   1199    O PRO    32      63.670  83.670  82.140  1.00  0.00            
ATOM   1200    N HYP    33      65.280  84.620  80.890  1.00  0.00            
ATOM   1201  CD2 HYP    33      66.180  84.880  79.760  1.00  0.00            
ATOM   1202 1HD2 HYP    33      65.590  85.330  78.960  1.00  0.00            
ATOM   1203 2HD2 HYP    33      66.800  84.020  79.490  1.00  0.00            
ATOM   1204   CG HYP    33      67.170  85.910  80.210  1.00  0.00            
ATOM   1205   HG HYP    33      67.580  86.490  79.380  1.00  0.00            
ATOM   1206  OD1 HYP    33      68.210  85.230  80.950  1.00  0.00            
ATOM   1207  HD1 HYP    33      68.880  84.990  80.310  1.00  0.00            
ATOM   1208   CB HYP    33      66.430  86.830  81.170  1.00  0.00            
ATOM   1209  HB1 HYP    33      65.970  87.670  80.640  1.00  0.00            
ATOM   1210  HB2 HYP    33      67.040  87.160  82.010  1.00  0.00            
ATOM   1211   CA HYP    33      65.280  85.880  81.720  1.00  0.00            
ATOM   1212   HA HYP    33      65.580  85.610  82.740  1.00  0.00            
ATOM   1213    C HYP    33      63.910  86.610  81.790  1.00  0.00            
ATOM   1214    O HYP    33      63.020  86.400  80.950  1.00  0.00            
ATOM   1215    N GLY    34      63.720  87.410  82.840  1.00  0.00            
ATOM   1216    H GLY    34      64.450  87.420  83.540  1.00  0.00            
ATOM   1217   CA GLY    34      62.570  88.300  83.120  1.00  0.00            
ATOM   1218  HA1 GLY    34      62.310  88.310  84.170  1.00  0.00            
ATOM   1219  HA2 GLY    34      61.710  87.880  82.600  1.00  0.00            
ATOM   1220    C GLY    34      62.850  89.720  82.620  1.00  0.00            
ATOM   1221    O GLY    34      63.740  90.510  83.090  1.00  0.00            
ATOM   1222    N NH2    35      61.860  90.090  81.800  1.00  0.00            
ATOM   1223   H2 NH2    35      61.090  89.460  81.620  1.00  0.00            
ATOM   1224   H1 NH2    35      61.274  89.504  81.214  1.00  0.00            
TER
