# Supplementary material for: A solution structure analysis reveals a bent collagen triple helix in the complement activation recognition molecule mannan-binding lectin
Source: J Biol Chem. 2022 Dec 15;299(2):102799. doi: 10.1016/j.jbc.2022.102799 (PMC9898670; doi:10.1016/j.jbc.2022.102799)
Supplement: top10-mblE [file mmc5.zip › 3-MBL-E_2630.pdb]

ATOM      1  CH3 ACE     1      29.740  19.710  67.770  1.00  0.00            
ATOM      2 1HH3 ACE     1      28.730  20.020  68.020  1.00  0.00            
ATOM      3 2HH3 ACE     1      29.890  19.690  66.690  1.00  0.00            
ATOM      4 3HH3 ACE     1      29.840  18.690  68.140  1.00  0.00            
ATOM      5    C ACE     1      30.660  20.720  68.370  1.00  0.00            
ATOM      6    O ACE     1      30.230  21.530  69.230  1.00  0.00            
ATOM      7    N PRO     2      31.920  20.600  68.060  1.00  0.00            
ATOM      8   CD PRO     2      32.550  19.400  67.460  1.00  0.00            
ATOM      9  HD1 PRO     2      32.420  19.380  66.380  1.00  0.00            
ATOM     10  HD2 PRO     2      32.170  18.500  67.950  1.00  0.00            
ATOM     11   CG PRO     2      34.000  19.530  67.800  1.00  0.00            
ATOM     12  HG1 PRO     2      34.580  19.840  66.920  1.00  0.00            
ATOM     13  HG2 PRO     2      34.550  18.610  67.970  1.00  0.00            
ATOM     14   CB PRO     2      34.100  20.500  68.860  1.00  0.00            
ATOM     15  HB1 PRO     2      35.070  21.000  68.760  1.00  0.00            
ATOM     16  HB2 PRO     2      33.980  20.100  69.870  1.00  0.00            
ATOM     17   CA PRO     2      32.980  21.520  68.590  1.00  0.00            
ATOM     18   HA PRO     2      32.690  22.110  69.470  1.00  0.00            
ATOM     19    C PRO     2      33.400  22.550  67.500  1.00  0.00            
ATOM     20    O PRO     2      32.840  22.470  66.420  1.00  0.00            
ATOM     21    N HYP     3      34.340  23.440  67.800  1.00  0.00            
ATOM     22  CD2 HYP     3      35.170  23.610  69.020  1.00  0.00            
ATOM     23 1HD2 HYP     3      36.020  22.950  68.900  1.00  0.00            
ATOM     24 2HD2 HYP     3      34.650  23.310  69.930  1.00  0.00            
ATOM     25   CG HYP     3      35.580  25.070  69.040  1.00  0.00            
ATOM     26   HG HYP     3      36.470  25.300  69.620  1.00  0.00            
ATOM     27  OD1 HYP     3      34.450  25.790  69.510  1.00  0.00            
ATOM     28  HD1 HYP     3      33.910  25.480  70.250  1.00  0.00            
ATOM     29   CB HYP     3      35.760  25.340  67.580  1.00  0.00            
ATOM     30  HB1 HYP     3      36.700  24.910  67.240  1.00  0.00            
ATOM     31  HB2 HYP     3      35.730  26.420  67.380  1.00  0.00            
ATOM     32   CA HYP     3      34.640  24.600  66.920  1.00  0.00            
ATOM     33   HA HYP     3      33.780  25.260  66.970  1.00  0.00            
ATOM     34    C HYP     3      34.940  24.290  65.500  1.00  0.00            
ATOM     35    O HYP     3      35.720  23.420  65.290  1.00  0.00            
ATOM     36    N GLY     4      34.570  25.090  64.520  1.00  0.00            
ATOM     37    H GLY     4      33.970  25.830  64.840  1.00  0.00            
ATOM     38   CA GLY     4      35.000  25.040  63.050  1.00  0.00            
ATOM     39  HA1 GLY     4      34.260  25.590  62.460  1.00  0.00            
ATOM     40  HA2 GLY     4      35.080  23.990  62.780  1.00  0.00            
ATOM     41    C GLY     4      36.350  25.800  62.770  1.00  0.00            
ATOM     42    O GLY     4      36.970  26.260  63.670  1.00  0.00            
ATOM     43    N PRO     5      36.680  25.890  61.470  1.00  0.00            
ATOM     44   CD PRO     5      36.050  25.120  60.340  1.00  0.00            
ATOM     45  HD1 PRO     5      35.170  25.680  60.030  1.00  0.00            
ATOM     46  HD2 PRO     5      35.760  24.110  60.610  1.00  0.00            
ATOM     47   CG PRO     5      37.100  25.010  59.340  1.00  0.00            
ATOM     48  HG1 PRO     5      36.740  25.150  58.320  1.00  0.00            
ATOM     49  HG2 PRO     5      37.500  24.020  59.570  1.00  0.00            
ATOM     50   CB PRO     5      38.060  26.180  59.510  1.00  0.00            
ATOM     51  HB1 PRO     5      37.710  27.060  58.960  1.00  0.00            
ATOM     52  HB2 PRO     5      39.040  26.020  59.050  1.00  0.00            
ATOM     53   CA PRO     5      37.950  26.500  61.050  1.00  0.00            
ATOM     54   HA PRO     5      38.710  25.910  61.580  1.00  0.00            
ATOM     55    C PRO     5      38.110  27.960  61.400  1.00  0.00            
ATOM     56    O PRO     5      37.040  28.650  61.280  1.00  0.00            
ATOM     57    N HYP     6      39.360  28.500  61.580  1.00  0.00            
ATOM     58  CD2 HYP     6      40.610  27.820  61.790  1.00  0.00            
ATOM     59 1HD2 HYP     6      41.240  27.700  60.910  1.00  0.00            
ATOM     60 2HD2 HYP     6      40.440  26.850  62.250  1.00  0.00            
ATOM     61   CG HYP     6      41.300  28.670  62.850  1.00  0.00            
ATOM     62   HG HYP     6      42.390  28.570  62.890  1.00  0.00            
ATOM     63  OD1 HYP     6      40.770  28.510  64.190  1.00  0.00            
ATOM     64  HD1 HYP     6      41.440  28.690  64.860  1.00  0.00            
ATOM     65   CB HYP     6      40.910  30.100  62.480  1.00  0.00            
ATOM     66  HB1 HYP     6      41.610  30.440  61.710  1.00  0.00            
ATOM     67  HB2 HYP     6      40.890  30.780  63.330  1.00  0.00            
ATOM     68   CA HYP     6      39.500  29.950  61.860  1.00  0.00            
ATOM     69   HA HYP     6      38.700  30.250  62.550  1.00  0.00            
ATOM     70    C HYP     6      39.250  30.800  60.590  1.00  0.00            
ATOM     71    O HYP     6      39.490  30.380  59.490  1.00  0.00            
ATOM     72    N GLY     7      38.580  31.950  60.830  1.00  0.00            
ATOM     73    H GLY     7      38.440  32.290  61.770  1.00  0.00            
ATOM     74   CA GLY     7      38.370  32.970  59.810  1.00  0.00            
ATOM     75  HA1 GLY     7      37.760  33.770  60.230  1.00  0.00            
ATOM     76  HA2 GLY     7      37.700  32.530  59.070  1.00  0.00            
ATOM     77    C GLY     7      39.680  33.620  59.200  1.00  0.00            
ATOM     78    O GLY     7      40.750  33.510  59.800  1.00  0.00            
ATOM     79    N PRO     8      39.500  34.200  57.970  1.00  0.00            
ATOM     80   CD PRO     8      38.210  34.380  57.290  1.00  0.00            
ATOM     81  HD1 PRO     8      37.410  34.790  57.900  1.00  0.00            
ATOM     82  HD2 PRO     8      37.880  33.400  56.940  1.00  0.00            
ATOM     83   CG PRO     8      38.440  35.380  56.140  1.00  0.00            
ATOM     84  HG1 PRO     8      38.410  36.420  56.470  1.00  0.00            
ATOM     85  HG2 PRO     8      37.750  35.180  55.320  1.00  0.00            
ATOM     86   CB PRO     8      39.920  35.030  55.760  1.00  0.00            
ATOM     87  HB1 PRO     8      40.360  35.850  55.200  1.00  0.00            
ATOM     88  HB2 PRO     8      39.950  34.050  55.270  1.00  0.00            
ATOM     89   CA PRO     8      40.570  34.910  57.180  1.00  0.00            
ATOM     90   HA PRO     8      41.410  34.230  57.060  1.00  0.00            
ATOM     91    C PRO     8      41.110  36.190  57.880  1.00  0.00            
ATOM     92    O PRO     8      40.480  36.680  58.820  1.00  0.00            
ATOM     93    N HYP     9      42.270  36.730  57.360  1.00  0.00            
ATOM     94  CD2 HYP     9      43.050  36.240  56.190  1.00  0.00            
ATOM     95 1HD2 HYP     9      42.600  36.660  55.290  1.00  0.00            
ATOM     96 2HD2 HYP     9      43.040  35.160  56.090  1.00  0.00            
ATOM     97   CG HYP     9      44.460  36.830  56.390  1.00  0.00            
ATOM     98   HG HYP     9      45.000  37.020  55.460  1.00  0.00            
ATOM     99  OD1 HYP     9      45.330  36.010  57.080  1.00  0.00            
ATOM    100  HD1 HYP     9      46.080  36.020  56.490  1.00  0.00            
ATOM    101   CB HYP     9      44.210  38.120  57.140  1.00  0.00            
ATOM    102  HB1 HYP     9      44.120  38.910  56.400  1.00  0.00            
ATOM    103  HB2 HYP     9      44.990  38.400  57.850  1.00  0.00            
ATOM    104   CA HYP     9      42.850  37.940  57.870  1.00  0.00            
ATOM    105   HA HYP     9      43.030  37.820  58.930  1.00  0.00            
ATOM    106    C HYP     9      41.950  39.170  57.650  1.00  0.00            
ATOM    107    O HYP     9      41.190  39.170  56.690  1.00  0.00            
ATOM    108    N GLY    10      42.050  40.210  58.520  1.00  0.00            
ATOM    109    H GLY    10      42.630  40.110  59.340  1.00  0.00            
ATOM    110   CA GLY    10      41.170  41.390  58.310  1.00  0.00            
ATOM    111  HA1 GLY    10      41.000  41.990  59.210  1.00  0.00            
ATOM    112  HA2 GLY    10      40.160  41.090  58.040  1.00  0.00            
ATOM    113    C GLY    10      41.560  42.380  57.210  1.00  0.00            
ATOM    114    O GLY    10      42.550  42.160  56.560  1.00  0.00            
ATOM    115    N PRO    11      40.880  43.530  57.070  1.00  0.00            
ATOM    116   CD PRO    11      39.560  43.830  57.660  1.00  0.00            
ATOM    117  HD1 PRO    11      39.540  44.100  58.710  1.00  0.00            
ATOM    118  HD2 PRO    11      38.900  42.980  57.490  1.00  0.00            
ATOM    119   CG PRO    11      38.920  45.000  56.790  1.00  0.00            
ATOM    120  HG1 PRO    11      38.230  45.560  57.410  1.00  0.00            
ATOM    121  HG2 PRO    11      38.400  44.610  55.910  1.00  0.00            
ATOM    122   CB PRO    11      40.160  45.780  56.370  1.00  0.00            
ATOM    123  HB1 PRO    11      40.530  46.340  57.220  1.00  0.00            
ATOM    124  HB2 PRO    11      39.960  46.500  55.580  1.00  0.00            
ATOM    125   CA PRO    11      41.180  44.610  56.080  1.00  0.00            
ATOM    126   HA PRO    11      41.120  44.140  55.100  1.00  0.00            
ATOM    127    C PRO    11      42.580  45.210  56.320  1.00  0.00            
ATOM    128    O PRO    11      43.110  45.150  57.430  1.00  0.00            
ATOM    129    N HYP    12      43.160  45.920  55.300  1.00  0.00            
ATOM    130  CD2 HYP    12      42.730  46.040  53.910  1.00  0.00            
ATOM    131 1HD2 HYP    12      41.970  46.820  53.850  1.00  0.00            
ATOM    132 2HD2 HYP    12      42.370  45.080  53.540  1.00  0.00            
ATOM    133   CG HYP    12      44.000  46.370  53.150  1.00  0.00            
ATOM    134   HG HYP    12      43.830  47.000  52.280  1.00  0.00            
ATOM    135  OD1 HYP    12      44.730  45.250  52.650  1.00  0.00            
ATOM    136  HD1 HYP    12      44.520  45.200  51.720  1.00  0.00            
ATOM    137   CB HYP    12      44.790  47.230  54.230  1.00  0.00            
ATOM    138  HB1 HYP    12      44.570  48.300  54.210  1.00  0.00            
ATOM    139  HB2 HYP    12      45.810  47.050  53.880  1.00  0.00            
ATOM    140   CA HYP    12      44.380  46.710  55.530  1.00  0.00            
ATOM    141   HA HYP    12      45.210  46.050  55.800  1.00  0.00            
ATOM    142    C HYP    12      44.230  47.730  56.650  1.00  0.00            
ATOM    143    O HYP    12      43.070  48.200  56.910  1.00  0.00            
ATOM    144    N GLY    13      45.360  48.170  57.190  1.00  0.00            
ATOM    145    H GLY    13      46.240  47.770  56.880  1.00  0.00            
ATOM    146   CA GLY    13      45.320  49.230  58.220  1.00  0.00            
ATOM    147  HA1 GLY    13      46.240  49.120  58.790  1.00  0.00            
ATOM    148  HA2 GLY    13      44.540  49.070  58.960  1.00  0.00            
ATOM    149    C GLY    13      45.220  50.670  57.720  1.00  0.00            
ATOM    150    O GLY    13      45.140  50.930  56.490  1.00  0.00            
ATOM    151    N PRO    14      45.390  51.670  58.600  1.00  0.00            
ATOM    152   CD PRO    14      45.280  51.550  60.090  1.00  0.00            
ATOM    153  HD1 PRO    14      46.250  51.460  60.580  1.00  0.00            
ATOM    154  HD2 PRO    14      44.660  50.720  60.410  1.00  0.00            
ATOM    155   CG PRO    14      44.600  52.870  60.480  1.00  0.00            
ATOM    156  HG1 PRO    14      44.780  53.180  61.510  1.00  0.00            
ATOM    157  HG2 PRO    14      43.540  52.780  60.270  1.00  0.00            
ATOM    158   CB PRO    14      45.200  53.860  59.530  1.00  0.00            
ATOM    159  HB1 PRO    14      46.220  54.090  59.850  1.00  0.00            
ATOM    160  HB2 PRO    14      44.690  54.820  59.460  1.00  0.00            
ATOM    161   CA PRO    14      45.370  53.110  58.180  1.00  0.00            
ATOM    162   HA PRO    14      44.390  53.160  57.710  1.00  0.00            
ATOM    163    C PRO    14      46.640  53.520  57.400  1.00  0.00            
ATOM    164    O PRO    14      47.690  52.850  57.380  1.00  0.00            
ATOM    165    N HYP    15      46.590  54.660  56.780  1.00  0.00            
ATOM    166  CD2 HYP    15      45.470  55.560  56.510  1.00  0.00            
ATOM    167 1HD2 HYP    15      45.530  56.350  57.260  1.00  0.00            
ATOM    168 2HD2 HYP    15      44.480  55.130  56.370  1.00  0.00            
ATOM    169   CG HYP    15      45.820  56.250  55.180  1.00  0.00            
ATOM    170   HG HYP    15      45.350  57.230  55.100  1.00  0.00            
ATOM    171  OD1 HYP    15      45.540  55.400  54.090  1.00  0.00            
ATOM    172  HD1 HYP    15      44.620  55.150  54.070  1.00  0.00            
ATOM    173   CB HYP    15      47.310  56.480  55.340  1.00  0.00            
ATOM    174  HB1 HYP    15      47.530  57.340  55.960  1.00  0.00            
ATOM    175  HB2 HYP    15      47.800  56.630  54.380  1.00  0.00            
ATOM    176   CA HYP    15      47.730  55.220  56.070  1.00  0.00            
ATOM    177   HA HYP    15      47.960  54.480  55.300  1.00  0.00            
ATOM    178    C HYP    15      49.050  55.530  56.840  1.00  0.00            
ATOM    179    O HYP    15      49.080  55.740  58.070  1.00  0.00            
ATOM    180    N GLY    16      50.120  55.510  56.120  1.00  0.00            
ATOM    181    H GLY    16      49.990  55.260  55.150  1.00  0.00            
ATOM    182   CA GLY    16      51.370  56.030  56.530  1.00  0.00            
ATOM    183  HA1 GLY    16      52.130  55.750  55.800  1.00  0.00            
ATOM    184  HA2 GLY    16      51.730  55.640  57.480  1.00  0.00            
ATOM    185    C GLY    16      51.370  57.610  56.560  1.00  0.00            
ATOM    186    O GLY    16      50.570  58.260  55.940  1.00  0.00            
ATOM    187    N GLU    17      52.310  58.210  57.340  1.00  0.00            
ATOM    188    H GLU    17      53.030  57.710  57.830  1.00  0.00            
ATOM    189   CA GLU    17      52.220  59.630  57.430  1.00  0.00            
ATOM    190   HA GLU    17      51.190  59.920  57.620  1.00  0.00            
ATOM    191   CB GLU    17      52.950  60.200  58.670  1.00  0.00            
ATOM    192  HB1 GLU    17      53.200  61.260  58.570  1.00  0.00            
ATOM    193  HB2 GLU    17      53.920  59.720  58.820  1.00  0.00            
ATOM    194   CG GLU    17      52.000  60.050  59.890  1.00  0.00            
ATOM    195  HG1 GLU    17      51.670  59.010  59.890  1.00  0.00            
ATOM    196  HG2 GLU    17      51.160  60.720  59.750  1.00  0.00            
ATOM    197   CD GLU    17      52.710  60.350  61.220  1.00  0.00            
ATOM    198  OE1 GLU    17      53.680  59.660  61.630  1.00  0.00            
ATOM    199  OE2 GLU    17      52.300  61.360  61.900  1.00  0.00            
ATOM    200    C GLU    17      52.760  60.350  56.150  1.00  0.00            
ATOM    201    O GLU    17      53.650  59.840  55.500  1.00  0.00            
ATOM    202    N HYP    18      52.160  61.440  55.670  1.00  0.00            
ATOM    203  CD2 HYP    18      50.840  61.940  56.140  1.00  0.00            
ATOM    204 1HD2 HYP    18      50.890  62.530  57.050  1.00  0.00            
ATOM    205 2HD2 HYP    18      50.120  61.120  56.190  1.00  0.00            
ATOM    206   CG HYP    18      50.550  62.890  55.060  1.00  0.00            
ATOM    207   HG HYP    18      49.890  63.650  55.490  1.00  0.00            
ATOM    208  OD1 HYP    18      50.010  62.400  53.840  1.00  0.00            
ATOM    209  HD1 HYP    18      49.280  61.780  53.880  1.00  0.00            
ATOM    210   CB HYP    18      51.900  63.500  54.650  1.00  0.00            
ATOM    211  HB1 HYP    18      52.110  64.230  55.420  1.00  0.00            
ATOM    212  HB2 HYP    18      51.910  63.920  53.640  1.00  0.00            
ATOM    213   CA HYP    18      52.830  62.340  54.740  1.00  0.00            
ATOM    214   HA HYP    18      52.900  61.900  53.740  1.00  0.00            
ATOM    215    C HYP    18      54.290  62.710  55.150  1.00  0.00            
ATOM    216    O HYP    18      54.600  63.190  56.240  1.00  0.00            
ATOM    217    N GLY    19      55.250  62.620  54.180  1.00  0.00            
ATOM    218    H GLY    19      54.960  62.210  53.310  1.00  0.00            
ATOM    219   CA GLY    19      56.720  62.690  54.460  1.00  0.00            
ATOM    220  HA1 GLY    19      57.240  62.280  53.600  1.00  0.00            
ATOM    221  HA2 GLY    19      57.060  62.150  55.340  1.00  0.00            
ATOM    222    C GLY    19      57.220  64.150  54.620  1.00  0.00            
ATOM    223    O GLY    19      58.230  64.450  54.000  1.00  0.00            
ATOM    224    N GLN    20      56.550  65.080  55.320  1.00  0.00            
ATOM    225    H GLN    20      55.720  64.730  55.780  1.00  0.00            
ATOM    226   CA GLN    20      56.770  66.570  55.410  1.00  0.00            
ATOM    227   HA GLN    20      56.880  66.870  54.370  1.00  0.00            
ATOM    228   CB GLN    20      55.550  67.340  56.030  1.00  0.00            
ATOM    229  HB1 GLN    20      55.820  68.390  55.910  1.00  0.00            
ATOM    230  HB2 GLN    20      55.450  67.080  57.080  1.00  0.00            
ATOM    231   CG GLN    20      54.240  67.110  55.280  1.00  0.00            
ATOM    232  HG1 GLN    20      53.460  67.670  55.810  1.00  0.00            
ATOM    233  HG2 GLN    20      54.040  66.040  55.330  1.00  0.00            
ATOM    234   CD GLN    20      54.340  67.500  53.810  1.00  0.00            
ATOM    235  OE1 GLN    20      54.630  66.660  52.990  1.00  0.00            
ATOM    236  NE2 GLN    20      54.110  68.750  53.510  1.00  0.00            
ATOM    237 1HE2 GLN    20      53.870  69.420  54.230  1.00  0.00            
ATOM    238 2HE2 GLN    20      53.990  69.010  52.540  1.00  0.00            
ATOM    239    C GLN    20      58.090  66.930  56.220  1.00  0.00            
ATOM    240    O GLN    20      58.260  67.990  56.840  1.00  0.00            
ATOM    241    N GLY    21      59.060  66.000  56.230  1.00  0.00            
ATOM    242    H GLY    21      58.950  65.210  55.600  1.00  0.00            
ATOM    243   CA GLY    21      60.390  66.230  56.800  1.00  0.00            
ATOM    244  HA1 GLY    21      60.940  65.290  56.790  1.00  0.00            
ATOM    245  HA2 GLY    21      60.280  66.640  57.800  1.00  0.00            
ATOM    246    C GLY    21      61.200  67.180  55.840  1.00  0.00            
ATOM    247    O GLY    21      61.120  66.990  54.660  1.00  0.00            
ATOM    248    N LEU    22      62.020  68.100  56.340  1.00  0.00            
ATOM    249    H LEU    22      62.130  68.220  57.340  1.00  0.00            
ATOM    250   CA LEU    22      62.980  68.850  55.460  1.00  0.00            
ATOM    251   HA LEU    22      62.560  68.920  54.460  1.00  0.00            
ATOM    252   CB LEU    22      62.940  70.250  56.100  1.00  0.00            
ATOM    253  HB1 LEU    22      63.450  70.170  57.060  1.00  0.00            
ATOM    254  HB2 LEU    22      61.890  70.520  56.180  1.00  0.00            
ATOM    255   CG LEU    22      63.670  71.290  55.270  1.00  0.00            
ATOM    256   HG LEU    22      64.700  70.970  55.100  1.00  0.00            
ATOM    257  CD1 LEU    22      62.950  71.540  53.870  1.00  0.00            
ATOM    258 1HD1 LEU    22      63.640  72.120  53.260  1.00  0.00            
ATOM    259 2HD1 LEU    22      62.790  70.590  53.350  1.00  0.00            
ATOM    260 3HD1 LEU    22      61.970  71.990  54.000  1.00  0.00            
ATOM    261  CD2 LEU    22      63.740  72.650  55.970  1.00  0.00            
ATOM    262 1HD2 LEU    22      64.240  72.560  56.930  1.00  0.00            
ATOM    263 2HD2 LEU    22      64.220  73.390  55.330  1.00  0.00            
ATOM    264 3HD2 LEU    22      62.760  73.110  56.150  1.00  0.00            
ATOM    265    C LEU    22      64.400  68.230  55.320  1.00  0.00            
ATOM    266    O LEU    22      65.300  68.400  56.130  1.00  0.00            
ATOM    267    N ARG    23      64.580  67.710  54.100  1.00  0.00            
ATOM    268    H ARG    23      63.750  67.560  53.540  1.00  0.00            
ATOM    269   CA ARG    23      65.870  67.230  53.570  1.00  0.00            
ATOM    270   HA ARG    23      66.560  67.190  54.410  1.00  0.00            
ATOM    271   CB ARG    23      65.630  65.800  53.060  1.00  0.00            
ATOM    272  HB1 ARG    23      64.730  65.670  52.460  1.00  0.00            
ATOM    273  HB2 ARG    23      65.400  65.220  53.960  1.00  0.00            
ATOM    274   CG ARG    23      66.890  65.150  52.450  1.00  0.00            
ATOM    275  HG1 ARG    23      67.690  65.490  53.110  1.00  0.00            
ATOM    276  HG2 ARG    23      67.050  65.580  51.460  1.00  0.00            
ATOM    277   CD ARG    23      66.730  63.660  52.300  1.00  0.00            
ATOM    278  HD1 ARG    23      65.910  63.540  51.600  1.00  0.00            
ATOM    279  HD2 ARG    23      66.440  63.150  53.230  1.00  0.00            
ATOM    280   NE ARG    23      67.930  63.010  51.680  1.00  0.00            
ATOM    281   HE ARG    23      67.940  62.880  50.680  1.00  0.00            
ATOM    282   CZ ARG    23      68.930  62.380  52.250  1.00  0.00            
ATOM    283  NH1 ARG    23      69.630  61.570  51.580  1.00  0.00            
ATOM    284 1HH1 ARG    23      69.380  61.280  50.640  1.00  0.00            
ATOM    285 2HH1 ARG    23      70.300  60.990  52.050  1.00  0.00            
ATOM    286  NH2 ARG    23      69.150  62.360  53.560  1.00  0.00            
ATOM    287 1HH2 ARG    23      68.540  62.950  54.110  1.00  0.00            
ATOM    288 2HH2 ARG    23      69.920  61.790  53.880  1.00  0.00            
ATOM    289    C ARG    23      66.580  68.150  52.560  1.00  0.00            
ATOM    290    O ARG    23      67.760  67.940  52.310  1.00  0.00            
ATOM    291    N GLY    25      65.940  69.250  52.090  1.00  0.00            
ATOM    292    H GLY    25      64.950  69.210  52.300  1.00  0.00            
ATOM    293   CA GLY    25      66.470  70.310  51.270  1.00  0.00            
ATOM    294  HA1 GLY    25      65.700  70.800  50.680  1.00  0.00            
ATOM    295  HA2 GLY    25      67.060  69.920  50.430  1.00  0.00            
ATOM    296    C GLY    25      67.540  71.190  51.910  1.00  0.00            
ATOM    297    O GLY    25      67.680  71.210  53.140  1.00  0.00            
ATOM    298    N PRO    26      68.440  71.800  51.030  1.00  0.00            
ATOM    299   CD PRO    26      68.350  71.850  49.540  1.00  0.00            
ATOM    300  HD1 PRO    26      67.430  72.320  49.220  1.00  0.00            
ATOM    301  HD2 PRO    26      68.570  70.880  49.080  1.00  0.00            
ATOM    302   CG PRO    26      69.530  72.700  49.130  1.00  0.00            
ATOM    303  HG1 PRO    26      69.330  73.770  49.130  1.00  0.00            
ATOM    304  HG2 PRO    26      69.990  72.310  48.220  1.00  0.00            
ATOM    305   CB PRO    26      70.550  72.580  50.250  1.00  0.00            
ATOM    306  HB1 PRO    26      71.170  73.480  50.280  1.00  0.00            
ATOM    307  HB2 PRO    26      71.180  71.730  50.010  1.00  0.00            
ATOM    308   CA PRO    26      69.620  72.470  51.420  1.00  0.00            
ATOM    309   HA PRO    26      70.070  71.770  52.130  1.00  0.00            
ATOM    310    C PRO    26      69.410  73.800  52.090  1.00  0.00            
ATOM    311    O PRO    26      68.450  74.490  51.720  1.00  0.00            
ATOM    312    N HYP    27      70.230  74.310  53.090  1.00  0.00            
ATOM    313  CD2 HYP    27      71.460  73.720  53.760  1.00  0.00            
ATOM    314 1HD2 HYP    27      72.220  73.670  52.980  1.00  0.00            
ATOM    315 2HD2 HYP    27      71.250  72.710  54.120  1.00  0.00            
ATOM    316   CG HYP    27      71.860  74.580  54.910  1.00  0.00            
ATOM    317   HG HYP    27      72.920  74.470  55.090  1.00  0.00            
ATOM    318  OD1 HYP    27      71.050  74.290  56.050  1.00  0.00            
ATOM    319  HD1 HYP    27      71.040  73.350  56.240  1.00  0.00            
ATOM    320   CB HYP    27      71.480  75.930  54.350  1.00  0.00            
ATOM    321  HB1 HYP    27      72.290  76.340  53.740  1.00  0.00            
ATOM    322  HB2 HYP    27      71.170  76.620  55.130  1.00  0.00            
ATOM    323   CA HYP    27      70.230  75.720  53.450  1.00  0.00            
ATOM    324   HA HYP    27      69.330  75.780  54.060  1.00  0.00            
ATOM    325    C HYP    27      70.140  76.720  52.250  1.00  0.00            
ATOM    326    O HYP    27      70.800  76.530  51.190  1.00  0.00            
ATOM    327    N GLY    28      69.400  77.870  52.500  1.00  0.00            
ATOM    328    H GLY    28      68.890  78.070  53.350  1.00  0.00            
ATOM    329   CA GLY    28      69.590  78.930  51.560  1.00  0.00            
ATOM    330  HA1 GLY    28      69.090  79.810  51.950  1.00  0.00            
ATOM    331  HA2 GLY    28      69.130  78.770  50.580  1.00  0.00            
ATOM    332    C GLY    28      71.000  79.480  51.310  1.00  0.00            
ATOM    333    O GLY    28      71.970  79.040  51.970  1.00  0.00            
ATOM    334    N PRO    29      71.210  80.420  50.370  1.00  0.00            
ATOM    335   CD PRO    29      70.160  80.990  49.600  1.00  0.00            
ATOM    336  HD1 PRO    29      69.200  80.980  50.130  1.00  0.00            
ATOM    337  HD2 PRO    29      70.050  80.380  48.700  1.00  0.00            
ATOM    338   CG PRO    29      70.650  82.370  49.150  1.00  0.00            
ATOM    339  HG1 PRO    29      70.360  83.180  49.820  1.00  0.00            
ATOM    340  HG2 PRO    29      70.260  82.600  48.160  1.00  0.00            
ATOM    341   CB PRO    29      72.120  82.170  49.060  1.00  0.00            
ATOM    342  HB1 PRO    29      72.630  83.130  49.090  1.00  0.00            
ATOM    343  HB2 PRO    29      72.440  81.750  48.110  1.00  0.00            
ATOM    344   CA PRO    29      72.450  81.230  50.230  1.00  0.00            
ATOM    345   HA PRO    29      73.260  80.600  49.890  1.00  0.00            
ATOM    346    C PRO    29      72.740  81.920  51.570  1.00  0.00            
ATOM    347    O PRO    29      71.810  82.270  52.360  1.00  0.00            
ATOM    348    N HYP    30      73.990  82.250  51.830  1.00  0.00            
ATOM    349  CD2 HYP    30      75.150  82.020  51.030  1.00  0.00            
ATOM    350 1HD2 HYP    30      74.960  82.000  49.960  1.00  0.00            
ATOM    351 2HD2 HYP    30      75.580  81.060  51.320  1.00  0.00            
ATOM    352   CG HYP    30      76.140  83.120  51.500  1.00  0.00            
ATOM    353   HG HYP    30      75.870  84.090  51.090  1.00  0.00            
ATOM    354  OD1 HYP    30      77.530  82.670  51.270  1.00  0.00            
ATOM    355  HD1 HYP    30      78.080  83.450  51.150  1.00  0.00            
ATOM    356   CB HYP    30      75.820  83.230  52.990  1.00  0.00            
ATOM    357  HB1 HYP    30      76.240  84.120  53.460  1.00  0.00            
ATOM    358  HB2 HYP    30      76.280  82.340  53.440  1.00  0.00            
ATOM    359   CA HYP    30      74.330  82.980  53.070  1.00  0.00            
ATOM    360   HA HYP    30      74.120  82.290  53.890  1.00  0.00            
ATOM    361    C HYP    30      73.610  84.260  53.170  1.00  0.00            
ATOM    362    O HYP    30      73.220  84.810  52.110  1.00  0.00            
ATOM    363    N GLY    31      73.450  84.750  54.390  1.00  0.00            
ATOM    364    H GLY    31      73.800  84.220  55.170  1.00  0.00            
ATOM    365   CA GLY    31      72.820  85.990  54.770  1.00  0.00            
ATOM    366  HA1 GLY    31      72.680  85.920  55.850  1.00  0.00            
ATOM    367  HA2 GLY    31      71.820  86.020  54.350  1.00  0.00            
ATOM    368    C GLY    31      73.530  87.250  54.360  1.00  0.00            
ATOM    369    O GLY    31      74.450  87.230  53.570  1.00  0.00            
ATOM    370    N PRO    32      72.930  88.360  54.760  1.00  0.00            
ATOM    371   CD PRO    32      71.760  88.640  55.650  1.00  0.00            
ATOM    372  HD1 PRO    32      71.960  88.250  56.650  1.00  0.00            
ATOM    373  HD2 PRO    32      70.860  88.160  55.250  1.00  0.00            
ATOM    374   CG PRO    32      71.590  90.130  55.680  1.00  0.00            
ATOM    375  HG1 PRO    32      72.040  90.440  56.620  1.00  0.00            
ATOM    376  HG2 PRO    32      70.550  90.480  55.720  1.00  0.00            
ATOM    377   CB PRO    32      72.370  90.670  54.510  1.00  0.00            
ATOM    378  HB1 PRO    32      72.630  91.730  54.460  1.00  0.00            
ATOM    379  HB2 PRO    32      71.670  90.490  53.710  1.00  0.00            
ATOM    380   CA PRO    32      73.500  89.710  54.330  1.00  0.00            
ATOM    381   HA PRO    32      73.780  89.690  53.270  1.00  0.00            
ATOM    382    C PRO    32      74.770  90.040  55.190  1.00  0.00            
ATOM    383    O PRO    32      75.030  89.470  56.260  1.00  0.00            
ATOM    384    N HYP    33      75.570  91.110  54.820  1.00  0.00            
ATOM    385  CD2 HYP    33      75.440  91.870  53.580  1.00  0.00            
ATOM    386 1HD2 HYP    33      74.730  92.690  53.680  1.00  0.00            
ATOM    387 2HD2 HYP    33      75.180  91.240  52.730  1.00  0.00            
ATOM    388   CG HYP    33      76.870  92.390  53.290  1.00  0.00            
ATOM    389   HG HYP    33      76.780  93.270  52.650  1.00  0.00            
ATOM    390  OD1 HYP    33      77.660  91.420  52.600  1.00  0.00            
ATOM    391  HD1 HYP    33      78.550  91.780  52.680  1.00  0.00            
ATOM    392   CB HYP    33      77.300  92.780  54.730  1.00  0.00            
ATOM    393  HB1 HYP    33      76.780  93.690  55.010  1.00  0.00            
ATOM    394  HB2 HYP    33      78.380  92.800  54.860  1.00  0.00            
ATOM    395   CA HYP    33      76.790  91.540  55.550  1.00  0.00            
ATOM    396   HA HYP    33      77.560  90.770  55.500  1.00  0.00            
ATOM    397    C HYP    33      76.680  91.830  57.000  1.00  0.00            
ATOM    398    O HYP    33      75.580  91.910  57.600  1.00  0.00            
ATOM    399    N GLY    34      77.830  92.120  57.540  1.00  0.00            
ATOM    400    H GLY    34      78.670  91.870  57.040  1.00  0.00            
ATOM    401   CA GLY    34      78.050  92.620  58.870  1.00  0.00            
ATOM    402  HA1 GLY    34      78.760  92.030  59.460  1.00  0.00            
ATOM    403  HA2 GLY    34      77.160  92.420  59.470  1.00  0.00            
ATOM    404    C GLY    34      78.450  94.140  59.080  1.00  0.00            
ATOM    405    O GLY    34      79.040  94.720  58.170  1.00  0.00            
ATOM    406    N NH2    35      78.270  94.640  60.290  1.00  0.00            
ATOM    407   H2 NH2    35      77.920  93.950  60.950  1.00  0.00            
ATOM    408   H1 NH2    35      78.856  95.226  60.876  1.00  0.00            
ATOM    409  CH3 ACE     1      29.200  23.010  65.900  1.00  0.00            
ATOM    410 1HH3 ACE     1      28.360  23.080  66.600  1.00  0.00            
ATOM    411 2HH3 ACE     1      28.910  22.590  64.940  1.00  0.00            
ATOM    412 3HH3 ACE     1      30.070  22.530  66.340  1.00  0.00            
ATOM    413    C ACE     1      29.570  24.470  65.690  1.00  0.00            
ATOM    414    O ACE     1      29.310  24.980  64.630  1.00  0.00            
ATOM    415    N PRO     2      30.010  25.070  66.810  1.00  0.00            
ATOM    416   CD PRO     2      30.200  24.440  68.110  1.00  0.00            
ATOM    417  HD1 PRO     2      31.090  23.810  68.120  1.00  0.00            
ATOM    418  HD2 PRO     2      29.320  23.890  68.430  1.00  0.00            
ATOM    419   CG PRO     2      30.460  25.650  69.120  1.00  0.00            
ATOM    420  HG1 PRO     2      31.150  25.510  69.940  1.00  0.00            
ATOM    421  HG2 PRO     2      29.460  25.910  69.470  1.00  0.00            
ATOM    422   CB PRO     2      30.980  26.720  68.180  1.00  0.00            
ATOM    423  HB1 PRO     2      32.040  26.510  68.030  1.00  0.00            
ATOM    424  HB2 PRO     2      30.980  27.730  68.570  1.00  0.00            
ATOM    425   CA PRO     2      30.310  26.480  66.850  1.00  0.00            
ATOM    426   HA PRO     2      29.420  27.110  66.890  1.00  0.00            
ATOM    427    C PRO     2      31.240  27.050  65.770  1.00  0.00            
ATOM    428    O PRO     2      32.050  26.300  65.310  1.00  0.00            
ATOM    429    N HYP     3      31.060  28.300  65.320  1.00  0.00            
ATOM    430  CD2 HYP     3      29.960  29.210  65.550  1.00  0.00            
ATOM    431 1HD2 HYP     3      30.220  29.760  66.450  1.00  0.00            
ATOM    432 2HD2 HYP     3      29.040  28.630  65.650  1.00  0.00            
ATOM    433   CG HYP     3      29.870  30.230  64.390  1.00  0.00            
ATOM    434   HG HYP     3      29.370  31.140  64.700  1.00  0.00            
ATOM    435  OD1 HYP     3      29.260  29.650  63.280  1.00  0.00            
ATOM    436  HD1 HYP     3      29.480  30.330  62.650  1.00  0.00            
ATOM    437   CB HYP     3      31.340  30.320  64.010  1.00  0.00            
ATOM    438  HB1 HYP     3      31.770  31.030  64.720  1.00  0.00            
ATOM    439  HB2 HYP     3      31.650  30.710  63.040  1.00  0.00            
ATOM    440   CA HYP     3      31.910  28.900  64.320  1.00  0.00            
ATOM    441   HA HYP     3      31.910  28.300  63.420  1.00  0.00            
ATOM    442    C HYP     3      33.340  29.040  64.930  1.00  0.00            
ATOM    443    O HYP     3      33.440  29.290  66.110  1.00  0.00            
ATOM    444    N GLY     4      34.410  29.090  64.100  1.00  0.00            
ATOM    445    H GLY     4      34.220  28.860  63.140  1.00  0.00            
ATOM    446   CA GLY     4      35.810  29.270  64.590  1.00  0.00            
ATOM    447  HA1 GLY     4      36.600  29.300  63.850  1.00  0.00            
ATOM    448  HA2 GLY     4      36.090  28.380  65.160  1.00  0.00            
ATOM    449    C GLY     4      36.020  30.490  65.450  1.00  0.00            
ATOM    450    O GLY     4      35.300  31.450  65.310  1.00  0.00            
ATOM    451    N PRO     5      37.240  30.600  66.080  1.00  0.00            
ATOM    452   CD PRO     5      38.210  29.580  66.460  1.00  0.00            
ATOM    453  HD1 PRO     5      38.850  29.460  65.580  1.00  0.00            
ATOM    454  HD2 PRO     5      37.700  28.660  66.740  1.00  0.00            
ATOM    455   CG PRO     5      39.010  30.200  67.660  1.00  0.00            
ATOM    456  HG1 PRO     5      40.020  29.800  67.830  1.00  0.00            
ATOM    457  HG2 PRO     5      38.480  30.120  68.610  1.00  0.00            
ATOM    458   CB PRO     5      39.070  31.660  67.160  1.00  0.00            
ATOM    459  HB1 PRO     5      39.810  31.780  66.370  1.00  0.00            
ATOM    460  HB2 PRO     5      39.340  32.340  67.980  1.00  0.00            
ATOM    461   CA PRO     5      37.730  31.940  66.450  1.00  0.00            
ATOM    462   HA PRO     5      37.030  32.310  67.200  1.00  0.00            
ATOM    463    C PRO     5      37.890  32.950  65.300  1.00  0.00            
ATOM    464    O PRO     5      38.060  32.520  64.160  1.00  0.00            
ATOM    465    N HYP     6      37.790  34.280  65.490  1.00  0.00            
ATOM    466  CD2 HYP     6      37.360  34.960  66.720  1.00  0.00            
ATOM    467 1HD2 HYP     6      37.600  34.440  67.650  1.00  0.00            
ATOM    468 2HD2 HYP     6      36.300  35.100  66.930  1.00  0.00            
ATOM    469   CG HYP     6      37.960  36.320  66.700  1.00  0.00            
ATOM    470   HG HYP     6      38.990  36.240  67.050  1.00  0.00            
ATOM    471  OD1 HYP     6      37.260  37.260  67.580  1.00  0.00            
ATOM    472  HD1 HYP     6      37.390  36.900  68.460  1.00  0.00            
ATOM    473   CB HYP     6      37.790  36.620  65.190  1.00  0.00            
ATOM    474  HB1 HYP     6      38.520  37.330  64.830  1.00  0.00            
ATOM    475  HB2 HYP     6      36.780  36.970  64.960  1.00  0.00            
ATOM    476   CA HYP     6      38.020  35.290  64.460  1.00  0.00            
ATOM    477   HA HYP     6      37.400  35.240  63.570  1.00  0.00            
ATOM    478    C HYP     6      39.460  35.090  63.930  1.00  0.00            
ATOM    479    O HYP     6      40.340  34.430  64.550  1.00  0.00            
ATOM    480    N GLY     7      39.670  35.480  62.650  1.00  0.00            
ATOM    481    H GLY     7      38.840  35.780  62.150  1.00  0.00            
ATOM    482   CA GLY     7      40.950  35.480  62.030  1.00  0.00            
ATOM    483  HA1 GLY     7      40.850  35.600  60.960  1.00  0.00            
ATOM    484  HA2 GLY     7      41.440  34.510  62.140  1.00  0.00            
ATOM    485    C GLY     7      41.920  36.520  62.580  1.00  0.00            
ATOM    486    O GLY     7      41.550  37.360  63.420  1.00  0.00            
ATOM    487    N PRO     8      43.200  36.620  62.120  1.00  0.00            
ATOM    488   CD PRO     8      43.740  35.770  61.080  1.00  0.00            
ATOM    489  HD1 PRO     8      43.070  35.820  60.230  1.00  0.00            
ATOM    490  HD2 PRO     8      43.810  34.730  61.370  1.00  0.00            
ATOM    491   CG PRO     8      45.120  36.290  60.820  1.00  0.00            
ATOM    492  HG1 PRO     8      45.160  37.110  60.090  1.00  0.00            
ATOM    493  HG2 PRO     8      45.770  35.560  60.350  1.00  0.00            
ATOM    494   CB PRO     8      45.510  36.840  62.200  1.00  0.00            
ATOM    495  HB1 PRO     8      46.380  37.490  62.310  1.00  0.00            
ATOM    496  HB2 PRO     8      45.720  35.950  62.790  1.00  0.00            
ATOM    497   CA PRO     8      44.230  37.510  62.650  1.00  0.00            
ATOM    498   HA PRO     8      44.190  37.610  63.730  1.00  0.00            
ATOM    499    C PRO     8      44.180  38.940  62.050  1.00  0.00            
ATOM    500    O PRO     8      43.430  39.200  61.080  1.00  0.00            
ATOM    501    N HYP     9      45.060  39.860  62.490  1.00  0.00            
ATOM    502  CD2 HYP     9      45.950  39.640  63.540  1.00  0.00            
ATOM    503 1HD2 HYP     9      46.900  39.450  63.040  1.00  0.00            
ATOM    504 2HD2 HYP     9      45.670  38.840  64.230  1.00  0.00            
ATOM    505   CG HYP     9      46.110  41.000  64.350  1.00  0.00            
ATOM    506   HG HYP     9      47.040  41.100  64.910  1.00  0.00            
ATOM    507  OD1 HYP     9      44.910  41.290  65.020  1.00  0.00            
ATOM    508  HD1 HYP     9      44.870  40.650  65.740  1.00  0.00            
ATOM    509   CB HYP     9      46.110  41.870  63.110  1.00  0.00            
ATOM    510  HB1 HYP     9      47.130  41.910  62.710  1.00  0.00            
ATOM    511  HB2 HYP     9      45.770  42.880  63.340  1.00  0.00            
ATOM    512   CA HYP     9      45.110  41.250  62.170  1.00  0.00            
ATOM    513   HA HYP     9      44.120  41.660  62.380  1.00  0.00            
ATOM    514    C HYP     9      45.570  41.420  60.670  1.00  0.00            
ATOM    515    O HYP     9      46.390  40.730  60.220  1.00  0.00            
ATOM    516    N GLY    10      44.890  42.330  59.940  1.00  0.00            
ATOM    517    H GLY    10      44.220  42.950  60.380  1.00  0.00            
ATOM    518   CA GLY    10      45.160  42.420  58.510  1.00  0.00            
ATOM    519  HA1 GLY    10      44.320  43.000  58.120  1.00  0.00            
ATOM    520  HA2 GLY    10      44.990  41.490  57.960  1.00  0.00            
ATOM    521    C GLY    10      46.540  43.120  58.170  1.00  0.00            
ATOM    522    O GLY    10      47.360  43.260  59.010  1.00  0.00            
ATOM    523    N PRO    11      46.860  43.330  56.890  1.00  0.00            
ATOM    524   CD PRO    11      46.000  42.990  55.740  1.00  0.00            
ATOM    525  HD1 PRO    11      45.090  43.570  55.830  1.00  0.00            
ATOM    526  HD2 PRO    11      45.750  41.930  55.790  1.00  0.00            
ATOM    527   CG PRO    11      46.730  43.450  54.560  1.00  0.00            
ATOM    528  HG1 PRO    11      46.450  44.450  54.220  1.00  0.00            
ATOM    529  HG2 PRO    11      46.650  42.770  53.710  1.00  0.00            
ATOM    530   CB PRO    11      48.200  43.420  54.900  1.00  0.00            
ATOM    531  HB1 PRO    11      48.710  44.120  54.230  1.00  0.00            
ATOM    532  HB2 PRO    11      48.660  42.440  54.890  1.00  0.00            
ATOM    533   CA PRO    11      48.160  43.800  56.380  1.00  0.00            
ATOM    534   HA PRO    11      48.900  43.150  56.850  1.00  0.00            
ATOM    535    C PRO    11      48.450  45.200  56.710  1.00  0.00            
ATOM    536    O PRO    11      47.550  46.030  57.050  1.00  0.00            
ATOM    537    N HYP    12      49.710  45.690  56.520  1.00  0.00            
ATOM    538  CD2 HYP    12      50.940  44.930  56.220  1.00  0.00            
ATOM    539 1HD2 HYP    12      50.960  44.610  55.170  1.00  0.00            
ATOM    540 2HD2 HYP    12      51.030  44.080  56.880  1.00  0.00            
ATOM    541   CG HYP    12      52.100  45.920  56.460  1.00  0.00            
ATOM    542   HG HYP    12      52.900  45.610  55.780  1.00  0.00            
ATOM    543  OD1 HYP    12      52.570  45.990  57.790  1.00  0.00            
ATOM    544  HD1 HYP    12      53.000  45.160  58.000  1.00  0.00            
ATOM    545   CB HYP    12      51.470  47.250  56.100  1.00  0.00            
ATOM    546  HB1 HYP    12      51.490  47.340  55.010  1.00  0.00            
ATOM    547  HB2 HYP    12      52.060  48.110  56.430  1.00  0.00            
ATOM    548   CA HYP    12      50.030  47.120  56.550  1.00  0.00            
ATOM    549   HA HYP    12      49.980  47.410  57.600  1.00  0.00            
ATOM    550    C HYP    12      49.120  47.940  55.670  1.00  0.00            
ATOM    551    O HYP    12      48.780  47.530  54.530  1.00  0.00            
ATOM    552    N GLY    13      48.870  49.130  56.140  1.00  0.00            
ATOM    553    H GLY    13      49.050  49.230  57.130  1.00  0.00            
ATOM    554   CA GLY    13      48.090  50.140  55.520  1.00  0.00            
ATOM    555  HA1 GLY    13      47.850  50.980  56.170  1.00  0.00            
ATOM    556  HA2 GLY    13      47.150  49.690  55.200  1.00  0.00            
ATOM    557    C GLY    13      48.750  50.740  54.250  1.00  0.00            
ATOM    558    O GLY    13      49.900  50.420  53.960  1.00  0.00            
ATOM    559    N PRO    14      48.020  51.690  53.650  1.00  0.00            
ATOM    560   CD PRO    14      46.660  52.030  53.860  1.00  0.00            
ATOM    561  HD1 PRO    14      46.610  52.890  54.530  1.00  0.00            
ATOM    562  HD2 PRO    14      46.030  51.230  54.250  1.00  0.00            
ATOM    563   CG PRO    14      46.160  52.420  52.490  1.00  0.00            
ATOM    564  HG1 PRO    14      45.230  52.980  52.480  1.00  0.00            
ATOM    565  HG2 PRO    14      46.050  51.510  51.890  1.00  0.00            
ATOM    566   CB PRO    14      47.360  53.140  51.840  1.00  0.00            
ATOM    567  HB1 PRO    14      47.370  54.150  52.250  1.00  0.00            
ATOM    568  HB2 PRO    14      47.330  53.070  50.750  1.00  0.00            
ATOM    569   CA PRO    14      48.570  52.310  52.440  1.00  0.00            
ATOM    570   HA PRO    14      48.790  51.550  51.690  1.00  0.00            
ATOM    571    C PRO    14      49.810  53.190  52.740  1.00  0.00            
ATOM    572    O PRO    14      49.920  53.830  53.740  1.00  0.00            
ATOM    573    N HYP    15      50.830  53.240  51.820  1.00  0.00            
ATOM    574  CD2 HYP    15      50.910  52.380  50.670  1.00  0.00            
ATOM    575 1HD2 HYP    15      50.260  52.720  49.860  1.00  0.00            
ATOM    576 2HD2 HYP    15      50.840  51.310  50.850  1.00  0.00            
ATOM    577   CG HYP    15      52.350  52.450  50.160  1.00  0.00            
ATOM    578   HG HYP    15      52.320  52.320  49.070  1.00  0.00            
ATOM    579  OD1 HYP    15      53.170  51.400  50.770  1.00  0.00            
ATOM    580  HD1 HYP    15      53.860  51.160  50.150  1.00  0.00            
ATOM    581   CB HYP    15      52.800  53.880  50.600  1.00  0.00            
ATOM    582  HB1 HYP    15      52.400  54.620  49.920  1.00  0.00            
ATOM    583  HB2 HYP    15      53.880  53.980  50.690  1.00  0.00            
ATOM    584   CA HYP    15      52.030  54.050  51.890  1.00  0.00            
ATOM    585   HA HYP    15      52.560  53.670  52.760  1.00  0.00            
ATOM    586    C HYP    15      51.740  55.610  52.160  1.00  0.00            
ATOM    587    O HYP    15      50.990  56.310  51.460  1.00  0.00            
ATOM    588    N GLY    16      52.440  56.180  53.120  1.00  0.00            
ATOM    589    H GLY    16      53.120  55.660  53.650  1.00  0.00            
ATOM    590   CA GLY    16      52.670  57.590  53.210  1.00  0.00            
ATOM    591  HA1 GLY    16      53.470  57.720  53.940  1.00  0.00            
ATOM    592  HA2 GLY    16      51.920  58.260  53.610  1.00  0.00            
ATOM    593    C GLY    16      53.220  58.260  51.910  1.00  0.00            
ATOM    594    O GLY    16      54.120  57.670  51.280  1.00  0.00            
ATOM    595    N GLU    17      52.690  59.440  51.540  1.00  0.00            
ATOM    596    H GLU    17      52.040  59.940  52.140  1.00  0.00            
ATOM    597   CA GLU    17      53.120  60.070  50.300  1.00  0.00            
ATOM    598   HA GLU    17      53.390  59.310  49.560  1.00  0.00            
ATOM    599   CB GLU    17      51.930  60.910  49.740  1.00  0.00            
ATOM    600  HB1 GLU    17      51.520  61.510  50.560  1.00  0.00            
ATOM    601  HB2 GLU    17      51.190  60.140  49.560  1.00  0.00            
ATOM    602   CG GLU    17      52.190  61.620  48.460  1.00  0.00            
ATOM    603  HG1 GLU    17      52.730  60.970  47.770  1.00  0.00            
ATOM    604  HG2 GLU    17      52.840  62.430  48.810  1.00  0.00            
ATOM    605   CD GLU    17      50.920  62.120  47.820  1.00  0.00            
ATOM    606  OE1 GLU    17      50.330  63.240  48.150  1.00  0.00            
ATOM    607  OE2 GLU    17      50.420  61.350  46.910  1.00  0.00            
ATOM    608    C GLU    17      54.320  60.920  50.680  1.00  0.00            
ATOM    609    O GLU    17      54.480  61.470  51.780  1.00  0.00            
ATOM    610    N HYP    18      55.400  60.970  49.850  1.00  0.00            
ATOM    611  CD2 HYP    18      55.710  60.020  48.740  1.00  0.00            
ATOM    612 1HD2 HYP    18      55.260  60.270  47.780  1.00  0.00            
ATOM    613 2HD2 HYP    18      55.300  59.040  49.000  1.00  0.00            
ATOM    614   CG HYP    18      57.220  59.920  48.600  1.00  0.00            
ATOM    615   HG HYP    18      57.560  59.760  47.570  1.00  0.00            
ATOM    616  OD1 HYP    18      57.720  58.930  49.470  1.00  0.00            
ATOM    617  HD1 HYP    18      57.970  58.180  48.920  1.00  0.00            
ATOM    618   CB HYP    18      57.540  61.370  48.900  1.00  0.00            
ATOM    619  HB1 HYP    18      57.330  62.040  48.080  1.00  0.00            
ATOM    620  HB2 HYP    18      58.610  61.450  49.120  1.00  0.00            
ATOM    621   CA HYP    18      56.650  61.700  50.120  1.00  0.00            
ATOM    622   HA HYP    18      57.030  61.370  51.090  1.00  0.00            
ATOM    623    C HYP    18      56.460  63.230  50.310  1.00  0.00            
ATOM    624    O HYP    18      55.580  63.820  49.670  1.00  0.00            
ATOM    625    N GLY    19      57.350  63.910  50.970  1.00  0.00            
ATOM    626    H GLY    19      58.080  63.350  51.390  1.00  0.00            
ATOM    627   CA GLY    19      57.300  65.380  51.270  1.00  0.00            
ATOM    628  HA1 GLY    19      58.150  65.720  51.850  1.00  0.00            
ATOM    629  HA2 GLY    19      56.390  65.590  51.840  1.00  0.00            
ATOM    630    C GLY    19      57.300  66.360  50.060  1.00  0.00            
ATOM    631    O GLY    19      58.020  66.190  49.070  1.00  0.00            
ATOM    632    N GLN    20      56.390  67.340  50.200  1.00  0.00            
ATOM    633    H GLN    20      55.870  67.510  51.050  1.00  0.00            
ATOM    634   CA GLN    20      56.250  68.470  49.230  1.00  0.00            
ATOM    635   HA GLN    20      57.240  68.760  48.870  1.00  0.00            
ATOM    636   CB GLN    20      55.470  67.930  48.030  1.00  0.00            
ATOM    637  HB1 GLN    20      55.940  67.000  47.700  1.00  0.00            
ATOM    638  HB2 GLN    20      55.540  68.590  47.170  1.00  0.00            
ATOM    639   CG GLN    20      54.000  67.500  48.320  1.00  0.00            
ATOM    640  HG1 GLN    20      53.410  68.420  48.320  1.00  0.00            
ATOM    641  HG2 GLN    20      53.850  67.070  49.310  1.00  0.00            
ATOM    642   CD GLN    20      53.410  66.550  47.170  1.00  0.00            
ATOM    643  OE1 GLN    20      54.050  66.290  46.160  1.00  0.00            
ATOM    644  NE2 GLN    20      52.200  66.150  47.250  1.00  0.00            
ATOM    645 1HE2 GLN    20      51.720  66.210  48.140  1.00  0.00            
ATOM    646 2HE2 GLN    20      51.760  65.690  46.470  1.00  0.00            
ATOM    647    C GLN    20      55.590  69.770  49.840  1.00  0.00            
ATOM    648    O GLN    20      54.910  69.640  50.840  1.00  0.00            
ATOM    649    N GLY    21      55.750  70.930  49.190  1.00  0.00            
ATOM    650    H GLY    21      56.280  71.010  48.330  1.00  0.00            
ATOM    651   CA GLY    21      55.150  72.210  49.770  1.00  0.00            
ATOM    652  HA1 GLY    21      54.090  72.030  49.970  1.00  0.00            
ATOM    653  HA2 GLY    21      55.200  73.000  49.020  1.00  0.00            
ATOM    654    C GLY    21      55.860  72.680  51.030  1.00  0.00            
ATOM    655    O GLY    21      55.190  73.280  51.870  1.00  0.00            
ATOM    656    N LEU    22      57.160  72.420  51.100  1.00  0.00            
ATOM    657    H LEU    22      57.420  71.940  50.250  1.00  0.00            
ATOM    658   CA LEU    22      58.180  72.810  52.180  1.00  0.00            
ATOM    659   HA LEU    22      57.720  73.180  53.100  1.00  0.00            
ATOM    660   CB LEU    22      59.120  71.690  52.500  1.00  0.00            
ATOM    661  HB1 LEU    22      59.770  72.120  53.260  1.00  0.00            
ATOM    662  HB2 LEU    22      59.730  71.550  51.610  1.00  0.00            
ATOM    663   CG LEU    22      58.550  70.350  53.020  1.00  0.00            
ATOM    664   HG LEU    22      57.920  69.880  52.260  1.00  0.00            
ATOM    665  CD1 LEU    22      59.680  69.390  53.230  1.00  0.00            
ATOM    666 1HD1 LEU    22      59.230  68.410  53.410  1.00  0.00            
ATOM    667 2HD1 LEU    22      60.430  69.380  52.450  1.00  0.00            
ATOM    668 3HD1 LEU    22      60.230  69.620  54.140  1.00  0.00            
ATOM    669  CD2 LEU    22      57.720  70.480  54.340  1.00  0.00            
ATOM    670 1HD2 LEU    22      56.860  71.130  54.190  1.00  0.00            
ATOM    671 2HD2 LEU    22      57.280  69.570  54.740  1.00  0.00            
ATOM    672 3HD2 LEU    22      58.350  70.950  55.090  1.00  0.00            
ATOM    673    C LEU    22      59.060  73.860  51.610  1.00  0.00            
ATOM    674    O LEU    22      59.110  74.060  50.380  1.00  0.00            
ATOM    675    N ARG    23      59.850  74.580  52.500  1.00  0.00            
ATOM    676    H ARG    23      59.740  74.370  53.490  1.00  0.00            
ATOM    677   CA ARG    23      60.920  75.450  52.050  1.00  0.00            
ATOM    678   HA ARG    23      61.110  75.270  50.990  1.00  0.00            
ATOM    679   CB ARG    23      60.490  76.870  52.270  1.00  0.00            
ATOM    680  HB1 ARG    23      60.230  77.000  53.330  1.00  0.00            
ATOM    681  HB2 ARG    23      59.580  77.060  51.710  1.00  0.00            
ATOM    682   CG ARG    23      61.540  77.910  51.860  1.00  0.00            
ATOM    683  HG1 ARG    23      61.970  77.650  50.890  1.00  0.00            
ATOM    684  HG2 ARG    23      62.370  78.010  52.560  1.00  0.00            
ATOM    685   CD ARG    23      60.910  79.300  51.670  1.00  0.00            
ATOM    686  HD1 ARG    23      59.950  79.170  51.180  1.00  0.00            
ATOM    687  HD2 ARG    23      61.520  79.930  51.020  1.00  0.00            
ATOM    688   NE ARG    23      60.780  79.980  52.960  1.00  0.00            
ATOM    689   HE ARG    23      61.020  79.430  53.770  1.00  0.00            
ATOM    690   CZ ARG    23      60.780  81.230  53.300  1.00  0.00            
ATOM    691  NH1 ARG    23      60.560  81.510  54.510  1.00  0.00            
ATOM    692 1HH1 ARG    23      60.160  80.770  55.050  1.00  0.00            
ATOM    693 2HH1 ARG    23      60.250  82.470  54.590  1.00  0.00            
ATOM    694  NH2 ARG    23      60.800  82.130  52.410  1.00  0.00            
ATOM    695 1HH2 ARG    23      60.780  81.760  51.470  1.00  0.00            
ATOM    696 2HH2 ARG    23      60.840  83.100  52.690  1.00  0.00            
ATOM    697    C ARG    23      62.240  75.260  52.850  1.00  0.00            
ATOM    698    O ARG    23      62.000  74.960  54.040  1.00  0.00            
ATOM    699    N GLY    25      63.490  75.440  52.310  1.00  0.00            
ATOM    700    H GLY    25      63.550  75.640  51.320  1.00  0.00            
ATOM    701   CA GLY    25      64.720  75.140  52.970  1.00  0.00            
ATOM    702  HA1 GLY    25      65.630  75.200  52.370  1.00  0.00            
ATOM    703  HA2 GLY    25      64.670  74.080  53.240  1.00  0.00            
ATOM    704    C GLY    25      64.970  75.970  54.290  1.00  0.00            
ATOM    705    O GLY    25      64.270  76.960  54.520  1.00  0.00            
ATOM    706    N PRO    26      65.960  75.640  55.050  1.00  0.00            
ATOM    707   CD PRO    26      66.720  74.450  55.020  1.00  0.00            
ATOM    708  HD1 PRO    26      67.580  74.500  54.350  1.00  0.00            
ATOM    709  HD2 PRO    26      66.090  73.650  54.630  1.00  0.00            
ATOM    710   CG PRO    26      67.140  74.080  56.430  1.00  0.00            
ATOM    711  HG1 PRO    26      68.070  73.500  56.400  1.00  0.00            
ATOM    712  HG2 PRO    26      66.460  73.540  57.080  1.00  0.00            
ATOM    713   CB PRO    26      67.340  75.470  57.010  1.00  0.00            
ATOM    714  HB1 PRO    26      68.340  75.820  56.770  1.00  0.00            
ATOM    715  HB2 PRO    26      67.220  75.520  58.090  1.00  0.00            
ATOM    716   CA PRO    26      66.310  76.400  56.260  1.00  0.00            
ATOM    717   HA PRO    26      65.410  76.540  56.850  1.00  0.00            
ATOM    718    C PRO    26      66.930  77.740  55.870  1.00  0.00            
ATOM    719    O PRO    26      67.480  77.880  54.750  1.00  0.00            
ATOM    720    N HYP    27      66.940  78.750  56.840  1.00  0.00            
ATOM    721  CD2 HYP    27      66.310  78.730  58.100  1.00  0.00            
ATOM    722 1HD2 HYP    27      66.860  78.100  58.810  1.00  0.00            
ATOM    723 2HD2 HYP    27      65.310  78.400  57.850  1.00  0.00            
ATOM    724   CG HYP    27      66.310  80.170  58.590  1.00  0.00            
ATOM    725   HG HYP    27      66.420  80.200  59.670  1.00  0.00            
ATOM    726  OD1 HYP    27      65.250  80.990  58.240  1.00  0.00            
ATOM    727  HD1 HYP    27      64.400  80.550  58.300  1.00  0.00            
ATOM    728   CB HYP    27      67.670  80.630  58.000  1.00  0.00            
ATOM    729  HB1 HYP    27      68.490  80.400  58.670  1.00  0.00            
ATOM    730  HB2 HYP    27      67.550  81.670  57.670  1.00  0.00            
ATOM    731   CA HYP    27      67.850  79.890  56.690  1.00  0.00            
ATOM    732   HA HYP    27      67.480  80.590  55.930  1.00  0.00            
ATOM    733    C HYP    27      69.310  79.590  56.490  1.00  0.00            
ATOM    734    O HYP    27      69.780  78.610  57.090  1.00  0.00            
ATOM    735    N GLY    28      69.940  80.230  55.510  1.00  0.00            
ATOM    736    H GLY    28      69.460  80.800  54.840  1.00  0.00            
ATOM    737   CA GLY    28      71.210  79.850  55.040  1.00  0.00            
ATOM    738  HA1 GLY    28      71.420  80.400  54.120  1.00  0.00            
ATOM    739  HA2 GLY    28      71.320  78.790  54.800  1.00  0.00            
ATOM    740    C GLY    28      72.400  80.120  56.020  1.00  0.00            
ATOM    741    O GLY    28      72.180  80.470  57.160  1.00  0.00            
ATOM    742    N PRO    29      73.670  79.830  55.620  1.00  0.00            
ATOM    743   CD PRO    29      74.130  79.100  54.420  1.00  0.00            
ATOM    744  HD1 PRO    29      73.840  79.740  53.590  1.00  0.00            
ATOM    745  HD2 PRO    29      73.480  78.220  54.360  1.00  0.00            
ATOM    746   CG PRO    29      75.610  78.800  54.620  1.00  0.00            
ATOM    747  HG1 PRO    29      76.220  78.910  53.720  1.00  0.00            
ATOM    748  HG2 PRO    29      75.690  77.840  55.110  1.00  0.00            
ATOM    749   CB PRO    29      76.020  79.940  55.550  1.00  0.00            
ATOM    750  HB1 PRO    29      76.380  80.820  55.000  1.00  0.00            
ATOM    751  HB2 PRO    29      76.830  79.630  56.200  1.00  0.00            
ATOM    752   CA PRO    29      74.840  80.250  56.460  1.00  0.00            
ATOM    753   HA PRO    29      74.780  79.590  57.320  1.00  0.00            
ATOM    754    C PRO    29      74.770  81.740  56.940  1.00  0.00            
ATOM    755    O PRO    29      74.240  82.580  56.250  1.00  0.00            
ATOM    756    N HYP    30      75.370  82.130  58.030  1.00  0.00            
ATOM    757  CD2 HYP    30      75.950  81.300  59.000  1.00  0.00            
ATOM    758 1HD2 HYP    30      76.920  81.020  58.590  1.00  0.00            
ATOM    759 2HD2 HYP    30      75.390  80.370  59.150  1.00  0.00            
ATOM    760   CG HYP    30      76.010  82.120  60.260  1.00  0.00            
ATOM    761   HG HYP    30      76.740  81.670  60.940  1.00  0.00            
ATOM    762  OD1 HYP    30      74.720  82.080  60.880  1.00  0.00            
ATOM    763  HD1 HYP    30      74.620  82.610  61.680  1.00  0.00            
ATOM    764   CB HYP    30      76.450  83.440  59.660  1.00  0.00            
ATOM    765  HB1 HYP    30      77.500  83.280  59.410  1.00  0.00            
ATOM    766  HB2 HYP    30      76.340  84.300  60.320  1.00  0.00            
ATOM    767   CA HYP    30      75.620  83.500  58.310  1.00  0.00            
ATOM    768   HA HYP    30      74.700  84.030  58.540  1.00  0.00            
ATOM    769    C HYP    30      76.430  84.280  57.280  1.00  0.00            
ATOM    770    O HYP    30      77.210  83.740  56.460  1.00  0.00            
ATOM    771    N GLY    31      76.250  85.590  57.220  1.00  0.00            
ATOM    772    H GLY    31      75.600  85.960  57.890  1.00  0.00            
ATOM    773   CA GLY    31      76.730  86.450  56.110  1.00  0.00            
ATOM    774  HA1 GLY    31      76.290  87.430  56.270  1.00  0.00            
ATOM    775  HA2 GLY    31      76.430  86.050  55.140  1.00  0.00            
ATOM    776    C GLY    31      78.210  86.710  56.080  1.00  0.00            
ATOM    777    O GLY    31      78.900  86.160  56.930  1.00  0.00            
ATOM    778    N PRO    32      78.720  87.490  55.060  1.00  0.00            
ATOM    779   CD PRO    32      77.980  87.910  53.920  1.00  0.00            
ATOM    780  HD1 PRO    32      77.530  88.890  54.090  1.00  0.00            
ATOM    781  HD2 PRO    32      77.350  87.140  53.480  1.00  0.00            
ATOM    782   CG PRO    32      79.030  88.170  52.810  1.00  0.00            
ATOM    783  HG1 PRO    32      78.630  88.880  52.090  1.00  0.00            
ATOM    784  HG2 PRO    32      79.350  87.290  52.260  1.00  0.00            
ATOM    785   CB PRO    32      80.170  88.700  53.610  1.00  0.00            
ATOM    786  HB1 PRO    32      79.870  89.730  53.840  1.00  0.00            
ATOM    787  HB2 PRO    32      81.110  88.570  53.070  1.00  0.00            
ATOM    788   CA PRO    32      80.200  87.980  54.950  1.00  0.00            
ATOM    789   HA PRO    32      80.800  87.070  54.880  1.00  0.00            
ATOM    790    C PRO    32      80.570  88.900  56.130  1.00  0.00            
ATOM    791    O PRO    32      79.780  89.830  56.470  1.00  0.00            
ATOM    792    N HYP    33      81.700  88.620  56.860  1.00  0.00            
ATOM    793  CD2 HYP    33      82.590  87.500  56.520  1.00  0.00            
ATOM    794 1HD2 HYP    33      82.990  87.750  55.530  1.00  0.00            
ATOM    795 2HD2 HYP    33      82.100  86.530  56.470  1.00  0.00            
ATOM    796   CG HYP    33      83.650  87.450  57.610  1.00  0.00            
ATOM    797   HG HYP    33      84.650  87.170  57.280  1.00  0.00            
ATOM    798  OD1 HYP    33      83.190  86.730  58.730  1.00  0.00            
ATOM    799  HD1 HYP    33      83.940  86.630  59.320  1.00  0.00            
ATOM    800   CB HYP    33      83.720  88.880  58.100  1.00  0.00            
ATOM    801  HB1 HYP    33      84.540  89.420  57.620  1.00  0.00            
ATOM    802  HB2 HYP    33      83.820  89.010  59.180  1.00  0.00            
ATOM    803   CA HYP    33      82.320  89.470  57.790  1.00  0.00            
ATOM    804   HA HYP    33      81.760  89.420  58.730  1.00  0.00            
ATOM    805    C HYP    33      82.380  90.970  57.320  1.00  0.00            
ATOM    806    O HYP    33      82.700  91.220  56.130  1.00  0.00            
ATOM    807    N GLY    34      82.300  91.910  58.270  1.00  0.00            
ATOM    808    H GLY    34      82.050  91.700  59.220  1.00  0.00            
ATOM    809   CA GLY    34      82.260  93.310  57.910  1.00  0.00            
ATOM    810  HA1 GLY    34      81.420  93.570  57.260  1.00  0.00            
ATOM    811  HA2 GLY    34      83.070  93.660  57.280  1.00  0.00            
ATOM    812    C GLY    34      82.220  94.170  59.200  1.00  0.00            
ATOM    813    O GLY    34      82.010  93.660  60.250  1.00  0.00            
ATOM    814    N NH2    35      82.510  95.440  59.070  1.00  0.00            
ATOM    815   H2 NH2    35      82.640  95.670  58.090  1.00  0.00            
ATOM    816   H1 NH2    35      83.096  96.026  59.656  1.00  0.00            
ATOM    817  CH3 ACE     1      31.780  24.000  62.270  1.00  0.00            
ATOM    818 1HH3 ACE     1      31.770  24.560  63.210  1.00  0.00            
ATOM    819 2HH3 ACE     1      30.890  23.390  62.170  1.00  0.00            
ATOM    820 3HH3 ACE     1      32.580  23.260  62.310  1.00  0.00            
ATOM    821    C ACE     1      32.030  25.020  61.140  1.00  0.00            
ATOM    822    O ACE     1      32.960  24.770  60.470  1.00  0.00            
ATOM    823    N PRO     2      31.230  26.080  60.950  1.00  0.00            
ATOM    824   CD PRO     2      30.000  26.220  61.740  1.00  0.00            
ATOM    825  HD1 PRO     2      30.210  26.970  62.500  1.00  0.00            
ATOM    826  HD2 PRO     2      29.480  25.320  62.050  1.00  0.00            
ATOM    827   CG PRO     2      29.120  27.060  60.780  1.00  0.00            
ATOM    828  HG1 PRO     2      28.270  27.530  61.270  1.00  0.00            
ATOM    829  HG2 PRO     2      28.760  26.440  59.960  1.00  0.00            
ATOM    830   CB PRO     2      30.140  28.060  60.140  1.00  0.00            
ATOM    831  HB1 PRO     2      30.340  28.840  60.880  1.00  0.00            
ATOM    832  HB2 PRO     2      29.840  28.470  59.170  1.00  0.00            
ATOM    833   CA PRO     2      31.400  27.180  59.950  1.00  0.00            
ATOM    834   HA PRO     2      31.410  26.680  58.990  1.00  0.00            
ATOM    835    C PRO     2      32.710  27.960  60.120  1.00  0.00            
ATOM    836    O PRO     2      33.090  28.160  61.270  1.00  0.00            
ATOM    837    N HYP     3      33.310  28.470  59.020  1.00  0.00            
ATOM    838  CD2 HYP     3      32.860  28.330  57.630  1.00  0.00            
ATOM    839 1HD2 HYP     3      32.030  28.990  57.380  1.00  0.00            
ATOM    840 2HD2 HYP     3      32.710  27.260  57.490  1.00  0.00            
ATOM    841   CG HYP     3      34.030  28.680  56.700  1.00  0.00            
ATOM    842   HG HYP     3      33.790  29.320  55.850  1.00  0.00            
ATOM    843  OD1 HYP     3      34.960  27.530  56.460  1.00  0.00            
ATOM    844  HD1 HYP     3      35.790  27.850  56.100  1.00  0.00            
ATOM    845   CB HYP     3      34.810  29.680  57.550  1.00  0.00            
ATOM    846  HB1 HYP     3      34.420  30.670  57.320  1.00  0.00            
ATOM    847  HB2 HYP     3      35.890  29.580  57.450  1.00  0.00            
ATOM    848   CA HYP     3      34.510  29.280  59.030  1.00  0.00            
ATOM    849   HA HYP     3      35.310  28.630  59.380  1.00  0.00            
ATOM    850    C HYP     3      34.410  30.480  59.890  1.00  0.00            
ATOM    851    O HYP     3      33.360  31.090  59.900  1.00  0.00            
ATOM    852    N GLY     4      35.420  30.840  60.710  1.00  0.00            
ATOM    853    H GLY     4      36.200  30.220  60.910  1.00  0.00            
ATOM    854   CA GLY     4      35.250  31.950  61.730  1.00  0.00            
ATOM    855  HA1 GLY     4      36.000  31.990  62.520  1.00  0.00            
ATOM    856  HA2 GLY     4      34.300  31.700  62.200  1.00  0.00            
ATOM    857    C GLY     4      35.140  33.300  61.100  1.00  0.00            
ATOM    858    O GLY     4      35.250  33.470  59.880  1.00  0.00            
ATOM    859    N PRO     5      34.760  34.280  62.020  1.00  0.00            
ATOM    860   CD PRO     5      34.310  34.250  63.430  1.00  0.00            
ATOM    861  HD1 PRO     5      35.180  34.510  64.040  1.00  0.00            
ATOM    862  HD2 PRO     5      33.970  33.270  63.780  1.00  0.00            
ATOM    863   CG PRO     5      33.260  35.310  63.630  1.00  0.00            
ATOM    864  HG1 PRO     5      33.110  35.520  64.690  1.00  0.00            
ATOM    865  HG2 PRO     5      32.330  34.970  63.180  1.00  0.00            
ATOM    866   CB PRO     5      34.030  36.380  62.780  1.00  0.00            
ATOM    867  HB1 PRO     5      34.900  36.820  63.280  1.00  0.00            
ATOM    868  HB2 PRO     5      33.340  37.190  62.570  1.00  0.00            
ATOM    869   CA PRO     5      34.520  35.660  61.570  1.00  0.00            
ATOM    870   HA PRO     5      33.770  35.590  60.780  1.00  0.00            
ATOM    871    C PRO     5      35.850  36.340  60.990  1.00  0.00            
ATOM    872    O PRO     5      37.000  35.980  61.400  1.00  0.00            
ATOM    873    N HYP     6      35.800  37.190  59.920  1.00  0.00            
ATOM    874  CD2 HYP     6      34.680  37.560  59.090  1.00  0.00            
ATOM    875 1HD2 HYP     6      34.010  38.240  59.620  1.00  0.00            
ATOM    876 2HD2 HYP     6      34.080  36.680  58.840  1.00  0.00            
ATOM    877   CG HYP     6      35.260  38.190  57.780  1.00  0.00            
ATOM    878   HG HYP     6      34.580  38.910  57.320  1.00  0.00            
ATOM    879  OD1 HYP     6      35.580  37.290  56.730  1.00  0.00            
ATOM    880  HD1 HYP     6      35.140  36.440  56.800  1.00  0.00            
ATOM    881   CB HYP     6      36.550  38.860  58.260  1.00  0.00            
ATOM    882  HB1 HYP     6      36.250  39.820  58.680  1.00  0.00            
ATOM    883  HB2 HYP     6      37.320  38.990  57.500  1.00  0.00            
ATOM    884   CA HYP     6      37.040  37.890  59.460  1.00  0.00            
ATOM    885   HA HYP     6      37.690  37.100  59.090  1.00  0.00            
ATOM    886    C HYP     6      37.750  38.710  60.560  1.00  0.00            
ATOM    887    O HYP     6      37.150  39.470  61.330  1.00  0.00            
ATOM    888    N GLY     7      39.100  38.660  60.530  1.00  0.00            
ATOM    889    H GLY     7      39.560  37.980  59.930  1.00  0.00            
ATOM    890   CA GLY     7      39.920  39.230  61.560  1.00  0.00            
ATOM    891  HA1 GLY     7      40.980  38.980  61.490  1.00  0.00            
ATOM    892  HA2 GLY     7      39.540  38.840  62.500  1.00  0.00            
ATOM    893    C GLY     7      39.880  40.760  61.660  1.00  0.00            
ATOM    894    O GLY     7      39.160  41.390  60.920  1.00  0.00            
ATOM    895    N PRO     8      40.550  41.290  62.660  1.00  0.00            
ATOM    896   CD PRO     8      41.160  40.620  63.830  1.00  0.00            
ATOM    897  HD1 PRO     8      42.120  40.240  63.480  1.00  0.00            
ATOM    898  HD2 PRO     8      40.710  39.680  64.160  1.00  0.00            
ATOM    899   CG PRO     8      41.160  41.630  64.890  1.00  0.00            
ATOM    900  HG1 PRO     8      41.890  41.410  65.670  1.00  0.00            
ATOM    901  HG2 PRO     8      40.180  41.750  65.360  1.00  0.00            
ATOM    902   CB PRO     8      41.550  42.830  64.160  1.00  0.00            
ATOM    903  HB1 PRO     8      42.620  42.760  63.990  1.00  0.00            
ATOM    904  HB2 PRO     8      41.370  43.740  64.730  1.00  0.00            
ATOM    905   CA PRO     8      40.720  42.730  62.880  1.00  0.00            
ATOM    906   HA PRO     8      39.750  43.160  63.130  1.00  0.00            
ATOM    907    C PRO     8      41.450  43.560  61.760  1.00  0.00            
ATOM    908    O PRO     8      42.400  43.070  61.130  1.00  0.00            
ATOM    909    N HYP     9      41.160  44.870  61.610  1.00  0.00            
ATOM    910  CD2 HYP     9      40.010  45.600  62.080  1.00  0.00            
ATOM    911 1HD2 HYP     9      40.170  45.680  63.150  1.00  0.00            
ATOM    912 2HD2 HYP     9      39.070  45.100  61.840  1.00  0.00            
ATOM    913   CG HYP     9      40.010  46.970  61.370  1.00  0.00            
ATOM    914   HG HYP     9      39.550  47.660  62.080  1.00  0.00            
ATOM    915  OD1 HYP     9      39.260  46.870  60.160  1.00  0.00            
ATOM    916  HD1 HYP     9      39.460  47.630  59.610  1.00  0.00            
ATOM    917   CB HYP     9      41.470  47.220  61.000  1.00  0.00            
ATOM    918  HB1 HYP     9      42.080  47.730  61.750  1.00  0.00            
ATOM    919  HB2 HYP     9      41.660  47.780  60.090  1.00  0.00            
ATOM    920   CA HYP     9      41.890  45.750  60.730  1.00  0.00            
ATOM    921   HA HYP     9      41.640  45.550  59.680  1.00  0.00            
ATOM    922    C HYP     9      43.420  45.740  60.870  1.00  0.00            
ATOM    923    O HYP     9      43.870  45.550  62.020  1.00  0.00            
ATOM    924    N GLY    10      44.180  45.960  59.830  1.00  0.00            
ATOM    925    H GLY    10      43.770  45.980  58.910  1.00  0.00            
ATOM    926   CA GLY    10      45.710  45.830  59.870  1.00  0.00            
ATOM    927  HA1 GLY    10      46.130  45.680  58.880  1.00  0.00            
ATOM    928  HA2 GLY    10      46.020  44.990  60.490  1.00  0.00            
ATOM    929    C GLY    10      46.290  47.110  60.580  1.00  0.00            
ATOM    930    O GLY    10      45.560  48.100  60.840  1.00  0.00            
ATOM    931    N PRO    11      47.570  47.100  60.870  1.00  0.00            
ATOM    932   CD PRO    11      48.450  45.950  60.580  1.00  0.00            
ATOM    933  HD1 PRO    11      48.380  45.630  59.540  1.00  0.00            
ATOM    934  HD2 PRO    11      48.120  45.150  61.240  1.00  0.00            
ATOM    935   CG PRO    11      49.850  46.340  60.950  1.00  0.00            
ATOM    936  HG1 PRO    11      50.340  46.760  60.070  1.00  0.00            
ATOM    937  HG2 PRO    11      50.470  45.530  61.350  1.00  0.00            
ATOM    938   CB PRO    11      49.630  47.470  62.000  1.00  0.00            
ATOM    939  HB1 PRO    11      50.470  48.140  62.180  1.00  0.00            
ATOM    940  HB2 PRO    11      49.500  47.050  62.990  1.00  0.00            
ATOM    941   CA PRO    11      48.400  48.170  61.420  1.00  0.00            
ATOM    942   HA PRO    11      47.810  48.550  62.260  1.00  0.00            
ATOM    943    C PRO    11      48.670  49.280  60.390  1.00  0.00            
ATOM    944    O PRO    11      48.710  48.970  59.160  1.00  0.00            
ATOM    945    N HYP    12      48.960  50.530  60.730  1.00  0.00            
ATOM    946  CD2 HYP    12      49.200  50.960  62.110  1.00  0.00            
ATOM    947 1HD2 HYP    12      50.170  50.630  62.500  1.00  0.00            
ATOM    948 2HD2 HYP    12      48.460  50.560  62.800  1.00  0.00            
ATOM    949   CG HYP    12      49.160  52.480  62.090  1.00  0.00            
ATOM    950   HG HYP    12      49.690  52.900  62.940  1.00  0.00            
ATOM    951  OD1 HYP    12      47.890  52.930  62.250  1.00  0.00            
ATOM    952  HD1 HYP    12      47.770  53.880  62.250  1.00  0.00            
ATOM    953   CB HYP    12      49.690  52.830  60.700  1.00  0.00            
ATOM    954  HB1 HYP    12      50.770  52.870  60.860  1.00  0.00            
ATOM    955  HB2 HYP    12      49.260  53.720  60.250  1.00  0.00            
ATOM    956   CA HYP    12      49.290  51.620  59.850  1.00  0.00            
ATOM    957   HA HYP    12      48.340  51.780  59.330  1.00  0.00            
ATOM    958    C HYP    12      50.410  51.320  58.810  1.00  0.00            
ATOM    959    O HYP    12      51.480  50.850  59.120  1.00  0.00            
ATOM    960    N GLY    13      50.320  51.820  57.540  1.00  0.00            
ATOM    961    H GLY    13      49.570  52.490  57.410  1.00  0.00            
ATOM    962   CA GLY    13      51.300  51.650  56.430  1.00  0.00            
ATOM    963  HA1 GLY    13      50.970  51.990  55.450  1.00  0.00            
ATOM    964  HA2 GLY    13      51.530  50.600  56.240  1.00  0.00            
ATOM    965    C GLY    13      52.630  52.420  56.630  1.00  0.00            
ATOM    966    O GLY    13      52.810  53.200  57.580  1.00  0.00            
ATOM    967    N PRO    14      53.710  52.250  55.740  1.00  0.00            
ATOM    968   CD PRO    14      53.730  51.240  54.700  1.00  0.00            
ATOM    969  HD1 PRO    14      52.900  51.270  54.010  1.00  0.00            
ATOM    970  HD2 PRO    14      53.830  50.310  55.270  1.00  0.00            
ATOM    971   CG PRO    14      54.950  51.490  53.840  1.00  0.00            
ATOM    972  HG1 PRO    14      54.640  52.190  53.060  1.00  0.00            
ATOM    973  HG2 PRO    14      55.290  50.510  53.480  1.00  0.00            
ATOM    974   CB PRO    14      55.930  52.170  54.860  1.00  0.00            
ATOM    975  HB1 PRO    14      56.580  52.910  54.390  1.00  0.00            
ATOM    976  HB2 PRO    14      56.480  51.410  55.420  1.00  0.00            
ATOM    977   CA PRO    14      55.050  52.920  55.850  1.00  0.00            
ATOM    978   HA PRO    14      55.420  52.880  56.870  1.00  0.00            
ATOM    979    C PRO    14      55.020  54.400  55.490  1.00  0.00            
ATOM    980    O PRO    14      54.350  54.650  54.500  1.00  0.00            
ATOM    981    N HYP    15      55.490  55.390  56.270  1.00  0.00            
ATOM    982  CD2 HYP    15      55.970  55.280  57.650  1.00  0.00            
ATOM    983 1HD2 HYP    15      57.000  54.950  57.670  1.00  0.00            
ATOM    984 2HD2 HYP    15      55.310  54.630  58.220  1.00  0.00            
ATOM    985   CG HYP    15      55.870  56.730  58.290  1.00  0.00            
ATOM    986   HG HYP    15      56.520  56.840  59.150  1.00  0.00            
ATOM    987  OD1 HYP    15      54.600  57.060  58.710  1.00  0.00            
ATOM    988  HD1 HYP    15      54.470  56.590  59.540  1.00  0.00            
ATOM    989   CB HYP    15      56.220  57.540  57.030  1.00  0.00            
ATOM    990  HB1 HYP    15      57.290  57.400  56.830  1.00  0.00            
ATOM    991  HB2 HYP    15      56.030  58.610  57.100  1.00  0.00            
ATOM    992   CA HYP    15      55.510  56.840  55.900  1.00  0.00            
ATOM    993   HA HYP    15      54.490  57.240  55.920  1.00  0.00            
ATOM    994    C HYP    15      56.210  57.120  54.560  1.00  0.00            
ATOM    995    O HYP    15      56.970  56.370  54.030  1.00  0.00            
ATOM    996    N GLY    16      56.000  58.300  54.020  1.00  0.00            
ATOM    997    H GLY    16      55.410  59.010  54.430  1.00  0.00            
ATOM    998   CA GLY    16      56.760  58.770  52.850  1.00  0.00            
ATOM    999  HA1 GLY    16      56.150  59.590  52.480  1.00  0.00            
ATOM   1000  HA2 GLY    16      56.820  58.080  52.000  1.00  0.00            
ATOM   1001    C GLY    16      58.190  59.210  53.040  1.00  0.00            
ATOM   1002    O GLY    16      58.610  59.380  54.170  1.00  0.00            
ATOM   1003    N GLU    17      58.950  59.390  51.980  1.00  0.00            
ATOM   1004    H GLU    17      58.600  59.270  51.040  1.00  0.00            
ATOM   1005   CA GLU    17      60.350  59.820  51.990  1.00  0.00            
ATOM   1006   HA GLU    17      60.970  59.340  52.750  1.00  0.00            
ATOM   1007   CB GLU    17      60.960  59.520  50.620  1.00  0.00            
ATOM   1008  HB1 GLU    17      60.460  60.140  49.880  1.00  0.00            
ATOM   1009  HB2 GLU    17      60.750  58.460  50.490  1.00  0.00            
ATOM   1010   CG GLU    17      62.430  59.760  50.480  1.00  0.00            
ATOM   1011  HG1 GLU    17      62.990  59.170  51.210  1.00  0.00            
ATOM   1012  HG2 GLU    17      62.560  60.820  50.740  1.00  0.00            
ATOM   1013   CD GLU    17      62.930  59.490  49.090  1.00  0.00            
ATOM   1014  OE1 GLU    17      63.080  60.450  48.290  1.00  0.00            
ATOM   1015  OE2 GLU    17      63.130  58.340  48.800  1.00  0.00            
ATOM   1016    C GLU    17      60.330  61.420  52.250  1.00  0.00            
ATOM   1017    O GLU    17      59.440  62.080  51.700  1.00  0.00            
ATOM   1018    N HYP    18      61.290  61.980  53.000  1.00  0.00            
ATOM   1019  CD2 HYP    18      62.170  61.220  53.950  1.00  0.00            
ATOM   1020 1HD2 HYP    18      62.910  60.670  53.370  1.00  0.00            
ATOM   1021 2HD2 HYP    18      61.650  60.490  54.560  1.00  0.00            
ATOM   1022   CG HYP    18      62.750  62.350  54.810  1.00  0.00            
ATOM   1023   HG HYP    18      63.730  62.050  55.180  1.00  0.00            
ATOM   1024  OD1 HYP    18      61.840  62.700  55.870  1.00  0.00            
ATOM   1025  HD1 HYP    18      61.190  62.000  55.930  1.00  0.00            
ATOM   1026   CB HYP    18      62.860  63.560  53.900  1.00  0.00            
ATOM   1027  HB1 HYP    18      63.780  63.570  53.320  1.00  0.00            
ATOM   1028  HB2 HYP    18      62.930  64.470  54.500  1.00  0.00            
ATOM   1029   CA HYP    18      61.550  63.450  53.150  1.00  0.00            
ATOM   1030   HA HYP    18      60.730  63.760  53.800  1.00  0.00            
ATOM   1031    C HYP    18      61.540  64.310  51.840  1.00  0.00            
ATOM   1032    O HYP    18      62.040  64.010  50.790  1.00  0.00            
ATOM   1033    N GLY    19      61.050  65.500  52.080  1.00  0.00            
ATOM   1034    H GLY    19      60.670  65.680  53.000  1.00  0.00            
ATOM   1035   CA GLY    19      60.790  66.550  51.090  1.00  0.00            
ATOM   1036  HA1 GLY    19      59.960  67.230  51.290  1.00  0.00            
ATOM   1037  HA2 GLY    19      60.530  66.100  50.130  1.00  0.00            
ATOM   1038    C GLY    19      62.040  67.420  50.910  1.00  0.00            
ATOM   1039    O GLY    19      62.570  67.880  51.950  1.00  0.00            
ATOM   1040    N GLN    20      62.530  67.690  49.710  1.00  0.00            
ATOM   1041    H GLN    20      62.090  67.150  48.980  1.00  0.00            
ATOM   1042   CA GLN    20      63.400  68.840  49.500  1.00  0.00            
ATOM   1043   HA GLN    20      64.220  68.840  50.220  1.00  0.00            
ATOM   1044   CB GLN    20      64.070  68.830  48.070  1.00  0.00            
ATOM   1045  HB1 GLN    20      64.650  69.750  48.010  1.00  0.00            
ATOM   1046  HB2 GLN    20      63.350  69.070  47.280  1.00  0.00            
ATOM   1047   CG GLN    20      64.750  67.560  47.580  1.00  0.00            
ATOM   1048  HG1 GLN    20      65.040  67.640  46.530  1.00  0.00            
ATOM   1049  HG2 GLN    20      64.040  66.740  47.670  1.00  0.00            
ATOM   1050   CD GLN    20      65.980  67.140  48.430  1.00  0.00            
ATOM   1051  OE1 GLN    20      66.560  67.780  49.290  1.00  0.00            
ATOM   1052  NE2 GLN    20      66.550  65.990  48.210  1.00  0.00            
ATOM   1053 1HE2 GLN    20      66.250  65.410  47.430  1.00  0.00            
ATOM   1054 2HE2 GLN    20      67.410  65.730  48.680  1.00  0.00            
ATOM   1055    C GLN    20      62.700  70.180  49.650  1.00  0.00            
ATOM   1056    O GLN    20      63.040  70.880  50.600  1.00  0.00            
ATOM   1057    N GLY    21      61.710  70.610  48.900  1.00  0.00            
ATOM   1058    H GLY    21      61.370  70.030  48.150  1.00  0.00            
ATOM   1059   CA GLY    21      60.990  71.860  49.030  1.00  0.00            
ATOM   1060  HA1 GLY    21      60.960  72.300  50.030  1.00  0.00            
ATOM   1061  HA2 GLY    21      59.960  71.560  48.870  1.00  0.00            
ATOM   1062    C GLY    21      61.410  72.950  48.090  1.00  0.00            
ATOM   1063    O GLY    21      62.080  72.720  47.100  1.00  0.00            
ATOM   1064    N LEU    22      61.000  74.200  48.320  1.00  0.00            
ATOM   1065    H LEU    22      60.160  74.290  48.880  1.00  0.00            
ATOM   1066   CA LEU    22      61.540  75.430  47.720  1.00  0.00            
ATOM   1067   HA LEU    22      61.830  75.250  46.690  1.00  0.00            
ATOM   1068   CB LEU    22      60.360  76.460  47.890  1.00  0.00            
ATOM   1069  HB1 LEU    22      60.750  77.360  47.420  1.00  0.00            
ATOM   1070  HB2 LEU    22      60.160  76.690  48.930  1.00  0.00            
ATOM   1071   CG LEU    22      58.950  76.320  47.260  1.00  0.00            
ATOM   1072   HG LEU    22      58.510  75.470  47.770  1.00  0.00            
ATOM   1073  CD1 LEU    22      58.130  77.580  47.590  1.00  0.00            
ATOM   1074 1HD1 LEU    22      58.560  78.420  47.030  1.00  0.00            
ATOM   1075 2HD1 LEU    22      57.120  77.440  47.210  1.00  0.00            
ATOM   1076 3HD1 LEU    22      58.040  77.850  48.640  1.00  0.00            
ATOM   1077  CD2 LEU    22      58.920  76.110  45.780  1.00  0.00            
ATOM   1078 1HD2 LEU    22      59.590  76.810  45.290  1.00  0.00            
ATOM   1079 2HD2 LEU    22      59.410  75.160  45.560  1.00  0.00            
ATOM   1080 3HD2 LEU    22      57.950  76.190  45.290  1.00  0.00            
ATOM   1081    C LEU    22      62.810  75.910  48.410  1.00  0.00            
ATOM   1082    O LEU    22      63.250  75.460  49.470  1.00  0.00            
ATOM   1083    N ARG    23      63.510  76.780  47.740  1.00  0.00            
ATOM   1084    H ARG    23      63.060  77.130  46.910  1.00  0.00            
ATOM   1085   CA ARG    23      64.880  77.130  48.120  1.00  0.00            
ATOM   1086   HA ARG    23      65.500  76.250  48.270  1.00  0.00            
ATOM   1087   CB ARG    23      65.310  77.990  46.970  1.00  0.00            
ATOM   1088  HB1 ARG    23      64.740  78.910  46.970  1.00  0.00            
ATOM   1089  HB2 ARG    23      65.050  77.600  45.990  1.00  0.00            
ATOM   1090   CG ARG    23      66.820  78.380  47.080  1.00  0.00            
ATOM   1091  HG1 ARG    23      67.020  78.670  48.110  1.00  0.00            
ATOM   1092  HG2 ARG    23      67.020  79.300  46.530  1.00  0.00            
ATOM   1093   CD ARG    23      67.730  77.180  46.660  1.00  0.00            
ATOM   1094  HD1 ARG    23      67.470  77.120  45.600  1.00  0.00            
ATOM   1095  HD2 ARG    23      67.390  76.290  47.180  1.00  0.00            
ATOM   1096   NE ARG    23      69.140  77.430  46.870  1.00  0.00            
ATOM   1097   HE ARG    23      69.770  77.660  46.120  1.00  0.00            
ATOM   1098   CZ ARG    23      69.810  77.290  47.980  1.00  0.00            
ATOM   1099  NH1 ARG    23      71.060  77.670  48.120  1.00  0.00            
ATOM   1100 1HH1 ARG    23      71.470  78.230  47.390  1.00  0.00            
ATOM   1101 2HH1 ARG    23      71.650  77.360  48.880  1.00  0.00            
ATOM   1102  NH2 ARG    23      69.360  76.570  48.890  1.00  0.00            
ATOM   1103 1HH2 ARG    23      68.550  75.970  48.930  1.00  0.00            
ATOM   1104 2HH2 ARG    23      70.090  76.480  49.590  1.00  0.00            
ATOM   1105    C ARG    23      64.880  77.980  49.420  1.00  0.00            
ATOM   1106    O ARG    23      63.960  78.820  49.630  1.00  0.00            
ATOM   1107    N GLY    25      65.730  77.670  50.400  1.00  0.00            
ATOM   1108    H GLY    25      66.360  76.890  50.250  1.00  0.00            
ATOM   1109   CA GLY    25      65.560  78.300  51.790  1.00  0.00            
ATOM   1110  HA1 GLY    25      66.110  77.810  52.590  1.00  0.00            
ATOM   1111  HA2 GLY    25      64.490  78.240  52.000  1.00  0.00            
ATOM   1112    C GLY    25      65.960  79.810  51.860  1.00  0.00            
ATOM   1113    O GLY    25      66.580  80.330  50.940  1.00  0.00            
ATOM   1114    N PRO    26      65.560  80.530  52.880  1.00  0.00            
ATOM   1115   CD PRO    26      64.860  79.960  54.010  1.00  0.00            
ATOM   1116  HD1 PRO    26      65.580  79.240  54.380  1.00  0.00            
ATOM   1117  HD2 PRO    26      63.880  79.600  53.710  1.00  0.00            
ATOM   1118   CG PRO    26      64.770  81.190  54.950  1.00  0.00            
ATOM   1119  HG1 PRO    26      65.640  81.220  55.600  1.00  0.00            
ATOM   1120  HG2 PRO    26      63.760  81.190  55.360  1.00  0.00            
ATOM   1121   CB PRO    26      64.790  82.390  54.030  1.00  0.00            
ATOM   1122  HB1 PRO    26      65.220  83.280  54.480  1.00  0.00            
ATOM   1123  HB2 PRO    26      63.820  82.560  53.570  1.00  0.00            
ATOM   1124   CA PRO    26      65.770  81.980  52.920  1.00  0.00            
ATOM   1125   HA PRO    26      65.370  82.490  52.040  1.00  0.00            
ATOM   1126    C PRO    26      67.230  82.350  53.140  1.00  0.00            
ATOM   1127    O PRO    26      68.050  81.480  53.440  1.00  0.00            
ATOM   1128    N HYP    27      67.530  83.670  53.160  1.00  0.00            
ATOM   1129  CD2 HYP    27      66.710  84.790  52.760  1.00  0.00            
ATOM   1130 1HD2 HYP    27      66.090  85.090  53.600  1.00  0.00            
ATOM   1131 2HD2 HYP    27      66.130  84.520  51.880  1.00  0.00            
ATOM   1132   CG HYP    27      67.690  85.980  52.590  1.00  0.00            
ATOM   1133   HG HYP    27      67.110  86.890  52.750  1.00  0.00            
ATOM   1134  OD1 HYP    27      68.190  85.830  51.310  1.00  0.00            
ATOM   1135  HD1 HYP    27      69.150  85.840  51.300  1.00  0.00            
ATOM   1136   CB HYP    27      68.730  85.680  53.600  1.00  0.00            
ATOM   1137  HB1 HYP    27      68.390  86.070  54.560  1.00  0.00            
ATOM   1138  HB2 HYP    27      69.700  86.160  53.470  1.00  0.00            
ATOM   1139   CA HYP    27      68.810  84.150  53.580  1.00  0.00            
ATOM   1140   HA HYP    27      69.610  83.870  52.890  1.00  0.00            
ATOM   1141    C HYP    27      69.090  83.620  54.960  1.00  0.00            
ATOM   1142    O HYP    27      68.170  83.730  55.800  1.00  0.00            
ATOM   1143    N GLY    28      70.360  83.270  55.240  1.00  0.00            
ATOM   1144    H GLY    28      71.100  83.120  54.560  1.00  0.00            
ATOM   1145   CA GLY    28      70.820  83.090  56.620  1.00  0.00            
ATOM   1146  HA1 GLY    28      71.860  82.770  56.530  1.00  0.00            
ATOM   1147  HA2 GLY    28      70.300  82.350  57.220  1.00  0.00            
ATOM   1148    C GLY    28      70.920  84.390  57.470  1.00  0.00            
ATOM   1149    O GLY    28      70.540  85.530  57.070  1.00  0.00            
ATOM   1150    N PRO    29      71.550  84.260  58.590  1.00  0.00            
ATOM   1151   CD PRO    29      71.640  83.020  59.290  1.00  0.00            
ATOM   1152  HD1 PRO    29      72.560  82.480  59.080  1.00  0.00            
ATOM   1153  HD2 PRO    29      70.880  82.260  59.080  1.00  0.00            
ATOM   1154   CG PRO    29      71.390  83.390  60.770  1.00  0.00            
ATOM   1155  HG1 PRO    29      71.830  82.680  61.470  1.00  0.00            
ATOM   1156  HG2 PRO    29      70.320  83.450  60.970  1.00  0.00            
ATOM   1157   CB PRO    29      71.860  84.840  60.970  1.00  0.00            
ATOM   1158  HB1 PRO    29      72.930  84.760  61.200  1.00  0.00            
ATOM   1159  HB2 PRO    29      71.340  85.240  61.840  1.00  0.00            
ATOM   1160   CA PRO    29      71.660  85.430  59.560  1.00  0.00            
ATOM   1161   HA PRO    29      70.700  85.940  59.650  1.00  0.00            
ATOM   1162    C PRO    29      72.650  86.500  59.000  1.00  0.00            
ATOM   1163    O PRO    29      73.360  86.160  58.040  1.00  0.00            
ATOM   1164    N HYP    30      72.570  87.800  59.420  1.00  0.00            
ATOM   1165  CD2 HYP    30      71.420  88.370  60.050  1.00  0.00            
ATOM   1166 1HD2 HYP    30      71.370  87.930  61.040  1.00  0.00            
ATOM   1167 2HD2 HYP    30      70.560  88.240  59.390  1.00  0.00            
ATOM   1168   CG HYP    30      71.710  89.870  60.120  1.00  0.00            
ATOM   1169   HG HYP    30      71.330  90.320  61.030  1.00  0.00            
ATOM   1170  OD1 HYP    30      71.000  90.560  59.150  1.00  0.00            
ATOM   1171  HD1 HYP    30      70.050  90.410  59.220  1.00  0.00            
ATOM   1172   CB HYP    30      73.150  90.040  59.920  1.00  0.00            
ATOM   1173  HB1 HYP    30      73.690  90.020  60.870  1.00  0.00            
ATOM   1174  HB2 HYP    30      73.550  90.900  59.390  1.00  0.00            
ATOM   1175   CA HYP    30      73.560  88.810  59.110  1.00  0.00            
ATOM   1176   HA HYP    30      73.510  89.140  58.080  1.00  0.00            
ATOM   1177    C HYP    30      75.010  88.340  59.340  1.00  0.00            
ATOM   1178    O HYP    30      75.270  87.340  60.020  1.00  0.00            
ATOM   1179    N GLY    31      75.970  89.150  58.820  1.00  0.00            
ATOM   1180    H GLY    31      75.680  89.970  58.300  1.00  0.00            
ATOM   1181   CA GLY    31      77.440  89.000  58.950  1.00  0.00            
ATOM   1182  HA1 GLY    31      77.970  89.690  58.280  1.00  0.00            
ATOM   1183  HA2 GLY    31      77.690  87.980  58.650  1.00  0.00            
ATOM   1184    C GLY    31      77.950  89.330  60.370  1.00  0.00            
ATOM   1185    O GLY    31      77.420  90.270  61.010  1.00  0.00            
ATOM   1186    N PRO    32      78.800  88.480  60.930  1.00  0.00            
ATOM   1187   CD PRO    32      79.340  87.290  60.390  1.00  0.00            
ATOM   1188  HD1 PRO    32      79.530  87.370  59.320  1.00  0.00            
ATOM   1189  HD2 PRO    32      78.710  86.410  60.530  1.00  0.00            
ATOM   1190   CG PRO    32      80.620  87.060  61.170  1.00  0.00            
ATOM   1191  HG1 PRO    32      81.420  87.700  60.790  1.00  0.00            
ATOM   1192  HG2 PRO    32      80.970  86.030  61.160  1.00  0.00            
ATOM   1193   CB PRO    32      80.270  87.530  62.570  1.00  0.00            
ATOM   1194  HB1 PRO    32      81.180  87.620  63.160  1.00  0.00            
ATOM   1195  HB2 PRO    32      79.570  86.810  62.990  1.00  0.00            
ATOM   1196   CA PRO    32      79.520  88.760  62.240  1.00  0.00            
ATOM   1197   HA PRO    32      78.710  88.950  62.950  1.00  0.00            
ATOM   1198    C PRO    32      80.480  90.010  62.130  1.00  0.00            
ATOM   1199    O PRO    32      80.660  90.500  61.000  1.00  0.00            
ATOM   1200    N HYP    33      80.970  90.490  63.250  1.00  0.00            
ATOM   1201  CD2 HYP    33      80.610  90.170  64.630  1.00  0.00            
ATOM   1202 1HD2 HYP    33      81.070  89.200  64.820  1.00  0.00            
ATOM   1203 2HD2 HYP    33      79.530  90.050  64.720  1.00  0.00            
ATOM   1204   CG HYP    33      81.030  91.340  65.520  1.00  0.00            
ATOM   1205   HG HYP    33      81.120  90.920  66.520  1.00  0.00            
ATOM   1206  OD1 HYP    33      80.070  92.340  65.410  1.00  0.00            
ATOM   1207  HD1 HYP    33      80.340  92.950  66.100  1.00  0.00            
ATOM   1208   CB HYP    33      82.290  91.690  64.810  1.00  0.00            
ATOM   1209  HB1 HYP    33      83.110  90.990  64.950  1.00  0.00            
ATOM   1210  HB2 HYP    33      82.590  92.720  65.020  1.00  0.00            
ATOM   1211   CA HYP    33      81.930  91.490  63.320  1.00  0.00            
ATOM   1212   HA HYP    33      81.510  92.430  62.960  1.00  0.00            
ATOM   1213    C HYP    33      83.220  91.140  62.490  1.00  0.00            
ATOM   1214    O HYP    33      83.760  90.010  62.500  1.00  0.00            
ATOM   1215    N GLY    34      83.780  92.200  61.850  1.00  0.00            
ATOM   1216    H GLY    34      83.190  93.010  61.840  1.00  0.00            
ATOM   1217   CA GLY    34      84.960  92.160  61.010  1.00  0.00            
ATOM   1218  HA1 GLY    34      84.810  91.670  60.040  1.00  0.00            
ATOM   1219  HA2 GLY    34      85.700  91.600  61.590  1.00  0.00            
ATOM   1220    C GLY    34      85.600  93.510  60.860  1.00  0.00            
ATOM   1221    O GLY    34      85.940  94.150  61.880  1.00  0.00            
ATOM   1222    N NH2    35      85.830  93.880  59.560  1.00  0.00            
ATOM   1223   H2 NH2    35      85.870  93.320  58.720  1.00  0.00            
ATOM   1224   H1 NH2    35      86.416  94.466  60.146  1.00  0.00            
TER
