# Supplementary material for: A solution structure analysis reveals a bent collagen triple helix in the complement activation recognition molecule mannan-binding lectin
Source: J Biol Chem. 2022 Dec 15;299(2):102799. doi: 10.1016/j.jbc.2022.102799 (PMC9898670; doi:10.1016/j.jbc.2022.102799)
Supplement: top10-mblE [file mmc5.zip › 4-MBL-E_2978.pdb]

ATOM      1  CH3 ACE     1      38.530  12.880  56.440  1.00  0.00            
ATOM      2 1HH3 ACE     1      37.850  12.250  57.010  1.00  0.00            
ATOM      3 2HH3 ACE     1      38.430  12.630  55.390  1.00  0.00            
ATOM      4 3HH3 ACE     1      39.540  12.520  56.660  1.00  0.00            
ATOM      5    C ACE     1      38.120  14.340  56.690  1.00  0.00            
ATOM      6    O ACE     1      37.600  14.900  55.730  1.00  0.00            
ATOM      7    N PRO     2      38.200  14.910  57.920  1.00  0.00            
ATOM      8   CD PRO     2      38.440  14.210  59.150  1.00  0.00            
ATOM      9  HD1 PRO     2      39.460  13.830  59.080  1.00  0.00            
ATOM     10  HD2 PRO     2      37.770  13.380  59.370  1.00  0.00            
ATOM     11   CG PRO     2      38.380  15.270  60.320  1.00  0.00            
ATOM     12  HG1 PRO     2      39.350  15.680  60.600  1.00  0.00            
ATOM     13  HG2 PRO     2      38.050  14.860  61.270  1.00  0.00            
ATOM     14   CB PRO     2      37.510  16.330  59.760  1.00  0.00            
ATOM     15  HB1 PRO     2      37.800  17.290  60.180  1.00  0.00            
ATOM     16  HB2 PRO     2      36.450  16.090  59.820  1.00  0.00            
ATOM     17   CA PRO     2      37.920  16.320  58.230  1.00  0.00            
ATOM     18   HA PRO     2      37.040  16.650  57.670  1.00  0.00            
ATOM     19    C PRO     2      39.140  17.270  57.960  1.00  0.00            
ATOM     20    O PRO     2      40.260  16.840  57.670  1.00  0.00            
ATOM     21    N HYP     3      38.970  18.590  57.960  1.00  0.00            
ATOM     22  CD2 HYP     3      37.720  19.270  58.140  1.00  0.00            
ATOM     23 1HD2 HYP     3      37.550  19.490  59.190  1.00  0.00            
ATOM     24 2HD2 HYP     3      36.880  18.710  57.720  1.00  0.00            
ATOM     25   CG HYP     3      37.860  20.600  57.370  1.00  0.00            
ATOM     26   HG HYP     3      37.180  21.280  57.890  1.00  0.00            
ATOM     27  OD1 HYP     3      37.610  20.390  56.030  1.00  0.00            
ATOM     28  HD1 HYP     3      37.590  21.230  55.570  1.00  0.00            
ATOM     29   CB HYP     3      39.350  20.920  57.640  1.00  0.00            
ATOM     30  HB1 HYP     3      39.530  21.410  58.590  1.00  0.00            
ATOM     31  HB2 HYP     3      39.810  21.490  56.830  1.00  0.00            
ATOM     32   CA HYP     3      40.050  19.540  57.620  1.00  0.00            
ATOM     33   HA HYP     3      40.390  19.260  56.630  1.00  0.00            
ATOM     34    C HYP     3      41.090  19.500  58.760  1.00  0.00            
ATOM     35    O HYP     3      40.770  19.240  59.930  1.00  0.00            
ATOM     36    N GLY     4      42.310  19.820  58.380  1.00  0.00            
ATOM     37    H GLY     4      42.480  20.010  57.410  1.00  0.00            
ATOM     38   CA GLY     4      43.520  19.600  59.230  1.00  0.00            
ATOM     39  HA1 GLY     4      44.350  19.520  58.530  1.00  0.00            
ATOM     40  HA2 GLY     4      43.470  18.610  59.700  1.00  0.00            
ATOM     41    C GLY     4      43.820  20.630  60.310  1.00  0.00            
ATOM     42    O GLY     4      43.000  21.470  60.540  1.00  0.00            
ATOM     43    N PRO     5      44.980  20.490  61.020  1.00  0.00            
ATOM     44   CD PRO     5      45.930  19.420  61.090  1.00  0.00            
ATOM     45  HD1 PRO     5      46.570  19.580  60.220  1.00  0.00            
ATOM     46  HD2 PRO     5      45.480  18.440  60.930  1.00  0.00            
ATOM     47   CG PRO     5      46.690  19.590  62.450  1.00  0.00            
ATOM     48  HG1 PRO     5      47.690  19.180  62.310  1.00  0.00            
ATOM     49  HG2 PRO     5      46.110  19.130  63.250  1.00  0.00            
ATOM     50   CB PRO     5      46.630  21.130  62.680  1.00  0.00            
ATOM     51  HB1 PRO     5      47.500  21.560  62.180  1.00  0.00            
ATOM     52  HB2 PRO     5      46.620  21.320  63.750  1.00  0.00            
ATOM     53   CA PRO     5      45.370  21.570  62.000  1.00  0.00            
ATOM     54   HA PRO     5      44.600  21.700  62.770  1.00  0.00            
ATOM     55    C PRO     5      45.690  22.940  61.300  1.00  0.00            
ATOM     56    O PRO     5      45.830  22.940  60.080  1.00  0.00            
ATOM     57    N HYP     6      45.740  24.060  62.050  1.00  0.00            
ATOM     58  CD2 HYP     6      45.520  24.260  63.520  1.00  0.00            
ATOM     59 1HD2 HYP     6      46.370  23.950  64.130  1.00  0.00            
ATOM     60 2HD2 HYP     6      44.790  23.660  64.070  1.00  0.00            
ATOM     61   CG HYP     6      44.990  25.660  63.590  1.00  0.00            
ATOM     62   HG HYP     6      45.040  26.030  64.610  1.00  0.00            
ATOM     63  OD1 HYP     6      43.590  25.720  63.260  1.00  0.00            
ATOM     64  HD1 HYP     6      43.260  26.610  63.370  1.00  0.00            
ATOM     65   CB HYP     6      45.830  26.410  62.600  1.00  0.00            
ATOM     66  HB1 HYP     6      46.820  26.650  62.990  1.00  0.00            
ATOM     67  HB2 HYP     6      45.360  27.320  62.230  1.00  0.00            
ATOM     68   CA HYP     6      46.010  25.390  61.470  1.00  0.00            
ATOM     69   HA HYP     6      45.310  25.620  60.670  1.00  0.00            
ATOM     70    C HYP     6      47.420  25.540  60.790  1.00  0.00            
ATOM     71    O HYP     6      48.330  24.680  61.020  1.00  0.00            
ATOM     72    N GLY     7      47.600  26.700  60.110  1.00  0.00            
ATOM     73    H GLY     7      46.740  27.210  59.910  1.00  0.00            
ATOM     74   CA GLY     7      48.840  27.110  59.500  1.00  0.00            
ATOM     75  HA1 GLY     7      48.640  27.760  58.650  1.00  0.00            
ATOM     76  HA2 GLY     7      49.300  26.210  59.080  1.00  0.00            
ATOM     77    C GLY     7      49.820  27.750  60.530  1.00  0.00            
ATOM     78    O GLY     7      49.420  28.290  61.570  1.00  0.00            
ATOM     79    N PRO     8      51.130  27.770  60.170  1.00  0.00            
ATOM     80   CD PRO     8      51.760  27.190  58.990  1.00  0.00            
ATOM     81  HD1 PRO     8      51.110  27.360  58.130  1.00  0.00            
ATOM     82  HD2 PRO     8      51.840  26.110  59.120  1.00  0.00            
ATOM     83   CG PRO     8      53.140  27.820  58.860  1.00  0.00            
ATOM     84  HG1 PRO     8      53.160  28.760  58.310  1.00  0.00            
ATOM     85  HG2 PRO     8      53.790  27.030  58.470  1.00  0.00            
ATOM     86   CB PRO     8      53.410  28.200  60.320  1.00  0.00            
ATOM     87  HB1 PRO     8      54.140  29.010  60.420  1.00  0.00            
ATOM     88  HB2 PRO     8      53.660  27.340  60.930  1.00  0.00            
ATOM     89   CA PRO     8      52.050  28.730  60.820  1.00  0.00            
ATOM     90   HA PRO     8      51.980  28.650  61.900  1.00  0.00            
ATOM     91    C PRO     8      51.760  30.230  60.540  1.00  0.00            
ATOM     92    O PRO     8      51.030  30.530  59.590  1.00  0.00            
ATOM     93    N HYP     9      52.290  31.230  61.270  1.00  0.00            
ATOM     94  CD2 HYP     9      53.070  31.010  62.500  1.00  0.00            
ATOM     95 1HD2 HYP     9      54.030  30.530  62.310  1.00  0.00            
ATOM     96 2HD2 HYP     9      52.530  30.360  63.200  1.00  0.00            
ATOM     97   CG HYP     9      53.300  32.420  63.090  1.00  0.00            
ATOM     98   HG HYP     9      54.230  32.540  63.630  1.00  0.00            
ATOM     99  OD1 HYP     9      52.160  32.820  63.850  1.00  0.00            
ATOM    100  HD1 HYP     9      51.920  32.160  64.510  1.00  0.00            
ATOM    101   CB HYP     9      53.270  33.360  61.860  1.00  0.00            
ATOM    102  HB1 HYP     9      54.280  33.350  61.460  1.00  0.00            
ATOM    103  HB2 HYP     9      52.860  34.340  62.100  1.00  0.00            
ATOM    104   CA HYP     9      52.300  32.650  60.880  1.00  0.00            
ATOM    105   HA HYP     9      51.340  33.060  61.190  1.00  0.00            
ATOM    106    C HYP     9      52.730  32.950  59.440  1.00  0.00            
ATOM    107    O HYP     9      53.550  32.200  58.830  1.00  0.00            
ATOM    108    N GLY    10      52.180  34.030  58.910  1.00  0.00            
ATOM    109    H GLY    10      51.510  34.600  59.410  1.00  0.00            
ATOM    110   CA GLY    10      52.400  34.400  57.490  1.00  0.00            
ATOM    111  HA1 GLY    10      51.650  35.170  57.330  1.00  0.00            
ATOM    112  HA2 GLY    10      52.200  33.510  56.880  1.00  0.00            
ATOM    113    C GLY    10      53.790  34.870  57.130  1.00  0.00            
ATOM    114    O GLY    10      54.650  35.010  58.010  1.00  0.00            
ATOM    115    N PRO    11      54.010  35.130  55.780  1.00  0.00            
ATOM    116   CD PRO    11      53.000  34.880  54.740  1.00  0.00            
ATOM    117  HD1 PRO    11      52.120  35.480  54.990  1.00  0.00            
ATOM    118  HD2 PRO    11      52.690  33.850  54.570  1.00  0.00            
ATOM    119   CG PRO    11      53.540  35.360  53.380  1.00  0.00            
ATOM    120  HG1 PRO    11      53.190  36.350  53.120  1.00  0.00            
ATOM    121  HG2 PRO    11      53.250  34.610  52.640  1.00  0.00            
ATOM    122   CB PRO    11      55.050  35.470  53.680  1.00  0.00            
ATOM    123  HB1 PRO    11      55.450  36.300  53.110  1.00  0.00            
ATOM    124  HB2 PRO    11      55.500  34.510  53.410  1.00  0.00            
ATOM    125   CA PRO    11      55.190  35.730  55.190  1.00  0.00            
ATOM    126   HA PRO    11      56.080  35.170  55.480  1.00  0.00            
ATOM    127    C PRO    11      55.430  37.230  55.520  1.00  0.00            
ATOM    128    O PRO    11      54.430  37.920  55.820  1.00  0.00            
ATOM    129    N HYP    12      56.680  37.760  55.650  1.00  0.00            
ATOM    130  CD2 HYP    12      57.870  37.070  55.580  1.00  0.00            
ATOM    131 1HD2 HYP    12      58.310  37.080  54.580  1.00  0.00            
ATOM    132 2HD2 HYP    12      57.770  36.090  56.060  1.00  0.00            
ATOM    133   CG HYP    12      58.890  37.880  56.450  1.00  0.00            
ATOM    134   HG HYP    12      59.920  37.810  56.090  1.00  0.00            
ATOM    135  OD1 HYP    12      58.930  37.570  57.820  1.00  0.00            
ATOM    136  HD1 HYP    12      59.300  36.690  57.960  1.00  0.00            
ATOM    137   CB HYP    12      58.340  39.350  56.450  1.00  0.00            
ATOM    138  HB1 HYP    12      58.860  39.920  55.680  1.00  0.00            
ATOM    139  HB2 HYP    12      58.440  39.830  57.420  1.00  0.00            
ATOM    140   CA HYP    12      56.880  39.120  56.200  1.00  0.00            
ATOM    141   HA HYP    12      56.350  39.290  57.130  1.00  0.00            
ATOM    142    C HYP    12      56.320  40.120  55.250  1.00  0.00            
ATOM    143    O HYP    12      56.470  39.850  54.060  1.00  0.00            
ATOM    144    N GLY    13      55.810  41.260  55.760  1.00  0.00            
ATOM    145    H GLY    13      55.830  41.290  56.770  1.00  0.00            
ATOM    146   CA GLY    13      55.160  42.320  54.950  1.00  0.00            
ATOM    147  HA1 GLY    13      54.540  42.900  55.630  1.00  0.00            
ATOM    148  HA2 GLY    13      54.560  41.870  54.160  1.00  0.00            
ATOM    149    C GLY    13      56.170  43.190  54.230  1.00  0.00            
ATOM    150    O GLY    13      57.330  42.840  54.230  1.00  0.00            
ATOM    151    N PRO    14      55.770  44.260  53.560  1.00  0.00            
ATOM    152   CD PRO    14      54.420  44.690  53.430  1.00  0.00            
ATOM    153  HD1 PRO    14      54.210  45.390  54.240  1.00  0.00            
ATOM    154  HD2 PRO    14      53.700  43.880  53.520  1.00  0.00            
ATOM    155   CG PRO    14      54.290  45.330  52.060  1.00  0.00            
ATOM    156  HG1 PRO    14      53.460  46.000  51.870  1.00  0.00            
ATOM    157  HG2 PRO    14      54.330  44.480  51.370  1.00  0.00            
ATOM    158   CB PRO    14      55.600  46.080  52.010  1.00  0.00            
ATOM    159  HB1 PRO    14      55.460  46.910  52.710  1.00  0.00            
ATOM    160  HB2 PRO    14      55.950  46.350  51.020  1.00  0.00            
ATOM    161   CA PRO    14      56.630  45.070  52.690  1.00  0.00            
ATOM    162   HA PRO    14      57.060  44.420  51.930  1.00  0.00            
ATOM    163    C PRO    14      57.710  45.910  53.320  1.00  0.00            
ATOM    164    O PRO    14      57.550  46.170  54.510  1.00  0.00            
ATOM    165    N HYP    15      58.720  46.420  52.630  1.00  0.00            
ATOM    166  CD2 HYP    15      59.190  45.910  51.340  1.00  0.00            
ATOM    167 1HD2 HYP    15      58.640  46.260  50.470  1.00  0.00            
ATOM    168 2HD2 HYP    15      59.070  44.830  51.420  1.00  0.00            
ATOM    169   CG HYP    15      60.640  46.270  51.270  1.00  0.00            
ATOM    170   HG HYP    15      60.980  46.600  50.290  1.00  0.00            
ATOM    171  OD1 HYP    15      61.490  45.290  51.860  1.00  0.00            
ATOM    172  HD1 HYP    15      62.320  45.760  51.980  1.00  0.00            
ATOM    173   CB HYP    15      60.720  47.590  52.160  1.00  0.00            
ATOM    174  HB1 HYP    15      60.290  48.430  51.610  1.00  0.00            
ATOM    175  HB2 HYP    15      61.760  47.800  52.420  1.00  0.00            
ATOM    176   CA HYP    15      59.750  47.280  53.240  1.00  0.00            
ATOM    177   HA HYP    15      60.280  46.830  54.070  1.00  0.00            
ATOM    178    C HYP    15      59.220  48.550  53.850  1.00  0.00            
ATOM    179    O HYP    15      58.130  49.070  53.560  1.00  0.00            
ATOM    180    N GLY    16      60.110  49.190  54.640  1.00  0.00            
ATOM    181    H GLY    16      60.850  48.630  55.040  1.00  0.00            
ATOM    182   CA GLY    16      59.920  50.480  55.250  1.00  0.00            
ATOM    183  HA1 GLY    16      60.670  50.600  56.020  1.00  0.00            
ATOM    184  HA2 GLY    16      58.910  50.530  55.670  1.00  0.00            
ATOM    185    C GLY    16      59.980  51.660  54.270  1.00  0.00            
ATOM    186    O GLY    16      60.730  51.690  53.280  1.00  0.00            
ATOM    187    N GLU    17      59.240  52.760  54.680  1.00  0.00            
ATOM    188    H GLU    17      58.680  52.660  55.510  1.00  0.00            
ATOM    189   CA GLU    17      59.240  54.100  54.010  1.00  0.00            
ATOM    190   HA GLU    17      59.010  53.930  52.960  1.00  0.00            
ATOM    191   CB GLU    17      58.130  54.890  54.770  1.00  0.00            
ATOM    192  HB1 GLU    17      58.330  54.910  55.840  1.00  0.00            
ATOM    193  HB2 GLU    17      57.260  54.270  54.560  1.00  0.00            
ATOM    194   CG GLU    17      57.770  56.220  54.170  1.00  0.00            
ATOM    195  HG1 GLU    17      57.330  56.130  53.180  1.00  0.00            
ATOM    196  HG2 GLU    17      58.720  56.740  54.050  1.00  0.00            
ATOM    197   CD GLU    17      56.850  56.990  55.020  1.00  0.00            
ATOM    198  OE1 GLU    17      55.670  56.840  55.000  1.00  0.00            
ATOM    199  OE2 GLU    17      57.340  57.870  55.800  1.00  0.00            
ATOM    200    C GLU    17      60.630  54.760  54.170  1.00  0.00            
ATOM    201    O GLU    17      61.350  54.520  55.150  1.00  0.00            
ATOM    202    N HYP    18      61.150  55.670  53.300  1.00  0.00            
ATOM    203  CD2 HYP    18      60.820  55.600  51.870  1.00  0.00            
ATOM    204 1HD2 HYP    18      60.040  56.290  51.550  1.00  0.00            
ATOM    205 2HD2 HYP    18      60.530  54.620  51.500  1.00  0.00            
ATOM    206   CG HYP    18      62.100  55.940  51.080  1.00  0.00            
ATOM    207   HG HYP    18      61.800  56.520  50.200  1.00  0.00            
ATOM    208  OD1 HYP    18      62.890  54.850  50.830  1.00  0.00            
ATOM    209  HD1 HYP    18      63.370  54.980  50.010  1.00  0.00            
ATOM    210   CB HYP    18      62.820  56.830  52.090  1.00  0.00            
ATOM    211  HB1 HYP    18      62.620  57.890  51.930  1.00  0.00            
ATOM    212  HB2 HYP    18      63.880  56.580  52.180  1.00  0.00            
ATOM    213   CA HYP    18      62.390  56.360  53.460  1.00  0.00            
ATOM    214   HA HYP    18      63.150  55.630  53.760  1.00  0.00            
ATOM    215    C HYP    18      62.260  57.580  54.410  1.00  0.00            
ATOM    216    O HYP    18      61.280  58.270  54.510  1.00  0.00            
ATOM    217    N GLY    19      63.300  57.740  55.190  1.00  0.00            
ATOM    218    H GLY    19      64.140  57.220  54.950  1.00  0.00            
ATOM    219   CA GLY    19      63.420  58.610  56.410  1.00  0.00            
ATOM    220  HA1 GLY    19      64.360  58.340  56.890  1.00  0.00            
ATOM    221  HA2 GLY    19      62.570  58.430  57.070  1.00  0.00            
ATOM    222    C GLY    19      63.450  60.110  56.210  1.00  0.00            
ATOM    223    O GLY    19      64.440  60.750  56.540  1.00  0.00            
ATOM    224    N GLN    20      62.450  60.690  55.510  1.00  0.00            
ATOM    225    H GLN    20      61.780  60.110  55.030  1.00  0.00            
ATOM    226   CA GLN    20      62.640  62.070  54.970  1.00  0.00            
ATOM    227   HA GLN    20      63.700  62.160  54.730  1.00  0.00            
ATOM    228   CB GLN    20      61.890  62.210  53.630  1.00  0.00            
ATOM    229  HB1 GLN    20      62.060  63.210  53.230  1.00  0.00            
ATOM    230  HB2 GLN    20      60.840  62.230  53.930  1.00  0.00            
ATOM    231   CG GLN    20      62.350  61.220  52.580  1.00  0.00            
ATOM    232  HG1 GLN    20      61.850  61.460  51.640  1.00  0.00            
ATOM    233  HG2 GLN    20      62.070  60.200  52.850  1.00  0.00            
ATOM    234   CD GLN    20      63.800  61.340  52.210  1.00  0.00            
ATOM    235  OE1 GLN    20      64.630  60.640  52.720  1.00  0.00            
ATOM    236  NE2 GLN    20      64.110  62.310  51.380  1.00  0.00            
ATOM    237 1HE2 GLN    20      63.400  62.950  51.070  1.00  0.00            
ATOM    238 2HE2 GLN    20      65.100  62.510  51.310  1.00  0.00            
ATOM    239    C GLN    20      62.450  63.210  55.990  1.00  0.00            
ATOM    240    O GLN    20      62.010  64.300  55.690  1.00  0.00            
ATOM    241    N GLY    21      62.680  62.960  57.290  1.00  0.00            
ATOM    242    H GLY    21      63.090  62.040  57.430  1.00  0.00            
ATOM    243   CA GLY    21      62.650  63.990  58.360  1.00  0.00            
ATOM    244  HA1 GLY    21      62.310  63.640  59.340  1.00  0.00            
ATOM    245  HA2 GLY    21      61.960  64.770  58.050  1.00  0.00            
ATOM    246    C GLY    21      63.970  64.610  58.590  1.00  0.00            
ATOM    247    O GLY    21      65.030  64.010  58.370  1.00  0.00            
ATOM    248    N LEU    22      64.000  65.810  59.150  1.00  0.00            
ATOM    249    H LEU    22      63.150  66.310  59.390  1.00  0.00            
ATOM    250   CA LEU    22      65.210  66.650  59.150  1.00  0.00            
ATOM    251   HA LEU    22      65.820  66.380  58.290  1.00  0.00            
ATOM    252   CB LEU    22      64.740  68.130  58.980  1.00  0.00            
ATOM    253  HB1 LEU    22      65.390  68.830  59.500  1.00  0.00            
ATOM    254  HB2 LEU    22      63.780  68.240  59.490  1.00  0.00            
ATOM    255   CG LEU    22      64.600  68.450  57.470  1.00  0.00            
ATOM    256   HG LEU    22      65.570  68.200  57.030  1.00  0.00            
ATOM    257  CD1 LEU    22      63.510  67.610  56.810  1.00  0.00            
ATOM    258 1HD1 LEU    22      63.400  67.910  55.770  1.00  0.00            
ATOM    259 2HD1 LEU    22      63.860  66.580  56.670  1.00  0.00            
ATOM    260 3HD1 LEU    22      62.600  67.660  57.400  1.00  0.00            
ATOM    261  CD2 LEU    22      64.420  69.920  57.170  1.00  0.00            
ATOM    262 1HD2 LEU    22      64.060  70.130  56.160  1.00  0.00            
ATOM    263 2HD2 LEU    22      63.710  70.350  57.870  1.00  0.00            
ATOM    264 3HD2 LEU    22      65.380  70.430  57.270  1.00  0.00            
ATOM    265    C LEU    22      66.020  66.340  60.470  1.00  0.00            
ATOM    266    O LEU    22      65.430  66.320  61.530  1.00  0.00            
ATOM    267    N ARG    23      67.300  66.060  60.360  1.00  0.00            
ATOM    268    H ARG    23      67.620  66.120  59.400  1.00  0.00            
ATOM    269   CA ARG    23      68.260  65.860  61.520  1.00  0.00            
ATOM    270   HA ARG    23      67.760  66.190  62.430  1.00  0.00            
ATOM    271   CB ARG    23      68.580  64.380  61.750  1.00  0.00            
ATOM    272  HB1 ARG    23      69.180  64.020  60.920  1.00  0.00            
ATOM    273  HB2 ARG    23      67.630  63.840  61.810  1.00  0.00            
ATOM    274   CG ARG    23      69.270  64.100  63.100  1.00  0.00            
ATOM    275  HG1 ARG    23      68.820  64.650  63.930  1.00  0.00            
ATOM    276  HG2 ARG    23      70.310  64.420  63.080  1.00  0.00            
ATOM    277   CD ARG    23      69.140  62.580  63.430  1.00  0.00            
ATOM    278  HD1 ARG    23      68.130  62.300  63.730  1.00  0.00            
ATOM    279  HD2 ARG    23      69.800  62.430  64.290  1.00  0.00            
ATOM    280   NE ARG    23      69.470  61.680  62.340  1.00  0.00            
ATOM    281   HE ARG    23      68.770  61.240  61.750  1.00  0.00            
ATOM    282   CZ ARG    23      70.690  61.520  61.840  1.00  0.00            
ATOM    283  NH1 ARG    23      70.890  60.900  60.740  1.00  0.00            
ATOM    284 1HH1 ARG    23      70.030  60.640  60.270  1.00  0.00            
ATOM    285 2HH1 ARG    23      71.760  60.830  60.250  1.00  0.00            
ATOM    286  NH2 ARG    23      71.810  61.990  62.380  1.00  0.00            
ATOM    287 1HH2 ARG    23      71.830  62.400  63.300  1.00  0.00            
ATOM    288 2HH2 ARG    23      72.720  61.780  62.010  1.00  0.00            
ATOM    289    C ARG    23      69.480  66.750  61.320  1.00  0.00            
ATOM    290    O ARG    23      70.550  66.540  61.890  1.00  0.00            
ATOM    291    N GLY    25      69.380  67.810  60.510  1.00  0.00            
ATOM    292    H GLY    25      68.440  67.970  60.170  1.00  0.00            
ATOM    293   CA GLY    25      70.500  68.660  60.100  1.00  0.00            
ATOM    294  HA1 GLY    25      70.480  68.980  59.060  1.00  0.00            
ATOM    295  HA2 GLY    25      71.360  68.000  60.200  1.00  0.00            
ATOM    296    C GLY    25      70.790  69.800  61.070  1.00  0.00            
ATOM    297    O GLY    25      69.960  70.180  61.830  1.00  0.00            
ATOM    298    N PRO    26      72.060  70.370  61.050  1.00  0.00            
ATOM    299   CD PRO    26      73.210  69.760  60.460  1.00  0.00            
ATOM    300  HD1 PRO    26      72.990  69.600  59.410  1.00  0.00            
ATOM    301  HD2 PRO    26      73.320  68.760  60.900  1.00  0.00            
ATOM    302   CG PRO    26      74.410  70.660  60.730  1.00  0.00            
ATOM    303  HG1 PRO    26      74.460  71.270  59.820  1.00  0.00            
ATOM    304  HG2 PRO    26      75.310  70.130  61.010  1.00  0.00            
ATOM    305   CB PRO    26      73.920  71.480  61.990  1.00  0.00            
ATOM    306  HB1 PRO    26      74.360  72.470  62.080  1.00  0.00            
ATOM    307  HB2 PRO    26      74.170  70.910  62.890  1.00  0.00            
ATOM    308   CA PRO    26      72.410  71.570  61.840  1.00  0.00            
ATOM    309   HA PRO    26      72.020  71.360  62.840  1.00  0.00            
ATOM    310    C PRO    26      71.910  72.950  61.420  1.00  0.00            
ATOM    311    O PRO    26      71.820  73.230  60.220  1.00  0.00            
ATOM    312    N HYP    27      71.620  73.930  62.220  1.00  0.00            
ATOM    313  CD2 HYP    27      71.590  73.810  63.660  1.00  0.00            
ATOM    314 1HD2 HYP    27      72.590  73.930  64.080  1.00  0.00            
ATOM    315 2HD2 HYP    27      71.130  72.880  63.980  1.00  0.00            
ATOM    316   CG HYP    27      70.590  74.830  64.200  1.00  0.00            
ATOM    317   HG HYP    27      70.910  75.120  65.200  1.00  0.00            
ATOM    318  OD1 HYP    27      69.230  74.450  64.110  1.00  0.00            
ATOM    319  HD1 HYP    27      68.870  74.360  65.000  1.00  0.00            
ATOM    320   CB HYP    27      70.790  75.980  63.270  1.00  0.00            
ATOM    321  HB1 HYP    27      71.660  76.500  63.670  1.00  0.00            
ATOM    322  HB2 HYP    27      69.970  76.680  63.170  1.00  0.00            
ATOM    323   CA HYP    27      71.200  75.270  61.910  1.00  0.00            
ATOM    324   HA HYP    27      70.310  75.200  61.290  1.00  0.00            
ATOM    325    C HYP    27      72.270  75.980  61.100  1.00  0.00            
ATOM    326    O HYP    27      73.440  75.990  61.460  1.00  0.00            
ATOM    327    N GLY    28      71.830  76.730  60.020  1.00  0.00            
ATOM    328    H GLY    28      70.860  76.680  59.750  1.00  0.00            
ATOM    329   CA GLY    28      72.670  77.670  59.300  1.00  0.00            
ATOM    330  HA1 GLY    28      72.330  78.030  58.330  1.00  0.00            
ATOM    331  HA2 GLY    28      73.560  77.110  59.020  1.00  0.00            
ATOM    332    C GLY    28      73.070  78.900  60.120  1.00  0.00            
ATOM    333    O GLY    28      72.630  79.120  61.260  1.00  0.00            
ATOM    334    N PRO    29      73.990  79.800  59.610  1.00  0.00            
ATOM    335   CD PRO    29      74.700  79.590  58.370  1.00  0.00            
ATOM    336  HD1 PRO    29      73.990  79.360  57.580  1.00  0.00            
ATOM    337  HD2 PRO    29      75.320  78.690  58.440  1.00  0.00            
ATOM    338   CG PRO    29      75.540  80.850  58.140  1.00  0.00            
ATOM    339  HG1 PRO    29      75.010  81.670  57.650  1.00  0.00            
ATOM    340  HG2 PRO    29      76.410  80.620  57.520  1.00  0.00            
ATOM    341   CB PRO    29      75.870  81.300  59.560  1.00  0.00            
ATOM    342  HB1 PRO    29      76.240  82.320  59.700  1.00  0.00            
ATOM    343  HB2 PRO    29      76.730  80.720  59.900  1.00  0.00            
ATOM    344   CA PRO    29      74.580  80.960  60.320  1.00  0.00            
ATOM    345   HA PRO    29      74.840  80.690  61.350  1.00  0.00            
ATOM    346    C PRO    29      73.520  82.140  60.450  1.00  0.00            
ATOM    347    O PRO    29      72.580  82.200  59.670  1.00  0.00            
ATOM    348    N HYP    30      73.760  83.140  61.380  1.00  0.00            
ATOM    349  CD2 HYP    30      74.710  83.170  62.480  1.00  0.00            
ATOM    350 1HD2 HYP    30      75.690  83.320  62.030  1.00  0.00            
ATOM    351 2HD2 HYP    30      74.590  82.150  62.840  1.00  0.00            
ATOM    352   CG HYP    30      74.080  84.190  63.400  1.00  0.00            
ATOM    353   HG HYP    30      74.830  84.660  64.040  1.00  0.00            
ATOM    354  OD1 HYP    30      73.190  83.620  64.360  1.00  0.00            
ATOM    355  HD1 HYP    30      72.770  84.320  64.850  1.00  0.00            
ATOM    356   CB HYP    30      73.400  85.250  62.510  1.00  0.00            
ATOM    357  HB1 HYP    30      74.130  86.000  62.200  1.00  0.00            
ATOM    358  HB2 HYP    30      72.540  85.640  63.040  1.00  0.00            
ATOM    359   CA HYP    30      72.970  84.340  61.310  1.00  0.00            
ATOM    360   HA HYP    30      71.990  83.960  61.590  1.00  0.00            
ATOM    361    C HYP    30      72.960  85.110  59.950  1.00  0.00            
ATOM    362    O HYP    30      73.850  85.130  59.110  1.00  0.00            
ATOM    363    N GLY    31      71.760  85.780  59.860  1.00  0.00            
ATOM    364    H GLY    31      71.050  85.710  60.580  1.00  0.00            
ATOM    365   CA GLY    31      71.480  86.510  58.620  1.00  0.00            
ATOM    366  HA1 GLY    31      70.410  86.710  58.600  1.00  0.00            
ATOM    367  HA2 GLY    31      71.690  85.770  57.850  1.00  0.00            
ATOM    368    C GLY    31      72.290  87.810  58.480  1.00  0.00            
ATOM    369    O GLY    31      73.080  88.190  59.350  1.00  0.00            
ATOM    370    N PRO    32      72.140  88.540  57.330  1.00  0.00            
ATOM    371   CD PRO    32      71.660  88.130  56.000  1.00  0.00            
ATOM    372  HD1 PRO    32      70.570  88.170  55.960  1.00  0.00            
ATOM    373  HD2 PRO    32      72.070  87.130  55.860  1.00  0.00            
ATOM    374   CG PRO    32      72.260  89.110  54.960  1.00  0.00            
ATOM    375  HG1 PRO    32      71.500  89.300  54.200  1.00  0.00            
ATOM    376  HG2 PRO    32      73.180  88.750  54.500  1.00  0.00            
ATOM    377   CB PRO    32      72.420  90.390  55.700  1.00  0.00            
ATOM    378  HB1 PRO    32      71.470  90.930  55.710  1.00  0.00            
ATOM    379  HB2 PRO    32      73.210  90.990  55.250  1.00  0.00            
ATOM    380   CA PRO    32      72.720  89.850  57.130  1.00  0.00            
ATOM    381   HA PRO    32      73.780  89.600  57.080  1.00  0.00            
ATOM    382    C PRO    32      72.350  90.810  58.300  1.00  0.00            
ATOM    383    O PRO    32      71.190  90.890  58.640  1.00  0.00            
ATOM    384    N HYP    33      73.240  91.700  58.800  1.00  0.00            
ATOM    385  CD2 HYP    33      74.700  91.610  58.590  1.00  0.00            
ATOM    386 1HD2 HYP    33      75.020  92.320  57.820  1.00  0.00            
ATOM    387 2HD2 HYP    33      75.060  90.580  58.480  1.00  0.00            
ATOM    388   CG HYP    33      75.290  92.200  59.880  1.00  0.00            
ATOM    389   HG HYP    33      76.280  92.640  59.740  1.00  0.00            
ATOM    390  OD1 HYP    33      75.270  91.270  60.860  1.00  0.00            
ATOM    391  HD1 HYP    33      75.380  91.670  61.730  1.00  0.00            
ATOM    392   CB HYP    33      74.300  93.310  60.280  1.00  0.00            
ATOM    393  HB1 HYP    33      74.600  94.220  59.760  1.00  0.00            
ATOM    394  HB2 HYP    33      74.300  93.570  61.340  1.00  0.00            
ATOM    395   CA HYP    33      72.980  92.790  59.770  1.00  0.00            
ATOM    396   HA HYP    33      72.530  92.270  60.610  1.00  0.00            
ATOM    397    C HYP    33      72.030  93.820  59.160  1.00  0.00            
ATOM    398    O HYP    33      72.350  94.410  58.110  1.00  0.00            
ATOM    399    N GLY    34      70.890  94.020  59.910  1.00  0.00            
ATOM    400    H GLY    34      70.650  93.460  60.710  1.00  0.00            
ATOM    401   CA GLY    34      69.910  95.080  59.550  1.00  0.00            
ATOM    402  HA1 GLY    34      70.500  95.980  59.370  1.00  0.00            
ATOM    403  HA2 GLY    34      69.190  95.240  60.360  1.00  0.00            
ATOM    404    C GLY    34      69.200  94.740  58.210  1.00  0.00            
ATOM    405    O GLY    34      69.430  93.720  57.500  1.00  0.00            
ATOM    406    N NH2    35      68.180  95.550  57.910  1.00  0.00            
ATOM    407   H2 NH2    35      67.840  96.280  58.510  1.00  0.00            
ATOM    408   H1 NH2    35      67.594  94.964  57.324  1.00  0.00            
ATOM    409  CH3 ACE     1      40.680  15.520  54.530  1.00  0.00            
ATOM    410 1HH3 ACE     1      41.250  14.830  55.150  1.00  0.00            
ATOM    411 2HH3 ACE     1      39.890  16.030  55.090  1.00  0.00            
ATOM    412 3HH3 ACE     1      40.240  14.990  53.690  1.00  0.00            
ATOM    413    C ACE     1      41.520  16.660  53.980  1.00  0.00            
ATOM    414    O ACE     1      42.710  16.500  53.790  1.00  0.00            
ATOM    415    N PRO     2      40.910  17.880  53.830  1.00  0.00            
ATOM    416   CD PRO     2      39.490  18.110  53.680  1.00  0.00            
ATOM    417  HD1 PRO     2      38.940  18.350  54.590  1.00  0.00            
ATOM    418  HD2 PRO     2      38.970  17.220  53.320  1.00  0.00            
ATOM    419   CG PRO     2      39.390  19.220  52.670  1.00  0.00            
ATOM    420  HG1 PRO     2      38.450  19.740  52.830  1.00  0.00            
ATOM    421  HG2 PRO     2      39.570  18.840  51.660  1.00  0.00            
ATOM    422   CB PRO     2      40.540  20.090  53.100  1.00  0.00            
ATOM    423  HB1 PRO     2      40.250  20.640  54.000  1.00  0.00            
ATOM    424  HB2 PRO     2      40.840  20.800  52.320  1.00  0.00            
ATOM    425   CA PRO     2      41.610  19.070  53.360  1.00  0.00            
ATOM    426   HA PRO     2      42.090  18.890  52.400  1.00  0.00            
ATOM    427    C PRO     2      42.740  19.560  54.250  1.00  0.00            
ATOM    428    O PRO     2      42.710  19.320  55.480  1.00  0.00            
ATOM    429    N HYP     3      43.680  20.340  53.750  1.00  0.00            
ATOM    430  CD2 HYP     3      43.950  20.650  52.360  1.00  0.00            
ATOM    431 1HD2 HYP     3      43.300  21.370  51.870  1.00  0.00            
ATOM    432 2HD2 HYP     3      43.970  19.760  51.740  1.00  0.00            
ATOM    433   CG HYP     3      45.340  21.170  52.320  1.00  0.00            
ATOM    434   HG HYP     3      45.500  21.860  51.490  1.00  0.00            
ATOM    435  OD1 HYP     3      46.340  20.140  52.260  1.00  0.00            
ATOM    436  HD1 HYP     3      46.080  19.420  51.680  1.00  0.00            
ATOM    437   CB HYP     3      45.500  21.850  53.720  1.00  0.00            
ATOM    438  HB1 HYP     3      45.260  22.900  53.590  1.00  0.00            
ATOM    439  HB2 HYP     3      46.470  21.800  54.220  1.00  0.00            
ATOM    440   CA HYP     3      44.580  21.110  54.600  1.00  0.00            
ATOM    441   HA HYP     3      45.110  20.450  55.280  1.00  0.00            
ATOM    442    C HYP     3      43.750  22.080  55.450  1.00  0.00            
ATOM    443    O HYP     3      42.620  22.450  54.970  1.00  0.00            
ATOM    444    N GLY     4      44.190  22.470  56.630  1.00  0.00            
ATOM    445    H GLY     4      45.060  22.110  56.990  1.00  0.00            
ATOM    446   CA GLY     4      43.230  23.090  57.580  1.00  0.00            
ATOM    447  HA1 GLY     4      43.500  22.810  58.600  1.00  0.00            
ATOM    448  HA2 GLY     4      42.210  22.770  57.400  1.00  0.00            
ATOM    449    C GLY     4      43.240  24.650  57.460  1.00  0.00            
ATOM    450    O GLY     4      43.690  25.160  56.440  1.00  0.00            
ATOM    451    N PRO     5      42.770  25.380  58.480  1.00  0.00            
ATOM    452   CD PRO     5      42.290  24.830  59.750  1.00  0.00            
ATOM    453  HD1 PRO     5      43.070  24.630  60.490  1.00  0.00            
ATOM    454  HD2 PRO     5      41.600  24.000  59.590  1.00  0.00            
ATOM    455   CG PRO     5      41.410  25.940  60.330  1.00  0.00            
ATOM    456  HG1 PRO     5      41.160  25.900  61.390  1.00  0.00            
ATOM    457  HG2 PRO     5      40.490  25.750  59.780  1.00  0.00            
ATOM    458   CB PRO     5      42.150  27.210  59.880  1.00  0.00            
ATOM    459  HB1 PRO     5      42.930  27.460  60.600  1.00  0.00            
ATOM    460  HB2 PRO     5      41.410  28.000  59.840  1.00  0.00            
ATOM    461   CA PRO     5      42.660  26.870  58.490  1.00  0.00            
ATOM    462   HA PRO     5      41.890  27.060  57.740  1.00  0.00            
ATOM    463    C PRO     5      43.990  27.520  58.190  1.00  0.00            
ATOM    464    O PRO     5      45.010  26.980  58.610  1.00  0.00            
ATOM    465    N HYP     6      44.060  28.640  57.490  1.00  0.00            
ATOM    466  CD2 HYP     6      42.910  29.330  56.820  1.00  0.00            
ATOM    467 1HD2 HYP     6      42.360  29.870  57.600  1.00  0.00            
ATOM    468 2HD2 HYP     6      42.220  28.570  56.470  1.00  0.00            
ATOM    469   CG HYP     6      43.550  30.200  55.790  1.00  0.00            
ATOM    470   HG HYP     6      43.000  31.090  55.480  1.00  0.00            
ATOM    471  OD1 HYP     6      43.900  29.450  54.650  1.00  0.00            
ATOM    472  HD1 HYP     6      44.040  30.020  53.890  1.00  0.00            
ATOM    473   CB HYP     6      44.750  30.700  56.590  1.00  0.00            
ATOM    474  HB1 HYP     6      44.470  31.560  57.210  1.00  0.00            
ATOM    475  HB2 HYP     6      45.610  31.080  56.040  1.00  0.00            
ATOM    476   CA HYP     6      45.210  29.500  57.420  1.00  0.00            
ATOM    477   HA HYP     6      45.860  28.850  56.830  1.00  0.00            
ATOM    478    C HYP     6      45.640  29.910  58.810  1.00  0.00            
ATOM    479    O HYP     6      44.910  30.000  59.830  1.00  0.00            
ATOM    480    N GLY     7      46.960  30.240  58.890  1.00  0.00            
ATOM    481    H GLY     7      47.360  30.160  57.970  1.00  0.00            
ATOM    482   CA GLY     7      47.730  30.720  60.080  1.00  0.00            
ATOM    483  HA1 GLY     7      48.820  30.670  60.000  1.00  0.00            
ATOM    484  HA2 GLY     7      47.540  30.050  60.930  1.00  0.00            
ATOM    485    C GLY     7      47.360  32.150  60.500  1.00  0.00            
ATOM    486    O GLY     7      46.460  32.800  59.920  1.00  0.00            
ATOM    487    N PRO     8      48.010  32.630  61.580  1.00  0.00            
ATOM    488   CD PRO     8      48.600  31.810  62.630  1.00  0.00            
ATOM    489  HD1 PRO     8      49.660  31.720  62.410  1.00  0.00            
ATOM    490  HD2 PRO     8      48.080  30.870  62.810  1.00  0.00            
ATOM    491   CG PRO     8      48.430  32.720  63.900  1.00  0.00            
ATOM    492  HG1 PRO     8      49.230  32.420  64.580  1.00  0.00            
ATOM    493  HG2 PRO     8      47.430  32.750  64.340  1.00  0.00            
ATOM    494   CB PRO     8      48.690  34.140  63.310  1.00  0.00            
ATOM    495  HB1 PRO     8      49.750  34.270  63.130  1.00  0.00            
ATOM    496  HB2 PRO     8      48.280  34.900  63.980  1.00  0.00            
ATOM    497   CA PRO     8      48.050  34.040  61.920  1.00  0.00            
ATOM    498   HA PRO     8      47.020  34.380  61.990  1.00  0.00            
ATOM    499    C PRO     8      48.750  34.920  60.880  1.00  0.00            
ATOM    500    O PRO     8      49.620  34.420  60.140  1.00  0.00            
ATOM    501    N HYP     9      48.490  36.270  60.830  1.00  0.00            
ATOM    502  CD2 HYP     9      47.450  36.940  61.630  1.00  0.00            
ATOM    503 1HD2 HYP     9      47.780  37.250  62.620  1.00  0.00            
ATOM    504 2HD2 HYP     9      46.550  36.340  61.700  1.00  0.00            
ATOM    505   CG HYP     9      47.210  38.140  60.780  1.00  0.00            
ATOM    506   HG HYP     9      46.700  38.870  61.400  1.00  0.00            
ATOM    507  OD1 HYP     9      46.440  37.820  59.710  1.00  0.00            
ATOM    508  HD1 HYP     9      45.570  37.500  59.950  1.00  0.00            
ATOM    509   CB HYP     9      48.670  38.620  60.390  1.00  0.00            
ATOM    510  HB1 HYP     9      49.100  39.080  61.280  1.00  0.00            
ATOM    511  HB2 HYP     9      48.670  39.310  59.540  1.00  0.00            
ATOM    512   CA HYP     9      49.250  37.300  60.080  1.00  0.00            
ATOM    513   HA HYP     9      49.040  37.070  59.040  1.00  0.00            
ATOM    514    C HYP     9      50.780  37.180  60.290  1.00  0.00            
ATOM    515    O HYP     9      51.340  36.970  61.390  1.00  0.00            
ATOM    516    N GLY    10      51.490  37.460  59.230  1.00  0.00            
ATOM    517    H GLY    10      51.090  37.760  58.350  1.00  0.00            
ATOM    518   CA GLY    10      53.020  37.550  59.200  1.00  0.00            
ATOM    519  HA1 GLY    10      53.340  37.830  58.200  1.00  0.00            
ATOM    520  HA2 GLY    10      53.340  36.560  59.520  1.00  0.00            
ATOM    521    C GLY    10      53.720  38.520  60.100  1.00  0.00            
ATOM    522    O GLY    10      53.080  39.520  60.360  1.00  0.00            
ATOM    523    N PRO    11      54.990  38.320  60.320  1.00  0.00            
ATOM    524   CD PRO    11      55.790  37.140  59.920  1.00  0.00            
ATOM    525  HD1 PRO    11      56.050  37.180  58.860  1.00  0.00            
ATOM    526  HD2 PRO    11      55.240  36.260  60.240  1.00  0.00            
ATOM    527   CG PRO    11      57.130  37.220  60.680  1.00  0.00            
ATOM    528  HG1 PRO    11      57.940  36.750  60.130  1.00  0.00            
ATOM    529  HG2 PRO    11      56.960  36.750  61.660  1.00  0.00            
ATOM    530   CB PRO    11      57.280  38.690  60.700  1.00  0.00            
ATOM    531  HB1 PRO    11      57.780  39.130  59.830  1.00  0.00            
ATOM    532  HB2 PRO    11      57.990  38.940  61.490  1.00  0.00            
ATOM    533   CA PRO    11      55.890  39.360  60.870  1.00  0.00            
ATOM    534   HA PRO    11      55.760  39.410  61.950  1.00  0.00            
ATOM    535    C PRO    11      55.950  40.720  60.090  1.00  0.00            
ATOM    536    O PRO    11      55.670  40.710  58.900  1.00  0.00            
ATOM    537    N HYP    12      56.420  41.780  60.740  1.00  0.00            
ATOM    538  CD2 HYP    12      56.630  41.880  62.150  1.00  0.00            
ATOM    539 1HD2 HYP    12      57.670  41.710  62.430  1.00  0.00            
ATOM    540 2HD2 HYP    12      56.000  41.260  62.780  1.00  0.00            
ATOM    541   CG HYP    12      56.140  43.330  62.390  1.00  0.00            
ATOM    542   HG HYP    12      56.620  43.720  63.280  1.00  0.00            
ATOM    543  OD1 HYP    12      54.800  43.390  62.590  1.00  0.00            
ATOM    544  HD1 HYP    12      54.600  42.780  63.300  1.00  0.00            
ATOM    545   CB HYP    12      56.700  44.090  61.220  1.00  0.00            
ATOM    546  HB1 HYP    12      57.690  44.390  61.570  1.00  0.00            
ATOM    547  HB2 HYP    12      56.170  45.020  61.000  1.00  0.00            
ATOM    548   CA HYP    12      56.630  43.060  60.140  1.00  0.00            
ATOM    549   HA HYP    12      55.860  43.320  59.400  1.00  0.00            
ATOM    550    C HYP    12      57.940  43.070  59.320  1.00  0.00            
ATOM    551    O HYP    12      58.880  42.300  59.630  1.00  0.00            
ATOM    552    N GLY    13      57.900  43.680  58.120  1.00  0.00            
ATOM    553    H GLY    13      57.040  44.170  57.940  1.00  0.00            
ATOM    554   CA GLY    13      58.790  43.510  57.040  1.00  0.00            
ATOM    555  HA1 GLY    13      58.350  43.860  56.110  1.00  0.00            
ATOM    556  HA2 GLY    13      58.980  42.460  56.860  1.00  0.00            
ATOM    557    C GLY    13      60.130  44.200  57.300  1.00  0.00            
ATOM    558    O GLY    13      60.330  44.710  58.410  1.00  0.00            
ATOM    559    N PRO    14      60.970  44.280  56.290  1.00  0.00            
ATOM    560   CD PRO    14      60.950  43.360  55.070  1.00  0.00            
ATOM    561  HD1 PRO    14      60.570  43.900  54.210  1.00  0.00            
ATOM    562  HD2 PRO    14      60.350  42.450  55.200  1.00  0.00            
ATOM    563   CG PRO    14      62.400  43.100  54.770  1.00  0.00            
ATOM    564  HG1 PRO    14      62.620  42.890  53.720  1.00  0.00            
ATOM    565  HG2 PRO    14      62.760  42.300  55.400  1.00  0.00            
ATOM    566   CB PRO    14      63.060  44.430  55.170  1.00  0.00            
ATOM    567  HB1 PRO    14      62.940  45.150  54.370  1.00  0.00            
ATOM    568  HB2 PRO    14      64.120  44.210  55.340  1.00  0.00            
ATOM    569   CA PRO    14      62.310  44.840  56.440  1.00  0.00            
ATOM    570   HA PRO    14      62.760  44.300  57.280  1.00  0.00            
ATOM    571    C PRO    14      62.460  46.340  56.620  1.00  0.00            
ATOM    572    O PRO    14      61.630  47.060  55.980  1.00  0.00            
ATOM    573    N HYP    15      63.450  46.920  57.370  1.00  0.00            
ATOM    574  CD2 HYP    15      64.510  46.190  58.100  1.00  0.00            
ATOM    575 1HD2 HYP    15      65.390  46.070  57.470  1.00  0.00            
ATOM    576 2HD2 HYP    15      64.180  45.230  58.510  1.00  0.00            
ATOM    577   CG HYP    15      64.790  47.130  59.240  1.00  0.00            
ATOM    578   HG HYP    15      65.690  46.850  59.780  1.00  0.00            
ATOM    579  OD1 HYP    15      63.730  47.030  60.230  1.00  0.00            
ATOM    580  HD1 HYP    15      63.560  46.090  60.210  1.00  0.00            
ATOM    581   CB HYP    15      64.710  48.490  58.610  1.00  0.00            
ATOM    582  HB1 HYP    15      65.660  48.660  58.100  1.00  0.00            
ATOM    583  HB2 HYP    15      64.480  49.350  59.250  1.00  0.00            
ATOM    584   CA HYP    15      63.500  48.320  57.580  1.00  0.00            
ATOM    585   HA HYP    15      62.640  48.750  58.100  1.00  0.00            
ATOM    586    C HYP    15      63.750  49.200  56.330  1.00  0.00            
ATOM    587    O HYP    15      64.500  48.750  55.400  1.00  0.00            
ATOM    588    N GLY    16      63.310  50.460  56.390  1.00  0.00            
ATOM    589    H GLY    16      62.790  50.760  57.210  1.00  0.00            
ATOM    590   CA GLY    16      63.560  51.510  55.380  1.00  0.00            
ATOM    591  HA1 GLY    16      62.820  52.270  55.630  1.00  0.00            
ATOM    592  HA2 GLY    16      63.440  51.100  54.380  1.00  0.00            
ATOM    593    C GLY    16      64.870  52.260  55.460  1.00  0.00            
ATOM    594    O GLY    16      65.700  52.100  56.370  1.00  0.00            
ATOM    595    N GLU    17      65.010  53.160  54.550  1.00  0.00            
ATOM    596    H GLU    17      64.370  53.130  53.760  1.00  0.00            
ATOM    597   CA GLU    17      66.300  53.660  54.210  1.00  0.00            
ATOM    598   HA GLU    17      67.130  53.010  54.480  1.00  0.00            
ATOM    599   CB GLU    17      66.340  53.790  52.730  1.00  0.00            
ATOM    600  HB1 GLU    17      65.550  54.480  52.420  1.00  0.00            
ATOM    601  HB2 GLU    17      66.150  52.830  52.240  1.00  0.00            
ATOM    602   CG GLU    17      67.620  54.460  52.200  1.00  0.00            
ATOM    603  HG1 GLU    17      67.550  55.500  52.510  1.00  0.00            
ATOM    604  HG2 GLU    17      67.450  54.470  51.120  1.00  0.00            
ATOM    605   CD GLU    17      68.930  53.780  52.610  1.00  0.00            
ATOM    606  OE1 GLU    17      69.930  54.450  52.920  1.00  0.00            
ATOM    607  OE2 GLU    17      68.910  52.570  52.520  1.00  0.00            
ATOM    608    C GLU    17      66.510  55.010  54.920  1.00  0.00            
ATOM    609    O GLU    17      65.650  55.920  54.790  1.00  0.00            
ATOM    610    N HYP    18      67.550  55.130  55.730  1.00  0.00            
ATOM    611  CD2 HYP    18      68.490  54.130  56.140  1.00  0.00            
ATOM    612 1HD2 HYP    18      69.380  53.950  55.550  1.00  0.00            
ATOM    613 2HD2 HYP    18      67.990  53.170  56.310  1.00  0.00            
ATOM    614   CG HYP    18      69.010  54.720  57.460  1.00  0.00            
ATOM    615   HG HYP    18      70.000  54.300  57.640  1.00  0.00            
ATOM    616  OD1 HYP    18      68.000  54.370  58.440  1.00  0.00            
ATOM    617  HD1 HYP    18      68.240  53.460  58.660  1.00  0.00            
ATOM    618   CB HYP    18      69.130  56.210  57.150  1.00  0.00            
ATOM    619  HB1 HYP    18      69.860  56.290  56.340  1.00  0.00            
ATOM    620  HB2 HYP    18      69.160  56.800  58.060  1.00  0.00            
ATOM    621   CA HYP    18      67.780  56.410  56.520  1.00  0.00            
ATOM    622   HA HYP    18      66.940  56.470  57.210  1.00  0.00            
ATOM    623    C HYP    18      67.860  57.630  55.530  1.00  0.00            
ATOM    624    O HYP    18      68.200  57.430  54.380  1.00  0.00            
ATOM    625    N GLY    19      67.510  58.840  55.950  1.00  0.00            
ATOM    626    H GLY    19      67.240  59.000  56.910  1.00  0.00            
ATOM    627   CA GLY    19      67.010  59.880  55.040  1.00  0.00            
ATOM    628  HA1 GLY    19      66.420  60.610  55.600  1.00  0.00            
ATOM    629  HA2 GLY    19      66.340  59.460  54.300  1.00  0.00            
ATOM    630    C GLY    19      68.060  60.720  54.230  1.00  0.00            
ATOM    631    O GLY    19      69.210  60.910  54.610  1.00  0.00            
ATOM    632    N GLN    20      67.600  61.220  53.110  1.00  0.00            
ATOM    633    H GLN    20      66.610  61.190  52.880  1.00  0.00            
ATOM    634   CA GLN    20      68.520  61.670  52.070  1.00  0.00            
ATOM    635   HA GLN    20      69.450  62.050  52.500  1.00  0.00            
ATOM    636   CB GLN    20      68.990  60.440  51.290  1.00  0.00            
ATOM    637  HB1 GLN    20      69.680  59.770  51.800  1.00  0.00            
ATOM    638  HB2 GLN    20      69.550  60.800  50.430  1.00  0.00            
ATOM    639   CG GLN    20      67.840  59.700  50.600  1.00  0.00            
ATOM    640  HG1 GLN    20      67.200  60.440  50.110  1.00  0.00            
ATOM    641  HG2 GLN    20      67.170  59.170  51.270  1.00  0.00            
ATOM    642   CD GLN    20      68.220  58.560  49.620  1.00  0.00            
ATOM    643  OE1 GLN    20      67.870  58.550  48.450  1.00  0.00            
ATOM    644  NE2 GLN    20      69.010  57.640  49.970  1.00  0.00            
ATOM    645 1HE2 GLN    20      69.320  57.630  50.930  1.00  0.00            
ATOM    646 2HE2 GLN    20      69.260  56.910  49.330  1.00  0.00            
ATOM    647    C GLN    20      67.920  62.810  51.210  1.00  0.00            
ATOM    648    O GLN    20      66.730  62.820  50.990  1.00  0.00            
ATOM    649    N GLY    21      68.750  63.670  50.620  1.00  0.00            
ATOM    650    H GLY    21      69.730  63.460  50.660  1.00  0.00            
ATOM    651   CA GLY    21      68.470  64.840  49.790  1.00  0.00            
ATOM    652  HA1 GLY    21      67.610  64.610  49.160  1.00  0.00            
ATOM    653  HA2 GLY    21      69.340  65.040  49.170  1.00  0.00            
ATOM    654    C GLY    21      67.990  66.010  50.700  1.00  0.00            
ATOM    655    O GLY    21      67.340  66.940  50.210  1.00  0.00            
ATOM    656    N LEU    22      68.230  65.960  52.020  1.00  0.00            
ATOM    657    H LEU    22      68.880  65.240  52.310  1.00  0.00            
ATOM    658   CA LEU    22      67.730  66.840  53.090  1.00  0.00            
ATOM    659   HA LEU    22      66.940  67.550  52.820  1.00  0.00            
ATOM    660   CB LEU    22      67.290  66.010  54.300  1.00  0.00            
ATOM    661  HB1 LEU    22      66.750  66.710  54.940  1.00  0.00            
ATOM    662  HB2 LEU    22      68.120  65.730  54.940  1.00  0.00            
ATOM    663   CG LEU    22      66.420  64.780  53.980  1.00  0.00            
ATOM    664   HG LEU    22      66.990  63.980  53.510  1.00  0.00            
ATOM    665  CD1 LEU    22      66.110  64.190  55.370  1.00  0.00            
ATOM    666 1HD1 LEU    22      65.700  64.980  56.010  1.00  0.00            
ATOM    667 2HD1 LEU    22      65.320  63.470  55.160  1.00  0.00            
ATOM    668 3HD1 LEU    22      67.020  63.720  55.740  1.00  0.00            
ATOM    669  CD2 LEU    22      65.170  65.080  53.070  1.00  0.00            
ATOM    670 1HD2 LEU    22      64.770  66.070  53.290  1.00  0.00            
ATOM    671 2HD2 LEU    22      65.540  65.030  52.050  1.00  0.00            
ATOM    672 3HD2 LEU    22      64.400  64.320  53.150  1.00  0.00            
ATOM    673    C LEU    22      68.850  67.780  53.500  1.00  0.00            
ATOM    674    O LEU    22      69.980  67.440  53.260  1.00  0.00            
ATOM    675    N ARG    23      68.520  68.800  54.320  1.00  0.00            
ATOM    676    H ARG    23      67.580  68.780  54.680  1.00  0.00            
ATOM    677   CA ARG    23      69.550  69.690  54.870  1.00  0.00            
ATOM    678   HA ARG    23      70.440  69.100  55.090  1.00  0.00            
ATOM    679   CB ARG    23      69.800  70.680  53.690  1.00  0.00            
ATOM    680  HB1 ARG    23      68.900  71.200  53.360  1.00  0.00            
ATOM    681  HB2 ARG    23      69.930  70.090  52.790  1.00  0.00            
ATOM    682   CG ARG    23      70.850  71.750  53.950  1.00  0.00            
ATOM    683  HG1 ARG    23      71.830  71.290  54.070  1.00  0.00            
ATOM    684  HG2 ARG    23      70.650  72.400  54.800  1.00  0.00            
ATOM    685   CD ARG    23      70.890  72.610  52.700  1.00  0.00            
ATOM    686  HD1 ARG    23      69.890  73.010  52.500  1.00  0.00            
ATOM    687  HD2 ARG    23      71.000  71.960  51.830  1.00  0.00            
ATOM    688   NE ARG    23      71.990  73.570  52.720  1.00  0.00            
ATOM    689   HE ARG    23      72.670  73.440  53.460  1.00  0.00            
ATOM    690   CZ ARG    23      71.990  74.720  52.140  1.00  0.00            
ATOM    691  NH1 ARG    23      72.870  75.680  52.370  1.00  0.00            
ATOM    692 1HH1 ARG    23      73.580  75.420  53.040  1.00  0.00            
ATOM    693 2HH1 ARG    23      73.090  76.350  51.640  1.00  0.00            
ATOM    694  NH2 ARG    23      71.210  74.930  51.080  1.00  0.00            
ATOM    695 1HH2 ARG    23      70.680  74.110  50.800  1.00  0.00            
ATOM    696 2HH2 ARG    23      71.030  75.820  50.650  1.00  0.00            
ATOM    697    C ARG    23      69.060  70.310  56.200  1.00  0.00            
ATOM    698    O ARG    23      67.860  70.420  56.430  1.00  0.00            
ATOM    699    N GLY    25      69.980  70.820  57.070  1.00  0.00            
ATOM    700    H GLY    25      70.930  70.770  56.720  1.00  0.00            
ATOM    701   CA GLY    25      69.550  71.420  58.340  1.00  0.00            
ATOM    702  HA1 GLY    25      70.380  71.550  59.040  1.00  0.00            
ATOM    703  HA2 GLY    25      68.830  70.730  58.780  1.00  0.00            
ATOM    704    C GLY    25      68.880  72.780  58.170  1.00  0.00            
ATOM    705    O GLY    25      68.590  73.240  57.080  1.00  0.00            
ATOM    706    N PRO    26      68.470  73.370  59.300  1.00  0.00            
ATOM    707   CD PRO    26      68.480  72.850  60.660  1.00  0.00            
ATOM    708  HD1 PRO    26      69.340  73.200  61.230  1.00  0.00            
ATOM    709  HD2 PRO    26      68.430  71.760  60.620  1.00  0.00            
ATOM    710   CG PRO    26      67.210  73.290  61.250  1.00  0.00            
ATOM    711  HG1 PRO    26      67.270  73.360  62.330  1.00  0.00            
ATOM    712  HG2 PRO    26      66.380  72.650  60.950  1.00  0.00            
ATOM    713   CB PRO    26      66.930  74.650  60.610  1.00  0.00            
ATOM    714  HB1 PRO    26      67.570  75.380  61.110  1.00  0.00            
ATOM    715  HB2 PRO    26      65.890  74.950  60.700  1.00  0.00            
ATOM    716   CA PRO    26      67.440  74.510  59.200  1.00  0.00            
ATOM    717   HA PRO    26      66.680  74.170  58.490  1.00  0.00            
ATOM    718    C PRO    26      67.880  75.890  58.660  1.00  0.00            
ATOM    719    O PRO    26      69.060  76.220  58.830  1.00  0.00            
ATOM    720    N HYP    27      66.980  76.700  58.110  1.00  0.00            
ATOM    721  CD2 HYP    27      65.690  76.370  57.480  1.00  0.00            
ATOM    722 1HD2 HYP    27      64.940  76.140  58.240  1.00  0.00            
ATOM    723 2HD2 HYP    27      65.810  75.540  56.790  1.00  0.00            
ATOM    724   CG HYP    27      65.290  77.670  56.700  1.00  0.00            
ATOM    725   HG HYP    27      64.200  77.790  56.680  1.00  0.00            
ATOM    726  OD1 HYP    27      65.840  77.730  55.360  1.00  0.00            
ATOM    727  HD1 HYP    27      65.230  77.330  54.730  1.00  0.00            
ATOM    728   CB HYP    27      65.910  78.710  57.620  1.00  0.00            
ATOM    729  HB1 HYP    27      65.280  78.840  58.500  1.00  0.00            
ATOM    730  HB2 HYP    27      66.150  79.690  57.190  1.00  0.00            
ATOM    731   CA HYP    27      67.220  78.100  58.010  1.00  0.00            
ATOM    732   HA HYP    27      68.030  78.350  57.320  1.00  0.00            
ATOM    733    C HYP    27      67.800  78.670  59.300  1.00  0.00            
ATOM    734    O HYP    27      67.260  78.500  60.440  1.00  0.00            
ATOM    735    N GLY    28      68.950  79.420  59.220  1.00  0.00            
ATOM    736    H GLY    28      69.350  79.610  58.310  1.00  0.00            
ATOM    737   CA GLY    28      69.710  79.980  60.240  1.00  0.00            
ATOM    738  HA1 GLY    28      70.680  80.350  59.910  1.00  0.00            
ATOM    739  HA2 GLY    28      69.810  79.230  61.020  1.00  0.00            
ATOM    740    C GLY    28      68.980  81.140  61.000  1.00  0.00            
ATOM    741    O GLY    28      67.910  81.580  60.650  1.00  0.00            
ATOM    742    N PRO    29      69.560  81.620  62.170  1.00  0.00            
ATOM    743   CD PRO    29      70.570  80.900  63.020  1.00  0.00            
ATOM    744  HD1 PRO    29      71.530  81.410  62.890  1.00  0.00            
ATOM    745  HD2 PRO    29      70.610  79.830  62.850  1.00  0.00            
ATOM    746   CG PRO    29      70.010  81.120  64.430  1.00  0.00            
ATOM    747  HG1 PRO    29      70.720  80.990  65.250  1.00  0.00            
ATOM    748  HG2 PRO    29      69.110  80.530  64.590  1.00  0.00            
ATOM    749   CB PRO    29      69.520  82.590  64.320  1.00  0.00            
ATOM    750  HB1 PRO    29      70.400  83.240  64.280  1.00  0.00            
ATOM    751  HB2 PRO    29      68.840  82.760  65.160  1.00  0.00            
ATOM    752   CA PRO    29      68.880  82.630  63.000  1.00  0.00            
ATOM    753   HA PRO    29      67.870  82.250  63.150  1.00  0.00            
ATOM    754    C PRO    29      68.760  84.050  62.440  1.00  0.00            
ATOM    755    O PRO    29      69.500  84.360  61.520  1.00  0.00            
ATOM    756    N HYP    30      67.900  84.880  62.930  1.00  0.00            
ATOM    757  CD2 HYP    30      66.880  84.690  63.930  1.00  0.00            
ATOM    758 1HD2 HYP    30      67.350  85.100  64.820  1.00  0.00            
ATOM    759 2HD2 HYP    30      66.640  83.630  64.020  1.00  0.00            
ATOM    760   CG HYP    30      65.690  85.550  63.400  1.00  0.00            
ATOM    761   HG HYP    30      65.020  85.790  64.220  1.00  0.00            
ATOM    762  OD1 HYP    30      65.070  85.000  62.310  1.00  0.00            
ATOM    763  HD1 HYP    30      64.340  85.590  62.100  1.00  0.00            
ATOM    764   CB HYP    30      66.430  86.740  62.980  1.00  0.00            
ATOM    765  HB1 HYP    30      66.740  87.450  63.750  1.00  0.00            
ATOM    766  HB2 HYP    30      65.900  87.340  62.240  1.00  0.00            
ATOM    767   CA HYP    30      67.740  86.190  62.340  1.00  0.00            
ATOM    768   HA HYP    30      67.580  86.090  61.270  1.00  0.00            
ATOM    769    C HYP    30      68.990  87.070  62.500  1.00  0.00            
ATOM    770    O HYP    30      69.640  86.940  63.540  1.00  0.00            
ATOM    771    N GLY    31      69.410  87.910  61.520  1.00  0.00            
ATOM    772    H GLY    31      68.890  88.110  60.680  1.00  0.00            
ATOM    773   CA GLY    31      70.560  88.860  61.740  1.00  0.00            
ATOM    774  HA1 GLY    31      70.690  89.410  60.810  1.00  0.00            
ATOM    775  HA2 GLY    31      71.500  88.360  61.970  1.00  0.00            
ATOM    776    C GLY    31      70.320  89.880  62.810  1.00  0.00            
ATOM    777    O GLY    31      69.150  90.220  63.000  1.00  0.00            
ATOM    778    N PRO    32      71.360  90.410  63.500  1.00  0.00            
ATOM    779   CD PRO    32      72.770  90.090  63.330  1.00  0.00            
ATOM    780  HD1 PRO    32      73.100  89.940  62.310  1.00  0.00            
ATOM    781  HD2 PRO    32      72.990  89.180  63.890  1.00  0.00            
ATOM    782   CG PRO    32      73.420  91.350  63.850  1.00  0.00            
ATOM    783  HG1 PRO    32      73.450  92.100  63.050  1.00  0.00            
ATOM    784  HG2 PRO    32      74.450  91.130  64.130  1.00  0.00            
ATOM    785   CB PRO    32      72.550  91.800  64.990  1.00  0.00            
ATOM    786  HB1 PRO    32      72.780  92.840  65.240  1.00  0.00            
ATOM    787  HB2 PRO    32      72.640  91.190  65.880  1.00  0.00            
ATOM    788   CA PRO    32      71.160  91.540  64.430  1.00  0.00            
ATOM    789   HA PRO    32      70.500  91.250  65.250  1.00  0.00            
ATOM    790    C PRO    32      70.570  92.810  63.670  1.00  0.00            
ATOM    791    O PRO    32      70.540  92.880  62.450  1.00  0.00            
ATOM    792    N HYP    33      70.150  93.900  64.400  1.00  0.00            
ATOM    793  CD2 HYP    33      69.980  93.840  65.860  1.00  0.00            
ATOM    794 1HD2 HYP    33      70.760  94.430  66.350  1.00  0.00            
ATOM    795 2HD2 HYP    33      69.920  92.890  66.390  1.00  0.00            
ATOM    796   CG HYP    33      68.640  94.450  66.070  1.00  0.00            
ATOM    797   HG HYP    33      68.650  94.830  67.100  1.00  0.00            
ATOM    798  OD1 HYP    33      67.500  93.650  65.910  1.00  0.00            
ATOM    799  HD1 HYP    33      66.800  94.120  66.370  1.00  0.00            
ATOM    800   CB HYP    33      68.540  95.630  65.050  1.00  0.00            
ATOM    801  HB1 HYP    33      68.970  96.560  65.410  1.00  0.00            
ATOM    802  HB2 HYP    33      67.460  95.700  64.920  1.00  0.00            
ATOM    803   CA HYP    33      69.320  94.990  63.870  1.00  0.00            
ATOM    804   HA HYP    33      68.660  94.590  63.100  1.00  0.00            
ATOM    805    C HYP    33      70.170  96.010  63.130  1.00  0.00            
ATOM    806    O HYP    33      71.410  96.050  63.260  1.00  0.00            
ATOM    807    N GLY    34      69.420  96.890  62.410  1.00  0.00            
ATOM    808    H GLY    34      68.430  96.680  62.390  1.00  0.00            
ATOM    809   CA GLY    34      70.040  98.120  61.950  1.00  0.00            
ATOM    810  HA1 GLY    34      69.380  98.670  61.270  1.00  0.00            
ATOM    811  HA2 GLY    34      71.000  97.800  61.550  1.00  0.00            
ATOM    812    C GLY    34      70.450  99.060  63.120  1.00  0.00            
ATOM    813    O GLY    34      69.810  99.120  64.160  1.00  0.00            
ATOM    814    N NH2    35      71.520  99.790  62.900  1.00  0.00            
ATOM    815   H2 NH2    35      72.110  99.680  62.090  1.00  0.00            
ATOM    816   H1 NH2    35      72.106 100.376  63.486  1.00  0.00            
ATOM    817  CH3 ACE     1      44.130  16.390  57.350  1.00  0.00            
ATOM    818 1HH3 ACE     1      43.880  16.110  58.380  1.00  0.00            
ATOM    819 2HH3 ACE     1      43.330  17.050  57.030  1.00  0.00            
ATOM    820 3HH3 ACE     1      44.280  15.620  56.590  1.00  0.00            
ATOM    821    C ACE     1      45.430  17.230  57.560  1.00  0.00            
ATOM    822    O ACE     1      45.790  17.460  58.720  1.00  0.00            
ATOM    823    N PRO     2      46.180  17.660  56.540  1.00  0.00            
ATOM    824   CD PRO     2      45.920  17.440  55.130  1.00  0.00            
ATOM    825  HD1 PRO     2      45.510  18.370  54.730  1.00  0.00            
ATOM    826  HD2 PRO     2      45.320  16.580  54.830  1.00  0.00            
ATOM    827   CG PRO     2      47.340  17.340  54.560  1.00  0.00            
ATOM    828  HG1 PRO     2      47.280  17.440  53.480  1.00  0.00            
ATOM    829  HG2 PRO     2      47.890  16.440  54.850  1.00  0.00            
ATOM    830   CB PRO     2      48.120  18.400  55.260  1.00  0.00            
ATOM    831  HB1 PRO     2      47.880  19.350  54.780  1.00  0.00            
ATOM    832  HB2 PRO     2      49.180  18.140  55.230  1.00  0.00            
ATOM    833   CA PRO     2      47.450  18.380  56.650  1.00  0.00            
ATOM    834   HA PRO     2      48.140  17.730  57.200  1.00  0.00            
ATOM    835    C PRO     2      47.320  19.740  57.330  1.00  0.00            
ATOM    836    O PRO     2      46.220  20.330  57.410  1.00  0.00            
ATOM    837    N HYP     3      48.460  20.330  57.810  1.00  0.00            
ATOM    838  CD2 HYP     3      49.750  19.680  58.150  1.00  0.00            
ATOM    839 1HD2 HYP     3      50.470  19.890  57.360  1.00  0.00            
ATOM    840 2HD2 HYP     3      49.620  18.620  58.360  1.00  0.00            
ATOM    841   CG HYP     3      50.230  20.260  59.500  1.00  0.00            
ATOM    842   HG HYP     3      51.320  20.160  59.540  1.00  0.00            
ATOM    843  OD1 HYP     3      49.630  19.600  60.660  1.00  0.00            
ATOM    844  HD1 HYP     3      50.180  19.970  61.360  1.00  0.00            
ATOM    845   CB HYP     3      49.800  21.730  59.250  1.00  0.00            
ATOM    846  HB1 HYP     3      50.530  22.200  58.590  1.00  0.00            
ATOM    847  HB2 HYP     3      49.620  22.170  60.230  1.00  0.00            
ATOM    848   CA HYP     3      48.500  21.580  58.430  1.00  0.00            
ATOM    849   HA HYP     3      47.700  21.590  59.170  1.00  0.00            
ATOM    850    C HYP     3      48.250  22.750  57.410  1.00  0.00            
ATOM    851    O HYP     3      48.820  22.660  56.310  1.00  0.00            
ATOM    852    N GLY     4      47.420  23.680  57.700  1.00  0.00            
ATOM    853    H GLY     4      47.010  23.630  58.620  1.00  0.00            
ATOM    854   CA GLY     4      46.940  24.790  56.860  1.00  0.00            
ATOM    855  HA1 GLY     4      46.450  25.490  57.540  1.00  0.00            
ATOM    856  HA2 GLY     4      46.160  24.470  56.170  1.00  0.00            
ATOM    857    C GLY     4      48.020  25.560  56.200  1.00  0.00            
ATOM    858    O GLY     4      49.200  25.630  56.640  1.00  0.00            
ATOM    859    N PRO     5      47.660  26.150  55.040  1.00  0.00            
ATOM    860   CD PRO     5      46.350  26.360  54.450  1.00  0.00            
ATOM    861  HD1 PRO     5      45.580  26.390  55.220  1.00  0.00            
ATOM    862  HD2 PRO     5      46.070  25.580  53.740  1.00  0.00            
ATOM    863   CG PRO     5      46.520  27.690  53.780  1.00  0.00            
ATOM    864  HG1 PRO     5      46.430  28.500  54.500  1.00  0.00            
ATOM    865  HG2 PRO     5      45.850  27.970  52.970  1.00  0.00            
ATOM    866   CB PRO     5      47.990  27.580  53.240  1.00  0.00            
ATOM    867  HB1 PRO     5      48.400  28.570  53.020  1.00  0.00            
ATOM    868  HB2 PRO     5      48.180  26.850  52.460  1.00  0.00            
ATOM    869   CA PRO     5      48.700  27.040  54.480  1.00  0.00            
ATOM    870   HA PRO     5      49.620  26.500  54.250  1.00  0.00            
ATOM    871    C PRO     5      49.210  28.220  55.450  1.00  0.00            
ATOM    872    O PRO     5      48.570  28.550  56.430  1.00  0.00            
ATOM    873    N HYP     6      50.390  28.860  55.220  1.00  0.00            
ATOM    874  CD2 HYP     6      51.470  28.580  54.250  1.00  0.00            
ATOM    875 1HD2 HYP     6      51.100  28.980  53.300  1.00  0.00            
ATOM    876 2HD2 HYP     6      51.690  27.510  54.260  1.00  0.00            
ATOM    877   CG HYP     6      52.660  29.470  54.670  1.00  0.00            
ATOM    878   HG HYP     6      53.220  29.840  53.820  1.00  0.00            
ATOM    879  OD1 HYP     6      53.540  28.800  55.530  1.00  0.00            
ATOM    880  HD1 HYP     6      53.590  27.900  55.190  1.00  0.00            
ATOM    881   CB HYP     6      52.000  30.660  55.430  1.00  0.00            
ATOM    882  HB1 HYP     6      51.870  31.450  54.690  1.00  0.00            
ATOM    883  HB2 HYP     6      52.700  31.030  56.180  1.00  0.00            
ATOM    884   CA HYP     6      50.700  30.110  55.980  1.00  0.00            
ATOM    885   HA HYP     6      50.930  29.750  56.990  1.00  0.00            
ATOM    886    C HYP     6      49.530  31.080  56.030  1.00  0.00            
ATOM    887    O HYP     6      48.810  31.200  55.050  1.00  0.00            
ATOM    888    N GLY     7      49.450  31.900  57.070  1.00  0.00            
ATOM    889    H GLY     7      50.150  31.700  57.780  1.00  0.00            
ATOM    890   CA GLY     7      48.640  33.030  57.120  1.00  0.00            
ATOM    891  HA1 GLY     7      48.460  33.360  58.140  1.00  0.00            
ATOM    892  HA2 GLY     7      47.650  32.670  56.850  1.00  0.00            
ATOM    893    C GLY     7      49.020  34.330  56.390  1.00  0.00            
ATOM    894    O GLY     7      49.980  34.340  55.610  1.00  0.00            
ATOM    895    N PRO     8      48.250  35.410  56.590  1.00  0.00            
ATOM    896   CD PRO     8      47.090  35.490  57.490  1.00  0.00            
ATOM    897  HD1 PRO     8      47.340  35.930  58.460  1.00  0.00            
ATOM    898  HD2 PRO     8      46.550  34.550  57.570  1.00  0.00            
ATOM    899   CG PRO     8      46.120  36.340  56.720  1.00  0.00            
ATOM    900  HG1 PRO     8      45.380  36.880  57.300  1.00  0.00            
ATOM    901  HG2 PRO     8      45.640  35.660  56.010  1.00  0.00            
ATOM    902   CB PRO     8      47.140  37.380  56.120  1.00  0.00            
ATOM    903  HB1 PRO     8      47.420  38.050  56.920  1.00  0.00            
ATOM    904  HB2 PRO     8      46.720  37.950  55.290  1.00  0.00            
ATOM    905   CA PRO     8      48.370  36.610  55.700  1.00  0.00            
ATOM    906   HA PRO     8      48.210  36.210  54.700  1.00  0.00            
ATOM    907    C PRO     8      49.680  37.350  55.750  1.00  0.00            
ATOM    908    O PRO     8      50.370  37.220  56.740  1.00  0.00            
ATOM    909    N HYP     9      50.120  38.050  54.710  1.00  0.00            
ATOM    910  CD2 HYP     9      49.290  38.430  53.590  1.00  0.00            
ATOM    911 1HD2 HYP     9      48.650  39.290  53.800  1.00  0.00            
ATOM    912 2HD2 HYP     9      48.650  37.600  53.280  1.00  0.00            
ATOM    913   CG HYP     9      50.290  38.810  52.440  1.00  0.00            
ATOM    914   HG HYP     9      49.900  39.390  51.600  1.00  0.00            
ATOM    915  OD1 HYP     9      50.890  37.560  51.970  1.00  0.00            
ATOM    916  HD1 HYP     9      51.610  37.790  51.380  1.00  0.00            
ATOM    917   CB HYP     9      51.350  39.580  53.320  1.00  0.00            
ATOM    918  HB1 HYP     9      51.160  40.650  53.400  1.00  0.00            
ATOM    919  HB2 HYP     9      52.350  39.420  52.910  1.00  0.00            
ATOM    920   CA HYP     9      51.400  38.810  54.690  1.00  0.00            
ATOM    921   HA HYP     9      52.240  38.130  54.830  1.00  0.00            
ATOM    922    C HYP     9      51.360  39.830  55.810  1.00  0.00            
ATOM    923    O HYP     9      50.280  40.380  56.060  1.00  0.00            
ATOM    924    N GLY    10      52.450  39.930  56.520  1.00  0.00            
ATOM    925    H GLY    10      53.300  39.430  56.310  1.00  0.00            
ATOM    926   CA GLY    10      52.510  40.920  57.590  1.00  0.00            
ATOM    927  HA1 GLY    10      53.530  40.900  57.970  1.00  0.00            
ATOM    928  HA2 GLY    10      51.820  40.610  58.380  1.00  0.00            
ATOM    929    C GLY    10      52.290  42.390  57.100  1.00  0.00            
ATOM    930    O GLY    10      51.970  42.650  55.940  1.00  0.00            
ATOM    931    N PRO    11      52.420  43.340  58.070  1.00  0.00            
ATOM    932   CD PRO    11      52.620  43.120  59.500  1.00  0.00            
ATOM    933  HD1 PRO    11      53.390  42.410  59.820  1.00  0.00            
ATOM    934  HD2 PRO    11      51.790  42.590  59.970  1.00  0.00            
ATOM    935   CG PRO    11      52.730  44.520  60.120  1.00  0.00            
ATOM    936  HG1 PRO    11      53.760  44.870  60.150  1.00  0.00            
ATOM    937  HG2 PRO    11      52.230  44.560  61.090  1.00  0.00            
ATOM    938   CB PRO    11      51.930  45.350  59.070  1.00  0.00            
ATOM    939  HB1 PRO    11      52.280  46.360  59.280  1.00  0.00            
ATOM    940  HB2 PRO    11      50.850  45.210  59.170  1.00  0.00            
ATOM    941   CA PRO    11      52.380  44.750  57.760  1.00  0.00            
ATOM    942   HA PRO    11      51.570  44.970  57.060  1.00  0.00            
ATOM    943    C PRO    11      53.680  45.410  57.390  1.00  0.00            
ATOM    944    O PRO    11      54.750  44.820  57.680  1.00  0.00            
ATOM    945    N HYP    12      53.710  46.660  56.960  1.00  0.00            
ATOM    946  CD2 HYP    12      52.590  47.460  56.590  1.00  0.00            
ATOM    947 1HD2 HYP    12      52.170  48.010  57.440  1.00  0.00            
ATOM    948 2HD2 HYP    12      51.780  46.850  56.180  1.00  0.00            
ATOM    949   CG HYP    12      53.100  48.360  55.440  1.00  0.00            
ATOM    950   HG HYP    12      52.550  49.300  55.390  1.00  0.00            
ATOM    951  OD1 HYP    12      53.060  47.690  54.200  1.00  0.00            
ATOM    952  HD1 HYP    12      53.420  48.300  53.550  1.00  0.00            
ATOM    953   CB HYP    12      54.560  48.640  55.910  1.00  0.00            
ATOM    954  HB1 HYP    12      54.570  49.500  56.580  1.00  0.00            
ATOM    955  HB2 HYP    12      55.100  49.010  55.030  1.00  0.00            
ATOM    956   CA HYP    12      54.930  47.240  56.430  1.00  0.00            
ATOM    957   HA HYP    12      55.210  46.560  55.620  1.00  0.00            
ATOM    958    C HYP    12      56.010  47.420  57.520  1.00  0.00            
ATOM    959    O HYP    12      55.610  47.690  58.680  1.00  0.00            
ATOM    960    N GLY    13      57.260  47.120  57.170  1.00  0.00            
ATOM    961    H GLY    13      57.310  46.810  56.210  1.00  0.00            
ATOM    962   CA GLY    13      58.410  47.160  58.040  1.00  0.00            
ATOM    963  HA1 GLY    13      59.240  46.750  57.460  1.00  0.00            
ATOM    964  HA2 GLY    13      58.330  46.410  58.820  1.00  0.00            
ATOM    965    C GLY    13      58.800  48.510  58.570  1.00  0.00            
ATOM    966    O GLY    13      58.190  49.520  58.140  1.00  0.00            
ATOM    967    N PRO    14      59.780  48.660  59.520  1.00  0.00            
ATOM    968   CD PRO    14      60.410  47.540  60.180  1.00  0.00            
ATOM    969  HD1 PRO    14      61.250  47.410  59.500  1.00  0.00            
ATOM    970  HD2 PRO    14      59.790  46.650  60.310  1.00  0.00            
ATOM    971   CG PRO    14      60.860  48.010  61.500  1.00  0.00            
ATOM    972  HG1 PRO    14      61.710  47.350  61.730  1.00  0.00            
ATOM    973  HG2 PRO    14      60.010  47.930  62.170  1.00  0.00            
ATOM    974   CB PRO    14      61.110  49.560  61.290  1.00  0.00            
ATOM    975  HB1 PRO    14      62.120  49.730  60.910  1.00  0.00            
ATOM    976  HB2 PRO    14      60.930  50.140  62.200  1.00  0.00            
ATOM    977   CA PRO    14      60.110  49.870  60.200  1.00  0.00            
ATOM    978   HA PRO    14      59.130  50.130  60.610  1.00  0.00            
ATOM    979    C PRO    14      60.670  50.990  59.240  1.00  0.00            
ATOM    980    O PRO    14      61.530  50.730  58.380  1.00  0.00            
ATOM    981    N HYP    15      60.260  52.280  59.470  1.00  0.00            
ATOM    982  CD2 HYP    15      59.230  52.790  60.360  1.00  0.00            
ATOM    983 1HD2 HYP    15      59.780  53.050  61.260  1.00  0.00            
ATOM    984 2HD2 HYP    15      58.420  52.070  60.520  1.00  0.00            
ATOM    985   CG HYP    15      58.670  54.010  59.650  1.00  0.00            
ATOM    986   HG HYP    15      58.250  54.680  60.400  1.00  0.00            
ATOM    987  OD1 HYP    15      57.570  53.610  58.880  1.00  0.00            
ATOM    988  HD1 HYP    15      57.120  54.360  58.490  1.00  0.00            
ATOM    989   CB HYP    15      59.860  54.570  58.860  1.00  0.00            
ATOM    990  HB1 HYP    15      60.400  55.150  59.600  1.00  0.00            
ATOM    991  HB2 HYP    15      59.660  55.280  58.060  1.00  0.00            
ATOM    992   CA HYP    15      60.680  53.360  58.560  1.00  0.00            
ATOM    993   HA HYP    15      60.420  52.960  57.580  1.00  0.00            
ATOM    994    C HYP    15      62.240  53.770  58.690  1.00  0.00            
ATOM    995    O HYP    15      63.010  53.470  59.590  1.00  0.00            
ATOM    996    N GLY    16      62.770  54.430  57.650  1.00  0.00            
ATOM    997    H GLY    16      62.200  54.680  56.860  1.00  0.00            
ATOM    998   CA GLY    16      64.110  54.970  57.640  1.00  0.00            
ATOM    999  HA1 GLY    16      64.200  55.530  56.710  1.00  0.00            
ATOM   1000  HA2 GLY    16      64.860  54.170  57.650  1.00  0.00            
ATOM   1001    C GLY    16      64.240  56.020  58.750  1.00  0.00            
ATOM   1002    O GLY    16      63.240  56.540  59.140  1.00  0.00            
ATOM   1003    N GLU    17      65.470  56.240  59.210  1.00  0.00            
ATOM   1004    H GLU    17      66.280  55.740  58.860  1.00  0.00            
ATOM   1005   CA GLU    17      65.810  57.200  60.250  1.00  0.00            
ATOM   1006   HA GLU    17      64.980  57.280  60.960  1.00  0.00            
ATOM   1007   CB GLU    17      67.030  56.650  61.050  1.00  0.00            
ATOM   1008  HB1 GLU    17      67.350  57.440  61.730  1.00  0.00            
ATOM   1009  HB2 GLU    17      67.890  56.490  60.400  1.00  0.00            
ATOM   1010   CG GLU    17      66.640  55.390  61.870  1.00  0.00            
ATOM   1011  HG1 GLU    17      66.050  54.700  61.270  1.00  0.00            
ATOM   1012  HG2 GLU    17      65.950  55.610  62.680  1.00  0.00            
ATOM   1013   CD GLU    17      67.900  54.660  62.290  1.00  0.00            
ATOM   1014  OE1 GLU    17      68.740  55.120  63.090  1.00  0.00            
ATOM   1015  OE2 GLU    17      68.120  53.470  61.920  1.00  0.00            
ATOM   1016    C GLU    17      66.120  58.620  59.690  1.00  0.00            
ATOM   1017    O GLU    17      66.910  58.690  58.710  1.00  0.00            
ATOM   1018    N HYP    18      65.600  59.680  60.290  1.00  0.00            
ATOM   1019  CD2 HYP    18      64.760  59.640  61.510  1.00  0.00            
ATOM   1020 1HD2 HYP    18      65.360  59.230  62.320  1.00  0.00            
ATOM   1021 2HD2 HYP    18      63.860  59.020  61.400  1.00  0.00            
ATOM   1022   CG HYP    18      64.290  61.070  61.690  1.00  0.00            
ATOM   1023   HG HYP    18      64.370  61.330  62.750  1.00  0.00            
ATOM   1024  OD1 HYP    18      63.020  61.270  61.090  1.00  0.00            
ATOM   1025  HD1 HYP    18      62.810  62.210  61.130  1.00  0.00            
ATOM   1026   CB HYP    18      65.400  61.880  61.050  1.00  0.00            
ATOM   1027  HB1 HYP    18      66.230  61.900  61.750  1.00  0.00            
ATOM   1028  HB2 HYP    18      65.000  62.880  60.860  1.00  0.00            
ATOM   1029   CA HYP    18      65.700  61.060  59.790  1.00  0.00            
ATOM   1030   HA HYP    18      65.040  61.260  58.950  1.00  0.00            
ATOM   1031    C HYP    18      67.140  61.420  59.330  1.00  0.00            
ATOM   1032    O HYP    18      68.080  61.080  60.000  1.00  0.00            
ATOM   1033    N GLY    19      67.260  62.140  58.240  1.00  0.00            
ATOM   1034    H GLY    19      66.420  62.590  57.900  1.00  0.00            
ATOM   1035   CA GLY    19      68.520  62.390  57.520  1.00  0.00            
ATOM   1036  HA1 GLY    19      68.230  62.400  56.470  1.00  0.00            
ATOM   1037  HA2 GLY    19      69.260  61.600  57.650  1.00  0.00            
ATOM   1038    C GLY    19      69.230  63.690  57.970  1.00  0.00            
ATOM   1039    O GLY    19      68.620  64.730  58.040  1.00  0.00            
ATOM   1040    N GLN    20      70.500  63.700  58.230  1.00  0.00            
ATOM   1041    H GLN    20      70.960  62.800  58.180  1.00  0.00            
ATOM   1042   CA GLN    20      71.300  64.820  58.650  1.00  0.00            
ATOM   1043   HA GLN    20      70.870  65.270  59.550  1.00  0.00            
ATOM   1044   CB GLN    20      72.790  64.500  59.140  1.00  0.00            
ATOM   1045  HB1 GLN    20      73.470  64.220  58.330  1.00  0.00            
ATOM   1046  HB2 GLN    20      72.910  63.660  59.810  1.00  0.00            
ATOM   1047   CG GLN    20      73.580  65.550  59.820  1.00  0.00            
ATOM   1048  HG1 GLN    20      73.090  65.790  60.760  1.00  0.00            
ATOM   1049  HG2 GLN    20      73.480  66.440  59.200  1.00  0.00            
ATOM   1050   CD GLN    20      75.070  65.250  59.940  1.00  0.00            
ATOM   1051  OE1 GLN    20      75.480  64.620  60.970  1.00  0.00            
ATOM   1052  NE2 GLN    20      75.860  65.720  59.010  1.00  0.00            
ATOM   1053 1HE2 GLN    20      75.500  66.260  58.240  1.00  0.00            
ATOM   1054 2HE2 GLN    20      76.850  65.590  59.150  1.00  0.00            
ATOM   1055    C GLN    20      71.390  65.900  57.500  1.00  0.00            
ATOM   1056    O GLN    20      70.860  66.950  57.480  1.00  0.00            
ATOM   1057    N GLY    21      72.230  65.590  56.570  1.00  0.00            
ATOM   1058    H GLY    21      72.560  64.640  56.610  1.00  0.00            
ATOM   1059   CA GLY    21      72.860  66.510  55.540  1.00  0.00            
ATOM   1060  HA1 GLY    21      72.090  66.960  54.920  1.00  0.00            
ATOM   1061  HA2 GLY    21      73.410  65.850  54.880  1.00  0.00            
ATOM   1062    C GLY    21      73.880  67.500  56.060  1.00  0.00            
ATOM   1063    O GLY    21      74.640  67.290  56.990  1.00  0.00            
ATOM   1064    N LEU    22      73.990  68.660  55.390  1.00  0.00            
ATOM   1065    H LEU    22      73.290  68.870  54.700  1.00  0.00            
ATOM   1066   CA LEU    22      74.770  69.870  55.820  1.00  0.00            
ATOM   1067   HA LEU    22      75.550  69.560  56.510  1.00  0.00            
ATOM   1068   CB LEU    22      75.340  70.640  54.570  1.00  0.00            
ATOM   1069  HB1 LEU    22      75.480  71.710  54.720  1.00  0.00            
ATOM   1070  HB2 LEU    22      74.590  70.500  53.790  1.00  0.00            
ATOM   1071   CG LEU    22      76.690  70.030  54.050  1.00  0.00            
ATOM   1072   HG LEU    22      76.580  68.960  53.850  1.00  0.00            
ATOM   1073  CD1 LEU    22      77.260  70.670  52.790  1.00  0.00            
ATOM   1074 1HD1 LEU    22      77.360  71.750  52.920  1.00  0.00            
ATOM   1075 2HD1 LEU    22      78.190  70.210  52.460  1.00  0.00            
ATOM   1076 3HD1 LEU    22      76.470  70.630  52.040  1.00  0.00            
ATOM   1077  CD2 LEU    22      77.740  70.030  55.180  1.00  0.00            
ATOM   1078 1HD2 LEU    22      77.620  69.240  55.920  1.00  0.00            
ATOM   1079 2HD2 LEU    22      78.750  69.950  54.790  1.00  0.00            
ATOM   1080 3HD2 LEU    22      77.630  71.000  55.670  1.00  0.00            
ATOM   1081    C LEU    22      73.900  70.810  56.600  1.00  0.00            
ATOM   1082    O LEU    22      72.690  70.630  56.760  1.00  0.00            
ATOM   1083    N ARG    23      74.580  71.810  57.150  1.00  0.00            
ATOM   1084    H ARG    23      75.590  71.840  57.090  1.00  0.00            
ATOM   1085   CA ARG    23      73.880  72.900  57.880  1.00  0.00            
ATOM   1086   HA ARG    23      73.260  72.500  58.680  1.00  0.00            
ATOM   1087   CB ARG    23      74.820  73.860  58.670  1.00  0.00            
ATOM   1088  HB1 ARG    23      75.340  73.270  59.420  1.00  0.00            
ATOM   1089  HB2 ARG    23      74.150  74.580  59.150  1.00  0.00            
ATOM   1090   CG ARG    23      75.890  74.690  57.990  1.00  0.00            
ATOM   1091  HG1 ARG    23      75.360  75.160  57.170  1.00  0.00            
ATOM   1092  HG2 ARG    23      76.730  74.130  57.570  1.00  0.00            
ATOM   1093   CD ARG    23      76.540  75.670  59.000  1.00  0.00            
ATOM   1094  HD1 ARG    23      76.990  75.030  59.760  1.00  0.00            
ATOM   1095  HD2 ARG    23      75.730  76.210  59.490  1.00  0.00            
ATOM   1096   NE ARG    23      77.520  76.660  58.410  1.00  0.00            
ATOM   1097   HE ARG    23      77.640  76.720  57.410  1.00  0.00            
ATOM   1098   CZ ARG    23      78.110  77.660  59.010  1.00  0.00            
ATOM   1099  NH1 ARG    23      78.760  78.540  58.290  1.00  0.00            
ATOM   1100 1HH1 ARG    23      78.910  78.500  57.290  1.00  0.00            
ATOM   1101 2HH1 ARG    23      79.100  79.280  58.880  1.00  0.00            
ATOM   1102  NH2 ARG    23      78.090  77.790  60.290  1.00  0.00            
ATOM   1103 1HH2 ARG    23      77.590  77.050  60.760  1.00  0.00            
ATOM   1104 2HH2 ARG    23      78.300  78.670  60.740  1.00  0.00            
ATOM   1105    C ARG    23      73.010  73.660  56.900  1.00  0.00            
ATOM   1106    O ARG    23      73.250  73.640  55.650  1.00  0.00            
ATOM   1107    N GLY    25      71.900  74.250  57.340  1.00  0.00            
ATOM   1108    H GLY    25      71.700  74.290  58.330  1.00  0.00            
ATOM   1109   CA GLY    25      71.050  75.100  56.440  1.00  0.00            
ATOM   1110  HA1 GLY    25      70.140  75.360  56.980  1.00  0.00            
ATOM   1111  HA2 GLY    25      70.690  74.550  55.570  1.00  0.00            
ATOM   1112    C GLY    25      71.650  76.360  55.840  1.00  0.00            
ATOM   1113    O GLY    25      72.860  76.580  56.210  1.00  0.00            
ATOM   1114    N PRO    26      70.950  77.140  55.020  1.00  0.00            
ATOM   1115   CD PRO    26      69.540  76.850  54.640  1.00  0.00            
ATOM   1116  HD1 PRO    26      68.920  76.390  55.420  1.00  0.00            
ATOM   1117  HD2 PRO    26      69.450  76.310  53.700  1.00  0.00            
ATOM   1118   CG PRO    26      69.010  78.260  54.210  1.00  0.00            
ATOM   1119  HG1 PRO    26      68.640  78.740  55.120  1.00  0.00            
ATOM   1120  HG2 PRO    26      68.180  78.090  53.520  1.00  0.00            
ATOM   1121   CB PRO    26      70.240  78.930  53.580  1.00  0.00            
ATOM   1122  HB1 PRO    26      70.130  80.020  53.580  1.00  0.00            
ATOM   1123  HB2 PRO    26      70.270  78.720  52.510  1.00  0.00            
ATOM   1124   CA PRO    26      71.380  78.480  54.570  1.00  0.00            
ATOM   1125   HA PRO    26      72.250  78.340  53.930  1.00  0.00            
ATOM   1126    C PRO    26      71.450  79.530  55.610  1.00  0.00            
ATOM   1127    O PRO    26      70.960  79.380  56.750  1.00  0.00            
ATOM   1128    N HYP    27      72.130  80.630  55.290  1.00  0.00            
ATOM   1129  CD2 HYP    27      72.890  80.870  54.070  1.00  0.00            
ATOM   1130 1HD2 HYP    27      72.210  81.100  53.250  1.00  0.00            
ATOM   1131 2HD2 HYP    27      73.630  80.120  53.780  1.00  0.00            
ATOM   1132   CG HYP    27      73.650  82.230  54.320  1.00  0.00            
ATOM   1133   HG HYP    27      73.830  82.760  53.390  1.00  0.00            
ATOM   1134  OD1 HYP    27      74.810  82.020  55.140  1.00  0.00            
ATOM   1135  HD1 HYP    27      75.310  81.270  54.820  1.00  0.00            
ATOM   1136   CB HYP    27      72.510  82.880  55.170  1.00  0.00            
ATOM   1137  HB1 HYP    27      71.670  83.220  54.570  1.00  0.00            
ATOM   1138  HB2 HYP    27      72.950  83.700  55.740  1.00  0.00            
ATOM   1139   CA HYP    27      72.080  81.820  56.140  1.00  0.00            
ATOM   1140   HA HYP    27      72.780  81.650  56.960  1.00  0.00            
ATOM   1141    C HYP    27      70.680  82.190  56.680  1.00  0.00            
ATOM   1142    O HYP    27      69.630  81.890  56.140  1.00  0.00            
ATOM   1143    N GLY    28      70.630  82.910  57.780  1.00  0.00            
ATOM   1144    H GLY    28      71.440  83.250  58.260  1.00  0.00            
ATOM   1145   CA GLY    28      69.330  83.310  58.340  1.00  0.00            
ATOM   1146  HA1 GLY    28      69.520  83.690  59.340  1.00  0.00            
ATOM   1147  HA2 GLY    28      68.620  82.490  58.320  1.00  0.00            
ATOM   1148    C GLY    28      68.680  84.460  57.580  1.00  0.00            
ATOM   1149    O GLY    28      69.410  84.980  56.720  1.00  0.00            
ATOM   1150    N PRO    29      67.460  84.880  57.900  1.00  0.00            
ATOM   1151   CD PRO    29      66.500  84.220  58.730  1.00  0.00            
ATOM   1152  HD1 PRO    29      66.780  84.170  59.790  1.00  0.00            
ATOM   1153  HD2 PRO    29      66.340  83.190  58.390  1.00  0.00            
ATOM   1154   CG PRO    29      65.170  84.960  58.580  1.00  0.00            
ATOM   1155  HG1 PRO    29      64.890  85.490  59.480  1.00  0.00            
ATOM   1156  HG2 PRO    29      64.350  84.330  58.220  1.00  0.00            
ATOM   1157   CB PRO    29      65.380  86.010  57.460  1.00  0.00            
ATOM   1158  HB1 PRO    29      65.090  87.010  57.780  1.00  0.00            
ATOM   1159  HB2 PRO    29      64.730  85.750  56.620  1.00  0.00            
ATOM   1160   CA PRO    29      66.840  86.010  57.180  1.00  0.00            
ATOM   1161   HA PRO    29      66.910  85.840  56.100  1.00  0.00            
ATOM   1162    C PRO    29      67.580  87.320  57.610  1.00  0.00            
ATOM   1163    O PRO    29      68.210  87.360  58.690  1.00  0.00            
ATOM   1164    N HYP    30      67.610  88.450  56.820  1.00  0.00            
ATOM   1165  CD2 HYP    30      66.940  88.580  55.550  1.00  0.00            
ATOM   1166 1HD2 HYP    30      65.900  88.880  55.680  1.00  0.00            
ATOM   1167 2HD2 HYP    30      67.150  87.700  54.940  1.00  0.00            
ATOM   1168   CG HYP    30      67.640  89.770  54.870  1.00  0.00            
ATOM   1169   HG HYP    30      67.000  90.210  54.110  1.00  0.00            
ATOM   1170  OD1 HYP    30      68.840  89.290  54.350  1.00  0.00            
ATOM   1171  HD1 HYP    30      69.340  89.990  53.920  1.00  0.00            
ATOM   1172   CB HYP    30      67.860  90.650  56.120  1.00  0.00            
ATOM   1173  HB1 HYP    30      66.970  91.260  56.270  1.00  0.00            
ATOM   1174  HB2 HYP    30      68.640  91.370  55.890  1.00  0.00            
ATOM   1175   CA HYP    30      68.210  89.660  57.250  1.00  0.00            
ATOM   1176   HA HYP    30      69.290  89.490  57.250  1.00  0.00            
ATOM   1177    C HYP    30      67.710  90.210  58.610  1.00  0.00            
ATOM   1178    O HYP    30      66.650  89.900  59.160  1.00  0.00            
ATOM   1179    N GLY    31      68.470  91.170  59.160  1.00  0.00            
ATOM   1180    H GLY    31      69.260  91.590  58.700  1.00  0.00            
ATOM   1181   CA GLY    31      68.080  91.790  60.440  1.00  0.00            
ATOM   1182  HA1 GLY    31      68.910  92.420  60.750  1.00  0.00            
ATOM   1183  HA2 GLY    31      68.020  90.950  61.130  1.00  0.00            
ATOM   1184    C GLY    31      66.780  92.630  60.430  1.00  0.00            
ATOM   1185    O GLY    31      66.320  93.190  59.410  1.00  0.00            
ATOM   1186    N PRO    32      66.190  92.890  61.630  1.00  0.00            
ATOM   1187   CD PRO    32      66.440  92.220  62.870  1.00  0.00            
ATOM   1188  HD1 PRO    32      67.250  92.680  63.450  1.00  0.00            
ATOM   1189  HD2 PRO    32      66.700  91.170  62.740  1.00  0.00            
ATOM   1190   CG PRO    32      65.120  92.310  63.640  1.00  0.00            
ATOM   1191  HG1 PRO    32      65.250  92.130  64.710  1.00  0.00            
ATOM   1192  HG2 PRO    32      64.510  91.530  63.190  1.00  0.00            
ATOM   1193   CB PRO    32      64.610  93.660  63.260  1.00  0.00            
ATOM   1194  HB1 PRO    32      64.990  94.360  64.010  1.00  0.00            
ATOM   1195  HB2 PRO    32      63.520  93.700  63.340  1.00  0.00            
ATOM   1196   CA PRO    32      65.110  93.870  61.840  1.00  0.00            
ATOM   1197   HA PRO    32      64.280  93.640  61.170  1.00  0.00            
ATOM   1198    C PRO    32      65.540  95.380  61.740  1.00  0.00            
ATOM   1199    O PRO    32      66.700  95.760  61.620  1.00  0.00            
ATOM   1200    N HYP    33      64.630  96.290  61.640  1.00  0.00            
ATOM   1201  CD2 HYP    33      63.180  96.070  61.550  1.00  0.00            
ATOM   1202 1HD2 HYP    33      62.640  96.170  62.490  1.00  0.00            
ATOM   1203 2HD2 HYP    33      62.960  95.070  61.170  1.00  0.00            
ATOM   1204   CG HYP    33      62.720  97.280  60.760  1.00  0.00            
ATOM   1205   HG HYP    33      61.640  97.350  60.850  1.00  0.00            
ATOM   1206  OD1 HYP    33      63.000  97.200  59.390  1.00  0.00            
ATOM   1207  HD1 HYP    33      62.420  96.550  59.000  1.00  0.00            
ATOM   1208   CB HYP    33      63.520  98.440  61.420  1.00  0.00            
ATOM   1209  HB1 HYP    33      62.980  98.660  62.340  1.00  0.00            
ATOM   1210  HB2 HYP    33      63.710  99.250  60.710  1.00  0.00            
ATOM   1211   CA HYP    33      64.930  97.710  61.610  1.00  0.00            
ATOM   1212   HA HYP    33      65.650  97.910  60.810  1.00  0.00            
ATOM   1213    C HYP    33      65.600  98.110  62.980  1.00  0.00            
ATOM   1214    O HYP    33      65.410  97.440  63.950  1.00  0.00            
ATOM   1215    N GLY    34      66.200  99.310  62.990  1.00  0.00            
ATOM   1216    H GLY    34      66.360  99.790  62.110  1.00  0.00            
ATOM   1217   CA GLY    34      66.730 100.020  64.180  1.00  0.00            
ATOM   1218  HA1 GLY    34      67.210  99.320  64.870  1.00  0.00            
ATOM   1219  HA2 GLY    34      65.900 100.430  64.750  1.00  0.00            
ATOM   1220    C GLY    34      67.650 101.140  63.930  1.00  0.00            
ATOM   1221    O GLY    34      67.900 102.010  64.780  1.00  0.00            
ATOM   1222    N NH2    35      68.160 101.310  62.690  1.00  0.00            
ATOM   1223   H2 NH2    35      67.870 100.590  62.050  1.00  0.00            
ATOM   1224   H1 NH2    35      68.746 101.896  63.276  1.00  0.00            
TER
