# Supplementary material for: A solution structure analysis reveals a bent collagen triple helix in the complement activation recognition molecule mannan-binding lectin
Source: J Biol Chem. 2022 Dec 15;299(2):102799. doi: 10.1016/j.jbc.2022.102799 (PMC9898670; doi:10.1016/j.jbc.2022.102799)
Supplement: top10-mblN [file mmc6.zip]

Archive with 11 entries (11 files):
- 5-MBL-native_8456.pdb
- 6-MBL-native_1872.pdb
- 7-MBL-native_5207.pdb
- 8-MBL-native_5276.pdb
- 9-MBL-native_5222.pdb
- 10-MBL-native_6546.pdb
- mbln-top10-x.pse
- 1-MBL-native_6874.pdb
- 2-MBL-native_8457.pdb
- 3-MBL-native_1359.pdb
- 4-MBL-native_9088.pdb
