# Supplementary material for: A solution structure analysis reveals a bent collagen triple helix in the complement activation recognition molecule mannan-binding lectin
Source: J Biol Chem. 2022 Dec 15;299(2):102799. doi: 10.1016/j.jbc.2022.102799 (PMC9898670; doi:10.1016/j.jbc.2022.102799)
Supplement: top10-mblN [file mmc6.zip › 5-MBL-native_8456.pdb]

ATOM      1  CH3 ACE     1      73.310  74.000  73.670  1.00  0.00            
ATOM      2 1HH3 ACE     1      73.310  74.940  73.120  1.00  0.00            
ATOM      3 2HH3 ACE     1      72.370  73.740  74.150  1.00  0.00            
ATOM      4 3HH3 ACE     1      74.140  74.080  74.360  1.00  0.00            
ATOM      5  C   ACE     1      73.510  72.890  72.730  1.00  0.00            
ATOM      6  O   ACE     1      73.700  73.080  71.550  1.00  0.00            
ATOM      7  N   PRO     2      73.640  71.660  73.270  1.00  0.00            
ATOM      8  CD  PRO     2      73.610  71.300  74.720  1.00  0.00            
ATOM      9  HD1 PRO     2      72.620  71.640  75.030  1.00  0.00            
ATOM     10  HD2 PRO     2      74.340  71.770  75.380  1.00  0.00            
ATOM     11  CG  PRO     2      73.550  69.750  74.790  1.00  0.00            
ATOM     12  HG1 PRO     2      72.540  69.360  74.830  1.00  0.00            
ATOM     13  HG2 PRO     2      74.140  69.310  75.600  1.00  0.00            
ATOM     14  CB  PRO     2      74.140  69.370  73.460  1.00  0.00            
ATOM     15  HB1 PRO     2      73.840  68.360  73.180  1.00  0.00            
ATOM     16  HB2 PRO     2      75.230  69.320  73.520  1.00  0.00            
ATOM     17  CA  PRO     2      73.710  70.410  72.510  1.00  0.00            
ATOM     18  HA  PRO     2      74.380  70.470  71.650  1.00  0.00            
ATOM     19  C   PRO     2      72.340  70.110  71.820  1.00  0.00            
ATOM     20  O   PRO     2      71.300  70.240  72.460  1.00  0.00            
ATOM     21  N   HYP     3      72.300  69.660  70.520  1.00  0.00            
ATOM     22  CD2 HYP     3      73.420  69.520  69.530  1.00  0.00            
ATOM     23 1HD2 HYP     3      73.930  68.580  69.760  1.00  0.00            
ATOM     24 2HD2 HYP     3      74.160  70.300  69.640  1.00  0.00            
ATOM     25  CG  HYP     3      72.720  69.460  68.170  1.00  0.00            
ATOM     26  HG  HYP     3      73.360  68.980  67.430  1.00  0.00            
ATOM     27  OD1 HYP     3      72.330  70.760  67.700  1.00  0.00            
ATOM     28  HD1 HYP     3      71.970  70.650  66.810  1.00  0.00            
ATOM     29  CB  HYP     3      71.500  68.700  68.530  1.00  0.00            
ATOM     30  HB1 HYP     3      71.790  67.650  68.490  1.00  0.00            
ATOM     31  HB2 HYP     3      70.670  68.650  67.810  1.00  0.00            
ATOM     32  CA  HYP     3      71.140  69.190  69.890  1.00  0.00            
ATOM     33  HA  HYP     3      70.390  69.980  69.800  1.00  0.00            
ATOM     34  C   HYP     3      70.440  68.050  70.660  1.00  0.00            
ATOM     35  O   HYP     3      71.100  67.320  71.390  1.00  0.00            
ATOM     36  N   GLY     4      69.170  67.790  70.260  1.00  0.00            
ATOM     37  H   GLY     4      68.790  68.300  69.480  1.00  0.00            
ATOM     38  CA  GLY     4      68.550  66.490  70.620  1.00  0.00            
ATOM     39  HA1 GLY     4      67.520  66.490  70.290  1.00  0.00            
ATOM     40  HA2 GLY     4      68.660  66.310  71.690  1.00  0.00            
ATOM     41  C   GLY     4      69.160  65.240  69.930  1.00  0.00            
ATOM     42  O   GLY     4      69.900  65.390  69.030  1.00  0.00            
ATOM     43  N   PRO     5      68.670  64.070  70.320  1.00  0.00            
ATOM     44  CD  PRO     5      67.780  63.820  71.470  1.00  0.00            
ATOM     45  HD1 PRO     5      66.750  63.900  71.140  1.00  0.00            
ATOM     46  HD2 PRO     5      67.860  64.600  72.240  1.00  0.00            
ATOM     47  CG  PRO     5      68.160  62.500  72.070  1.00  0.00            
ATOM     48  HG1 PRO     5      67.370  62.020  72.650  1.00  0.00            
ATOM     49  HG2 PRO     5      69.000  62.580  72.760  1.00  0.00            
ATOM     50  CB  PRO     5      68.530  61.690  70.800  1.00  0.00            
ATOM     51  HB1 PRO     5      67.590  61.320  70.380  1.00  0.00            
ATOM     52  HB2 PRO     5      69.100  60.820  71.110  1.00  0.00            
ATOM     53  CA  PRO     5      69.260  62.720  69.910  1.00  0.00            
ATOM     54  HA  PRO     5      70.260  62.740  70.350  1.00  0.00            
ATOM     55  C   PRO     5      69.310  62.400  68.440  1.00  0.00            
ATOM     56  O   PRO     5      68.330  62.730  67.770  1.00  0.00            
ATOM     57  N   HYP     6      70.350  61.660  67.920  1.00  0.00            
ATOM     58  CD2 HYP     6      71.420  61.030  68.760  1.00  0.00            
ATOM     59 1HD2 HYP     6      70.970  60.270  69.400  1.00  0.00            
ATOM     60 2HD2 HYP     6      71.860  61.790  69.400  1.00  0.00            
ATOM     61  CG  HYP     6      72.470  60.590  67.710  1.00  0.00            
ATOM     62  HG  HYP     6      73.150  59.870  68.150  1.00  0.00            
ATOM     63  OD1 HYP     6      73.170  61.590  67.120  1.00  0.00            
ATOM     64  HD1 HYP     6      74.060  61.350  66.840  1.00  0.00            
ATOM     65  CB  HYP     6      71.460  60.070  66.690  1.00  0.00            
ATOM     66  HB1 HYP     6      71.080  59.090  66.980  1.00  0.00            
ATOM     67  HB2 HYP     6      71.860  60.050  65.670  1.00  0.00            
ATOM     68  CA  HYP     6      70.290  61.000  66.630  1.00  0.00            
ATOM     69  HA  HYP     6      70.440  61.860  65.980  1.00  0.00            
ATOM     70  C   HYP     6      69.040  60.190  66.350  1.00  0.00            
ATOM     71  O   HYP     6      68.570  59.450  67.180  1.00  0.00            
ATOM     72  N   GLY     7      68.440  60.370  65.180  1.00  0.00            
ATOM     73  H   GLY     7      68.850  61.000  64.500  1.00  0.00            
ATOM     74  CA  GLY     7      67.210  59.720  64.750  1.00  0.00            
ATOM     75  HA1 GLY     7      67.100  60.010  63.700  1.00  0.00            
ATOM     76  HA2 GLY     7      66.390  60.090  65.360  1.00  0.00            
ATOM     77  C   GLY     7      67.220  58.180  64.770  1.00  0.00            
ATOM     78  O   GLY     7      68.260  57.560  65.080  1.00  0.00            
ATOM     79  N   PRO     8      66.090  57.540  64.490  1.00  0.00            
ATOM     80  CD  PRO     8      64.790  58.240  64.440  1.00  0.00            
ATOM     81  HD1 PRO     8      64.580  58.580  63.420  1.00  0.00            
ATOM     82  HD2 PRO     8      64.660  59.060  65.150  1.00  0.00            
ATOM     83  CG  PRO     8      63.810  57.130  64.810  1.00  0.00            
ATOM     84  HG1 PRO     8      62.800  57.200  64.400  1.00  0.00            
ATOM     85  HG2 PRO     8      63.750  57.020  65.890  1.00  0.00            
ATOM     86  CB  PRO     8      64.480  55.910  64.130  1.00  0.00            
ATOM     87  HB1 PRO     8      64.200  55.960  63.070  1.00  0.00            
ATOM     88  HB2 PRO     8      64.170  54.960  64.580  1.00  0.00            
ATOM     89  CA  PRO     8      65.980  56.060  64.440  1.00  0.00            
ATOM     90  HA  PRO     8      66.170  55.640  65.430  1.00  0.00            
ATOM     91  C   PRO     8      66.900  55.450  63.330  1.00  0.00            
ATOM     92  O   PRO     8      67.040  56.140  62.290  1.00  0.00            
ATOM     93  N   HYP     9      67.350  54.170  63.390  1.00  0.00            
ATOM     94  CD2 HYP     9      66.990  53.250  64.470  1.00  0.00            
ATOM     95 1HD2 HYP     9      66.000  53.400  64.900  1.00  0.00            
ATOM     96 2HD2 HYP     9      67.780  53.300  65.210  1.00  0.00            
ATOM     97  CG  HYP     9      67.030  51.890  63.740  1.00  0.00            
ATOM     98  HG  HYP     9      66.150  51.750  63.120  1.00  0.00            
ATOM     99  OD1 HYP     9      67.200  50.800  64.660  1.00  0.00            
ATOM    100  HD1 HYP     9      67.130  50.030  64.090  1.00  0.00            
ATOM    101  CB  HYP     9      68.250  52.120  62.840  1.00  0.00            
ATOM    102  HB1 HYP     9      68.280  51.390  62.030  1.00  0.00            
ATOM    103  HB2 HYP     9      69.210  52.090  63.350  1.00  0.00            
ATOM    104  CA  HYP     9      67.950  53.500  62.300  1.00  0.00            
ATOM    105  HA  HYP     9      68.970  53.830  62.110  1.00  0.00            
ATOM    106  C   HYP     9      66.990  53.390  61.070  1.00  0.00            
ATOM    107  O   HYP     9      65.740  53.350  61.110  1.00  0.00            
ATOM    108  N   GLY    10      67.690  53.380  59.960  1.00  0.00            
ATOM    109  H   GLY    10      68.700  53.310  59.980  1.00  0.00            
ATOM    110  CA  GLY    10      67.080  53.510  58.600  1.00  0.00            
ATOM    111  HA1 GLY    10      67.800  53.800  57.830  1.00  0.00            
ATOM    112  HA2 GLY    10      66.230  54.190  58.720  1.00  0.00            
ATOM    113  C   GLY    10      66.310  52.240  58.120  1.00  0.00            
ATOM    114  O   GLY    10      66.150  51.290  58.890  1.00  0.00            
ATOM    115  N   PRO    11      65.780  52.310  56.850  1.00  0.00            
ATOM    116  CD  PRO    11      65.550  53.520  56.110  1.00  0.00            
ATOM    117  HD1 PRO    11      66.360  53.870  55.480  1.00  0.00            
ATOM    118  HD2 PRO    11      65.370  54.300  56.850  1.00  0.00            
ATOM    119  CG  PRO    11      64.260  53.280  55.310  1.00  0.00            
ATOM    120  HG1 PRO    11      64.090  53.880  54.410  1.00  0.00            
ATOM    121  HG2 PRO    11      63.330  53.310  55.880  1.00  0.00            
ATOM    122  CB  PRO    11      64.560  51.770  54.960  1.00  0.00            
ATOM    123  HB1 PRO    11      65.330  51.800  54.180  1.00  0.00            
ATOM    124  HB2 PRO    11      63.710  51.160  54.660  1.00  0.00            
ATOM    125  CA  PRO    11      65.180  51.170  56.200  1.00  0.00            
ATOM    126  HA  PRO    11      64.400  50.760  56.850  1.00  0.00            
ATOM    127  C   PRO    11      66.160  49.940  55.850  1.00  0.00            
ATOM    128  O   PRO    11      67.360  50.050  55.880  1.00  0.00            
ATOM    129  N   HYP    12      65.570  48.780  55.530  1.00  0.00            
ATOM    130  CD2 HYP    12      64.160  48.500  55.590  1.00  0.00            
ATOM    131 1HD2 HYP    12      63.650  48.700  54.640  1.00  0.00            
ATOM    132 2HD2 HYP    12      63.680  48.980  56.440  1.00  0.00            
ATOM    133  CG  HYP    12      64.130  46.950  55.790  1.00  0.00            
ATOM    134  HG  HYP    12      63.200  46.560  55.390  1.00  0.00            
ATOM    135  OD1 HYP    12      64.260  46.650  57.150  1.00  0.00            
ATOM    136  HD1 HYP    12      64.180  45.690  57.200  1.00  0.00            
ATOM    137  CB  HYP    12      65.250  46.520  54.900  1.00  0.00            
ATOM    138  HB1 HYP    12      64.880  46.430  53.880  1.00  0.00            
ATOM    139  HB2 HYP    12      65.740  45.560  55.090  1.00  0.00            
ATOM    140  CA  HYP    12      66.290  47.580  55.020  1.00  0.00            
ATOM    141  HA  HYP    12      67.050  47.240  55.720  1.00  0.00            
ATOM    142  C   HYP    12      66.990  47.860  53.640  1.00  0.00            
ATOM    143  O   HYP    12      66.650  48.820  52.960  1.00  0.00            
ATOM    144  N   GLY    13      68.060  47.100  53.290  1.00  0.00            
ATOM    145  H   GLY    13      68.390  46.390  53.930  1.00  0.00            
ATOM    146  CA  GLY    13      68.660  47.230  51.990  1.00  0.00            
ATOM    147  HA1 GLY    13      69.560  46.630  51.810  1.00  0.00            
ATOM    148  HA2 GLY    13      68.990  48.260  51.880  1.00  0.00            
ATOM    149  C   GLY    13      67.870  46.840  50.810  1.00  0.00            
ATOM    150  O   GLY    13      66.910  46.100  50.860  1.00  0.00            
ATOM    151  N   GLU    14      68.120  47.450  49.710  1.00  0.00            
ATOM    152  H   GLU    14      69.030  47.820  49.440  1.00  0.00            
ATOM    153  CA  GLU    14      67.350  47.390  48.510  1.00  0.00            
ATOM    154  HA  GLU    14      66.320  47.220  48.820  1.00  0.00            
ATOM    155  CB  GLU    14      67.440  48.740  47.750  1.00  0.00            
ATOM    156  HB1 GLU    14      68.390  48.840  47.230  1.00  0.00            
ATOM    157  HB2 GLU    14      67.290  49.520  48.500  1.00  0.00            
ATOM    158  CG  GLU    14      66.380  48.960  46.610  1.00  0.00            
ATOM    159  HG1 GLU    14      65.520  48.360  46.910  1.00  0.00            
ATOM    160  HG2 GLU    14      66.800  48.530  45.700  1.00  0.00            
ATOM    161  CD  GLU    14      65.890  50.400  46.430  1.00  0.00            
ATOM    162  OE1 GLU    14      66.760  51.290  46.270  1.00  0.00            
ATOM    163  OE2 GLU    14      64.720  50.660  46.560  1.00  0.00            
ATOM    164  C   GLU    14      67.540  46.190  47.610  1.00  0.00            
ATOM    165  O   GLU    14      66.560  45.570  47.160  1.00  0.00            
ATOM    166  N   PRO    15      68.770  45.730  47.360  1.00  0.00            
ATOM    167  CD  PRO    15      69.010  44.400  46.830  1.00  0.00            
ATOM    168  HD1 PRO    15      68.390  44.260  45.940  1.00  0.00            
ATOM    169  HD2 PRO    15      68.640  43.750  47.620  1.00  0.00            
ATOM    170  CG  PRO    15      70.540  44.240  46.670  1.00  0.00            
ATOM    171  HG1 PRO    15      70.810  44.340  45.620  1.00  0.00            
ATOM    172  HG2 PRO    15      71.040  43.300  46.950  1.00  0.00            
ATOM    173  CB  PRO    15      71.060  45.380  47.470  1.00  0.00            
ATOM    174  HB1 PRO    15      71.980  45.780  47.040  1.00  0.00            
ATOM    175  HB2 PRO    15      71.230  45.080  48.500  1.00  0.00            
ATOM    176  CA  PRO    15      69.980  46.480  47.270  1.00  0.00            
ATOM    177  HA  PRO    15      70.090  47.110  48.150  1.00  0.00            
ATOM    178  C   PRO    15      70.080  47.210  45.910  1.00  0.00            
ATOM    179  O   PRO    15      69.370  46.890  44.900  1.00  0.00            
ATOM    180  N   GLY    16      71.010  48.170  45.790  1.00  0.00            
ATOM    181  H   GLY    16      71.570  48.350  46.610  1.00  0.00            
ATOM    182  CA  GLY    16      71.240  49.000  44.590  1.00  0.00            
ATOM    183  HA1 GLY    16      72.020  49.760  44.650  1.00  0.00            
ATOM    184  HA2 GLY    16      70.250  49.380  44.320  1.00  0.00            
ATOM    185  C   GLY    16      71.700  48.220  43.360  1.00  0.00            
ATOM    186  O   GLY    16      71.570  48.750  42.270  1.00  0.00            
ATOM    187  N   GLN    17      72.150  46.950  43.510  1.00  0.00            
ATOM    188  H   GLN    17      72.180  46.540  44.440  1.00  0.00            
ATOM    189  CA  GLN    17      72.470  46.000  42.460  1.00  0.00            
ATOM    190  HA  GLN    17      72.220  46.470  41.510  1.00  0.00            
ATOM    191  CB  GLN    17      73.980  45.670  42.540  1.00  0.00            
ATOM    192  HB1 GLN    17      74.250  44.890  41.830  1.00  0.00            
ATOM    193  HB2 GLN    17      74.260  45.280  43.520  1.00  0.00            
ATOM    194  CG  GLN    17      74.840  46.920  42.180  1.00  0.00            
ATOM    195  HG1 GLN    17      75.860  46.610  42.370  1.00  0.00            
ATOM    196  HG2 GLN    17      74.570  47.720  42.880  1.00  0.00            
ATOM    197  CD  GLN    17      74.760  47.300  40.710  1.00  0.00            
ATOM    198  OE1 GLN    17      74.280  46.540  39.860  1.00  0.00            
ATOM    199  NE2 GLN    17      75.330  48.360  40.360  1.00  0.00            
ATOM    200 1HE2 GLN    17      75.590  49.030  41.060  1.00  0.00            
ATOM    201 2HE2 GLN    17      75.420  48.670  39.400  1.00  0.00            
ATOM    202  C   GLN    17      71.600  44.720  42.370  1.00  0.00            
ATOM    203  O   GLN    17      72.050  43.760  41.800  1.00  0.00            
ATOM    204  N   GLY    18      70.350  44.660  42.900  1.00  0.00            
ATOM    205  H   GLY    18      70.120  45.480  43.440  1.00  0.00            
ATOM    206  CA  GLY    18      69.340  43.610  42.780  1.00  0.00            
ATOM    207  HA1 GLY    18      68.560  43.870  43.500  1.00  0.00            
ATOM    208  HA2 GLY    18      69.800  42.680  43.100  1.00  0.00            
ATOM    209  C   GLY    18      68.860  43.520  41.340  1.00  0.00            
ATOM    210  O   GLY    18      68.970  44.440  40.530  1.00  0.00            
ATOM    211  N   LEU    19      68.310  42.330  40.980  1.00  0.00            
ATOM    212  H   LEU    19      68.240  41.630  41.700  1.00  0.00            
ATOM    213  CA  LEU    19      67.620  41.950  39.790  1.00  0.00            
ATOM    214  HA  LEU    19      67.630  42.800  39.100  1.00  0.00            
ATOM    215  CB  LEU    19      68.270  40.720  39.140  1.00  0.00            
ATOM    216  HB1 LEU    19      67.690  40.320  38.310  1.00  0.00            
ATOM    217  HB2 LEU    19      68.300  39.880  39.830  1.00  0.00            
ATOM    218  CG  LEU    19      69.630  40.970  38.510  1.00  0.00            
ATOM    219  HG  LEU    19      69.520  41.790  37.800  1.00  0.00            
ATOM    220  CD1 LEU    19      70.860  41.090  39.360  1.00  0.00            
ATOM    221 1HD1 LEU    19      70.880  40.210  40.010  1.00  0.00            
ATOM    222 2HD1 LEU    19      71.690  41.120  38.670  1.00  0.00            
ATOM    223 3HD1 LEU    19      70.840  42.000  39.950  1.00  0.00            
ATOM    224  CD2 LEU    19      69.860  39.730  37.580  1.00  0.00            
ATOM    225 1HD2 LEU    19      70.020  38.880  38.250  1.00  0.00            
ATOM    226 2HD2 LEU    19      68.960  39.570  36.990  1.00  0.00            
ATOM    227 3HD2 LEU    19      70.750  40.010  37.010  1.00  0.00            
ATOM    228  C   LEU    19      66.080  41.740  40.130  1.00  0.00            
ATOM    229  O   LEU    19      65.740  41.410  41.340  1.00  0.00            
ATOM    230  N   ARG    20      65.160  41.970  39.190  1.00  0.00            
ATOM    231  H   ARG    20      65.520  42.310  38.310  1.00  0.00            
ATOM    232  CA  ARG    20      63.690  41.780  39.350  1.00  0.00            
ATOM    233  HA  ARG    20      63.430  41.940  40.400  1.00  0.00            
ATOM    234  CB  ARG    20      62.970  42.840  38.470  1.00  0.00            
ATOM    235  HB1 ARG    20      63.040  42.500  37.430  1.00  0.00            
ATOM    236  HB2 ARG    20      63.320  43.870  38.510  1.00  0.00            
ATOM    237  CG  ARG    20      61.460  43.020  38.790  1.00  0.00            
ATOM    238  HG1 ARG    20      61.310  43.250  39.850  1.00  0.00            
ATOM    239  HG2 ARG    20      61.090  42.030  38.530  1.00  0.00            
ATOM    240  CD  ARG    20      60.870  44.160  37.920  1.00  0.00            
ATOM    241  HD1 ARG    20      61.370  45.110  38.090  1.00  0.00            
ATOM    242  HD2 ARG    20      59.850  44.390  38.230  1.00  0.00            
ATOM    243  NE  ARG    20      60.750  43.810  36.460  1.00  0.00            
ATOM    244  HE  ARG    20      60.910  42.850  36.200  1.00  0.00            
ATOM    245  CZ  ARG    20      60.430  44.580  35.470  1.00  0.00            
ATOM    246  NH1 ARG    20      60.280  45.830  35.680  1.00  0.00            
ATOM    247 1HH1 ARG    20      60.580  46.320  36.510  1.00  0.00            
ATOM    248 2HH1 ARG    20      59.870  46.430  34.970  1.00  0.00            
ATOM    249  NH2 ARG    20      60.420  44.140  34.260  1.00  0.00            
ATOM    250 1HH2 ARG    20      60.610  43.180  34.030  1.00  0.00            
ATOM    251 2HH2 ARG    20      60.370  44.880  33.580  1.00  0.00            
ATOM    252  C   ARG    20      63.300  40.300  39.160  1.00  0.00            
ATOM    253  O   ARG    20      64.050  39.520  38.620  1.00  0.00            
ATOM    254  N   GLY    21      62.160  39.970  39.670  1.00  0.00            
ATOM    255  H   GLY    21      61.680  40.690  40.200  1.00  0.00            
ATOM    256  CA  GLY    21      61.640  38.540  39.670  1.00  0.00            
ATOM    257  HA1 GLY    21      61.110  38.290  40.590  1.00  0.00            
ATOM    258  HA2 GLY    21      62.460  37.830  39.550  1.00  0.00            
ATOM    259  C   GLY    21      60.730  38.390  38.480  1.00  0.00            
ATOM    260  O   GLY    21      60.270  39.410  37.960  1.00  0.00            
ATOM    261  N   PRO    22      60.020  37.230  38.430  1.00  0.00            
ATOM    262  CD  PRO    22      60.290  36.020  39.220  1.00  0.00            
ATOM    263  HD1 PRO    22      60.060  36.100  40.280  1.00  0.00            
ATOM    264  HD2 PRO    22      61.330  35.700  39.210  1.00  0.00            
ATOM    265  CG  PRO    22      59.510  34.870  38.600  1.00  0.00            
ATOM    266  HG1 PRO    22      58.590  34.630  39.130  1.00  0.00            
ATOM    267  HG2 PRO    22      60.190  34.020  38.590  1.00  0.00            
ATOM    268  CB  PRO    22      59.220  35.380  37.210  1.00  0.00            
ATOM    269  HB1 PRO    22      58.310  34.910  36.830  1.00  0.00            
ATOM    270  HB2 PRO    22      60.040  35.240  36.510  1.00  0.00            
ATOM    271  CA  PRO    22      59.040  36.920  37.390  1.00  0.00            
ATOM    272  HA  PRO    22      59.270  37.390  36.430  1.00  0.00            
ATOM    273  C   PRO    22      57.570  37.210  37.720  1.00  0.00            
ATOM    274  O   PRO    22      57.250  37.450  38.860  1.00  0.00            
ATOM    275  N   HYP    23      56.700  37.350  36.670  1.00  0.00            
ATOM    276  CD2 HYP    23      57.060  37.250  35.270  1.00  0.00            
ATOM    277 1HD2 HYP    23      56.980  36.210  34.940  1.00  0.00            
ATOM    278 2HD2 HYP    23      57.990  37.750  34.990  1.00  0.00            
ATOM    279  CG  HYP    23      55.930  38.020  34.560  1.00  0.00            
ATOM    280  HG  HYP    23      55.720  37.530  33.610  1.00  0.00            
ATOM    281  OD1 HYP    23      56.270  39.410  34.450  1.00  0.00            
ATOM    282  HD1 HYP    23      55.740  39.750  33.720  1.00  0.00            
ATOM    283  CB  HYP    23      54.720  37.710  35.430  1.00  0.00            
ATOM    284  HB1 HYP    23      54.350  36.730  35.140  1.00  0.00            
ATOM    285  HB2 HYP    23      53.870  38.380  35.440  1.00  0.00            
ATOM    286  CA  HYP    23      55.270  37.730  36.810  1.00  0.00            
ATOM    287  HA  HYP    23      55.270  38.720  37.270  1.00  0.00            
ATOM    288  C   HYP    23      54.450  36.940  37.750  1.00  0.00            
ATOM    289  O   HYP    23      54.470  35.690  37.710  1.00  0.00            
ATOM    290  N   GLY    24      53.590  37.630  38.540  1.00  0.00            
ATOM    291  H   GLY    24      53.720  38.620  38.690  1.00  0.00            
ATOM    292  CA  GLY    24      52.760  36.880  39.450  1.00  0.00            
ATOM    293  HA1 GLY    24      52.290  37.560  40.170  1.00  0.00            
ATOM    294  HA2 GLY    24      53.360  36.170  40.020  1.00  0.00            
ATOM    295  C   GLY    24      51.580  36.060  38.780  1.00  0.00            
ATOM    296  O   GLY    24      51.520  36.000  37.540  1.00  0.00            
ATOM    297  N   PRO    25      50.690  35.430  39.590  1.00  0.00            
ATOM    298  CD  PRO    25      50.720  35.400  41.040  1.00  0.00            
ATOM    299  HD1 PRO    25      50.530  36.390  41.450  1.00  0.00            
ATOM    300  HD2 PRO    25      51.670  34.980  41.360  1.00  0.00            
ATOM    301  CG  PRO    25      49.660  34.370  41.480  1.00  0.00            
ATOM    302  HG1 PRO    25      48.770  34.870  41.850  1.00  0.00            
ATOM    303  HG2 PRO    25      49.990  33.690  42.270  1.00  0.00            
ATOM    304  CB  PRO    25      49.460  33.500  40.300  1.00  0.00            
ATOM    305  HB1 PRO    25      48.470  33.060  40.390  1.00  0.00            
ATOM    306  HB2 PRO    25      50.230  32.730  40.290  1.00  0.00            
ATOM    307  CA  PRO    25      49.640  34.500  39.170  1.00  0.00            
ATOM    308  HA  PRO    25      50.110  33.950  38.350  1.00  0.00            
ATOM    309  C   PRO    25      48.310  35.120  38.810  1.00  0.00            
ATOM    310  O   PRO    25      47.980  36.160  39.490  1.00  0.00            
ATOM    311  N   HYP    26      47.460  34.500  37.940  1.00  0.00            
ATOM    312  CD2 HYP    26      47.550  33.200  37.210  1.00  0.00            
ATOM    313 1HD2 HYP    26      47.220  32.340  37.800  1.00  0.00            
ATOM    314 2HD2 HYP    26      48.510  33.000  36.740  1.00  0.00            
ATOM    315  CG  HYP    26      46.590  33.310  36.090  1.00  0.00            
ATOM    316  HG  HYP    26      46.260  32.290  35.920  1.00  0.00            
ATOM    317  OD1 HYP    26      47.230  33.850  34.890  1.00  0.00            
ATOM    318  HD1 HYP    26      46.610  33.670  34.170  1.00  0.00            
ATOM    319  CB  HYP    26      45.540  34.200  36.730  1.00  0.00            
ATOM    320  HB1 HYP    26      44.960  33.560  37.400  1.00  0.00            
ATOM    321  HB2 HYP    26      44.920  34.700  35.980  1.00  0.00            
ATOM    322  CA  HYP    26      46.290  35.220  37.520  1.00  0.00            
ATOM    323  HA  HYP    26      46.490  36.040  36.840  1.00  0.00            
ATOM    324  C   HYP    26      45.380  35.760  38.620  1.00  0.00            
ATOM    325  O   HYP    26      45.270  35.120  39.670  1.00  0.00            
ATOM    326  N   GLY    27      44.680  36.890  38.520  1.00  0.00            
ATOM    327  H   GLY    27      44.790  37.300  37.610  1.00  0.00            
ATOM    328  CA  GLY    27      43.630  37.360  39.400  1.00  0.00            
ATOM    329  HA1 GLY    27      43.300  38.360  39.110  1.00  0.00            
ATOM    330  HA2 GLY    27      44.050  37.390  40.410  1.00  0.00            
ATOM    331  C   GLY    27      42.440  36.410  39.570  1.00  0.00            
ATOM    332  O   GLY    27      42.510  35.390  38.970  1.00  0.00            
ATOM    333  N   PRO    28      41.430  36.690  40.380  1.00  0.00            
ATOM    334  CD  PRO    28      41.220  37.850  41.270  1.00  0.00            
ATOM    335  HD1 PRO    28      41.070  38.740  40.660  1.00  0.00            
ATOM    336  HD2 PRO    28      42.080  37.940  41.920  1.00  0.00            
ATOM    337  CG  PRO    28      39.990  37.590  42.040  1.00  0.00            
ATOM    338  HG1 PRO    28      39.120  37.980  41.520  1.00  0.00            
ATOM    339  HG2 PRO    28      40.050  37.770  43.120  1.00  0.00            
ATOM    340  CB  PRO    28      39.860  36.100  41.970  1.00  0.00            
ATOM    341  HB1 PRO    28      38.810  35.830  42.080  1.00  0.00            
ATOM    342  HB2 PRO    28      40.430  35.610  42.760  1.00  0.00            
ATOM    343  CA  PRO    28      40.250  35.760  40.560  1.00  0.00            
ATOM    344  HA  PRO    28      40.640  34.740  40.530  1.00  0.00            
ATOM    345  C   PRO    28      39.140  35.900  39.540  1.00  0.00            
ATOM    346  O   PRO    28      39.020  36.940  38.870  1.00  0.00            
ATOM    347  N   HYP    29      38.320  34.810  39.540  1.00  0.00            
ATOM    348  CD2 HYP    29      38.520  33.520  40.250  1.00  0.00            
ATOM    349 1HD2 HYP    29      38.670  33.680  41.320  1.00  0.00            
ATOM    350 2HD2 HYP    29      39.430  33.040  39.890  1.00  0.00            
ATOM    351  CG  HYP    29      37.310  32.640  39.900  1.00  0.00            
ATOM    352  HG  HYP    29      37.120  31.980  40.740  1.00  0.00            
ATOM    353  OD1 HYP    29      37.480  32.030  38.640  1.00  0.00            
ATOM    354  HD1 HYP    29      38.140  31.330  38.730  1.00  0.00            
ATOM    355  CB  HYP    29      36.270  33.760  39.780  1.00  0.00            
ATOM    356  HB1 HYP    29      35.980  34.030  40.790  1.00  0.00            
ATOM    357  HB2 HYP    29      35.410  33.430  39.180  1.00  0.00            
ATOM    358  CA  HYP    29      36.930  34.900  39.020  1.00  0.00            
ATOM    359  HA  HYP    29      36.760  34.670  37.970  1.00  0.00            
ATOM    360  C   HYP    29      36.210  36.170  39.400  1.00  0.00            
ATOM    361  O   HYP    29      36.330  36.580  40.550  1.00  0.00            
ATOM    362  N   GLY    30      35.490  36.880  38.500  1.00  0.00            
ATOM    363  H   GLY    30      35.510  36.550  37.540  1.00  0.00            
ATOM    364  CA  GLY    30      34.870  38.180  38.840  1.00  0.00            
ATOM    365  HA1 GLY    30      34.500  38.580  37.900  1.00  0.00            
ATOM    366  HA2 GLY    30      35.650  38.820  39.260  1.00  0.00            
ATOM    367  C   GLY    30      33.700  38.100  39.860  1.00  0.00            
ATOM    368  O   GLY    30      32.960  37.160  39.940  1.00  0.00            
ATOM    369  N   NH2    31      33.540  39.080  40.730  1.00  0.00            
ATOM    370  H1  NH2    31      34.210  39.830  40.810  1.00  0.00            
ATOM    371  H2  NH2    31      32.930  38.810  41.480  1.00  0.00            
ATOM    372  CH3 ACE     1      68.330  71.790  71.790  1.00  0.00            
ATOM    373 1HH3 ACE     1      67.750  71.250  72.540  1.00  0.00            
ATOM    374 2HH3 ACE     1      69.280  71.280  71.590  1.00  0.00            
ATOM    375 3HH3 ACE     1      68.610  72.770  72.160  1.00  0.00            
ATOM    376  C   ACE     1      67.530  71.920  70.530  1.00  0.00            
ATOM    377  O   ACE     1      66.320  71.720  70.590  1.00  0.00            
ATOM    378  N   PRO     2      68.230  72.280  69.410  1.00  0.00            
ATOM    379  CD  PRO     2      69.550  72.860  69.480  1.00  0.00            
ATOM    380  HD1 PRO     2      70.360  72.220  69.820  1.00  0.00            
ATOM    381  HD2 PRO     2      69.470  73.720  70.150  1.00  0.00            
ATOM    382  CG  PRO     2      69.730  73.370  67.990  1.00  0.00            
ATOM    383  HG1 PRO     2      70.770  73.320  67.670  1.00  0.00            
ATOM    384  HG2 PRO     2      69.390  74.410  68.070  1.00  0.00            
ATOM    385  CB  PRO     2      68.780  72.550  67.090  1.00  0.00            
ATOM    386  HB1 PRO     2      69.310  71.720  66.630  1.00  0.00            
ATOM    387  HB2 PRO     2      68.470  73.170  66.250  1.00  0.00            
ATOM    388  CA  PRO     2      67.670  72.100  68.020  1.00  0.00            
ATOM    389  HA  PRO     2      66.750  72.680  67.940  1.00  0.00            
ATOM    390  C   PRO     2      67.220  70.670  67.780  1.00  0.00            
ATOM    391  O   PRO     2      67.820  69.730  68.380  1.00  0.00            
ATOM    392  N   HYP     3      66.240  70.380  66.890  1.00  0.00            
ATOM    393  CD2 HYP     3      65.310  71.270  66.190  1.00  0.00            
ATOM    394 1HD2 HYP     3      65.860  71.770  65.390  1.00  0.00            
ATOM    395 2HD2 HYP     3      64.840  72.010  66.840  1.00  0.00            
ATOM    396  CG  HYP     3      64.250  70.360  65.680  1.00  0.00            
ATOM    397  HG  HYP     3      63.810  70.710  64.750  1.00  0.00            
ATOM    398  OD1 HYP     3      63.230  70.420  66.650  1.00  0.00            
ATOM    399  HD1 HYP     3      63.020  71.340  66.770  1.00  0.00            
ATOM    400  CB  HYP     3      64.730  68.960  65.590  1.00  0.00            
ATOM    401  HB1 HYP     3      65.260  68.650  64.690  1.00  0.00            
ATOM    402  HB2 HYP     3      63.930  68.270  65.880  1.00  0.00            
ATOM    403  CA  HYP     3      65.870  69.010  66.620  1.00  0.00            
ATOM    404  HA  HYP     3      65.500  68.530  67.520  1.00  0.00            
ATOM    405  C   HYP     3      67.130  68.170  66.140  1.00  0.00            
ATOM    406  O   HYP     3      67.930  68.690  65.370  1.00  0.00            
ATOM    407  N   GLY     4      67.240  66.890  66.620  1.00  0.00            
ATOM    408  H   GLY     4      66.610  66.590  67.340  1.00  0.00            
ATOM    409  CA  GLY     4      68.360  65.970  66.400  1.00  0.00            
ATOM    410  HA1 GLY     4      68.130  64.990  66.830  1.00  0.00            
ATOM    411  HA2 GLY     4      69.180  66.380  66.990  1.00  0.00            
ATOM    412  C   GLY     4      68.810  65.810  64.950  1.00  0.00            
ATOM    413  O   GLY     4      67.960  65.940  64.030  1.00  0.00            
ATOM    414  N   PRO     5      70.070  65.420  64.710  1.00  0.00            
ATOM    415  CD  PRO     5      71.120  65.060  65.650  1.00  0.00            
ATOM    416  HD1 PRO     5      70.870  64.200  66.280  1.00  0.00            
ATOM    417  HD2 PRO     5      71.530  65.920  66.170  1.00  0.00            
ATOM    418  CG  PRO     5      72.320  64.490  64.900  1.00  0.00            
ATOM    419  HG1 PRO     5      72.300  63.400  64.850  1.00  0.00            
ATOM    420  HG2 PRO     5      73.250  64.700  65.430  1.00  0.00            
ATOM    421  CB  PRO     5      72.090  65.120  63.490  1.00  0.00            
ATOM    422  HB1 PRO     5      72.560  64.520  62.710  1.00  0.00            
ATOM    423  HB2 PRO     5      72.460  66.140  63.530  1.00  0.00            
ATOM    424  CA  PRO     5      70.530  65.060  63.340  1.00  0.00            
ATOM    425  HA  PRO     5      70.260  65.840  62.620  1.00  0.00            
ATOM    426  C   PRO     5      70.000  63.650  62.890  1.00  0.00            
ATOM    427  O   PRO     5      69.420  62.950  63.750  1.00  0.00            
ATOM    428  N   HYP     6      70.280  63.240  61.670  1.00  0.00            
ATOM    429  CD2 HYP     6      70.520  64.170  60.530  1.00  0.00            
ATOM    430 1HD2 HYP     6      71.590  64.330  60.440  1.00  0.00            
ATOM    431 2HD2 HYP     6      70.160  65.190  60.720  1.00  0.00            
ATOM    432  CG  HYP     6      69.790  63.630  59.300  1.00  0.00            
ATOM    433  HG  HYP     6      70.180  64.090  58.390  1.00  0.00            
ATOM    434  OD1 HYP     6      68.420  64.030  59.370  1.00  0.00            
ATOM    435  HD1 HYP     6      67.960  64.000  58.530  1.00  0.00            
ATOM    436  CB  HYP     6      69.880  62.170  59.620  1.00  0.00            
ATOM    437  HB1 HYP     6      70.840  61.770  59.300  1.00  0.00            
ATOM    438  HB2 HYP     6      69.120  61.500  59.210  1.00  0.00            
ATOM    439  CA  HYP     6      69.690  62.080  61.160  1.00  0.00            
ATOM    440  HA  HYP     6      68.630  62.160  61.400  1.00  0.00            
ATOM    441  C   HYP     6      70.160  60.770  61.780  1.00  0.00            
ATOM    442  O   HYP     6      71.310  60.560  62.220  1.00  0.00            
ATOM    443  N   GLY     7      69.300  59.760  61.770  1.00  0.00            
ATOM    444  H   GLY     7      68.380  59.990  61.410  1.00  0.00            
ATOM    445  CA  GLY     7      69.640  58.320  62.050  1.00  0.00            
ATOM    446  HA1 GLY     7      68.780  57.680  61.900  1.00  0.00            
ATOM    447  HA2 GLY     7      69.700  58.300  63.140  1.00  0.00            
ATOM    448  C   GLY     7      70.980  57.700  61.480  1.00  0.00            
ATOM    449  O   GLY     7      71.370  58.000  60.370  1.00  0.00            
ATOM    450  N   PRO     8      71.520  56.720  62.220  1.00  0.00            
ATOM    451  CD  PRO     8      71.020  56.260  63.460  1.00  0.00            
ATOM    452  HD1 PRO     8      69.980  55.950  63.570  1.00  0.00            
ATOM    453  HD2 PRO     8      71.220  57.020  64.230  1.00  0.00            
ATOM    454  CG  PRO     8      71.870  55.050  63.820  1.00  0.00            
ATOM    455  HG1 PRO     8      71.400  54.090  63.630  1.00  0.00            
ATOM    456  HG2 PRO     8      72.050  54.980  64.890  1.00  0.00            
ATOM    457  CB  PRO     8      73.080  55.180  62.950  1.00  0.00            
ATOM    458  HB1 PRO     8      73.340  54.140  62.750  1.00  0.00            
ATOM    459  HB2 PRO     8      73.800  55.790  63.490  1.00  0.00            
ATOM    460  CA  PRO     8      72.540  55.810  61.670  1.00  0.00            
ATOM    461  HA  PRO     8      73.250  56.390  61.080  1.00  0.00            
ATOM    462  C   PRO     8      71.880  54.850  60.640  1.00  0.00            
ATOM    463  O   PRO     8      70.640  54.780  60.570  1.00  0.00            
ATOM    464  N   HYP     9      72.640  53.950  60.000  1.00  0.00            
ATOM    465  CD2 HYP     9      74.110  53.980  59.800  1.00  0.00            
ATOM    466 1HD2 HYP     9      74.580  53.370  60.570  1.00  0.00            
ATOM    467 2HD2 HYP     9      74.560  54.970  59.910  1.00  0.00            
ATOM    468  CG  HYP     9      74.320  53.490  58.290  1.00  0.00            
ATOM    469  HG  HYP     9      75.310  53.070  58.100  1.00  0.00            
ATOM    470  OD1 HYP     9      73.920  54.510  57.370  1.00  0.00            
ATOM    471  HD1 HYP     9      74.480  55.290  57.500  1.00  0.00            
ATOM    472  CB  HYP     9      73.240  52.360  58.350  1.00  0.00            
ATOM    473  HB1 HYP     9      73.580  51.550  58.990  1.00  0.00            
ATOM    474  HB2 HYP     9      72.900  51.990  57.380  1.00  0.00            
ATOM    475  CA  HYP     9      72.050  53.020  59.050  1.00  0.00            
ATOM    476  HA  HYP     9      71.610  53.650  58.280  1.00  0.00            
ATOM    477  C   HYP     9      71.030  51.950  59.560  1.00  0.00            
ATOM    478  O   HYP     9      71.070  51.580  60.710  1.00  0.00            
ATOM    479  N   GLY    10      70.160  51.480  58.660  1.00  0.00            
ATOM    480  H   GLY    10      70.230  51.990  57.790  1.00  0.00            
ATOM    481  CA  GLY    10      69.130  50.420  58.860  1.00  0.00            
ATOM    482  HA1 GLY    10      68.410  50.700  58.090  1.00  0.00            
ATOM    483  HA2 GLY    10      68.740  50.560  59.870  1.00  0.00            
ATOM    484  C   GLY    10      69.610  48.980  58.620  1.00  0.00            
ATOM    485  O   GLY    10      70.810  48.730  58.600  1.00  0.00            
ATOM    486  N   PRO    11      68.730  47.940  58.740  1.00  0.00            
ATOM    487  CD  PRO    11      67.340  48.110  59.040  1.00  0.00            
ATOM    488  HD1 PRO    11      66.860  48.190  58.070  1.00  0.00            
ATOM    489  HD2 PRO    11      67.060  48.960  59.660  1.00  0.00            
ATOM    490  CG  PRO    11      66.920  46.760  59.640  1.00  0.00            
ATOM    491  HG1 PRO    11      65.840  46.570  59.580  1.00  0.00            
ATOM    492  HG2 PRO    11      67.320  46.720  60.650  1.00  0.00            
ATOM    493  CB  PRO    11      67.710  45.760  58.750  1.00  0.00            
ATOM    494  HB1 PRO    11      67.300  45.660  57.740  1.00  0.00            
ATOM    495  HB2 PRO    11      67.710  44.780  59.210  1.00  0.00            
ATOM    496  CA  PRO    11      69.060  46.520  58.600  1.00  0.00            
ATOM    497  HA  PRO    11      69.700  46.270  59.450  1.00  0.00            
ATOM    498  C   PRO    11      69.790  46.110  57.300  1.00  0.00            
ATOM    499  O   PRO    11      69.310  46.480  56.260  1.00  0.00            
ATOM    500  N   HYP    12      70.850  45.330  57.390  1.00  0.00            
ATOM    501  CD2 HYP    12      71.600  45.100  58.550  1.00  0.00            
ATOM    502 1HD2 HYP    12      71.210  44.300  59.180  1.00  0.00            
ATOM    503 2HD2 HYP    12      71.750  45.960  59.200  1.00  0.00            
ATOM    504  CG  HYP    12      73.020  44.690  58.130  1.00  0.00            
ATOM    505  HG  HYP    12      73.460  44.110  58.940  1.00  0.00            
ATOM    506  OD1 HYP    12      73.860  45.870  57.730  1.00  0.00            
ATOM    507  HD1 HYP    12      74.730  45.670  58.080  1.00  0.00            
ATOM    508  CB  HYP    12      72.720  43.920  56.880  1.00  0.00            
ATOM    509  HB1 HYP    12      72.530  42.860  57.030  1.00  0.00            
ATOM    510  HB2 HYP    12      73.450  43.820  56.070  1.00  0.00            
ATOM    511  CA  HYP    12      71.590  44.730  56.290  1.00  0.00            
ATOM    512  HA  HYP    12      72.010  45.530  55.680  1.00  0.00            
ATOM    513  C   HYP    12      70.710  43.830  55.390  1.00  0.00            
ATOM    514  O   HYP    12      69.790  43.140  55.920  1.00  0.00            
ATOM    515  N   GLY    13      71.000  43.920  54.050  1.00  0.00            
ATOM    516  H   GLY    13      71.780  44.490  53.760  1.00  0.00            
ATOM    517  CA  GLY    13      70.190  43.200  53.030  1.00  0.00            
ATOM    518  HA1 GLY    13      70.380  43.670  52.070  1.00  0.00            
ATOM    519  HA2 GLY    13      69.130  43.290  53.300  1.00  0.00            
ATOM    520  C   GLY    13      70.570  41.700  53.070  1.00  0.00            
ATOM    521  O   GLY    13      71.600  41.280  53.580  1.00  0.00            
ATOM    522  N   GLU    14      69.640  40.890  52.600  1.00  0.00            
ATOM    523  H   GLU    14      68.820  41.270  52.140  1.00  0.00            
ATOM    524  CA  GLU    14      69.750  39.410  52.560  1.00  0.00            
ATOM    525  HA  GLU    14      70.270  39.130  53.480  1.00  0.00            
ATOM    526  CB  GLU    14      68.300  38.820  52.510  1.00  0.00            
ATOM    527  HB1 GLU    14      68.270  37.740  52.360  1.00  0.00            
ATOM    528  HB2 GLU    14      67.840  39.360  51.680  1.00  0.00            
ATOM    529  CG  GLU    14      67.530  39.120  53.770  1.00  0.00            
ATOM    530  HG1 GLU    14      66.500  38.790  53.590  1.00  0.00            
ATOM    531  HG2 GLU    14      67.510  40.190  53.970  1.00  0.00            
ATOM    532  CD  GLU    14      68.120  38.370  54.950  1.00  0.00            
ATOM    533  OE1 GLU    14      68.910  38.990  55.760  1.00  0.00            
ATOM    534  OE2 GLU    14      67.680  37.220  55.140  1.00  0.00            
ATOM    535  C   GLU    14      70.570  38.880  51.430  1.00  0.00            
ATOM    536  O   GLU    14      70.630  39.490  50.360  1.00  0.00            
ATOM    537  N   PRO    15      71.210  37.660  51.510  1.00  0.00            
ATOM    538  CD  PRO    15      71.430  36.930  52.800  1.00  0.00            
ATOM    539  HD1 PRO    15      70.480  36.410  52.890  1.00  0.00            
ATOM    540  HD2 PRO    15      71.410  37.560  53.690  1.00  0.00            
ATOM    541  CG  PRO    15      72.630  35.930  52.490  1.00  0.00            
ATOM    542  HG1 PRO    15      72.650  34.970  53.000  1.00  0.00            
ATOM    543  HG2 PRO    15      73.570  36.460  52.690  1.00  0.00            
ATOM    544  CB  PRO    15      72.520  35.720  50.950  1.00  0.00            
ATOM    545  HB1 PRO    15      71.840  34.880  50.860  1.00  0.00            
ATOM    546  HB2 PRO    15      73.510  35.570  50.520  1.00  0.00            
ATOM    547  CA  PRO    15      71.910  37.080  50.430  1.00  0.00            
ATOM    548  HA  PRO    15      72.680  37.750  50.070  1.00  0.00            
ATOM    549  C   PRO    15      70.960  36.820  49.280  1.00  0.00            
ATOM    550  O   PRO    15      69.930  36.230  49.630  1.00  0.00            
ATOM    551  N   GLY    16      71.160  37.220  48.010  1.00  0.00            
ATOM    552  H   GLY    16      71.900  37.850  47.720  1.00  0.00            
ATOM    553  CA  GLY    16      70.280  36.920  46.900  1.00  0.00            
ATOM    554  HA1 GLY    16      69.840  35.940  47.080  1.00  0.00            
ATOM    555  HA2 GLY    16      70.810  36.870  45.940  1.00  0.00            
ATOM    556  C   GLY    16      69.210  38.040  46.720  1.00  0.00            
ATOM    557  O   GLY    16      68.440  37.870  45.790  1.00  0.00            
ATOM    558  N   GLN    17      69.100  39.080  47.530  1.00  0.00            
ATOM    559  H   GLN    17      69.820  39.350  48.170  1.00  0.00            
ATOM    560  CA  GLN    17      67.890  39.940  47.570  1.00  0.00            
ATOM    561  HA  GLN    17      66.970  39.350  47.540  1.00  0.00            
ATOM    562  CB  GLN    17      67.970  40.870  48.790  1.00  0.00            
ATOM    563  HB1 GLN    17      68.790  41.580  48.630  1.00  0.00            
ATOM    564  HB2 GLN    17      68.170  40.300  49.690  1.00  0.00            
ATOM    565  CG  GLN    17      66.690  41.620  49.010  1.00  0.00            
ATOM    566  HG1 GLN    17      65.910  40.860  49.090  1.00  0.00            
ATOM    567  HG2 GLN    17      66.480  42.240  48.130  1.00  0.00            
ATOM    568  CD  GLN    17      66.700  42.560  50.150  1.00  0.00            
ATOM    569  OE1 GLN    17      67.440  42.540  51.140  1.00  0.00            
ATOM    570  NE2 GLN    17      65.810  43.520  50.030  1.00  0.00            
ATOM    571 1HE2 GLN    17      65.090  43.490  49.310  1.00  0.00            
ATOM    572 2HE2 GLN    17      66.110  44.340  50.530  1.00  0.00            
ATOM    573  C   GLN    17      67.860  40.680  46.200  1.00  0.00            
ATOM    574  O   GLN    17      68.870  41.190  45.680  1.00  0.00            
ATOM    575  N   GLY    18      66.670  40.880  45.680  1.00  0.00            
ATOM    576  H   GLY    18      65.840  40.540  46.150  1.00  0.00            
ATOM    577  CA  GLY    18      66.390  41.730  44.560  1.00  0.00            
ATOM    578  HA1 GLY    18      66.620  41.290  43.590  1.00  0.00            
ATOM    579  HA2 GLY    18      66.890  42.700  44.610  1.00  0.00            
ATOM    580  C   GLY    18      64.950  42.150  44.760  1.00  0.00            
ATOM    581  O   GLY    18      64.400  42.360  45.880  1.00  0.00            
ATOM    582  N   LEU    19      64.280  42.310  43.650  1.00  0.00            
ATOM    583  H   LEU    19      64.700  41.960  42.800  1.00  0.00            
ATOM    584  CA  LEU    19      63.010  42.980  43.550  1.00  0.00            
ATOM    585  HA  LEU    19      62.770  43.440  44.510  1.00  0.00            
ATOM    586  CB  LEU    19      63.190  44.120  42.510  1.00  0.00            
ATOM    587  HB1 LEU    19      62.240  44.640  42.490  1.00  0.00            
ATOM    588  HB2 LEU    19      63.360  43.680  41.530  1.00  0.00            
ATOM    589  CG  LEU    19      64.330  45.110  42.840  1.00  0.00            
ATOM    590  HG  LEU    19      65.270  44.570  42.720  1.00  0.00            
ATOM    591  CD1 LEU    19      64.230  46.210  41.850  1.00  0.00            
ATOM    592 1HD1 LEU    19      64.270  45.820  40.830  1.00  0.00            
ATOM    593 2HD1 LEU    19      63.240  46.610  42.030  1.00  0.00            
ATOM    594 3HD1 LEU    19      65.030  46.930  42.070  1.00  0.00            
ATOM    595  CD2 LEU    19      64.190  45.700  44.260  1.00  0.00            
ATOM    596 1HD2 LEU    19      63.140  45.920  44.420  1.00  0.00            
ATOM    597 2HD2 LEU    19      64.510  44.910  44.950  1.00  0.00            
ATOM    598 3HD2 LEU    19      64.790  46.600  44.400  1.00  0.00            
ATOM    599  C   LEU    19      61.870  42.100  43.110  1.00  0.00            
ATOM    600  O   LEU    19      61.900  41.370  42.100  1.00  0.00            
ATOM    601  N   ARG    20      60.700  42.260  43.730  1.00  0.00            
ATOM    602  H   ARG    20      60.640  42.950  44.470  1.00  0.00            
ATOM    603  CA  ARG    20      59.490  41.450  43.360  1.00  0.00            
ATOM    604  HA  ARG    20      59.790  40.400  43.350  1.00  0.00            
ATOM    605  CB  ARG    20      58.420  41.680  44.430  1.00  0.00            
ATOM    606  HB1 ARG    20      58.040  42.700  44.360  1.00  0.00            
ATOM    607  HB2 ARG    20      58.890  41.530  45.400  1.00  0.00            
ATOM    608  CG  ARG    20      57.380  40.630  44.340  1.00  0.00            
ATOM    609  HG1 ARG    20      57.870  39.660  44.420  1.00  0.00            
ATOM    610  HG2 ARG    20      56.930  40.680  43.350  1.00  0.00            
ATOM    611  CD  ARG    20      56.340  40.760  45.390  1.00  0.00            
ATOM    612  HD1 ARG    20      56.860  41.050  46.310  1.00  0.00            
ATOM    613  HD2 ARG    20      55.790  39.830  45.490  1.00  0.00            
ATOM    614  NE  ARG    20      55.440  41.870  45.000  1.00  0.00            
ATOM    615  HE  ARG    20      55.770  42.480  44.270  1.00  0.00            
ATOM    616  CZ  ARG    20      54.350  42.390  45.540  1.00  0.00            
ATOM    617  NH1 ARG    20      53.720  41.790  46.500  1.00  0.00            
ATOM    618 1HH1 ARG    20      54.180  41.130  47.100  1.00  0.00            
ATOM    619 2HH1 ARG    20      52.950  42.200  47.010  1.00  0.00            
ATOM    620  NH2 ARG    20      53.850  43.460  45.020  1.00  0.00            
ATOM    621 1HH2 ARG    20      54.370  43.880  44.260  1.00  0.00            
ATOM    622 2HH2 ARG    20      52.980  43.880  45.330  1.00  0.00            
ATOM    623  C   ARG    20      59.040  41.730  41.930  1.00  0.00            
ATOM    624  O   ARG    20      59.020  42.870  41.450  1.00  0.00            
ATOM    625  N   GLY    21      58.640  40.690  41.210  1.00  0.00            
ATOM    626  H   GLY    21      58.530  39.830  41.730  1.00  0.00            
ATOM    627  CA  GLY    21      58.220  40.710  39.860  1.00  0.00            
ATOM    628  HA1 GLY    21      58.260  39.670  39.530  1.00  0.00            
ATOM    629  HA2 GLY    21      58.990  41.200  39.270  1.00  0.00            
ATOM    630  C   GLY    21      56.920  41.340  39.610  1.00  0.00            
ATOM    631  O   GLY    21      56.250  41.770  40.510  1.00  0.00            
ATOM    632  N   PRO    22      56.560  41.540  38.320  1.00  0.00            
ATOM    633  CD  PRO    22      57.460  41.350  37.120  1.00  0.00            
ATOM    634  HD1 PRO    22      57.310  40.310  36.840  1.00  0.00            
ATOM    635  HD2 PRO    22      58.520  41.520  37.330  1.00  0.00            
ATOM    636  CG  PRO    22      56.910  42.270  36.070  1.00  0.00            
ATOM    637  HG1 PRO    22      57.080  41.800  35.100  1.00  0.00            
ATOM    638  HG2 PRO    22      57.300  43.290  36.160  1.00  0.00            
ATOM    639  CB  PRO    22      55.430  42.190  36.360  1.00  0.00            
ATOM    640  HB1 PRO    22      54.990  41.350  35.820  1.00  0.00            
ATOM    641  HB2 PRO    22      54.920  43.070  35.960  1.00  0.00            
ATOM    642  CA  PRO    22      55.330  42.230  37.860  1.00  0.00            
ATOM    643  HA  PRO    22      55.340  43.300  38.080  1.00  0.00            
ATOM    644  C   PRO    22      54.020  41.660  38.270  1.00  0.00            
ATOM    645  O   PRO    22      54.030  40.560  38.750  1.00  0.00            
ATOM    646  N   HYP    23      52.910  42.410  38.270  1.00  0.00            
ATOM    647  CD2 HYP    23      52.740  43.880  38.270  1.00  0.00            
ATOM    648 1HD2 HYP    23      52.510  44.220  37.260  1.00  0.00            
ATOM    649 2HD2 HYP    23      53.620  44.340  38.720  1.00  0.00            
ATOM    650  CG  HYP    23      51.450  44.130  39.080  1.00  0.00            
ATOM    651  HG  HYP    23      51.040  45.080  38.760  1.00  0.00            
ATOM    652  OD1 HYP    23      51.630  43.960  40.500  1.00  0.00            
ATOM    653  HD1 HYP    23      50.820  44.060  41.020  1.00  0.00            
ATOM    654  CB  HYP    23      50.540  43.020  38.560  1.00  0.00            
ATOM    655  HB1 HYP    23      50.230  43.410  37.590  1.00  0.00            
ATOM    656  HB2 HYP    23      49.690  42.830  39.220  1.00  0.00            
ATOM    657  CA  HYP    23      51.540  41.830  38.570  1.00  0.00            
ATOM    658  HA  HYP    23      51.490  41.400  39.570  1.00  0.00            
ATOM    659  C   HYP    23      51.050  40.780  37.620  1.00  0.00            
ATOM    660  O   HYP    23      51.410  40.730  36.430  1.00  0.00            
ATOM    661  N   GLY    24      50.260  39.820  38.180  1.00  0.00            
ATOM    662  H   GLY    24      50.220  39.840  39.190  1.00  0.00            
ATOM    663  CA  GLY    24      49.570  38.700  37.540  1.00  0.00            
ATOM    664  HA1 GLY    24      49.110  38.010  38.250  1.00  0.00            
ATOM    665  HA2 GLY    24      50.380  38.130  37.070  1.00  0.00            
ATOM    666  C   GLY    24      48.490  39.070  36.450  1.00  0.00            
ATOM    667  O   GLY    24      47.970  40.170  36.510  1.00  0.00            
ATOM    668  N   PRO    25      48.300  38.260  35.460  1.00  0.00            
ATOM    669  CD  PRO    25      49.320  37.370  34.930  1.00  0.00            
ATOM    670  HD1 PRO    25      49.540  36.580  35.650  1.00  0.00            
ATOM    671  HD2 PRO    25      50.260  37.920  34.920  1.00  0.00            
ATOM    672  CG  PRO    25      48.890  36.790  33.590  1.00  0.00            
ATOM    673  HG1 PRO    25      49.300  35.790  33.470  1.00  0.00            
ATOM    674  HG2 PRO    25      49.270  37.390  32.760  1.00  0.00            
ATOM    675  CB  PRO    25      47.380  37.050  33.640  1.00  0.00            
ATOM    676  HB1 PRO    25      46.880  36.260  34.200  1.00  0.00            
ATOM    677  HB2 PRO    25      47.010  37.100  32.610  1.00  0.00            
ATOM    678  CA  PRO    25      47.250  38.330  34.420  1.00  0.00            
ATOM    679  HA  PRO    25      47.540  39.180  33.810  1.00  0.00            
ATOM    680  C   PRO    25      45.850  38.470  35.040  1.00  0.00            
ATOM    681  O   PRO    25      45.610  38.180  36.210  1.00  0.00            
ATOM    682  N   HYP    26      44.830  38.960  34.290  1.00  0.00            
ATOM    683  CD2 HYP    26      44.880  39.340  32.880  1.00  0.00            
ATOM    684 1HD2 HYP    26      44.680  38.490  32.220  1.00  0.00            
ATOM    685 2HD2 HYP    26      45.890  39.610  32.560  1.00  0.00            
ATOM    686  CG  HYP    26      43.920  40.530  32.840  1.00  0.00            
ATOM    687  HG  HYP    26      43.740  40.730  31.790  1.00  0.00            
ATOM    688  OD1 HYP    26      44.330  41.710  33.530  1.00  0.00            
ATOM    689  HD1 HYP    26      43.690  42.380  33.290  1.00  0.00            
ATOM    690  CB  HYP    26      42.750  39.840  33.630  1.00  0.00            
ATOM    691  HB1 HYP    26      42.250  39.110  32.990  1.00  0.00            
ATOM    692  HB2 HYP    26      41.970  40.490  34.030  1.00  0.00            
ATOM    693  CA  HYP    26      43.480  39.090  34.760  1.00  0.00            
ATOM    694  HA  HYP    26      43.460  39.710  35.660  1.00  0.00            
ATOM    695  C   HYP    26      42.820  37.690  35.020  1.00  0.00            
ATOM    696  O   HYP    26      43.100  36.750  34.270  1.00  0.00            
ATOM    697  N   GLY    27      41.950  37.640  36.020  1.00  0.00            
ATOM    698  H   GLY    27      41.940  38.430  36.640  1.00  0.00            
ATOM    699  CA  GLY    27      41.050  36.470  36.280  1.00  0.00            
ATOM    700  HA1 GLY    27      40.560  36.600  37.240  1.00  0.00            
ATOM    701  HA2 GLY    27      41.660  35.570  36.180  1.00  0.00            
ATOM    702  C   GLY    27      39.990  36.220  35.230  1.00  0.00            
ATOM    703  O   GLY    27      39.720  37.120  34.420  1.00  0.00            
ATOM    704  N   PRO    28      39.290  35.120  35.300  1.00  0.00            
ATOM    705  CD  PRO    28      39.630  33.980  36.110  1.00  0.00            
ATOM    706  HD1 PRO    28      39.030  33.940  37.010  1.00  0.00            
ATOM    707  HD2 PRO    28      40.680  33.840  36.390  1.00  0.00            
ATOM    708  CG  PRO    28      39.180  32.820  35.280  1.00  0.00            
ATOM    709  HG1 PRO    28      38.950  31.830  35.670  1.00  0.00            
ATOM    710  HG2 PRO    28      39.870  32.550  34.470  1.00  0.00            
ATOM    711  CB  PRO    28      37.930  33.370  34.800  1.00  0.00            
ATOM    712  HB1 PRO    28      37.190  33.230  35.590  1.00  0.00            
ATOM    713  HB2 PRO    28      37.680  32.750  33.940  1.00  0.00            
ATOM    714  CA  PRO    28      38.130  34.780  34.470  1.00  0.00            
ATOM    715  HA  PRO    28      38.530  34.830  33.460  1.00  0.00            
ATOM    716  C   PRO    28      36.790  35.550  34.700  1.00  0.00            
ATOM    717  O   PRO    28      36.550  36.010  35.820  1.00  0.00            
ATOM    718  N   HYP    29      35.960  35.580  33.680  1.00  0.00            
ATOM    719  CD2 HYP    29      36.050  35.010  32.350  1.00  0.00            
ATOM    720 1HD2 HYP    29      35.500  34.060  32.290  1.00  0.00            
ATOM    721 2HD2 HYP    29      37.020  34.950  31.860  1.00  0.00            
ATOM    722  CG  HYP    29      35.250  35.950  31.460  1.00  0.00            
ATOM    723  HG  HYP    29      34.870  35.430  30.580  1.00  0.00            
ATOM    724  OD1 HYP    29      35.980  37.050  31.060  1.00  0.00            
ATOM    725  HD1 HYP    29      36.630  36.900  30.370  1.00  0.00            
ATOM    726  CB  HYP    29      34.040  36.300  32.320  1.00  0.00            
ATOM    727  HB1 HYP    29      33.330  35.480  32.250  1.00  0.00            
ATOM    728  HB2 HYP    29      33.560  37.260  32.100  1.00  0.00            
ATOM    729  CA  HYP    29      34.720  36.410  33.720  1.00  0.00            
ATOM    730  HA  HYP    29      34.890  37.410  34.140  1.00  0.00            
ATOM    731  C   HYP    29      33.790  35.800  34.770  1.00  0.00            
ATOM    732  O   HYP    29      33.690  34.600  34.930  1.00  0.00            
ATOM    733  N   GLY    30      33.100  36.620  35.560  1.00  0.00            
ATOM    734  H   GLY    30      33.210  37.620  35.590  1.00  0.00            
ATOM    735  CA  GLY    30      32.290  36.170  36.700  1.00  0.00            
ATOM    736  HA1 GLY    30      32.010  37.000  37.350  1.00  0.00            
ATOM    737  HA2 GLY    30      32.910  35.410  37.180  1.00  0.00            
ATOM    738  C   GLY    30      30.990  35.470  36.290  1.00  0.00            
ATOM    739  O   GLY    30      30.250  35.940  35.440  1.00  0.00            
ATOM    740  N   NH2    31      30.580  34.320  36.850  1.00  0.00            
ATOM    741  H1  NH2    31      31.170  33.870  37.540  1.00  0.00            
ATOM    742  H2  NH2    31      29.680  33.930  36.580  1.00  0.00            
ATOM    743  CH3 ACE     1      66.360  68.810  71.860  1.00  0.00            
ATOM    744 1HH3 ACE     1      67.240  68.450  72.410  1.00  0.00            
ATOM    745 2HH3 ACE     1      66.640  69.340  70.940  1.00  0.00            
ATOM    746 3HH3 ACE     1      65.750  69.380  72.550  1.00  0.00            
ATOM    747  C   ACE     1      65.490  67.620  71.470  1.00  0.00            
ATOM    748  O   ACE     1      65.760  66.490  71.960  1.00  0.00            
ATOM    749  N   PRO     2      64.500  67.790  70.610  1.00  0.00            
ATOM    750  CD  PRO     2      63.850  69.040  70.280  1.00  0.00            
ATOM    751  HD1 PRO     2      64.450  69.520  69.500  1.00  0.00            
ATOM    752  HD2 PRO     2      63.660  69.570  71.210  1.00  0.00            
ATOM    753  CG  PRO     2      62.510  68.650  69.700  1.00  0.00            
ATOM    754  HG1 PRO     2      62.020  69.320  68.990  1.00  0.00            
ATOM    755  HG2 PRO     2      61.860  68.320  70.510  1.00  0.00            
ATOM    756  CB  PRO     2      62.780  67.380  68.990  1.00  0.00            
ATOM    757  HB1 PRO     2      63.250  67.520  68.020  1.00  0.00            
ATOM    758  HB2 PRO     2      61.900  66.730  68.950  1.00  0.00            
ATOM    759  CA  PRO     2      63.700  66.670  69.990  1.00  0.00            
ATOM    760  HA  PRO     2      63.020  66.250  70.740  1.00  0.00            
ATOM    761  C   PRO     2      64.580  65.670  69.280  1.00  0.00            
ATOM    762  O   PRO     2      65.570  66.110  68.610  1.00  0.00            
ATOM    763  N   HYP     3      64.260  64.380  69.380  1.00  0.00            
ATOM    764  CD2 HYP     3      63.180  63.690  70.100  1.00  0.00            
ATOM    765 1HD2 HYP     3      62.400  63.690  69.330  1.00  0.00            
ATOM    766 2HD2 HYP     3      62.830  64.220  70.980  1.00  0.00            
ATOM    767  CG  HYP     3      63.680  62.300  70.400  1.00  0.00            
ATOM    768  HG  HYP     3      62.870  61.670  70.750  1.00  0.00            
ATOM    769  OD1 HYP     3      64.690  62.190  71.430  1.00  0.00            
ATOM    770  HD1 HYP     3      64.600  61.420  71.990  1.00  0.00            
ATOM    771  CB  HYP     3      64.360  61.940  69.030  1.00  0.00            
ATOM    772  HB1 HYP     3      63.700  61.870  68.170  1.00  0.00            
ATOM    773  HB2 HYP     3      65.050  61.100  69.110  1.00  0.00            
ATOM    774  CA  HYP     3      65.020  63.310  68.620  1.00  0.00            
ATOM    775  HA  HYP     3      66.090  63.300  68.840  1.00  0.00            
ATOM    776  C   HYP     3      64.950  63.520  67.050  1.00  0.00            
ATOM    777  O   HYP     3      63.970  64.180  66.590  1.00  0.00            
ATOM    778  N   GLY     4      66.020  63.280  66.280  1.00  0.00            
ATOM    779  H   GLY     4      66.710  62.680  66.710  1.00  0.00            
ATOM    780  CA  GLY     4      66.200  63.460  64.810  1.00  0.00            
ATOM    781  HA1 GLY     4      67.270  63.300  64.660  1.00  0.00            
ATOM    782  HA2 GLY     4      65.850  64.450  64.530  1.00  0.00            
ATOM    783  C   GLY     4      65.400  62.530  63.870  1.00  0.00            
ATOM    784  O   GLY     4      64.680  61.580  64.340  1.00  0.00            
ATOM    785  N   PRO     5      65.370  62.710  62.540  1.00  0.00            
ATOM    786  CD  PRO     5      65.980  63.830  61.780  1.00  0.00            
ATOM    787  HD1 PRO     5      67.060  63.820  61.860  1.00  0.00            
ATOM    788  HD2 PRO     5      65.690  64.820  62.140  1.00  0.00            
ATOM    789  CG  PRO     5      65.630  63.580  60.350  1.00  0.00            
ATOM    790  HG1 PRO     5      66.320  62.830  59.960  1.00  0.00            
ATOM    791  HG2 PRO     5      65.530  64.530  59.830  1.00  0.00            
ATOM    792  CB  PRO     5      64.300  62.810  60.400  1.00  0.00            
ATOM    793  HB1 PRO     5      64.050  62.300  59.470  1.00  0.00            
ATOM    794  HB2 PRO     5      63.590  63.580  60.690  1.00  0.00            
ATOM    795  CA  PRO     5      64.490  61.950  61.660  1.00  0.00            
ATOM    796  HA  PRO     5      63.540  61.750  62.160  1.00  0.00            
ATOM    797  C   PRO     5      65.070  60.620  61.270  1.00  0.00            
ATOM    798  O   PRO     5      66.220  60.370  61.650  1.00  0.00            
ATOM    799  N   HYP     6      64.390  59.630  60.610  1.00  0.00            
ATOM    800  CD2 HYP     6      62.980  59.610  60.240  1.00  0.00            
ATOM    801 1HD2 HYP     6      62.950  59.980  59.210  1.00  0.00            
ATOM    802 2HD2 HYP     6      62.400  60.220  60.930  1.00  0.00            
ATOM    803  CG  HYP     6      62.510  58.120  60.270  1.00  0.00            
ATOM    804  HG  HYP     6      61.680  57.900  59.590  1.00  0.00            
ATOM    805  OD1 HYP     6      62.310  57.650  61.570  1.00  0.00            
ATOM    806  HD1 HYP     6      61.870  56.800  61.660  1.00  0.00            
ATOM    807  CB  HYP     6      63.810  57.540  59.740  1.00  0.00            
ATOM    808  HB1 HYP     6      63.870  57.530  58.650  1.00  0.00            
ATOM    809  HB2 HYP     6      63.950  56.510  60.080  1.00  0.00            
ATOM    810  CA  HYP     6      65.050  58.330  60.340  1.00  0.00            
ATOM    811  HA  HYP     6      65.380  57.890  61.280  1.00  0.00            
ATOM    812  C   HYP     6      66.230  58.240  59.390  1.00  0.00            
ATOM    813  O   HYP     6      66.340  59.020  58.500  1.00  0.00            
ATOM    814  N   GLY     7      67.060  57.270  59.590  1.00  0.00            
ATOM    815  H   GLY     7      66.780  56.600  60.300  1.00  0.00            
ATOM    816  CA  GLY     7      68.410  57.190  58.960  1.00  0.00            
ATOM    817  HA1 GLY     7      69.060  56.600  59.600  1.00  0.00            
ATOM    818  HA2 GLY     7      68.850  58.180  58.960  1.00  0.00            
ATOM    819  C   GLY     7      68.440  56.500  57.560  1.00  0.00            
ATOM    820  O   GLY     7      67.380  56.260  57.030  1.00  0.00            
ATOM    821  N   PRO     8      69.610  56.160  57.010  1.00  0.00            
ATOM    822  CD  PRO     8      70.920  56.620  57.450  1.00  0.00            
ATOM    823  HD1 PRO     8      71.410  55.790  57.970  1.00  0.00            
ATOM    824  HD2 PRO     8      70.870  57.460  58.140  1.00  0.00            
ATOM    825  CG  PRO     8      71.500  57.150  56.210  1.00  0.00            
ATOM    826  HG1 PRO     8      72.550  57.370  56.360  1.00  0.00            
ATOM    827  HG2 PRO     8      71.040  58.060  55.810  1.00  0.00            
ATOM    828  CB  PRO     8      71.280  56.020  55.320  1.00  0.00            
ATOM    829  HB1 PRO     8      71.940  55.230  55.670  1.00  0.00            
ATOM    830  HB2 PRO     8      71.420  56.370  54.300  1.00  0.00            
ATOM    831  CA  PRO     8      69.810  55.710  55.640  1.00  0.00            
ATOM    832  HA  PRO     8      69.180  56.300  54.970  1.00  0.00            
ATOM    833  C   PRO     8      69.550  54.210  55.470  1.00  0.00            
ATOM    834  O   PRO     8      69.720  53.290  56.380  1.00  0.00            
ATOM    835  N   HYP     9      69.210  53.820  54.190  1.00  0.00            
ATOM    836  CD2 HYP     9      69.050  54.650  52.990  1.00  0.00            
ATOM    837 1HD2 HYP     9      70.030  54.810  52.540  1.00  0.00            
ATOM    838 2HD2 HYP     9      68.560  55.600  53.210  1.00  0.00            
ATOM    839  CG  HYP     9      68.060  53.820  52.170  1.00  0.00            
ATOM    840  HG  HYP     9      68.030  54.270  51.180  1.00  0.00            
ATOM    841  OD1 HYP     9      66.740  53.770  52.620  1.00  0.00            
ATOM    842  HD1 HYP     9      66.330  54.630  52.460  1.00  0.00            
ATOM    843  CB  HYP     9      68.550  52.380  52.330  1.00  0.00            
ATOM    844  HB1 HYP     9      69.500  52.200  51.830  1.00  0.00            
ATOM    845  HB2 HYP     9      67.740  51.660  52.210  1.00  0.00            
ATOM    846  CA  HYP     9      68.920  52.400  53.840  1.00  0.00            
ATOM    847  HA  HYP     9      68.000  52.120  54.360  1.00  0.00            
ATOM    848  C   HYP     9      70.080  51.390  54.060  1.00  0.00            
ATOM    849  O   HYP     9      71.190  51.730  53.600  1.00  0.00            
ATOM    850  N   GLY    10      69.850  50.310  54.810  1.00  0.00            
ATOM    851  H   GLY    10      68.880  50.250  55.110  1.00  0.00            
ATOM    852  CA  GLY    10      70.950  49.340  55.130  1.00  0.00            
ATOM    853  HA1 GLY    10      70.530  48.420  55.540  1.00  0.00            
ATOM    854  HA2 GLY    10      71.660  49.860  55.780  1.00  0.00            
ATOM    855  C   GLY    10      71.770  48.880  53.910  1.00  0.00            
ATOM    856  O   GLY    10      71.250  48.840  52.760  1.00  0.00            
ATOM    857  N   PRO    11      73.080  48.600  54.080  1.00  0.00            
ATOM    858  CD  PRO    11      73.720  48.620  55.370  1.00  0.00            
ATOM    859  HD1 PRO    11      73.130  48.170  56.170  1.00  0.00            
ATOM    860  HD2 PRO    11      74.010  49.630  55.650  1.00  0.00            
ATOM    861  CG  PRO    11      74.940  47.830  55.150  1.00  0.00            
ATOM    862  HG1 PRO    11      74.670  46.770  55.220  1.00  0.00            
ATOM    863  HG2 PRO    11      75.790  48.090  55.780  1.00  0.00            
ATOM    864  CB  PRO    11      75.330  48.050  53.670  1.00  0.00            
ATOM    865  HB1 PRO    11      76.040  47.360  53.220  1.00  0.00            
ATOM    866  HB2 PRO    11      75.780  49.050  53.680  1.00  0.00            
ATOM    867  CA  PRO    11      73.950  48.210  53.000  1.00  0.00            
ATOM    868  HA  PRO    11      73.860  49.020  52.270  1.00  0.00            
ATOM    869  C   PRO    11      73.480  46.860  52.470  1.00  0.00            
ATOM    870  O   PRO    11      72.620  46.150  53.000  1.00  0.00            
ATOM    871  N   HYP    12      73.960  46.470  51.310  1.00  0.00            
ATOM    872  CD2 HYP    12      74.880  47.210  50.380  1.00  0.00            
ATOM    873 1HD2 HYP    12      75.880  46.820  50.580  1.00  0.00            
ATOM    874 2HD2 HYP    12      74.800  48.290  50.310  1.00  0.00            
ATOM    875  CG  HYP    12      74.500  46.690  49.020  1.00  0.00            
ATOM    876  HG  HYP    12      75.370  46.800  48.370  1.00  0.00            
ATOM    877  OD1 HYP    12      73.490  47.340  48.290  1.00  0.00            
ATOM    878  HD1 HYP    12      72.850  47.690  48.910  1.00  0.00            
ATOM    879  CB  HYP    12      74.360  45.220  49.330  1.00  0.00            
ATOM    880  HB1 HYP    12      75.340  44.750  49.410  1.00  0.00            
ATOM    881  HB2 HYP    12      73.810  44.830  48.470  1.00  0.00            
ATOM    882  CA  HYP    12      73.570  45.240  50.640  1.00  0.00            
ATOM    883  HA  HYP    12      72.500  45.190  50.460  1.00  0.00            
ATOM    884  C   HYP    12      73.920  44.000  51.480  1.00  0.00            
ATOM    885  O   HYP    12      74.740  44.100  52.370  1.00  0.00            
ATOM    886  N   GLY    13      73.340  42.860  51.050  1.00  0.00            
ATOM    887  H   GLY    13      72.720  42.920  50.250  1.00  0.00            
ATOM    888  CA  GLY    13      73.920  41.510  51.220  1.00  0.00            
ATOM    889  HA1 GLY    13      73.070  40.870  51.460  1.00  0.00            
ATOM    890  HA2 GLY    13      74.690  41.520  51.990  1.00  0.00            
ATOM    891  C   GLY    13      74.510  41.190  49.880  1.00  0.00            
ATOM    892  O   GLY    13      74.670  42.060  49.010  1.00  0.00            
ATOM    893  N   GLU    14      74.810  39.940  49.590  1.00  0.00            
ATOM    894  H   GLU    14      74.600  39.200  50.250  1.00  0.00            
ATOM    895  CA  GLU    14      75.010  39.460  48.190  1.00  0.00            
ATOM    896  HA  GLU    14      75.860  40.030  47.810  1.00  0.00            
ATOM    897  CB  GLU    14      75.270  37.920  48.120  1.00  0.00            
ATOM    898  HB1 GLU    14      75.400  37.660  47.070  1.00  0.00            
ATOM    899  HB2 GLU    14      74.510  37.320  48.620  1.00  0.00            
ATOM    900  CG  GLU    14      76.550  37.580  48.930  1.00  0.00            
ATOM    901  HG1 GLU    14      76.550  38.010  49.930  1.00  0.00            
ATOM    902  HG2 GLU    14      77.400  38.000  48.380  1.00  0.00            
ATOM    903  CD  GLU    14      76.740  36.100  48.920  1.00  0.00            
ATOM    904  OE1 GLU    14      76.760  35.460  47.830  1.00  0.00            
ATOM    905  OE2 GLU    14      76.990  35.480  50.040  1.00  0.00            
ATOM    906  C   GLU    14      73.800  39.880  47.380  1.00  0.00            
ATOM    907  O   GLU    14      72.690  39.560  47.750  1.00  0.00            
ATOM    908  N   PRO    15      73.880  40.540  46.270  1.00  0.00            
ATOM    909  CD  PRO    15      75.130  41.090  45.700  1.00  0.00            
ATOM    910  HD1 PRO    15      75.840  40.280  45.530  1.00  0.00            
ATOM    911  HD2 PRO    15      75.570  41.860  46.340  1.00  0.00            
ATOM    912  CG  PRO    15      74.680  41.830  44.420  1.00  0.00            
ATOM    913  HG1 PRO    15      74.730  41.220  43.520  1.00  0.00            
ATOM    914  HG2 PRO    15      75.260  42.720  44.190  1.00  0.00            
ATOM    915  CB  PRO    15      73.230  42.130  44.660  1.00  0.00            
ATOM    916  HB1 PRO    15      72.580  42.240  43.780  1.00  0.00            
ATOM    917  HB2 PRO    15      73.150  43.020  45.280  1.00  0.00            
ATOM    918  CA  PRO    15      72.660  40.970  45.510  1.00  0.00            
ATOM    919  HA  PRO    15      71.900  41.260  46.240  1.00  0.00            
ATOM    920  C   PRO    15      72.250  39.830  44.480  1.00  0.00            
ATOM    921  O   PRO    15      73.110  39.100  44.050  1.00  0.00            
ATOM    922  N   GLY    16      71.000  39.830  44.090  1.00  0.00            
ATOM    923  H   GLY    16      70.300  40.420  44.510  1.00  0.00            
ATOM    924  CA  GLY    16      70.460  38.730  43.280  1.00  0.00            
ATOM    925  HA1 GLY    16      70.370  37.840  43.910  1.00  0.00            
ATOM    926  HA2 GLY    16      71.080  38.460  42.430  1.00  0.00            
ATOM    927  C   GLY    16      69.030  38.970  42.790  1.00  0.00            
ATOM    928  O   GLY    16      68.390  39.990  42.870  1.00  0.00            
ATOM    929  N   GLN    17      68.510  37.910  42.210  1.00  0.00            
ATOM    930  H   GLN    17      69.210  37.210  41.990  1.00  0.00            
ATOM    931  CA  GLN    17      67.170  37.790  41.600  1.00  0.00            
ATOM    932  HA  GLN    17      67.000  38.810  41.260  1.00  0.00            
ATOM    933  CB  GLN    17      67.300  36.770  40.500  1.00  0.00            
ATOM    934  HB1 GLN    17      67.660  35.820  40.900  1.00  0.00            
ATOM    935  HB2 GLN    17      68.140  37.150  39.920  1.00  0.00            
ATOM    936  CG  GLN    17      65.950  36.670  39.690  1.00  0.00            
ATOM    937  HG1 GLN    17      65.800  37.640  39.220  1.00  0.00            
ATOM    938  HG2 GLN    17      65.060  36.380  40.240  1.00  0.00            
ATOM    939  CD  GLN    17      66.210  35.720  38.520  1.00  0.00            
ATOM    940  OE1 GLN    17      67.070  35.920  37.620  1.00  0.00            
ATOM    941  NE2 GLN    17      65.510  34.620  38.540  1.00  0.00            
ATOM    942 1HE2 GLN    17      64.850  34.440  39.290  1.00  0.00            
ATOM    943 2HE2 GLN    17      65.480  34.150  37.650  1.00  0.00            
ATOM    944  C   GLN    17      65.990  37.570  42.600  1.00  0.00            
ATOM    945  O   GLN    17      65.770  36.520  43.230  1.00  0.00            
ATOM    946  N   GLY    18      65.240  38.630  42.750  1.00  0.00            
ATOM    947  H   GLY    18      65.460  39.370  42.100  1.00  0.00            
ATOM    948  CA  GLY    18      63.970  38.720  43.510  1.00  0.00            
ATOM    949  HA1 GLY    18      63.670  39.760  43.420  1.00  0.00            
ATOM    950  HA2 GLY    18      64.210  38.480  44.550  1.00  0.00            
ATOM    951  C   GLY    18      62.820  37.780  43.130  1.00  0.00            
ATOM    952  O   GLY    18      62.860  37.000  42.150  1.00  0.00            
ATOM    953  N   LEU    19      61.770  37.870  43.950  1.00  0.00            
ATOM    954  H   LEU    19      61.870  38.530  44.710  1.00  0.00            
ATOM    955  CA  LEU    19      60.660  36.910  44.030  1.00  0.00            
ATOM    956  HA  LEU    19      61.120  35.950  43.780  1.00  0.00            
ATOM    957  CB  LEU    19      60.000  36.880  45.430  1.00  0.00            
ATOM    958  HB1 LEU    19      59.180  36.160  45.480  1.00  0.00            
ATOM    959  HB2 LEU    19      59.620  37.860  45.710  1.00  0.00            
ATOM    960  CG  LEU    19      61.010  36.560  46.560  1.00  0.00            
ATOM    961  HG  LEU    19      61.680  37.410  46.670  1.00  0.00            
ATOM    962  CD1 LEU    19      60.270  36.290  47.870  1.00  0.00            
ATOM    963 1HD1 LEU    19      59.480  37.020  48.080  1.00  0.00            
ATOM    964 2HD1 LEU    19      59.840  35.290  47.950  1.00  0.00            
ATOM    965 3HD1 LEU    19      61.010  36.180  48.660  1.00  0.00            
ATOM    966  CD2 LEU    19      62.000  35.420  46.370  1.00  0.00            
ATOM    967 1HD2 LEU    19      62.510  35.420  45.410  1.00  0.00            
ATOM    968 2HD2 LEU    19      62.790  35.500  47.130  1.00  0.00            
ATOM    969 3HD2 LEU    19      61.410  34.510  46.470  1.00  0.00            
ATOM    970  C   LEU    19      59.530  37.050  42.980  1.00  0.00            
ATOM    971  O   LEU    19      59.430  38.130  42.420  1.00  0.00            
ATOM    972  N   ARG    20      58.780  35.990  42.770  1.00  0.00            
ATOM    973  H   ARG    20      58.890  35.190  43.380  1.00  0.00            
ATOM    974  CA  ARG    20      57.520  36.090  41.920  1.00  0.00            
ATOM    975  HA  ARG    20      57.810  36.320  40.890  1.00  0.00            
ATOM    976  CB  ARG    20      56.850  34.710  41.800  1.00  0.00            
ATOM    977  HB1 ARG    20      56.250  34.520  42.700  1.00  0.00            
ATOM    978  HB2 ARG    20      57.650  33.960  41.870  1.00  0.00            
ATOM    979  CG  ARG    20      55.930  34.570  40.590  1.00  0.00            
ATOM    980  HG1 ARG    20      56.510  34.520  39.670  1.00  0.00            
ATOM    981  HG2 ARG    20      55.330  35.480  40.520  1.00  0.00            
ATOM    982  CD  ARG    20      54.980  33.470  40.670  1.00  0.00            
ATOM    983  HD1 ARG    20      54.390  33.590  41.570  1.00  0.00            
ATOM    984  HD2 ARG    20      55.630  32.600  40.670  1.00  0.00            
ATOM    985  NE  ARG    20      54.110  33.490  39.530  1.00  0.00            
ATOM    986  HE  ARG    20      54.270  34.060  38.710  1.00  0.00            
ATOM    987  CZ  ARG    20      53.160  32.520  39.350  1.00  0.00            
ATOM    988  NH1 ARG    20      52.850  31.780  40.360  1.00  0.00            
ATOM    989 1HH1 ARG    20      53.060  32.030  41.310  1.00  0.00            
ATOM    990 2HH1 ARG    20      52.180  31.030  40.260  1.00  0.00            
ATOM    991  NH2 ARG    20      52.560  32.280  38.180  1.00  0.00            
ATOM    992 1HH2 ARG    20      52.800  32.840  37.380  1.00  0.00            
ATOM    993 2HH2 ARG    20      51.830  31.600  38.010  1.00  0.00            
ATOM    994  C   ARG    20      56.510  37.130  42.370  1.00  0.00            
ATOM    995  O   ARG    20      56.290  37.220  43.560  1.00  0.00            
ATOM    996  N   GLY    21      55.990  37.900  41.470  1.00  0.00            
ATOM    997  H   GLY    21      56.270  37.660  40.530  1.00  0.00            
ATOM    998  CA  GLY    21      55.110  39.030  41.670  1.00  0.00            
ATOM    999  HA1 GLY    21      54.960  39.500  40.690  1.00  0.00            
ATOM   1000  HA2 GLY    21      55.570  39.770  42.320  1.00  0.00            
ATOM   1001  C   GLY    21      53.720  38.670  42.200  1.00  0.00            
ATOM   1002  O   GLY    21      53.360  37.490  42.400  1.00  0.00            
ATOM   1003  N   PRO    22      52.890  39.680  42.500  1.00  0.00            
ATOM   1004  CD  PRO    22      53.080  41.100  42.250  1.00  0.00            
ATOM   1005  HD1 PRO    22      53.250  41.300  41.200  1.00  0.00            
ATOM   1006  HD2 PRO    22      53.960  41.420  42.800  1.00  0.00            
ATOM   1007  CG  PRO    22      51.740  41.780  42.680  1.00  0.00            
ATOM   1008  HG1 PRO    22      50.850  41.730  42.060  1.00  0.00            
ATOM   1009  HG2 PRO    22      51.750  42.830  42.960  1.00  0.00            
ATOM   1010  CB  PRO    22      51.460  40.860  43.880  1.00  0.00            
ATOM   1011  HB1 PRO    22      50.460  40.930  44.320  1.00  0.00            
ATOM   1012  HB2 PRO    22      52.240  40.910  44.640  1.00  0.00            
ATOM   1013  CA  PRO    22      51.560  39.490  43.140  1.00  0.00            
ATOM   1014  HA  PRO    22      51.670  38.710  43.910  1.00  0.00            
ATOM   1015  C   PRO    22      50.420  39.240  42.120  1.00  0.00            
ATOM   1016  O   PRO    22      50.570  39.340  40.930  1.00  0.00            
ATOM   1017  N   HYP    23      49.300  38.760  42.650  1.00  0.00            
ATOM   1018  CD2 HYP    23      48.870  38.730  44.070  1.00  0.00            
ATOM   1019 1HD2 HYP    23      48.350  39.650  44.370  1.00  0.00            
ATOM   1020 2HD2 HYP    23      49.690  38.610  44.770  1.00  0.00            
ATOM   1021  CG  HYP    23      47.760  37.710  44.250  1.00  0.00            
ATOM   1022  HG  HYP    23      47.180  37.980  45.140  1.00  0.00            
ATOM   1023  OD1 HYP    23      48.230  36.370  44.390  1.00  0.00            
ATOM   1024  HD1 HYP    23      47.470  35.780  44.440  1.00  0.00            
ATOM   1025  CB  HYP    23      47.140  37.890  42.890  1.00  0.00            
ATOM   1026  HB1 HYP    23      46.330  38.620  42.970  1.00  0.00            
ATOM   1027  HB2 HYP    23      46.790  36.890  42.610  1.00  0.00            
ATOM   1028  CA  HYP    23      48.110  38.360  41.920  1.00  0.00            
ATOM   1029  HA  HYP    23      48.380  37.660  41.120  1.00  0.00            
ATOM   1030  C   HYP    23      47.520  39.480  41.130  1.00  0.00            
ATOM   1031  O   HYP    23      47.610  40.670  41.450  1.00  0.00            
ATOM   1032  N   GLY    24      47.040  39.170  39.960  1.00  0.00            
ATOM   1033  H   GLY    24      47.080  38.210  39.630  1.00  0.00            
ATOM   1034  CA  GLY    24      46.350  40.110  39.000  1.00  0.00            
ATOM   1035  HA1 GLY    24      46.160  39.600  38.050  1.00  0.00            
ATOM   1036  HA2 GLY    24      46.990  40.990  38.880  1.00  0.00            
ATOM   1037  C   GLY    24      44.990  40.600  39.390  1.00  0.00            
ATOM   1038  O   GLY    24      44.380  40.200  40.390  1.00  0.00            
ATOM   1039  N   PRO    25      44.310  41.440  38.620  1.00  0.00            
ATOM   1040  CD  PRO    25      44.900  41.860  37.290  1.00  0.00            
ATOM   1041  HD1 PRO    25      45.260  41.020  36.690  1.00  0.00            
ATOM   1042  HD2 PRO    25      45.670  42.610  37.390  1.00  0.00            
ATOM   1043  CG  PRO    25      43.790  42.750  36.660  1.00  0.00            
ATOM   1044  HG1 PRO    25      43.180  42.120  36.010  1.00  0.00            
ATOM   1045  HG2 PRO    25      44.180  43.580  36.060  1.00  0.00            
ATOM   1046  CB  PRO    25      42.890  43.180  37.850  1.00  0.00            
ATOM   1047  HB1 PRO    25      41.850  43.310  37.530  1.00  0.00            
ATOM   1048  HB2 PRO    25      43.130  44.170  38.240  1.00  0.00            
ATOM   1049  CA  PRO    25      42.990  42.100  38.910  1.00  0.00            
ATOM   1050  HA  PRO    25      42.970  42.440  39.940  1.00  0.00            
ATOM   1051  C   PRO    25      41.810  41.070  38.710  1.00  0.00            
ATOM   1052  O   PRO    25      42.010  40.090  37.950  1.00  0.00            
ATOM   1053  N   HYP    26      40.630  41.280  39.340  1.00  0.00            
ATOM   1054  CD2 HYP    26      40.250  42.450  40.030  1.00  0.00            
ATOM   1055 1HD2 HYP    26      40.540  43.290  39.390  1.00  0.00            
ATOM   1056 2HD2 HYP    26      40.530  42.350  41.080  1.00  0.00            
ATOM   1057  CG  HYP    26      38.690  42.450  39.980  1.00  0.00            
ATOM   1058  HG  HYP    26      38.360  42.870  39.030  1.00  0.00            
ATOM   1059  OD1 HYP    26      38.270  43.190  41.100  1.00  0.00            
ATOM   1060  HD1 HYP    26      38.310  44.120  40.900  1.00  0.00            
ATOM   1061  CB  HYP    26      38.380  40.930  40.060  1.00  0.00            
ATOM   1062  HB1 HYP    26      37.380  40.710  39.700  1.00  0.00            
ATOM   1063  HB2 HYP    26      38.450  40.640  41.110  1.00  0.00            
ATOM   1064  CA  HYP    26      39.440  40.390  39.140  1.00  0.00            
ATOM   1065  HA  HYP    26      39.650  39.340  39.350  1.00  0.00            
ATOM   1066  C   HYP    26      39.080  40.490  37.680  1.00  0.00            
ATOM   1067  O   HYP    26      39.190  41.520  37.090  1.00  0.00            
ATOM   1068  N   GLY    27      38.540  39.430  37.140  1.00  0.00            
ATOM   1069  H   GLY    27      38.520  38.620  37.750  1.00  0.00            
ATOM   1070  CA  GLY    27      38.000  39.280  35.760  1.00  0.00            
ATOM   1071  HA1 GLY    27      37.880  38.190  35.770  1.00  0.00            
ATOM   1072  HA2 GLY    27      38.740  39.390  34.970  1.00  0.00            
ATOM   1073  C   GLY    27      36.780  40.070  35.670  1.00  0.00            
ATOM   1074  O   GLY    27      36.090  40.270  36.700  1.00  0.00            
ATOM   1075  N   PRO    28      36.370  40.400  34.460  1.00  0.00            
ATOM   1076  CD  PRO    28      36.950  39.930  33.180  1.00  0.00            
ATOM   1077  HD1 PRO    28      36.900  38.840  33.150  1.00  0.00            
ATOM   1078  HD2 PRO    28      38.000  40.220  33.150  1.00  0.00            
ATOM   1079  CG  PRO    28      36.130  40.700  32.120  1.00  0.00            
ATOM   1080  HG1 PRO    28      36.120  40.280  31.120  1.00  0.00            
ATOM   1081  HG2 PRO    28      36.630  41.660  31.970  1.00  0.00            
ATOM   1082  CB  PRO    28      34.780  40.840  32.710  1.00  0.00            
ATOM   1083  HB1 PRO    28      34.260  39.910  32.490  1.00  0.00            
ATOM   1084  HB2 PRO    28      34.230  41.680  32.280  1.00  0.00            
ATOM   1085  CA  PRO    28      35.110  41.120  34.200  1.00  0.00            
ATOM   1086  HA  PRO    28      35.290  42.180  34.390  1.00  0.00            
ATOM   1087  C   PRO    28      33.920  40.580  35.030  1.00  0.00            
ATOM   1088  O   PRO    28      33.510  39.450  34.730  1.00  0.00            
ATOM   1089  N   HYP    29      33.320  41.350  35.940  1.00  0.00            
ATOM   1090  CD2 HYP    29      33.700  42.680  36.420  1.00  0.00            
ATOM   1091 1HD2 HYP    29      33.150  43.430  35.850  1.00  0.00            
ATOM   1092 2HD2 HYP    29      34.770  42.870  36.340  1.00  0.00            
ATOM   1093  CG  HYP    29      33.160  42.690  37.810  1.00  0.00            
ATOM   1094  HG  HYP    29      33.080  43.700  38.230  1.00  0.00            
ATOM   1095  OD1 HYP    29      34.080  41.850  38.520  1.00  0.00            
ATOM   1096  HD1 HYP    29      34.890  42.000  38.030  1.00  0.00            
ATOM   1097  CB  HYP    29      31.830  41.930  37.680  1.00  0.00            
ATOM   1098  HB1 HYP    29      31.050  42.630  37.390  1.00  0.00            
ATOM   1099  HB2 HYP    29      31.560  41.450  38.620  1.00  0.00            
ATOM   1100  CA  HYP    29      32.120  40.900  36.560  1.00  0.00            
ATOM   1101  HA  HYP    29      32.320  39.980  37.110  1.00  0.00            
ATOM   1102  C   HYP    29      30.950  40.790  35.610  1.00  0.00            
ATOM   1103  O   HYP    29      30.660  41.750  34.840  1.00  0.00            
ATOM   1104  N   GLY    30      30.310  39.590  35.640  1.00  0.00            
ATOM   1105  H   GLY    30      30.460  38.950  36.400  1.00  0.00            
ATOM   1106  CA  GLY    30      29.380  39.240  34.580  1.00  0.00            
ATOM   1107  HA1 GLY    30      28.570  39.950  34.420  1.00  0.00            
ATOM   1108  HA2 GLY    30      28.970  38.300  34.940  1.00  0.00            
ATOM   1109  C   GLY    30      29.950  38.830  33.200  1.00  0.00            
ATOM   1110  O   GLY    30      29.180  38.340  32.330  1.00  0.00            
ATOM   1111  N   NH2    31      31.220  38.990  32.860  1.00  0.00            
ATOM   1112  H1  NH2    31      31.900  39.270  33.550  1.00  0.00            
ATOM   1113  H2  NH2    31      31.610  38.530  32.050  1.00  0.00            
TER
