# Supplementary material for: A solution structure analysis reveals a bent collagen triple helix in the complement activation recognition molecule mannan-binding lectin
Source: J Biol Chem. 2022 Dec 15;299(2):102799. doi: 10.1016/j.jbc.2022.102799 (PMC9898670; doi:10.1016/j.jbc.2022.102799)
Supplement: top10-mblN [file mmc6.zip › 6-MBL-native_1872.pdb]

ATOM      1  CH3 ACE     1      70.600  79.470  49.390  1.00  0.00            
ATOM      2 1HH3 ACE     1      71.140  79.350  48.460  1.00  0.00            
ATOM      3 2HH3 ACE     1      69.580  79.810  49.250  1.00  0.00            
ATOM      4 3HH3 ACE     1      71.130  80.220  49.980  1.00  0.00            
ATOM      5  C   ACE     1      70.480  78.020  49.900  1.00  0.00            
ATOM      6  O   ACE     1      69.420  77.350  49.660  1.00  0.00            
ATOM      7  N   PRO     2      71.600  77.450  50.470  1.00  0.00            
ATOM      8  CD  PRO     2      72.930  78.100  50.440  1.00  0.00            
ATOM      9  HD1 PRO     2      72.990  78.850  51.220  1.00  0.00            
ATOM     10  HD2 PRO     2      73.150  78.640  49.520  1.00  0.00            
ATOM     11  CG  PRO     2      73.980  76.920  50.520  1.00  0.00            
ATOM     12  HG1 PRO     2      74.960  77.100  50.950  1.00  0.00            
ATOM     13  HG2 PRO     2      74.120  76.460  49.540  1.00  0.00            
ATOM     14  CB  PRO     2      73.220  75.970  51.410  1.00  0.00            
ATOM     15  HB1 PRO     2      73.060  76.460  52.370  1.00  0.00            
ATOM     16  HB2 PRO     2      73.610  74.960  51.470  1.00  0.00            
ATOM     17  CA  PRO     2      71.740  76.040  50.820  1.00  0.00            
ATOM     18  HA  PRO     2      71.750  75.450  49.900  1.00  0.00            
ATOM     19  C   PRO     2      70.620  75.650  51.800  1.00  0.00            
ATOM     20  O   PRO     2      70.220  76.430  52.630  1.00  0.00            
ATOM     21  N   HYP     3      70.220  74.400  51.810  1.00  0.00            
ATOM     22  CD2 HYP     3      70.670  73.290  50.950  1.00  0.00            
ATOM     23 1HD2 HYP     3      71.760  73.290  50.920  1.00  0.00            
ATOM     24 2HD2 HYP     3      70.200  73.280  49.970  1.00  0.00            
ATOM     25  CG  HYP     3      70.100  72.100  51.700  1.00  0.00            
ATOM     26  HG  HYP     3      70.700  71.940  52.600  1.00  0.00            
ATOM     27  OD1 HYP     3      69.940  70.960  50.840  1.00  0.00            
ATOM     28  HD1 HYP     3      70.740  70.440  50.950  1.00  0.00            
ATOM     29  CB  HYP     3      68.740  72.580  52.160  1.00  0.00            
ATOM     30  HB1 HYP     3      68.380  71.850  52.880  1.00  0.00            
ATOM     31  HB2 HYP     3      67.930  72.670  51.430  1.00  0.00            
ATOM     32  CA  HYP     3      69.190  73.920  52.760  1.00  0.00            
ATOM     33  HA  HYP     3      68.450  74.690  52.940  1.00  0.00            
ATOM     34  C   HYP     3      69.690  73.690  54.280  1.00  0.00            
ATOM     35  O   HYP     3      70.840  73.870  54.550  1.00  0.00            
ATOM     36  N   GLY     4      68.730  73.280  55.140  1.00  0.00            
ATOM     37  H   GLY     4      67.770  73.170  54.860  1.00  0.00            
ATOM     38  CA  GLY     4      68.950  72.720  56.430  1.00  0.00            
ATOM     39  HA1 GLY     4      68.040  72.610  57.020  1.00  0.00            
ATOM     40  HA2 GLY     4      69.600  73.330  57.060  1.00  0.00            
ATOM     41  C   GLY     4      69.790  71.360  56.340  1.00  0.00            
ATOM     42  O   GLY     4      70.100  70.900  55.200  1.00  0.00            
ATOM     43  N   PRO     5      70.120  70.720  57.520  1.00  0.00            
ATOM     44  CD  PRO     5      69.770  71.200  58.820  1.00  0.00            
ATOM     45  HD1 PRO     5      68.780  71.600  59.010  1.00  0.00            
ATOM     46  HD2 PRO     5      70.410  72.070  59.020  1.00  0.00            
ATOM     47  CG  PRO     5      70.120  70.070  59.780  1.00  0.00            
ATOM     48  HG1 PRO     5      69.260  69.400  59.790  1.00  0.00            
ATOM     49  HG2 PRO     5      70.300  70.450  60.790  1.00  0.00            
ATOM     50  CB  PRO     5      71.300  69.380  59.060  1.00  0.00            
ATOM     51  HB1 PRO     5      71.460  68.340  59.340  1.00  0.00            
ATOM     52  HB2 PRO     5      72.220  69.930  59.270  1.00  0.00            
ATOM     53  CA  PRO     5      70.980  69.500  57.550  1.00  0.00            
ATOM     54  HA  PRO     5      71.890  69.600  56.950  1.00  0.00            
ATOM     55  C   PRO     5      70.200  68.300  57.150  1.00  0.00            
ATOM     56  O   PRO     5      69.000  68.260  57.370  1.00  0.00            
ATOM     57  N   HYP     6      70.850  67.210  56.690  1.00  0.00            
ATOM     58  CD2 HYP     6      72.250  67.080  56.260  1.00  0.00            
ATOM     59 1HD2 HYP     6      72.890  67.520  57.030  1.00  0.00            
ATOM     60 2HD2 HYP     6      72.450  67.700  55.380  1.00  0.00            
ATOM     61  CG  HYP     6      72.490  65.560  56.000  1.00  0.00            
ATOM     62  HG  HYP     6      72.560  65.040  56.950  1.00  0.00            
ATOM     63  OD1 HYP     6      73.510  65.290  55.060  1.00  0.00            
ATOM     64  HD1 HYP     6      74.350  65.350  55.520  1.00  0.00            
ATOM     65  CB  HYP     6      71.110  65.070  55.540  1.00  0.00            
ATOM     66  HB1 HYP     6      71.060  64.010  55.770  1.00  0.00            
ATOM     67  HB2 HYP     6      70.980  65.330  54.480  1.00  0.00            
ATOM     68  CA  HYP     6      70.140  65.940  56.330  1.00  0.00            
ATOM     69  HA  HYP     6      69.280  66.170  55.710  1.00  0.00            
ATOM     70  C   HYP     6      69.670  65.140  57.570  1.00  0.00            
ATOM     71  O   HYP     6      70.020  65.330  58.780  1.00  0.00            
ATOM     72  N   GLY     7      68.780  64.230  57.290  1.00  0.00            
ATOM     73  H   GLY     7      68.530  64.150  56.310  1.00  0.00            
ATOM     74  CA  GLY     7      67.940  63.500  58.290  1.00  0.00            
ATOM     75  HA1 GLY     7      67.140  62.930  57.830  1.00  0.00            
ATOM     76  HA2 GLY     7      67.490  64.260  58.920  1.00  0.00            
ATOM     77  C   GLY     7      68.590  62.440  59.210  1.00  0.00            
ATOM     78  O   GLY     7      69.780  62.230  59.120  1.00  0.00            
ATOM     79  N   PRO     8      67.810  61.720  60.030  1.00  0.00            
ATOM     80  CD  PRO     8      66.410  61.990  60.360  1.00  0.00            
ATOM     81  HD1 PRO     8      65.680  61.440  59.770  1.00  0.00            
ATOM     82  HD2 PRO     8      66.140  63.050  60.300  1.00  0.00            
ATOM     83  CG  PRO     8      66.300  61.550  61.790  1.00  0.00            
ATOM     84  HG1 PRO     8      65.280  61.320  62.110  1.00  0.00            
ATOM     85  HG2 PRO     8      66.820  62.230  62.460  1.00  0.00            
ATOM     86  CB  PRO     8      67.120  60.250  61.640  1.00  0.00            
ATOM     87  HB1 PRO     8      66.550  59.380  61.330  1.00  0.00            
ATOM     88  HB2 PRO     8      67.290  59.940  62.670  1.00  0.00            
ATOM     89  CA  PRO     8      68.290  60.580  60.800  1.00  0.00            
ATOM     90  HA  PRO     8      69.120  60.940  61.410  1.00  0.00            
ATOM     91  C   PRO     8      68.690  59.320  60.030  1.00  0.00            
ATOM     92  O   PRO     8      68.220  59.130  58.930  1.00  0.00            
ATOM     93  N   HYP     9      69.410  58.370  60.650  1.00  0.00            
ATOM     94  CD2 HYP     9      70.080  58.470  61.970  1.00  0.00            
ATOM     95 1HD2 HYP     9      69.360  58.390  62.790  1.00  0.00            
ATOM     96 2HD2 HYP     9      70.590  59.430  62.070  1.00  0.00            
ATOM     97  CG  HYP     9      71.080  57.380  62.020  1.00  0.00            
ATOM     98  HG  HYP     9      71.230  56.970  63.020  1.00  0.00            
ATOM     99  OD1 HYP     9      72.310  57.840  61.530  1.00  0.00            
ATOM    100  HD1 HYP     9      72.980  57.810  62.220  1.00  0.00            
ATOM    101  CB  HYP     9      70.440  56.210  61.210  1.00  0.00            
ATOM    102  HB1 HYP     9      69.720  55.670  61.830  1.00  0.00            
ATOM    103  HB2 HYP     9      71.150  55.480  60.800  1.00  0.00            
ATOM    104  CA  HYP     9      69.690  57.030  60.130  1.00  0.00            
ATOM    105  HA  HYP     9      70.350  57.180  59.270  1.00  0.00            
ATOM    106  C   HYP     9      68.380  56.340  59.710  1.00  0.00            
ATOM    107  O   HYP     9      67.440  56.180  60.490  1.00  0.00            
ATOM    108  N   GLY    10      68.310  55.950  58.490  1.00  0.00            
ATOM    109  H   GLY    10      69.040  56.170  57.830  1.00  0.00            
ATOM    110  CA  GLY    10      67.200  55.160  57.930  1.00  0.00            
ATOM    111  HA1 GLY    10      67.410  54.970  56.870  1.00  0.00            
ATOM    112  HA2 GLY    10      66.300  55.770  57.940  1.00  0.00            
ATOM    113  C   GLY    10      66.930  53.750  58.500  1.00  0.00            
ATOM    114  O   GLY    10      67.550  53.330  59.480  1.00  0.00            
ATOM    115  N   PRO    11      65.980  52.970  57.920  1.00  0.00            
ATOM    116  CD  PRO    11      65.080  53.390  56.870  1.00  0.00            
ATOM    117  HD1 PRO    11      65.550  53.180  55.910  1.00  0.00            
ATOM    118  HD2 PRO    11      64.900  54.470  56.930  1.00  0.00            
ATOM    119  CG  PRO    11      63.790  52.630  57.030  1.00  0.00            
ATOM    120  HG1 PRO    11      63.170  52.390  56.160  1.00  0.00            
ATOM    121  HG2 PRO    11      63.150  53.110  57.770  1.00  0.00            
ATOM    122  CB  PRO    11      64.270  51.320  57.600  1.00  0.00            
ATOM    123  HB1 PRO    11      64.400  50.630  56.780  1.00  0.00            
ATOM    124  HB2 PRO    11      63.540  50.910  58.300  1.00  0.00            
ATOM    125  CA  PRO    11      65.600  51.650  58.340  1.00  0.00            
ATOM    126  HA  PRO    11      65.380  51.640  59.410  1.00  0.00            
ATOM    127  C   PRO    11      66.610  50.560  58.120  1.00  0.00            
ATOM    128  O   PRO    11      67.520  50.770  57.300  1.00  0.00            
ATOM    129  N   HYP    12      66.540  49.320  58.690  1.00  0.00            
ATOM    130  CD2 HYP    12      65.610  48.880  59.710  1.00  0.00            
ATOM    131 1HD2 HYP    12      64.740  48.380  59.290  1.00  0.00            
ATOM    132 2HD2 HYP    12      65.410  49.700  60.400  1.00  0.00            
ATOM    133  CG  HYP    12      66.380  47.700  60.410  1.00  0.00            
ATOM    134  HG  HYP    12      65.670  47.060  60.940  1.00  0.00            
ATOM    135  OD1 HYP    12      67.320  48.240  61.360  1.00  0.00            
ATOM    136  HD1 HYP    12      67.650  47.490  61.860  1.00  0.00            
ATOM    137  CB  HYP    12      66.990  47.030  59.160  1.00  0.00            
ATOM    138  HB1 HYP    12      66.210  46.500  58.620  1.00  0.00            
ATOM    139  HB2 HYP    12      67.780  46.350  59.450  1.00  0.00            
ATOM    140  CA  HYP    12      67.480  48.210  58.350  1.00  0.00            
ATOM    141  HA  HYP    12      68.510  48.450  58.630  1.00  0.00            
ATOM    142  C   HYP    12      67.590  47.900  56.870  1.00  0.00            
ATOM    143  O   HYP    12      66.640  48.200  56.070  1.00  0.00            
ATOM    144  N   GLY    13      68.730  47.290  56.530  1.00  0.00            
ATOM    145  H   GLY    13      69.420  47.370  57.260  1.00  0.00            
ATOM    146  CA  GLY    13      69.030  46.720  55.130  1.00  0.00            
ATOM    147  HA1 GLY    13      70.080  46.420  55.150  1.00  0.00            
ATOM    148  HA2 GLY    13      68.910  47.550  54.430  1.00  0.00            
ATOM    149  C   GLY    13      68.010  45.590  54.790  1.00  0.00            
ATOM    150  O   GLY    13      67.160  45.190  55.550  1.00  0.00            
ATOM    151  N   GLU    14      67.980  45.130  53.510  1.00  0.00            
ATOM    152  H   GLU    14      68.640  45.550  52.870  1.00  0.00            
ATOM    153  CA  GLU    14      66.840  44.470  52.830  1.00  0.00            
ATOM    154  HA  GLU    14      65.900  44.700  53.340  1.00  0.00            
ATOM    155  CB  GLU    14      66.670  44.960  51.410  1.00  0.00            
ATOM    156  HB1 GLU    14      65.960  44.290  50.920  1.00  0.00            
ATOM    157  HB2 GLU    14      67.660  44.970  50.960  1.00  0.00            
ATOM    158  CG  GLU    14      66.020  46.370  51.390  1.00  0.00            
ATOM    159  HG1 GLU    14      66.610  47.110  51.950  1.00  0.00            
ATOM    160  HG2 GLU    14      65.120  46.300  52.000  1.00  0.00            
ATOM    161  CD  GLU    14      65.590  46.850  50.050  1.00  0.00            
ATOM    162  OE1 GLU    14      65.610  48.070  49.760  1.00  0.00            
ATOM    163  OE2 GLU    14      65.410  45.980  49.150  1.00  0.00            
ATOM    164  C   GLU    14      67.010  42.920  52.980  1.00  0.00            
ATOM    165  O   GLU    14      66.190  42.420  53.710  1.00  0.00            
ATOM    166  N   PRO    15      67.850  42.220  52.220  1.00  0.00            
ATOM    167  CD  PRO    15      67.950  40.810  52.360  1.00  0.00            
ATOM    168  HD1 PRO    15      67.090  40.390  51.830  1.00  0.00            
ATOM    169  HD2 PRO    15      67.990  40.480  53.400  1.00  0.00            
ATOM    170  CG  PRO    15      69.180  40.350  51.640  1.00  0.00            
ATOM    171  HG1 PRO    15      68.800  39.890  50.730  1.00  0.00            
ATOM    172  HG2 PRO    15      69.780  39.570  52.130  1.00  0.00            
ATOM    173  CB  PRO    15      70.010  41.670  51.580  1.00  0.00            
ATOM    174  HB1 PRO    15      70.780  41.690  50.800  1.00  0.00            
ATOM    175  HB2 PRO    15      70.540  41.850  52.510  1.00  0.00            
ATOM    176  CA  PRO    15      68.950  42.730  51.380  1.00  0.00            
ATOM    177  HA  PRO    15      69.310  43.740  51.600  1.00  0.00            
ATOM    178  C   PRO    15      68.480  42.780  49.930  1.00  0.00            
ATOM    179  O   PRO    15      67.470  42.150  49.530  1.00  0.00            
ATOM    180  N   GLY    16      69.120  43.560  49.060  1.00  0.00            
ATOM    181  H   GLY    16      69.820  44.200  49.420  1.00  0.00            
ATOM    182  CA  GLY    16      68.970  43.520  47.610  1.00  0.00            
ATOM    183  HA1 GLY    16      69.160  44.510  47.200  1.00  0.00            
ATOM    184  HA2 GLY    16      67.920  43.390  47.370  1.00  0.00            
ATOM    185  C   GLY    16      69.780  42.410  47.000  1.00  0.00            
ATOM    186  O   GLY    16      69.990  42.490  45.800  1.00  0.00            
ATOM    187  N   GLN    17      70.250  41.410  47.770  1.00  0.00            
ATOM    188  H   GLN    17      69.980  41.330  48.740  1.00  0.00            
ATOM    189  CA  GLN    17      71.230  40.470  47.390  1.00  0.00            
ATOM    190  HA  GLN    17      71.120  40.430  46.300  1.00  0.00            
ATOM    191  CB  GLN    17      72.630  40.920  47.940  1.00  0.00            
ATOM    192  HB1 GLN    17      73.290  40.070  47.800  1.00  0.00            
ATOM    193  HB2 GLN    17      72.610  41.160  49.010  1.00  0.00            
ATOM    194  CG  GLN    17      73.260  42.100  47.170  1.00  0.00            
ATOM    195  HG1 GLN    17      73.950  42.660  47.810  1.00  0.00            
ATOM    196  HG2 GLN    17      72.600  42.830  46.710  1.00  0.00            
ATOM    197  CD  GLN    17      74.020  41.700  45.880  1.00  0.00            
ATOM    198  OE1 GLN    17      73.350  41.690  44.840  1.00  0.00            
ATOM    199  NE2 GLN    17      75.290  41.320  45.910  1.00  0.00            
ATOM    200 1HE2 GLN    17      75.780  41.150  46.770  1.00  0.00            
ATOM    201 2HE2 GLN    17      75.700  40.920  45.070  1.00  0.00            
ATOM    202  C   GLN    17      70.900  39.050  47.810  1.00  0.00            
ATOM    203  O   GLN    17      70.530  38.850  48.970  1.00  0.00            
ATOM    204  N   GLY    18      71.110  38.000  47.010  1.00  0.00            
ATOM    205  H   GLY    18      71.350  38.160  46.040  1.00  0.00            
ATOM    206  CA  GLY    18      71.030  36.580  47.520  1.00  0.00            
ATOM    207  HA1 GLY    18      71.370  36.600  48.560  1.00  0.00            
ATOM    208  HA2 GLY    18      71.790  36.020  46.960  1.00  0.00            
ATOM    209  C   GLY    18      69.670  35.860  47.360  1.00  0.00            
ATOM    210  O   GLY    18      68.720  36.620  46.920  1.00  0.00            
ATOM    211  N   LEU    19      69.520  34.530  47.520  1.00  0.00            
ATOM    212  H   LEU    19      70.340  33.970  47.710  1.00  0.00            
ATOM    213  CA  LEU    19      68.360  33.860  46.950  1.00  0.00            
ATOM    214  HA  LEU    19      68.240  34.130  45.900  1.00  0.00            
ATOM    215  CB  LEU    19      68.580  32.400  47.180  1.00  0.00            
ATOM    216  HB1 LEU    19      67.660  31.960  46.800  1.00  0.00            
ATOM    217  HB2 LEU    19      68.580  32.260  48.260  1.00  0.00            
ATOM    218  CG  LEU    19      69.780  31.610  46.540  1.00  0.00            
ATOM    219  HG  LEU    19      70.630  31.840  47.180  1.00  0.00            
ATOM    220  CD1 LEU    19      69.610  30.110  46.630  1.00  0.00            
ATOM    221 1HD1 LEU    19      68.780  29.870  45.970  1.00  0.00            
ATOM    222 2HD1 LEU    19      70.560  29.700  46.280  1.00  0.00            
ATOM    223 3HD1 LEU    19      69.460  29.780  47.660  1.00  0.00            
ATOM    224  CD2 LEU    19      70.120  32.080  45.150  1.00  0.00            
ATOM    225 1HD2 LEU    19      69.240  32.260  44.540  1.00  0.00            
ATOM    226 2HD2 LEU    19      70.490  33.100  45.190  1.00  0.00            
ATOM    227 3HD2 LEU    19      70.770  31.370  44.630  1.00  0.00            
ATOM    228  C   LEU    19      67.000  34.190  47.590  1.00  0.00            
ATOM    229  O   LEU    19      66.840  34.250  48.810  1.00  0.00            
ATOM    230  N   ARG    20      65.990  34.240  46.710  1.00  0.00            
ATOM    231  H   ARG    20      66.250  34.120  45.740  1.00  0.00            
ATOM    232  CA  ARG    20      64.570  34.400  47.100  1.00  0.00            
ATOM    233  HA  ARG    20      64.490  35.390  47.560  1.00  0.00            
ATOM    234  CB  ARG    20      63.740  34.440  45.780  1.00  0.00            
ATOM    235  HB1 ARG    20      63.840  33.570  45.130  1.00  0.00            
ATOM    236  HB2 ARG    20      64.140  35.310  45.250  1.00  0.00            
ATOM    237  CG  ARG    20      62.260  34.760  45.970  1.00  0.00            
ATOM    238  HG1 ARG    20      62.110  35.250  46.930  1.00  0.00            
ATOM    239  HG2 ARG    20      61.680  33.840  46.110  1.00  0.00            
ATOM    240  CD  ARG    20      61.630  35.590  44.860  1.00  0.00            
ATOM    241  HD1 ARG    20      60.590  35.430  44.590  1.00  0.00            
ATOM    242  HD2 ARG    20      62.110  35.360  43.910  1.00  0.00            
ATOM    243  NE  ARG    20      61.860  36.960  45.170  1.00  0.00            
ATOM    244  HE  ARG    20      61.650  37.250  46.120  1.00  0.00            
ATOM    245  CZ  ARG    20      62.290  37.940  44.380  1.00  0.00            
ATOM    246  NH1 ARG    20      62.850  37.780  43.220  1.00  0.00            
ATOM    247 1HH1 ARG    20      62.910  36.890  42.750  1.00  0.00            
ATOM    248 2HH1 ARG    20      63.220  38.490  42.610  1.00  0.00            
ATOM    249  NH2 ARG    20      62.030  39.160  44.780  1.00  0.00            
ATOM    250 1HH2 ARG    20      61.370  39.170  45.550  1.00  0.00            
ATOM    251 2HH2 ARG    20      62.160  40.020  44.270  1.00  0.00            
ATOM    252  C   ARG    20      64.080  33.480  48.210  1.00  0.00            
ATOM    253  O   ARG    20      64.390  32.290  48.250  1.00  0.00            
ATOM    254  N   GLY    21      63.270  34.010  49.110  1.00  0.00            
ATOM    255  H   GLY    21      63.120  35.010  49.090  1.00  0.00            
ATOM    256  CA  GLY    21      62.630  33.340  50.250  1.00  0.00            
ATOM    257  HA1 GLY    21      62.180  34.010  50.980  1.00  0.00            
ATOM    258  HA2 GLY    21      63.390  32.720  50.720  1.00  0.00            
ATOM    259  C   GLY    21      61.540  32.380  49.770  1.00  0.00            
ATOM    260  O   GLY    21      61.170  32.420  48.570  1.00  0.00            
ATOM    261  N   PRO    22      61.120  31.320  50.560  1.00  0.00            
ATOM    262  CD  PRO    22      61.470  31.160  51.970  1.00  0.00            
ATOM    263  HD1 PRO    22      61.370  32.050  52.590  1.00  0.00            
ATOM    264  HD2 PRO    22      62.500  30.820  51.920  1.00  0.00            
ATOM    265  CG  PRO    22      60.730  29.930  52.570  1.00  0.00            
ATOM    266  HG1 PRO    22      59.870  30.280  53.140  1.00  0.00            
ATOM    267  HG2 PRO    22      61.360  29.230  53.120  1.00  0.00            
ATOM    268  CB  PRO    22      60.340  29.270  51.250  1.00  0.00            
ATOM    269  HB1 PRO    22      59.440  28.680  51.400  1.00  0.00            
ATOM    270  HB2 PRO    22      61.170  28.600  51.040  1.00  0.00            
ATOM    271  CA  PRO    22      60.170  30.290  50.190  1.00  0.00            
ATOM    272  HA  PRO    22      60.370  29.920  49.180  1.00  0.00            
ATOM    273  C   PRO    22      58.740  30.940  50.190  1.00  0.00            
ATOM    274  O   PRO    22      58.540  31.960  50.890  1.00  0.00            
ATOM    275  N   HYP    23      57.750  30.340  49.450  1.00  0.00            
ATOM    276  CD2 HYP    23      57.940  29.060  48.750  1.00  0.00            
ATOM    277 1HD2 HYP    23      57.770  28.150  49.330  1.00  0.00            
ATOM    278 2HD2 HYP    23      58.820  28.990  48.100  1.00  0.00            
ATOM    279  CG  HYP    23      56.840  29.050  47.650  1.00  0.00            
ATOM    280  HG  HYP    23      56.440  28.050  47.470  1.00  0.00            
ATOM    281  OD1 HYP    23      57.270  29.700  46.410  1.00  0.00            
ATOM    282  HD1 HYP    23      56.600  29.610  45.730  1.00  0.00            
ATOM    283  CB  HYP    23      55.730  29.910  48.380  1.00  0.00            
ATOM    284  HB1 HYP    23      55.040  29.320  48.980  1.00  0.00            
ATOM    285  HB2 HYP    23      55.170  30.460  47.620  1.00  0.00            
ATOM    286  CA  HYP    23      56.450  30.940  49.190  1.00  0.00            
ATOM    287  HA  HYP    23      56.540  31.870  48.620  1.00  0.00            
ATOM    288  C   HYP    23      55.630  31.270  50.460  1.00  0.00            
ATOM    289  O   HYP    23      55.640  30.530  51.390  1.00  0.00            
ATOM    290  N   GLY    24      54.980  32.440  50.590  1.00  0.00            
ATOM    291  H   GLY    24      55.190  33.090  49.840  1.00  0.00            
ATOM    292  CA  GLY    24      54.070  32.870  51.620  1.00  0.00            
ATOM    293  HA1 GLY    24      54.040  33.960  51.560  1.00  0.00            
ATOM    294  HA2 GLY    24      54.530  32.710  52.600  1.00  0.00            
ATOM    295  C   GLY    24      52.690  32.190  51.920  1.00  0.00            
ATOM    296  O   GLY    24      52.400  31.140  51.330  1.00  0.00            
ATOM    297  N   PRO    25      51.930  32.680  52.950  1.00  0.00            
ATOM    298  CD  PRO    25      52.380  33.540  53.970  1.00  0.00            
ATOM    299  HD1 PRO    25      52.040  34.550  53.720  1.00  0.00            
ATOM    300  HD2 PRO    25      53.460  33.580  54.070  1.00  0.00            
ATOM    301  CG  PRO    25      51.730  33.040  55.280  1.00  0.00            
ATOM    302  HG1 PRO    25      51.660  33.860  55.990  1.00  0.00            
ATOM    303  HG2 PRO    25      52.370  32.230  55.640  1.00  0.00            
ATOM    304  CB  PRO    25      50.400  32.640  54.750  1.00  0.00            
ATOM    305  HB1 PRO    25      49.670  33.440  54.590  1.00  0.00            
ATOM    306  HB2 PRO    25      49.950  31.920  55.430  1.00  0.00            
ATOM    307  CA  PRO    25      50.810  31.940  53.420  1.00  0.00            
ATOM    308  HA  PRO    25      51.260  30.990  53.710  1.00  0.00            
ATOM    309  C   PRO    25      49.640  31.880  52.390  1.00  0.00            
ATOM    310  O   PRO    25      49.490  32.830  51.600  1.00  0.00            
ATOM    311  N   HYP    26      48.670  30.930  52.580  1.00  0.00            
ATOM    312  CD2 HYP    26      48.680  29.870  53.580  1.00  0.00            
ATOM    313 1HD2 HYP    26      48.140  30.100  54.500  1.00  0.00            
ATOM    314 2HD2 HYP    26      49.720  29.610  53.770  1.00  0.00            
ATOM    315  CG  HYP    26      47.900  28.710  52.890  1.00  0.00            
ATOM    316  HG  HYP    26      47.340  28.130  53.620  1.00  0.00            
ATOM    317  OD1 HYP    26      48.690  27.960  52.020  1.00  0.00            
ATOM    318  HD1 HYP    26      49.610  28.190  52.140  1.00  0.00            
ATOM    319  CB  HYP    26      46.860  29.430  52.150  1.00  0.00            
ATOM    320  HB1 HYP    26      46.020  29.550  52.830  1.00  0.00            
ATOM    321  HB2 HYP    26      46.380  28.880  51.340  1.00  0.00            
ATOM    322  CA  HYP    26      47.500  30.780  51.720  1.00  0.00            
ATOM    323  HA  HYP    26      47.890  30.650  50.710  1.00  0.00            
ATOM    324  C   HYP    26      46.530  31.930  51.810  1.00  0.00            
ATOM    325  O   HYP    26      46.400  32.410  52.930  1.00  0.00            
ATOM    326  N   GLY    27      45.850  32.280  50.700  1.00  0.00            
ATOM    327  H   GLY    27      46.020  31.720  49.890  1.00  0.00            
ATOM    328  CA  GLY    27      45.080  33.440  50.560  1.00  0.00            
ATOM    329  HA1 GLY    27      44.760  33.450  49.520  1.00  0.00            
ATOM    330  HA2 GLY    27      45.600  34.370  50.770  1.00  0.00            
ATOM    331  C   GLY    27      43.830  33.470  51.490  1.00  0.00            
ATOM    332  O   GLY    27      43.290  32.380  51.800  1.00  0.00            
ATOM    333  N   PRO    28      43.180  34.690  51.730  1.00  0.00            
ATOM    334  CD  PRO    28      43.770  36.010  51.620  1.00  0.00            
ATOM    335  HD1 PRO    28      43.920  36.370  50.610  1.00  0.00            
ATOM    336  HD2 PRO    28      44.760  35.940  52.080  1.00  0.00            
ATOM    337  CG  PRO    28      42.990  36.970  52.530  1.00  0.00            
ATOM    338  HG1 PRO    28      43.030  38.000  52.150  1.00  0.00            
ATOM    339  HG2 PRO    28      43.300  36.900  53.570  1.00  0.00            
ATOM    340  CB  PRO    28      41.620  36.260  52.460  1.00  0.00            
ATOM    341  HB1 PRO    28      41.190  36.480  51.480  1.00  0.00            
ATOM    342  HB2 PRO    28      40.850  36.630  53.140  1.00  0.00            
ATOM    343  CA  PRO    28      42.020  34.770  52.540  1.00  0.00            
ATOM    344  HA  PRO    28      42.250  34.550  53.580  1.00  0.00            
ATOM    345  C   PRO    28      40.760  33.870  52.110  1.00  0.00            
ATOM    346  O   PRO    28      40.330  34.050  50.940  1.00  0.00            
ATOM    347  N   HYP    29      40.100  33.150  53.030  1.00  0.00            
ATOM    348  CD2 HYP    29      40.540  32.830  54.390  1.00  0.00            
ATOM    349 1HD2 HYP    29      40.100  33.580  55.060  1.00  0.00            
ATOM    350 2HD2 HYP    29      41.620  32.780  54.450  1.00  0.00            
ATOM    351  CG  HYP    29      39.960  31.440  54.710  1.00  0.00            
ATOM    352  HG  HYP    29      39.820  31.240  55.770  1.00  0.00            
ATOM    353  OD1 HYP    29      40.780  30.350  54.120  1.00  0.00            
ATOM    354  HD1 HYP    29      40.310  29.530  54.300  1.00  0.00            
ATOM    355  CB  HYP    29      38.640  31.530  53.890  1.00  0.00            
ATOM    356  HB1 HYP    29      37.930  32.210  54.360  1.00  0.00            
ATOM    357  HB2 HYP    29      38.190  30.540  53.810  1.00  0.00            
ATOM    358  CA  HYP    29      38.980  32.250  52.640  1.00  0.00            
ATOM    359  HA  HYP    29      39.340  31.520  51.910  1.00  0.00            
ATOM    360  C   HYP    29      37.850  33.030  51.980  1.00  0.00            
ATOM    361  O   HYP    29      37.390  34.090  52.510  1.00  0.00            
ATOM    362  N   GLY    30      37.220  32.420  50.950  1.00  0.00            
ATOM    363  H   GLY    30      37.620  31.540  50.660  1.00  0.00            
ATOM    364  CA  GLY    30      36.250  33.190  50.180  1.00  0.00            
ATOM    365  HA1 GLY    30      36.240  32.760  49.180  1.00  0.00            
ATOM    366  HA2 GLY    30      36.520  34.230  49.990  1.00  0.00            
ATOM    367  C   GLY    30      34.880  33.110  50.760  1.00  0.00            
ATOM    368  O   GLY    30      34.530  32.200  51.530  1.00  0.00            
ATOM    369  N   NH2    31      34.050  34.050  50.320  1.00  0.00            
ATOM    370  H1  NH2    31      34.310  34.730  49.620  1.00  0.00            
ATOM    371  H2  NH2    31      33.060  33.990  50.510  1.00  0.00            
ATOM    372  CH3 ACE     1      66.910  77.790  53.420  1.00  0.00            
ATOM    373 1HH3 ACE     1      67.350  77.440  54.360  1.00  0.00            
ATOM    374 2HH3 ACE     1      67.690  77.850  52.670  1.00  0.00            
ATOM    375 3HH3 ACE     1      66.380  78.730  53.520  1.00  0.00            
ATOM    376  C   ACE     1      65.910  76.710  53.090  1.00  0.00            
ATOM    377  O   ACE     1      64.860  76.700  53.810  1.00  0.00            
ATOM    378  N   PRO     2      66.120  75.890  52.080  1.00  0.00            
ATOM    379  CD  PRO     2      66.900  76.090  50.880  1.00  0.00            
ATOM    380  HD1 PRO     2      67.900  75.660  50.970  1.00  0.00            
ATOM    381  HD2 PRO     2      67.100  77.110  50.580  1.00  0.00            
ATOM    382  CG  PRO     2      66.100  75.400  49.790  1.00  0.00            
ATOM    383  HG1 PRO     2      66.720  74.930  49.020  1.00  0.00            
ATOM    384  HG2 PRO     2      65.400  76.100  49.330  1.00  0.00            
ATOM    385  CB  PRO     2      65.320  74.310  50.430  1.00  0.00            
ATOM    386  HB1 PRO     2      65.920  73.400  50.320  1.00  0.00            
ATOM    387  HB2 PRO     2      64.350  74.260  49.940  1.00  0.00            
ATOM    388  CA  PRO     2      65.130  74.800  51.880  1.00  0.00            
ATOM    389  HA  PRO     2      64.150  75.270  51.860  1.00  0.00            
ATOM    390  C   PRO     2      65.190  73.680  52.930  1.00  0.00            
ATOM    391  O   PRO     2      66.080  73.640  53.800  1.00  0.00            
ATOM    392  N   HYP     3      64.280  72.750  52.820  1.00  0.00            
ATOM    393  CD2 HYP     3      62.960  72.870  52.270  1.00  0.00            
ATOM    394 1HD2 HYP     3      62.790  72.420  51.300  1.00  0.00            
ATOM    395 2HD2 HYP     3      62.600  73.880  52.110  1.00  0.00            
ATOM    396  CG  HYP     3      62.090  72.130  53.300  1.00  0.00            
ATOM    397  HG  HYP     3      61.150  71.860  52.820  1.00  0.00            
ATOM    398  OD1 HYP     3      61.900  72.900  54.510  1.00  0.00            
ATOM    399  HD1 HYP     3      61.500  73.740  54.280  1.00  0.00            
ATOM    400  CB  HYP     3      62.940  70.930  53.520  1.00  0.00            
ATOM    401  HB1 HYP     3      62.800  70.320  52.630  1.00  0.00            
ATOM    402  HB2 HYP     3      62.660  70.360  54.410  1.00  0.00            
ATOM    403  CA  HYP     3      64.340  71.500  53.570  1.00  0.00            
ATOM    404  HA  HYP     3      64.580  71.790  54.590  1.00  0.00            
ATOM    405  C   HYP     3      65.380  70.450  53.110  1.00  0.00            
ATOM    406  O   HYP     3      65.510  70.160  51.900  1.00  0.00            
ATOM    407  N   GLY     4      66.130  69.960  54.100  1.00  0.00            
ATOM    408  H   GLY     4      65.970  70.260  55.050  1.00  0.00            
ATOM    409  CA  GLY     4      67.250  69.050  53.960  1.00  0.00            
ATOM    410  HA1 GLY     4      67.780  68.830  54.890  1.00  0.00            
ATOM    411  HA2 GLY     4      68.000  69.500  53.290  1.00  0.00            
ATOM    412  C   GLY     4      66.820  67.760  53.300  1.00  0.00            
ATOM    413  O   GLY     4      65.730  67.290  53.570  1.00  0.00            
ATOM    414  N   PRO     5      67.680  67.180  52.440  1.00  0.00            
ATOM    415  CD  PRO     5      69.020  67.580  52.160  1.00  0.00            
ATOM    416  HD1 PRO     5      69.600  68.020  52.970  1.00  0.00            
ATOM    417  HD2 PRO     5      68.980  68.390  51.430  1.00  0.00            
ATOM    418  CG  PRO     5      69.880  66.390  51.600  1.00  0.00            
ATOM    419  HG1 PRO     5      70.190  65.630  52.320  1.00  0.00            
ATOM    420  HG2 PRO     5      70.660  66.670  50.890  1.00  0.00            
ATOM    421  CB  PRO     5      68.690  65.710  50.840  1.00  0.00            
ATOM    422  HB1 PRO     5      68.890  64.670  50.600  1.00  0.00            
ATOM    423  HB2 PRO     5      68.480  66.350  49.980  1.00  0.00            
ATOM    424  CA  PRO     5      67.510  65.850  51.830  1.00  0.00            
ATOM    425  HA  PRO     5      66.570  65.820  51.270  1.00  0.00            
ATOM    426  C   PRO     5      67.490  64.750  52.930  1.00  0.00            
ATOM    427  O   PRO     5      67.850  64.990  54.050  1.00  0.00            
ATOM    428  N   HYP     6      67.040  63.500  52.570  1.00  0.00            
ATOM    429  CD2 HYP     6      66.440  63.050  51.280  1.00  0.00            
ATOM    430 1HD2 HYP     6      67.210  62.650  50.620  1.00  0.00            
ATOM    431 2HD2 HYP     6      65.880  63.820  50.740  1.00  0.00            
ATOM    432  CG  HYP     6      65.500  61.890  51.550  1.00  0.00            
ATOM    433  HG  HYP     6      65.370  61.260  50.670  1.00  0.00            
ATOM    434  OD1 HYP     6      64.140  62.350  51.910  1.00  0.00            
ATOM    435  HD1 HYP     6      63.610  61.570  52.070  1.00  0.00            
ATOM    436  CB  HYP     6      66.100  61.230  52.750  1.00  0.00            
ATOM    437  HB1 HYP     6      66.830  60.570  52.300  1.00  0.00            
ATOM    438  HB2 HYP     6      65.380  60.710  53.380  1.00  0.00            
ATOM    439  CA  HYP     6      66.840  62.350  53.510  1.00  0.00            
ATOM    440  HA  HYP     6      66.210  62.870  54.230  1.00  0.00            
ATOM    441  C   HYP     6      68.190  61.950  54.090  1.00  0.00            
ATOM    442  O   HYP     6      69.300  62.190  53.530  1.00  0.00            
ATOM    443  N   GLY     7      68.100  61.360  55.270  1.00  0.00            
ATOM    444  H   GLY     7      67.170  61.240  55.640  1.00  0.00            
ATOM    445  CA  GLY     7      69.230  60.930  56.050  1.00  0.00            
ATOM    446  HA1 GLY     7      68.820  60.570  56.990  1.00  0.00            
ATOM    447  HA2 GLY     7      69.840  61.820  56.240  1.00  0.00            
ATOM    448  C   GLY     7      70.120  59.830  55.360  1.00  0.00            
ATOM    449  O   GLY     7      69.910  59.360  54.290  1.00  0.00            
ATOM    450  N   PRO     8      71.230  59.490  56.030  1.00  0.00            
ATOM    451  CD  PRO     8      71.550  59.940  57.390  1.00  0.00            
ATOM    452  HD1 PRO     8      70.790  59.760  58.150  1.00  0.00            
ATOM    453  HD2 PRO     8      71.790  61.010  57.430  1.00  0.00            
ATOM    454  CG  PRO     8      72.710  59.140  57.770  1.00  0.00            
ATOM    455  HG1 PRO     8      72.560  58.290  58.430  1.00  0.00            
ATOM    456  HG2 PRO     8      73.440  59.800  58.240  1.00  0.00            
ATOM    457  CB  PRO     8      73.360  58.670  56.420  1.00  0.00            
ATOM    458  HB1 PRO     8      73.960  57.780  56.610  1.00  0.00            
ATOM    459  HB2 PRO     8      74.030  59.330  55.870  1.00  0.00            
ATOM    460  CA  PRO     8      72.100  58.520  55.610  1.00  0.00            
ATOM    461  HA  PRO     8      72.280  58.750  54.560  1.00  0.00            
ATOM    462  C   PRO     8      71.440  57.080  55.770  1.00  0.00            
ATOM    463  O   PRO     8      70.520  56.820  56.580  1.00  0.00            
ATOM    464  N   HYP     9      71.800  56.140  54.870  1.00  0.00            
ATOM    465  CD2 HYP     9      72.850  56.280  53.850  1.00  0.00            
ATOM    466 1HD2 HYP     9      73.780  56.470  54.390  1.00  0.00            
ATOM    467 2HD2 HYP     9      72.530  57.140  53.250  1.00  0.00            
ATOM    468  CG  HYP     9      72.880  54.990  53.100  1.00  0.00            
ATOM    469  HG  HYP     9      73.850  54.700  52.680  1.00  0.00            
ATOM    470  OD1 HYP     9      71.790  54.980  52.100  1.00  0.00            
ATOM    471  HD1 HYP     9      71.860  54.220  51.520  1.00  0.00            
ATOM    472  CB  HYP     9      72.620  53.970  54.220  1.00  0.00            
ATOM    473  HB1 HYP     9      73.470  53.650  54.820  1.00  0.00            
ATOM    474  HB2 HYP     9      72.210  53.090  53.730  1.00  0.00            
ATOM    475  CA  HYP     9      71.510  54.730  54.940  1.00  0.00            
ATOM    476  HA  HYP     9      70.570  54.580  54.400  1.00  0.00            
ATOM    477  C   HYP     9      71.380  54.150  56.340  1.00  0.00            
ATOM    478  O   HYP     9      72.220  54.390  57.250  1.00  0.00            
ATOM    479  N   GLY    10      70.300  53.440  56.670  1.00  0.00            
ATOM    480  H   GLY    10      69.540  53.370  56.010  1.00  0.00            
ATOM    481  CA  GLY    10      70.140  52.750  57.980  1.00  0.00            
ATOM    482  HA1 GLY    10      69.150  52.310  57.880  1.00  0.00            
ATOM    483  HA2 GLY    10      70.230  53.500  58.760  1.00  0.00            
ATOM    484  C   GLY    10      71.110  51.560  58.420  1.00  0.00            
ATOM    485  O   GLY    10      72.130  51.320  57.760  1.00  0.00            
ATOM    486  N   PRO    11      70.720  50.760  59.420  1.00  0.00            
ATOM    487  CD  PRO    11      69.560  50.930  60.380  1.00  0.00            
ATOM    488  HD1 PRO    11      68.640  50.410  60.100  1.00  0.00            
ATOM    489  HD2 PRO    11      69.240  51.940  60.640  1.00  0.00            
ATOM    490  CG  PRO    11      70.030  50.270  61.640  1.00  0.00            
ATOM    491  HG1 PRO    11      69.190  49.870  62.200  1.00  0.00            
ATOM    492  HG2 PRO    11      70.690  50.910  62.220  1.00  0.00            
ATOM    493  CB  PRO    11      70.810  49.060  61.170  1.00  0.00            
ATOM    494  HB1 PRO    11      70.290  48.120  61.020  1.00  0.00            
ATOM    495  HB2 PRO    11      71.580  48.760  61.870  1.00  0.00            
ATOM    496  CA  PRO    11      71.450  49.540  59.860  1.00  0.00            
ATOM    497  HA  PRO    11      72.430  49.910  60.150  1.00  0.00            
ATOM    498  C   PRO    11      71.760  48.400  58.810  1.00  0.00            
ATOM    499  O   PRO    11      71.030  48.210  57.860  1.00  0.00            
ATOM    500  N   HYP    12      72.860  47.640  59.010  1.00  0.00            
ATOM    501  CD2 HYP    12      74.020  47.900  59.860  1.00  0.00            
ATOM    502 1HD2 HYP    12      73.700  47.760  60.890  1.00  0.00            
ATOM    503 2HD2 HYP    12      74.460  48.890  59.830  1.00  0.00            
ATOM    504  CG  HYP    12      75.140  46.990  59.410  1.00  0.00            
ATOM    505  HG  HYP    12      75.860  46.660  60.160  1.00  0.00            
ATOM    506  OD1 HYP    12      75.820  47.690  58.330  1.00  0.00            
ATOM    507  HD1 HYP    12      76.730  47.380  58.330  1.00  0.00            
ATOM    508  CB  HYP    12      74.340  45.780  58.920  1.00  0.00            
ATOM    509  HB1 HYP    12      74.050  45.180  59.780  1.00  0.00            
ATOM    510  HB2 HYP    12      74.850  45.110  58.230  1.00  0.00            
ATOM    511  CA  HYP    12      73.060  46.420  58.320  1.00  0.00            
ATOM    512  HA  HYP    12      73.300  46.650  57.280  1.00  0.00            
ATOM    513  C   HYP    12      71.830  45.510  58.300  1.00  0.00            
ATOM    514  O   HYP    12      71.170  45.360  59.300  1.00  0.00            
ATOM    515  N   GLY    13      71.520  44.780  57.190  1.00  0.00            
ATOM    516  H   GLY    13      71.940  45.050  56.310  1.00  0.00            
ATOM    517  CA  GLY    13      70.540  43.700  57.220  1.00  0.00            
ATOM    518  HA1 GLY    13      70.340  43.290  56.220  1.00  0.00            
ATOM    519  HA2 GLY    13      69.560  43.960  57.620  1.00  0.00            
ATOM    520  C   GLY    13      70.990  42.550  58.130  1.00  0.00            
ATOM    521  O   GLY    13      72.160  42.470  58.510  1.00  0.00            
ATOM    522  N   GLU    14      70.120  41.680  58.490  1.00  0.00            
ATOM    523  H   GLU    14      69.150  41.980  58.470  1.00  0.00            
ATOM    524  CA  GLU    14      70.350  40.410  59.240  1.00  0.00            
ATOM    525  HA  GLU    14      70.990  40.640  60.090  1.00  0.00            
ATOM    526  CB  GLU    14      69.100  39.870  59.930  1.00  0.00            
ATOM    527  HB1 GLU    14      69.410  38.990  60.490  1.00  0.00            
ATOM    528  HB2 GLU    14      68.220  39.540  59.380  1.00  0.00            
ATOM    529  CG  GLU    14      68.710  40.920  61.070  1.00  0.00            
ATOM    530  HG1 GLU    14      68.190  41.690  60.510  1.00  0.00            
ATOM    531  HG2 GLU    14      69.680  41.130  61.520  1.00  0.00            
ATOM    532  CD  GLU    14      67.770  40.280  62.140  1.00  0.00            
ATOM    533  OE1 GLU    14      68.000  40.380  63.360  1.00  0.00            
ATOM    534  OE2 GLU    14      66.670  39.860  61.660  1.00  0.00            
ATOM    535  C   GLU    14      71.060  39.310  58.380  1.00  0.00            
ATOM    536  O   GLU    14      70.720  39.180  57.210  1.00  0.00            
ATOM    537  N   PRO    15      71.970  38.540  58.950  1.00  0.00            
ATOM    538  CD  PRO    15      72.430  38.580  60.340  1.00  0.00            
ATOM    539  HD1 PRO    15      71.730  38.910  61.110  1.00  0.00            
ATOM    540  HD2 PRO    15      73.190  39.370  60.380  1.00  0.00            
ATOM    541  CG  PRO    15      73.040  37.250  60.670  1.00  0.00            
ATOM    542  HG1 PRO    15      72.160  36.630  60.840  1.00  0.00            
ATOM    543  HG2 PRO    15      73.750  37.280  61.500  1.00  0.00            
ATOM    544  CB  PRO    15      73.740  36.850  59.380  1.00  0.00            
ATOM    545  HB1 PRO    15      73.870  35.780  59.240  1.00  0.00            
ATOM    546  HB2 PRO    15      74.700  37.360  59.290  1.00  0.00            
ATOM    547  CA  PRO    15      72.670  37.390  58.370  1.00  0.00            
ATOM    548  HA  PRO    15      73.150  37.740  57.460  1.00  0.00            
ATOM    549  C   PRO    15      71.760  36.310  57.900  1.00  0.00            
ATOM    550  O   PRO    15      70.630  36.170  58.300  1.00  0.00            
ATOM    551  N   GLY    16      72.280  35.480  56.980  1.00  0.00            
ATOM    552  H   GLY    16      73.250  35.520  56.700  1.00  0.00            
ATOM    553  CA  GLY    16      71.510  34.320  56.450  1.00  0.00            
ATOM    554  HA1 GLY    16      70.980  33.780  57.230  1.00  0.00            
ATOM    555  HA2 GLY    16      72.190  33.540  56.120  1.00  0.00            
ATOM    556  C   GLY    16      70.340  34.730  55.500  1.00  0.00            
ATOM    557  O   GLY    16      69.450  33.930  55.340  1.00  0.00            
ATOM    558  N   GLN    17      70.360  35.960  54.910  1.00  0.00            
ATOM    559  H   GLN    17      71.080  36.610  55.210  1.00  0.00            
ATOM    560  CA  GLN    17      69.280  36.470  54.050  1.00  0.00            
ATOM    561  HA  GLN    17      68.440  35.780  53.940  1.00  0.00            
ATOM    562  CB  GLN    17      68.560  37.690  54.710  1.00  0.00            
ATOM    563  HB1 GLN    17      67.740  38.030  54.070  1.00  0.00            
ATOM    564  HB2 GLN    17      69.300  38.480  54.830  1.00  0.00            
ATOM    565  CG  GLN    17      67.940  37.380  56.070  1.00  0.00            
ATOM    566  HG1 GLN    17      68.760  37.130  56.740  1.00  0.00            
ATOM    567  HG2 GLN    17      67.320  36.490  55.910  1.00  0.00            
ATOM    568  CD  GLN    17      67.060  38.500  56.620  1.00  0.00            
ATOM    569  OE1 GLN    17      66.870  39.520  56.040  1.00  0.00            
ATOM    570  NE2 GLN    17      66.530  38.360  57.830  1.00  0.00            
ATOM    571 1HE2 GLN    17      66.800  37.560  58.380  1.00  0.00            
ATOM    572 2HE2 GLN    17      66.060  39.180  58.210  1.00  0.00            
ATOM    573  C   GLN    17      69.540  36.560  52.520  1.00  0.00            
ATOM    574  O   GLN    17      70.580  36.260  51.950  1.00  0.00            
ATOM    575  N   GLY    18      68.360  36.810  51.910  1.00  0.00            
ATOM    576  H   GLY    18      67.560  37.140  52.430  1.00  0.00            
ATOM    577  CA  GLY    18      68.270  36.940  50.420  1.00  0.00            
ATOM    578  HA1 GLY    18      68.150  35.900  50.110  1.00  0.00            
ATOM    579  HA2 GLY    18      69.180  37.370  50.010  1.00  0.00            
ATOM    580  C   GLY    18      66.960  37.740  49.970  1.00  0.00            
ATOM    581  O   GLY    18      66.270  38.290  50.800  1.00  0.00            
ATOM    582  N   LEU    19      66.490  37.710  48.730  1.00  0.00            
ATOM    583  H   LEU    19      67.160  37.330  48.080  1.00  0.00            
ATOM    584  CA  LEU    19      65.310  38.490  48.290  1.00  0.00            
ATOM    585  HA  LEU    19      65.380  39.490  48.700  1.00  0.00            
ATOM    586  CB  LEU    19      65.330  38.500  46.760  1.00  0.00            
ATOM    587  HB1 LEU    19      64.260  38.590  46.540  1.00  0.00            
ATOM    588  HB2 LEU    19      65.700  37.540  46.390  1.00  0.00            
ATOM    589  CG  LEU    19      66.050  39.640  46.090  1.00  0.00            
ATOM    590  HG  LEU    19      65.440  40.490  46.370  1.00  0.00            
ATOM    591  CD1 LEU    19      67.480  39.850  46.490  1.00  0.00            
ATOM    592 1HD1 LEU    19      67.510  40.090  47.560  1.00  0.00            
ATOM    593 2HD1 LEU    19      67.990  38.910  46.330  1.00  0.00            
ATOM    594 3HD1 LEU    19      67.860  40.600  45.800  1.00  0.00            
ATOM    595  CD2 LEU    19      66.040  39.530  44.520  1.00  0.00            
ATOM    596 1HD2 LEU    19      65.100  39.060  44.210  1.00  0.00            
ATOM    597 2HD2 LEU    19      66.210  40.540  44.160  1.00  0.00            
ATOM    598 3HD2 LEU    19      66.830  38.860  44.200  1.00  0.00            
ATOM    599  C   LEU    19      64.000  37.930  48.920  1.00  0.00            
ATOM    600  O   LEU    19      63.940  36.730  49.240  1.00  0.00            
ATOM    601  N   ARG    20      63.040  38.870  49.120  1.00  0.00            
ATOM    602  H   ARG    20      63.170  39.820  48.800  1.00  0.00            
ATOM    603  CA  ARG    20      61.820  38.510  49.850  1.00  0.00            
ATOM    604  HA  ARG    20      62.080  38.090  50.830  1.00  0.00            
ATOM    605  CB  ARG    20      60.940  39.740  50.080  1.00  0.00            
ATOM    606  HB1 ARG    20      59.960  39.370  50.390  1.00  0.00            
ATOM    607  HB2 ARG    20      60.710  40.310  49.180  1.00  0.00            
ATOM    608  CG  ARG    20      61.490  40.830  50.990  1.00  0.00            
ATOM    609  HG1 ARG    20      62.430  41.280  50.670  1.00  0.00            
ATOM    610  HG2 ARG    20      61.590  40.460  52.010  1.00  0.00            
ATOM    611  CD  ARG    20      60.620  42.060  51.120  1.00  0.00            
ATOM    612  HD1 ARG    20      61.020  42.580  52.000  1.00  0.00            
ATOM    613  HD2 ARG    20      59.670  41.600  51.400  1.00  0.00            
ATOM    614  NE  ARG    20      60.420  42.830  49.890  1.00  0.00            
ATOM    615  HE  ARG    20      59.560  42.620  49.400  1.00  0.00            
ATOM    616  CZ  ARG    20      61.140  43.880  49.470  1.00  0.00            
ATOM    617  NH1 ARG    20      62.170  44.280  50.110  1.00  0.00            
ATOM    618 1HH1 ARG    20      62.520  43.890  50.980  1.00  0.00            
ATOM    619 2HH1 ARG    20      62.690  45.010  49.640  1.00  0.00            
ATOM    620  NH2 ARG    20      60.780  44.570  48.430  1.00  0.00            
ATOM    621 1HH2 ARG    20      59.950  44.400  47.880  1.00  0.00            
ATOM    622 2HH2 ARG    20      61.280  45.450  48.330  1.00  0.00            
ATOM    623  C   ARG    20      61.070  37.420  49.140  1.00  0.00            
ATOM    624  O   ARG    20      61.060  37.420  47.880  1.00  0.00            
ATOM    625  N   GLY    21      60.450  36.430  49.820  1.00  0.00            
ATOM    626  H   GLY    21      60.400  36.270  50.810  1.00  0.00            
ATOM    627  CA  GLY    21      59.810  35.370  49.040  1.00  0.00            
ATOM    628  HA1 GLY    21      59.530  34.600  49.770  1.00  0.00            
ATOM    629  HA2 GLY    21      60.560  34.960  48.370  1.00  0.00            
ATOM    630  C   GLY    21      58.620  35.740  48.170  1.00  0.00            
ATOM    631  O   GLY    21      58.050  36.840  48.390  1.00  0.00            
ATOM    632  N   PRO    22      58.180  34.900  47.230  1.00  0.00            
ATOM    633  CD  PRO    22      58.650  33.520  47.060  1.00  0.00            
ATOM    634  HD1 PRO    22      58.580  32.980  48.000  1.00  0.00            
ATOM    635  HD2 PRO    22      59.670  33.520  46.690  1.00  0.00            
ATOM    636  CG  PRO    22      57.670  32.800  46.120  1.00  0.00            
ATOM    637  HG1 PRO    22      56.800  32.360  46.610  1.00  0.00            
ATOM    638  HG2 PRO    22      58.210  32.140  45.440  1.00  0.00            
ATOM    639  CB  PRO    22      57.110  34.000  45.320  1.00  0.00            
ATOM    640  HB1 PRO    22      56.100  33.830  44.950  1.00  0.00            
ATOM    641  HB2 PRO    22      57.860  34.290  44.580  1.00  0.00            
ATOM    642  CA  PRO    22      57.050  35.180  46.330  1.00  0.00            
ATOM    643  HA  PRO    22      57.110  36.130  45.800  1.00  0.00            
ATOM    644  C   PRO    22      55.760  35.060  47.200  1.00  0.00            
ATOM    645  O   PRO    22      55.750  34.310  48.210  1.00  0.00            
ATOM    646  N   HYP    23      54.650  35.770  46.800  1.00  0.00            
ATOM    647  CD2 HYP    23      54.440  36.640  45.570  1.00  0.00            
ATOM    648 1HD2 HYP    23      53.890  36.030  44.850  1.00  0.00            
ATOM    649 2HD2 HYP    23      55.240  37.180  45.070  1.00  0.00            
ATOM    650  CG  HYP    23      53.370  37.560  46.070  1.00  0.00            
ATOM    651  HG  HYP    23      52.930  38.020  45.190  1.00  0.00            
ATOM    652  OD1 HYP    23      53.960  38.590  46.830  1.00  0.00            
ATOM    653  HD1 HYP    23      54.860  38.710  46.510  1.00  0.00            
ATOM    654  CB  HYP    23      52.420  36.690  46.930  1.00  0.00            
ATOM    655  HB1 HYP    23      51.640  36.220  46.330  1.00  0.00            
ATOM    656  HB2 HYP    23      51.990  37.400  47.640  1.00  0.00            
ATOM    657  CA  HYP    23      53.360  35.740  47.610  1.00  0.00            
ATOM    658  HA  HYP    23      53.520  35.960  48.660  1.00  0.00            
ATOM    659  C   HYP    23      52.820  34.320  47.590  1.00  0.00            
ATOM    660  O   HYP    23      52.980  33.660  46.550  1.00  0.00            
ATOM    661  N   GLY    24      52.250  33.810  48.720  1.00  0.00            
ATOM    662  H   GLY    24      52.270  34.480  49.470  1.00  0.00            
ATOM    663  CA  GLY    24      51.540  32.530  48.780  1.00  0.00            
ATOM    664  HA1 GLY    24      51.160  32.460  49.800  1.00  0.00            
ATOM    665  HA2 GLY    24      52.160  31.660  48.610  1.00  0.00            
ATOM    666  C   GLY    24      50.370  32.330  47.770  1.00  0.00            
ATOM    667  O   GLY    24      49.930  33.240  47.100  1.00  0.00            
ATOM    668  N   PRO    25      49.810  31.090  47.750  1.00  0.00            
ATOM    669  CD  PRO    25      50.010  30.050  48.810  1.00  0.00            
ATOM    670  HD1 PRO    25      49.860  30.590  49.740  1.00  0.00            
ATOM    671  HD2 PRO    25      50.990  29.580  48.830  1.00  0.00            
ATOM    672  CG  PRO    25      48.890  29.040  48.490  1.00  0.00            
ATOM    673  HG1 PRO    25      47.950  29.150  49.030  1.00  0.00            
ATOM    674  HG2 PRO    25      49.260  28.040  48.710  1.00  0.00            
ATOM    675  CB  PRO    25      48.580  29.240  46.990  1.00  0.00            
ATOM    676  HB1 PRO    25      47.560  28.930  46.740  1.00  0.00            
ATOM    677  HB2 PRO    25      49.260  28.650  46.380  1.00  0.00            
ATOM    678  CA  PRO    25      48.700  30.750  46.800  1.00  0.00            
ATOM    679  HA  PRO    25      49.050  30.830  45.770  1.00  0.00            
ATOM    680  C   PRO    25      47.300  31.420  47.030  1.00  0.00            
ATOM    681  O   PRO    25      47.020  31.900  48.150  1.00  0.00            
ATOM    682  N   HYP    26      46.400  31.440  46.030  1.00  0.00            
ATOM    683  CD2 HYP    26      46.560  30.960  44.620  1.00  0.00            
ATOM    684 1HD2 HYP    26      46.220  29.930  44.600  1.00  0.00            
ATOM    685 2HD2 HYP    26      47.570  31.060  44.220  1.00  0.00            
ATOM    686  CG  HYP    26      45.630  31.740  43.780  1.00  0.00            
ATOM    687  HG  HYP    26      45.390  31.300  42.820  1.00  0.00            
ATOM    688  OD1 HYP    26      46.140  33.050  43.610  1.00  0.00            
ATOM    689  HD1 HYP    26      46.670  33.240  44.390  1.00  0.00            
ATOM    690  CB  HYP    26      44.450  31.760  44.690  1.00  0.00            
ATOM    691  HB1 HYP    26      43.860  30.850  44.700  1.00  0.00            
ATOM    692  HB2 HYP    26      43.750  32.540  44.390  1.00  0.00            
ATOM    693  CA  HYP    26      45.040  31.960  46.090  1.00  0.00            
ATOM    694  HA  HYP    26      45.020  33.030  46.340  1.00  0.00            
ATOM    695  C   HYP    26      44.210  31.230  47.160  1.00  0.00            
ATOM    696  O   HYP    26      44.270  30.020  47.400  1.00  0.00            
ATOM    697  N   GLY    27      43.410  32.030  47.900  1.00  0.00            
ATOM    698  H   GLY    27      43.460  33.030  47.840  1.00  0.00            
ATOM    699  CA  GLY    27      42.490  31.460  48.830  1.00  0.00            
ATOM    700  HA1 GLY    27      41.980  32.230  49.410  1.00  0.00            
ATOM    701  HA2 GLY    27      43.150  30.910  49.490  1.00  0.00            
ATOM    702  C   GLY    27      41.440  30.510  48.280  1.00  0.00            
ATOM    703  O   GLY    27      41.030  30.400  47.120  1.00  0.00            
ATOM    704  N   PRO    28      40.940  29.660  49.150  1.00  0.00            
ATOM    705  CD  PRO    28      41.480  29.440  50.510  1.00  0.00            
ATOM    706  HD1 PRO    28      41.240  30.240  51.210  1.00  0.00            
ATOM    707  HD2 PRO    28      42.530  29.140  50.440  1.00  0.00            
ATOM    708  CG  PRO    28      40.740  28.260  51.020  1.00  0.00            
ATOM    709  HG1 PRO    28      39.900  28.630  51.610  1.00  0.00            
ATOM    710  HG2 PRO    28      41.270  27.530  51.630  1.00  0.00            
ATOM    711  CB  PRO    28      40.220  27.510  49.820  1.00  0.00            
ATOM    712  HB1 PRO    28      39.250  27.030  50.000  1.00  0.00            
ATOM    713  HB2 PRO    28      40.960  26.800  49.460  1.00  0.00            
ATOM    714  CA  PRO    28      39.970  28.640  48.810  1.00  0.00            
ATOM    715  HA  PRO    28      40.130  28.200  47.830  1.00  0.00            
ATOM    716  C   PRO    28      38.530  29.160  48.930  1.00  0.00            
ATOM    717  O   PRO    28      38.390  30.090  49.710  1.00  0.00            
ATOM    718  N   HYP    29      37.500  28.580  48.350  1.00  0.00            
ATOM    719  CD2 HYP    29      37.580  27.570  47.260  1.00  0.00            
ATOM    720 1HD2 HYP    29      38.150  26.680  47.520  1.00  0.00            
ATOM    721 2HD2 HYP    29      37.870  28.120  46.360  1.00  0.00            
ATOM    722  CG  HYP    29      36.210  26.970  47.130  1.00  0.00            
ATOM    723  HG  HYP    29      36.110  26.190  47.890  1.00  0.00            
ATOM    724  OD1 HYP    29      35.920  26.470  45.820  1.00  0.00            
ATOM    725  HD1 HYP    29      35.300  25.740  45.840  1.00  0.00            
ATOM    726  CB  HYP    29      35.370  28.190  47.510  1.00  0.00            
ATOM    727  HB1 HYP    29      34.310  28.090  47.770  1.00  0.00            
ATOM    728  HB2 HYP    29      35.370  28.950  46.730  1.00  0.00            
ATOM    729  CA  HYP    29      36.090  28.960  48.590  1.00  0.00            
ATOM    730  HA  HYP    29      35.900  30.020  48.460  1.00  0.00            
ATOM    731  C   HYP    29      35.650  28.600  50.090  1.00  0.00            
ATOM    732  O   HYP    29      36.080  27.550  50.610  1.00  0.00            
ATOM    733  N   GLY    30      34.640  29.320  50.600  1.00  0.00            
ATOM    734  H   GLY    30      34.400  30.190  50.160  1.00  0.00            
ATOM    735  CA  GLY    30      33.870  29.100  51.860  1.00  0.00            
ATOM    736  HA1 GLY    30      33.430  30.080  52.070  1.00  0.00            
ATOM    737  HA2 GLY    30      34.560  28.770  52.630  1.00  0.00            
ATOM    738  C   GLY    30      32.740  28.090  51.840  1.00  0.00            
ATOM    739  O   GLY    30      32.160  27.740  50.770  1.00  0.00            
ATOM    740  N   NH2    31      32.440  27.530  53.060  1.00  0.00            
ATOM    741  H1  NH2    31      32.900  27.810  53.910  1.00  0.00            
ATOM    742  H2  NH2    31      31.730  26.810  53.100  1.00  0.00            
ATOM    743  CH3 ACE     1      66.880  75.740  57.120  1.00  0.00            
ATOM    744 1HH3 ACE     1      66.850  75.470  56.070  1.00  0.00            
ATOM    745 2HH3 ACE     1      66.310  76.670  57.210  1.00  0.00            
ATOM    746 3HH3 ACE     1      67.940  75.910  57.340  1.00  0.00            
ATOM    747  C   ACE     1      66.330  74.570  57.950  1.00  0.00            
ATOM    748  O   ACE     1      67.010  74.090  58.900  1.00  0.00            
ATOM    749  N   PRO     2      65.220  74.000  57.450  1.00  0.00            
ATOM    750  CD  PRO     2      64.120  74.720  56.840  1.00  0.00            
ATOM    751  HD1 PRO     2      63.970  74.330  55.840  1.00  0.00            
ATOM    752  HD2 PRO     2      64.270  75.800  56.830  1.00  0.00            
ATOM    753  CG  PRO     2      62.880  74.400  57.640  1.00  0.00            
ATOM    754  HG1 PRO     2      61.990  74.500  57.020  1.00  0.00            
ATOM    755  HG2 PRO     2      62.830  74.980  58.560  1.00  0.00            
ATOM    756  CB  PRO     2      63.160  72.900  57.870  1.00  0.00            
ATOM    757  HB1 PRO     2      62.940  72.340  56.960  1.00  0.00            
ATOM    758  HB2 PRO     2      62.550  72.580  58.710  1.00  0.00            
ATOM    759  CA  PRO     2      64.630  72.900  58.190  1.00  0.00            
ATOM    760  HA  PRO     2      64.780  73.000  59.260  1.00  0.00            
ATOM    761  C   PRO     2      65.270  71.510  57.820  1.00  0.00            
ATOM    762  O   PRO     2      65.660  71.310  56.690  1.00  0.00            
ATOM    763  N   HYP     3      65.380  70.510  58.740  1.00  0.00            
ATOM    764  CD2 HYP     3      64.780  70.360  60.060  1.00  0.00            
ATOM    765 1HD2 HYP     3      63.830  69.820  60.060  1.00  0.00            
ATOM    766 2HD2 HYP     3      64.580  71.350  60.460  1.00  0.00            
ATOM    767  CG  HYP     3      65.810  69.670  60.910  1.00  0.00            
ATOM    768  HG  HYP     3      65.550  69.240  61.880  1.00  0.00            
ATOM    769  OD1 HYP     3      66.870  70.570  61.170  1.00  0.00            
ATOM    770  HD1 HYP     3      67.580  70.090  61.620  1.00  0.00            
ATOM    771  CB  HYP     3      66.320  68.630  59.910  1.00  0.00            
ATOM    772  HB1 HYP     3      65.580  67.840  59.940  1.00  0.00            
ATOM    773  HB2 HYP     3      67.370  68.360  60.050  1.00  0.00            
ATOM    774  CA  HYP     3      66.140  69.300  58.530  1.00  0.00            
ATOM    775  HA  HYP     3      67.150  69.470  58.160  1.00  0.00            
ATOM    776  C   HYP     3      65.480  68.220  57.640  1.00  0.00            
ATOM    777  O   HYP     3      64.240  68.140  57.570  1.00  0.00            
ATOM    778  N   GLY     4      66.240  67.340  57.000  1.00  0.00            
ATOM    779  H   GLY     4      67.250  67.420  57.020  1.00  0.00            
ATOM    780  CA  GLY     4      65.610  66.210  56.240  1.00  0.00            
ATOM    781  HA1 GLY     4      66.250  65.760  55.480  1.00  0.00            
ATOM    782  HA2 GLY     4      64.760  66.660  55.730  1.00  0.00            
ATOM    783  C   GLY     4      65.030  65.040  57.030  1.00  0.00            
ATOM    784  O   GLY     4      65.320  64.900  58.190  1.00  0.00            
ATOM    785  N   PRO     5      64.160  64.220  56.450  1.00  0.00            
ATOM    786  CD  PRO     5      63.780  64.350  55.070  1.00  0.00            
ATOM    787  HD1 PRO     5      64.660  64.250  54.440  1.00  0.00            
ATOM    788  HD2 PRO     5      63.400  65.360  54.920  1.00  0.00            
ATOM    789  CG  PRO     5      62.880  63.240  54.790  1.00  0.00            
ATOM    790  HG1 PRO     5      63.430  62.410  54.350  1.00  0.00            
ATOM    791  HG2 PRO     5      62.110  63.520  54.060  1.00  0.00            
ATOM    792  CB  PRO     5      62.350  62.780  56.120  1.00  0.00            
ATOM    793  HB1 PRO     5      61.940  61.780  56.200  1.00  0.00            
ATOM    794  HB2 PRO     5      61.540  63.440  56.410  1.00  0.00            
ATOM    795  CA  PRO     5      63.520  63.020  57.080  1.00  0.00            
ATOM    796  HA  PRO     5      63.040  63.300  58.020  1.00  0.00            
ATOM    797  C   PRO     5      64.510  61.850  57.050  1.00  0.00            
ATOM    798  O   PRO     5      65.620  61.860  56.420  1.00  0.00            
ATOM    799  N   HYP     6      64.110  60.820  57.800  1.00  0.00            
ATOM    800  CD2 HYP     6      62.810  60.630  58.490  1.00  0.00            
ATOM    801 1HD2 HYP     6      62.020  60.420  57.770  1.00  0.00            
ATOM    802 2HD2 HYP     6      62.570  61.490  59.110  1.00  0.00            
ATOM    803  CG  HYP     6      63.030  59.410  59.290  1.00  0.00            
ATOM    804  HG  HYP     6      62.060  58.920  59.410  1.00  0.00            
ATOM    805  OD1 HYP     6      63.590  59.680  60.550  1.00  0.00            
ATOM    806  HD1 HYP     6      64.010  58.910  60.950  1.00  0.00            
ATOM    807  CB  HYP     6      63.930  58.530  58.390  1.00  0.00            
ATOM    808  HB1 HYP     6      63.340  58.020  57.630  1.00  0.00            
ATOM    809  HB2 HYP     6      64.440  57.720  58.910  1.00  0.00            
ATOM    810  CA  HYP     6      64.900  59.580  57.910  1.00  0.00            
ATOM    811  HA  HYP     6      65.740  59.590  58.610  1.00  0.00            
ATOM    812  C   HYP     6      65.490  59.110  56.570  1.00  0.00            
ATOM    813  O   HYP     6      64.820  59.210  55.580  1.00  0.00            
ATOM    814  N   GLY     7      66.640  58.430  56.550  1.00  0.00            
ATOM    815  H   GLY     7      67.070  58.150  57.420  1.00  0.00            
ATOM    816  CA  GLY     7      67.360  57.950  55.410  1.00  0.00            
ATOM    817  HA1 GLY     7      68.390  57.950  55.770  1.00  0.00            
ATOM    818  HA2 GLY     7      67.400  58.810  54.740  1.00  0.00            
ATOM    819  C   GLY     7      66.770  56.730  54.750  1.00  0.00            
ATOM    820  O   GLY     7      65.800  56.270  55.330  1.00  0.00            
ATOM    821  N   PRO     8      67.410  56.110  53.690  1.00  0.00            
ATOM    822  CD  PRO     8      68.350  56.930  52.840  1.00  0.00            
ATOM    823  HD1 PRO     8      69.380  56.560  52.870  1.00  0.00            
ATOM    824  HD2 PRO     8      68.320  58.010  52.980  1.00  0.00            
ATOM    825  CG  PRO     8      67.820  56.570  51.490  1.00  0.00            
ATOM    826  HG1 PRO     8      68.300  56.940  50.580  1.00  0.00            
ATOM    827  HG2 PRO     8      66.820  56.970  51.410  1.00  0.00            
ATOM    828  CB  PRO     8      67.640  55.060  51.620  1.00  0.00            
ATOM    829  HB1 PRO     8      68.600  54.540  51.570  1.00  0.00            
ATOM    830  HB2 PRO     8      67.080  54.790  50.720  1.00  0.00            
ATOM    831  CA  PRO     8      67.010  54.880  52.990  1.00  0.00            
ATOM    832  HA  PRO     8      65.920  54.880  52.950  1.00  0.00            
ATOM    833  C   PRO     8      67.420  53.600  53.750  1.00  0.00            
ATOM    834  O   PRO     8      68.130  53.650  54.760  1.00  0.00            
ATOM    835  N   HYP     9      67.040  52.390  53.270  1.00  0.00            
ATOM    836  CD2 HYP     9      66.120  52.200  52.140  1.00  0.00            
ATOM    837 1HD2 HYP     9      66.670  52.370  51.220  1.00  0.00            
ATOM    838 2HD2 HYP     9      65.310  52.910  52.300  1.00  0.00            
ATOM    839  CG  HYP     9      65.700  50.770  52.200  1.00  0.00            
ATOM    840  HG  HYP     9      65.470  50.550  51.150  1.00  0.00            
ATOM    841  OD1 HYP     9      64.570  50.580  53.010  1.00  0.00            
ATOM    842  HD1 HYP     9      64.170  51.450  53.030  1.00  0.00            
ATOM    843  CB  HYP     9      66.910  50.170  52.840  1.00  0.00            
ATOM    844  HB1 HYP     9      67.730  49.880  52.180  1.00  0.00            
ATOM    845  HB2 HYP     9      66.640  49.230  53.330  1.00  0.00            
ATOM    846  CA  HYP     9      67.460  51.170  53.790  1.00  0.00            
ATOM    847  HA  HYP     9      67.030  51.090  54.790  1.00  0.00            
ATOM    848  C   HYP     9      69.000  51.000  53.750  1.00  0.00            
ATOM    849  O   HYP     9      69.690  51.480  52.860  1.00  0.00            
ATOM    850  N   GLY    10      69.470  50.180  54.620  1.00  0.00            
ATOM    851  H   GLY    10      68.830  49.830  55.320  1.00  0.00            
ATOM    852  CA  GLY    10      70.830  49.830  54.930  1.00  0.00            
ATOM    853  HA1 GLY    10      71.030  49.650  55.990  1.00  0.00            
ATOM    854  HA2 GLY    10      71.340  50.750  54.630  1.00  0.00            
ATOM    855  C   GLY    10      71.480  48.720  54.020  1.00  0.00            
ATOM    856  O   GLY    10      70.810  48.170  53.150  1.00  0.00            
ATOM    857  N   PRO    11      72.740  48.410  54.280  1.00  0.00            
ATOM    858  CD  PRO    11      73.580  49.170  55.210  1.00  0.00            
ATOM    859  HD1 PRO    11      73.580  48.780  56.230  1.00  0.00            
ATOM    860  HD2 PRO    11      73.310  50.220  55.310  1.00  0.00            
ATOM    861  CG  PRO    11      74.950  48.900  54.590  1.00  0.00            
ATOM    862  HG1 PRO    11      75.770  49.080  55.280  1.00  0.00            
ATOM    863  HG2 PRO    11      75.060  49.600  53.760  1.00  0.00            
ATOM    864  CB  PRO    11      74.900  47.450  54.080  1.00  0.00            
ATOM    865  HB1 PRO    11      75.050  46.760  54.910  1.00  0.00            
ATOM    866  HB2 PRO    11      75.620  47.280  53.280  1.00  0.00            
ATOM    867  CA  PRO    11      73.460  47.380  53.570  1.00  0.00            
ATOM    868  HA  PRO    11      73.520  47.720  52.540  1.00  0.00            
ATOM    869  C   PRO    11      72.800  45.980  53.750  1.00  0.00            
ATOM    870  O   PRO    11      72.230  45.710  54.800  1.00  0.00            
ATOM    871  N   HYP    12      73.140  44.960  52.940  1.00  0.00            
ATOM    872  CD2 HYP    12      73.620  45.080  51.580  1.00  0.00            
ATOM    873 1HD2 HYP    12      74.670  45.310  51.690  1.00  0.00            
ATOM    874 2HD2 HYP    12      73.170  45.940  51.080  1.00  0.00            
ATOM    875  CG  HYP    12      73.320  43.790  50.830  1.00  0.00            
ATOM    876  HG  HYP    12      74.120  43.560  50.130  1.00  0.00            
ATOM    877  OD1 HYP    12      72.100  43.700  50.190  1.00  0.00            
ATOM    878  HD1 HYP    12      71.860  44.520  49.770  1.00  0.00            
ATOM    879  CB  HYP    12      73.330  42.760  52.000  1.00  0.00            
ATOM    880  HB1 HYP    12      74.340  42.400  52.220  1.00  0.00            
ATOM    881  HB2 HYP    12      72.770  41.840  51.850  1.00  0.00            
ATOM    882  CA  HYP    12      72.910  43.530  53.250  1.00  0.00            
ATOM    883  HA  HYP    12      71.840  43.390  53.450  1.00  0.00            
ATOM    884  C   HYP    12      73.680  43.010  54.470  1.00  0.00            
ATOM    885  O   HYP    12      74.810  43.380  54.720  1.00  0.00            
ATOM    886  N   GLY    13      73.070  42.030  55.120  1.00  0.00            
ATOM    887  H   GLY    13      72.160  41.750  54.780  1.00  0.00            
ATOM    888  CA  GLY    13      73.850  41.040  55.890  1.00  0.00            
ATOM    889  HA1 GLY    13      73.140  40.470  56.480  1.00  0.00            
ATOM    890  HA2 GLY    13      74.390  41.580  56.670  1.00  0.00            
ATOM    891  C   GLY    13      74.830  40.170  55.080  1.00  0.00            
ATOM    892  O   GLY    13      74.920  40.280  53.840  1.00  0.00            
ATOM    893  N   GLU    14      75.520  39.280  55.790  1.00  0.00            
ATOM    894  H   GLU    14      75.700  39.380  56.780  1.00  0.00            
ATOM    895  CA  GLU    14      76.000  38.060  55.130  1.00  0.00            
ATOM    896  HA  GLU    14      76.810  38.370  54.470  1.00  0.00            
ATOM    897  CB  GLU    14      76.660  37.150  56.170  1.00  0.00            
ATOM    898  HB1 GLU    14      77.060  36.250  55.710  1.00  0.00            
ATOM    899  HB2 GLU    14      75.860  36.860  56.850  1.00  0.00            
ATOM    900  CG  GLU    14      77.840  37.800  56.880  1.00  0.00            
ATOM    901  HG1 GLU    14      78.210  37.070  57.610  1.00  0.00            
ATOM    902  HG2 GLU    14      77.430  38.680  57.370  1.00  0.00            
ATOM    903  CD  GLU    14      78.940  38.300  55.920  1.00  0.00            
ATOM    904  OE1 GLU    14      79.470  37.440  55.190  1.00  0.00            
ATOM    905  OE2 GLU    14      79.200  39.560  55.810  1.00  0.00            
ATOM    906  C   GLU    14      74.810  37.290  54.420  1.00  0.00            
ATOM    907  O   GLU    14      73.670  37.240  54.870  1.00  0.00            
ATOM    908  N   PRO    15      75.050  36.780  53.220  1.00  0.00            
ATOM    909  CD  PRO    15      76.270  36.900  52.450  1.00  0.00            
ATOM    910  HD1 PRO    15      77.150  36.470  52.930  1.00  0.00            
ATOM    911  HD2 PRO    15      76.460  37.960  52.290  1.00  0.00            
ATOM    912  CG  PRO    15      76.030  36.210  51.090  1.00  0.00            
ATOM    913  HG1 PRO    15      76.200  35.130  51.150  1.00  0.00            
ATOM    914  HG2 PRO    15      76.500  36.600  50.190  1.00  0.00            
ATOM    915  CB  PRO    15      74.510  36.390  50.940  1.00  0.00            
ATOM    916  HB1 PRO    15      74.110  35.560  50.360  1.00  0.00            
ATOM    917  HB2 PRO    15      74.330  37.320  50.390  1.00  0.00            
ATOM    918  CA  PRO    15      74.030  36.170  52.370  1.00  0.00            
ATOM    919  HA  PRO    15      73.130  36.780  52.460  1.00  0.00            
ATOM    920  C   PRO    15      73.620  34.730  52.710  1.00  0.00            
ATOM    921  O   PRO    15      74.250  34.060  53.540  1.00  0.00            
ATOM    922  N   GLY    16      72.470  34.320  52.230  1.00  0.00            
ATOM    923  H   GLY    16      71.880  35.050  51.870  1.00  0.00            
ATOM    924  CA  GLY    16      71.750  33.080  52.630  1.00  0.00            
ATOM    925  HA1 GLY    16      71.550  33.140  53.700  1.00  0.00            
ATOM    926  HA2 GLY    16      72.540  32.350  52.430  1.00  0.00            
ATOM    927  C   GLY    16      70.570  32.770  51.790  1.00  0.00            
ATOM    928  O   GLY    16      70.680  32.470  50.610  1.00  0.00            
ATOM    929  N   GLN    17      69.360  32.840  52.430  1.00  0.00            
ATOM    930  H   GLN    17      69.290  33.020  53.420  1.00  0.00            
ATOM    931  CA  GLN    17      68.070  32.820  51.750  1.00  0.00            
ATOM    932  HA  GLN    17      68.230  33.280  50.770  1.00  0.00            
ATOM    933  CB  GLN    17      67.570  31.400  51.530  1.00  0.00            
ATOM    934  HB1 GLN    17      67.410  30.910  52.490  1.00  0.00            
ATOM    935  HB2 GLN    17      68.340  30.820  51.020  1.00  0.00            
ATOM    936  CG  GLN    17      66.250  31.190  50.740  1.00  0.00            
ATOM    937  HG1 GLN    17      66.330  31.880  49.900  1.00  0.00            
ATOM    938  HG2 GLN    17      65.420  31.490  51.390  1.00  0.00            
ATOM    939  CD  GLN    17      66.120  29.760  50.140  1.00  0.00            
ATOM    940  OE1 GLN    17      66.650  28.820  50.700  1.00  0.00            
ATOM    941  NE2 GLN    17      65.310  29.630  49.160  1.00  0.00            
ATOM    942 1HE2 GLN    17      64.840  30.410  48.730  1.00  0.00            
ATOM    943 2HE2 GLN    17      65.330  28.720  48.710  1.00  0.00            
ATOM    944  C   GLN    17      67.030  33.730  52.400  1.00  0.00            
ATOM    945  O   GLN    17      66.910  33.900  53.610  1.00  0.00            
ATOM    946  N   GLY    18      66.180  34.400  51.600  1.00  0.00            
ATOM    947  H   GLY    18      66.400  34.390  50.610  1.00  0.00            
ATOM    948  CA  GLY    18      65.250  35.400  52.180  1.00  0.00            
ATOM    949  HA1 GLY    18      64.760  36.020  51.430  1.00  0.00            
ATOM    950  HA2 GLY    18      65.710  36.110  52.860  1.00  0.00            
ATOM    951  C   GLY    18      64.160  34.790  53.060  1.00  0.00            
ATOM    952  O   GLY    18      63.980  33.550  53.180  1.00  0.00            
ATOM    953  N   LEU    19      63.340  35.700  53.620  1.00  0.00            
ATOM    954  H   LEU    19      63.590  36.640  53.350  1.00  0.00            
ATOM    955  CA  LEU    19      62.210  35.470  54.560  1.00  0.00            
ATOM    956  HA  LEU    19      62.490  34.830  55.390  1.00  0.00            
ATOM    957  CB  LEU    19      61.740  36.840  55.200  1.00  0.00            
ATOM    958  HB1 LEU    19      60.950  36.580  55.910  1.00  0.00            
ATOM    959  HB2 LEU    19      61.480  37.580  54.450  1.00  0.00            
ATOM    960  CG  LEU    19      62.810  37.610  55.990  1.00  0.00            
ATOM    961  HG  LEU    19      63.620  38.020  55.390  1.00  0.00            
ATOM    962  CD1 LEU    19      62.150  38.800  56.710  1.00  0.00            
ATOM    963 1HD1 LEU    19      62.930  39.200  57.360  1.00  0.00            
ATOM    964 2HD1 LEU    19      61.890  39.580  55.990  1.00  0.00            
ATOM    965 3HD1 LEU    19      61.310  38.540  57.360  1.00  0.00            
ATOM    966  CD2 LEU    19      63.480  36.580  56.960  1.00  0.00            
ATOM    967 1HD2 LEU    19      64.020  35.830  56.400  1.00  0.00            
ATOM    968 2HD2 LEU    19      64.190  37.120  57.590  1.00  0.00            
ATOM    969 3HD2 LEU    19      62.670  36.260  57.630  1.00  0.00            
ATOM    970  C   LEU    19      60.990  34.960  53.730  1.00  0.00            
ATOM    971  O   LEU    19      60.880  35.270  52.510  1.00  0.00            
ATOM    972  N   ARG    20      60.140  34.110  54.330  1.00  0.00            
ATOM    973  H   ARG    20      60.250  33.900  55.310  1.00  0.00            
ATOM    974  CA  ARG    20      58.980  33.540  53.680  1.00  0.00            
ATOM    975  HA  ARG    20      59.240  32.920  52.820  1.00  0.00            
ATOM    976  CB  ARG    20      58.340  32.610  54.730  1.00  0.00            
ATOM    977  HB1 ARG    20      57.950  33.160  55.580  1.00  0.00            
ATOM    978  HB2 ARG    20      59.060  31.910  55.160  1.00  0.00            
ATOM    979  CG  ARG    20      57.170  31.830  54.070  1.00  0.00            
ATOM    980  HG1 ARG    20      57.510  31.220  53.230  1.00  0.00            
ATOM    981  HG2 ARG    20      56.360  32.360  53.580  1.00  0.00            
ATOM    982  CD  ARG    20      56.520  30.820  55.060  1.00  0.00            
ATOM    983  HD1 ARG    20      56.090  31.420  55.860  1.00  0.00            
ATOM    984  HD2 ARG    20      57.260  30.160  55.500  1.00  0.00            
ATOM    985  NE  ARG    20      55.440  30.130  54.340  1.00  0.00            
ATOM    986  HE  ARG    20      55.490  29.860  53.370  1.00  0.00            
ATOM    987  CZ  ARG    20      54.310  29.720  54.900  1.00  0.00            
ATOM    988  NH1 ARG    20      54.040  29.660  56.180  1.00  0.00            
ATOM    989 1HH1 ARG    20      54.660  30.010  56.900  1.00  0.00            
ATOM    990 2HH1 ARG    20      53.250  29.100  56.460  1.00  0.00            
ATOM    991  NH2 ARG    20      53.420  29.320  54.070  1.00  0.00            
ATOM    992 1HH2 ARG    20      53.630  29.230  53.090  1.00  0.00            
ATOM    993 2HH2 ARG    20      52.580  28.860  54.390  1.00  0.00            
ATOM    994  C   ARG    20      58.140  34.750  53.170  1.00  0.00            
ATOM    995  O   ARG    20      58.080  35.850  53.770  1.00  0.00            
ATOM    996  N   GLY    21      57.520  34.640  51.980  1.00  0.00            
ATOM    997  H   GLY    21      57.700  33.780  51.480  1.00  0.00            
ATOM    998  CA  GLY    21      56.800  35.710  51.250  1.00  0.00            
ATOM    999  HA1 GLY    21      56.710  35.380  50.220  1.00  0.00            
ATOM   1000  HA2 GLY    21      57.510  36.540  51.240  1.00  0.00            
ATOM   1001  C   GLY    21      55.440  36.150  51.860  1.00  0.00            
ATOM   1002  O   GLY    21      55.050  35.620  52.910  1.00  0.00            
ATOM   1003  N   PRO    22      54.760  37.200  51.370  1.00  0.00            
ATOM   1004  CD  PRO    22      55.270  38.040  50.240  1.00  0.00            
ATOM   1005  HD1 PRO    22      55.420  37.350  49.410  1.00  0.00            
ATOM   1006  HD2 PRO    22      56.160  38.610  50.500  1.00  0.00            
ATOM   1007  CG  PRO    22      54.070  38.970  49.890  1.00  0.00            
ATOM   1008  HG1 PRO    22      53.420  38.440  49.190  1.00  0.00            
ATOM   1009  HG2 PRO    22      54.410  39.960  49.570  1.00  0.00            
ATOM   1010  CB  PRO    22      53.230  39.040  51.190  1.00  0.00            
ATOM   1011  HB1 PRO    22      52.210  39.310  50.960  1.00  0.00            
ATOM   1012  HB2 PRO    22      53.610  39.810  51.870  1.00  0.00            
ATOM   1013  CA  PRO    22      53.470  37.650  51.860  1.00  0.00            
ATOM   1014  HA  PRO    22      53.550  37.790  52.930  1.00  0.00            
ATOM   1015  C   PRO    22      52.310  36.680  51.530  1.00  0.00            
ATOM   1016  O   PRO    22      52.460  35.700  50.790  1.00  0.00            
ATOM   1017  N   HYP    23      51.140  36.860  52.110  1.00  0.00            
ATOM   1018  CD2 HYP    23      50.710  37.880  53.080  1.00  0.00            
ATOM   1019 1HD2 HYP    23      50.460  38.830  52.610  1.00  0.00            
ATOM   1020 2HD2 HYP    23      51.480  37.990  53.840  1.00  0.00            
ATOM   1021  CG  HYP    23      49.440  37.320  53.790  1.00  0.00            
ATOM   1022  HG  HYP    23      48.990  38.240  54.180  1.00  0.00            
ATOM   1023  OD1 HYP    23      49.860  36.330  54.760  1.00  0.00            
ATOM   1024  HD1 HYP    23      49.120  36.120  55.320  1.00  0.00            
ATOM   1025  CB  HYP    23      48.720  36.710  52.600  1.00  0.00            
ATOM   1026  HB1 HYP    23      48.210  37.480  52.020  1.00  0.00            
ATOM   1027  HB2 HYP    23      47.960  36.000  52.920  1.00  0.00            
ATOM   1028  CA  HYP    23      49.890  36.090  51.780  1.00  0.00            
ATOM   1029  HA  HYP    23      50.150  35.070  52.080  1.00  0.00            
ATOM   1030  C   HYP    23      49.530  36.130  50.350  1.00  0.00            
ATOM   1031  O   HYP    23      49.890  37.030  49.590  1.00  0.00            
ATOM   1032  N   GLY    24      48.730  35.190  49.940  1.00  0.00            
ATOM   1033  H   GLY    24      48.430  34.520  50.640  1.00  0.00            
ATOM   1034  CA  GLY    24      48.030  35.090  48.600  1.00  0.00            
ATOM   1035  HA1 GLY    24      47.720  34.070  48.360  1.00  0.00            
ATOM   1036  HA2 GLY    24      48.730  35.440  47.840  1.00  0.00            
ATOM   1037  C   GLY    24      46.740  36.030  48.460  1.00  0.00            
ATOM   1038  O   GLY    24      46.310  36.520  49.510  1.00  0.00            
ATOM   1039  N   PRO    25      46.090  36.180  47.310  1.00  0.00            
ATOM   1040  CD  PRO    25      46.400  35.430  46.140  1.00  0.00            
ATOM   1041  HD1 PRO    25      46.490  34.360  46.350  1.00  0.00            
ATOM   1042  HD2 PRO    25      47.340  35.740  45.680  1.00  0.00            
ATOM   1043  CG  PRO    25      45.150  35.580  45.190  1.00  0.00            
ATOM   1044  HG1 PRO    25      44.340  34.870  45.370  1.00  0.00            
ATOM   1045  HG2 PRO    25      45.410  35.580  44.130  1.00  0.00            
ATOM   1046  CB  PRO    25      44.690  36.980  45.660  1.00  0.00            
ATOM   1047  HB1 PRO    25      43.700  37.260  45.310  1.00  0.00            
ATOM   1048  HB2 PRO    25      45.330  37.760  45.260  1.00  0.00            
ATOM   1049  CA  PRO    25      44.870  36.960  47.170  1.00  0.00            
ATOM   1050  HA  PRO    25      44.930  37.940  47.640  1.00  0.00            
ATOM   1051  C   PRO    25      43.670  36.270  47.920  1.00  0.00            
ATOM   1052  O   PRO    25      43.650  35.090  48.190  1.00  0.00            
ATOM   1053  N   HYP    26      42.550  36.970  48.100  1.00  0.00            
ATOM   1054  CD2 HYP    26      42.380  38.420  48.030  1.00  0.00            
ATOM   1055 1HD2 HYP    26      42.250  38.710  46.980  1.00  0.00            
ATOM   1056 2HD2 HYP    26      43.270  38.820  48.510  1.00  0.00            
ATOM   1057  CG  HYP    26      41.120  38.690  48.800  1.00  0.00            
ATOM   1058  HG  HYP    26      40.710  39.620  48.410  1.00  0.00            
ATOM   1059  OD1 HYP    26      41.370  38.920  50.150  1.00  0.00            
ATOM   1060  HD1 HYP    26      41.870  39.740  50.210  1.00  0.00            
ATOM   1061  CB  HYP    26      40.180  37.530  48.570  1.00  0.00            
ATOM   1062  HB1 HYP    26      39.740  37.600  47.570  1.00  0.00            
ATOM   1063  HB2 HYP    26      39.300  37.440  49.210  1.00  0.00            
ATOM   1064  CA  HYP    26      41.220  36.380  48.440  1.00  0.00            
ATOM   1065  HA  HYP    26      41.480  35.930  49.400  1.00  0.00            
ATOM   1066  C   HYP    26      40.730  35.180  47.510  1.00  0.00            
ATOM   1067  O   HYP    26      40.950  35.210  46.310  1.00  0.00            
ATOM   1068  N   GLY    27      40.130  34.140  48.150  1.00  0.00            
ATOM   1069  H   GLY    27      40.050  34.200  49.160  1.00  0.00            
ATOM   1070  CA  GLY    27      39.290  33.120  47.420  1.00  0.00            
ATOM   1071  HA1 GLY    27      39.180  32.260  48.080  1.00  0.00            
ATOM   1072  HA2 GLY    27      39.930  32.740  46.630  1.00  0.00            
ATOM   1073  C   GLY    27      37.930  33.540  46.820  1.00  0.00            
ATOM   1074  O   GLY    27      37.380  34.600  47.130  1.00  0.00            
ATOM   1075  N   PRO    28      37.380  32.670  45.960  1.00  0.00            
ATOM   1076  CD  PRO    28      37.970  31.430  45.410  1.00  0.00            
ATOM   1077  HD1 PRO    28      38.210  30.730  46.210  1.00  0.00            
ATOM   1078  HD2 PRO    28      38.890  31.610  44.860  1.00  0.00            
ATOM   1079  CG  PRO    28      36.950  30.780  44.480  1.00  0.00            
ATOM   1080  HG1 PRO    28      36.260  30.130  45.010  1.00  0.00            
ATOM   1081  HG2 PRO    28      37.360  30.290  43.590  1.00  0.00            
ATOM   1082  CB  PRO    28      36.180  32.010  43.980  1.00  0.00            
ATOM   1083  HB1 PRO    28      35.140  31.830  43.720  1.00  0.00            
ATOM   1084  HB2 PRO    28      36.710  32.350  43.090  1.00  0.00            
ATOM   1085  CA  PRO    28      36.180  32.980  45.180  1.00  0.00            
ATOM   1086  HA  PRO    28      36.270  34.000  44.810  1.00  0.00            
ATOM   1087  C   PRO    28      34.910  33.010  46.070  1.00  0.00            
ATOM   1088  O   PRO    28      34.580  31.960  46.770  1.00  0.00            
ATOM   1089  N   HYP    29      34.070  34.060  46.110  1.00  0.00            
ATOM   1090  CD2 HYP    29      34.310  35.370  45.460  1.00  0.00            
ATOM   1091 1HD2 HYP    29      33.730  35.520  44.550  1.00  0.00            
ATOM   1092 2HD2 HYP    29      35.380  35.610  45.420  1.00  0.00            
ATOM   1093  CG  HYP    29      33.690  36.310  46.560  1.00  0.00            
ATOM   1094  HG  HYP    29      33.370  37.310  46.280  1.00  0.00            
ATOM   1095  OD1 HYP    29      34.500  36.400  47.770  1.00  0.00            
ATOM   1096  HD1 HYP    29      33.930  36.580  48.530  1.00  0.00            
ATOM   1097  CB  HYP    29      32.350  35.510  46.780  1.00  0.00            
ATOM   1098  HB1 HYP    29      31.640  35.710  45.970  1.00  0.00            
ATOM   1099  HB2 HYP    29      31.870  35.670  47.740  1.00  0.00            
ATOM   1100  CA  HYP    29      32.770  34.030  46.770  1.00  0.00            
ATOM   1101  HA  HYP    29      32.960  33.600  47.750  1.00  0.00            
ATOM   1102  C   HYP    29      31.710  33.190  46.120  1.00  0.00            
ATOM   1103  O   HYP    29      31.860  32.750  44.980  1.00  0.00            
ATOM   1104  N   GLY    30      30.570  33.130  46.820  1.00  0.00            
ATOM   1105  H   GLY    30      30.500  33.560  47.730  1.00  0.00            
ATOM   1106  CA  GLY    30      29.320  32.590  46.310  1.00  0.00            
ATOM   1107  HA1 GLY    30      28.770  32.190  47.170  1.00  0.00            
ATOM   1108  HA2 GLY    30      29.430  31.700  45.680  1.00  0.00            
ATOM   1109  C   GLY    30      28.440  33.680  45.660  1.00  0.00            
ATOM   1110  O   GLY    30      28.970  34.570  45.050  1.00  0.00            
ATOM   1111  N   NH2    31      27.140  33.640  45.740  1.00  0.00            
ATOM   1112  H1  NH2    31      26.670  32.800  46.060  1.00  0.00            
ATOM   1113  H2  NH2    31      26.490  34.320  45.380  1.00  0.00            
TER
