# Supplementary material for: A solution structure analysis reveals a bent collagen triple helix in the complement activation recognition molecule mannan-binding lectin
Source: J Biol Chem. 2022 Dec 15;299(2):102799. doi: 10.1016/j.jbc.2022.102799 (PMC9898670; doi:10.1016/j.jbc.2022.102799)
Supplement: top10-mblN [file mmc6.zip › 7-MBL-native_5207.pdb]

ATOM      1  CH3 ACE     1      69.050  81.690  34.010  1.00  0.00            
ATOM      2 1HH3 ACE     1      68.180  82.340  34.090  1.00  0.00            
ATOM      3 2HH3 ACE     1      69.890  82.340  33.770  1.00  0.00            
ATOM      4 3HH3 ACE     1      68.780  80.880  33.320  1.00  0.00            
ATOM      5  C   ACE     1      69.370  80.940  35.280  1.00  0.00            
ATOM      6  O   ACE     1      69.670  79.750  35.180  1.00  0.00            
ATOM      7  N   PRO     2      69.330  81.540  36.470  1.00  0.00            
ATOM      8  CD  PRO     2      69.190  83.000  36.610  1.00  0.00            
ATOM      9  HD1 PRO     2      68.200  83.440  36.470  1.00  0.00            
ATOM     10  HD2 PRO     2      69.880  83.580  36.000  1.00  0.00            
ATOM     11  CG  PRO     2      69.440  83.280  38.080  1.00  0.00            
ATOM     12  HG1 PRO     2      68.440  83.350  38.510  1.00  0.00            
ATOM     13  HG2 PRO     2      70.040  84.180  38.210  1.00  0.00            
ATOM     14  CB  PRO     2      70.170  82.050  38.610  1.00  0.00            
ATOM     15  HB1 PRO     2      69.880  81.940  39.660  1.00  0.00            
ATOM     16  HB2 PRO     2      71.240  82.200  38.520  1.00  0.00            
ATOM     17  CA  PRO     2      69.680  80.880  37.760  1.00  0.00            
ATOM     18  HA  PRO     2      70.490  80.160  37.640  1.00  0.00            
ATOM     19  C   PRO     2      68.470  80.070  38.270  1.00  0.00            
ATOM     20  O   PRO     2      67.430  80.210  37.670  1.00  0.00            
ATOM     21  N   HYP     3      68.560  79.210  39.300  1.00  0.00            
ATOM     22  CD2 HYP     3      69.810  78.940  39.980  1.00  0.00            
ATOM     23 1HD2 HYP     3      70.050  79.760  40.660  1.00  0.00            
ATOM     24 2HD2 HYP     3      70.690  78.740  39.370  1.00  0.00            
ATOM     25  CG  HYP     3      69.600  77.680  40.860  1.00  0.00            
ATOM     26  HG  HYP     3      70.170  77.710  41.790  1.00  0.00            
ATOM     27  OD1 HYP     3      69.980  76.510  40.190  1.00  0.00            
ATOM     28  HD1 HYP     3      69.650  75.780  40.720  1.00  0.00            
ATOM     29  CB  HYP     3      68.120  77.730  41.110  1.00  0.00            
ATOM     30  HB1 HYP     3      67.910  78.400  41.940  1.00  0.00            
ATOM     31  HB2 HYP     3      67.680  76.750  41.300  1.00  0.00            
ATOM     32  CA  HYP     3      67.500  78.380  39.830  1.00  0.00            
ATOM     33  HA  HYP     3      67.220  77.550  39.180  1.00  0.00            
ATOM     34  C   HYP     3      66.180  79.030  40.360  1.00  0.00            
ATOM     35  O   HYP     3      66.120  80.170  40.780  1.00  0.00            
ATOM     36  N   GLY     4      65.050  78.340  40.160  1.00  0.00            
ATOM     37  H   GLY     4      65.140  77.590  39.500  1.00  0.00            
ATOM     38  CA  GLY     4      63.710  78.920  40.500  1.00  0.00            
ATOM     39  HA1 GLY     4      62.920  78.420  39.950  1.00  0.00            
ATOM     40  HA2 GLY     4      63.540  79.900  40.040  1.00  0.00            
ATOM     41  C   GLY     4      63.290  79.050  41.970  1.00  0.00            
ATOM     42  O   GLY     4      64.070  78.710  42.820  1.00  0.00            
ATOM     43  N   PRO     5      62.120  79.660  42.180  1.00  0.00            
ATOM     44  CD  PRO     5      61.340  80.340  41.280  1.00  0.00            
ATOM     45  HD1 PRO     5      60.770  79.630  40.680  1.00  0.00            
ATOM     46  HD2 PRO     5      61.900  80.960  40.580  1.00  0.00            
ATOM     47  CG  PRO     5      60.440  81.280  42.120  1.00  0.00            
ATOM     48  HG1 PRO     5      59.490  81.450  41.630  1.00  0.00            
ATOM     49  HG2 PRO     5      60.890  82.270  42.230  1.00  0.00            
ATOM     50  CB  PRO     5      60.330  80.680  43.500  1.00  0.00            
ATOM     51  HB1 PRO     5      59.380  80.150  43.560  1.00  0.00            
ATOM     52  HB2 PRO     5      60.410  81.450  44.260  1.00  0.00            
ATOM     53  CA  PRO     5      61.520  79.740  43.540  1.00  0.00            
ATOM     54  HA  PRO     5      62.190  80.180  44.270  1.00  0.00            
ATOM     55  C   PRO     5      61.180  78.350  44.080  1.00  0.00            
ATOM     56  O   PRO     5      61.070  77.380  43.410  1.00  0.00            
ATOM     57  N   HYP     6      60.840  78.260  45.400  1.00  0.00            
ATOM     58  CD2 HYP     6      60.860  79.240  46.490  1.00  0.00            
ATOM     59 1HD2 HYP     6      59.900  79.740  46.550  1.00  0.00            
ATOM     60 2HD2 HYP     6      61.640  80.000  46.500  1.00  0.00            
ATOM     61  CG  HYP     6      60.960  78.410  47.760  1.00  0.00            
ATOM     62  HG  HYP     6      60.680  78.940  48.670  1.00  0.00            
ATOM     63  OD1 HYP     6      62.290  78.010  47.880  1.00  0.00            
ATOM     64  HD1 HYP     6      62.320  77.300  48.540  1.00  0.00            
ATOM     65  CB  HYP     6      59.930  77.350  47.400  1.00  0.00            
ATOM     66  HB1 HYP     6      58.930  77.770  47.460  1.00  0.00            
ATOM     67  HB2 HYP     6      59.900  76.450  48.010  1.00  0.00            
ATOM     68  CA  HYP     6      60.370  77.000  45.920  1.00  0.00            
ATOM     69  HA  HYP     6      61.220  76.320  46.020  1.00  0.00            
ATOM     70  C   HYP     6      59.170  76.290  45.270  1.00  0.00            
ATOM     71  O   HYP     6      58.470  76.990  44.550  1.00  0.00            
ATOM     72  N   GLY     7      58.890  75.030  45.560  1.00  0.00            
ATOM     73  H   GLY     7      59.450  74.530  46.240  1.00  0.00            
ATOM     74  CA  GLY     7      57.690  74.390  44.950  1.00  0.00            
ATOM     75  HA1 GLY     7      57.880  73.320  45.030  1.00  0.00            
ATOM     76  HA2 GLY     7      57.650  74.670  43.890  1.00  0.00            
ATOM     77  C   GLY     7      56.310  74.650  45.600  1.00  0.00            
ATOM     78  O   GLY     7      56.250  75.360  46.630  1.00  0.00            
ATOM     79  N   PRO     8      55.260  73.960  45.160  1.00  0.00            
ATOM     80  CD  PRO     8      55.350  73.280  43.880  1.00  0.00            
ATOM     81  HD1 PRO     8      55.870  72.330  44.010  1.00  0.00            
ATOM     82  HD2 PRO     8      55.740  73.890  43.060  1.00  0.00            
ATOM     83  CG  PRO     8      53.860  72.960  43.520  1.00  0.00            
ATOM     84  HG1 PRO     8      53.630  71.900  43.410  1.00  0.00            
ATOM     85  HG2 PRO     8      53.610  73.380  42.550  1.00  0.00            
ATOM     86  CB  PRO     8      52.910  73.630  44.550  1.00  0.00            
ATOM     87  HB1 PRO     8      52.370  72.770  44.940  1.00  0.00            
ATOM     88  HB2 PRO     8      52.300  74.420  44.130  1.00  0.00            
ATOM     89  CA  PRO     8      53.900  74.160  45.580  1.00  0.00            
ATOM     90  HA  PRO     8      53.780  75.230  45.720  1.00  0.00            
ATOM     91  C   PRO     8      53.700  73.330  46.920  1.00  0.00            
ATOM     92  O   PRO     8      54.390  72.320  47.050  1.00  0.00            
ATOM     93  N   HYP     9      52.750  73.650  47.820  1.00  0.00            
ATOM     94  CD2 HYP     9      51.850  74.820  47.720  1.00  0.00            
ATOM     95 1HD2 HYP     9      51.100  74.650  46.940  1.00  0.00            
ATOM     96 2HD2 HYP     9      52.400  75.720  47.440  1.00  0.00            
ATOM     97  CG  HYP     9      51.260  75.020  49.090  1.00  0.00            
ATOM     98  HG  HYP     9      50.240  75.410  49.080  1.00  0.00            
ATOM     99  OD1 HYP     9      52.100  75.870  49.830  1.00  0.00            
ATOM    100  HD1 HYP     9      52.270  76.630  49.270  1.00  0.00            
ATOM    101  CB  HYP     9      51.180  73.630  49.650  1.00  0.00            
ATOM    102  HB1 HYP     9      50.210  73.240  49.360  1.00  0.00            
ATOM    103  HB2 HYP     9      51.320  73.590  50.740  1.00  0.00            
ATOM    104  CA  HYP     9      52.380  72.910  49.030  1.00  0.00            
ATOM    105  HA  HYP     9      53.250  73.020  49.670  1.00  0.00            
ATOM    106  C   HYP     9      52.020  71.480  48.660  1.00  0.00            
ATOM    107  O   HYP     9      51.270  71.270  47.750  1.00  0.00            
ATOM    108  N   GLY    10      52.490  70.500  49.440  1.00  0.00            
ATOM    109  H   GLY    10      53.200  70.790  50.090  1.00  0.00            
ATOM    110  CA  GLY    10      52.290  69.010  49.170  1.00  0.00            
ATOM    111  HA1 GLY    10      53.000  68.490  49.810  1.00  0.00            
ATOM    112  HA2 GLY    10      52.670  68.760  48.180  1.00  0.00            
ATOM    113  C   GLY    10      50.870  68.410  49.280  1.00  0.00            
ATOM    114  O   GLY    10      49.920  69.140  49.440  1.00  0.00            
ATOM    115  N   PRO    11      50.700  67.070  49.240  1.00  0.00            
ATOM    116  CD  PRO    11      51.660  66.060  48.760  1.00  0.00            
ATOM    117  HD1 PRO    11      52.330  65.640  49.520  1.00  0.00            
ATOM    118  HD2 PRO    11      52.240  66.350  47.880  1.00  0.00            
ATOM    119  CG  PRO    11      50.740  64.940  48.230  1.00  0.00            
ATOM    120  HG1 PRO    11      51.320  64.020  48.230  1.00  0.00            
ATOM    121  HG2 PRO    11      50.360  65.260  47.260  1.00  0.00            
ATOM    122  CB  PRO    11      49.620  64.930  49.280  1.00  0.00            
ATOM    123  HB1 PRO    11      50.100  64.540  50.170  1.00  0.00            
ATOM    124  HB2 PRO    11      48.660  64.500  49.000  1.00  0.00            
ATOM    125  CA  PRO    11      49.460  66.430  49.540  1.00  0.00            
ATOM    126  HA  PRO    11      48.720  66.830  48.860  1.00  0.00            
ATOM    127  C   PRO    11      49.000  66.670  50.990  1.00  0.00            
ATOM    128  O   PRO    11      49.830  67.050  51.830  1.00  0.00            
ATOM    129  N   HYP    12      47.760  66.320  51.340  1.00  0.00            
ATOM    130  CD2 HYP    12      46.620  66.110  50.480  1.00  0.00            
ATOM    131 1HD2 HYP    12      46.300  65.070  50.410  1.00  0.00            
ATOM    132 2HD2 HYP    12      46.950  66.420  49.490  1.00  0.00            
ATOM    133  CG  HYP    12      45.490  66.960  51.140  1.00  0.00            
ATOM    134  HG  HYP    12      44.510  66.600  50.810  1.00  0.00            
ATOM    135  OD1 HYP    12      45.740  68.370  50.900  1.00  0.00            
ATOM    136  HD1 HYP    12      45.950  68.520  49.980  1.00  0.00            
ATOM    137  CB  HYP    12      45.730  66.530  52.600  1.00  0.00            
ATOM    138  HB1 HYP    12      45.320  65.540  52.780  1.00  0.00            
ATOM    139  HB2 HYP    12      45.300  67.210  53.340  1.00  0.00            
ATOM    140  CA  HYP    12      47.290  66.470  52.730  1.00  0.00            
ATOM    141  HA  HYP    12      47.640  67.450  53.050  1.00  0.00            
ATOM    142  C   HYP    12      47.800  65.460  53.800  1.00  0.00            
ATOM    143  O   HYP    12      48.200  64.380  53.500  1.00  0.00            
ATOM    144  N   GLY    13      47.680  65.760  55.080  1.00  0.00            
ATOM    145  H   GLY    13      47.360  66.710  55.190  1.00  0.00            
ATOM    146  CA  GLY    13      48.030  64.900  56.210  1.00  0.00            
ATOM    147  HA1 GLY    13      48.160  65.510  57.100  1.00  0.00            
ATOM    148  HA2 GLY    13      48.970  64.370  56.030  1.00  0.00            
ATOM    149  C   GLY    13      47.080  63.680  56.480  1.00  0.00            
ATOM    150  O   GLY    13      45.880  63.700  56.230  1.00  0.00            
ATOM    151  N   GLU    14      47.630  62.500  56.780  1.00  0.00            
ATOM    152  H   GLU    14      48.630  62.560  56.900  1.00  0.00            
ATOM    153  CA  GLU    14      47.020  61.160  56.790  1.00  0.00            
ATOM    154  HA  GLU    14      46.390  61.190  55.910  1.00  0.00            
ATOM    155  CB  GLU    14      48.130  60.180  56.590  1.00  0.00            
ATOM    156  HB1 GLU    14      47.670  59.190  56.600  1.00  0.00            
ATOM    157  HB2 GLU    14      48.980  60.380  57.240  1.00  0.00            
ATOM    158  CG  GLU    14      48.690  60.330  55.160  1.00  0.00            
ATOM    159  HG1 GLU    14      49.000  61.360  54.960  1.00  0.00            
ATOM    160  HG2 GLU    14      47.850  60.200  54.480  1.00  0.00            
ATOM    161  CD  GLU    14      49.760  59.380  54.790  1.00  0.00            
ATOM    162  OE1 GLU    14      49.440  58.240  54.410  1.00  0.00            
ATOM    163  OE2 GLU    14      50.940  59.700  54.940  1.00  0.00            
ATOM    164  C   GLU    14      46.090  60.760  57.920  1.00  0.00            
ATOM    165  O   GLU    14      45.000  60.230  57.630  1.00  0.00            
ATOM    166  N   PRO    15      46.380  60.960  59.240  1.00  0.00            
ATOM    167  CD  PRO    15      45.430  60.710  60.310  1.00  0.00            
ATOM    168  HD1 PRO    15      45.010  59.710  60.230  1.00  0.00            
ATOM    169  HD2 PRO    15      44.600  61.420  60.350  1.00  0.00            
ATOM    170  CG  PRO    15      46.200  60.770  61.610  1.00  0.00            
ATOM    171  HG1 PRO    15      46.480  59.770  61.940  1.00  0.00            
ATOM    172  HG2 PRO    15      45.640  61.200  62.440  1.00  0.00            
ATOM    173  CB  PRO    15      47.300  61.700  61.300  1.00  0.00            
ATOM    174  HB1 PRO    15      48.130  61.550  62.000  1.00  0.00            
ATOM    175  HB2 PRO    15      47.060  62.760  61.290  1.00  0.00            
ATOM    176  CA  PRO    15      47.650  61.400  59.870  1.00  0.00            
ATOM    177  HA  PRO    15      48.100  62.320  59.490  1.00  0.00            
ATOM    178  C   PRO    15      48.640  60.150  59.870  1.00  0.00            
ATOM    179  O   PRO    15      48.230  59.000  59.800  1.00  0.00            
ATOM    180  N   GLY    16      49.940  60.450  59.930  1.00  0.00            
ATOM    181  H   GLY    16      50.240  61.410  59.920  1.00  0.00            
ATOM    182  CA  GLY    16      51.020  59.510  60.040  1.00  0.00            
ATOM    183  HA1 GLY    16      51.890  59.890  59.490  1.00  0.00            
ATOM    184  HA2 GLY    16      50.740  58.530  59.670  1.00  0.00            
ATOM    185  C   GLY    16      51.470  59.330  61.520  1.00  0.00            
ATOM    186  O   GLY    16      52.360  58.490  61.820  1.00  0.00            
ATOM    187  N   GLN    17      50.850  60.110  62.490  1.00  0.00            
ATOM    188  H   GLN    17      49.950  60.480  62.240  1.00  0.00            
ATOM    189  CA  GLN    17      51.140  59.860  63.930  1.00  0.00            
ATOM    190  HA  GLN    17      51.800  58.990  64.000  1.00  0.00            
ATOM    191  CB  GLN    17      51.770  61.100  64.510  1.00  0.00            
ATOM    192  HB1 GLN    17      51.110  61.970  64.530  1.00  0.00            
ATOM    193  HB2 GLN    17      52.560  61.280  63.780  1.00  0.00            
ATOM    194  CG  GLN    17      52.460  60.980  65.840  1.00  0.00            
ATOM    195  HG1 GLN    17      53.190  60.180  65.790  1.00  0.00            
ATOM    196  HG2 GLN    17      51.730  60.860  66.650  1.00  0.00            
ATOM    197  CD  GLN    17      53.210  62.240  66.330  1.00  0.00            
ATOM    198  OE1 GLN    17      54.450  62.320  66.480  1.00  0.00            
ATOM    199  NE2 GLN    17      52.550  63.350  66.490  1.00  0.00            
ATOM    200 1HE2 GLN    17      51.550  63.370  66.320  1.00  0.00            
ATOM    201 2HE2 GLN    17      53.100  64.200  66.470  1.00  0.00            
ATOM    202  C   GLN    17      49.850  59.500  64.700  1.00  0.00            
ATOM    203  O   GLN    17      48.730  59.580  64.180  1.00  0.00            
ATOM    204  N   GLY    18      49.950  59.060  65.940  1.00  0.00            
ATOM    205  H   GLY    18      50.860  58.880  66.340  1.00  0.00            
ATOM    206  CA  GLY    18      48.850  58.800  66.870  1.00  0.00            
ATOM    207  HA1 GLY    18      47.890  59.100  66.440  1.00  0.00            
ATOM    208  HA2 GLY    18      49.150  59.410  67.730  1.00  0.00            
ATOM    209  C   GLY    18      48.660  57.300  67.220  1.00  0.00            
ATOM    210  O   GLY    18      49.100  56.440  66.470  1.00  0.00            
ATOM    211  N   LEU    19      48.010  57.120  68.330  1.00  0.00            
ATOM    212  H   LEU    19      47.760  57.960  68.830  1.00  0.00            
ATOM    213  CA  LEU    19      47.490  55.870  68.870  1.00  0.00            
ATOM    214  HA  LEU    19      48.380  55.410  69.280  1.00  0.00            
ATOM    215  CB  LEU    19      46.550  56.210  70.030  1.00  0.00            
ATOM    216  HB1 LEU    19      45.780  56.930  69.770  1.00  0.00            
ATOM    217  HB2 LEU    19      47.150  56.670  70.820  1.00  0.00            
ATOM    218  CG  LEU    19      45.820  54.960  70.650  1.00  0.00            
ATOM    219  HG  LEU    19      45.120  54.530  69.940  1.00  0.00            
ATOM    220  CD1 LEU    19      46.670  53.810  71.170  1.00  0.00            
ATOM    221 1HD1 LEU    19      45.990  53.170  71.730  1.00  0.00            
ATOM    222 2HD1 LEU    19      47.170  53.240  70.390  1.00  0.00            
ATOM    223 3HD1 LEU    19      47.440  54.280  71.790  1.00  0.00            
ATOM    224  CD2 LEU    19      44.970  55.570  71.830  1.00  0.00            
ATOM    225 1HD2 LEU    19      44.610  56.590  71.680  1.00  0.00            
ATOM    226 2HD2 LEU    19      44.180  54.890  72.140  1.00  0.00            
ATOM    227 3HD2 LEU    19      45.630  55.750  72.670  1.00  0.00            
ATOM    228  C   LEU    19      46.880  55.020  67.690  1.00  0.00            
ATOM    229  O   LEU    19      45.890  55.330  67.030  1.00  0.00            
ATOM    230  N   ARG    20      47.470  53.860  67.420  1.00  0.00            
ATOM    231  H   ARG    20      48.030  53.550  68.200  1.00  0.00            
ATOM    232  CA  ARG    20      47.160  52.850  66.410  1.00  0.00            
ATOM    233  HA  ARG    20      47.230  53.410  65.480  1.00  0.00            
ATOM    234  CB  ARG    20      48.030  51.570  66.510  1.00  0.00            
ATOM    235  HB1 ARG    20      47.510  50.830  67.110  1.00  0.00            
ATOM    236  HB2 ARG    20      49.040  51.810  66.860  1.00  0.00            
ATOM    237  CG  ARG    20      48.230  50.920  65.120  1.00  0.00            
ATOM    238  HG1 ARG    20      47.250  50.670  64.730  1.00  0.00            
ATOM    239  HG2 ARG    20      48.580  49.880  65.170  1.00  0.00            
ATOM    240  CD  ARG    20      49.110  51.730  64.170  1.00  0.00            
ATOM    241  HD1 ARG    20      50.160  51.620  64.460  1.00  0.00            
ATOM    242  HD2 ARG    20      48.910  52.780  64.340  1.00  0.00            
ATOM    243  NE  ARG    20      48.960  51.410  62.750  1.00  0.00            
ATOM    244  HE  ARG    20      48.390  51.960  62.120  1.00  0.00            
ATOM    245  CZ  ARG    20      49.660  50.570  62.050  1.00  0.00            
ATOM    246  NH1 ARG    20      50.750  49.960  62.350  1.00  0.00            
ATOM    247 1HH1 ARG    20      51.280  50.300  63.150  1.00  0.00            
ATOM    248 2HH1 ARG    20      51.240  49.370  61.700  1.00  0.00            
ATOM    249  NH2 ARG    20      49.470  50.480  60.790  1.00  0.00            
ATOM    250 1HH2 ARG    20      48.680  50.860  60.290  1.00  0.00            
ATOM    251 2HH2 ARG    20      50.060  49.900  60.210  1.00  0.00            
ATOM    252  C   ARG    20      45.670  52.480  66.570  1.00  0.00            
ATOM    253  O   ARG    20      45.100  52.250  67.640  1.00  0.00            
ATOM    254  N   GLY    21      44.900  52.470  65.500  1.00  0.00            
ATOM    255  H   GLY    21      45.230  52.690  64.570  1.00  0.00            
ATOM    256  CA  GLY    21      43.510  51.870  65.430  1.00  0.00            
ATOM    257  HA1 GLY    21      43.090  52.130  64.460  1.00  0.00            
ATOM    258  HA2 GLY    21      42.840  52.400  66.100  1.00  0.00            
ATOM    259  C   GLY    21      43.430  50.370  65.680  1.00  0.00            
ATOM    260  O   GLY    21      44.490  49.750  65.680  1.00  0.00            
ATOM    261  N   PRO    22      42.230  49.730  65.790  1.00  0.00            
ATOM    262  CD  PRO    22      40.930  50.410  65.700  1.00  0.00            
ATOM    263  HD1 PRO    22      40.820  50.930  64.750  1.00  0.00            
ATOM    264  HD2 PRO    22      40.870  51.190  66.470  1.00  0.00            
ATOM    265  CG  PRO    22      39.810  49.360  65.850  1.00  0.00            
ATOM    266  HG1 PRO    22      39.570  48.940  64.870  1.00  0.00            
ATOM    267  HG2 PRO    22      38.980  49.680  66.470  1.00  0.00            
ATOM    268  CB  PRO    22      40.670  48.330  66.650  1.00  0.00            
ATOM    269  HB1 PRO    22      40.260  47.330  66.660  1.00  0.00            
ATOM    270  HB2 PRO    22      40.830  48.590  67.700  1.00  0.00            
ATOM    271  CA  PRO    22      42.040  48.280  65.940  1.00  0.00            
ATOM    272  HA  PRO    22      42.790  47.850  66.610  1.00  0.00            
ATOM    273  C   PRO    22      42.080  47.530  64.600  1.00  0.00            
ATOM    274  O   PRO    22      41.870  48.150  63.530  1.00  0.00            
ATOM    275  N   HYP    23      42.400  46.240  64.500  1.00  0.00            
ATOM    276  CD2 HYP    23      42.620  45.310  65.620  1.00  0.00            
ATOM    277 1HD2 HYP    23      41.650  44.850  65.820  1.00  0.00            
ATOM    278 2HD2 HYP    23      43.030  45.780  66.510  1.00  0.00            
ATOM    279  CG  HYP    23      43.510  44.220  65.070  1.00  0.00            
ATOM    280  HG  HYP    23      43.250  43.310  65.590  1.00  0.00            
ATOM    281  OD1 HYP    23      44.930  44.480  65.220  1.00  0.00            
ATOM    282  HD1 HYP    23      45.340  43.620  65.140  1.00  0.00            
ATOM    283  CB  HYP    23      43.110  44.140  63.540  1.00  0.00            
ATOM    284  HB1 HYP    23      42.270  43.440  63.500  1.00  0.00            
ATOM    285  HB2 HYP    23      43.920  43.780  62.910  1.00  0.00            
ATOM    286  CA  HYP    23      42.660  45.550  63.210  1.00  0.00            
ATOM    287  HA  HYP    23      43.530  46.060  62.780  1.00  0.00            
ATOM    288  C   HYP    23      41.580  45.530  62.140  1.00  0.00            
ATOM    289  O   HYP    23      40.420  45.430  62.460  1.00  0.00            
ATOM    290  N   GLY    24      41.970  45.380  60.840  1.00  0.00            
ATOM    291  H   GLY    24      42.970  45.400  60.710  1.00  0.00            
ATOM    292  CA  GLY    24      41.050  45.390  59.660  1.00  0.00            
ATOM    293  HA1 GLY    24      41.680  45.470  58.770  1.00  0.00            
ATOM    294  HA2 GLY    24      40.480  46.300  59.820  1.00  0.00            
ATOM    295  C   GLY    24      40.160  44.170  59.580  1.00  0.00            
ATOM    296  O   GLY    24      40.270  43.250  60.360  1.00  0.00            
ATOM    297  N   PRO    25      39.280  44.130  58.580  1.00  0.00            
ATOM    298  CD  PRO    25      38.890  45.310  57.850  1.00  0.00            
ATOM    299  HD1 PRO    25      39.540  45.520  57.010  1.00  0.00            
ATOM    300  HD2 PRO    25      39.000  46.240  58.400  1.00  0.00            
ATOM    301  CG  PRO    25      37.420  45.080  57.410  1.00  0.00            
ATOM    302  HG1 PRO    25      37.040  45.700  56.600  1.00  0.00            
ATOM    303  HG2 PRO    25      36.760  45.350  58.240  1.00  0.00            
ATOM    304  CB  PRO    25      37.390  43.550  57.200  1.00  0.00            
ATOM    305  HB1 PRO    25      37.800  43.390  56.200  1.00  0.00            
ATOM    306  HB2 PRO    25      36.420  43.060  57.170  1.00  0.00            
ATOM    307  CA  PRO    25      38.390  43.020  58.240  1.00  0.00            
ATOM    308  HA  PRO    25      37.850  42.740  59.150  1.00  0.00            
ATOM    309  C   PRO    25      39.050  41.730  57.700  1.00  0.00            
ATOM    310  O   PRO    25      40.080  41.820  57.050  1.00  0.00            
ATOM    311  N   HYP    26      38.400  40.530  57.920  1.00  0.00            
ATOM    312  CD2 HYP    26      37.430  40.280  58.960  1.00  0.00            
ATOM    313 1HD2 HYP    26      36.470  40.720  58.700  1.00  0.00            
ATOM    314 2HD2 HYP    26      37.770  40.800  59.860  1.00  0.00            
ATOM    315  CG  HYP    26      37.300  38.720  59.060  1.00  0.00            
ATOM    316  HG  HYP    26      36.280  38.380  59.230  1.00  0.00            
ATOM    317  OD1 HYP    26      38.100  38.270  60.140  1.00  0.00            
ATOM    318  HD1 HYP    26      37.720  38.570  60.970  1.00  0.00            
ATOM    319  CB  HYP    26      37.840  38.240  57.710  1.00  0.00            
ATOM    320  HB1 HYP    26      36.990  38.280  57.020  1.00  0.00            
ATOM    321  HB2 HYP    26      38.220  37.240  57.920  1.00  0.00            
ATOM    322  CA  HYP    26      38.840  39.290  57.320  1.00  0.00            
ATOM    323  HA  HYP    26      39.810  39.010  57.720  1.00  0.00            
ATOM    324  C   HYP    26      38.980  39.460  55.780  1.00  0.00            
ATOM    325  O   HYP    26      38.080  40.020  55.140  1.00  0.00            
ATOM    326  N   GLY    27      40.070  39.010  55.150  1.00  0.00            
ATOM    327  H   GLY    27      40.800  38.600  55.720  1.00  0.00            
ATOM    328  CA  GLY    27      40.350  39.250  53.740  1.00  0.00            
ATOM    329  HA1 GLY    27      41.410  39.220  53.480  1.00  0.00            
ATOM    330  HA2 GLY    27      40.070  40.300  53.660  1.00  0.00            
ATOM    331  C   GLY    27      39.670  38.370  52.690  1.00  0.00            
ATOM    332  O   GLY    27      38.680  37.690  52.990  1.00  0.00            
ATOM    333  N   PRO    28      40.090  38.440  51.390  1.00  0.00            
ATOM    334  CD  PRO    28      40.880  39.580  50.960  1.00  0.00            
ATOM    335  HD1 PRO    28      41.910  39.220  50.960  1.00  0.00            
ATOM    336  HD2 PRO    28      40.830  40.440  51.630  1.00  0.00            
ATOM    337  CG  PRO    28      40.380  39.840  49.500  1.00  0.00            
ATOM    338  HG1 PRO    28      41.170  40.110  48.800  1.00  0.00            
ATOM    339  HG2 PRO    28      39.480  40.470  49.530  1.00  0.00            
ATOM    340  CB  PRO    28      39.890  38.510  49.000  1.00  0.00            
ATOM    341  HB1 PRO    28      40.680  37.860  48.640  1.00  0.00            
ATOM    342  HB2 PRO    28      39.260  38.550  48.120  1.00  0.00            
ATOM    343  CA  PRO    28      39.370  37.820  50.300  1.00  0.00            
ATOM    344  HA  PRO    28      38.340  38.150  50.450  1.00  0.00            
ATOM    345  C   PRO    28      39.330  36.300  50.240  1.00  0.00            
ATOM    346  O   PRO    28      40.220  35.600  50.740  1.00  0.00            
ATOM    347  N   HYP    29      38.350  35.670  49.560  1.00  0.00            
ATOM    348  CD2 HYP    29      37.160  36.320  48.960  1.00  0.00            
ATOM    349 1HD2 HYP    29      37.370  36.560  47.920  1.00  0.00            
ATOM    350 2HD2 HYP    29      36.810  37.150  49.570  1.00  0.00            
ATOM    351  CG  HYP    29      36.160  35.190  48.970  1.00  0.00            
ATOM    352  HG  HYP    29      35.420  35.320  48.190  1.00  0.00            
ATOM    353  OD1 HYP    29      35.530  35.140  50.250  1.00  0.00            
ATOM    354  HD1 HYP    29      34.750  34.600  50.310  1.00  0.00            
ATOM    355  CB  HYP    29      36.910  33.920  48.670  1.00  0.00            
ATOM    356  HB1 HYP    29      37.140  33.840  47.610  1.00  0.00            
ATOM    357  HB2 HYP    29      36.390  33.010  48.960  1.00  0.00            
ATOM    358  CA  HYP    29      38.250  34.150  49.410  1.00  0.00            
ATOM    359  HA  HYP    29      38.040  33.650  50.350  1.00  0.00            
ATOM    360  C   HYP    29      39.510  33.600  48.670  1.00  0.00            
ATOM    361  O   HYP    29      40.100  34.170  47.750  1.00  0.00            
ATOM    362  N   GLY    30      39.970  32.450  49.130  1.00  0.00            
ATOM    363  H   GLY    30      39.640  32.030  49.990  1.00  0.00            
ATOM    364  CA  GLY    30      41.080  31.690  48.520  1.00  0.00            
ATOM    365  HA1 GLY    30      41.290  30.810  49.110  1.00  0.00            
ATOM    366  HA2 GLY    30      41.970  32.320  48.570  1.00  0.00            
ATOM    367  C   GLY    30      40.860  31.270  47.060  1.00  0.00            
ATOM    368  O   GLY    30      39.790  31.420  46.500  1.00  0.00            
ATOM    369  N   NH2    31      41.810  30.650  46.390  1.00  0.00            
ATOM    370  H1  NH2    31      42.720  30.600  46.810  1.00  0.00            
ATOM    371  H2  NH2    31      41.750  30.490  45.400  1.00  0.00            
ATOM    372  CH3 ACE     1      66.550  78.690  34.700  1.00  0.00            
ATOM    373 1HH3 ACE     1      65.790  79.000  33.990  1.00  0.00            
ATOM    374 2HH3 ACE     1      66.530  79.330  35.580  1.00  0.00            
ATOM    375 3HH3 ACE     1      67.450  78.690  34.090  1.00  0.00            
ATOM    376  C   ACE     1      66.170  77.380  35.280  1.00  0.00            
ATOM    377  O   ACE     1      65.020  76.940  35.070  1.00  0.00            
ATOM    378  N   PRO     2      67.150  76.690  35.880  1.00  0.00            
ATOM    379  CD  PRO     2      68.560  77.000  35.990  1.00  0.00            
ATOM    380  HD1 PRO     2      68.690  77.740  36.780  1.00  0.00            
ATOM    381  HD2 PRO     2      69.090  77.350  35.110  1.00  0.00            
ATOM    382  CG  PRO     2      69.240  75.650  36.320  1.00  0.00            
ATOM    383  HG1 PRO     2      70.200  75.810  36.800  1.00  0.00            
ATOM    384  HG2 PRO     2      69.340  74.990  35.460  1.00  0.00            
ATOM    385  CB  PRO     2      68.210  74.990  37.260  1.00  0.00            
ATOM    386  HB1 PRO     2      68.180  75.550  38.200  1.00  0.00            
ATOM    387  HB2 PRO     2      68.370  73.920  37.400  1.00  0.00            
ATOM    388  CA  PRO     2      66.900  75.370  36.570  1.00  0.00            
ATOM    389  HA  PRO     2      66.710  74.640  35.780  1.00  0.00            
ATOM    390  C   PRO     2      65.700  75.310  37.530  1.00  0.00            
ATOM    391  O   PRO     2      65.400  76.360  38.120  1.00  0.00            
ATOM    392  N   HYP     3      65.100  74.150  37.920  1.00  0.00            
ATOM    393  CD2 HYP     3      65.190  72.850  37.220  1.00  0.00            
ATOM    394 1HD2 HYP     3      65.960  72.280  37.750  1.00  0.00            
ATOM    395 2HD2 HYP     3      65.400  72.890  36.150  1.00  0.00            
ATOM    396  CG  HYP     3      63.810  72.250  37.410  1.00  0.00            
ATOM    397  HG  HYP     3      63.780  71.160  37.310  1.00  0.00            
ATOM    398  OD1 HYP     3      62.730  72.810  36.680  1.00  0.00            
ATOM    399  HD1 HYP     3      61.940  72.630  37.190  1.00  0.00            
ATOM    400  CB  HYP     3      63.570  72.680  38.950  1.00  0.00            
ATOM    401  HB1 HYP     3      64.220  72.140  39.650  1.00  0.00            
ATOM    402  HB2 HYP     3      62.540  72.600  39.280  1.00  0.00            
ATOM    403  CA  HYP     3      63.980  74.210  38.950  1.00  0.00            
ATOM    404  HA  HYP     3      63.170  74.850  38.600  1.00  0.00            
ATOM    405  C   HYP     3      64.510  74.720  40.310  1.00  0.00            
ATOM    406  O   HYP     3      65.770  74.790  40.560  1.00  0.00            
ATOM    407  N   GLY     4      63.620  75.140  41.200  1.00  0.00            
ATOM    408  H   GLY     4      62.680  75.280  40.860  1.00  0.00            
ATOM    409  CA  GLY     4      63.950  75.550  42.560  1.00  0.00            
ATOM    410  HA1 GLY     4      63.240  76.290  42.930  1.00  0.00            
ATOM    411  HA2 GLY     4      64.940  76.000  42.480  1.00  0.00            
ATOM    412  C   GLY     4      64.060  74.400  43.580  1.00  0.00            
ATOM    413  O   GLY     4      64.020  73.240  43.230  1.00  0.00            
ATOM    414  N   PRO     5      64.240  74.710  44.890  1.00  0.00            
ATOM    415  CD  PRO     5      64.450  75.990  45.500  1.00  0.00            
ATOM    416  HD1 PRO     5      63.620  76.660  45.280  1.00  0.00            
ATOM    417  HD2 PRO     5      65.410  76.400  45.190  1.00  0.00            
ATOM    418  CG  PRO     5      64.330  75.710  46.970  1.00  0.00            
ATOM    419  HG1 PRO     5      63.300  75.780  47.320  1.00  0.00            
ATOM    420  HG2 PRO     5      64.840  76.420  47.620  1.00  0.00            
ATOM    421  CB  PRO     5      64.810  74.280  47.200  1.00  0.00            
ATOM    422  HB1 PRO     5      64.650  73.740  48.140  1.00  0.00            
ATOM    423  HB2 PRO     5      65.880  74.310  47.000  1.00  0.00            
ATOM    424  CA  PRO     5      64.060  73.680  45.940  1.00  0.00            
ATOM    425  HA  PRO     5      64.600  72.820  45.530  1.00  0.00            
ATOM    426  C   PRO     5      62.600  73.280  46.210  1.00  0.00            
ATOM    427  O   PRO     5      61.720  73.920  45.680  1.00  0.00            
ATOM    428  N   HYP     6      62.410  72.210  47.010  1.00  0.00            
ATOM    429  CD2 HYP     6      63.400  71.240  47.600  1.00  0.00            
ATOM    430 1HD2 HYP     6      63.750  71.620  48.560  1.00  0.00            
ATOM    431 2HD2 HYP     6      64.220  71.140  46.880  1.00  0.00            
ATOM    432  CG  HYP     6      62.740  69.890  47.630  1.00  0.00            
ATOM    433  HG  HYP     6      63.030  69.140  48.360  1.00  0.00            
ATOM    434  OD1 HYP     6      62.800  69.320  46.330  1.00  0.00            
ATOM    435  HD1 HYP     6      62.360  68.480  46.440  1.00  0.00            
ATOM    436  CB  HYP     6      61.260  70.300  47.800  1.00  0.00            
ATOM    437  HB1 HYP     6      61.110  70.320  48.880  1.00  0.00            
ATOM    438  HB2 HYP     6      60.510  69.590  47.450  1.00  0.00            
ATOM    439  CA  HYP     6      61.090  71.610  47.110  1.00  0.00            
ATOM    440  HA  HYP     6      60.810  71.300  46.100  1.00  0.00            
ATOM    441  C   HYP     6      60.050  72.470  47.910  1.00  0.00            
ATOM    442  O   HYP     6      60.450  73.370  48.670  1.00  0.00            
ATOM    443  N   GLY     7      58.740  72.290  47.640  1.00  0.00            
ATOM    444  H   GLY     7      58.550  71.500  47.020  1.00  0.00            
ATOM    445  CA  GLY     7      57.610  72.910  48.270  1.00  0.00            
ATOM    446  HA1 GLY     7      56.690  72.700  47.730  1.00  0.00            
ATOM    447  HA2 GLY     7      57.710  73.990  48.220  1.00  0.00            
ATOM    448  C   GLY     7      57.500  72.550  49.750  1.00  0.00            
ATOM    449  O   GLY     7      58.170  71.680  50.200  1.00  0.00            
ATOM    450  N   PRO     8      56.610  73.270  50.500  1.00  0.00            
ATOM    451  CD  PRO     8      55.920  74.490  50.050  1.00  0.00            
ATOM    452  HD1 PRO     8      55.300  74.200  49.210  1.00  0.00            
ATOM    453  HD2 PRO     8      56.680  75.230  49.790  1.00  0.00            
ATOM    454  CG  PRO     8      55.130  74.930  51.230  1.00  0.00            
ATOM    455  HG1 PRO     8      54.100  74.600  51.140  1.00  0.00            
ATOM    456  HG2 PRO     8      55.100  76.020  51.170  1.00  0.00            
ATOM    457  CB  PRO     8      55.850  74.360  52.450  1.00  0.00            
ATOM    458  HB1 PRO     8      55.110  74.140  53.220  1.00  0.00            
ATOM    459  HB2 PRO     8      56.580  75.100  52.800  1.00  0.00            
ATOM    460  CA  PRO     8      56.350  73.020  51.920  1.00  0.00            
ATOM    461  HA  PRO     8      57.280  72.840  52.460  1.00  0.00            
ATOM    462  C   PRO     8      55.470  71.830  52.190  1.00  0.00            
ATOM    463  O   PRO     8      54.780  71.440  51.230  1.00  0.00            
ATOM    464  N   HYP     9      55.470  71.320  53.470  1.00  0.00            
ATOM    465  CD2 HYP     9      56.140  71.760  54.670  1.00  0.00            
ATOM    466 1HD2 HYP     9      55.840  72.740  55.040  1.00  0.00            
ATOM    467 2HD2 HYP     9      57.170  71.840  54.320  1.00  0.00            
ATOM    468  CG  HYP     9      55.950  70.830  55.800  1.00  0.00            
ATOM    469  HG  HYP     9      55.800  71.350  56.750  1.00  0.00            
ATOM    470  OD1 HYP     9      57.020  69.880  55.830  1.00  0.00            
ATOM    471  HD1 HYP     9      57.620  70.090  56.560  1.00  0.00            
ATOM    472  CB  HYP     9      54.590  70.170  55.430  1.00  0.00            
ATOM    473  HB1 HYP     9      53.760  70.720  55.850  1.00  0.00            
ATOM    474  HB2 HYP     9      54.460  69.160  55.820  1.00  0.00            
ATOM    475  CA  HYP     9      54.510  70.240  53.900  1.00  0.00            
ATOM    476  HA  HYP     9      54.670  69.270  53.440  1.00  0.00            
ATOM    477  C   HYP     9      53.090  70.750  53.500  1.00  0.00            
ATOM    478  O   HYP     9      52.670  71.910  53.780  1.00  0.00            
ATOM    479  N   GLY    10      52.270  69.800  52.980  1.00  0.00            
ATOM    480  H   GLY    10      52.570  68.840  52.880  1.00  0.00            
ATOM    481  CA  GLY    10      50.920  70.190  52.560  1.00  0.00            
ATOM    482  HA1 GLY    10      50.460  69.400  51.960  1.00  0.00            
ATOM    483  HA2 GLY    10      51.020  71.150  52.050  1.00  0.00            
ATOM    484  C   GLY    10      49.910  70.520  53.690  1.00  0.00            
ATOM    485  O   GLY    10      50.310  70.650  54.840  1.00  0.00            
ATOM    486  N   PRO    11      48.600  70.610  53.340  1.00  0.00            
ATOM    487  CD  PRO    11      48.150  70.790  52.060  1.00  0.00            
ATOM    488  HD1 PRO    11      47.980  69.840  51.540  1.00  0.00            
ATOM    489  HD2 PRO    11      48.770  71.520  51.540  1.00  0.00            
ATOM    490  CG  PRO    11      46.740  71.410  52.180  1.00  0.00            
ATOM    491  HG1 PRO    11      46.080  71.090  51.380  1.00  0.00            
ATOM    492  HG2 PRO    11      46.840  72.490  52.260  1.00  0.00            
ATOM    493  CB  PRO    11      46.260  70.950  53.530  1.00  0.00            
ATOM    494  HB1 PRO    11      46.010  69.890  53.570  1.00  0.00            
ATOM    495  HB2 PRO    11      45.530  71.630  53.980  1.00  0.00            
ATOM    496  CA  PRO    11      47.570  70.970  54.360  1.00  0.00            
ATOM    497  HA  PRO    11      47.860  71.970  54.660  1.00  0.00            
ATOM    498  C   PRO    11      47.520  69.880  55.540  1.00  0.00            
ATOM    499  O   PRO    11      47.710  68.650  55.230  1.00  0.00            
ATOM    500  N   HYP    12      47.110  70.320  56.700  1.00  0.00            
ATOM    501  CD2 HYP    12      46.910  71.690  57.110  1.00  0.00            
ATOM    502 1HD2 HYP    12      46.090  72.160  56.570  1.00  0.00            
ATOM    503 2HD2 HYP    12      47.820  72.240  56.880  1.00  0.00            
ATOM    504  CG  HYP    12      46.800  71.680  58.600  1.00  0.00            
ATOM    505  HG  HYP    12      46.290  72.580  58.950  1.00  0.00            
ATOM    506  OD1 HYP    12      48.100  71.620  59.190  1.00  0.00            
ATOM    507  HD1 HYP    12      48.610  72.370  58.890  1.00  0.00            
ATOM    508  CB  HYP    12      46.110  70.350  58.850  1.00  0.00            
ATOM    509  HB1 HYP    12      45.050  70.570  58.700  1.00  0.00            
ATOM    510  HB2 HYP    12      46.210  70.030  59.890  1.00  0.00            
ATOM    511  CA  HYP    12      46.690  69.410  57.760  1.00  0.00            
ATOM    512  HA  HYP    12      47.650  69.020  58.100  1.00  0.00            
ATOM    513  C   HYP    12      45.750  68.220  57.500  1.00  0.00            
ATOM    514  O   HYP    12      44.950  68.350  56.580  1.00  0.00            
ATOM    515  N   GLY    13      45.820  67.210  58.350  1.00  0.00            
ATOM    516  H   GLY    13      46.440  67.300  59.130  1.00  0.00            
ATOM    517  CA  GLY    13      44.790  66.160  58.360  1.00  0.00            
ATOM    518  HA1 GLY    13      45.210  65.280  58.850  1.00  0.00            
ATOM    519  HA2 GLY    13      44.410  65.940  57.360  1.00  0.00            
ATOM    520  C   GLY    13      43.480  66.430  59.130  1.00  0.00            
ATOM    521  O   GLY    13      43.280  67.510  59.730  1.00  0.00            
ATOM    522  N   GLU    14      42.670  65.410  59.290  1.00  0.00            
ATOM    523  H   GLU    14      42.980  64.560  58.840  1.00  0.00            
ATOM    524  CA  GLU    14      41.320  65.440  59.900  1.00  0.00            
ATOM    525  HA  GLU    14      40.760  66.310  59.540  1.00  0.00            
ATOM    526  CB  GLU    14      40.570  64.220  59.570  1.00  0.00            
ATOM    527  HB1 GLU    14      40.950  63.350  60.100  1.00  0.00            
ATOM    528  HB2 GLU    14      40.800  64.010  58.530  1.00  0.00            
ATOM    529  CG  GLU    14      39.040  64.340  59.760  1.00  0.00            
ATOM    530  HG1 GLU    14      38.630  65.140  59.140  1.00  0.00            
ATOM    531  HG2 GLU    14      38.920  64.640  60.800  1.00  0.00            
ATOM    532  CD  GLU    14      38.400  63.030  59.430  1.00  0.00            
ATOM    533  OE1 GLU    14      38.570  62.610  58.280  1.00  0.00            
ATOM    534  OE2 GLU    14      37.690  62.450  60.320  1.00  0.00            
ATOM    535  C   GLU    14      41.430  65.470  61.430  1.00  0.00            
ATOM    536  O   GLU    14      42.290  64.720  61.940  1.00  0.00            
ATOM    537  N   PRO    15      40.670  66.260  62.230  1.00  0.00            
ATOM    538  CD  PRO    15      39.890  67.420  61.770  1.00  0.00            
ATOM    539  HD1 PRO    15      38.840  67.190  61.570  1.00  0.00            
ATOM    540  HD2 PRO    15      40.260  67.790  60.810  1.00  0.00            
ATOM    541  CG  PRO    15      40.130  68.380  62.920  1.00  0.00            
ATOM    542  HG1 PRO    15      39.310  69.100  62.950  1.00  0.00            
ATOM    543  HG2 PRO    15      41.130  68.800  62.830  1.00  0.00            
ATOM    544  CB  PRO    15      40.030  67.470  64.130  1.00  0.00            
ATOM    545  HB1 PRO    15      38.950  67.380  64.230  1.00  0.00            
ATOM    546  HB2 PRO    15      40.400  67.950  65.040  1.00  0.00            
ATOM    547  CA  PRO    15      40.750  66.210  63.670  1.00  0.00            
ATOM    548  HA  PRO    15      41.810  66.360  63.870  1.00  0.00            
ATOM    549  C   PRO    15      40.190  64.910  64.280  1.00  0.00            
ATOM    550  O   PRO    15      39.420  64.170  63.640  1.00  0.00            
ATOM    551  N   GLY    16      40.560  64.730  65.570  1.00  0.00            
ATOM    552  H   GLY    16      41.070  65.450  66.080  1.00  0.00            
ATOM    553  CA  GLY    16      40.220  63.580  66.380  1.00  0.00            
ATOM    554  HA1 GLY    16      39.140  63.560  66.480  1.00  0.00            
ATOM    555  HA2 GLY    16      40.620  63.590  67.390  1.00  0.00            
ATOM    556  C   GLY    16      40.780  62.260  65.900  1.00  0.00            
ATOM    557  O   GLY    16      40.210  61.180  66.220  1.00  0.00            
ATOM    558  N   GLN    17      41.930  62.320  65.190  1.00  0.00            
ATOM    559  H   GLN    17      42.480  63.170  65.190  1.00  0.00            
ATOM    560  CA  GLN    17      42.440  61.200  64.370  1.00  0.00            
ATOM    561  HA  GLN    17      41.680  60.440  64.580  1.00  0.00            
ATOM    562  CB  GLN    17      42.300  61.430  62.900  1.00  0.00            
ATOM    563  HB1 GLN    17      43.130  62.060  62.590  1.00  0.00            
ATOM    564  HB2 GLN    17      41.390  62.020  62.780  1.00  0.00            
ATOM    565  CG  GLN    17      42.190  60.170  62.050  1.00  0.00            
ATOM    566  HG1 GLN    17      41.550  59.350  62.340  1.00  0.00            
ATOM    567  HG2 GLN    17      43.180  59.730  61.940  1.00  0.00            
ATOM    568  CD  GLN    17      41.730  60.600  60.680  1.00  0.00            
ATOM    569  OE1 GLN    17      42.480  60.940  59.790  1.00  0.00            
ATOM    570  NE2 GLN    17      40.450  60.680  60.350  1.00  0.00            
ATOM    571 1HE2 GLN    17      39.640  60.610  60.960  1.00  0.00            
ATOM    572 2HE2 GLN    17      40.210  61.180  59.500  1.00  0.00            
ATOM    573  C   GLN    17      43.760  60.590  64.860  1.00  0.00            
ATOM    574  O   GLN    17      44.760  61.300  64.960  1.00  0.00            
ATOM    575  N   GLY    18      43.860  59.230  65.010  1.00  0.00            
ATOM    576  H   GLY    18      43.020  58.670  65.000  1.00  0.00            
ATOM    577  CA  GLY    18      45.220  58.610  65.220  1.00  0.00            
ATOM    578  HA1 GLY    18      45.050  57.790  65.910  1.00  0.00            
ATOM    579  HA2 GLY    18      45.960  59.310  65.590  1.00  0.00            
ATOM    580  C   GLY    18      45.770  57.910  63.990  1.00  0.00            
ATOM    581  O   GLY    18      45.160  58.090  62.900  1.00  0.00            
ATOM    582  N   LEU    19      46.710  56.970  64.130  1.00  0.00            
ATOM    583  H   LEU    19      47.180  56.840  65.010  1.00  0.00            
ATOM    584  CA  LEU    19      47.250  56.160  62.970  1.00  0.00            
ATOM    585  HA  LEU    19      47.240  56.810  62.090  1.00  0.00            
ATOM    586  CB  LEU    19      48.750  55.750  63.300  1.00  0.00            
ATOM    587  HB1 LEU    19      48.720  55.130  64.200  1.00  0.00            
ATOM    588  HB2 LEU    19      49.190  56.720  63.530  1.00  0.00            
ATOM    589  CG  LEU    19      49.480  55.050  62.120  1.00  0.00            
ATOM    590  HG  LEU    19      48.980  54.100  61.920  1.00  0.00            
ATOM    591  CD1 LEU    19      49.450  55.910  60.840  1.00  0.00            
ATOM    592 1HD1 LEU    19      50.060  55.560  60.010  1.00  0.00            
ATOM    593 2HD1 LEU    19      48.500  56.410  60.640  1.00  0.00            
ATOM    594 3HD1 LEU    19      50.130  56.690  61.190  1.00  0.00            
ATOM    595  CD2 LEU    19      50.930  54.770  62.500  1.00  0.00            
ATOM    596 1HD2 LEU    19      51.520  55.680  62.610  1.00  0.00            
ATOM    597 2HD2 LEU    19      51.020  54.140  63.390  1.00  0.00            
ATOM    598 3HD2 LEU    19      51.370  54.120  61.750  1.00  0.00            
ATOM    599  C   LEU    19      46.320  55.020  62.660  1.00  0.00            
ATOM    600  O   LEU    19      46.100  54.130  63.480  1.00  0.00            
ATOM    601  N   ARG    20      45.810  54.870  61.420  1.00  0.00            
ATOM    602  H   ARG    20      45.980  55.590  60.730  1.00  0.00            
ATOM    603  CA  ARG    20      44.980  53.750  60.960  1.00  0.00            
ATOM    604  HA  ARG    20      44.050  53.830  61.530  1.00  0.00            
ATOM    605  CB  ARG    20      44.630  53.950  59.510  1.00  0.00            
ATOM    606  HB1 ARG    20      45.460  53.550  58.920  1.00  0.00            
ATOM    607  HB2 ARG    20      44.380  55.000  59.360  1.00  0.00            
ATOM    608  CG  ARG    20      43.420  53.040  59.150  1.00  0.00            
ATOM    609  HG1 ARG    20      42.540  53.280  59.750  1.00  0.00            
ATOM    610  HG2 ARG    20      43.690  52.000  59.330  1.00  0.00            
ATOM    611  CD  ARG    20      43.040  53.120  57.630  1.00  0.00            
ATOM    612  HD1 ARG    20      43.910  52.750  57.080  1.00  0.00            
ATOM    613  HD2 ARG    20      42.740  54.130  57.360  1.00  0.00            
ATOM    614  NE  ARG    20      41.840  52.190  57.460  1.00  0.00            
ATOM    615  HE  ARG    20      41.390  51.780  58.270  1.00  0.00            
ATOM    616  CZ  ARG    20      41.360  51.780  56.250  1.00  0.00            
ATOM    617  NH1 ARG    20      41.790  52.140  55.040  1.00  0.00            
ATOM    618 1HH1 ARG    20      42.380  52.950  54.890  1.00  0.00            
ATOM    619 2HH1 ARG    20      41.400  51.850  54.160  1.00  0.00            
ATOM    620  NH2 ARG    20      40.480  50.800  56.320  1.00  0.00            
ATOM    621 1HH2 ARG    20      40.090  50.480  57.200  1.00  0.00            
ATOM    622 2HH2 ARG    20      39.920  50.600  55.510  1.00  0.00            
ATOM    623  C   ARG    20      45.600  52.420  61.330  1.00  0.00            
ATOM    624  O   ARG    20      46.790  52.180  61.230  1.00  0.00            
ATOM    625  N   GLY    21      44.680  51.560  61.780  1.00  0.00            
ATOM    626  H   GLY    21      43.730  51.890  61.650  1.00  0.00            
ATOM    627  CA  GLY    21      44.900  50.290  62.450  1.00  0.00            
ATOM    628  HA1 GLY    21      44.040  49.920  63.000  1.00  0.00            
ATOM    629  HA2 GLY    21      45.590  50.460  63.280  1.00  0.00            
ATOM    630  C   GLY    21      45.430  49.090  61.590  1.00  0.00            
ATOM    631  O   GLY    21      45.570  49.330  60.370  1.00  0.00            
ATOM    632  N   PRO    22      45.800  47.940  62.170  1.00  0.00            
ATOM    633  CD  PRO    22      45.780  47.630  63.610  1.00  0.00            
ATOM    634  HD1 PRO    22      44.900  47.040  63.860  1.00  0.00            
ATOM    635  HD2 PRO    22      45.920  48.510  64.230  1.00  0.00            
ATOM    636  CG  PRO    22      47.080  46.830  63.800  1.00  0.00            
ATOM    637  HG1 PRO    22      47.140  46.330  64.770  1.00  0.00            
ATOM    638  HG2 PRO    22      47.950  47.460  63.660  1.00  0.00            
ATOM    639  CB  PRO    22      46.980  45.940  62.550  1.00  0.00            
ATOM    640  HB1 PRO    22      46.210  45.200  62.770  1.00  0.00            
ATOM    641  HB2 PRO    22      47.890  45.360  62.380  1.00  0.00            
ATOM    642  CA  PRO    22      46.570  46.960  61.430  1.00  0.00            
ATOM    643  HA  PRO    22      47.470  47.480  61.100  1.00  0.00            
ATOM    644  C   PRO    22      45.820  46.270  60.320  1.00  0.00            
ATOM    645  O   PRO    22      44.570  46.290  60.330  1.00  0.00            
ATOM    646  N   HYP    23      46.520  45.700  59.310  1.00  0.00            
ATOM    647  CD2 HYP    23      47.970  45.920  59.060  1.00  0.00            
ATOM    648 1HD2 HYP    23      48.550  45.350  59.800  1.00  0.00            
ATOM    649 2HD2 HYP    23      48.210  46.980  59.140  1.00  0.00            
ATOM    650  CG  HYP    23      48.230  45.390  57.650  1.00  0.00            
ATOM    651  HG  HYP    23      49.220  44.930  57.570  1.00  0.00            
ATOM    652  OD1 HYP    23      47.920  46.250  56.680  1.00  0.00            
ATOM    653  HD1 HYP    23      48.430  47.050  56.860  1.00  0.00            
ATOM    654  CB  HYP    23      47.210  44.310  57.570  1.00  0.00            
ATOM    655  HB1 HYP    23      47.570  43.400  58.050  1.00  0.00            
ATOM    656  HB2 HYP    23      47.050  43.970  56.550  1.00  0.00            
ATOM    657  CA  HYP    23      45.970  44.800  58.280  1.00  0.00            
ATOM    658  HA  HYP    23      45.350  45.400  57.610  1.00  0.00            
ATOM    659  C   HYP    23      45.160  43.660  58.890  1.00  0.00            
ATOM    660  O   HYP    23      45.630  42.930  59.750  1.00  0.00            
ATOM    661  N   GLY    24      43.900  43.490  58.430  1.00  0.00            
ATOM    662  H   GLY    24      43.590  44.290  57.900  1.00  0.00            
ATOM    663  CA  GLY    24      43.030  42.450  59.070  1.00  0.00            
ATOM    664  HA1 GLY    24      42.020  42.560  58.680  1.00  0.00            
ATOM    665  HA2 GLY    24      43.060  42.580  60.150  1.00  0.00            
ATOM    666  C   GLY    24      43.420  41.000  58.620  1.00  0.00            
ATOM    667  O   GLY    24      44.380  40.870  57.820  1.00  0.00            
ATOM    668  N   PRO    25      42.880  39.980  59.250  1.00  0.00            
ATOM    669  CD  PRO    25      41.870  40.060  60.250  1.00  0.00            
ATOM    670  HD1 PRO    25      41.010  40.580  59.830  1.00  0.00            
ATOM    671  HD2 PRO    25      42.240  40.620  61.110  1.00  0.00            
ATOM    672  CG  PRO    25      41.440  38.660  60.610  1.00  0.00            
ATOM    673  HG1 PRO    25      40.730  38.280  59.870  1.00  0.00            
ATOM    674  HG2 PRO    25      41.040  38.600  61.620  1.00  0.00            
ATOM    675  CB  PRO    25      42.710  37.900  60.330  1.00  0.00            
ATOM    676  HB1 PRO    25      42.460  36.880  60.050  1.00  0.00            
ATOM    677  HB2 PRO    25      43.480  37.910  61.100  1.00  0.00            
ATOM    678  CA  PRO    25      43.350  38.640  59.140  1.00  0.00            
ATOM    679  HA  PRO    25      44.440  38.590  59.210  1.00  0.00            
ATOM    680  C   PRO    25      42.960  37.890  57.820  1.00  0.00            
ATOM    681  O   PRO    25      41.980  38.370  57.110  1.00  0.00            
ATOM    682  N   HYP    26      43.590  36.750  57.410  1.00  0.00            
ATOM    683  CD2 HYP    26      44.510  35.970  58.220  1.00  0.00            
ATOM    684 1HD2 HYP    26      43.930  35.320  58.880  1.00  0.00            
ATOM    685 2HD2 HYP    26      45.180  36.560  58.850  1.00  0.00            
ATOM    686  CG  HYP    26      45.250  35.040  57.270  1.00  0.00            
ATOM    687  HG  HYP    26      45.590  34.130  57.760  1.00  0.00            
ATOM    688  OD1 HYP    26      46.420  35.680  56.700  1.00  0.00            
ATOM    689  HD1 HYP    26      46.830  35.200  55.980  1.00  0.00            
ATOM    690  CB  HYP    26      44.210  34.800  56.120  1.00  0.00            
ATOM    691  HB1 HYP    26      43.610  33.900  56.260  1.00  0.00            
ATOM    692  HB2 HYP    26      44.630  34.630  55.130  1.00  0.00            
ATOM    693  CA  HYP    26      43.340  36.070  56.180  1.00  0.00            
ATOM    694  HA  HYP    26      43.780  36.700  55.410  1.00  0.00            
ATOM    695  C   HYP    26      41.890  35.650  55.880  1.00  0.00            
ATOM    696  O   HYP    26      41.110  35.410  56.810  1.00  0.00            
ATOM    697  N   GLY    27      41.490  35.600  54.560  1.00  0.00            
ATOM    698  H   GLY    27      42.210  35.670  53.850  1.00  0.00            
ATOM    699  CA  GLY    27      40.130  35.310  54.160  1.00  0.00            
ATOM    700  HA1 GLY    27      40.160  35.610  53.110  1.00  0.00            
ATOM    701  HA2 GLY    27      39.460  35.940  54.730  1.00  0.00            
ATOM    702  C   GLY    27      39.770  33.870  54.230  1.00  0.00            
ATOM    703  O   GLY    27      40.560  33.080  54.740  1.00  0.00            
ATOM    704  N   PRO    28      38.600  33.450  53.760  1.00  0.00            
ATOM    705  CD  PRO    28      37.520  34.390  53.350  1.00  0.00            
ATOM    706  HD1 PRO    28      37.590  34.820  52.350  1.00  0.00            
ATOM    707  HD2 PRO    28      37.590  35.210  54.070  1.00  0.00            
ATOM    708  CG  PRO    28      36.130  33.610  53.500  1.00  0.00            
ATOM    709  HG1 PRO    28      35.400  33.840  52.720  1.00  0.00            
ATOM    710  HG2 PRO    28      35.700  33.760  54.490  1.00  0.00            
ATOM    711  CB  PRO    28      36.670  32.160  53.260  1.00  0.00            
ATOM    712  HB1 PRO    28      36.590  31.900  52.210  1.00  0.00            
ATOM    713  HB2 PRO    28      36.070  31.490  53.890  1.00  0.00            
ATOM    714  CA  PRO    28      38.100  32.060  53.790  1.00  0.00            
ATOM    715  HA  PRO    28      38.150  31.660  54.800  1.00  0.00            
ATOM    716  C   PRO    28      38.940  31.250  52.790  1.00  0.00            
ATOM    717  O   PRO    28      39.090  31.650  51.600  1.00  0.00            
ATOM    718  N   HYP    29      39.400  30.040  53.120  1.00  0.00            
ATOM    719  CD2 HYP    29      39.450  29.420  54.440  1.00  0.00            
ATOM    720 1HD2 HYP    29      38.470  29.450  54.910  1.00  0.00            
ATOM    721 2HD2 HYP    29      40.260  29.760  55.090  1.00  0.00            
ATOM    722  CG  HYP    29      39.680  27.970  54.120  1.00  0.00            
ATOM    723  HG  HYP    29      38.690  27.550  53.920  1.00  0.00            
ATOM    724  OD1 HYP    29      40.180  27.370  55.270  1.00  0.00            
ATOM    725  HD1 HYP    29      40.800  26.680  55.040  1.00  0.00            
ATOM    726  CB  HYP    29      40.670  28.040  52.910  1.00  0.00            
ATOM    727  HB1 HYP    29      40.750  27.070  52.420  1.00  0.00            
ATOM    728  HB2 HYP    29      41.620  28.450  53.240  1.00  0.00            
ATOM    729  CA  HYP    29      40.020  29.170  52.150  1.00  0.00            
ATOM    730  HA  HYP    29      40.850  29.630  51.610  1.00  0.00            
ATOM    731  C   HYP    29      39.090  28.690  51.090  1.00  0.00            
ATOM    732  O   HYP    29      37.920  28.820  51.180  1.00  0.00            
ATOM    733  N   GLY    30      39.650  28.190  49.970  1.00  0.00            
ATOM    734  H   GLY    30      40.650  28.030  50.020  1.00  0.00            
ATOM    735  CA  GLY    30      38.820  27.550  48.890  1.00  0.00            
ATOM    736  HA1 GLY    30      39.380  27.580  47.950  1.00  0.00            
ATOM    737  HA2 GLY    30      38.070  28.300  48.620  1.00  0.00            
ATOM    738  C   GLY    30      38.390  26.050  49.280  1.00  0.00            
ATOM    739  O   GLY    30      39.040  25.300  50.020  1.00  0.00            
ATOM    740  N   NH2    31      37.220  25.700  48.710  1.00  0.00            
ATOM    741  H1  NH2    31      36.800  26.390  48.110  1.00  0.00            
ATOM    742  H2  NH2    31      36.890  24.760  48.890  1.00  0.00            
ATOM    743  CH3 ACE     1      63.590  79.270  36.750  1.00  0.00            
ATOM    744 1HH3 ACE     1      64.280  78.620  37.280  1.00  0.00            
ATOM    745 2HH3 ACE     1      63.780  79.090  35.690  1.00  0.00            
ATOM    746 3HH3 ACE     1      63.770  80.270  37.140  1.00  0.00            
ATOM    747  C   ACE     1      62.160  78.910  37.070  1.00  0.00            
ATOM    748  O   ACE     1      61.600  79.640  37.930  1.00  0.00            
ATOM    749  N   PRO     2      61.600  77.710  36.710  1.00  0.00            
ATOM    750  CD  PRO     2      62.210  76.750  35.760  1.00  0.00            
ATOM    751  HD1 PRO     2      62.960  76.090  36.200  1.00  0.00            
ATOM    752  HD2 PRO     2      62.700  77.410  35.050  1.00  0.00            
ATOM    753  CG  PRO     2      61.090  75.830  35.330  1.00  0.00            
ATOM    754  HG1 PRO     2      61.410  74.830  35.030  1.00  0.00            
ATOM    755  HG2 PRO     2      60.510  76.240  34.510  1.00  0.00            
ATOM    756  CB  PRO     2      60.250  75.730  36.610  1.00  0.00            
ATOM    757  HB1 PRO     2      60.740  75.020  37.280  1.00  0.00            
ATOM    758  HB2 PRO     2      59.190  75.500  36.500  1.00  0.00            
ATOM    759  CA  PRO     2      60.360  77.090  37.230  1.00  0.00            
ATOM    760  HA  PRO     2      59.470  77.640  36.910  1.00  0.00            
ATOM    761  C   PRO     2      60.460  76.920  38.710  1.00  0.00            
ATOM    762  O   PRO     2      61.550  76.590  39.140  1.00  0.00            
ATOM    763  N   HYP     3      59.340  76.970  39.380  1.00  0.00            
ATOM    764  CD2 HYP     3      58.010  77.270  38.840  1.00  0.00            
ATOM    765 1HD2 HYP     3      57.850  76.720  37.920  1.00  0.00            
ATOM    766 2HD2 HYP     3      57.850  78.330  38.640  1.00  0.00            
ATOM    767  CG  HYP     3      57.020  76.730  39.830  1.00  0.00            
ATOM    768  HG  HYP     3      56.820  75.670  39.700  1.00  0.00            
ATOM    769  OD1 HYP     3      55.820  77.460  39.870  1.00  0.00            
ATOM    770  HD1 HYP     3      55.950  78.380  40.080  1.00  0.00            
ATOM    771  CB  HYP     3      57.780  76.890  41.180  1.00  0.00            
ATOM    772  HB1 HYP     3      57.450  76.270  42.010  1.00  0.00            
ATOM    773  HB2 HYP     3      57.700  77.950  41.450  1.00  0.00            
ATOM    774  CA  HYP     3      59.270  76.630  40.780  1.00  0.00            
ATOM    775  HA  HYP     3      59.910  77.370  41.270  1.00  0.00            
ATOM    776  C   HYP     3      59.660  75.190  41.070  1.00  0.00            
ATOM    777  O   HYP     3      59.460  74.410  40.220  1.00  0.00            
ATOM    778  N   GLY     4      60.180  74.830  42.240  1.00  0.00            
ATOM    779  H   GLY     4      60.500  75.560  42.850  1.00  0.00            
ATOM    780  CA  GLY     4      60.640  73.450  42.640  1.00  0.00            
ATOM    781  HA1 GLY     4      61.000  73.560  43.670  1.00  0.00            
ATOM    782  HA2 GLY     4      61.530  73.150  42.080  1.00  0.00            
ATOM    783  C   GLY     4      59.630  72.320  42.720  1.00  0.00            
ATOM    784  O   GLY     4      58.390  72.550  42.590  1.00  0.00            
ATOM    785  N   PRO     5      60.080  71.050  42.990  1.00  0.00            
ATOM    786  CD  PRO     5      61.430  70.520  42.980  1.00  0.00            
ATOM    787  HD1 PRO     5      61.890  70.730  43.940  1.00  0.00            
ATOM    788  HD2 PRO     5      62.000  70.950  42.160  1.00  0.00            
ATOM    789  CG  PRO     5      61.350  69.010  42.750  1.00  0.00            
ATOM    790  HG1 PRO     5      62.250  68.550  43.150  1.00  0.00            
ATOM    791  HG2 PRO     5      61.270  68.940  41.660  1.00  0.00            
ATOM    792  CB  PRO     5      60.020  68.740  43.530  1.00  0.00            
ATOM    793  HB1 PRO     5      60.190  68.760  44.610  1.00  0.00            
ATOM    794  HB2 PRO     5      59.600  67.770  43.290  1.00  0.00            
ATOM    795  CA  PRO     5      59.130  69.920  43.150  1.00  0.00            
ATOM    796  HA  PRO     5      58.720  69.680  42.160  1.00  0.00            
ATOM    797  C   PRO     5      58.020  70.040  44.230  1.00  0.00            
ATOM    798  O   PRO     5      58.310  70.730  45.210  1.00  0.00            
ATOM    799  N   HYP     6      56.810  69.440  44.050  1.00  0.00            
ATOM    800  CD2 HYP     6      56.440  68.520  42.960  1.00  0.00            
ATOM    801 1HD2 HYP     6      56.900  67.540  43.120  1.00  0.00            
ATOM    802 2HD2 HYP     6      56.740  68.890  41.980  1.00  0.00            
ATOM    803  CG  HYP     6      54.940  68.440  43.020  1.00  0.00            
ATOM    804  HG  HYP     6      54.580  67.480  42.660  1.00  0.00            
ATOM    805  OD1 HYP     6      54.400  69.520  42.220  1.00  0.00            
ATOM    806  HD1 HYP     6      53.960  69.100  41.470  1.00  0.00            
ATOM    807  CB  HYP     6      54.530  68.690  44.450  1.00  0.00            
ATOM    808  HB1 HYP     6      54.390  67.770  45.020  1.00  0.00            
ATOM    809  HB2 HYP     6      53.610  69.270  44.390  1.00  0.00            
ATOM    810  CA  HYP     6      55.730  69.490  45.050  1.00  0.00            
ATOM    811  HA  HYP     6      55.470  70.550  45.110  1.00  0.00            
ATOM    812  C   HYP     6      56.050  68.980  46.460  1.00  0.00            
ATOM    813  O   HYP     6      56.760  67.960  46.600  1.00  0.00            
ATOM    814  N   GLY     7      55.530  69.620  47.470  1.00  0.00            
ATOM    815  H   GLY     7      54.930  70.410  47.310  1.00  0.00            
ATOM    816  CA  GLY     7      56.100  69.300  48.850  1.00  0.00            
ATOM    817  HA1 GLY     7      55.920  70.140  49.510  1.00  0.00            
ATOM    818  HA2 GLY     7      57.180  69.440  48.820  1.00  0.00            
ATOM    819  C   GLY     7      55.680  67.940  49.460  1.00  0.00            
ATOM    820  O   GLY     7      54.930  67.130  48.810  1.00  0.00            
ATOM    821  N   PRO     8      56.180  67.610  50.660  1.00  0.00            
ATOM    822  CD  PRO     8      57.270  68.260  51.270  1.00  0.00            
ATOM    823  HD1 PRO     8      57.160  69.350  51.270  1.00  0.00            
ATOM    824  HD2 PRO     8      58.150  67.870  50.760  1.00  0.00            
ATOM    825  CG  PRO     8      57.370  67.610  52.650  1.00  0.00            
ATOM    826  HG1 PRO     8      56.720  68.110  53.360  1.00  0.00            
ATOM    827  HG2 PRO     8      58.400  67.700  53.000  1.00  0.00            
ATOM    828  CB  PRO     8      56.960  66.150  52.360  1.00  0.00            
ATOM    829  HB1 PRO     8      56.660  65.670  53.290  1.00  0.00            
ATOM    830  HB2 PRO     8      57.800  65.590  51.950  1.00  0.00            
ATOM    831  CA  PRO     8      55.880  66.330  51.290  1.00  0.00            
ATOM    832  HA  PRO     8      55.950  65.540  50.550  1.00  0.00            
ATOM    833  C   PRO     8      54.480  66.250  51.950  1.00  0.00            
ATOM    834  O   PRO     8      53.780  67.330  51.920  1.00  0.00            
ATOM    835  N   HYP     9      54.020  65.150  52.530  1.00  0.00            
ATOM    836  CD2 HYP     9      54.560  63.780  52.410  1.00  0.00            
ATOM    837 1HD2 HYP     9      55.220  63.690  53.280  1.00  0.00            
ATOM    838 2HD2 HYP     9      55.090  63.540  51.490  1.00  0.00            
ATOM    839  CG  HYP     9      53.460  62.800  52.680  1.00  0.00            
ATOM    840  HG  HYP     9      53.850  61.880  53.110  1.00  0.00            
ATOM    841  OD1 HYP     9      52.720  62.470  51.490  1.00  0.00            
ATOM    842  HD1 HYP     9      53.250  62.850  50.780  1.00  0.00            
ATOM    843  CB  HYP     9      52.570  63.610  53.680  1.00  0.00            
ATOM    844  HB1 HYP     9      53.030  63.580  54.670  1.00  0.00            
ATOM    845  HB2 HYP     9      51.570  63.200  53.610  1.00  0.00            
ATOM    846  CA  HYP     9      52.720  64.990  53.160  1.00  0.00            
ATOM    847  HA  HYP     9      51.930  65.120  52.430  1.00  0.00            
ATOM    848  C   HYP     9      52.530  66.040  54.230  1.00  0.00            
ATOM    849  O   HYP     9      53.380  66.340  55.140  1.00  0.00            
ATOM    850  N   GLY    10      51.320  66.510  54.330  1.00  0.00            
ATOM    851  H   GLY    10      50.660  66.260  53.610  1.00  0.00            
ATOM    852  CA  GLY    10      50.940  67.460  55.300  1.00  0.00            
ATOM    853  HA1 GLY    10      49.990  67.840  54.940  1.00  0.00            
ATOM    854  HA2 GLY    10      51.600  68.320  55.120  1.00  0.00            
ATOM    855  C   GLY    10      50.780  67.100  56.770  1.00  0.00            
ATOM    856  O   GLY    10      50.610  65.900  57.030  1.00  0.00            
ATOM    857  N   PRO    11      50.890  68.070  57.740  1.00  0.00            
ATOM    858  CD  PRO    11      51.100  69.510  57.610  1.00  0.00            
ATOM    859  HD1 PRO    11      50.100  69.940  57.610  1.00  0.00            
ATOM    860  HD2 PRO    11      51.750  69.610  56.730  1.00  0.00            
ATOM    861  CG  PRO    11      51.750  69.980  58.890  1.00  0.00            
ATOM    862  HG1 PRO    11      51.620  71.040  59.090  1.00  0.00            
ATOM    863  HG2 PRO    11      52.790  69.660  58.840  1.00  0.00            
ATOM    864  CB  PRO    11      50.950  69.090  59.890  1.00  0.00            
ATOM    865  HB1 PRO    11      49.940  69.510  59.880  1.00  0.00            
ATOM    866  HB2 PRO    11      51.420  69.090  60.870  1.00  0.00            
ATOM    867  CA  PRO    11      50.870  67.720  59.170  1.00  0.00            
ATOM    868  HA  PRO    11      51.790  67.150  59.370  1.00  0.00            
ATOM    869  C   PRO    11      49.680  66.850  59.600  1.00  0.00            
ATOM    870  O   PRO    11      48.550  67.000  59.130  1.00  0.00            
ATOM    871  N   HYP    12      49.820  66.030  60.680  1.00  0.00            
ATOM    872  CD2 HYP    12      51.080  65.390  61.070  1.00  0.00            
ATOM    873 1HD2 HYP    12      51.770  66.000  61.660  1.00  0.00            
ATOM    874 2HD2 HYP    12      51.630  64.970  60.230  1.00  0.00            
ATOM    875  CG  HYP    12      50.720  64.120  61.880  1.00  0.00            
ATOM    876  HG  HYP    12      51.610  63.950  62.480  1.00  0.00            
ATOM    877  OD1 HYP    12      50.440  63.020  61.050  1.00  0.00            
ATOM    878  HD1 HYP    12      49.920  63.420  60.350  1.00  0.00            
ATOM    879  CB  HYP    12      49.500  64.580  62.640  1.00  0.00            
ATOM    880  HB1 HYP    12      49.900  65.290  63.370  1.00  0.00            
ATOM    881  HB2 HYP    12      48.900  63.830  63.170  1.00  0.00            
ATOM    882  CA  HYP    12      48.780  65.500  61.570  1.00  0.00            
ATOM    883  HA  HYP    12      48.080  64.910  60.980  1.00  0.00            
ATOM    884  C   HYP    12      48.080  66.760  62.080  1.00  0.00            
ATOM    885  O   HYP    12      48.750  67.620  62.670  1.00  0.00            
ATOM    886  N   GLY    13      46.770  66.740  62.020  1.00  0.00            
ATOM    887  H   GLY    13      46.360  65.970  61.500  1.00  0.00            
ATOM    888  CA  GLY    13      45.840  67.620  62.790  1.00  0.00            
ATOM    889  HA1 GLY    13      44.860  67.610  62.330  1.00  0.00            
ATOM    890  HA2 GLY    13      46.200  68.650  62.860  1.00  0.00            
ATOM    891  C   GLY    13      45.680  67.190  64.210  1.00  0.00            
ATOM    892  O   GLY    13      46.590  66.700  64.870  1.00  0.00            
ATOM    893  N   GLU    14      44.500  67.310  64.760  1.00  0.00            
ATOM    894  H   GLU    14      43.800  67.760  64.180  1.00  0.00            
ATOM    895  CA  GLU    14      44.110  66.980  66.170  1.00  0.00            
ATOM    896  HA  GLU    14      44.820  67.490  66.820  1.00  0.00            
ATOM    897  CB  GLU    14      42.700  67.490  66.470  1.00  0.00            
ATOM    898  HB1 GLU    14      42.030  66.810  65.930  1.00  0.00            
ATOM    899  HB2 GLU    14      42.520  68.380  65.860  1.00  0.00            
ATOM    900  CG  GLU    14      42.220  67.560  67.900  1.00  0.00            
ATOM    901  HG1 GLU    14      42.360  66.550  68.300  1.00  0.00            
ATOM    902  HG2 GLU    14      41.160  67.780  67.920  1.00  0.00            
ATOM    903  CD  GLU    14      42.920  68.550  68.660  1.00  0.00            
ATOM    904  OE1 GLU    14      42.300  69.600  69.050  1.00  0.00            
ATOM    905  OE2 GLU    14      44.100  68.340  68.960  1.00  0.00            
ATOM    906  C   GLU    14      44.230  65.440  66.410  1.00  0.00            
ATOM    907  O   GLU    14      43.610  64.630  65.660  1.00  0.00            
ATOM    908  N   PRO    15      45.080  65.030  67.370  1.00  0.00            
ATOM    909  CD  PRO    15      45.900  65.780  68.230  1.00  0.00            
ATOM    910  HD1 PRO    15      45.400  66.160  69.120  1.00  0.00            
ATOM    911  HD2 PRO    15      46.380  66.600  67.690  1.00  0.00            
ATOM    912  CG  PRO    15      47.040  64.940  68.740  1.00  0.00            
ATOM    913  HG1 PRO    15      47.370  65.280  69.720  1.00  0.00            
ATOM    914  HG2 PRO    15      47.870  64.960  68.030  1.00  0.00            
ATOM    915  CB  PRO    15      46.410  63.580  68.810  1.00  0.00            
ATOM    916  HB1 PRO    15      45.910  63.460  69.770  1.00  0.00            
ATOM    917  HB2 PRO    15      47.250  62.880  68.720  1.00  0.00            
ATOM    918  CA  PRO    15      45.350  63.600  67.690  1.00  0.00            
ATOM    919  HA  PRO    15      45.680  63.150  66.750  1.00  0.00            
ATOM    920  C   PRO    15      44.120  62.840  68.070  1.00  0.00            
ATOM    921  O   PRO    15      43.080  63.290  68.540  1.00  0.00            
ATOM    922  N   GLY    16      44.170  61.490  67.880  1.00  0.00            
ATOM    923  H   GLY    16      45.040  61.090  67.550  1.00  0.00            
ATOM    924  CA  GLY    16      43.160  60.630  68.240  1.00  0.00            
ATOM    925  HA1 GLY    16      42.410  60.810  67.470  1.00  0.00            
ATOM    926  HA2 GLY    16      42.750  61.000  69.180  1.00  0.00            
ATOM    927  C   GLY    16      43.680  59.210  68.310  1.00  0.00            
ATOM    928  O   GLY    16      44.860  58.910  68.180  1.00  0.00            
ATOM    929  N   GLN    17      42.730  58.240  68.390  1.00  0.00            
ATOM    930  H   GLN    17      41.820  58.590  68.640  1.00  0.00            
ATOM    931  CA  GLN    17      42.960  56.910  67.850  1.00  0.00            
ATOM    932  HA  GLN    17      44.030  56.710  67.890  1.00  0.00            
ATOM    933  CB  GLN    17      42.130  55.950  68.730  1.00  0.00            
ATOM    934  HB1 GLN    17      41.090  56.260  68.790  1.00  0.00            
ATOM    935  HB2 GLN    17      42.400  56.100  69.770  1.00  0.00            
ATOM    936  CG  GLN    17      42.390  54.550  68.310  1.00  0.00            
ATOM    937  HG1 GLN    17      43.450  54.420  68.110  1.00  0.00            
ATOM    938  HG2 GLN    17      41.780  54.310  67.440  1.00  0.00            
ATOM    939  CD  GLN    17      41.980  53.490  69.290  1.00  0.00            
ATOM    940  OE1 GLN    17      41.140  53.700  70.130  1.00  0.00            
ATOM    941  NE2 GLN    17      42.390  52.230  69.170  1.00  0.00            
ATOM    942 1HE2 GLN    17      43.120  52.030  68.500  1.00  0.00            
ATOM    943 2HE2 GLN    17      41.930  51.560  69.780  1.00  0.00            
ATOM    944  C   GLN    17      42.600  56.740  66.380  1.00  0.00            
ATOM    945  O   GLN    17      41.710  57.490  65.860  1.00  0.00            
ATOM    946  N   GLY    18      43.230  55.880  65.690  1.00  0.00            
ATOM    947  H   GLY    18      44.100  55.560  66.090  1.00  0.00            
ATOM    948  CA  GLY    18      42.980  55.450  64.300  1.00  0.00            
ATOM    949  HA1 GLY    18      43.890  54.900  64.050  1.00  0.00            
ATOM    950  HA2 GLY    18      42.990  56.300  63.620  1.00  0.00            
ATOM    951  C   GLY    18      41.730  54.690  64.020  1.00  0.00            
ATOM    952  O   GLY    18      41.000  54.170  64.870  1.00  0.00            
ATOM    953  N   LEU    19      41.440  54.650  62.720  1.00  0.00            
ATOM    954  H   LEU    19      42.170  54.980  62.100  1.00  0.00            
ATOM    955  CA  LEU    19      40.280  53.890  62.130  1.00  0.00            
ATOM    956  HA  LEU    19      39.490  54.110  62.840  1.00  0.00            
ATOM    957  CB  LEU    19      39.800  54.560  60.840  1.00  0.00            
ATOM    958  HB1 LEU    19      39.360  53.720  60.300  1.00  0.00            
ATOM    959  HB2 LEU    19      40.670  55.040  60.370  1.00  0.00            
ATOM    960  CG  LEU    19      38.630  55.610  61.010  1.00  0.00            
ATOM    961  HG  LEU    19      37.820  55.070  61.490  1.00  0.00            
ATOM    962  CD1 LEU    19      38.900  56.790  61.910  1.00  0.00            
ATOM    963 1HD1 LEU    19      38.940  56.420  62.940  1.00  0.00            
ATOM    964 2HD1 LEU    19      39.770  57.380  61.620  1.00  0.00            
ATOM    965 3HD1 LEU    19      38.080  57.510  61.900  1.00  0.00            
ATOM    966  CD2 LEU    19      38.320  56.060  59.630  1.00  0.00            
ATOM    967 1HD2 LEU    19      37.430  56.680  59.660  1.00  0.00            
ATOM    968 2HD2 LEU    19      39.160  56.570  59.160  1.00  0.00            
ATOM    969 3HD2 LEU    19      38.050  55.190  59.030  1.00  0.00            
ATOM    970  C   LEU    19      40.640  52.440  62.080  1.00  0.00            
ATOM    971  O   LEU    19      41.840  52.150  61.910  1.00  0.00            
ATOM    972  N   ARG    20      39.640  51.500  62.140  1.00  0.00            
ATOM    973  H   ARG    20      38.690  51.810  62.280  1.00  0.00            
ATOM    974  CA  ARG    20      39.920  50.120  61.760  1.00  0.00            
ATOM    975  HA  ARG    20      40.630  49.840  62.540  1.00  0.00            
ATOM    976  CB  ARG    20      38.540  49.380  61.690  1.00  0.00            
ATOM    977  HB1 ARG    20      38.040  49.680  60.770  1.00  0.00            
ATOM    978  HB2 ARG    20      37.960  49.620  62.580  1.00  0.00            
ATOM    979  CG  ARG    20      38.690  47.840  61.740  1.00  0.00            
ATOM    980  HG1 ARG    20      39.080  47.510  62.700  1.00  0.00            
ATOM    981  HG2 ARG    20      39.430  47.600  60.970  1.00  0.00            
ATOM    982  CD  ARG    20      37.430  46.990  61.380  1.00  0.00            
ATOM    983  HD1 ARG    20      37.120  47.210  60.360  1.00  0.00            
ATOM    984  HD2 ARG    20      36.680  47.240  62.140  1.00  0.00            
ATOM    985  NE  ARG    20      37.620  45.490  61.550  1.00  0.00            
ATOM    986  HE  ARG    20      38.500  45.220  61.980  1.00  0.00            
ATOM    987  CZ  ARG    20      36.710  44.560  61.400  1.00  0.00            
ATOM    988  NH1 ARG    20      35.570  44.830  60.840  1.00  0.00            
ATOM    989 1HH1 ARG    20      35.430  45.810  60.660  1.00  0.00            
ATOM    990 2HH1 ARG    20      34.930  44.060  60.680  1.00  0.00            
ATOM    991  NH2 ARG    20      36.880  43.420  62.040  1.00  0.00            
ATOM    992 1HH2 ARG    20      37.720  43.230  62.570  1.00  0.00            
ATOM    993 2HH2 ARG    20      36.220  42.670  61.870  1.00  0.00            
ATOM    994  C   ARG    20      40.700  50.060  60.470  1.00  0.00            
ATOM    995  O   ARG    20      40.450  50.830  59.530  1.00  0.00            
ATOM    996  N   GLY    21      41.790  49.240  60.480  1.00  0.00            
ATOM    997  H   GLY    21      42.070  48.620  61.220  1.00  0.00            
ATOM    998  CA  GLY    21      42.660  49.070  59.300  1.00  0.00            
ATOM    999  HA1 GLY    21      43.450  48.370  59.550  1.00  0.00            
ATOM   1000  HA2 GLY    21      43.110  50.030  59.050  1.00  0.00            
ATOM   1001  C   GLY    21      41.980  48.490  58.080  1.00  0.00            
ATOM   1002  O   GLY    21      40.830  48.210  58.120  1.00  0.00            
ATOM   1003  N   PRO    22      42.720  48.440  56.940  1.00  0.00            
ATOM   1004  CD  PRO    22      44.170  48.770  56.810  1.00  0.00            
ATOM   1005  HD1 PRO    22      44.790  48.370  57.620  1.00  0.00            
ATOM   1006  HD2 PRO    22      44.150  49.850  56.640  1.00  0.00            
ATOM   1007  CG  PRO    22      44.680  48.180  55.580  1.00  0.00            
ATOM   1008  HG1 PRO    22      45.040  47.160  55.710  1.00  0.00            
ATOM   1009  HG2 PRO    22      45.340  48.860  55.030  1.00  0.00            
ATOM   1010  CB  PRO    22      43.400  48.160  54.650  1.00  0.00            
ATOM   1011  HB1 PRO    22      43.340  47.390  53.880  1.00  0.00            
ATOM   1012  HB2 PRO    22      43.210  49.200  54.380  1.00  0.00            
ATOM   1013  CA  PRO    22      42.310  47.800  55.640  1.00  0.00            
ATOM   1014  HA  PRO    22      41.390  48.280  55.320  1.00  0.00            
ATOM   1015  C   PRO    22      42.090  46.270  55.850  1.00  0.00            
ATOM   1016  O   PRO    22      42.680  45.640  56.750  1.00  0.00            
ATOM   1017  N   HYP    23      41.260  45.620  54.980  1.00  0.00            
ATOM   1018  CD2 HYP    23      40.450  46.360  53.980  1.00  0.00            
ATOM   1019 1HD2 HYP    23      41.160  46.990  53.440  1.00  0.00            
ATOM   1020 2HD2 HYP    23      39.650  46.900  54.480  1.00  0.00            
ATOM   1021  CG  HYP    23      39.920  45.230  53.040  1.00  0.00            
ATOM   1022  HG  HYP    23      40.690  45.070  52.280  1.00  0.00            
ATOM   1023  OD1 HYP    23      38.770  45.600  52.330  1.00  0.00            
ATOM   1024  HD1 HYP    23      39.050  46.160  51.600  1.00  0.00            
ATOM   1025  CB  HYP    23      39.780  44.010  53.930  1.00  0.00            
ATOM   1026  HB1 HYP    23      39.850  43.090  53.350  1.00  0.00            
ATOM   1027  HB2 HYP    23      38.810  44.120  54.430  1.00  0.00            
ATOM   1028  CA  HYP    23      40.920  44.220  54.960  1.00  0.00            
ATOM   1029  HA  HYP    23      40.500  43.870  55.910  1.00  0.00            
ATOM   1030  C   HYP    23      42.230  43.420  54.610  1.00  0.00            
ATOM   1031  O   HYP    23      43.280  43.880  54.130  1.00  0.00            
ATOM   1032  N   GLY    24      42.120  42.120  54.940  1.00  0.00            
ATOM   1033  H   GLY    24      41.260  41.810  55.380  1.00  0.00            
ATOM   1034  CA  GLY    24      43.260  41.230  55.030  1.00  0.00            
ATOM   1035  HA1 GLY    24      42.970  40.390  55.650  1.00  0.00            
ATOM   1036  HA2 GLY    24      44.120  41.650  55.540  1.00  0.00            
ATOM   1037  C   GLY    24      43.770  40.600  53.670  1.00  0.00            
ATOM   1038  O   GLY    24      43.120  40.860  52.650  1.00  0.00            
ATOM   1039  N   PRO    25      44.820  39.730  53.710  1.00  0.00            
ATOM   1040  CD  PRO    25      45.620  39.390  54.870  1.00  0.00            
ATOM   1041  HD1 PRO    25      45.070  39.100  55.770  1.00  0.00            
ATOM   1042  HD2 PRO    25      46.370  40.150  55.040  1.00  0.00            
ATOM   1043  CG  PRO    25      46.390  38.190  54.470  1.00  0.00            
ATOM   1044  HG1 PRO    25      45.720  37.360  54.700  1.00  0.00            
ATOM   1045  HG2 PRO    25      47.330  38.160  55.030  1.00  0.00            
ATOM   1046  CB  PRO    25      46.570  38.420  52.930  1.00  0.00            
ATOM   1047  HB1 PRO    25      46.820  37.420  52.550  1.00  0.00            
ATOM   1048  HB2 PRO    25      47.320  39.200  52.820  1.00  0.00            
ATOM   1049  CA  PRO    25      45.170  38.900  52.560  1.00  0.00            
ATOM   1050  HA  PRO    25      45.240  39.530  51.670  1.00  0.00            
ATOM   1051  C   PRO    25      44.220  37.730  52.290  1.00  0.00            
ATOM   1052  O   PRO    25      43.420  37.460  53.160  1.00  0.00            
ATOM   1053  N   HYP    26      44.400  37.030  51.110  1.00  0.00            
ATOM   1054  CD2 HYP    26      45.120  37.370  49.880  1.00  0.00            
ATOM   1055 1HD2 HYP    26      46.190  37.270  50.110  1.00  0.00            
ATOM   1056 2HD2 HYP    26      44.800  38.340  49.520  1.00  0.00            
ATOM   1057  CG  HYP    26      44.840  36.240  48.870  1.00  0.00            
ATOM   1058  HG  HYP    26      45.470  35.410  49.180  1.00  0.00            
ATOM   1059  OD1 HYP    26      45.070  36.690  47.540  1.00  0.00            
ATOM   1060  HD1 HYP    26      44.530  36.130  46.980  1.00  0.00            
ATOM   1061  CB  HYP    26      43.440  35.930  49.170  1.00  0.00            
ATOM   1062  HB1 HYP    26      43.310  34.870  48.980  1.00  0.00            
ATOM   1063  HB2 HYP    26      42.710  36.660  48.810  1.00  0.00            
ATOM   1064  CA  HYP    26      43.330  36.020  50.680  1.00  0.00            
ATOM   1065  HA  HYP    26      42.340  36.440  50.880  1.00  0.00            
ATOM   1066  C   HYP    26      43.480  34.670  51.450  1.00  0.00            
ATOM   1067  O   HYP    26      44.560  34.400  52.060  1.00  0.00            
ATOM   1068  N   GLY    27      42.420  33.990  51.530  1.00  0.00            
ATOM   1069  H   GLY    27      41.570  34.320  51.100  1.00  0.00            
ATOM   1070  CA  GLY    27      42.350  32.750  52.200  1.00  0.00            
ATOM   1071  HA1 GLY    27      41.300  32.450  52.300  1.00  0.00            
ATOM   1072  HA2 GLY    27      42.760  32.820  53.210  1.00  0.00            
ATOM   1073  C   GLY    27      43.280  31.630  51.520  1.00  0.00            
ATOM   1074  O   GLY    27      43.710  31.870  50.360  1.00  0.00            
ATOM   1075  N   PRO    28      43.640  30.550  52.230  1.00  0.00            
ATOM   1076  CD  PRO    28      43.570  30.380  53.710  1.00  0.00            
ATOM   1077  HD1 PRO    28      42.570  30.100  54.050  1.00  0.00            
ATOM   1078  HD2 PRO    28      43.800  31.290  54.250  1.00  0.00            
ATOM   1079  CG  PRO    28      44.490  29.210  54.130  1.00  0.00            
ATOM   1080  HG1 PRO    28      44.060  28.720  55.000  1.00  0.00            
ATOM   1081  HG2 PRO    28      45.540  29.490  54.270  1.00  0.00            
ATOM   1082  CB  PRO    28      44.560  28.460  52.880  1.00  0.00            
ATOM   1083  HB1 PRO    28      43.710  27.780  52.840  1.00  0.00            
ATOM   1084  HB2 PRO    28      45.550  28.010  52.840  1.00  0.00            
ATOM   1085  CA  PRO    28      44.440  29.450  51.710  1.00  0.00            
ATOM   1086  HA  PRO    28      45.380  29.890  51.380  1.00  0.00            
ATOM   1087  C   PRO    28      43.810  28.750  50.410  1.00  0.00            
ATOM   1088  O   PRO    28      42.570  28.690  50.290  1.00  0.00            
ATOM   1089  N   HYP    29      44.610  28.130  49.580  1.00  0.00            
ATOM   1090  CD2 HYP    29      46.110  28.180  49.580  1.00  0.00            
ATOM   1091 1HD2 HYP    29      46.430  27.970  50.610  1.00  0.00            
ATOM   1092 2HD2 HYP    29      46.490  29.110  49.170  1.00  0.00            
ATOM   1093  CG  HYP    29      46.450  26.970  48.840  1.00  0.00            
ATOM   1094  HG  HYP    29      46.200  26.100  49.450  1.00  0.00            
ATOM   1095  OD1 HYP    29      47.780  26.860  48.380  1.00  0.00            
ATOM   1096  HD1 HYP    29      48.260  26.260  48.970  1.00  0.00            
ATOM   1097  CB  HYP    29      45.440  26.970  47.730  1.00  0.00            
ATOM   1098  HB1 HYP    29      45.310  26.000  47.270  1.00  0.00            
ATOM   1099  HB2 HYP    29      45.740  27.620  46.900  1.00  0.00            
ATOM   1100  CA  HYP    29      44.160  27.400  48.410  1.00  0.00            
ATOM   1101  HA  HYP    29      43.560  28.050  47.760  1.00  0.00            
ATOM   1102  C   HYP    29      43.290  26.180  48.720  1.00  0.00            
ATOM   1103  O   HYP    29      43.260  25.570  49.770  1.00  0.00            
ATOM   1104  N   GLY    30      42.470  25.830  47.710  1.00  0.00            
ATOM   1105  H   GLY    30      42.550  26.380  46.870  1.00  0.00            
ATOM   1106  CA  GLY    30      41.810  24.510  47.640  1.00  0.00            
ATOM   1107  HA1 GLY    30      41.010  24.620  46.910  1.00  0.00            
ATOM   1108  HA2 GLY    30      41.470  24.210  48.640  1.00  0.00            
ATOM   1109  C   GLY    30      42.810  23.490  47.110  1.00  0.00            
ATOM   1110  O   GLY    30      44.050  23.510  47.210  1.00  0.00            
ATOM   1111  N   NH2    31      42.280  22.480  46.380  1.00  0.00            
ATOM   1112  H1  NH2    31      41.320  22.270  46.120  1.00  0.00            
ATOM   1113  H2  NH2    31      42.870  21.810  45.910  1.00  0.00            
TER
