# Supplementary material for: A solution structure analysis reveals a bent collagen triple helix in the complement activation recognition molecule mannan-binding lectin
Source: J Biol Chem. 2022 Dec 15;299(2):102799. doi: 10.1016/j.jbc.2022.102799 (PMC9898670; doi:10.1016/j.jbc.2022.102799)
Supplement: top10-mblN [file mmc6.zip › 8-MBL-native_5276.pdb]

ATOM      1  CH3 ACE     1      71.390  81.360  42.960  1.00  0.00            
ATOM      2 1HH3 ACE     1      70.930  81.210  41.990  1.00  0.00            
ATOM      3 2HH3 ACE     1      71.960  82.290  42.980  1.00  0.00            
ATOM      4 3HH3 ACE     1      72.120  80.590  43.220  1.00  0.00            
ATOM      5  C   ACE     1      70.230  81.440  43.960  1.00  0.00            
ATOM      6  O   ACE     1      70.010  80.560  44.790  1.00  0.00            
ATOM      7  N   PRO     2      69.270  82.390  43.810  1.00  0.00            
ATOM      8  CD  PRO     2      69.400  83.640  43.100  1.00  0.00            
ATOM      9  HD1 PRO     2      69.080  83.570  42.060  1.00  0.00            
ATOM     10  HD2 PRO     2      70.390  84.090  43.140  1.00  0.00            
ATOM     11  CG  PRO     2      68.400  84.520  43.830  1.00  0.00            
ATOM     12  HG1 PRO     2      68.110  85.380  43.240  1.00  0.00            
ATOM     13  HG2 PRO     2      68.740  84.970  44.760  1.00  0.00            
ATOM     14  CB  PRO     2      67.250  83.590  44.080  1.00  0.00            
ATOM     15  HB1 PRO     2      66.480  83.530  43.310  1.00  0.00            
ATOM     16  HB2 PRO     2      66.690  83.960  44.940  1.00  0.00            
ATOM     17  CA  PRO     2      67.950  82.320  44.440  1.00  0.00            
ATOM     18  HA  PRO     2      68.060  82.310  45.530  1.00  0.00            
ATOM     19  C   PRO     2      67.040  81.160  43.970  1.00  0.00            
ATOM     20  O   PRO     2      66.720  81.070  42.780  1.00  0.00            
ATOM     21  N   HYP     3      66.610  80.250  44.870  1.00  0.00            
ATOM     22  CD2 HYP     3      66.860  80.180  46.310  1.00  0.00            
ATOM     23 1HD2 HYP     3      66.200  80.930  46.740  1.00  0.00            
ATOM     24 2HD2 HYP     3      67.940  80.340  46.430  1.00  0.00            
ATOM     25  CG  HYP     3      66.510  78.710  46.690  1.00  0.00            
ATOM     26  HG  HYP     3      66.330  78.590  47.760  1.00  0.00            
ATOM     27  OD1 HYP     3      67.530  77.840  46.370  1.00  0.00            
ATOM     28  HD1 HYP     3      67.190  76.940  46.410  1.00  0.00            
ATOM     29  CB  HYP     3      65.290  78.370  45.850  1.00  0.00            
ATOM     30  HB1 HYP     3      64.430  78.840  46.320  1.00  0.00            
ATOM     31  HB2 HYP     3      65.200  77.300  45.710  1.00  0.00            
ATOM     32  CA  HYP     3      65.700  79.160  44.460  1.00  0.00            
ATOM     33  HA  HYP     3      66.270  78.500  43.810  1.00  0.00            
ATOM     34  C   HYP     3      64.360  79.660  43.870  1.00  0.00            
ATOM     35  O   HYP     3      63.980  80.850  44.060  1.00  0.00            
ATOM     36  N   GLY     4      63.680  78.730  43.200  1.00  0.00            
ATOM     37  H   GLY     4      64.110  77.860  42.910  1.00  0.00            
ATOM     38  CA  GLY     4      62.300  78.800  42.640  1.00  0.00            
ATOM     39  HA1 GLY     4      62.170  77.870  42.100  1.00  0.00            
ATOM     40  HA2 GLY     4      62.200  79.620  41.930  1.00  0.00            
ATOM     41  C   GLY     4      61.160  78.920  43.720  1.00  0.00            
ATOM     42  O   GLY     4      61.420  78.720  44.950  1.00  0.00            
ATOM     43  N   PRO     5      59.910  79.040  43.220  1.00  0.00            
ATOM     44  CD  PRO     5      59.550  79.430  41.910  1.00  0.00            
ATOM     45  HD1 PRO     5      60.140  78.850  41.200  1.00  0.00            
ATOM     46  HD2 PRO     5      59.750  80.500  41.840  1.00  0.00            
ATOM     47  CG  PRO     5      58.090  79.070  41.780  1.00  0.00            
ATOM     48  HG1 PRO     5      58.100  77.980  41.690  1.00  0.00            
ATOM     49  HG2 PRO     5      57.500  79.480  40.960  1.00  0.00            
ATOM     50  CB  PRO     5      57.560  79.450  43.210  1.00  0.00            
ATOM     51  HB1 PRO     5      56.620  78.940  43.400  1.00  0.00            
ATOM     52  HB2 PRO     5      57.540  80.520  43.420  1.00  0.00            
ATOM     53  CA  PRO     5      58.680  79.000  44.110  1.00  0.00            
ATOM     54  HA  PRO     5      58.750  79.750  44.890  1.00  0.00            
ATOM     55  C   PRO     5      58.490  77.650  44.670  1.00  0.00            
ATOM     56  O   PRO     5      59.070  76.730  44.120  1.00  0.00            
ATOM     57  N   HYP     6      57.710  77.460  45.720  1.00  0.00            
ATOM     58  CD2 HYP     6      57.110  78.540  46.540  1.00  0.00            
ATOM     59 1HD2 HYP     6      56.200  78.900  46.060  1.00  0.00            
ATOM     60 2HD2 HYP     6      57.900  79.270  46.720  1.00  0.00            
ATOM     61  CG  HYP     6      56.830  77.860  47.910  1.00  0.00            
ATOM     62  HG  HYP     6      55.950  78.270  48.410  1.00  0.00            
ATOM     63  OD1 HYP     6      57.990  78.020  48.690  1.00  0.00            
ATOM     64  HD1 HYP     6      57.980  77.580  49.540  1.00  0.00            
ATOM     65  CB  HYP     6      56.470  76.420  47.540  1.00  0.00            
ATOM     66  HB1 HYP     6      55.440  76.580  47.220  1.00  0.00            
ATOM     67  HB2 HYP     6      56.500  75.680  48.340  1.00  0.00            
ATOM     68  CA  HYP     6      57.370  76.210  46.320  1.00  0.00            
ATOM     69  HA  HYP     6      58.320  75.780  46.640  1.00  0.00            
ATOM     70  C   HYP     6      56.710  75.260  45.330  1.00  0.00            
ATOM     71  O   HYP     6      56.010  75.650  44.420  1.00  0.00            
ATOM     72  N   GLY     7      56.970  73.990  45.450  1.00  0.00            
ATOM     73  H   GLY     7      57.440  73.790  46.320  1.00  0.00            
ATOM     74  CA  GLY     7      56.300  72.880  44.770  1.00  0.00            
ATOM     75  HA1 GLY     7      56.820  72.010  45.150  1.00  0.00            
ATOM     76  HA2 GLY     7      56.510  72.860  43.700  1.00  0.00            
ATOM     77  C   GLY     7      54.850  72.770  45.050  1.00  0.00            
ATOM     78  O   GLY     7      54.290  73.480  45.880  1.00  0.00            
ATOM     79  N   PRO     8      54.190  71.920  44.270  1.00  0.00            
ATOM     80  CD  PRO     8      54.750  70.960  43.400  1.00  0.00            
ATOM     81  HD1 PRO     8      55.660  70.620  43.890  1.00  0.00            
ATOM     82  HD2 PRO     8      54.980  71.600  42.550  1.00  0.00            
ATOM     83  CG  PRO     8      53.710  69.920  43.040  1.00  0.00            
ATOM     84  HG1 PRO     8      53.740  69.100  43.750  1.00  0.00            
ATOM     85  HG2 PRO     8      53.880  69.580  42.030  1.00  0.00            
ATOM     86  CB  PRO     8      52.420  70.700  43.170  1.00  0.00            
ATOM     87  HB1 PRO     8      51.540  70.070  43.310  1.00  0.00            
ATOM     88  HB2 PRO     8      52.250  71.220  42.220  1.00  0.00            
ATOM     89  CA  PRO     8      52.700  71.720  44.300  1.00  0.00            
ATOM     90  HA  PRO     8      52.240  72.680  44.100  1.00  0.00            
ATOM     91  C   PRO     8      52.220  71.030  45.590  1.00  0.00            
ATOM     92  O   PRO     8      53.100  70.370  46.280  1.00  0.00            
ATOM     93  N   HYP     9      50.930  70.990  45.940  1.00  0.00            
ATOM     94  CD2 HYP     9      49.760  71.480  45.150  1.00  0.00            
ATOM     95 1HD2 HYP     9      49.430  70.690  44.470  1.00  0.00            
ATOM     96 2HD2 HYP     9      50.040  72.350  44.550  1.00  0.00            
ATOM     97  CG  HYP     9      48.750  71.790  46.300  1.00  0.00            
ATOM     98  HG  HYP     9      47.720  71.790  45.950  1.00  0.00            
ATOM     99  OD1 HYP     9      49.030  73.090  46.840  1.00  0.00            
ATOM    100  HD1 HYP     9      49.120  73.750  46.140  1.00  0.00            
ATOM    101  CB  HYP     9      49.020  70.830  47.360  1.00  0.00            
ATOM    102  HB1 HYP     9      48.300  70.030  47.200  1.00  0.00            
ATOM    103  HB2 HYP     9      48.950  71.320  48.330  1.00  0.00            
ATOM    104  CA  HYP     9      50.420  70.380  47.100  1.00  0.00            
ATOM    105  HA  HYP     9      50.910  70.810  47.970  1.00  0.00            
ATOM    106  C   HYP     9      50.580  68.870  47.110  1.00  0.00            
ATOM    107  O   HYP     9      50.720  68.100  46.140  1.00  0.00            
ATOM    108  N   GLY    10      50.690  68.410  48.370  1.00  0.00            
ATOM    109  H   GLY    10      50.820  69.130  49.060  1.00  0.00            
ATOM    110  CA  GLY    10      50.970  67.070  48.850  1.00  0.00            
ATOM    111  HA1 GLY    10      50.950  67.170  49.930  1.00  0.00            
ATOM    112  HA2 GLY    10      51.910  66.650  48.490  1.00  0.00            
ATOM    113  C   GLY    10      49.800  66.040  48.440  1.00  0.00            
ATOM    114  O   GLY    10      48.710  66.480  48.050  1.00  0.00            
ATOM    115  N   PRO    11      49.990  64.730  48.690  1.00  0.00            
ATOM    116  CD  PRO    11      51.200  64.130  49.180  1.00  0.00            
ATOM    117  HD1 PRO    11      51.550  64.630  50.080  1.00  0.00            
ATOM    118  HD2 PRO    11      52.000  64.180  48.440  1.00  0.00            
ATOM    119  CG  PRO    11      50.850  62.650  49.460  1.00  0.00            
ATOM    120  HG1 PRO    11      50.490  62.560  50.480  1.00  0.00            
ATOM    121  HG2 PRO    11      51.690  61.980  49.270  1.00  0.00            
ATOM    122  CB  PRO    11      49.630  62.450  48.530  1.00  0.00            
ATOM    123  HB1 PRO    11      48.990  61.640  48.900  1.00  0.00            
ATOM    124  HB2 PRO    11      49.970  62.120  47.550  1.00  0.00            
ATOM    125  CA  PRO    11      48.940  63.800  48.310  1.00  0.00            
ATOM    126  HA  PRO    11      48.640  64.020  47.290  1.00  0.00            
ATOM    127  C   PRO    11      47.670  64.060  49.120  1.00  0.00            
ATOM    128  O   PRO    11      47.770  64.410  50.280  1.00  0.00            
ATOM    129  N   HYP    12      46.460  63.770  48.540  1.00  0.00            
ATOM    130  CD2 HYP    12      46.110  63.400  47.200  1.00  0.00            
ATOM    131 1HD2 HYP    12      45.900  62.330  47.150  1.00  0.00            
ATOM    132 2HD2 HYP    12      46.670  63.740  46.320  1.00  0.00            
ATOM    133  CG  HYP    12      44.850  64.120  47.000  1.00  0.00            
ATOM    134  HG  HYP    12      44.340  63.650  46.160  1.00  0.00            
ATOM    135  OD1 HYP    12      45.070  65.470  46.640  1.00  0.00            
ATOM    136  HD1 HYP    12      44.270  65.650  46.150  1.00  0.00            
ATOM    137  CB  HYP    12      44.060  63.830  48.350  1.00  0.00            
ATOM    138  HB1 HYP    12      43.710  62.800  48.260  1.00  0.00            
ATOM    139  HB2 HYP    12      43.250  64.530  48.550  1.00  0.00            
ATOM    140  CA  HYP    12      45.250  63.940  49.260  1.00  0.00            
ATOM    141  HA  HYP    12      45.310  64.960  49.650  1.00  0.00            
ATOM    142  C   HYP    12      45.060  63.020  50.490  1.00  0.00            
ATOM    143  O   HYP    12      45.360  61.820  50.410  1.00  0.00            
ATOM    144  N   GLY    13      44.350  63.520  51.530  1.00  0.00            
ATOM    145  H   GLY    13      44.190  64.520  51.530  1.00  0.00            
ATOM    146  CA  GLY    13      44.170  62.750  52.790  1.00  0.00            
ATOM    147  HA1 GLY    13      43.550  63.280  53.510  1.00  0.00            
ATOM    148  HA2 GLY    13      45.140  62.570  53.260  1.00  0.00            
ATOM    149  C   GLY    13      43.550  61.330  52.630  1.00  0.00            
ATOM    150  O   GLY    13      42.520  61.200  52.000  1.00  0.00            
ATOM    151  N   GLU    14      44.060  60.330  53.340  1.00  0.00            
ATOM    152  H   GLU    14      44.810  60.510  54.000  1.00  0.00            
ATOM    153  CA  GLU    14      43.540  58.980  53.230  1.00  0.00            
ATOM    154  HA  GLU    14      43.180  58.840  52.220  1.00  0.00            
ATOM    155  CB  GLU    14      44.780  58.080  53.580  1.00  0.00            
ATOM    156  HB1 GLU    14      44.400  57.230  54.150  1.00  0.00            
ATOM    157  HB2 GLU    14      45.460  58.620  54.230  1.00  0.00            
ATOM    158  CG  GLU    14      45.530  57.640  52.320  1.00  0.00            
ATOM    159  HG1 GLU    14      45.900  58.580  51.910  1.00  0.00            
ATOM    160  HG2 GLU    14      44.790  57.210  51.650  1.00  0.00            
ATOM    161  CD  GLU    14      46.600  56.530  52.470  1.00  0.00            
ATOM    162  OE1 GLU    14      46.740  55.640  51.660  1.00  0.00            
ATOM    163  OE2 GLU    14      47.380  56.570  53.450  1.00  0.00            
ATOM    164  C   GLU    14      42.280  58.730  54.110  1.00  0.00            
ATOM    165  O   GLU    14      41.290  58.190  53.570  1.00  0.00            
ATOM    166  N   PRO    15      42.200  59.240  55.370  1.00  0.00            
ATOM    167  CD  PRO    15      40.890  59.490  55.900  1.00  0.00            
ATOM    168  HD1 PRO    15      40.180  58.690  55.710  1.00  0.00            
ATOM    169  HD2 PRO    15      40.440  60.430  55.590  1.00  0.00            
ATOM    170  CG  PRO    15      41.240  59.670  57.430  1.00  0.00            
ATOM    171  HG1 PRO    15      41.480  58.780  58.010  1.00  0.00            
ATOM    172  HG2 PRO    15      40.470  60.310  57.860  1.00  0.00            
ATOM    173  CB  PRO    15      42.620  60.400  57.350  1.00  0.00            
ATOM    174  HB1 PRO    15      43.100  60.480  58.320  1.00  0.00            
ATOM    175  HB2 PRO    15      42.480  61.430  57.030  1.00  0.00            
ATOM    176  CA  PRO    15      43.330  59.610  56.280  1.00  0.00            
ATOM    177  HA  PRO    15      43.940  60.380  55.820  1.00  0.00            
ATOM    178  C   PRO    15      44.260  58.480  56.830  1.00  0.00            
ATOM    179  O   PRO    15      44.010  57.300  56.660  1.00  0.00            
ATOM    180  N   GLY    16      45.430  58.850  57.420  1.00  0.00            
ATOM    181  H   GLY    16      45.540  59.850  57.440  1.00  0.00            
ATOM    182  CA  GLY    16      46.360  57.830  58.060  1.00  0.00            
ATOM    183  HA1 GLY    16      47.370  57.890  57.640  1.00  0.00            
ATOM    184  HA2 GLY    16      46.010  56.840  57.790  1.00  0.00            
ATOM    185  C   GLY    16      46.480  57.870  59.580  1.00  0.00            
ATOM    186  O   GLY    16      47.050  56.930  60.140  1.00  0.00            
ATOM    187  N   GLN    17      45.980  58.920  60.220  1.00  0.00            
ATOM    188  H   GLN    17      45.630  59.630  59.590  1.00  0.00            
ATOM    189  CA  GLN    17      45.920  59.070  61.680  1.00  0.00            
ATOM    190  HA  GLN    17      46.750  58.580  62.190  1.00  0.00            
ATOM    191  CB  GLN    17      46.030  60.520  62.080  1.00  0.00            
ATOM    192  HB1 GLN    17      46.000  60.550  63.170  1.00  0.00            
ATOM    193  HB2 GLN    17      45.300  61.160  61.570  1.00  0.00            
ATOM    194  CG  GLN    17      47.360  61.190  61.690  1.00  0.00            
ATOM    195  HG1 GLN    17      47.290  61.330  60.610  1.00  0.00            
ATOM    196  HG2 GLN    17      48.270  60.650  61.950  1.00  0.00            
ATOM    197  CD  GLN    17      47.540  62.650  62.160  1.00  0.00            
ATOM    198  OE1 GLN    17      46.650  63.150  62.820  1.00  0.00            
ATOM    199  NE2 GLN    17      48.700  63.220  62.160  1.00  0.00            
ATOM    200 1HE2 GLN    17      49.430  62.690  61.710  1.00  0.00            
ATOM    201 2HE2 GLN    17      48.880  64.110  62.600  1.00  0.00            
ATOM    202  C   GLN    17      44.690  58.490  62.410  1.00  0.00            
ATOM    203  O   GLN    17      43.650  58.150  61.770  1.00  0.00            
ATOM    204  N   GLY    18      44.670  58.500  63.710  1.00  0.00            
ATOM    205  H   GLY    18      45.520  58.780  64.180  1.00  0.00            
ATOM    206  CA  GLY    18      43.570  57.960  64.570  1.00  0.00            
ATOM    207  HA1 GLY    18      42.630  58.250  64.100  1.00  0.00            
ATOM    208  HA2 GLY    18      43.640  58.410  65.560  1.00  0.00            
ATOM    209  C   GLY    18      43.710  56.560  64.870  1.00  0.00            
ATOM    210  O   GLY    18      44.860  56.020  64.940  1.00  0.00            
ATOM    211  N   LEU    19      42.530  55.850  64.980  1.00  0.00            
ATOM    212  H   LEU    19      41.700  56.340  64.680  1.00  0.00            
ATOM    213  CA  LEU    19      42.570  54.380  65.320  1.00  0.00            
ATOM    214  HA  LEU    19      43.550  54.250  65.770  1.00  0.00            
ATOM    215  CB  LEU    19      41.450  54.140  66.360  1.00  0.00            
ATOM    216  HB1 LEU    19      40.540  53.950  65.790  1.00  0.00            
ATOM    217  HB2 LEU    19      41.210  55.040  66.920  1.00  0.00            
ATOM    218  CG  LEU    19      41.630  52.940  67.410  1.00  0.00            
ATOM    219  HG  LEU    19      40.720  52.770  67.990  1.00  0.00            
ATOM    220  CD1 LEU    19      41.950  51.600  66.740  1.00  0.00            
ATOM    221 1HD1 LEU    19      41.780  50.780  67.440  1.00  0.00            
ATOM    222 2HD1 LEU    19      41.340  51.480  65.850  1.00  0.00            
ATOM    223 3HD1 LEU    19      42.980  51.610  66.370  1.00  0.00            
ATOM    224  CD2 LEU    19      42.800  53.210  68.340  1.00  0.00            
ATOM    225 1HD2 LEU    19      42.460  53.960  69.060  1.00  0.00            
ATOM    226 2HD2 LEU    19      43.100  52.280  68.800  1.00  0.00            
ATOM    227 3HD2 LEU    19      43.610  53.510  67.690  1.00  0.00            
ATOM    228  C   LEU    19      42.470  53.570  64.020  1.00  0.00            
ATOM    229  O   LEU    19      41.660  53.870  63.150  1.00  0.00            
ATOM    230  N   ARG    20      43.270  52.470  63.870  1.00  0.00            
ATOM    231  H   ARG    20      43.880  52.190  64.630  1.00  0.00            
ATOM    232  CA  ARG    20      43.240  51.600  62.670  1.00  0.00            
ATOM    233  HA  ARG    20      43.100  52.330  61.880  1.00  0.00            
ATOM    234  CB  ARG    20      44.540  50.770  62.580  1.00  0.00            
ATOM    235  HB1 ARG    20      44.420  49.870  63.170  1.00  0.00            
ATOM    236  HB2 ARG    20      45.340  51.360  63.040  1.00  0.00            
ATOM    237  CG  ARG    20      44.840  50.450  61.150  1.00  0.00            
ATOM    238  HG1 ARG    20      44.790  51.390  60.590  1.00  0.00            
ATOM    239  HG2 ARG    20      44.130  49.700  60.810  1.00  0.00            
ATOM    240  CD  ARG    20      46.210  49.890  61.010  1.00  0.00            
ATOM    241  HD1 ARG    20      46.230  48.960  61.580  1.00  0.00            
ATOM    242  HD2 ARG    20      46.980  50.550  61.430  1.00  0.00            
ATOM    243  NE  ARG    20      46.340  49.580  59.550  1.00  0.00            
ATOM    244  HE  ARG    20      45.660  49.940  58.900  1.00  0.00            
ATOM    245  CZ  ARG    20      47.280  48.800  59.080  1.00  0.00            
ATOM    246  NH1 ARG    20      48.140  48.240  59.840  1.00  0.00            
ATOM    247 1HH1 ARG    20      48.030  48.160  60.840  1.00  0.00            
ATOM    248 2HH1 ARG    20      49.020  47.880  59.490  1.00  0.00            
ATOM    249  NH2 ARG    20      47.240  48.520  57.760  1.00  0.00            
ATOM    250 1HH2 ARG    20      46.590  49.070  57.220  1.00  0.00            
ATOM    251 2HH2 ARG    20      47.760  47.750  57.350  1.00  0.00            
ATOM    252  C   ARG    20      41.990  50.840  62.700  1.00  0.00            
ATOM    253  O   ARG    20      41.540  50.370  63.740  1.00  0.00            
ATOM    254  N   GLY    21      41.280  50.670  61.520  1.00  0.00            
ATOM    255  H   GLY    21      41.710  51.140  60.740  1.00  0.00            
ATOM    256  CA  GLY    21      40.050  50.020  61.240  1.00  0.00            
ATOM    257  HA1 GLY    21      39.820  50.180  60.180  1.00  0.00            
ATOM    258  HA2 GLY    21      39.410  50.590  61.910  1.00  0.00            
ATOM    259  C   GLY    21      40.070  48.500  61.520  1.00  0.00            
ATOM    260  O   GLY    21      41.160  47.880  61.610  1.00  0.00            
ATOM    261  N   PRO    22      38.900  47.840  61.740  1.00  0.00            
ATOM    262  CD  PRO    22      37.570  48.440  61.750  1.00  0.00            
ATOM    263  HD1 PRO    22      37.300  48.890  60.790  1.00  0.00            
ATOM    264  HD2 PRO    22      37.470  49.060  62.640  1.00  0.00            
ATOM    265  CG  PRO    22      36.610  47.230  61.750  1.00  0.00            
ATOM    266  HG1 PRO    22      36.300  46.950  60.740  1.00  0.00            
ATOM    267  HG2 PRO    22      35.730  47.520  62.320  1.00  0.00            
ATOM    268  CB  PRO    22      37.430  46.110  62.480  1.00  0.00            
ATOM    269  HB1 PRO    22      37.120  45.110  62.160  1.00  0.00            
ATOM    270  HB2 PRO    22      37.290  46.270  63.550  1.00  0.00            
ATOM    271  CA  PRO    22      38.870  46.410  62.010  1.00  0.00            
ATOM    272  HA  PRO    22      39.520  46.260  62.870  1.00  0.00            
ATOM    273  C   PRO    22      39.420  45.550  60.840  1.00  0.00            
ATOM    274  O   PRO    22      39.600  45.920  59.670  1.00  0.00            
ATOM    275  N   HYP    23      39.810  44.340  61.180  1.00  0.00            
ATOM    276  CD2 HYP    23      39.700  43.620  62.480  1.00  0.00            
ATOM    277 1HD2 HYP    23      38.910  42.880  62.340  1.00  0.00            
ATOM    278 2HD2 HYP    23      39.420  44.270  63.300  1.00  0.00            
ATOM    279  CG  HYP    23      41.150  42.990  62.560  1.00  0.00            
ATOM    280  HG  HYP    23      41.330  42.270  63.360  1.00  0.00            
ATOM    281  OD1 HYP    23      42.090  43.990  62.790  1.00  0.00            
ATOM    282  HD1 HYP    23      43.010  43.700  62.810  1.00  0.00            
ATOM    283  CB  HYP    23      41.250  42.450  61.110  1.00  0.00            
ATOM    284  HB1 HYP    23      40.710  41.510  61.020  1.00  0.00            
ATOM    285  HB2 HYP    23      42.290  42.430  60.760  1.00  0.00            
ATOM    286  CA  HYP    23      40.630  43.520  60.320  1.00  0.00            
ATOM    287  HA  HYP    23      41.430  44.140  59.910  1.00  0.00            
ATOM    288  C   HYP    23      39.780  42.970  59.160  1.00  0.00            
ATOM    289  O   HYP    23      38.580  42.650  59.370  1.00  0.00            
ATOM    290  N   GLY    24      40.310  42.990  57.940  1.00  0.00            
ATOM    291  H   GLY    24      41.220  43.320  57.660  1.00  0.00            
ATOM    292  CA  GLY    24      39.440  42.500  56.910  1.00  0.00            
ATOM    293  HA1 GLY    24      39.980  42.710  55.990  1.00  0.00            
ATOM    294  HA2 GLY    24      38.480  43.020  56.910  1.00  0.00            
ATOM    295  C   GLY    24      39.150  41.030  56.840  1.00  0.00            
ATOM    296  O   GLY    24      39.640  40.200  57.630  1.00  0.00            
ATOM    297  N   PRO    25      38.240  40.590  55.870  1.00  0.00            
ATOM    298  CD  PRO    25      37.510  41.350  54.890  1.00  0.00            
ATOM    299  HD1 PRO    25      38.090  41.410  53.970  1.00  0.00            
ATOM    300  HD2 PRO    25      37.360  42.330  55.320  1.00  0.00            
ATOM    301  CG  PRO    25      36.160  40.690  54.700  1.00  0.00            
ATOM    302  HG1 PRO    25      35.680  40.830  53.730  1.00  0.00            
ATOM    303  HG2 PRO    25      35.480  41.030  55.480  1.00  0.00            
ATOM    304  CB  PRO    25      36.610  39.230  54.730  1.00  0.00            
ATOM    305  HB1 PRO    25      37.030  38.960  53.770  1.00  0.00            
ATOM    306  HB2 PRO    25      35.750  38.590  54.930  1.00  0.00            
ATOM    307  CA  PRO    25      37.700  39.190  55.770  1.00  0.00            
ATOM    308  HA  PRO    25      37.250  38.800  56.690  1.00  0.00            
ATOM    309  C   PRO    25      38.810  38.180  55.240  1.00  0.00            
ATOM    310  O   PRO    25      39.760  38.560  54.540  1.00  0.00            
ATOM    311  N   HYP    26      38.650  36.850  55.360  1.00  0.00            
ATOM    312  CD2 HYP    26      37.680  36.160  56.200  1.00  0.00            
ATOM    313 1HD2 HYP    26      36.810  36.020  55.570  1.00  0.00            
ATOM    314 2HD2 HYP    26      37.410  36.710  57.110  1.00  0.00            
ATOM    315  CG  HYP    26      38.320  34.830  56.600  1.00  0.00            
ATOM    316  HG  HYP    26      37.570  34.100  56.910  1.00  0.00            
ATOM    317  OD1 HYP    26      39.230  35.030  57.700  1.00  0.00            
ATOM    318  HD1 HYP    26      38.910  34.650  58.530  1.00  0.00            
ATOM    319  CB  HYP    26      39.180  34.500  55.350  1.00  0.00            
ATOM    320  HB1 HYP    26      38.590  33.980  54.600  1.00  0.00            
ATOM    321  HB2 HYP    26      40.040  33.870  55.540  1.00  0.00            
ATOM    322  CA  HYP    26      39.620  35.860  54.820  1.00  0.00            
ATOM    323  HA  HYP    26      40.610  36.090  55.220  1.00  0.00            
ATOM    324  C   HYP    26      39.540  35.900  53.250  1.00  0.00            
ATOM    325  O   HYP    26      38.470  36.130  52.610  1.00  0.00            
ATOM    326  N   GLY    27      40.680  35.740  52.560  1.00  0.00            
ATOM    327  H   GLY    27      41.510  35.550  53.090  1.00  0.00            
ATOM    328  CA  GLY    27      40.880  35.840  51.050  1.00  0.00            
ATOM    329  HA1 GLY    27      41.970  35.850  50.910  1.00  0.00            
ATOM    330  HA2 GLY    27      40.470  36.780  50.690  1.00  0.00            
ATOM    331  C   GLY    27      40.320  34.700  50.190  1.00  0.00            
ATOM    332  O   GLY    27      39.810  33.770  50.810  1.00  0.00            
ATOM    333  N   PRO    28      40.370  34.810  48.850  1.00  0.00            
ATOM    334  CD  PRO    28      40.900  35.900  48.080  1.00  0.00            
ATOM    335  HD1 PRO    28      41.970  35.740  47.970  1.00  0.00            
ATOM    336  HD2 PRO    28      40.650  36.890  48.440  1.00  0.00            
ATOM    337  CG  PRO    28      40.120  35.730  46.790  1.00  0.00            
ATOM    338  HG1 PRO    28      40.730  36.090  45.960  1.00  0.00            
ATOM    339  HG2 PRO    28      39.190  36.300  46.780  1.00  0.00            
ATOM    340  CB  PRO    28      39.810  34.240  46.570  1.00  0.00            
ATOM    341  HB1 PRO    28      40.640  33.860  45.980  1.00  0.00            
ATOM    342  HB2 PRO    28      38.830  34.160  46.100  1.00  0.00            
ATOM    343  CA  PRO    28      39.760  33.750  47.990  1.00  0.00            
ATOM    344  HA  PRO    28      38.740  33.510  48.290  1.00  0.00            
ATOM    345  C   PRO    28      40.620  32.410  48.120  1.00  0.00            
ATOM    346  O   PRO    28      41.810  32.570  48.420  1.00  0.00            
ATOM    347  N   HYP    29      40.080  31.200  47.850  1.00  0.00            
ATOM    348  CD2 HYP    29      38.690  30.940  47.730  1.00  0.00            
ATOM    349 1HD2 HYP    29      38.290  31.450  46.850  1.00  0.00            
ATOM    350 2HD2 HYP    29      38.080  31.300  48.560  1.00  0.00            
ATOM    351  CG  HYP    29      38.530  29.380  47.680  1.00  0.00            
ATOM    352  HG  HYP    29      37.680  29.080  47.070  1.00  0.00            
ATOM    353  OD1 HYP    29      38.170  28.950  48.940  1.00  0.00            
ATOM    354  HD1 HYP    29      38.390  28.020  49.040  1.00  0.00            
ATOM    355  CB  HYP    29      39.910  28.880  47.200  1.00  0.00            
ATOM    356  HB1 HYP    29      39.860  28.710  46.120  1.00  0.00            
ATOM    357  HB2 HYP    29      40.120  27.950  47.710  1.00  0.00            
ATOM    358  CA  HYP    29      40.910  30.000  47.580  1.00  0.00            
ATOM    359  HA  HYP    29      41.450  29.670  48.460  1.00  0.00            
ATOM    360  C   HYP    29      41.870  30.200  46.370  1.00  0.00            
ATOM    361  O   HYP    29      41.540  30.840  45.390  1.00  0.00            
ATOM    362  N   GLY    30      43.040  29.560  46.370  1.00  0.00            
ATOM    363  H   GLY    30      43.360  29.130  47.230  1.00  0.00            
ATOM    364  CA  GLY    30      43.960  29.620  45.200  1.00  0.00            
ATOM    365  HA1 GLY    30      44.880  29.130  45.540  1.00  0.00            
ATOM    366  HA2 GLY    30      44.270  30.650  45.030  1.00  0.00            
ATOM    367  C   GLY    30      43.540  28.930  43.870  1.00  0.00            
ATOM    368  O   GLY    30      42.560  28.220  43.810  1.00  0.00            
ATOM    369  N   NH2    31      44.340  29.210  42.830  1.00  0.00            
ATOM    370  H1  NH2    31      45.160  29.770  42.990  1.00  0.00            
ATOM    371  H2  NH2    31      44.200  28.680  41.990  1.00  0.00            
ATOM    372  CH3 ACE     1      69.050  79.380  40.500  1.00  0.00            
ATOM    373 1HH3 ACE     1      68.470  79.710  39.640  1.00  0.00            
ATOM    374 2HH3 ACE     1      68.880  80.000  41.380  1.00  0.00            
ATOM    375 3HH3 ACE     1      70.090  79.260  40.200  1.00  0.00            
ATOM    376  C   ACE     1      68.470  77.960  40.730  1.00  0.00            
ATOM    377  O   ACE     1      67.950  77.360  39.810  1.00  0.00            
ATOM    378  N   PRO     2      68.590  77.390  41.940  1.00  0.00            
ATOM    379  CD  PRO     2      69.340  77.870  43.020  1.00  0.00            
ATOM    380  HD1 PRO     2      68.700  78.340  43.760  1.00  0.00            
ATOM    381  HD2 PRO     2      70.160  78.530  42.740  1.00  0.00            
ATOM    382  CG  PRO     2      69.860  76.590  43.640  1.00  0.00            
ATOM    383  HG1 PRO     2      70.160  76.690  44.690  1.00  0.00            
ATOM    384  HG2 PRO     2      70.700  76.160  43.090  1.00  0.00            
ATOM    385  CB  PRO     2      68.670  75.600  43.560  1.00  0.00            
ATOM    386  HB1 PRO     2      68.000  75.840  44.390  1.00  0.00            
ATOM    387  HB2 PRO     2      68.930  74.540  43.610  1.00  0.00            
ATOM    388  CA  PRO     2      68.100  75.990  42.230  1.00  0.00            
ATOM    389  HA  PRO     2      68.650  75.270  41.630  1.00  0.00            
ATOM    390  C   PRO     2      66.520  75.810  42.250  1.00  0.00            
ATOM    391  O   PRO     2      65.780  76.790  42.360  1.00  0.00            
ATOM    392  N   HYP     3      66.040  74.560  42.330  1.00  0.00            
ATOM    393  CD2 HYP     3      66.790  73.330  41.990  1.00  0.00            
ATOM    394 1HD2 HYP     3      67.340  73.080  42.900  1.00  0.00            
ATOM    395 2HD2 HYP     3      67.490  73.380  41.160  1.00  0.00            
ATOM    396  CG  HYP     3      65.740  72.190  41.660  1.00  0.00            
ATOM    397  HG  HYP     3      66.150  71.180  41.710  1.00  0.00            
ATOM    398  OD1 HYP     3      65.270  72.490  40.290  1.00  0.00            
ATOM    399  HD1 HYP     3      65.080  71.670  39.810  1.00  0.00            
ATOM    400  CB  HYP     3      64.710  72.550  42.670  1.00  0.00            
ATOM    401  HB1 HYP     3      64.970  72.180  43.660  1.00  0.00            
ATOM    402  HB2 HYP     3      63.720  72.210  42.340  1.00  0.00            
ATOM    403  CA  HYP     3      64.670  74.160  42.590  1.00  0.00            
ATOM    404  HA  HYP     3      63.960  74.420  41.810  1.00  0.00            
ATOM    405  C   HYP     3      64.170  74.600  43.920  1.00  0.00            
ATOM    406  O   HYP     3      64.810  74.430  44.990  1.00  0.00            
ATOM    407  N   GLY     4      62.900  75.020  43.880  1.00  0.00            
ATOM    408  H   GLY     4      62.400  74.970  43.010  1.00  0.00            
ATOM    409  CA  GLY     4      62.270  75.580  45.050  1.00  0.00            
ATOM    410  HA1 GLY     4      61.290  75.900  44.710  1.00  0.00            
ATOM    411  HA2 GLY     4      62.820  76.390  45.530  1.00  0.00            
ATOM    412  C   GLY     4      62.000  74.670  46.280  1.00  0.00            
ATOM    413  O   GLY     4      62.160  73.450  46.150  1.00  0.00            
ATOM    414  N   PRO     5      61.670  75.200  47.480  1.00  0.00            
ATOM    415  CD  PRO     5      61.600  76.660  47.790  1.00  0.00            
ATOM    416  HD1 PRO     5      60.890  77.140  47.120  1.00  0.00            
ATOM    417  HD2 PRO     5      62.610  77.070  47.660  1.00  0.00            
ATOM    418  CG  PRO     5      61.230  76.770  49.300  1.00  0.00            
ATOM    419  HG1 PRO     5      60.480  77.540  49.500  1.00  0.00            
ATOM    420  HG2 PRO     5      62.140  76.710  49.900  1.00  0.00            
ATOM    421  CB  PRO     5      60.470  75.460  49.460  1.00  0.00            
ATOM    422  HB1 PRO     5      59.460  75.700  49.120  1.00  0.00            
ATOM    423  HB2 PRO     5      60.610  75.150  50.500  1.00  0.00            
ATOM    424  CA  PRO     5      61.120  74.350  48.560  1.00  0.00            
ATOM    425  HA  PRO     5      61.980  73.880  49.030  1.00  0.00            
ATOM    426  C   PRO     5      60.090  73.260  48.250  1.00  0.00            
ATOM    427  O   PRO     5      59.290  73.480  47.320  1.00  0.00            
ATOM    428  N   HYP     6      59.780  72.300  49.220  1.00  0.00            
ATOM    429  CD2 HYP     6      60.660  71.880  50.310  1.00  0.00            
ATOM    430 1HD2 HYP     6      60.670  72.340  51.300  1.00  0.00            
ATOM    431 2HD2 HYP     6      61.700  71.950  49.990  1.00  0.00            
ATOM    432  CG  HYP     6      60.330  70.370  50.670  1.00  0.00            
ATOM    433  HG  HYP     6      60.470  70.150  51.720  1.00  0.00            
ATOM    434  OD1 HYP     6      60.890  69.410  49.840  1.00  0.00            
ATOM    435  HD1 HYP     6      61.840  69.560  49.860  1.00  0.00            
ATOM    436  CB  HYP     6      58.830  70.560  50.480  1.00  0.00            
ATOM    437  HB1 HYP     6      58.430  71.110  51.340  1.00  0.00            
ATOM    438  HB2 HYP     6      58.310  69.610  50.420  1.00  0.00            
ATOM    439  CA  HYP     6      58.660  71.430  49.190  1.00  0.00            
ATOM    440  HA  HYP     6      58.760  70.750  48.340  1.00  0.00            
ATOM    441  C   HYP     6      57.380  72.230  49.260  1.00  0.00            
ATOM    442  O   HYP     6      57.380  73.300  49.830  1.00  0.00            
ATOM    443  N   GLY     7      56.400  71.760  48.420  1.00  0.00            
ATOM    444  H   GLY     7      56.550  70.900  47.920  1.00  0.00            
ATOM    445  CA  GLY     7      55.050  72.300  48.430  1.00  0.00            
ATOM    446  HA1 GLY     7      54.460  71.770  47.670  1.00  0.00            
ATOM    447  HA2 GLY     7      55.160  73.370  48.240  1.00  0.00            
ATOM    448  C   GLY     7      54.320  72.190  49.780  1.00  0.00            
ATOM    449  O   GLY     7      54.780  71.490  50.700  1.00  0.00            
ATOM    450  N   PRO     8      53.200  72.880  49.880  1.00  0.00            
ATOM    451  CD  PRO     8      52.480  73.650  48.800  1.00  0.00            
ATOM    452  HD1 PRO     8      52.270  73.000  47.950  1.00  0.00            
ATOM    453  HD2 PRO     8      53.120  74.510  48.570  1.00  0.00            
ATOM    454  CG  PRO     8      51.160  74.030  49.480  1.00  0.00            
ATOM    455  HG1 PRO     8      50.490  73.180  49.380  1.00  0.00            
ATOM    456  HG2 PRO     8      50.760  74.980  49.130  1.00  0.00            
ATOM    457  CB  PRO     8      51.490  74.050  50.950  1.00  0.00            
ATOM    458  HB1 PRO     8      50.610  73.940  51.590  1.00  0.00            
ATOM    459  HB2 PRO     8      52.010  74.950  51.300  1.00  0.00            
ATOM    460  CA  PRO     8      52.440  72.790  51.100  1.00  0.00            
ATOM    461  HA  PRO     8      52.970  72.920  52.040  1.00  0.00            
ATOM    462  C   PRO     8      51.610  71.470  51.180  1.00  0.00            
ATOM    463  O   PRO     8      51.390  70.770  50.150  1.00  0.00            
ATOM    464  N   HYP     9      50.980  71.190  52.290  1.00  0.00            
ATOM    465  CD2 HYP     9      51.130  71.840  53.600  1.00  0.00            
ATOM    466 1HD2 HYP     9      50.860  72.890  53.510  1.00  0.00            
ATOM    467 2HD2 HYP     9      52.140  71.730  54.010  1.00  0.00            
ATOM    468  CG  HYP     9      50.060  71.310  54.510  1.00  0.00            
ATOM    469  HG  HYP     9      49.130  71.830  54.270  1.00  0.00            
ATOM    470  OD1 HYP     9      50.490  71.440  55.850  1.00  0.00            
ATOM    471  HD1 HYP     9      50.910  72.290  55.990  1.00  0.00            
ATOM    472  CB  HYP     9      49.940  69.870  53.920  1.00  0.00            
ATOM    473  HB1 HYP     9      48.990  69.390  54.140  1.00  0.00            
ATOM    474  HB2 HYP     9      50.730  69.250  54.340  1.00  0.00            
ATOM    475  CA  HYP     9      50.180  69.960  52.430  1.00  0.00            
ATOM    476  HA  HYP     9      50.800  69.180  51.990  1.00  0.00            
ATOM    477  C   HYP     9      48.910  70.020  51.620  1.00  0.00            
ATOM    478  O   HYP     9      48.240  71.070  51.510  1.00  0.00            
ATOM    479  N   GLY    10      48.610  68.850  51.000  1.00  0.00            
ATOM    480  H   GLY    10      49.200  68.050  51.160  1.00  0.00            
ATOM    481  CA  GLY    10      47.380  68.700  50.250  1.00  0.00            
ATOM    482  HA1 GLY    10      47.510  67.820  49.620  1.00  0.00            
ATOM    483  HA2 GLY    10      47.290  69.560  49.590  1.00  0.00            
ATOM    484  C   GLY    10      46.100  68.570  51.040  1.00  0.00            
ATOM    485  O   GLY    10      46.070  68.720  52.270  1.00  0.00            
ATOM    486  N   PRO    11      44.960  68.310  50.280  1.00  0.00            
ATOM    487  CD  PRO    11      45.030  68.030  48.860  1.00  0.00            
ATOM    488  HD1 PRO    11      45.610  67.110  48.730  1.00  0.00            
ATOM    489  HD2 PRO    11      45.480  68.910  48.400  1.00  0.00            
ATOM    490  CG  PRO    11      43.550  67.950  48.460  1.00  0.00            
ATOM    491  HG1 PRO    11      43.360  67.210  47.690  1.00  0.00            
ATOM    492  HG2 PRO    11      43.160  68.930  48.160  1.00  0.00            
ATOM    493  CB  PRO    11      42.830  67.470  49.700  1.00  0.00            
ATOM    494  HB1 PRO    11      42.900  66.400  49.930  1.00  0.00            
ATOM    495  HB2 PRO    11      41.820  67.870  49.630  1.00  0.00            
ATOM    496  CA  PRO    11      43.570  68.290  50.790  1.00  0.00            
ATOM    497  HA  PRO    11      43.150  69.290  50.870  1.00  0.00            
ATOM    498  C   PRO    11      43.350  67.650  52.170  1.00  0.00            
ATOM    499  O   PRO    11      43.830  66.540  52.420  1.00  0.00            
ATOM    500  N   HYP    12      42.520  68.260  53.060  1.00  0.00            
ATOM    501  CD2 HYP    12      42.080  69.620  53.180  1.00  0.00            
ATOM    502 1HD2 HYP    12      41.090  69.790  52.770  1.00  0.00            
ATOM    503 2HD2 HYP    12      42.740  70.320  52.660  1.00  0.00            
ATOM    504  CG  HYP    12      41.940  69.900  54.730  1.00  0.00            
ATOM    505  HG  HYP    12      41.290  70.730  54.960  1.00  0.00            
ATOM    506  OD1 HYP    12      43.120  70.110  55.430  1.00  0.00            
ATOM    507  HD1 HYP    12      43.670  70.810  55.060  1.00  0.00            
ATOM    508  CB  HYP    12      41.470  68.540  55.160  1.00  0.00            
ATOM    509  HB1 HYP    12      40.390  68.520  55.040  1.00  0.00            
ATOM    510  HB2 HYP    12      41.480  68.240  56.210  1.00  0.00            
ATOM    511  CA  HYP    12      42.220  67.540  54.280  1.00  0.00            
ATOM    512  HA  HYP    12      43.170  67.290  54.750  1.00  0.00            
ATOM    513  C   HYP    12      41.450  66.220  54.080  1.00  0.00            
ATOM    514  O   HYP    12      40.580  66.230  53.210  1.00  0.00            
ATOM    515  N   GLY    13      41.770  65.180  54.910  1.00  0.00            
ATOM    516  H   GLY    13      42.440  65.440  55.610  1.00  0.00            
ATOM    517  CA  GLY    13      41.000  63.980  54.960  1.00  0.00            
ATOM    518  HA1 GLY    13      41.430  63.340  55.730  1.00  0.00            
ATOM    519  HA2 GLY    13      41.120  63.470  54.000  1.00  0.00            
ATOM    520  C   GLY    13      39.530  64.070  55.320  1.00  0.00            
ATOM    521  O   GLY    13      39.070  65.010  55.870  1.00  0.00            
ATOM    522  N   GLU    14      38.810  62.920  55.190  1.00  0.00            
ATOM    523  H   GLU    14      39.270  62.230  54.610  1.00  0.00            
ATOM    524  CA  GLU    14      37.370  62.920  55.490  1.00  0.00            
ATOM    525  HA  GLU    14      36.940  63.830  55.090  1.00  0.00            
ATOM    526  CB  GLU    14      36.800  61.660  54.730  1.00  0.00            
ATOM    527  HB1 GLU    14      37.250  60.810  55.250  1.00  0.00            
ATOM    528  HB2 GLU    14      37.100  61.660  53.690  1.00  0.00            
ATOM    529  CG  GLU    14      35.210  61.430  54.750  1.00  0.00            
ATOM    530  HG1 GLU    14      34.910  61.310  55.790  1.00  0.00            
ATOM    531  HG2 GLU    14      34.930  60.460  54.340  1.00  0.00            
ATOM    532  CD  GLU    14      34.460  62.490  53.950  1.00  0.00            
ATOM    533  OE1 GLU    14      34.080  62.250  52.790  1.00  0.00            
ATOM    534  OE2 GLU    14      34.320  63.630  54.430  1.00  0.00            
ATOM    535  C   GLU    14      37.180  62.810  57.020  1.00  0.00            
ATOM    536  O   GLU    14      37.640  61.930  57.670  1.00  0.00            
ATOM    537  N   PRO    15      36.310  63.700  57.650  1.00  0.00            
ATOM    538  CD  PRO    15      35.710  64.840  57.020  1.00  0.00            
ATOM    539  HD1 PRO    15      34.650  64.650  56.850  1.00  0.00            
ATOM    540  HD2 PRO    15      36.250  65.240  56.160  1.00  0.00            
ATOM    541  CG  PRO    15      35.730  65.890  58.010  1.00  0.00            
ATOM    542  HG1 PRO    15      34.880  66.550  57.810  1.00  0.00            
ATOM    543  HG2 PRO    15      36.690  66.390  57.860  1.00  0.00            
ATOM    544  CB  PRO    15      35.620  65.240  59.350  1.00  0.00            
ATOM    545  HB1 PRO    15      34.570  65.020  59.520  1.00  0.00            
ATOM    546  HB2 PRO    15      36.050  65.890  60.110  1.00  0.00            
ATOM    547  CA  PRO    15      36.320  63.920  59.040  1.00  0.00            
ATOM    548  HA  PRO    15      37.370  64.050  59.340  1.00  0.00            
ATOM    549  C   PRO    15      35.610  62.790  59.830  1.00  0.00            
ATOM    550  O   PRO    15      34.650  62.180  59.480  1.00  0.00            
ATOM    551  N   GLY    16      36.220  62.540  60.970  1.00  0.00            
ATOM    552  H   GLY    16      37.020  63.060  61.300  1.00  0.00            
ATOM    553  CA  GLY    16      35.770  61.370  61.760  1.00  0.00            
ATOM    554  HA1 GLY    16      34.690  61.270  61.690  1.00  0.00            
ATOM    555  HA2 GLY    16      36.130  61.550  62.780  1.00  0.00            
ATOM    556  C   GLY    16      36.370  60.050  61.310  1.00  0.00            
ATOM    557  O   GLY    16      36.310  59.030  62.000  1.00  0.00            
ATOM    558  N   GLN    17      36.940  60.000  60.080  1.00  0.00            
ATOM    559  H   GLN    17      37.160  60.870  59.620  1.00  0.00            
ATOM    560  CA  GLN    17      37.640  58.770  59.660  1.00  0.00            
ATOM    561  HA  GLN    17      37.110  57.940  60.120  1.00  0.00            
ATOM    562  CB  GLN    17      37.540  58.640  58.150  1.00  0.00            
ATOM    563  HB1 GLN    17      38.050  57.720  57.860  1.00  0.00            
ATOM    564  HB2 GLN    17      38.200  59.460  57.850  1.00  0.00            
ATOM    565  CG  GLN    17      36.170  58.690  57.430  1.00  0.00            
ATOM    566  HG1 GLN    17      35.840  59.730  57.390  1.00  0.00            
ATOM    567  HG2 GLN    17      35.520  58.120  58.080  1.00  0.00            
ATOM    568  CD  GLN    17      36.120  58.150  56.050  1.00  0.00            
ATOM    569  OE1 GLN    17      37.090  57.780  55.410  1.00  0.00            
ATOM    570  NE2 GLN    17      34.940  58.130  55.440  1.00  0.00            
ATOM    571 1HE2 GLN    17      34.130  58.410  55.970  1.00  0.00            
ATOM    572 2HE2 GLN    17      34.840  57.650  54.560  1.00  0.00            
ATOM    573  C   GLN    17      39.080  58.750  60.120  1.00  0.00            
ATOM    574  O   GLN    17      39.810  59.740  60.170  1.00  0.00            
ATOM    575  N   GLY    18      39.480  57.500  60.420  1.00  0.00            
ATOM    576  H   GLY    18      38.900  56.800  59.980  1.00  0.00            
ATOM    577  CA  GLY    18      40.850  57.130  60.800  1.00  0.00            
ATOM    578  HA1 GLY    18      40.910  56.590  61.750  1.00  0.00            
ATOM    579  HA2 GLY    18      41.450  58.040  60.810  1.00  0.00            
ATOM    580  C   GLY    18      41.630  56.360  59.670  1.00  0.00            
ATOM    581  O   GLY    18      41.220  56.400  58.520  1.00  0.00            
ATOM    582  N   LEU    19      42.700  55.580  60.030  1.00  0.00            
ATOM    583  H   LEU    19      43.050  55.730  60.960  1.00  0.00            
ATOM    584  CA  LEU    19      43.490  54.690  59.060  1.00  0.00            
ATOM    585  HA  LEU    19      43.570  55.280  58.140  1.00  0.00            
ATOM    586  CB  LEU    19      44.900  54.400  59.730  1.00  0.00            
ATOM    587  HB1 LEU    19      44.720  53.780  60.610  1.00  0.00            
ATOM    588  HB2 LEU    19      45.460  55.290  60.020  1.00  0.00            
ATOM    589  CG  LEU    19      45.740  53.560  58.810  1.00  0.00            
ATOM    590  HG  LEU    19      45.190  52.640  58.610  1.00  0.00            
ATOM    591  CD1 LEU    19      46.270  54.190  57.550  1.00  0.00            
ATOM    592 1HD1 LEU    19      47.110  54.830  57.830  1.00  0.00            
ATOM    593 2HD1 LEU    19      46.740  53.340  57.040  1.00  0.00            
ATOM    594 3HD1 LEU    19      45.520  54.590  56.870  1.00  0.00            
ATOM    595  CD2 LEU    19      46.900  53.120  59.660  1.00  0.00            
ATOM    596 1HD2 LEU    19      47.550  52.530  59.010  1.00  0.00            
ATOM    597 2HD2 LEU    19      47.310  54.070  60.010  1.00  0.00            
ATOM    598 3HD2 LEU    19      46.440  52.590  60.490  1.00  0.00            
ATOM    599  C   LEU    19      42.740  53.360  58.770  1.00  0.00            
ATOM    600  O   LEU    19      42.310  52.650  59.680  1.00  0.00            
ATOM    601  N   ARG    20      42.680  52.970  57.500  1.00  0.00            
ATOM    602  H   ARG    20      43.140  53.530  56.800  1.00  0.00            
ATOM    603  CA  ARG    20      42.040  51.670  57.080  1.00  0.00            
ATOM    604  HA  ARG    20      40.980  51.700  57.340  1.00  0.00            
ATOM    605  CB  ARG    20      42.060  51.560  55.550  1.00  0.00            
ATOM    606  HB1 ARG    20      42.980  51.020  55.310  1.00  0.00            
ATOM    607  HB2 ARG    20      41.860  52.510  55.060  1.00  0.00            
ATOM    608  CG  ARG    20      40.870  50.690  55.060  1.00  0.00            
ATOM    609  HG1 ARG    20      39.920  51.160  55.310  1.00  0.00            
ATOM    610  HG2 ARG    20      40.940  49.750  55.620  1.00  0.00            
ATOM    611  CD  ARG    20      40.870  50.370  53.570  1.00  0.00            
ATOM    612  HD1 ARG    20      41.790  49.810  53.430  1.00  0.00            
ATOM    613  HD2 ARG    20      40.820  51.260  52.950  1.00  0.00            
ATOM    614  NE  ARG    20      39.660  49.610  53.260  1.00  0.00            
ATOM    615  HE  ARG    20      38.790  49.970  53.630  1.00  0.00            
ATOM    616  CZ  ARG    20      39.570  48.680  52.320  1.00  0.00            
ATOM    617  NH1 ARG    20      40.620  48.220  51.660  1.00  0.00            
ATOM    618 1HH1 ARG    20      41.490  48.730  51.700  1.00  0.00            
ATOM    619 2HH1 ARG    20      40.450  47.700  50.820  1.00  0.00            
ATOM    620  NH2 ARG    20      38.420  48.170  51.970  1.00  0.00            
ATOM    621 1HH2 ARG    20      37.650  48.330  52.610  1.00  0.00            
ATOM    622 2HH2 ARG    20      38.310  47.560  51.170  1.00  0.00            
ATOM    623  C   ARG    20      42.590  50.440  57.830  1.00  0.00            
ATOM    624  O   ARG    20      43.760  50.490  58.230  1.00  0.00            
ATOM    625  N   GLY    21      41.750  49.360  57.940  1.00  0.00            
ATOM    626  H   GLY    21      40.760  49.460  57.750  1.00  0.00            
ATOM    627  CA  GLY    21      42.210  48.130  58.620  1.00  0.00            
ATOM    628  HA1 GLY    21      41.430  47.430  58.920  1.00  0.00            
ATOM    629  HA2 GLY    21      42.740  48.430  59.530  1.00  0.00            
ATOM    630  C   GLY    21      43.270  47.440  57.830  1.00  0.00            
ATOM    631  O   GLY    21      43.370  47.640  56.600  1.00  0.00            
ATOM    632  N   PRO    22      43.900  46.460  58.370  1.00  0.00            
ATOM    633  CD  PRO    22      43.960  46.120  59.790  1.00  0.00            
ATOM    634  HD1 PRO    22      42.930  46.120  60.150  1.00  0.00            
ATOM    635  HD2 PRO    22      44.560  46.830  60.360  1.00  0.00            
ATOM    636  CG  PRO    22      44.620  44.760  59.950  1.00  0.00            
ATOM    637  HG1 PRO    22      43.840  44.030  59.720  1.00  0.00            
ATOM    638  HG2 PRO    22      45.030  44.530  60.930  1.00  0.00            
ATOM    639  CB  PRO    22      45.680  44.860  58.900  1.00  0.00            
ATOM    640  HB1 PRO    22      46.100  43.940  58.490  1.00  0.00            
ATOM    641  HB2 PRO    22      46.450  45.420  59.420  1.00  0.00            
ATOM    642  CA  PRO    22      44.910  45.620  57.770  1.00  0.00            
ATOM    643  HA  PRO    22      45.570  46.230  57.160  1.00  0.00            
ATOM    644  C   PRO    22      44.180  44.680  56.870  1.00  0.00            
ATOM    645  O   PRO    22      42.960  44.400  57.050  1.00  0.00            
ATOM    646  N   HYP    23      44.820  44.100  55.850  1.00  0.00            
ATOM    647  CD2 HYP    23      46.140  44.340  55.350  1.00  0.00            
ATOM    648 1HD2 HYP    23      46.720  44.650  56.220  1.00  0.00            
ATOM    649 2HD2 HYP    23      46.280  45.190  54.680  1.00  0.00            
ATOM    650  CG  HYP    23      46.700  43.030  54.890  1.00  0.00            
ATOM    651  HG  HYP    23      46.900  42.390  55.750  1.00  0.00            
ATOM    652  OD1 HYP    23      47.820  43.340  54.010  1.00  0.00            
ATOM    653  HD1 HYP    23      48.620  43.560  54.510  1.00  0.00            
ATOM    654  CB  HYP    23      45.400  42.470  54.210  1.00  0.00            
ATOM    655  HB1 HYP    23      45.530  41.390  54.080  1.00  0.00            
ATOM    656  HB2 HYP    23      45.290  42.880  53.210  1.00  0.00            
ATOM    657  CA  HYP    23      44.300  42.960  55.110  1.00  0.00            
ATOM    658  HA  HYP    23      43.460  43.210  54.460  1.00  0.00            
ATOM    659  C   HYP    23      43.870  41.830  56.020  1.00  0.00            
ATOM    660  O   HYP    23      44.570  41.630  57.010  1.00  0.00            
ATOM    661  N   GLY    24      42.780  41.080  55.730  1.00  0.00            
ATOM    662  H   GLY    24      42.040  41.540  55.220  1.00  0.00            
ATOM    663  CA  GLY    24      42.360  39.830  56.410  1.00  0.00            
ATOM    664  HA1 GLY    24      41.310  39.550  56.310  1.00  0.00            
ATOM    665  HA2 GLY    24      42.440  40.040  57.480  1.00  0.00            
ATOM    666  C   GLY    24      43.230  38.530  56.140  1.00  0.00            
ATOM    667  O   GLY    24      44.260  38.560  55.440  1.00  0.00            
ATOM    668  N   PRO    25      42.890  37.370  56.810  1.00  0.00            
ATOM    669  CD  PRO    25      41.820  37.220  57.830  1.00  0.00            
ATOM    670  HD1 PRO    25      40.950  36.870  57.290  1.00  0.00            
ATOM    671  HD2 PRO    25      41.650  38.190  58.310  1.00  0.00            
ATOM    672  CG  PRO    25      42.220  36.110  58.720  1.00  0.00            
ATOM    673  HG1 PRO    25      41.300  35.780  59.190  1.00  0.00            
ATOM    674  HG2 PRO    25      42.930  36.400  59.500  1.00  0.00            
ATOM    675  CB  PRO    25      42.820  35.210  57.680  1.00  0.00            
ATOM    676  HB1 PRO    25      42.020  34.760  57.090  1.00  0.00            
ATOM    677  HB2 PRO    25      43.420  34.410  58.110  1.00  0.00            
ATOM    678  CA  PRO    25      43.660  36.130  56.760  1.00  0.00            
ATOM    679  HA  PRO    25      44.640  36.290  57.210  1.00  0.00            
ATOM    680  C   PRO    25      43.920  35.510  55.340  1.00  0.00            
ATOM    681  O   PRO    25      43.010  35.620  54.490  1.00  0.00            
ATOM    682  N   HYP    26      45.070  34.950  55.030  1.00  0.00            
ATOM    683  CD2 HYP    26      46.170  34.750  55.900  1.00  0.00            
ATOM    684 1HD2 HYP    26      45.900  33.940  56.570  1.00  0.00            
ATOM    685 2HD2 HYP    26      46.410  35.650  56.460  1.00  0.00            
ATOM    686  CG  HYP    26      47.350  34.480  54.970  1.00  0.00            
ATOM    687  HG  HYP    26      48.160  33.910  55.430  1.00  0.00            
ATOM    688  OD1 HYP    26      47.740  35.710  54.510  1.00  0.00            
ATOM    689  HD1 HYP    26      48.410  35.450  53.870  1.00  0.00            
ATOM    690  CB  HYP    26      46.690  33.660  53.920  1.00  0.00            
ATOM    691  HB1 HYP    26      46.560  32.620  54.220  1.00  0.00            
ATOM    692  HB2 HYP    26      47.180  33.700  52.940  1.00  0.00            
ATOM    693  CA  HYP    26      45.280  34.250  53.810  1.00  0.00            
ATOM    694  HA  HYP    26      45.240  34.880  52.920  1.00  0.00            
ATOM    695  C   HYP    26      44.310  33.060  53.490  1.00  0.00            
ATOM    696  O   HYP    26      44.050  32.170  54.320  1.00  0.00            
ATOM    697  N   GLY    27      43.830  33.090  52.260  1.00  0.00            
ATOM    698  H   GLY    27      43.850  33.960  51.750  1.00  0.00            
ATOM    699  CA  GLY    27      42.840  32.030  51.830  1.00  0.00            
ATOM    700  HA1 GLY    27      42.360  32.300  50.890  1.00  0.00            
ATOM    701  HA2 GLY    27      42.060  32.080  52.590  1.00  0.00            
ATOM    702  C   GLY    27      43.530  30.650  51.680  1.00  0.00            
ATOM    703  O   GLY    27      44.760  30.510  51.580  1.00  0.00            
ATOM    704  N   PRO    28      42.710  29.620  51.390  1.00  0.00            
ATOM    705  CD  PRO    28      41.230  29.670  51.500  1.00  0.00            
ATOM    706  HD1 PRO    28      40.780  30.540  51.020  1.00  0.00            
ATOM    707  HD2 PRO    28      40.960  29.970  52.510  1.00  0.00            
ATOM    708  CG  PRO    28      40.670  28.310  51.070  1.00  0.00            
ATOM    709  HG1 PRO    28      40.550  28.220  50.000  1.00  0.00            
ATOM    710  HG2 PRO    28      39.810  28.130  51.710  1.00  0.00            
ATOM    711  CB  PRO    28      41.800  27.360  51.460  1.00  0.00            
ATOM    712  HB1 PRO    28      41.840  26.460  50.850  1.00  0.00            
ATOM    713  HB2 PRO    28      41.770  27.010  52.500  1.00  0.00            
ATOM    714  CA  PRO    28      43.120  28.190  51.290  1.00  0.00            
ATOM    715  HA  PRO    28      43.820  28.120  52.120  1.00  0.00            
ATOM    716  C   PRO    28      43.880  27.920  50.060  1.00  0.00            
ATOM    717  O   PRO    28      43.660  28.560  49.000  1.00  0.00            
ATOM    718  N   HYP    29      44.780  26.920  50.150  1.00  0.00            
ATOM    719  CD2 HYP    29      45.160  26.160  51.360  1.00  0.00            
ATOM    720 1HD2 HYP    29      44.380  26.020  52.100  1.00  0.00            
ATOM    721 2HD2 HYP    29      46.020  26.600  51.860  1.00  0.00            
ATOM    722  CG  HYP    29      45.650  24.760  50.910  1.00  0.00            
ATOM    723  HG  HYP    29      44.790  24.110  50.760  1.00  0.00            
ATOM    724  OD1 HYP    29      46.420  24.140  51.980  1.00  0.00            
ATOM    725  HD1 HYP    29      46.090  24.280  52.870  1.00  0.00            
ATOM    726  CB  HYP    29      46.220  25.170  49.480  1.00  0.00            
ATOM    727  HB1 HYP    29      46.180  24.340  48.780  1.00  0.00            
ATOM    728  HB2 HYP    29      47.280  25.440  49.530  1.00  0.00            
ATOM    729  CA  HYP    29      45.350  26.320  48.990  1.00  0.00            
ATOM    730  HA  HYP    29      46.070  27.060  48.630  1.00  0.00            
ATOM    731  C   HYP    29      44.350  25.920  47.900  1.00  0.00            
ATOM    732  O   HYP    29      43.340  25.360  48.200  1.00  0.00            
ATOM    733  N   GLY    30      44.600  26.150  46.600  1.00  0.00            
ATOM    734  H   GLY    30      45.480  26.630  46.480  1.00  0.00            
ATOM    735  CA  GLY    30      43.720  25.780  45.420  1.00  0.00            
ATOM    736  HA1 GLY    30      44.190  26.110  44.490  1.00  0.00            
ATOM    737  HA2 GLY    30      42.770  26.220  45.710  1.00  0.00            
ATOM    738  C   GLY    30      43.480  24.290  45.270  1.00  0.00            
ATOM    739  O   GLY    30      43.790  23.520  46.130  1.00  0.00            
ATOM    740  N   NH2    31      42.880  23.900  44.170  1.00  0.00            
ATOM    741  H1  NH2    31      42.560  24.510  43.430  1.00  0.00            
ATOM    742  H2  NH2    31      42.580  22.940  44.170  1.00  0.00            
ATOM    743  CH3 ACE     1      64.140  78.380  39.300  1.00  0.00            
ATOM    744 1HH3 ACE     1      64.810  78.170  40.140  1.00  0.00            
ATOM    745 2HH3 ACE     1      64.660  78.330  38.350  1.00  0.00            
ATOM    746 3HH3 ACE     1      63.750  79.380  39.500  1.00  0.00            
ATOM    747  C   ACE     1      62.930  77.480  39.290  1.00  0.00            
ATOM    748  O   ACE     1      61.860  77.940  39.460  1.00  0.00            
ATOM    749  N   PRO     2      63.090  76.150  39.160  1.00  0.00            
ATOM    750  CD  PRO     2      64.440  75.580  38.920  1.00  0.00            
ATOM    751  HD1 PRO     2      64.820  75.200  39.870  1.00  0.00            
ATOM    752  HD2 PRO     2      65.080  76.210  38.310  1.00  0.00            
ATOM    753  CG  PRO     2      64.140  74.460  38.000  1.00  0.00            
ATOM    754  HG1 PRO     2      64.870  73.640  38.010  1.00  0.00            
ATOM    755  HG2 PRO     2      63.990  74.790  36.970  1.00  0.00            
ATOM    756  CB  PRO     2      62.850  73.850  38.680  1.00  0.00            
ATOM    757  HB1 PRO     2      63.160  73.510  39.670  1.00  0.00            
ATOM    758  HB2 PRO     2      62.330  73.140  38.040  1.00  0.00            
ATOM    759  CA  PRO     2      62.070  75.140  38.990  1.00  0.00            
ATOM    760  HA  PRO     2      61.480  75.510  38.150  1.00  0.00            
ATOM    761  C   PRO     2      61.130  75.100  40.200  1.00  0.00            
ATOM    762  O   PRO     2      61.600  75.350  41.330  1.00  0.00            
ATOM    763  N   HYP     3      59.900  74.610  40.140  1.00  0.00            
ATOM    764  CD2 HYP     3      59.110  74.400  38.970  1.00  0.00            
ATOM    765 1HD2 HYP     3      59.200  73.420  38.510  1.00  0.00            
ATOM    766 2HD2 HYP     3      59.280  75.170  38.220  1.00  0.00            
ATOM    767  CG  HYP     3      57.700  74.630  39.480  1.00  0.00            
ATOM    768  HG  HYP     3      56.920  74.110  38.920  1.00  0.00            
ATOM    769  OD1 HYP     3      57.480  76.050  39.500  1.00  0.00            
ATOM    770  HD1 HYP     3      56.750  76.300  40.080  1.00  0.00            
ATOM    771  CB  HYP     3      57.710  74.020  40.890  1.00  0.00            
ATOM    772  HB1 HYP     3      57.530  72.970  40.640  1.00  0.00            
ATOM    773  HB2 HYP     3      56.910  74.360  41.540  1.00  0.00            
ATOM    774  CA  HYP     3      59.160  74.240  41.260  1.00  0.00            
ATOM    775  HA  HYP     3      59.270  75.070  41.960  1.00  0.00            
ATOM    776  C   HYP     3      59.740  73.000  42.000  1.00  0.00            
ATOM    777  O   HYP     3      60.180  72.030  41.340  1.00  0.00            
ATOM    778  N   GLY     4      59.580  72.920  43.290  1.00  0.00            
ATOM    779  H   GLY     4      59.080  73.670  43.740  1.00  0.00            
ATOM    780  CA  GLY     4      59.990  71.870  44.160  1.00  0.00            
ATOM    781  HA1 GLY     4      60.260  72.390  45.080  1.00  0.00            
ATOM    782  HA2 GLY     4      60.850  71.380  43.700  1.00  0.00            
ATOM    783  C   GLY     4      59.060  70.690  44.330  1.00  0.00            
ATOM    784  O   GLY     4      58.090  70.610  43.570  1.00  0.00            
ATOM    785  N   PRO     5      59.430  69.720  45.140  1.00  0.00            
ATOM    786  CD  PRO     5      60.540  69.810  46.080  1.00  0.00            
ATOM    787  HD1 PRO     5      60.290  70.660  46.720  1.00  0.00            
ATOM    788  HD2 PRO     5      61.520  69.900  45.610  1.00  0.00            
ATOM    789  CG  PRO     5      60.430  68.480  46.820  1.00  0.00            
ATOM    790  HG1 PRO     5      59.850  68.760  47.700  1.00  0.00            
ATOM    791  HG2 PRO     5      61.340  68.120  47.310  1.00  0.00            
ATOM    792  CB  PRO     5      59.760  67.500  45.880  1.00  0.00            
ATOM    793  HB1 PRO     5      59.270  66.650  46.370  1.00  0.00            
ATOM    794  HB2 PRO     5      60.540  67.120  45.230  1.00  0.00            
ATOM    795  CA  PRO     5      58.760  68.430  45.160  1.00  0.00            
ATOM    796  HA  PRO     5      58.620  67.980  44.180  1.00  0.00            
ATOM    797  C   PRO     5      57.320  68.570  45.850  1.00  0.00            
ATOM    798  O   PRO     5      57.050  69.550  46.540  1.00  0.00            
ATOM    799  N   HYP     6      56.360  67.720  45.590  1.00  0.00            
ATOM    800  CD2 HYP     6      56.550  66.600  44.690  1.00  0.00            
ATOM    801 1HD2 HYP     6      57.150  65.780  45.090  1.00  0.00            
ATOM    802 2HD2 HYP     6      56.930  66.950  43.730  1.00  0.00            
ATOM    803  CG  HYP     6      55.090  66.070  44.380  1.00  0.00            
ATOM    804  HG  HYP     6      55.060  65.020  44.060  1.00  0.00            
ATOM    805  OD1 HYP     6      54.470  66.830  43.390  1.00  0.00            
ATOM    806  HD1 HYP     6      55.200  67.080  42.830  1.00  0.00            
ATOM    807  CB  HYP     6      54.450  66.310  45.750  1.00  0.00            
ATOM    808  HB1 HYP     6      54.830  65.480  46.350  1.00  0.00            
ATOM    809  HB2 HYP     6      53.370  66.350  45.600  1.00  0.00            
ATOM    810  CA  HYP     6      55.080  67.610  46.220  1.00  0.00            
ATOM    811  HA  HYP     6      54.550  68.480  45.830  1.00  0.00            
ATOM    812  C   HYP     6      55.170  67.750  47.790  1.00  0.00            
ATOM    813  O   HYP     6      55.980  67.120  48.480  1.00  0.00            
ATOM    814  N   GLY     7      54.300  68.570  48.390  1.00  0.00            
ATOM    815  H   GLY     7      53.700  69.100  47.770  1.00  0.00            
ATOM    816  CA  GLY     7      54.200  68.810  49.820  1.00  0.00            
ATOM    817  HA1 GLY     7      53.500  69.640  49.830  1.00  0.00            
ATOM    818  HA2 GLY     7      55.140  69.260  50.140  1.00  0.00            
ATOM    819  C   GLY     7      53.790  67.580  50.750  1.00  0.00            
ATOM    820  O   GLY     7      53.620  66.460  50.270  1.00  0.00            
ATOM    821  N   PRO     8      53.590  67.780  52.100  1.00  0.00            
ATOM    822  CD  PRO     8      54.120  68.960  52.810  1.00  0.00            
ATOM    823  HD1 PRO     8      53.390  69.760  52.860  1.00  0.00            
ATOM    824  HD2 PRO     8      55.010  69.350  52.310  1.00  0.00            
ATOM    825  CG  PRO     8      54.430  68.560  54.260  1.00  0.00            
ATOM    826  HG1 PRO     8      54.210  69.270  55.050  1.00  0.00            
ATOM    827  HG2 PRO     8      55.460  68.210  54.190  1.00  0.00            
ATOM    828  CB  PRO     8      53.460  67.370  54.420  1.00  0.00            
ATOM    829  HB1 PRO     8      52.490  67.770  54.690  1.00  0.00            
ATOM    830  HB2 PRO     8      53.880  66.680  55.160  1.00  0.00            
ATOM    831  CA  PRO     8      53.300  66.650  53.040  1.00  0.00            
ATOM    832  HA  PRO     8      54.050  65.860  53.000  1.00  0.00            
ATOM    833  C   PRO     8      51.860  66.140  52.860  1.00  0.00            
ATOM    834  O   PRO     8      50.930  66.930  52.490  1.00  0.00            
ATOM    835  N   HYP     9      51.580  64.900  53.260  1.00  0.00            
ATOM    836  CD2 HYP     9      52.440  64.060  54.010  1.00  0.00            
ATOM    837 1HD2 HYP     9      53.090  64.570  54.720  1.00  0.00            
ATOM    838 2HD2 HYP     9      53.090  63.490  53.340  1.00  0.00            
ATOM    839  CG  HYP     9      51.580  63.060  54.780  1.00  0.00            
ATOM    840  HG  HYP     9      51.240  63.400  55.750  1.00  0.00            
ATOM    841  OD1 HYP     9      52.310  61.890  54.960  1.00  0.00            
ATOM    842  HD1 HYP     9      53.230  62.160  55.090  1.00  0.00            
ATOM    843  CB  HYP     9      50.420  62.920  53.790  1.00  0.00            
ATOM    844  HB1 HYP     9      49.490  62.720  54.310  1.00  0.00            
ATOM    845  HB2 HYP     9      50.540  62.090  53.090  1.00  0.00            
ATOM    846  CA  HYP     9      50.300  64.230  53.090  1.00  0.00            
ATOM    847  HA  HYP     9      50.130  64.060  52.030  1.00  0.00            
ATOM    848  C   HYP     9      49.120  65.020  53.700  1.00  0.00            
ATOM    849  O   HYP     9      49.300  65.830  54.610  1.00  0.00            
ATOM    850  N   GLY    10      47.930  64.770  53.180  1.00  0.00            
ATOM    851  H   GLY    10      47.700  63.900  52.720  1.00  0.00            
ATOM    852  CA  GLY    10      46.820  65.630  53.610  1.00  0.00            
ATOM    853  HA1 GLY    10      45.930  65.360  53.050  1.00  0.00            
ATOM    854  HA2 GLY    10      47.120  66.680  53.530  1.00  0.00            
ATOM    855  C   GLY    10      46.550  65.400  55.120  1.00  0.00            
ATOM    856  O   GLY    10      46.310  64.250  55.490  1.00  0.00            
ATOM    857  N   PRO    11      46.590  66.430  56.020  1.00  0.00            
ATOM    858  CD  PRO    11      46.870  67.830  55.720  1.00  0.00            
ATOM    859  HD1 PRO    11      46.510  68.120  54.740  1.00  0.00            
ATOM    860  HD2 PRO    11      47.920  68.070  55.860  1.00  0.00            
ATOM    861  CG  PRO    11      46.220  68.640  56.850  1.00  0.00            
ATOM    862  HG1 PRO    11      45.180  68.880  56.650  1.00  0.00            
ATOM    863  HG2 PRO    11      46.840  69.510  57.030  1.00  0.00            
ATOM    864  CB  PRO    11      46.390  67.670  58.020  1.00  0.00            
ATOM    865  HB1 PRO    11      45.670  67.890  58.810  1.00  0.00            
ATOM    866  HB2 PRO    11      47.450  67.770  58.280  1.00  0.00            
ATOM    867  CA  PRO    11      46.130  66.260  57.360  1.00  0.00            
ATOM    868  HA  PRO    11      46.870  65.570  57.750  1.00  0.00            
ATOM    869  C   PRO    11      44.690  65.730  57.460  1.00  0.00            
ATOM    870  O   PRO    11      43.830  65.880  56.570  1.00  0.00            
ATOM    871  N   HYP    12      44.210  65.230  58.630  1.00  0.00            
ATOM    872  CD2 HYP    12      45.020  64.810  59.770  1.00  0.00            
ATOM    873 1HD2 HYP    12      45.230  65.700  60.370  1.00  0.00            
ATOM    874 2HD2 HYP    12      45.990  64.470  59.410  1.00  0.00            
ATOM    875  CG  HYP    12      44.180  63.670  60.410  1.00  0.00            
ATOM    876  HG  HYP    12      44.390  63.540  61.470  1.00  0.00            
ATOM    877  OD1 HYP    12      44.450  62.520  59.600  1.00  0.00            
ATOM    878  HD1 HYP    12      43.890  61.800  59.930  1.00  0.00            
ATOM    879  CB  HYP    12      42.740  64.080  60.110  1.00  0.00            
ATOM    880  HB1 HYP    12      42.470  64.790  60.890  1.00  0.00            
ATOM    881  HB2 HYP    12      42.050  63.250  59.930  1.00  0.00            
ATOM    882  CA  HYP    12      42.860  64.850  58.780  1.00  0.00            
ATOM    883  HA  HYP    12      42.730  64.200  57.920  1.00  0.00            
ATOM    884  C   HYP    12      41.960  66.130  58.730  1.00  0.00            
ATOM    885  O   HYP    12      42.280  67.180  59.250  1.00  0.00            
ATOM    886  N   GLY    13      40.780  65.950  58.110  1.00  0.00            
ATOM    887  H   GLY    13      40.550  65.030  57.750  1.00  0.00            
ATOM    888  CA  GLY    13      39.690  66.940  58.330  1.00  0.00            
ATOM    889  HA1 GLY    13      38.860  66.720  57.660  1.00  0.00            
ATOM    890  HA2 GLY    13      40.000  67.920  57.970  1.00  0.00            
ATOM    891  C   GLY    13      39.160  66.940  59.720  1.00  0.00            
ATOM    892  O   GLY    13      38.960  67.990  60.250  1.00  0.00            
ATOM    893  N   GLU    14      39.070  65.780  60.340  1.00  0.00            
ATOM    894  H   GLU    14      39.270  65.010  59.730  1.00  0.00            
ATOM    895  CA  GLU    14      39.040  65.480  61.800  1.00  0.00            
ATOM    896  HA  GLU    14      39.870  66.090  62.150  1.00  0.00            
ATOM    897  CB  GLU    14      37.700  65.840  62.330  1.00  0.00            
ATOM    898  HB1 GLU    14      36.880  65.230  61.970  1.00  0.00            
ATOM    899  HB2 GLU    14      37.450  66.870  62.050  1.00  0.00            
ATOM    900  CG  GLU    14      37.580  65.670  63.870  1.00  0.00            
ATOM    901  HG1 GLU    14      38.310  66.290  64.380  1.00  0.00            
ATOM    902  HG2 GLU    14      37.790  64.630  64.110  1.00  0.00            
ATOM    903  CD  GLU    14      36.250  66.210  64.440  1.00  0.00            
ATOM    904  OE1 GLU    14      35.320  66.500  63.680  1.00  0.00            
ATOM    905  OE2 GLU    14      36.160  66.290  65.670  1.00  0.00            
ATOM    906  C   GLU    14      39.360  63.960  62.080  1.00  0.00            
ATOM    907  O   GLU    14      38.840  63.120  61.410  1.00  0.00            
ATOM    908  N   PRO    15      40.340  63.540  62.910  1.00  0.00            
ATOM    909  CD  PRO    15      41.210  64.310  63.770  1.00  0.00            
ATOM    910  HD1 PRO    15      40.630  64.960  64.430  1.00  0.00            
ATOM    911  HD2 PRO    15      41.910  64.870  63.160  1.00  0.00            
ATOM    912  CG  PRO    15      42.030  63.270  64.570  1.00  0.00            
ATOM    913  HG1 PRO    15      41.560  63.030  65.520  1.00  0.00            
ATOM    914  HG2 PRO    15      43.090  63.540  64.640  1.00  0.00            
ATOM    915  CB  PRO    15      42.030  62.080  63.670  1.00  0.00            
ATOM    916  HB1 PRO    15      42.170  61.110  64.160  1.00  0.00            
ATOM    917  HB2 PRO    15      42.730  62.240  62.850  1.00  0.00            
ATOM    918  CA  PRO    15      40.690  62.160  62.970  1.00  0.00            
ATOM    919  HA  PRO    15      40.740  61.790  61.950  1.00  0.00            
ATOM    920  C   PRO    15      39.650  61.360  63.790  1.00  0.00            
ATOM    921  O   PRO    15      39.070  61.880  64.760  1.00  0.00            
ATOM    922  N   GLY    16      39.490  60.060  63.490  1.00  0.00            
ATOM    923  H   GLY    16      39.930  59.690  62.650  1.00  0.00            
ATOM    924  CA  GLY    16      38.830  59.100  64.410  1.00  0.00            
ATOM    925  HA1 GLY    16      37.770  59.350  64.520  1.00  0.00            
ATOM    926  HA2 GLY    16      39.300  59.290  65.380  1.00  0.00            
ATOM    927  C   GLY    16      39.060  57.630  64.070  1.00  0.00            
ATOM    928  O   GLY    16      40.180  57.270  63.800  1.00  0.00            
ATOM    929  N   GLN    17      37.960  56.940  63.970  1.00  0.00            
ATOM    930  H   GLN    17      37.070  57.380  64.170  1.00  0.00            
ATOM    931  CA  GLN    17      37.940  55.500  63.820  1.00  0.00            
ATOM    932  HA  GLN    17      38.720  55.080  64.450  1.00  0.00            
ATOM    933  CB  GLN    17      36.520  54.890  64.350  1.00  0.00            
ATOM    934  HB1 GLN    17      35.720  55.390  63.790  1.00  0.00            
ATOM    935  HB2 GLN    17      36.330  55.090  65.400  1.00  0.00            
ATOM    936  CG  GLN    17      36.370  53.370  64.130  1.00  0.00            
ATOM    937  HG1 GLN    17      36.230  53.180  63.060  1.00  0.00            
ATOM    938  HG2 GLN    17      35.480  52.950  64.600  1.00  0.00            
ATOM    939  CD  GLN    17      37.580  52.580  64.670  1.00  0.00            
ATOM    940  OE1 GLN    17      37.750  52.260  65.840  1.00  0.00            
ATOM    941  NE2 GLN    17      38.440  52.110  63.790  1.00  0.00            
ATOM    942 1HE2 GLN    17      38.280  52.270  62.800  1.00  0.00            
ATOM    943 2HE2 GLN    17      39.180  51.510  64.110  1.00  0.00            
ATOM    944  C   GLN    17      38.170  55.170  62.330  1.00  0.00            
ATOM    945  O   GLN    17      37.400  55.630  61.500  1.00  0.00            
ATOM    946  N   GLY    18      39.150  54.340  61.970  1.00  0.00            
ATOM    947  H   GLY    18      39.860  54.040  62.620  1.00  0.00            
ATOM    948  CA  GLY    18      39.290  53.850  60.550  1.00  0.00            
ATOM    949  HA1 GLY    18      40.280  53.430  60.370  1.00  0.00            
ATOM    950  HA2 GLY    18      39.290  54.680  59.850  1.00  0.00            
ATOM    951  C   GLY    18      38.200  52.800  60.120  1.00  0.00            
ATOM    952  O   GLY    18      37.510  52.200  60.950  1.00  0.00            
ATOM    953  N   LEU    19      38.060  52.730  58.840  1.00  0.00            
ATOM    954  H   LEU    19      38.700  53.210  58.230  1.00  0.00            
ATOM    955  CA  LEU    19      37.100  51.920  58.120  1.00  0.00            
ATOM    956  HA  LEU    19      36.230  51.760  58.760  1.00  0.00            
ATOM    957  CB  LEU    19      36.680  52.600  56.870  1.00  0.00            
ATOM    958  HB1 LEU    19      35.940  51.950  56.390  1.00  0.00            
ATOM    959  HB2 LEU    19      37.500  52.490  56.170  1.00  0.00            
ATOM    960  CG  LEU    19      36.130  54.070  56.890  1.00  0.00            
ATOM    961  HG  LEU    19      37.000  54.610  57.250  1.00  0.00            
ATOM    962  CD1 LEU    19      35.530  54.560  55.580  1.00  0.00            
ATOM    963 1HD1 LEU    19      34.910  55.450  55.720  1.00  0.00            
ATOM    964 2HD1 LEU    19      36.230  54.770  54.770  1.00  0.00            
ATOM    965 3HD1 LEU    19      34.800  53.860  55.190  1.00  0.00            
ATOM    966  CD2 LEU    19      34.990  54.260  57.960  1.00  0.00            
ATOM    967 1HD2 LEU    19      34.510  55.230  57.870  1.00  0.00            
ATOM    968 2HD2 LEU    19      34.160  53.560  57.810  1.00  0.00            
ATOM    969 3HD2 LEU    19      35.340  54.290  58.990  1.00  0.00            
ATOM    970  C   LEU    19      37.670  50.480  57.940  1.00  0.00            
ATOM    971  O   LEU    19      38.910  50.280  58.000  1.00  0.00            
ATOM    972  N   ARG    20      36.930  49.380  57.770  1.00  0.00            
ATOM    973  H   ARG    20      35.920  49.480  57.740  1.00  0.00            
ATOM    974  CA  ARG    20      37.470  48.000  57.780  1.00  0.00            
ATOM    975  HA  ARG    20      38.010  47.800  58.700  1.00  0.00            
ATOM    976  CB  ARG    20      36.280  46.970  57.770  1.00  0.00            
ATOM    977  HB1 ARG    20      35.750  46.990  56.820  1.00  0.00            
ATOM    978  HB2 ARG    20      35.520  47.340  58.460  1.00  0.00            
ATOM    979  CG  ARG    20      36.670  45.490  58.070  1.00  0.00            
ATOM    980  HG1 ARG    20      36.830  45.430  59.150  1.00  0.00            
ATOM    981  HG2 ARG    20      37.560  45.320  57.470  1.00  0.00            
ATOM    982  CD  ARG    20      35.670  44.450  57.730  1.00  0.00            
ATOM    983  HD1 ARG    20      35.750  44.360  56.650  1.00  0.00            
ATOM    984  HD2 ARG    20      34.640  44.610  58.060  1.00  0.00            
ATOM    985  NE  ARG    20      35.990  43.220  58.400  1.00  0.00            
ATOM    986  HE  ARG    20      36.780  43.300  59.030  1.00  0.00            
ATOM    987  CZ  ARG    20      35.500  42.020  58.160  1.00  0.00            
ATOM    988  NH1 ARG    20      34.450  41.860  57.510  1.00  0.00            
ATOM    989 1HH1 ARG    20      33.940  42.690  57.260  1.00  0.00            
ATOM    990 2HH1 ARG    20      33.910  41.010  57.430  1.00  0.00            
ATOM    991  NH2 ARG    20      36.020  40.950  58.670  1.00  0.00            
ATOM    992 1HH2 ARG    20      36.850  41.130  59.200  1.00  0.00            
ATOM    993 2HH2 ARG    20      35.570  40.050  58.770  1.00  0.00            
ATOM    994  C   ARG    20      38.430  47.770  56.630  1.00  0.00            
ATOM    995  O   ARG    20      38.300  48.320  55.560  1.00  0.00            
ATOM    996  N   GLY    21      39.480  46.940  56.850  1.00  0.00            
ATOM    997  H   GLY    21      39.650  46.620  57.790  1.00  0.00            
ATOM    998  CA  GLY    21      40.460  46.630  55.790  1.00  0.00            
ATOM    999  HA1 GLY    21      41.340  46.140  56.210  1.00  0.00            
ATOM   1000  HA2 GLY    21      40.880  47.540  55.370  1.00  0.00            
ATOM   1001  C   GLY    21      39.990  45.780  54.590  1.00  0.00            
ATOM   1002  O   GLY    21      38.840  45.360  54.560  1.00  0.00            
ATOM   1003  N   PRO    22      40.840  45.490  53.600  1.00  0.00            
ATOM   1004  CD  PRO    22      42.290  45.980  53.590  1.00  0.00            
ATOM   1005  HD1 PRO    22      42.770  45.640  54.510  1.00  0.00            
ATOM   1006  HD2 PRO    22      42.280  47.060  53.510  1.00  0.00            
ATOM   1007  CG  PRO    22      42.820  45.340  52.340  1.00  0.00            
ATOM   1008  HG1 PRO    22      43.380  44.430  52.590  1.00  0.00            
ATOM   1009  HG2 PRO    22      43.500  46.070  51.890  1.00  0.00            
ATOM   1010  CB  PRO    22      41.650  44.940  51.460  1.00  0.00            
ATOM   1011  HB1 PRO    22      41.870  44.090  50.810  1.00  0.00            
ATOM   1012  HB2 PRO    22      41.380  45.860  50.940  1.00  0.00            
ATOM   1013  CA  PRO    22      40.570  44.620  52.480  1.00  0.00            
ATOM   1014  HA  PRO    22      39.580  44.860  52.100  1.00  0.00            
ATOM   1015  C   PRO    22      40.600  43.130  52.770  1.00  0.00            
ATOM   1016  O   PRO    22      41.230  42.670  53.740  1.00  0.00            
ATOM   1017  N   HYP    23      39.930  42.280  51.980  1.00  0.00            
ATOM   1018  CD2 HYP    23      39.220  42.650  50.750  1.00  0.00            
ATOM   1019 1HD2 HYP    23      39.920  42.710  49.910  1.00  0.00            
ATOM   1020 2HD2 HYP    23      38.590  43.520  50.930  1.00  0.00            
ATOM   1021  CG  HYP    23      38.330  41.450  50.470  1.00  0.00            
ATOM   1022  HG  HYP    23      38.120  41.520  49.410  1.00  0.00            
ATOM   1023  OD1 HYP    23      37.160  41.580  51.290  1.00  0.00            
ATOM   1024  HD1 HYP    23      37.140  42.440  51.710  1.00  0.00            
ATOM   1025  CB  HYP    23      39.140  40.250  50.820  1.00  0.00            
ATOM   1026  HB1 HYP    23      39.820  40.030  50.000  1.00  0.00            
ATOM   1027  HB2 HYP    23      38.620  39.300  50.990  1.00  0.00            
ATOM   1028  CA  HYP    23      39.970  40.760  52.020  1.00  0.00            
ATOM   1029  HA  HYP    23      39.500  40.360  52.920  1.00  0.00            
ATOM   1030  C   HYP    23      41.410  40.300  51.970  1.00  0.00            
ATOM   1031  O   HYP    23      42.310  40.970  51.540  1.00  0.00            
ATOM   1032  N   GLY    24      41.670  39.130  52.510  1.00  0.00            
ATOM   1033  H   GLY    24      40.860  38.560  52.740  1.00  0.00            
ATOM   1034  CA  GLY    24      42.990  38.560  52.560  1.00  0.00            
ATOM   1035  HA1 GLY    24      42.940  37.600  53.090  1.00  0.00            
ATOM   1036  HA2 GLY    24      43.680  39.250  53.050  1.00  0.00            
ATOM   1037  C   GLY    24      43.570  38.200  51.200  1.00  0.00            
ATOM   1038  O   GLY    24      42.750  38.070  50.240  1.00  0.00            
ATOM   1039  N   PRO    25      44.860  37.980  51.120  1.00  0.00            
ATOM   1040  CD  PRO    25      45.820  37.900  52.230  1.00  0.00            
ATOM   1041  HD1 PRO    25      45.600  37.080  52.910  1.00  0.00            
ATOM   1042  HD2 PRO    25      46.040  38.860  52.700  1.00  0.00            
ATOM   1043  CG  PRO    25      47.190  37.490  51.540  1.00  0.00            
ATOM   1044  HG1 PRO    25      47.290  36.420  51.720  1.00  0.00            
ATOM   1045  HG2 PRO    25      47.990  38.070  52.010  1.00  0.00            
ATOM   1046  CB  PRO    25      47.010  37.670  50.050  1.00  0.00            
ATOM   1047  HB1 PRO    25      47.570  36.940  49.450  1.00  0.00            
ATOM   1048  HB2 PRO    25      47.310  38.670  49.730  1.00  0.00            
ATOM   1049  CA  PRO    25      45.480  37.630  49.810  1.00  0.00            
ATOM   1050  HA  PRO    25      45.130  38.400  49.130  1.00  0.00            
ATOM   1051  C   PRO    25      44.990  36.210  49.420  1.00  0.00            
ATOM   1052  O   PRO    25      44.730  35.390  50.310  1.00  0.00            
ATOM   1053  N   HYP    26      44.700  35.930  48.120  1.00  0.00            
ATOM   1054  CD2 HYP    26      45.210  36.760  47.000  1.00  0.00            
ATOM   1055 1HD2 HYP    26      46.290  36.680  46.860  1.00  0.00            
ATOM   1056 2HD2 HYP    26      44.900  37.800  47.120  1.00  0.00            
ATOM   1057  CG  HYP    26      44.590  36.100  45.770  1.00  0.00            
ATOM   1058  HG  HYP    26      45.290  36.340  44.980  1.00  0.00            
ATOM   1059  OD1 HYP    26      43.380  36.790  45.640  1.00  0.00            
ATOM   1060  HD1 HYP    26      42.970  36.550  44.810  1.00  0.00            
ATOM   1061  CB  HYP    26      44.340  34.590  46.110  1.00  0.00            
ATOM   1062  HB1 HYP    26      45.240  34.080  45.770  1.00  0.00            
ATOM   1063  HB2 HYP    26      43.450  34.180  45.640  1.00  0.00            
ATOM   1064  CA  HYP    26      44.330  34.610  47.650  1.00  0.00            
ATOM   1065  HA  HYP    26      43.390  34.300  48.110  1.00  0.00            
ATOM   1066  C   HYP    26      45.350  33.550  48.110  1.00  0.00            
ATOM   1067  O   HYP    26      46.570  33.860  48.240  1.00  0.00            
ATOM   1068  N   GLY    27      44.930  32.310  48.320  1.00  0.00            
ATOM   1069  H   GLY    27      43.940  32.160  48.180  1.00  0.00            
ATOM   1070  CA  GLY    27      45.710  31.110  48.620  1.00  0.00            
ATOM   1071  HA1 GLY    27      44.990  30.290  48.730  1.00  0.00            
ATOM   1072  HA2 GLY    27      46.210  31.200  49.580  1.00  0.00            
ATOM   1073  C   GLY    27      46.660  30.630  47.470  1.00  0.00            
ATOM   1074  O   GLY    27      46.410  30.800  46.320  1.00  0.00            
ATOM   1075  N   PRO    28      47.840  30.080  47.770  1.00  0.00            
ATOM   1076  CD  PRO    28      48.450  30.220  49.070  1.00  0.00            
ATOM   1077  HD1 PRO    28      47.910  29.710  49.870  1.00  0.00            
ATOM   1078  HD2 PRO    28      48.510  31.280  49.330  1.00  0.00            
ATOM   1079  CG  PRO    28      49.850  29.600  48.860  1.00  0.00            
ATOM   1080  HG1 PRO    28      50.060  28.960  49.720  1.00  0.00            
ATOM   1081  HG2 PRO    28      50.500  30.470  48.910  1.00  0.00            
ATOM   1082  CB  PRO    28      49.970  29.000  47.490  1.00  0.00            
ATOM   1083  HB1 PRO    28      49.870  27.920  47.600  1.00  0.00            
ATOM   1084  HB2 PRO    28      50.940  29.140  47.000  1.00  0.00            
ATOM   1085  CA  PRO    28      48.830  29.540  46.770  1.00  0.00            
ATOM   1086  HA  PRO    28      49.230  30.340  46.160  1.00  0.00            
ATOM   1087  C   PRO    28      48.200  28.430  45.980  1.00  0.00            
ATOM   1088  O   PRO    28      47.230  27.840  46.500  1.00  0.00            
ATOM   1089  N   HYP    29      48.800  28.020  44.800  1.00  0.00            
ATOM   1090  CD2 HYP    29      49.820  28.730  44.060  1.00  0.00            
ATOM   1091 1HD2 HYP    29      50.800  28.550  44.500  1.00  0.00            
ATOM   1092 2HD2 HYP    29      49.660  29.810  44.070  1.00  0.00            
ATOM   1093  CG  HYP    29      49.770  28.190  42.650  1.00  0.00            
ATOM   1094  HG  HYP    29      50.640  28.330  42.000  1.00  0.00            
ATOM   1095  OD1 HYP    29      48.700  28.880  42.050  1.00  0.00            
ATOM   1096  HD1 HYP    29      48.090  29.340  42.620  1.00  0.00            
ATOM   1097  CB  HYP    29      49.370  26.710  42.920  1.00  0.00            
ATOM   1098  HB1 HYP    29      50.250  26.220  43.340  1.00  0.00            
ATOM   1099  HB2 HYP    29      48.910  26.150  42.100  1.00  0.00            
ATOM   1100  CA  HYP    29      48.340  26.880  44.020  1.00  0.00            
ATOM   1101  HA  HYP    29      47.310  27.000  43.700  1.00  0.00            
ATOM   1102  C   HYP    29      48.290  25.610  44.910  1.00  0.00            
ATOM   1103  O   HYP    29      49.130  25.200  45.680  1.00  0.00            
ATOM   1104  N   GLY    30      47.120  24.910  44.680  1.00  0.00            
ATOM   1105  H   GLY    30      46.420  25.370  44.120  1.00  0.00            
ATOM   1106  CA  GLY    30      46.840  23.560  45.260  1.00  0.00            
ATOM   1107  HA1 GLY    30      46.250  23.690  46.170  1.00  0.00            
ATOM   1108  HA2 GLY    30      47.700  22.950  45.540  1.00  0.00            
ATOM   1109  C   GLY    30      46.150  22.530  44.300  1.00  0.00            
ATOM   1110  O   GLY    30      46.130  22.600  43.060  1.00  0.00            
ATOM   1111  N   NH2    31      45.750  21.450  44.890  1.00  0.00            
ATOM   1112  H1  NH2    31      45.800  21.410  45.900  1.00  0.00            
ATOM   1113  H2  NH2    31      45.410  20.650  44.380  1.00  0.00            
TER
