# Supplementary material for: A solution structure analysis reveals a bent collagen triple helix in the complement activation recognition molecule mannan-binding lectin
Source: J Biol Chem. 2022 Dec 15;299(2):102799. doi: 10.1016/j.jbc.2022.102799 (PMC9898670; doi:10.1016/j.jbc.2022.102799)
Supplement: top10-mblN [file mmc6.zip › 9-MBL-native_5222.pdb]

ATOM      1  CH3 ACE     1      72.450  74.610  37.330  1.00  0.00            
ATOM      2 1HH3 ACE     1      72.690  73.620  36.930  1.00  0.00            
ATOM      3 2HH3 ACE     1      71.890  75.060  36.520  1.00  0.00            
ATOM      4 3HH3 ACE     1      73.390  75.110  37.590  1.00  0.00            
ATOM      5  C   ACE     1      71.680  74.510  38.590  1.00  0.00            
ATOM      6  O   ACE     1      71.390  73.400  38.970  1.00  0.00            
ATOM      7  N   PRO     2      71.330  75.600  39.260  1.00  0.00            
ATOM      8  CD  PRO     2      71.420  77.040  38.860  1.00  0.00            
ATOM      9  HD1 PRO     2      70.790  77.130  37.970  1.00  0.00            
ATOM     10  HD2 PRO     2      72.470  77.280  38.760  1.00  0.00            
ATOM     11  CG  PRO     2      70.830  77.820  40.000  1.00  0.00            
ATOM     12  HG1 PRO     2      69.820  78.100  39.700  1.00  0.00            
ATOM     13  HG2 PRO     2      71.310  78.780  40.180  1.00  0.00            
ATOM     14  CB  PRO     2      70.860  76.920  41.230  1.00  0.00            
ATOM     15  HB1 PRO     2      70.030  77.170  41.890  1.00  0.00            
ATOM     16  HB2 PRO     2      71.790  77.050  41.780  1.00  0.00            
ATOM     17  CA  PRO     2      70.760  75.530  40.570  1.00  0.00            
ATOM     18  HA  PRO     2      71.320  74.860  41.210  1.00  0.00            
ATOM     19  C   PRO     2      69.300  75.080  40.580  1.00  0.00            
ATOM     20  O   PRO     2      68.550  75.600  39.740  1.00  0.00            
ATOM     21  N   HYP     3      68.830  74.140  41.480  1.00  0.00            
ATOM     22  CD2 HYP     3      69.690  73.410  42.490  1.00  0.00            
ATOM     23 1HD2 HYP     3      69.820  73.950  43.430  1.00  0.00            
ATOM     24 2HD2 HYP     3      70.570  73.140  41.900  1.00  0.00            
ATOM     25  CG  HYP     3      68.940  72.110  42.760  1.00  0.00            
ATOM     26  HG  HYP     3      69.020  71.800  43.800  1.00  0.00            
ATOM     27  OD1 HYP     3      69.180  71.150  41.740  1.00  0.00            
ATOM     28  HD1 HYP     3      70.090  70.870  41.800  1.00  0.00            
ATOM     29  CB  HYP     3      67.470  72.570  42.690  1.00  0.00            
ATOM     30  HB1 HYP     3      67.180  73.050  43.620  1.00  0.00            
ATOM     31  HB2 HYP     3      66.830  71.690  42.690  1.00  0.00            
ATOM     32  CA  HYP     3      67.470  73.540  41.480  1.00  0.00            
ATOM     33  HA  HYP     3      67.270  73.020  40.550  1.00  0.00            
ATOM     34  C   HYP     3      66.440  74.680  41.710  1.00  0.00            
ATOM     35  O   HYP     3      66.700  75.810  42.240  1.00  0.00            
ATOM     36  N   GLY     4      65.220  74.410  41.240  1.00  0.00            
ATOM     37  H   GLY     4      65.080  73.580  40.680  1.00  0.00            
ATOM     38  CA  GLY     4      64.320  75.520  41.080  1.00  0.00            
ATOM     39  HA1 GLY     4      63.550  75.190  40.380  1.00  0.00            
ATOM     40  HA2 GLY     4      64.790  76.400  40.650  1.00  0.00            
ATOM     41  C   GLY     4      63.630  76.010  42.410  1.00  0.00            
ATOM     42  O   GLY     4      63.910  75.490  43.500  1.00  0.00            
ATOM     43  N   PRO     5      62.770  77.010  42.320  1.00  0.00            
ATOM     44  CD  PRO     5      62.350  77.740  41.100  1.00  0.00            
ATOM     45  HD1 PRO     5      61.850  77.050  40.420  1.00  0.00            
ATOM     46  HD2 PRO     5      63.220  78.210  40.640  1.00  0.00            
ATOM     47  CG  PRO     5      61.380  78.830  41.570  1.00  0.00            
ATOM     48  HG1 PRO     5      60.380  78.410  41.530  1.00  0.00            
ATOM     49  HG2 PRO     5      61.460  79.740  40.970  1.00  0.00            
ATOM     50  CB  PRO     5      61.800  78.970  43.060  1.00  0.00            
ATOM     51  HB1 PRO     5      61.040  79.350  43.740  1.00  0.00            
ATOM     52  HB2 PRO     5      62.700  79.590  43.060  1.00  0.00            
ATOM     53  CA  PRO     5      62.140  77.560  43.500  1.00  0.00            
ATOM     54  HA  PRO     5      62.960  77.550  44.220  1.00  0.00            
ATOM     55  C   PRO     5      61.010  76.630  44.020  1.00  0.00            
ATOM     56  O   PRO     5      60.330  75.930  43.280  1.00  0.00            
ATOM     57  N   HYP     6      60.680  76.610  45.340  1.00  0.00            
ATOM     58  CD2 HYP     6      61.140  77.520  46.410  1.00  0.00            
ATOM     59 1HD2 HYP     6      60.670  78.500  46.500  1.00  0.00            
ATOM     60 2HD2 HYP     6      62.220  77.650  46.370  1.00  0.00            
ATOM     61  CG  HYP     6      60.940  76.660  47.610  1.00  0.00            
ATOM     62  HG  HYP     6      60.930  77.280  48.500  1.00  0.00            
ATOM     63  OD1 HYP     6      61.890  75.630  47.850  1.00  0.00            
ATOM     64  HD1 HYP     6      61.620  75.060  48.570  1.00  0.00            
ATOM     65  CB  HYP     6      59.520  76.000  47.410  1.00  0.00            
ATOM     66  HB1 HYP     6      58.740  76.710  47.680  1.00  0.00            
ATOM     67  HB2 HYP     6      59.410  75.040  47.920  1.00  0.00            
ATOM     68  CA  HYP     6      59.620  75.720  45.870  1.00  0.00            
ATOM     69  HA  HYP     6      59.950  74.680  45.820  1.00  0.00            
ATOM     70  C   HYP     6      58.170  75.850  45.390  1.00  0.00            
ATOM     71  O   HYP     6      57.750  76.980  45.080  1.00  0.00            
ATOM     72  N   GLY     7      57.500  74.730  45.390  1.00  0.00            
ATOM     73  H   GLY     7      57.970  73.970  45.860  1.00  0.00            
ATOM     74  CA  GLY     7      56.350  74.460  44.450  1.00  0.00            
ATOM     75  HA1 GLY     7      56.380  73.390  44.250  1.00  0.00            
ATOM     76  HA2 GLY     7      56.520  75.050  43.550  1.00  0.00            
ATOM     77  C   GLY     7      55.040  74.920  45.110  1.00  0.00            
ATOM     78  O   GLY     7      55.100  75.670  46.040  1.00  0.00            
ATOM     79  N   PRO     8      53.900  74.510  44.570  1.00  0.00            
ATOM     80  CD  PRO     8      53.780  73.600  43.500  1.00  0.00            
ATOM     81  HD1 PRO     8      54.310  72.700  43.800  1.00  0.00            
ATOM     82  HD2 PRO     8      54.300  74.040  42.650  1.00  0.00            
ATOM     83  CG  PRO     8      52.300  73.480  43.260  1.00  0.00            
ATOM     84  HG1 PRO     8      51.820  72.650  43.790  1.00  0.00            
ATOM     85  HG2 PRO     8      52.100  73.470  42.190  1.00  0.00            
ATOM     86  CB  PRO     8      51.610  74.700  43.910  1.00  0.00            
ATOM     87  HB1 PRO     8      50.600  74.470  44.250  1.00  0.00            
ATOM     88  HB2 PRO     8      51.550  75.490  43.160  1.00  0.00            
ATOM     89  CA  PRO     8      52.630  75.040  44.980  1.00  0.00            
ATOM     90  HA  PRO     8      52.670  76.130  45.100  1.00  0.00            
ATOM     91  C   PRO     8      52.230  74.530  46.350  1.00  0.00            
ATOM     92  O   PRO     8      52.720  73.440  46.760  1.00  0.00            
ATOM     93  N   HYP     9      51.200  75.110  47.000  1.00  0.00            
ATOM     94  CD2 HYP     9      50.490  76.310  46.680  1.00  0.00            
ATOM     95 1HD2 HYP     9      49.720  76.160  45.920  1.00  0.00            
ATOM     96 2HD2 HYP     9      51.150  77.090  46.290  1.00  0.00            
ATOM     97  CG  HYP     9      49.920  76.800  48.010  1.00  0.00            
ATOM     98  HG  HYP     9      49.080  77.460  47.810  1.00  0.00            
ATOM     99  OD1 HYP     9      50.910  77.600  48.740  1.00  0.00            
ATOM    100  HD1 HYP     9      51.530  77.940  48.100  1.00  0.00            
ATOM    101  CB  HYP     9      49.620  75.500  48.690  1.00  0.00            
ATOM    102  HB1 HYP     9      48.720  75.190  48.170  1.00  0.00            
ATOM    103  HB2 HYP     9      49.470  75.530  49.770  1.00  0.00            
ATOM    104  CA  HYP     9      50.740  74.580  48.260  1.00  0.00            
ATOM    105  HA  HYP     9      51.570  74.620  48.970  1.00  0.00            
ATOM    106  C   HYP     9      50.210  73.200  48.220  1.00  0.00            
ATOM    107  O   HYP     9      49.580  72.800  47.240  1.00  0.00            
ATOM    108  N   GLY    10      50.360  72.380  49.260  1.00  0.00            
ATOM    109  H   GLY    10      50.870  72.600  50.100  1.00  0.00            
ATOM    110  CA  GLY    10      49.960  71.000  49.270  1.00  0.00            
ATOM    111  HA1 GLY    10      50.470  70.670  50.170  1.00  0.00            
ATOM    112  HA2 GLY    10      50.370  70.500  48.390  1.00  0.00            
ATOM    113  C   GLY    10      48.400  70.720  49.310  1.00  0.00            
ATOM    114  O   GLY    10      47.630  71.690  49.190  1.00  0.00            
ATOM    115  N   PRO    11      47.910  69.430  49.370  1.00  0.00            
ATOM    116  CD  PRO    11      48.780  68.320  49.450  1.00  0.00            
ATOM    117  HD1 PRO    11      49.410  68.410  50.340  1.00  0.00            
ATOM    118  HD2 PRO    11      49.300  68.220  48.500  1.00  0.00            
ATOM    119  CG  PRO    11      47.780  67.090  49.500  1.00  0.00            
ATOM    120  HG1 PRO    11      47.620  66.880  50.560  1.00  0.00            
ATOM    121  HG2 PRO    11      48.180  66.150  49.110  1.00  0.00            
ATOM    122  CB  PRO    11      46.480  67.650  48.840  1.00  0.00            
ATOM    123  HB1 PRO    11      45.570  67.060  48.930  1.00  0.00            
ATOM    124  HB2 PRO    11      46.630  67.590  47.760  1.00  0.00            
ATOM    125  CA  PRO    11      46.460  69.030  49.400  1.00  0.00            
ATOM    126  HA  PRO    11      45.920  69.730  48.750  1.00  0.00            
ATOM    127  C   PRO    11      45.980  69.160  50.890  1.00  0.00            
ATOM    128  O   PRO    11      46.820  69.390  51.770  1.00  0.00            
ATOM    129  N   HYP    12      44.700  69.210  51.110  1.00  0.00            
ATOM    130  CD2 HYP    12      43.670  69.070  50.090  1.00  0.00            
ATOM    131 1HD2 HYP    12      43.330  68.090  49.740  1.00  0.00            
ATOM    132 2HD2 HYP    12      43.870  69.720  49.240  1.00  0.00            
ATOM    133  CG  HYP    12      42.510  69.770  50.810  1.00  0.00            
ATOM    134  HG  HYP    12      41.570  69.490  50.320  1.00  0.00            
ATOM    135  OD1 HYP    12      42.630  71.160  50.850  1.00  0.00            
ATOM    136  HD1 HYP    12      42.720  71.550  49.980  1.00  0.00            
ATOM    137  CB  HYP    12      42.560  69.110  52.200  1.00  0.00            
ATOM    138  HB1 HYP    12      42.280  68.060  52.070  1.00  0.00            
ATOM    139  HB2 HYP    12      41.990  69.670  52.940  1.00  0.00            
ATOM    140  CA  HYP    12      44.100  69.170  52.440  1.00  0.00            
ATOM    141  HA  HYP    12      44.470  70.030  52.980  1.00  0.00            
ATOM    142  C   HYP    12      44.650  68.030  53.340  1.00  0.00            
ATOM    143  O   HYP    12      45.120  66.990  52.790  1.00  0.00            
ATOM    144  N   GLY    13      44.500  68.300  54.620  1.00  0.00            
ATOM    145  H   GLY    13      44.150  69.210  54.920  1.00  0.00            
ATOM    146  CA  GLY    13      44.970  67.380  55.710  1.00  0.00            
ATOM    147  HA1 GLY    13      44.800  67.770  56.710  1.00  0.00            
ATOM    148  HA2 GLY    13      46.040  67.210  55.600  1.00  0.00            
ATOM    149  C   GLY    13      44.280  66.030  55.560  1.00  0.00            
ATOM    150  O   GLY    13      43.220  65.870  54.890  1.00  0.00            
ATOM    151  N   GLU    14      44.980  65.070  56.220  1.00  0.00            
ATOM    152  H   GLU    14      45.780  65.380  56.760  1.00  0.00            
ATOM    153  CA  GLU    14      44.650  63.660  56.200  1.00  0.00            
ATOM    154  HA  GLU    14      44.390  63.290  55.210  1.00  0.00            
ATOM    155  CB  GLU    14      45.830  62.860  56.640  1.00  0.00            
ATOM    156  HB1 GLU    14      45.650  61.810  56.870  1.00  0.00            
ATOM    157  HB2 GLU    14      46.140  63.290  57.600  1.00  0.00            
ATOM    158  CG  GLU    14      47.100  62.940  55.800  1.00  0.00            
ATOM    159  HG1 GLU    14      47.350  63.990  55.650  1.00  0.00            
ATOM    160  HG2 GLU    14      46.830  62.580  54.810  1.00  0.00            
ATOM    161  CD  GLU    14      48.320  62.200  56.410  1.00  0.00            
ATOM    162  OE1 GLU    14      48.720  61.190  55.880  1.00  0.00            
ATOM    163  OE2 GLU    14      48.900  62.640  57.430  1.00  0.00            
ATOM    164  C   GLU    14      43.440  63.350  57.110  1.00  0.00            
ATOM    165  O   GLU    14      42.520  62.620  56.610  1.00  0.00            
ATOM    166  N   PRO    15      43.270  63.730  58.410  1.00  0.00            
ATOM    167  CD  PRO    15      41.980  63.580  59.110  1.00  0.00            
ATOM    168  HD1 PRO    15      41.600  62.560  59.120  1.00  0.00            
ATOM    169  HD2 PRO    15      41.310  64.180  58.490  1.00  0.00            
ATOM    170  CG  PRO    15      42.200  64.110  60.510  1.00  0.00            
ATOM    171  HG1 PRO    15      42.300  63.320  61.260  1.00  0.00            
ATOM    172  HG2 PRO    15      41.330  64.690  60.830  1.00  0.00            
ATOM    173  CB  PRO    15      43.390  65.060  60.440  1.00  0.00            
ATOM    174  HB1 PRO    15      43.910  65.120  61.400  1.00  0.00            
ATOM    175  HB2 PRO    15      43.100  66.050  60.090  1.00  0.00            
ATOM    176  CA  PRO    15      44.230  64.360  59.380  1.00  0.00            
ATOM    177  HA  PRO    15      44.800  65.100  58.830  1.00  0.00            
ATOM    178  C   PRO    15      45.180  63.270  59.960  1.00  0.00            
ATOM    179  O   PRO    15      44.960  62.070  59.870  1.00  0.00            
ATOM    180  N   GLY    16      46.380  63.680  60.360  1.00  0.00            
ATOM    181  H   GLY    16      46.680  64.620  60.130  1.00  0.00            
ATOM    182  CA  GLY    16      47.440  62.720  60.870  1.00  0.00            
ATOM    183  HA1 GLY    16      48.420  63.080  60.560  1.00  0.00            
ATOM    184  HA2 GLY    16      47.310  61.760  60.370  1.00  0.00            
ATOM    185  C   GLY    16      47.370  62.550  62.420  1.00  0.00            
ATOM    186  O   GLY    16      48.350  62.140  63.050  1.00  0.00            
ATOM    187  N   GLN    17      46.250  62.960  63.060  1.00  0.00            
ATOM    188  H   GLN    17      45.540  63.390  62.490  1.00  0.00            
ATOM    189  CA  GLN    17      46.120  63.080  64.530  1.00  0.00            
ATOM    190  HA  GLN    17      46.820  62.370  64.980  1.00  0.00            
ATOM    191  CB  GLN    17      46.640  64.500  64.930  1.00  0.00            
ATOM    192  HB1 GLN    17      45.830  65.150  64.600  1.00  0.00            
ATOM    193  HB2 GLN    17      47.530  64.750  64.350  1.00  0.00            
ATOM    194  CG  GLN    17      46.960  64.740  66.380  1.00  0.00            
ATOM    195  HG1 GLN    17      47.700  64.000  66.690  1.00  0.00            
ATOM    196  HG2 GLN    17      46.160  64.660  67.120  1.00  0.00            
ATOM    197  CD  GLN    17      47.640  66.080  66.610  1.00  0.00            
ATOM    198  OE1 GLN    17      48.790  66.260  66.270  1.00  0.00            
ATOM    199  NE2 GLN    17      47.150  67.030  67.270  1.00  0.00            
ATOM    200 1HE2 GLN    17      46.220  66.880  67.630  1.00  0.00            
ATOM    201 2HE2 GLN    17      47.720  67.850  67.400  1.00  0.00            
ATOM    202  C   GLN    17      44.670  62.850  65.050  1.00  0.00            
ATOM    203  O   GLN    17      43.790  63.090  64.240  1.00  0.00            
ATOM    204  N   GLY    18      44.510  62.510  66.300  1.00  0.00            
ATOM    205  H   GLY    18      45.350  62.240  66.780  1.00  0.00            
ATOM    206  CA  GLY    18      43.300  62.180  67.010  1.00  0.00            
ATOM    207  HA1 GLY    18      42.440  62.620  66.500  1.00  0.00            
ATOM    208  HA2 GLY    18      43.390  62.540  68.040  1.00  0.00            
ATOM    209  C   GLY    18      43.100  60.630  67.140  1.00  0.00            
ATOM    210  O   GLY    18      43.720  59.820  66.370  1.00  0.00            
ATOM    211  N   LEU    19      42.100  60.170  67.900  1.00  0.00            
ATOM    212  H   LEU    19      41.450  60.790  68.350  1.00  0.00            
ATOM    213  CA  LEU    19      41.940  58.680  68.190  1.00  0.00            
ATOM    214  HA  LEU    19      42.870  58.460  68.710  1.00  0.00            
ATOM    215  CB  LEU    19      40.790  58.400  69.170  1.00  0.00            
ATOM    216  HB1 LEU    19      39.840  58.580  68.660  1.00  0.00            
ATOM    217  HB2 LEU    19      40.850  59.050  70.050  1.00  0.00            
ATOM    218  CG  LEU    19      40.700  56.960  69.600  1.00  0.00            
ATOM    219  HG  LEU    19      40.300  56.270  68.860  1.00  0.00            
ATOM    220  CD1 LEU    19      41.950  56.210  70.120  1.00  0.00            
ATOM    221 1HD1 LEU    19      42.370  55.960  69.140  1.00  0.00            
ATOM    222 2HD1 LEU    19      42.620  56.900  70.620  1.00  0.00            
ATOM    223 3HD1 LEU    19      41.730  55.250  70.590  1.00  0.00            
ATOM    224  CD2 LEU    19      39.560  56.930  70.720  1.00  0.00            
ATOM    225 1HD2 LEU    19      39.090  55.950  70.790  1.00  0.00            
ATOM    226 2HD2 LEU    19      40.090  57.230  71.620  1.00  0.00            
ATOM    227 3HD2 LEU    19      38.790  57.670  70.480  1.00  0.00            
ATOM    228  C   LEU    19      41.770  57.920  66.930  1.00  0.00            
ATOM    229  O   LEU    19      40.820  58.130  66.190  1.00  0.00            
ATOM    230  N   ARG    20      42.660  56.940  66.660  1.00  0.00            
ATOM    231  H   ARG    20      43.350  56.820  67.390  1.00  0.00            
ATOM    232  CA  ARG    20      42.520  55.940  65.600  1.00  0.00            
ATOM    233  HA  ARG    20      42.670  56.390  64.620  1.00  0.00            
ATOM    234  CB  ARG    20      43.610  54.900  65.720  1.00  0.00            
ATOM    235  HB1 ARG    20      43.320  54.270  66.560  1.00  0.00            
ATOM    236  HB2 ARG    20      44.570  55.350  65.970  1.00  0.00            
ATOM    237  CG  ARG    20      43.780  53.990  64.520  1.00  0.00            
ATOM    238  HG1 ARG    20      43.920  54.560  63.600  1.00  0.00            
ATOM    239  HG2 ARG    20      42.930  53.320  64.370  1.00  0.00            
ATOM    240  CD  ARG    20      45.000  53.100  64.750  1.00  0.00            
ATOM    241  HD1 ARG    20      44.730  52.440  65.570  1.00  0.00            
ATOM    242  HD2 ARG    20      45.820  53.770  65.000  1.00  0.00            
ATOM    243  NE  ARG    20      45.440  52.450  63.500  1.00  0.00            
ATOM    244  HE  ARG    20      44.930  52.740  62.690  1.00  0.00            
ATOM    245  CZ  ARG    20      46.540  51.750  63.340  1.00  0.00            
ATOM    246  NH1 ARG    20      47.310  51.350  64.340  1.00  0.00            
ATOM    247 1HH1 ARG    20      46.940  51.390  65.280  1.00  0.00            
ATOM    248 2HH1 ARG    20      48.080  50.720  64.170  1.00  0.00            
ATOM    249  NH2 ARG    20      46.840  51.410  62.140  1.00  0.00            
ATOM    250 1HH2 ARG    20      46.490  51.990  61.390  1.00  0.00            
ATOM    251 2HH2 ARG    20      47.470  50.630  61.980  1.00  0.00            
ATOM    252  C   ARG    20      41.100  55.280  65.660  1.00  0.00            
ATOM    253  O   ARG    20      40.600  54.910  66.690  1.00  0.00            
ATOM    254  N   GLY    21      40.590  55.170  64.460  1.00  0.00            
ATOM    255  H   GLY    21      40.980  55.770  63.750  1.00  0.00            
ATOM    256  CA  GLY    21      39.330  54.470  64.070  1.00  0.00            
ATOM    257  HA1 GLY    21      39.060  55.000  63.160  1.00  0.00            
ATOM    258  HA2 GLY    21      38.580  54.680  64.830  1.00  0.00            
ATOM    259  C   GLY    21      39.460  52.950  63.810  1.00  0.00            
ATOM    260  O   GLY    21      40.560  52.380  63.870  1.00  0.00            
ATOM    261  N   PRO    22      38.320  52.290  63.380  1.00  0.00            
ATOM    262  CD  PRO    22      37.010  52.850  63.590  1.00  0.00            
ATOM    263  HD1 PRO    22      36.820  53.680  62.910  1.00  0.00            
ATOM    264  HD2 PRO    22      36.890  53.060  64.650  1.00  0.00            
ATOM    265  CG  PRO    22      36.040  51.710  63.120  1.00  0.00            
ATOM    266  HG1 PRO    22      35.770  51.760  62.060  1.00  0.00            
ATOM    267  HG2 PRO    22      35.160  51.760  63.750  1.00  0.00            
ATOM    268  CB  PRO    22      36.800  50.410  63.490  1.00  0.00            
ATOM    269  HB1 PRO    22      36.500  49.520  62.940  1.00  0.00            
ATOM    270  HB2 PRO    22      36.700  50.170  64.550  1.00  0.00            
ATOM    271  CA  PRO    22      38.250  50.840  63.260  1.00  0.00            
ATOM    272  HA  PRO    22      38.810  50.570  64.160  1.00  0.00            
ATOM    273  C   PRO    22      38.960  50.290  62.020  1.00  0.00            
ATOM    274  O   PRO    22      38.920  50.900  60.940  1.00  0.00            
ATOM    275  N   HYP    23      39.310  48.960  62.090  1.00  0.00            
ATOM    276  CD2 HYP    23      39.200  48.110  63.270  1.00  0.00            
ATOM    277 1HD2 HYP    23      38.170  47.880  63.530  1.00  0.00            
ATOM    278 2HD2 HYP    23      39.620  48.590  64.150  1.00  0.00            
ATOM    279  CG  HYP    23      40.010  46.850  62.970  1.00  0.00            
ATOM    280  HG  HYP    23      39.500  45.990  63.410  1.00  0.00            
ATOM    281  OD1 HYP    23      41.350  46.890  63.360  1.00  0.00            
ATOM    282  HD1 HYP    23      41.480  47.680  63.890  1.00  0.00            
ATOM    283  CB  HYP    23      39.970  46.790  61.390  1.00  0.00            
ATOM    284  HB1 HYP    23      39.280  46.070  60.960  1.00  0.00            
ATOM    285  HB2 HYP    23      41.010  46.580  61.110  1.00  0.00            
ATOM    286  CA  HYP    23      39.640  48.130  60.940  1.00  0.00            
ATOM    287  HA  HYP    23      40.500  48.550  60.420  1.00  0.00            
ATOM    288  C   HYP    23      38.550  48.200  59.810  1.00  0.00            
ATOM    289  O   HYP    23      37.320  48.010  60.090  1.00  0.00            
ATOM    290  N   GLY    24      38.880  48.350  58.500  1.00  0.00            
ATOM    291  H   GLY    24      39.880  48.460  58.430  1.00  0.00            
ATOM    292  CA  GLY    24      37.990  48.370  57.340  1.00  0.00            
ATOM    293  HA1 GLY    24      38.710  48.580  56.550  1.00  0.00            
ATOM    294  HA2 GLY    24      37.350  49.250  57.320  1.00  0.00            
ATOM    295  C   GLY    24      37.170  47.180  57.060  1.00  0.00            
ATOM    296  O   GLY    24      37.080  46.220  57.820  1.00  0.00            
ATOM    297  N   PRO    25      36.480  47.160  55.920  1.00  0.00            
ATOM    298  CD  PRO    25      36.410  48.280  54.900  1.00  0.00            
ATOM    299  HD1 PRO    25      37.250  48.050  54.240  1.00  0.00            
ATOM    300  HD2 PRO    25      36.480  49.290  55.300  1.00  0.00            
ATOM    301  CG  PRO    25      35.130  48.060  54.150  1.00  0.00            
ATOM    302  HG1 PRO    25      35.130  48.670  53.250  1.00  0.00            
ATOM    303  HG2 PRO    25      34.250  48.310  54.760  1.00  0.00            
ATOM    304  CB  PRO    25      35.270  46.640  53.930  1.00  0.00            
ATOM    305  HB1 PRO    25      36.060  46.550  53.180  1.00  0.00            
ATOM    306  HB2 PRO    25      34.280  46.260  53.680  1.00  0.00            
ATOM    307  CA  PRO    25      35.750  46.080  55.300  1.00  0.00            
ATOM    308  HA  PRO    25      34.870  45.890  55.920  1.00  0.00            
ATOM    309  C   PRO    25      36.670  44.830  55.000  1.00  0.00            
ATOM    310  O   PRO    25      37.870  45.010  54.760  1.00  0.00            
ATOM    311  N   HYP    26      36.190  43.590  54.820  1.00  0.00            
ATOM    312  CD2 HYP    26      34.770  43.180  54.960  1.00  0.00            
ATOM    313 1HD2 HYP    26      34.220  43.510  54.080  1.00  0.00            
ATOM    314 2HD2 HYP    26      34.290  43.620  55.830  1.00  0.00            
ATOM    315  CG  HYP    26      34.850  41.660  55.220  1.00  0.00            
ATOM    316  HG  HYP    26      33.850  41.260  55.020  1.00  0.00            
ATOM    317  OD1 HYP    26      35.270  41.200  56.490  1.00  0.00            
ATOM    318  HD1 HYP    26      35.450  40.260  56.470  1.00  0.00            
ATOM    319  CB  HYP    26      35.790  41.270  54.120  1.00  0.00            
ATOM    320  HB1 HYP    26      35.190  41.270  53.210  1.00  0.00            
ATOM    321  HB2 HYP    26      36.190  40.260  54.220  1.00  0.00            
ATOM    322  CA  HYP    26      36.850  42.430  54.240  1.00  0.00            
ATOM    323  HA  HYP    26      37.600  42.130  54.970  1.00  0.00            
ATOM    324  C   HYP    26      37.380  42.700  52.860  1.00  0.00            
ATOM    325  O   HYP    26      36.730  43.340  52.030  1.00  0.00            
ATOM    326  N   GLY    27      38.470  42.070  52.550  1.00  0.00            
ATOM    327  H   GLY    27      38.710  41.370  53.240  1.00  0.00            
ATOM    328  CA  GLY    27      39.070  42.000  51.230  1.00  0.00            
ATOM    329  HA1 GLY    27      40.100  41.690  51.410  1.00  0.00            
ATOM    330  HA2 GLY    27      39.130  43.050  50.960  1.00  0.00            
ATOM    331  C   GLY    27      38.330  41.190  50.170  1.00  0.00            
ATOM    332  O   GLY    27      37.430  40.410  50.540  1.00  0.00            
ATOM    333  N   PRO    28      38.640  41.340  48.870  1.00  0.00            
ATOM    334  CD  PRO    28      39.580  42.340  48.370  1.00  0.00            
ATOM    335  HD1 PRO    28      40.550  41.840  48.390  1.00  0.00            
ATOM    336  HD2 PRO    28      39.510  43.310  48.850  1.00  0.00            
ATOM    337  CG  PRO    28      39.140  42.480  46.880  1.00  0.00            
ATOM    338  HG1 PRO    28      39.990  42.740  46.250  1.00  0.00            
ATOM    339  HG2 PRO    28      38.290  43.160  46.810  1.00  0.00            
ATOM    340  CB  PRO    28      38.540  41.150  46.440  1.00  0.00            
ATOM    341  HB1 PRO    28      39.260  40.530  45.920  1.00  0.00            
ATOM    342  HB2 PRO    28      37.710  41.290  45.740  1.00  0.00            
ATOM    343  CA  PRO    28      38.020  40.610  47.770  1.00  0.00            
ATOM    344  HA  PRO    28      36.950  40.810  47.870  1.00  0.00            
ATOM    345  C   PRO    28      38.130  39.050  47.910  1.00  0.00            
ATOM    346  O   PRO    28      39.210  38.560  48.230  1.00  0.00            
ATOM    347  N   HYP    29      37.130  38.290  47.450  1.00  0.00            
ATOM    348  CD2 HYP    29      35.760  38.760  47.120  1.00  0.00            
ATOM    349 1HD2 HYP    29      35.850  39.580  46.410  1.00  0.00            
ATOM    350 2HD2 HYP    29      35.160  39.180  47.920  1.00  0.00            
ATOM    351  CG  HYP    29      34.980  37.540  46.710  1.00  0.00            
ATOM    352  HG  HYP    29      34.150  37.780  46.040  1.00  0.00            
ATOM    353  OD1 HYP    29      34.500  37.050  47.950  1.00  0.00            
ATOM    354  HD1 HYP    29      33.650  37.490  47.970  1.00  0.00            
ATOM    355  CB  HYP    29      36.150  36.650  46.150  1.00  0.00            
ATOM    356  HB1 HYP    29      36.420  37.040  45.170  1.00  0.00            
ATOM    357  HB2 HYP    29      35.910  35.600  46.040  1.00  0.00            
ATOM    358  CA  HYP    29      37.260  36.850  47.180  1.00  0.00            
ATOM    359  HA  HYP    29      37.020  36.280  48.080  1.00  0.00            
ATOM    360  C   HYP    29      38.590  36.410  46.660  1.00  0.00            
ATOM    361  O   HYP    29      39.060  36.970  45.700  1.00  0.00            
ATOM    362  N   GLY    30      39.020  35.280  47.220  1.00  0.00            
ATOM    363  H   GLY    30      38.540  34.870  48.000  1.00  0.00            
ATOM    364  CA  GLY    30      40.150  34.440  46.740  1.00  0.00            
ATOM    365  HA1 GLY    30      40.710  33.880  47.490  1.00  0.00            
ATOM    366  HA2 GLY    30      40.910  35.130  46.360  1.00  0.00            
ATOM    367  C   GLY    30      39.720  33.540  45.570  1.00  0.00            
ATOM    368  O   GLY    30      38.550  33.000  45.480  1.00  0.00            
ATOM    369  N   NH2    31      40.540  33.240  44.580  1.00  0.00            
ATOM    370  H1  NH2    31      41.480  33.590  44.490  1.00  0.00            
ATOM    371  H2  NH2    31      40.170  32.620  43.880  1.00  0.00            
ATOM    372  CH3 ACE     1      68.960  73.290  36.060  1.00  0.00            
ATOM    373 1HH3 ACE     1      69.300  73.890  36.900  1.00  0.00            
ATOM    374 2HH3 ACE     1      69.720  72.550  35.820  1.00  0.00            
ATOM    375 3HH3 ACE     1      68.880  73.690  35.050  1.00  0.00            
ATOM    376  C   ACE     1      67.790  72.390  36.470  1.00  0.00            
ATOM    377  O   ACE     1      66.780  72.370  35.740  1.00  0.00            
ATOM    378  N   PRO     2      67.900  71.650  37.620  1.00  0.00            
ATOM    379  CD  PRO     2      69.070  71.430  38.410  1.00  0.00            
ATOM    380  HD1 PRO     2      68.930  71.930  39.370  1.00  0.00            
ATOM    381  HD2 PRO     2      69.980  71.770  37.920  1.00  0.00            
ATOM    382  CG  PRO     2      69.160  69.980  38.740  1.00  0.00            
ATOM    383  HG1 PRO     2      69.750  70.020  39.660  1.00  0.00            
ATOM    384  HG2 PRO     2      69.560  69.350  37.950  1.00  0.00            
ATOM    385  CB  PRO     2      67.590  69.730  39.000  1.00  0.00            
ATOM    386  HB1 PRO     2      67.470  70.060  40.030  1.00  0.00            
ATOM    387  HB2 PRO     2      67.340  68.680  38.850  1.00  0.00            
ATOM    388  CA  PRO     2      66.880  70.640  38.020  1.00  0.00            
ATOM    389  HA  PRO     2      66.580  70.100  37.120  1.00  0.00            
ATOM    390  C   PRO     2      65.610  71.230  38.630  1.00  0.00            
ATOM    391  O   PRO     2      65.710  72.310  39.180  1.00  0.00            
ATOM    392  N   HYP     3      64.510  70.550  38.580  1.00  0.00            
ATOM    393  CD2 HYP     3      64.170  69.370  37.860  1.00  0.00            
ATOM    394 1HD2 HYP     3      64.270  68.500  38.500  1.00  0.00            
ATOM    395 2HD2 HYP     3      64.770  69.240  36.960  1.00  0.00            
ATOM    396  CG  HYP     3      62.710  69.480  37.530  1.00  0.00            
ATOM    397  HG  HYP     3      62.350  68.530  37.130  1.00  0.00            
ATOM    398  OD1 HYP     3      62.510  70.350  36.450  1.00  0.00            
ATOM    399  HD1 HYP     3      61.580  70.190  36.250  1.00  0.00            
ATOM    400  CB  HYP     3      62.160  69.990  38.880  1.00  0.00            
ATOM    401  HB1 HYP     3      62.010  69.230  39.650  1.00  0.00            
ATOM    402  HB2 HYP     3      61.210  70.520  38.820  1.00  0.00            
ATOM    403  CA  HYP     3      63.260  71.020  39.210  1.00  0.00            
ATOM    404  HA  HYP     3      63.040  72.010  38.820  1.00  0.00            
ATOM    405  C   HYP     3      63.330  71.290  40.750  1.00  0.00            
ATOM    406  O   HYP     3      64.220  70.800  41.470  1.00  0.00            
ATOM    407  N   GLY     4      62.530  72.190  41.230  1.00  0.00            
ATOM    408  H   GLY     4      61.840  72.620  40.620  1.00  0.00            
ATOM    409  CA  GLY     4      62.410  72.530  42.610  1.00  0.00            
ATOM    410  HA1 GLY     4      61.660  73.290  42.850  1.00  0.00            
ATOM    411  HA2 GLY     4      63.380  72.930  42.920  1.00  0.00            
ATOM    412  C   GLY     4      61.990  71.390  43.590  1.00  0.00            
ATOM    413  O   GLY     4      61.350  70.400  43.160  1.00  0.00            
ATOM    414  N   PRO     5      62.210  71.650  44.920  1.00  0.00            
ATOM    415  CD  PRO     5      62.870  72.870  45.470  1.00  0.00            
ATOM    416  HD1 PRO     5      62.320  73.730  45.100  1.00  0.00            
ATOM    417  HD2 PRO     5      63.860  73.090  45.080  1.00  0.00            
ATOM    418  CG  PRO     5      62.820  72.710  46.990  1.00  0.00            
ATOM    419  HG1 PRO     5      61.920  73.310  47.160  1.00  0.00            
ATOM    420  HG2 PRO     5      63.580  73.220  47.580  1.00  0.00            
ATOM    421  CB  PRO     5      62.630  71.260  47.250  1.00  0.00            
ATOM    422  HB1 PRO     5      62.220  71.030  48.230  1.00  0.00            
ATOM    423  HB2 PRO     5      63.630  70.840  47.140  1.00  0.00            
ATOM    424  CA  PRO     5      61.680  70.900  46.060  1.00  0.00            
ATOM    425  HA  PRO     5      61.780  69.850  45.790  1.00  0.00            
ATOM    426  C   PRO     5      60.190  71.270  46.350  1.00  0.00            
ATOM    427  O   PRO     5      59.650  72.230  45.690  1.00  0.00            
ATOM    428  N   HYP     6      59.490  70.530  47.200  1.00  0.00            
ATOM    429  CD2 HYP     6      59.880  69.130  47.690  1.00  0.00            
ATOM    430 1HD2 HYP     6      60.430  69.170  48.630  1.00  0.00            
ATOM    431 2HD2 HYP     6      60.550  68.660  46.980  1.00  0.00            
ATOM    432  CG  HYP     6      58.570  68.380  47.820  1.00  0.00            
ATOM    433  HG  HYP     6      58.700  67.620  48.600  1.00  0.00            
ATOM    434  OD1 HYP     6      58.240  67.810  46.600  1.00  0.00            
ATOM    435  HD1 HYP     6      57.350  67.450  46.630  1.00  0.00            
ATOM    436  CB  HYP     6      57.630  69.460  48.270  1.00  0.00            
ATOM    437  HB1 HYP     6      57.780  69.720  49.320  1.00  0.00            
ATOM    438  HB2 HYP     6      56.570  69.230  48.210  1.00  0.00            
ATOM    439  CA  HYP     6      58.010  70.630  47.400  1.00  0.00            
ATOM    440  HA  HYP     6      57.570  70.520  46.410  1.00  0.00            
ATOM    441  C   HYP     6      57.610  71.960  48.030  1.00  0.00            
ATOM    442  O   HYP     6      58.420  72.610  48.740  1.00  0.00            
ATOM    443  N   GLY     7      56.360  72.280  47.710  1.00  0.00            
ATOM    444  H   GLY     7      55.810  71.780  47.030  1.00  0.00            
ATOM    445  CA  GLY     7      55.870  73.550  48.250  1.00  0.00            
ATOM    446  HA1 GLY     7      55.000  73.980  47.750  1.00  0.00            
ATOM    447  HA2 GLY     7      56.640  74.280  48.030  1.00  0.00            
ATOM    448  C   GLY     7      55.420  73.560  49.730  1.00  0.00            
ATOM    449  O   GLY     7      55.760  72.580  50.410  1.00  0.00            
ATOM    450  N   PRO     8      54.740  74.600  50.220  1.00  0.00            
ATOM    451  CD  PRO     8      54.570  75.870  49.600  1.00  0.00            
ATOM    452  HD1 PRO     8      53.640  75.830  49.040  1.00  0.00            
ATOM    453  HD2 PRO     8      55.450  76.100  49.000  1.00  0.00            
ATOM    454  CG  PRO     8      54.450  76.880  50.690  1.00  0.00            
ATOM    455  HG1 PRO     8      53.790  77.670  50.360  1.00  0.00            
ATOM    456  HG2 PRO     8      55.360  77.260  51.150  1.00  0.00            
ATOM    457  CB  PRO     8      53.840  76.120  51.820  1.00  0.00            
ATOM    458  HB1 PRO     8      52.760  76.110  51.680  1.00  0.00            
ATOM    459  HB2 PRO     8      53.960  76.490  52.840  1.00  0.00            
ATOM    460  CA  PRO     8      54.380  74.750  51.630  1.00  0.00            
ATOM    461  HA  PRO     8      55.260  74.620  52.270  1.00  0.00            
ATOM    462  C   PRO     8      53.350  73.670  52.020  1.00  0.00            
ATOM    463  O   PRO     8      52.600  73.190  51.110  1.00  0.00            
ATOM    464  N   HYP     9      53.140  73.320  53.320  1.00  0.00            
ATOM    465  CD2 HYP     9      54.120  73.620  54.380  1.00  0.00            
ATOM    466 1HD2 HYP     9      54.150  74.710  54.430  1.00  0.00            
ATOM    467 2HD2 HYP     9      55.080  73.170  54.130  1.00  0.00            
ATOM    468  CG  HYP     9      53.590  73.010  55.660  1.00  0.00            
ATOM    469  HG  HYP     9      53.750  73.650  56.530  1.00  0.00            
ATOM    470  OD1 HYP     9      54.140  71.680  55.830  1.00  0.00            
ATOM    471  HD1 HYP     9      55.040  71.820  56.150  1.00  0.00            
ATOM    472  CB  HYP     9      52.100  72.900  55.320  1.00  0.00            
ATOM    473  HB1 HYP     9      51.560  73.820  55.550  1.00  0.00            
ATOM    474  HB2 HYP     9      51.630  72.070  55.840  1.00  0.00            
ATOM    475  CA  HYP     9      52.050  72.580  53.860  1.00  0.00            
ATOM    476  HA  HYP     9      52.230  71.540  53.600  1.00  0.00            
ATOM    477  C   HYP     9      50.650  73.000  53.380  1.00  0.00            
ATOM    478  O   HYP     9      50.360  74.090  52.880  1.00  0.00            
ATOM    479  N   GLY    10      49.750  72.040  53.600  1.00  0.00            
ATOM    480  H   GLY    10      50.010  71.190  54.080  1.00  0.00            
ATOM    481  CA  GLY    10      48.410  72.060  53.010  1.00  0.00            
ATOM    482  HA1 GLY    10      48.050  71.050  52.810  1.00  0.00            
ATOM    483  HA2 GLY    10      48.450  72.460  52.000  1.00  0.00            
ATOM    484  C   GLY    10      47.340  72.750  53.860  1.00  0.00            
ATOM    485  O   GLY    10      47.590  73.210  54.990  1.00  0.00            
ATOM    486  N   PRO    11      46.090  72.820  53.290  1.00  0.00            
ATOM    487  CD  PRO    11      45.730  72.720  51.880  1.00  0.00            
ATOM    488  HD1 PRO    11      45.370  71.750  51.560  1.00  0.00            
ATOM    489  HD2 PRO    11      46.500  72.970  51.150  1.00  0.00            
ATOM    490  CG  PRO    11      44.640  73.740  51.690  1.00  0.00            
ATOM    491  HG1 PRO    11      44.140  73.560  50.740  1.00  0.00            
ATOM    492  HG2 PRO    11      45.070  74.740  51.620  1.00  0.00            
ATOM    493  CB  PRO    11      43.820  73.500  52.990  1.00  0.00            
ATOM    494  HB1 PRO    11      43.270  72.560  52.880  1.00  0.00            
ATOM    495  HB2 PRO    11      43.040  74.200  53.280  1.00  0.00            
ATOM    496  CA  PRO    11      44.890  73.330  54.020  1.00  0.00            
ATOM    497  HA  PRO    11      45.130  74.310  54.430  1.00  0.00            
ATOM    498  C   PRO    11      44.450  72.340  55.120  1.00  0.00            
ATOM    499  O   PRO    11      44.720  71.150  55.080  1.00  0.00            
ATOM    500  N   HYP    12      43.830  72.880  56.240  1.00  0.00            
ATOM    501  CD2 HYP    12      43.540  74.270  56.610  1.00  0.00            
ATOM    502 1HD2 HYP    12      42.490  74.440  56.410  1.00  0.00            
ATOM    503 2HD2 HYP    12      44.220  74.980  56.140  1.00  0.00            
ATOM    504  CG  HYP    12      43.730  74.370  58.100  1.00  0.00            
ATOM    505  HG  HYP    12      43.210  75.200  58.580  1.00  0.00            
ATOM    506  OD1 HYP    12      45.150  74.470  58.360  1.00  0.00            
ATOM    507  HD1 HYP    12      45.350  75.390  58.580  1.00  0.00            
ATOM    508  CB  HYP    12      43.220  73.080  58.550  1.00  0.00            
ATOM    509  HB1 HYP    12      42.130  73.110  58.570  1.00  0.00            
ATOM    510  HB2 HYP    12      43.560  72.800  59.550  1.00  0.00            
ATOM    511  CA  HYP    12      43.630  72.080  57.450  1.00  0.00            
ATOM    512  HA  HYP    12      44.510  71.490  57.730  1.00  0.00            
ATOM    513  C   HYP    12      42.570  70.920  57.300  1.00  0.00            
ATOM    514  O   HYP    12      41.700  71.070  56.430  1.00  0.00            
ATOM    515  N   GLY    13      42.630  69.960  58.160  1.00  0.00            
ATOM    516  H   GLY    13      43.300  70.010  58.920  1.00  0.00            
ATOM    517  CA  GLY    13      41.760  68.770  58.080  1.00  0.00            
ATOM    518  HA1 GLY    13      42.290  67.970  58.600  1.00  0.00            
ATOM    519  HA2 GLY    13      41.780  68.450  57.040  1.00  0.00            
ATOM    520  C   GLY    13      40.330  68.820  58.690  1.00  0.00            
ATOM    521  O   GLY    13      39.840  69.930  59.010  1.00  0.00            
ATOM    522  N   GLU    14      39.720  67.670  58.770  1.00  0.00            
ATOM    523  H   GLU    14      40.240  66.840  58.540  1.00  0.00            
ATOM    524  CA  GLU    14      38.260  67.590  58.950  1.00  0.00            
ATOM    525  HA  GLU    14      37.710  68.260  58.280  1.00  0.00            
ATOM    526  CB  GLU    14      37.800  66.150  58.700  1.00  0.00            
ATOM    527  HB1 GLU    14      38.250  65.510  59.470  1.00  0.00            
ATOM    528  HB2 GLU    14      38.140  65.850  57.710  1.00  0.00            
ATOM    529  CG  GLU    14      36.260  66.040  58.560  1.00  0.00            
ATOM    530  HG1 GLU    14      35.770  66.430  59.450  1.00  0.00            
ATOM    531  HG2 GLU    14      36.010  64.980  58.510  1.00  0.00            
ATOM    532  CD  GLU    14      35.640  66.710  57.300  1.00  0.00            
ATOM    533  OE1 GLU    14      35.250  67.890  57.470  1.00  0.00            
ATOM    534  OE2 GLU    14      35.490  66.100  56.260  1.00  0.00            
ATOM    535  C   GLU    14      37.930  67.940  60.440  1.00  0.00            
ATOM    536  O   GLU    14      38.570  67.340  61.320  1.00  0.00            
ATOM    537  N   PRO    15      36.910  68.810  60.740  1.00  0.00            
ATOM    538  CD  PRO    15      36.380  69.870  59.820  1.00  0.00            
ATOM    539  HD1 PRO    15      35.450  69.490  59.390  1.00  0.00            
ATOM    540  HD2 PRO    15      37.170  70.170  59.130  1.00  0.00            
ATOM    541  CG  PRO    15      36.100  71.050  60.730  1.00  0.00            
ATOM    542  HG1 PRO    15      35.350  71.720  60.300  1.00  0.00            
ATOM    543  HG2 PRO    15      37.020  71.640  60.760  1.00  0.00            
ATOM    544  CB  PRO    15      35.710  70.450  62.050  1.00  0.00            
ATOM    545  HB1 PRO    15      34.680  70.110  62.050  1.00  0.00            
ATOM    546  HB2 PRO    15      35.760  71.060  62.950  1.00  0.00            
ATOM    547  CA  PRO    15      36.620  69.200  62.110  1.00  0.00            
ATOM    548  HA  PRO    15      37.540  69.450  62.630  1.00  0.00            
ATOM    549  C   PRO    15      35.910  68.030  62.890  1.00  0.00            
ATOM    550  O   PRO    15      35.100  67.390  62.240  1.00  0.00            
ATOM    551  N   GLY    16      36.340  67.650  64.040  1.00  0.00            
ATOM    552  H   GLY    16      37.210  68.040  64.370  1.00  0.00            
ATOM    553  CA  GLY    16      35.770  66.440  64.740  1.00  0.00            
ATOM    554  HA1 GLY    16      34.720  66.580  64.470  1.00  0.00            
ATOM    555  HA2 GLY    16      35.770  66.570  65.830  1.00  0.00            
ATOM    556  C   GLY    16      36.260  65.080  64.330  1.00  0.00            
ATOM    557  O   GLY    16      35.380  64.260  64.090  1.00  0.00            
ATOM    558  N   GLN    17      37.540  64.900  64.100  1.00  0.00            
ATOM    559  H   GLN    17      38.140  65.670  64.350  1.00  0.00            
ATOM    560  CA  GLN    17      38.120  63.680  63.440  1.00  0.00            
ATOM    561  HA  GLN    17      37.360  62.910  63.580  1.00  0.00            
ATOM    562  CB  GLN    17      38.190  63.910  61.930  1.00  0.00            
ATOM    563  HB1 GLN    17      38.880  64.730  61.750  1.00  0.00            
ATOM    564  HB2 GLN    17      37.250  64.310  61.550  1.00  0.00            
ATOM    565  CG  GLN    17      38.580  62.620  61.120  1.00  0.00            
ATOM    566  HG1 GLN    17      38.050  61.770  61.570  1.00  0.00            
ATOM    567  HG2 GLN    17      39.650  62.460  61.240  1.00  0.00            
ATOM    568  CD  GLN    17      38.300  62.580  59.590  1.00  0.00            
ATOM    569  OE1 GLN    17      39.180  62.680  58.750  1.00  0.00            
ATOM    570  NE2 GLN    17      37.070  62.470  59.190  1.00  0.00            
ATOM    571 1HE2 GLN    17      36.370  62.280  59.890  1.00  0.00            
ATOM    572 2HE2 GLN    17      36.930  62.560  58.190  1.00  0.00            
ATOM    573  C   GLN    17      39.370  63.190  64.140  1.00  0.00            
ATOM    574  O   GLN    17      40.200  63.950  64.720  1.00  0.00            
ATOM    575  N   GLY    18      39.620  61.870  64.070  1.00  0.00            
ATOM    576  H   GLY    18      38.860  61.290  63.730  1.00  0.00            
ATOM    577  CA  GLY    18      40.840  61.220  64.580  1.00  0.00            
ATOM    578  HA1 GLY    18      40.510  60.400  65.220  1.00  0.00            
ATOM    579  HA2 GLY    18      41.530  61.990  64.910  1.00  0.00            
ATOM    580  C   GLY    18      41.550  60.450  63.460  1.00  0.00            
ATOM    581  O   GLY    18      41.080  60.510  62.310  1.00  0.00            
ATOM    582  N   LEU    19      42.710  59.830  63.740  1.00  0.00            
ATOM    583  H   LEU    19      43.000  59.900  64.700  1.00  0.00            
ATOM    584  CA  LEU    19      43.360  59.130  62.620  1.00  0.00            
ATOM    585  HA  LEU    19      43.540  59.880  61.860  1.00  0.00            
ATOM    586  CB  LEU    19      44.750  58.680  63.170  1.00  0.00            
ATOM    587  HB1 LEU    19      44.680  58.030  64.040  1.00  0.00            
ATOM    588  HB2 LEU    19      45.200  59.630  63.470  1.00  0.00            
ATOM    589  CG  LEU    19      45.620  58.110  62.140  1.00  0.00            
ATOM    590  HG  LEU    19      45.060  57.720  61.290  1.00  0.00            
ATOM    591  CD1 LEU    19      46.390  59.200  61.380  1.00  0.00            
ATOM    592 1HD1 LEU    19      47.180  58.630  60.890  1.00  0.00            
ATOM    593 2HD1 LEU    19      45.660  59.690  60.750  1.00  0.00            
ATOM    594 3HD1 LEU    19      46.820  59.960  62.040  1.00  0.00            
ATOM    595  CD2 LEU    19      46.600  57.070  62.740  1.00  0.00            
ATOM    596 1HD2 LEU    19      47.410  56.740  62.080  1.00  0.00            
ATOM    597 2HD2 LEU    19      47.070  57.400  63.660  1.00  0.00            
ATOM    598 3HD2 LEU    19      45.990  56.190  62.920  1.00  0.00            
ATOM    599  C   LEU    19      42.580  57.990  61.960  1.00  0.00            
ATOM    600  O   LEU    19      41.860  57.290  62.740  1.00  0.00            
ATOM    601  N   ARG    20      42.650  57.610  60.710  1.00  0.00            
ATOM    602  H   ARG    20      43.030  58.250  60.030  1.00  0.00            
ATOM    603  CA  ARG    20      41.910  56.490  60.100  1.00  0.00            
ATOM    604  HA  ARG    20      40.910  56.540  60.530  1.00  0.00            
ATOM    605  CB  ARG    20      41.830  56.710  58.600  1.00  0.00            
ATOM    606  HB1 ARG    20      42.880  56.540  58.320  1.00  0.00            
ATOM    607  HB2 ARG    20      41.560  57.680  58.180  1.00  0.00            
ATOM    608  CG  ARG    20      40.810  55.810  57.930  1.00  0.00            
ATOM    609  HG1 ARG    20      39.820  55.840  58.390  1.00  0.00            
ATOM    610  HG2 ARG    20      41.110  54.770  58.080  1.00  0.00            
ATOM    611  CD  ARG    20      40.620  56.150  56.440  1.00  0.00            
ATOM    612  HD1 ARG    20      41.570  55.910  55.950  1.00  0.00            
ATOM    613  HD2 ARG    20      40.350  57.180  56.220  1.00  0.00            
ATOM    614  NE  ARG    20      39.530  55.420  55.950  1.00  0.00            
ATOM    615  HE  ARG    20      38.830  55.140  56.620  1.00  0.00            
ATOM    616  CZ  ARG    20      39.350  54.820  54.800  1.00  0.00            
ATOM    617  NH1 ARG    20      40.280  54.670  53.900  1.00  0.00            
ATOM    618 1HH1 ARG    20      41.200  55.010  54.140  1.00  0.00            
ATOM    619 2HH1 ARG    20      40.100  54.410  52.940  1.00  0.00            
ATOM    620  NH2 ARG    20      38.240  54.220  54.490  1.00  0.00            
ATOM    621 1HH2 ARG    20      37.450  54.560  55.010  1.00  0.00            
ATOM    622 2HH2 ARG    20      38.230  53.810  53.560  1.00  0.00            
ATOM    623  C   ARG    20      42.460  55.120  60.460  1.00  0.00            
ATOM    624  O   ARG    20      43.690  54.970  60.510  1.00  0.00            
ATOM    625  N   GLY    21      41.640  54.140  60.760  1.00  0.00            
ATOM    626  H   GLY    21      40.670  54.410  60.730  1.00  0.00            
ATOM    627  CA  GLY    21      42.030  52.760  61.090  1.00  0.00            
ATOM    628  HA1 GLY    21      41.150  52.150  61.280  1.00  0.00            
ATOM    629  HA2 GLY    21      42.450  52.660  62.090  1.00  0.00            
ATOM    630  C   GLY    21      42.890  51.990  60.090  1.00  0.00            
ATOM    631  O   GLY    21      43.030  52.470  58.970  1.00  0.00            
ATOM    632  N   PRO    22      43.300  50.760  60.470  1.00  0.00            
ATOM    633  CD  PRO    22      43.090  50.120  61.750  1.00  0.00            
ATOM    634  HD1 PRO    22      42.030  50.200  61.970  1.00  0.00            
ATOM    635  HD2 PRO    22      43.640  50.590  62.580  1.00  0.00            
ATOM    636  CG  PRO    22      43.550  48.670  61.510  1.00  0.00            
ATOM    637  HG1 PRO    22      42.710  48.020  61.270  1.00  0.00            
ATOM    638  HG2 PRO    22      43.960  48.250  62.430  1.00  0.00            
ATOM    639  CB  PRO    22      44.630  48.820  60.470  1.00  0.00            
ATOM    640  HB1 PRO    22      44.900  47.900  59.940  1.00  0.00            
ATOM    641  HB2 PRO    22      45.450  49.330  60.970  1.00  0.00            
ATOM    642  CA  PRO    22      44.040  49.890  59.570  1.00  0.00            
ATOM    643  HA  PRO    22      44.890  50.400  59.110  1.00  0.00            
ATOM    644  C   PRO    22      43.290  49.180  58.460  1.00  0.00            
ATOM    645  O   PRO    22      42.050  49.090  58.540  1.00  0.00            
ATOM    646  N   HYP    23      43.930  48.600  57.390  1.00  0.00            
ATOM    647  CD2 HYP    23      45.330  48.380  57.190  1.00  0.00            
ATOM    648 1HD2 HYP    23      45.620  47.590  57.890  1.00  0.00            
ATOM    649 2HD2 HYP    23      45.860  49.330  57.270  1.00  0.00            
ATOM    650  CG  HYP    23      45.470  47.890  55.720  1.00  0.00            
ATOM    651  HG  HYP    23      46.330  47.210  55.710  1.00  0.00            
ATOM    652  OD1 HYP    23      45.520  49.080  54.970  1.00  0.00            
ATOM    653  HD1 HYP    23      45.530  48.920  54.030  1.00  0.00            
ATOM    654  CB  HYP    23      44.200  47.140  55.510  1.00  0.00            
ATOM    655  HB1 HYP    23      44.400  46.140  55.880  1.00  0.00            
ATOM    656  HB2 HYP    23      43.910  47.270  54.460  1.00  0.00            
ATOM    657  CA  HYP    23      43.210  47.850  56.410  1.00  0.00            
ATOM    658  HA  HYP    23      42.430  48.430  55.910  1.00  0.00            
ATOM    659  C   HYP    23      42.450  46.740  57.110  1.00  0.00            
ATOM    660  O   HYP    23      42.840  46.330  58.150  1.00  0.00            
ATOM    661  N   GLY    24      41.340  46.260  56.550  1.00  0.00            
ATOM    662  H   GLY    24      41.010  46.600  55.660  1.00  0.00            
ATOM    663  CA  GLY    24      40.540  45.200  57.100  1.00  0.00            
ATOM    664  HA1 GLY    24      39.520  45.160  56.720  1.00  0.00            
ATOM    665  HA2 GLY    24      40.470  45.470  58.150  1.00  0.00            
ATOM    666  C   GLY    24      41.080  43.850  56.750  1.00  0.00            
ATOM    667  O   GLY    24      42.160  43.720  56.150  1.00  0.00            
ATOM    668  N   PRO    25      40.400  42.800  57.250  1.00  0.00            
ATOM    669  CD  PRO    25      39.070  42.910  57.980  1.00  0.00            
ATOM    670  HD1 PRO    25      38.290  43.050  57.230  1.00  0.00            
ATOM    671  HD2 PRO    25      39.090  43.740  58.690  1.00  0.00            
ATOM    672  CG  PRO    25      38.870  41.650  58.780  1.00  0.00            
ATOM    673  HG1 PRO    25      37.860  41.260  58.760  1.00  0.00            
ATOM    674  HG2 PRO    25      39.220  41.770  59.810  1.00  0.00            
ATOM    675  CB  PRO    25      39.740  40.650  58.010  1.00  0.00            
ATOM    676  HB1 PRO    25      39.020  40.200  57.320  1.00  0.00            
ATOM    677  HB2 PRO    25      40.200  40.020  58.780  1.00  0.00            
ATOM    678  CA  PRO    25      40.860  41.400  57.180  1.00  0.00            
ATOM    679  HA  PRO    25      41.810  41.270  57.690  1.00  0.00            
ATOM    680  C   PRO    25      40.830  40.810  55.710  1.00  0.00            
ATOM    681  O   PRO    25      40.110  41.260  54.850  1.00  0.00            
ATOM    682  N   HYP    26      41.690  39.780  55.460  1.00  0.00            
ATOM    683  CD2 HYP    26      42.730  39.240  56.350  1.00  0.00            
ATOM    684 1HD2 HYP    26      42.200  38.850  57.220  1.00  0.00            
ATOM    685 2HD2 HYP    26      43.450  39.960  56.730  1.00  0.00            
ATOM    686  CG  HYP    26      43.570  38.230  55.640  1.00  0.00            
ATOM    687  HG  HYP    26      43.830  37.480  56.380  1.00  0.00            
ATOM    688  OD1 HYP    26      44.700  38.920  55.110  1.00  0.00            
ATOM    689  HD1 HYP    26      45.290  38.370  54.590  1.00  0.00            
ATOM    690  CB  HYP    26      42.730  37.770  54.480  1.00  0.00            
ATOM    691  HB1 HYP    26      42.050  36.980  54.810  1.00  0.00            
ATOM    692  HB2 HYP    26      43.250  37.350  53.620  1.00  0.00            
ATOM    693  CA  HYP    26      41.800  39.030  54.200  1.00  0.00            
ATOM    694  HA  HYP    26      42.230  39.720  53.470  1.00  0.00            
ATOM    695  C   HYP    26      40.440  38.570  53.640  1.00  0.00            
ATOM    696  O   HYP    26      39.570  38.340  54.490  1.00  0.00            
ATOM    697  N   GLY    27      40.270  38.490  52.310  1.00  0.00            
ATOM    698  H   GLY    27      40.890  38.860  51.610  1.00  0.00            
ATOM    699  CA  GLY    27      39.070  37.670  51.880  1.00  0.00            
ATOM    700  HA1 GLY    27      38.810  38.040  50.880  1.00  0.00            
ATOM    701  HA2 GLY    27      38.230  37.890  52.530  1.00  0.00            
ATOM    702  C   GLY    27      39.150  36.130  52.060  1.00  0.00            
ATOM    703  O   GLY    27      40.130  35.570  52.450  1.00  0.00            
ATOM    704  N   PRO    28      38.060  35.430  51.590  1.00  0.00            
ATOM    705  CD  PRO    28      36.870  36.010  50.940  1.00  0.00            
ATOM    706  HD1 PRO    28      37.100  36.490  49.990  1.00  0.00            
ATOM    707  HD2 PRO    28      36.420  36.830  51.500  1.00  0.00            
ATOM    708  CG  PRO    28      35.860  34.900  50.860  1.00  0.00            
ATOM    709  HG1 PRO    28      35.820  34.450  49.870  1.00  0.00            
ATOM    710  HG2 PRO    28      34.900  35.400  51.010  1.00  0.00            
ATOM    711  CB  PRO    28      36.330  33.790  51.880  1.00  0.00            
ATOM    712  HB1 PRO    28      35.960  32.820  51.540  1.00  0.00            
ATOM    713  HB2 PRO    28      35.870  33.970  52.850  1.00  0.00            
ATOM    714  CA  PRO    28      37.890  33.990  51.830  1.00  0.00            
ATOM    715  HA  PRO    28      38.310  33.790  52.820  1.00  0.00            
ATOM    716  C   PRO    28      38.650  33.150  50.670  1.00  0.00            
ATOM    717  O   PRO    28      38.870  33.580  49.520  1.00  0.00            
ATOM    718  N   HYP    29      38.890  31.870  50.950  1.00  0.00            
ATOM    719  CD2 HYP    29      38.970  31.330  52.310  1.00  0.00            
ATOM    720 1HD2 HYP    29      38.070  30.890  52.750  1.00  0.00            
ATOM    721 2HD2 HYP    29      39.250  32.090  53.040  1.00  0.00            
ATOM    722  CG  HYP    29      40.110  30.250  52.340  1.00  0.00            
ATOM    723  HG  HYP    29      39.990  29.470  53.090  1.00  0.00            
ATOM    724  OD1 HYP    29      41.410  30.850  52.490  1.00  0.00            
ATOM    725  HD1 HYP    29      42.070  30.170  52.580  1.00  0.00            
ATOM    726  CB  HYP    29      39.930  29.720  50.860  1.00  0.00            
ATOM    727  HB1 HYP    29      39.160  28.950  50.760  1.00  0.00            
ATOM    728  HB2 HYP    29      40.750  29.160  50.410  1.00  0.00            
ATOM    729  CA  HYP    29      39.530  30.930  50.020  1.00  0.00            
ATOM    730  HA  HYP    29      40.460  31.300  49.610  1.00  0.00            
ATOM    731  C   HYP    29      38.680  30.610  48.800  1.00  0.00            
ATOM    732  O   HYP    29      37.460  30.790  48.820  1.00  0.00            
ATOM    733  N   GLY    30      39.330  30.190  47.740  1.00  0.00            
ATOM    734  H   GLY    30      40.330  30.130  47.850  1.00  0.00            
ATOM    735  CA  GLY    30      38.740  29.860  46.420  1.00  0.00            
ATOM    736  HA1 GLY    30      39.430  29.730  45.590  1.00  0.00            
ATOM    737  HA2 GLY    30      38.140  30.720  46.140  1.00  0.00            
ATOM    738  C   GLY    30      37.760  28.690  46.490  1.00  0.00            
ATOM    739  O   GLY    30      37.490  28.030  47.500  1.00  0.00            
ATOM    740  N   NH2    31      37.140  28.470  45.360  1.00  0.00            
ATOM    741  H1  NH2    31      37.270  29.050  44.540  1.00  0.00            
ATOM    742  H2  NH2    31      36.460  27.720  45.340  1.00  0.00            
ATOM    743  CH3 ACE     1      64.760  75.690  37.550  1.00  0.00            
ATOM    744 1HH3 ACE     1      65.080  75.490  36.530  1.00  0.00            
ATOM    745 2HH3 ACE     1      65.180  76.680  37.750  1.00  0.00            
ATOM    746 3HH3 ACE     1      65.120  75.030  38.330  1.00  0.00            
ATOM    747  C   ACE     1      63.250  75.830  37.440  1.00  0.00            
ATOM    748  O   ACE     1      62.740  76.710  38.080  1.00  0.00            
ATOM    749  N   PRO     2      62.520  74.870  36.850  1.00  0.00            
ATOM    750  CD  PRO     2      62.960  73.770  36.000  1.00  0.00            
ATOM    751  HD1 PRO     2      63.210  72.880  36.590  1.00  0.00            
ATOM    752  HD2 PRO     2      63.840  74.080  35.440  1.00  0.00            
ATOM    753  CG  PRO     2      61.770  73.640  35.070  1.00  0.00            
ATOM    754  HG1 PRO     2      61.740  72.690  34.530  1.00  0.00            
ATOM    755  HG2 PRO     2      61.650  74.460  34.370  1.00  0.00            
ATOM    756  CB  PRO     2      60.680  73.710  36.120  1.00  0.00            
ATOM    757  HB1 PRO     2      60.630  72.750  36.620  1.00  0.00            
ATOM    758  HB2 PRO     2      59.720  73.950  35.660  1.00  0.00            
ATOM    759  CA  PRO     2      61.110  74.870  37.060  1.00  0.00            
ATOM    760  HA  PRO     2      60.750  75.770  36.560  1.00  0.00            
ATOM    761  C   PRO     2      60.600  74.810  38.490  1.00  0.00            
ATOM    762  O   PRO     2      61.290  74.290  39.380  1.00  0.00            
ATOM    763  N   HYP     3      59.430  75.330  38.900  1.00  0.00            
ATOM    764  CD2 HYP     3      58.450  76.050  38.080  1.00  0.00            
ATOM    765 1HD2 HYP     3      57.740  75.280  37.800  1.00  0.00            
ATOM    766 2HD2 HYP     3      58.830  76.570  37.210  1.00  0.00            
ATOM    767  CG  HYP     3      57.730  77.060  39.020  1.00  0.00            
ATOM    768  HG  HYP     3      56.770  77.320  38.580  1.00  0.00            
ATOM    769  OD1 HYP     3      58.510  78.200  39.240  1.00  0.00            
ATOM    770  HD1 HYP     3      59.130  78.290  38.520  1.00  0.00            
ATOM    771  CB  HYP     3      57.670  76.090  40.230  1.00  0.00            
ATOM    772  HB1 HYP     3      56.870  75.400  39.950  1.00  0.00            
ATOM    773  HB2 HYP     3      57.440  76.540  41.190  1.00  0.00            
ATOM    774  CA  HYP     3      58.930  75.210  40.320  1.00  0.00            
ATOM    775  HA  HYP     3      59.620  75.790  40.940  1.00  0.00            
ATOM    776  C   HYP     3      58.670  73.770  40.760  1.00  0.00            
ATOM    777  O   HYP     3      58.570  72.910  39.920  1.00  0.00            
ATOM    778  N   GLY     4      58.670  73.430  42.010  1.00  0.00            
ATOM    779  H   GLY     4      58.820  74.100  42.750  1.00  0.00            
ATOM    780  CA  GLY     4      58.510  72.020  42.470  1.00  0.00            
ATOM    781  HA1 GLY     4      58.970  71.830  43.440  1.00  0.00            
ATOM    782  HA2 GLY     4      59.040  71.330  41.820  1.00  0.00            
ATOM    783  C   GLY     4      57.010  71.570  42.490  1.00  0.00            
ATOM    784  O   GLY     4      56.070  72.270  42.100  1.00  0.00            
ATOM    785  N   PRO     5      56.850  70.330  43.020  1.00  0.00            
ATOM    786  CD  PRO     5      57.900  69.320  43.280  1.00  0.00            
ATOM    787  HD1 PRO     5      58.130  69.220  44.340  1.00  0.00            
ATOM    788  HD2 PRO     5      58.870  69.570  42.850  1.00  0.00            
ATOM    789  CG  PRO     5      57.310  68.000  42.740  1.00  0.00            
ATOM    790  HG1 PRO     5      57.770  67.070  43.070  1.00  0.00            
ATOM    791  HG2 PRO     5      57.400  68.120  41.660  1.00  0.00            
ATOM    792  CB  PRO     5      55.930  68.150  43.360  1.00  0.00            
ATOM    793  HB1 PRO     5      55.880  68.080  44.440  1.00  0.00            
ATOM    794  HB2 PRO     5      55.180  67.610  42.770  1.00  0.00            
ATOM    795  CA  PRO     5      55.580  69.610  43.060  1.00  0.00            
ATOM    796  HA  PRO     5      55.100  69.660  42.090  1.00  0.00            
ATOM    797  C   PRO     5      54.700  70.150  44.220  1.00  0.00            
ATOM    798  O   PRO     5      55.200  70.830  45.140  1.00  0.00            
ATOM    799  N   HYP     6      53.460  69.680  44.360  1.00  0.00            
ATOM    800  CD2 HYP     6      52.690  69.090  43.250  1.00  0.00            
ATOM    801 1HD2 HYP     6      53.040  68.070  43.110  1.00  0.00            
ATOM    802 2HD2 HYP     6      52.720  69.700  42.350  1.00  0.00            
ATOM    803  CG  HYP     6      51.210  68.960  43.740  1.00  0.00            
ATOM    804  HG  HYP     6      50.770  68.030  43.360  1.00  0.00            
ATOM    805  OD1 HYP     6      50.600  70.100  43.150  1.00  0.00            
ATOM    806  HD1 HYP     6      50.100  70.580  43.810  1.00  0.00            
ATOM    807  CB  HYP     6      51.430  68.850  45.220  1.00  0.00            
ATOM    808  HB1 HYP     6      51.760  67.870  45.570  1.00  0.00            
ATOM    809  HB2 HYP     6      50.530  69.230  45.720  1.00  0.00            
ATOM    810  CA  HYP     6      52.560  69.820  45.480  1.00  0.00            
ATOM    811  HA  HYP     6      52.140  70.820  45.380  1.00  0.00            
ATOM    812  C   HYP     6      53.220  69.640  46.850  1.00  0.00            
ATOM    813  O   HYP     6      53.790  68.570  47.020  1.00  0.00            
ATOM    814  N   GLY     7      52.960  70.540  47.790  1.00  0.00            
ATOM    815  H   GLY     7      52.730  71.470  47.480  1.00  0.00            
ATOM    816  CA  GLY     7      53.470  70.410  49.090  1.00  0.00            
ATOM    817  HA1 GLY     7      53.220  71.310  49.650  1.00  0.00            
ATOM    818  HA2 GLY     7      54.540  70.260  48.910  1.00  0.00            
ATOM    819  C   GLY     7      52.810  69.220  49.870  1.00  0.00            
ATOM    820  O   GLY     7      51.900  68.560  49.350  1.00  0.00            
ATOM    821  N   PRO     8      53.220  68.970  51.130  1.00  0.00            
ATOM    822  CD  PRO     8      54.410  69.550  51.720  1.00  0.00            
ATOM    823  HD1 PRO     8      54.330  70.640  51.670  1.00  0.00            
ATOM    824  HD2 PRO     8      55.220  69.190  51.090  1.00  0.00            
ATOM    825  CG  PRO     8      54.430  68.980  53.140  1.00  0.00            
ATOM    826  HG1 PRO     8      53.880  69.630  53.820  1.00  0.00            
ATOM    827  HG2 PRO     8      55.470  68.890  53.450  1.00  0.00            
ATOM    828  CB  PRO     8      53.660  67.640  52.980  1.00  0.00            
ATOM    829  HB1 PRO     8      53.300  67.380  53.970  1.00  0.00            
ATOM    830  HB2 PRO     8      54.300  66.820  52.650  1.00  0.00            
ATOM    831  CA  PRO     8      52.610  67.890  51.950  1.00  0.00            
ATOM    832  HA  PRO     8      52.570  67.030  51.280  1.00  0.00            
ATOM    833  C   PRO     8      51.160  68.200  52.470  1.00  0.00            
ATOM    834  O   PRO     8      50.730  69.350  52.350  1.00  0.00            
ATOM    835  N   HYP     9      50.420  67.200  53.030  1.00  0.00            
ATOM    836  CD2 HYP     9      50.830  65.750  53.070  1.00  0.00            
ATOM    837 1HD2 HYP     9      51.460  65.600  53.940  1.00  0.00            
ATOM    838 2HD2 HYP     9      51.320  65.520  52.120  1.00  0.00            
ATOM    839  CG  HYP     9      49.460  65.060  53.220  1.00  0.00            
ATOM    840  HG  HYP     9      49.400  64.050  53.630  1.00  0.00            
ATOM    841  OD1 HYP     9      48.780  65.140  51.950  1.00  0.00            
ATOM    842  HD1 HYP     9      47.880  64.850  52.090  1.00  0.00            
ATOM    843  CB  HYP     9      48.670  65.980  54.040  1.00  0.00            
ATOM    844  HB1 HYP     9      48.940  65.730  55.060  1.00  0.00            
ATOM    845  HB2 HYP     9      47.590  65.880  53.930  1.00  0.00            
ATOM    846  CA  HYP     9      49.130  67.390  53.600  1.00  0.00            
ATOM    847  HA  HYP     9      48.410  67.640  52.820  1.00  0.00            
ATOM    848  C   HYP     9      49.140  68.440  54.690  1.00  0.00            
ATOM    849  O   HYP     9      50.030  68.510  55.550  1.00  0.00            
ATOM    850  N   GLY    10      48.020  69.180  54.820  1.00  0.00            
ATOM    851  H   GLY    10      47.280  69.120  54.140  1.00  0.00            
ATOM    852  CA  GLY    10      47.740  70.180  55.880  1.00  0.00            
ATOM    853  HA1 GLY    10      46.850  70.740  55.580  1.00  0.00            
ATOM    854  HA2 GLY    10      48.580  70.860  55.960  1.00  0.00            
ATOM    855  C   GLY    10      47.540  69.590  57.260  1.00  0.00            
ATOM    856  O   GLY    10      47.420  68.370  57.420  1.00  0.00            
ATOM    857  N   PRO    11      47.560  70.410  58.270  1.00  0.00            
ATOM    858  CD  PRO    11      47.700  71.890  58.150  1.00  0.00            
ATOM    859  HD1 PRO    11      46.860  72.320  57.590  1.00  0.00            
ATOM    860  HD2 PRO    11      48.710  72.140  57.810  1.00  0.00            
ATOM    861  CG  PRO    11      47.590  72.410  59.600  1.00  0.00            
ATOM    862  HG1 PRO    11      46.570  72.710  59.820  1.00  0.00            
ATOM    863  HG2 PRO    11      48.060  73.380  59.720  1.00  0.00            
ATOM    864  CB  PRO    11      48.060  71.240  60.440  1.00  0.00            
ATOM    865  HB1 PRO    11      47.660  71.310  61.450  1.00  0.00            
ATOM    866  HB2 PRO    11      49.140  71.200  60.560  1.00  0.00            
ATOM    867  CA  PRO    11      47.510  69.960  59.690  1.00  0.00            
ATOM    868  HA  PRO    11      48.080  69.030  59.750  1.00  0.00            
ATOM    869  C   PRO    11      46.070  69.660  60.180  1.00  0.00            
ATOM    870  O   PRO    11      45.180  70.020  59.420  1.00  0.00            
ATOM    871  N   HYP    12      45.820  69.030  61.370  1.00  0.00            
ATOM    872  CD2 HYP    12      46.890  68.480  62.180  1.00  0.00            
ATOM    873 1HD2 HYP    12      47.390  69.210  62.810  1.00  0.00            
ATOM    874 2HD2 HYP    12      47.630  67.950  61.590  1.00  0.00            
ATOM    875  CG  HYP    12      46.090  67.390  62.870  1.00  0.00            
ATOM    876  HG  HYP    12      46.530  67.060  63.810  1.00  0.00            
ATOM    877  OD1 HYP    12      46.120  66.310  62.020  1.00  0.00            
ATOM    878  HD1 HYP    12      47.000  65.950  62.120  1.00  0.00            
ATOM    879  CB  HYP    12      44.650  67.880  63.070  1.00  0.00            
ATOM    880  HB1 HYP    12      44.730  68.510  63.950  1.00  0.00            
ATOM    881  HB2 HYP    12      43.950  67.040  63.160  1.00  0.00            
ATOM    882  CA  HYP    12      44.450  68.670  61.840  1.00  0.00            
ATOM    883  HA  HYP    12      44.050  67.950  61.120  1.00  0.00            
ATOM    884  C   HYP    12      43.570  69.910  62.090  1.00  0.00            
ATOM    885  O   HYP    12      44.010  70.960  62.650  1.00  0.00            
ATOM    886  N   GLY    13      42.310  69.910  61.600  1.00  0.00            
ATOM    887  H   GLY    13      41.940  69.040  61.230  1.00  0.00            
ATOM    888  CA  GLY    13      41.280  70.950  61.960  1.00  0.00            
ATOM    889  HA1 GLY    13      40.340  70.660  61.480  1.00  0.00            
ATOM    890  HA2 GLY    13      41.700  71.930  61.750  1.00  0.00            
ATOM    891  C   GLY    13      40.920  70.970  63.480  1.00  0.00            
ATOM    892  O   GLY    13      40.920  72.040  64.180  1.00  0.00            
ATOM    893  N   GLU    14      40.540  69.780  63.970  1.00  0.00            
ATOM    894  H   GLU    14      40.570  68.970  63.370  1.00  0.00            
ATOM    895  CA  GLU    14      40.060  69.620  65.360  1.00  0.00            
ATOM    896  HA  GLU    14      40.760  69.970  66.120  1.00  0.00            
ATOM    897  CB  GLU    14      38.730  70.360  65.550  1.00  0.00            
ATOM    898  HB1 GLU    14      37.960  70.080  64.830  1.00  0.00            
ATOM    899  HB2 GLU    14      38.920  71.430  65.420  1.00  0.00            
ATOM    900  CG  GLU    14      38.130  70.160  66.980  1.00  0.00            
ATOM    901  HG1 GLU    14      38.330  69.170  67.380  1.00  0.00            
ATOM    902  HG2 GLU    14      37.060  70.380  66.950  1.00  0.00            
ATOM    903  CD  GLU    14      38.680  71.170  68.030  1.00  0.00            
ATOM    904  OE1 GLU    14      38.430  72.350  67.870  1.00  0.00            
ATOM    905  OE2 GLU    14      39.530  70.780  68.870  1.00  0.00            
ATOM    906  C   GLU    14      39.830  68.090  65.680  1.00  0.00            
ATOM    907  O   GLU    14      39.120  67.320  64.910  1.00  0.00            
ATOM    908  N   PRO    15      40.420  67.490  66.780  1.00  0.00            
ATOM    909  CD  PRO    15      41.320  68.100  67.710  1.00  0.00            
ATOM    910  HD1 PRO    15      40.800  68.520  68.570  1.00  0.00            
ATOM    911  HD2 PRO    15      41.890  68.860  67.180  1.00  0.00            
ATOM    912  CG  PRO    15      42.230  67.050  68.280  1.00  0.00            
ATOM    913  HG1 PRO    15      42.610  67.190  69.300  1.00  0.00            
ATOM    914  HG2 PRO    15      43.050  66.870  67.590  1.00  0.00            
ATOM    915  CB  PRO    15      41.230  65.890  68.250  1.00  0.00            
ATOM    916  HB1 PRO    15      40.660  66.040  69.170  1.00  0.00            
ATOM    917  HB2 PRO    15      41.810  64.970  68.330  1.00  0.00            
ATOM    918  CA  PRO    15      40.300  66.120  67.050  1.00  0.00            
ATOM    919  HA  PRO    15      40.660  65.700  66.110  1.00  0.00            
ATOM    920  C   PRO    15      38.910  65.540  67.390  1.00  0.00            
ATOM    921  O   PRO    15      37.890  66.220  67.560  1.00  0.00            
ATOM    922  N   GLY    16      38.970  64.200  67.450  1.00  0.00            
ATOM    923  H   GLY    16      39.840  63.780  67.160  1.00  0.00            
ATOM    924  CA  GLY    16      38.000  63.190  67.870  1.00  0.00            
ATOM    925  HA1 GLY    16      37.030  63.410  67.430  1.00  0.00            
ATOM    926  HA2 GLY    16      37.860  63.390  68.930  1.00  0.00            
ATOM    927  C   GLY    16      38.370  61.760  67.540  1.00  0.00            
ATOM    928  O   GLY    16      39.540  61.550  67.340  1.00  0.00            
ATOM    929  N   GLN    17      37.340  60.840  67.420  1.00  0.00            
ATOM    930  H   GLN    17      36.400  61.140  67.630  1.00  0.00            
ATOM    931  CA  GLN    17      37.510  59.480  66.810  1.00  0.00            
ATOM    932  HA  GLN    17      38.470  59.050  67.120  1.00  0.00            
ATOM    933  CB  GLN    17      36.270  58.690  67.290  1.00  0.00            
ATOM    934  HB1 GLN    17      35.360  59.080  66.830  1.00  0.00            
ATOM    935  HB2 GLN    17      36.160  58.890  68.350  1.00  0.00            
ATOM    936  CG  GLN    17      36.350  57.130  67.170  1.00  0.00            
ATOM    937  HG1 GLN    17      37.270  56.920  67.720  1.00  0.00            
ATOM    938  HG2 GLN    17      36.480  56.790  66.140  1.00  0.00            
ATOM    939  CD  GLN    17      35.250  56.290  67.790  1.00  0.00            
ATOM    940  OE1 GLN    17      34.240  56.800  68.210  1.00  0.00            
ATOM    941  NE2 GLN    17      35.280  55.020  67.810  1.00  0.00            
ATOM    942 1HE2 GLN    17      36.050  54.490  67.410  1.00  0.00            
ATOM    943 2HE2 GLN    17      34.690  54.530  68.480  1.00  0.00            
ATOM    944  C   GLN    17      37.590  59.620  65.340  1.00  0.00            
ATOM    945  O   GLN    17      36.910  60.360  64.690  1.00  0.00            
ATOM    946  N   GLY    18      38.460  58.820  64.680  1.00  0.00            
ATOM    947  H   GLY    18      39.090  58.290  65.260  1.00  0.00            
ATOM    948  CA  GLY    18      38.590  58.800  63.200  1.00  0.00            
ATOM    949  HA1 GLY    18      39.620  58.470  63.140  1.00  0.00            
ATOM    950  HA2 GLY    18      38.570  59.790  62.740  1.00  0.00            
ATOM    951  C   GLY    18      37.580  57.910  62.490  1.00  0.00            
ATOM    952  O   GLY    18      36.600  57.470  63.030  1.00  0.00            
ATOM    953  N   LEU    19      37.820  57.600  61.220  1.00  0.00            
ATOM    954  H   LEU    19      38.640  58.030  60.810  1.00  0.00            
ATOM    955  CA  LEU    19      37.030  56.810  60.270  1.00  0.00            
ATOM    956  HA  LEU    19      35.960  56.830  60.520  1.00  0.00            
ATOM    957  CB  LEU    19      37.100  57.420  58.810  1.00  0.00            
ATOM    958  HB1 LEU    19      36.490  56.840  58.120  1.00  0.00            
ATOM    959  HB2 LEU    19      38.160  57.290  58.600  1.00  0.00            
ATOM    960  CG  LEU    19      36.680  58.870  58.570  1.00  0.00            
ATOM    961  HG  LEU    19      37.210  59.560  59.230  1.00  0.00            
ATOM    962  CD1 LEU    19      36.810  59.280  57.130  1.00  0.00            
ATOM    963 1HD1 LEU    19      37.820  59.160  56.710  1.00  0.00            
ATOM    964 2HD1 LEU    19      36.210  58.640  56.480  1.00  0.00            
ATOM    965 3HD1 LEU    19      36.560  60.320  56.920  1.00  0.00            
ATOM    966  CD2 LEU    19      35.200  59.130  58.950  1.00  0.00            
ATOM    967 1HD2 LEU    19      34.530  58.470  58.410  1.00  0.00            
ATOM    968 2HD2 LEU    19      35.200  58.960  60.020  1.00  0.00            
ATOM    969 3HD2 LEU    19      34.940  60.180  58.830  1.00  0.00            
ATOM    970  C   LEU    19      37.420  55.280  60.320  1.00  0.00            
ATOM    971  O   LEU    19      38.520  54.930  60.770  1.00  0.00            
ATOM    972  N   ARG    20      36.560  54.440  59.760  1.00  0.00            
ATOM    973  H   ARG    20      35.740  54.780  59.280  1.00  0.00            
ATOM    974  CA  ARG    20      36.830  53.070  59.390  1.00  0.00            
ATOM    975  HA  ARG    20      37.410  52.570  60.160  1.00  0.00            
ATOM    976  CB  ARG    20      35.450  52.250  59.190  1.00  0.00            
ATOM    977  HB1 ARG    20      34.990  52.530  58.240  1.00  0.00            
ATOM    978  HB2 ARG    20      34.800  52.440  60.040  1.00  0.00            
ATOM    979  CG  ARG    20      35.740  50.710  59.100  1.00  0.00            
ATOM    980  HG1 ARG    20      36.250  50.410  60.020  1.00  0.00            
ATOM    981  HG2 ARG    20      36.320  50.560  58.180  1.00  0.00            
ATOM    982  CD  ARG    20      34.430  49.940  58.940  1.00  0.00            
ATOM    983  HD1 ARG    20      34.010  50.320  58.000  1.00  0.00            
ATOM    984  HD2 ARG    20      33.660  50.160  59.670  1.00  0.00            
ATOM    985  NE  ARG    20      34.710  48.500  59.100  1.00  0.00            
ATOM    986  HE  ARG    20      35.560  48.200  59.540  1.00  0.00            
ATOM    987  CZ  ARG    20      33.970  47.510  58.530  1.00  0.00            
ATOM    988  NH1 ARG    20      33.060  47.680  57.650  1.00  0.00            
ATOM    989 1HH1 ARG    20      32.770  48.630  57.440  1.00  0.00            
ATOM    990 2HH1 ARG    20      32.600  46.880  57.230  1.00  0.00            
ATOM    991  NH2 ARG    20      34.160  46.290  58.870  1.00  0.00            
ATOM    992 1HH2 ARG    20      34.580  46.080  59.760  1.00  0.00            
ATOM    993 2HH2 ARG    20      33.500  45.600  58.530  1.00  0.00            
ATOM    994  C   ARG    20      37.780  53.040  58.240  1.00  0.00            
ATOM    995  O   ARG    20      37.800  53.980  57.470  1.00  0.00            
ATOM    996  N   GLY    21      38.710  52.070  58.230  1.00  0.00            
ATOM    997  H   GLY    21      38.770  51.530  59.090  1.00  0.00            
ATOM    998  CA  GLY    21      39.830  51.970  57.250  1.00  0.00            
ATOM    999  HA1 GLY    21      40.540  51.280  57.700  1.00  0.00            
ATOM   1000  HA2 GLY    21      40.350  52.910  57.040  1.00  0.00            
ATOM   1001  C   GLY    21      39.390  51.390  55.890  1.00  0.00            
ATOM   1002  O   GLY    21      38.250  50.930  55.720  1.00  0.00            
ATOM   1003  N   PRO    22      40.350  51.240  54.950  1.00  0.00            
ATOM   1004  CD  PRO    22      41.760  51.520  55.140  1.00  0.00            
ATOM   1005  HD1 PRO    22      42.100  51.120  56.090  1.00  0.00            
ATOM   1006  HD2 PRO    22      41.830  52.610  55.150  1.00  0.00            
ATOM   1007  CG  PRO    22      42.520  50.930  53.910  1.00  0.00            
ATOM   1008  HG1 PRO    22      42.850  49.900  54.010  1.00  0.00            
ATOM   1009  HG2 PRO    22      43.300  51.680  53.760  1.00  0.00            
ATOM   1010  CB  PRO    22      41.440  51.000  52.880  1.00  0.00            
ATOM   1011  HB1 PRO    22      41.720  50.280  52.110  1.00  0.00            
ATOM   1012  HB2 PRO    22      41.260  52.000  52.480  1.00  0.00            
ATOM   1013  CA  PRO    22      40.170  50.590  53.610  1.00  0.00            
ATOM   1014  HA  PRO    22      39.390  51.080  53.020  1.00  0.00            
ATOM   1015  C   PRO    22      40.020  49.040  53.750  1.00  0.00            
ATOM   1016  O   PRO    22      40.310  48.450  54.780  1.00  0.00            
ATOM   1017  N   HYP    23      39.740  48.360  52.640  1.00  0.00            
ATOM   1018  CD2 HYP    23      39.160  48.950  51.440  1.00  0.00            
ATOM   1019 1HD2 HYP    23      39.940  49.330  50.780  1.00  0.00            
ATOM   1020 2HD2 HYP    23      38.450  49.680  51.830  1.00  0.00            
ATOM   1021  CG  HYP    23      38.260  47.920  50.800  1.00  0.00            
ATOM   1022  HG  HYP    23      38.140  48.140  49.740  1.00  0.00            
ATOM   1023  OD1 HYP    23      36.960  48.080  51.390  1.00  0.00            
ATOM   1024  HD1 HYP    23      36.330  47.800  50.710  1.00  0.00            
ATOM   1025  CB  HYP    23      38.800  46.580  51.350  1.00  0.00            
ATOM   1026  HB1 HYP    23      39.450  46.180  50.580  1.00  0.00            
ATOM   1027  HB2 HYP    23      37.960  45.930  51.620  1.00  0.00            
ATOM   1028  CA  HYP    23      39.540  46.940  52.660  1.00  0.00            
ATOM   1029  HA  HYP    23      38.880  46.700  53.490  1.00  0.00            
ATOM   1030  C   HYP    23      40.810  46.120  52.780  1.00  0.00            
ATOM   1031  O   HYP    23      41.950  46.580  52.570  1.00  0.00            
ATOM   1032  N   GLY    24      40.660  44.800  53.000  1.00  0.00            
ATOM   1033  H   GLY    24      39.720  44.440  53.020  1.00  0.00            
ATOM   1034  CA  GLY    24      41.770  43.840  53.190  1.00  0.00            
ATOM   1035  HA1 GLY    24      41.480  42.970  53.780  1.00  0.00            
ATOM   1036  HA2 GLY    24      42.560  44.380  53.700  1.00  0.00            
ATOM   1037  C   GLY    24      42.250  43.290  51.840  1.00  0.00            
ATOM   1038  O   GLY    24      41.820  43.680  50.760  1.00  0.00            
ATOM   1039  N   PRO    25      43.290  42.400  51.910  1.00  0.00            
ATOM   1040  CD  PRO    25      43.940  42.030  53.160  1.00  0.00            
ATOM   1041  HD1 PRO    25      43.320  41.420  53.810  1.00  0.00            
ATOM   1042  HD2 PRO    25      44.170  42.960  53.690  1.00  0.00            
ATOM   1043  CG  PRO    25      45.220  41.200  52.720  1.00  0.00            
ATOM   1044  HG1 PRO    25      44.940  40.150  52.680  1.00  0.00            
ATOM   1045  HG2 PRO    25      46.100  41.530  53.280  1.00  0.00            
ATOM   1046  CB  PRO    25      45.370  41.550  51.280  1.00  0.00            
ATOM   1047  HB1 PRO    25      45.890  40.770  50.730  1.00  0.00            
ATOM   1048  HB2 PRO    25      45.860  42.510  51.160  1.00  0.00            
ATOM   1049  CA  PRO    25      43.960  41.820  50.780  1.00  0.00            
ATOM   1050  HA  PRO    25      43.950  42.480  49.920  1.00  0.00            
ATOM   1051  C   PRO    25      43.120  40.620  50.300  1.00  0.00            
ATOM   1052  O   PRO    25      42.220  40.150  51.010  1.00  0.00            
ATOM   1053  N   HYP    26      43.390  40.120  49.070  1.00  0.00            
ATOM   1054  CD2 HYP    26      44.270  40.590  48.040  1.00  0.00            
ATOM   1055 1HD2 HYP    26      45.200  40.030  48.120  1.00  0.00            
ATOM   1056 2HD2 HYP    26      44.450  41.670  48.040  1.00  0.00            
ATOM   1057  CG  HYP    26      43.610  40.370  46.710  1.00  0.00            
ATOM   1058  HG  HYP    26      44.430  40.260  46.000  1.00  0.00            
ATOM   1059  OD1 HYP    26      42.640  41.390  46.400  1.00  0.00            
ATOM   1060  HD1 HYP    26      42.680  42.060  47.080  1.00  0.00            
ATOM   1061  CB  HYP    26      42.920  39.000  46.970  1.00  0.00            
ATOM   1062  HB1 HYP    26      43.720  38.280  46.790  1.00  0.00            
ATOM   1063  HB2 HYP    26      42.050  38.770  46.360  1.00  0.00            
ATOM   1064  CA  HYP    26      42.590  39.030  48.520  1.00  0.00            
ATOM   1065  HA  HYP    26      41.540  39.300  48.590  1.00  0.00            
ATOM   1066  C   HYP    26      42.880  37.690  49.290  1.00  0.00            
ATOM   1067  O   HYP    26      43.840  37.530  50.060  1.00  0.00            
ATOM   1068  N   GLY    27      41.890  36.810  49.120  1.00  0.00            
ATOM   1069  H   GLY    27      41.010  37.020  48.670  1.00  0.00            
ATOM   1070  CA  GLY    27      42.060  35.350  49.460  1.00  0.00            
ATOM   1071  HA1 GLY    27      41.120  34.810  49.530  1.00  0.00            
ATOM   1072  HA2 GLY    27      42.390  35.300  50.500  1.00  0.00            
ATOM   1073  C   GLY    27      43.130  34.540  48.660  1.00  0.00            
ATOM   1074  O   GLY    27      43.330  35.010  47.570  1.00  0.00            
ATOM   1075  N   PRO    28      43.580  33.330  49.110  1.00  0.00            
ATOM   1076  CD  PRO    28      43.220  32.750  50.350  1.00  0.00            
ATOM   1077  HD1 PRO    28      42.150  32.890  50.430  1.00  0.00            
ATOM   1078  HD2 PRO    28      43.730  33.350  51.100  1.00  0.00            
ATOM   1079  CG  PRO    28      43.660  31.290  50.300  1.00  0.00            
ATOM   1080  HG1 PRO    28      42.890  30.620  49.920  1.00  0.00            
ATOM   1081  HG2 PRO    28      44.000  30.890  51.260  1.00  0.00            
ATOM   1082  CB  PRO    28      44.820  31.380  49.380  1.00  0.00            
ATOM   1083  HB1 PRO    28      45.000  30.430  48.880  1.00  0.00            
ATOM   1084  HB2 PRO    28      45.700  31.660  49.960  1.00  0.00            
ATOM   1085  CA  PRO    28      44.400  32.440  48.340  1.00  0.00            
ATOM   1086  HA  PRO    28      45.320  32.890  47.980  1.00  0.00            
ATOM   1087  C   PRO    28      43.520  31.890  47.160  1.00  0.00            
ATOM   1088  O   PRO    28      42.260  31.860  47.270  1.00  0.00            
ATOM   1089  N   HYP    29      44.100  31.400  46.070  1.00  0.00            
ATOM   1090  CD2 HYP    29      45.510  31.610  45.790  1.00  0.00            
ATOM   1091 1HD2 HYP    29      46.110  31.190  46.600  1.00  0.00            
ATOM   1092 2HD2 HYP    29      45.660  32.680  45.630  1.00  0.00            
ATOM   1093  CG  HYP    29      45.740  30.920  44.430  1.00  0.00            
ATOM   1094  HG  HYP    29      45.970  29.870  44.610  1.00  0.00            
ATOM   1095  OD1 HYP    29      46.820  31.490  43.660  1.00  0.00            
ATOM   1096  HD1 HYP    29      47.660  31.240  44.050  1.00  0.00            
ATOM   1097  CB  HYP    29      44.460  31.110  43.670  1.00  0.00            
ATOM   1098  HB1 HYP    29      44.290  30.330  42.930  1.00  0.00            
ATOM   1099  HB2 HYP    29      44.460  32.100  43.210  1.00  0.00            
ATOM   1100  CA  HYP    29      43.410  31.100  44.780  1.00  0.00            
ATOM   1101  HA  HYP    29      42.640  31.840  44.580  1.00  0.00            
ATOM   1102  C   HYP    29      42.680  29.720  44.890  1.00  0.00            
ATOM   1103  O   HYP    29      42.810  28.990  45.910  1.00  0.00            
ATOM   1104  N   GLY    30      41.930  29.300  43.910  1.00  0.00            
ATOM   1105  H   GLY    30      41.730  29.950  43.160  1.00  0.00            
ATOM   1106  CA  GLY    30      41.220  28.010  43.630  1.00  0.00            
ATOM   1107  HA1 GLY    30      41.080  27.530  44.600  1.00  0.00            
ATOM   1108  HA2 GLY    30      41.880  27.400  43.020  1.00  0.00            
ATOM   1109  C   GLY    30      39.910  28.240  42.860  1.00  0.00            
ATOM   1110  O   GLY    30      39.350  29.340  42.900  1.00  0.00            
ATOM   1111  N   NH2    31      39.460  27.160  42.310  1.00  0.00            
ATOM   1112  H1  NH2    31      39.840  26.260  42.540  1.00  0.00            
ATOM   1113  H2  NH2    31      38.540  27.310  41.920  1.00  0.00            
TER
