# Supplementary material for: A solution structure analysis reveals a bent collagen triple helix in the complement activation recognition molecule mannan-binding lectin
Source: J Biol Chem. 2022 Dec 15;299(2):102799. doi: 10.1016/j.jbc.2022.102799 (PMC9898670; doi:10.1016/j.jbc.2022.102799)
Supplement: top10-mblN [file mmc6.zip › 10-MBL-native_6546.pdb]

ATOM      1  CH3 ACE     1      52.150  79.900  32.730  1.00  0.00            
ATOM      2 1HH3 ACE     1      51.160  79.460  32.600  1.00  0.00            
ATOM      3 2HH3 ACE     1      52.190  80.960  32.460  1.00  0.00            
ATOM      4 3HH3 ACE     1      52.900  79.350  32.160  1.00  0.00            
ATOM      5  C   ACE     1      52.520  79.730  34.200  1.00  0.00            
ATOM      6  O   ACE     1      53.580  79.210  34.510  1.00  0.00            
ATOM      7  N   PRO     2      51.590  80.040  35.160  1.00  0.00            
ATOM      8  CD  PRO     2      50.510  80.980  34.920  1.00  0.00            
ATOM      9  HD1 PRO     2      49.590  80.390  34.960  1.00  0.00            
ATOM     10  HD2 PRO     2      50.660  81.680  34.110  1.00  0.00            
ATOM     11  CG  PRO     2      50.490  81.880  36.120  1.00  0.00            
ATOM     12  HG1 PRO     2      49.580  82.470  36.200  1.00  0.00            
ATOM     13  HG2 PRO     2      51.450  82.400  36.090  1.00  0.00            
ATOM     14  CB  PRO     2      50.610  80.770  37.150  1.00  0.00            
ATOM     15  HB1 PRO     2      49.690  80.200  37.250  1.00  0.00            
ATOM     16  HB2 PRO     2      50.940  81.360  38.010  1.00  0.00            
ATOM     17  CA  PRO     2      51.710  79.860  36.600  1.00  0.00            
ATOM     18  HA  PRO     2      52.680  80.280  36.870  1.00  0.00            
ATOM     19  C   PRO     2      51.520  78.440  37.050  1.00  0.00            
ATOM     20  O   PRO     2      50.690  77.750  36.430  1.00  0.00            
ATOM     21  N   HYP     3      52.150  78.040  38.140  1.00  0.00            
ATOM     22  CD2 HYP     3      53.040  78.770  38.960  1.00  0.00            
ATOM     23 1HD2 HYP     3      52.510  79.540  39.520  1.00  0.00            
ATOM     24 2HD2 HYP     3      53.700  79.340  38.310  1.00  0.00            
ATOM     25  CG  HYP     3      53.810  77.780  39.790  1.00  0.00            
ATOM     26  HG  HYP     3      54.120  78.290  40.710  1.00  0.00            
ATOM     27  OD1 HYP     3      54.930  77.230  39.130  1.00  0.00            
ATOM     28  HD1 HYP     3      55.280  77.780  38.430  1.00  0.00            
ATOM     29  CB  HYP     3      52.780  76.650  40.030  1.00  0.00            
ATOM     30  HB1 HYP     3      52.310  77.060  40.930  1.00  0.00            
ATOM     31  HB2 HYP     3      53.180  75.690  40.360  1.00  0.00            
ATOM     32  CA  HYP     3      51.930  76.730  38.810  1.00  0.00            
ATOM     33  HA  HYP     3      52.270  75.940  38.130  1.00  0.00            
ATOM     34  C   HYP     3      50.440  76.400  39.030  1.00  0.00            
ATOM     35  O   HYP     3      49.660  77.260  39.450  1.00  0.00            
ATOM     36  N   GLY     4      50.120  75.120  38.810  1.00  0.00            
ATOM     37  H   GLY     4      50.790  74.500  38.380  1.00  0.00            
ATOM     38  CA  GLY     4      48.710  74.560  39.000  1.00  0.00            
ATOM     39  HA1 GLY     4      48.670  73.510  38.710  1.00  0.00            
ATOM     40  HA2 GLY     4      48.080  75.170  38.350  1.00  0.00            
ATOM     41  C   GLY     4      48.360  74.570  40.550  1.00  0.00            
ATOM     42  O   GLY     4      49.230  74.890  41.360  1.00  0.00            
ATOM     43  N   PRO     5      47.110  74.140  40.940  1.00  0.00            
ATOM     44  CD  PRO     5      46.020  73.780  40.060  1.00  0.00            
ATOM     45  HD1 PRO     5      46.220  72.840  39.540  1.00  0.00            
ATOM     46  HD2 PRO     5      45.820  74.570  39.340  1.00  0.00            
ATOM     47  CG  PRO     5      44.740  73.550  41.010  1.00  0.00            
ATOM     48  HG1 PRO     5      44.660  72.530  41.390  1.00  0.00            
ATOM     49  HG2 PRO     5      43.760  73.700  40.560  1.00  0.00            
ATOM     50  CB  PRO     5      45.060  74.410  42.220  1.00  0.00            
ATOM     51  HB1 PRO     5      44.470  74.050  43.070  1.00  0.00            
ATOM     52  HB2 PRO     5      44.740  75.450  42.140  1.00  0.00            
ATOM     53  CA  PRO     5      46.590  74.440  42.260  1.00  0.00            
ATOM     54  HA  PRO     5      46.950  75.450  42.450  1.00  0.00            
ATOM     55  C   PRO     5      47.150  73.470  43.350  1.00  0.00            
ATOM     56  O   PRO     5      47.680  72.340  43.050  1.00  0.00            
ATOM     57  N   HYP     6      47.160  73.850  44.660  1.00  0.00            
ATOM     58  CD2 HYP     6      46.870  75.140  45.240  1.00  0.00            
ATOM     59 1HD2 HYP     6      45.790  75.290  45.300  1.00  0.00            
ATOM     60 2HD2 HYP     6      47.290  75.940  44.630  1.00  0.00            
ATOM     61  CG  HYP     6      47.510  75.250  46.670  1.00  0.00            
ATOM     62  HG  HYP     6      46.900  75.880  47.310  1.00  0.00            
ATOM     63  OD1 HYP     6      48.750  75.930  46.550  1.00  0.00            
ATOM     64  HD1 HYP     6      49.080  75.980  47.450  1.00  0.00            
ATOM     65  CB  HYP     6      47.660  73.710  47.040  1.00  0.00            
ATOM     66  HB1 HYP     6      46.760  73.490  47.610  1.00  0.00            
ATOM     67  HB2 HYP     6      48.500  73.540  47.720  1.00  0.00            
ATOM     68  CA  HYP     6      47.800  72.980  45.680  1.00  0.00            
ATOM     69  HA  HYP     6      48.850  72.820  45.440  1.00  0.00            
ATOM     70  C   HYP     6      47.090  71.610  45.820  1.00  0.00            
ATOM     71  O   HYP     6      45.870  71.530  45.840  1.00  0.00            
ATOM     72  N   GLY     7      47.940  70.570  46.070  1.00  0.00            
ATOM     73  H   GLY     7      48.930  70.720  46.220  1.00  0.00            
ATOM     74  CA  GLY     7      47.460  69.220  46.110  1.00  0.00            
ATOM     75  HA1 GLY     7      48.300  68.550  45.950  1.00  0.00            
ATOM     76  HA2 GLY     7      46.700  69.170  45.330  1.00  0.00            
ATOM     77  C   GLY     7      46.750  68.830  47.430  1.00  0.00            
ATOM     78  O   GLY     7      46.680  69.680  48.380  1.00  0.00            
ATOM     79  N   PRO     8      46.300  67.580  47.500  1.00  0.00            
ATOM     80  CD  PRO     8      46.620  66.490  46.560  1.00  0.00            
ATOM     81  HD1 PRO     8      47.680  66.320  46.410  1.00  0.00            
ATOM     82  HD2 PRO     8      46.200  66.710  45.580  1.00  0.00            
ATOM     83  CG  PRO     8      45.820  65.290  47.100  1.00  0.00            
ATOM     84  HG1 PRO     8      46.490  64.800  47.810  1.00  0.00            
ATOM     85  HG2 PRO     8      45.550  64.560  46.340  1.00  0.00            
ATOM     86  CB  PRO     8      44.770  65.960  47.900  1.00  0.00            
ATOM     87  HB1 PRO     8      44.250  65.360  48.640  1.00  0.00            
ATOM     88  HB2 PRO     8      44.030  66.450  47.270  1.00  0.00            
ATOM     89  CA  PRO     8      45.460  67.090  48.610  1.00  0.00            
ATOM     90  HA  PRO     8      44.700  67.800  48.920  1.00  0.00            
ATOM     91  C   PRO     8      46.290  66.610  49.850  1.00  0.00            
ATOM     92  O   PRO     8      47.530  66.500  49.710  1.00  0.00            
ATOM     93  N   HYP     9      45.670  66.360  51.060  1.00  0.00            
ATOM     94  CD2 HYP     9      44.270  66.780  51.290  1.00  0.00            
ATOM     95 1HD2 HYP     9      43.580  65.980  51.060  1.00  0.00            
ATOM     96 2HD2 HYP     9      44.040  67.720  50.790  1.00  0.00            
ATOM     97  CG  HYP     9      44.230  67.040  52.820  1.00  0.00            
ATOM     98  HG  HYP     9      43.210  66.850  53.170  1.00  0.00            
ATOM     99  OD1 HYP     9      44.700  68.310  53.150  1.00  0.00            
ATOM    100  HD1 HYP     9      44.120  68.930  52.710  1.00  0.00            
ATOM    101  CB  HYP     9      45.160  65.980  53.390  1.00  0.00            
ATOM    102  HB1 HYP     9      44.670  65.000  53.380  1.00  0.00            
ATOM    103  HB2 HYP     9      45.610  66.270  54.340  1.00  0.00            
ATOM    104  CA  HYP     9      46.330  65.890  52.360  1.00  0.00            
ATOM    105  HA  HYP     9      47.090  66.640  52.560  1.00  0.00            
ATOM    106  C   HYP     9      47.020  64.480  52.150  1.00  0.00            
ATOM    107  O   HYP     9      46.520  63.560  51.520  1.00  0.00            
ATOM    108  N   GLY    10      48.160  64.340  52.760  1.00  0.00            
ATOM    109  H   GLY    10      48.440  65.140  53.300  1.00  0.00            
ATOM    110  CA  GLY    10      49.100  63.190  52.820  1.00  0.00            
ATOM    111  HA1 GLY    10      49.970  63.430  53.420  1.00  0.00            
ATOM    112  HA2 GLY    10      49.500  63.040  51.810  1.00  0.00            
ATOM    113  C   GLY    10      48.540  61.900  53.350  1.00  0.00            
ATOM    114  O   GLY    10      47.330  61.750  53.670  1.00  0.00            
ATOM    115  N   PRO    11      49.420  60.890  53.490  1.00  0.00            
ATOM    116  CD  PRO    11      50.810  60.830  53.130  1.00  0.00            
ATOM    117  HD1 PRO    11      51.440  61.620  53.540  1.00  0.00            
ATOM    118  HD2 PRO    11      50.860  60.800  52.040  1.00  0.00            
ATOM    119  CG  PRO    11      51.350  59.490  53.680  1.00  0.00            
ATOM    120  HG1 PRO    11      51.600  59.610  54.730  1.00  0.00            
ATOM    121  HG2 PRO    11      52.260  59.210  53.140  1.00  0.00            
ATOM    122  CB  PRO    11      50.140  58.610  53.690  1.00  0.00            
ATOM    123  HB1 PRO    11      50.360  57.850  54.450  1.00  0.00            
ATOM    124  HB2 PRO    11      49.840  58.210  52.720  1.00  0.00            
ATOM    125  CA  PRO    11      49.040  59.610  54.150  1.00  0.00            
ATOM    126  HA  PRO    11      48.140  59.210  53.680  1.00  0.00            
ATOM    127  C   PRO    11      48.840  59.720  55.670  1.00  0.00            
ATOM    128  O   PRO    11      49.430  60.660  56.240  1.00  0.00            
ATOM    129  N   HYP    12      48.020  58.890  56.360  1.00  0.00            
ATOM    130  CD2 HYP    12      47.230  57.730  55.830  1.00  0.00            
ATOM    131 1HD2 HYP    12      47.840  56.820  55.820  1.00  0.00            
ATOM    132 2HD2 HYP    12      46.920  57.930  54.800  1.00  0.00            
ATOM    133  CG  HYP    12      46.040  57.490  56.770  1.00  0.00            
ATOM    134  HG  HYP    12      45.700  56.450  56.740  1.00  0.00            
ATOM    135  OD1 HYP    12      45.020  58.410  56.590  1.00  0.00            
ATOM    136  HD1 HYP    12      44.350  58.160  57.220  1.00  0.00            
ATOM    137  CB  HYP    12      46.730  57.870  58.110  1.00  0.00            
ATOM    138  HB1 HYP    12      47.290  57.010  58.470  1.00  0.00            
ATOM    139  HB2 HYP    12      46.030  58.220  58.860  1.00  0.00            
ATOM    140  CA  HYP    12      47.740  58.990  57.810  1.00  0.00            
ATOM    141  HA  HYP    12      47.260  59.900  58.160  1.00  0.00            
ATOM    142  C   HYP    12      48.950  58.840  58.730  1.00  0.00            
ATOM    143  O   HYP    12      49.980  58.390  58.320  1.00  0.00            
ATOM    144  N   GLY    13      48.900  59.220  60.040  1.00  0.00            
ATOM    145  H   GLY    13      48.080  59.620  60.480  1.00  0.00            
ATOM    146  CA  GLY    13      49.980  58.930  60.890  1.00  0.00            
ATOM    147  HA1 GLY    13      49.760  59.290  61.890  1.00  0.00            
ATOM    148  HA2 GLY    13      50.870  59.490  60.610  1.00  0.00            
ATOM    149  C   GLY    13      50.300  57.450  60.870  1.00  0.00            
ATOM    150  O   GLY    13      49.410  56.690  61.050  1.00  0.00            
ATOM    151  N   GLU    14      51.590  56.960  60.730  1.00  0.00            
ATOM    152  H   GLU    14      52.350  57.620  60.610  1.00  0.00            
ATOM    153  CA  GLU    14      51.840  55.540  60.470  1.00  0.00            
ATOM    154  HA  GLU    14      50.940  55.150  60.000  1.00  0.00            
ATOM    155  CB  GLU    14      53.090  55.430  59.570  1.00  0.00            
ATOM    156  HB1 GLU    14      53.980  55.720  60.140  1.00  0.00            
ATOM    157  HB2 GLU    14      52.980  56.200  58.810  1.00  0.00            
ATOM    158  CG  GLU    14      53.150  53.990  58.960  1.00  0.00            
ATOM    159  HG1 GLU    14      52.310  53.700  58.330  1.00  0.00            
ATOM    160  HG2 GLU    14      53.320  53.270  59.760  1.00  0.00            
ATOM    161  CD  GLU    14      54.410  53.870  58.050  1.00  0.00            
ATOM    162  OE1 GLU    14      55.540  53.720  58.590  1.00  0.00            
ATOM    163  OE2 GLU    14      54.240  54.080  56.830  1.00  0.00            
ATOM    164  C   GLU    14      52.080  54.630  61.690  1.00  0.00            
ATOM    165  O   GLU    14      51.580  53.520  61.630  1.00  0.00            
ATOM    166  N   PRO    15      52.810  55.000  62.810  1.00  0.00            
ATOM    167  CD  PRO    15      52.830  54.110  64.000  1.00  0.00            
ATOM    168  HD1 PRO    15      53.070  53.070  63.790  1.00  0.00            
ATOM    169  HD2 PRO    15      51.890  54.290  64.510  1.00  0.00            
ATOM    170  CG  PRO    15      53.910  54.700  64.900  1.00  0.00            
ATOM    171  HG1 PRO    15      54.900  54.380  64.570  1.00  0.00            
ATOM    172  HG2 PRO    15      53.780  54.370  65.930  1.00  0.00            
ATOM    173  CB  PRO    15      53.740  56.170  64.620  1.00  0.00            
ATOM    174  HB1 PRO    15      54.610  56.710  65.010  1.00  0.00            
ATOM    175  HB2 PRO    15      52.810  56.510  65.060  1.00  0.00            
ATOM    176  CA  PRO    15      53.590  56.180  63.080  1.00  0.00            
ATOM    177  HA  PRO    15      53.070  57.110  62.860  1.00  0.00            
ATOM    178  C   PRO    15      55.020  56.110  62.400  1.00  0.00            
ATOM    179  O   PRO    15      55.560  55.060  62.110  1.00  0.00            
ATOM    180  N   GLY    16      55.620  57.300  62.270  1.00  0.00            
ATOM    181  H   GLY    16      55.030  58.010  62.670  1.00  0.00            
ATOM    182  CA  GLY    16      56.960  57.560  61.820  1.00  0.00            
ATOM    183  HA1 GLY    16      56.980  58.570  61.410  1.00  0.00            
ATOM    184  HA2 GLY    16      57.270  56.910  60.990  1.00  0.00            
ATOM    185  C   GLY    16      58.000  57.460  63.020  1.00  0.00            
ATOM    186  O   GLY    16      59.180  57.770  62.830  1.00  0.00            
ATOM    187  N   GLN    17      57.570  57.020  64.190  1.00  0.00            
ATOM    188  H   GLN    17      56.610  56.710  64.150  1.00  0.00            
ATOM    189  CA  GLN    17      58.460  56.790  65.410  1.00  0.00            
ATOM    190  HA  GLN    17      59.520  56.720  65.150  1.00  0.00            
ATOM    191  CB  GLN    17      58.320  58.060  66.210  1.00  0.00            
ATOM    192  HB1 GLN    17      58.720  57.910  67.210  1.00  0.00            
ATOM    193  HB2 GLN    17      57.230  58.080  66.260  1.00  0.00            
ATOM    194  CG  GLN    17      58.870  59.340  65.690  1.00  0.00            
ATOM    195  HG1 GLN    17      58.410  60.130  66.280  1.00  0.00            
ATOM    196  HG2 GLN    17      58.570  59.510  64.660  1.00  0.00            
ATOM    197  CD  GLN    17      60.410  59.430  65.620  1.00  0.00            
ATOM    198  OE1 GLN    17      61.070  58.450  65.990  1.00  0.00            
ATOM    199  NE2 GLN    17      61.020  60.470  65.130  1.00  0.00            
ATOM    200 1HE2 GLN    17      60.400  61.260  64.980  1.00  0.00            
ATOM    201 2HE2 GLN    17      62.010  60.440  64.960  1.00  0.00            
ATOM    202  C   GLN    17      58.140  55.530  66.260  1.00  0.00            
ATOM    203  O   GLN    17      57.070  55.000  66.170  1.00  0.00            
ATOM    204  N   GLY    18      58.990  55.160  67.260  1.00  0.00            
ATOM    205  H   GLY    18      59.750  55.810  67.410  1.00  0.00            
ATOM    206  CA  GLY    18      58.790  53.950  68.160  1.00  0.00            
ATOM    207  HA1 GLY    18      57.740  53.840  68.410  1.00  0.00            
ATOM    208  HA2 GLY    18      59.320  54.110  69.100  1.00  0.00            
ATOM    209  C   GLY    18      59.300  52.620  67.600  1.00  0.00            
ATOM    210  O   GLY    18      59.770  52.490  66.460  1.00  0.00            
ATOM    211  N   LEU    19      59.300  51.640  68.470  1.00  0.00            
ATOM    212  H   LEU    19      58.760  51.800  69.310  1.00  0.00            
ATOM    213  CA  LEU    19      59.960  50.380  68.310  1.00  0.00            
ATOM    214  HA  LEU    19      61.000  50.450  68.000  1.00  0.00            
ATOM    215  CB  LEU    19      59.970  49.620  69.670  1.00  0.00            
ATOM    216  HB1 LEU    19      60.320  48.590  69.550  1.00  0.00            
ATOM    217  HB2 LEU    19      58.940  49.610  70.030  1.00  0.00            
ATOM    218  CG  LEU    19      60.750  50.220  70.820  1.00  0.00            
ATOM    219  HG  LEU    19      60.050  50.970  71.190  1.00  0.00            
ATOM    220  CD1 LEU    19      60.790  49.210  71.950  1.00  0.00            
ATOM    221 1HD1 LEU    19      60.960  49.680  72.930  1.00  0.00            
ATOM    222 2HD1 LEU    19      59.890  48.620  72.110  1.00  0.00            
ATOM    223 3HD1 LEU    19      61.620  48.530  71.770  1.00  0.00            
ATOM    224  CD2 LEU    19      62.060  50.920  70.470  1.00  0.00            
ATOM    225 1HD2 LEU    19      62.590  50.340  69.720  1.00  0.00            
ATOM    226 2HD2 LEU    19      61.980  51.920  70.040  1.00  0.00            
ATOM    227 3HD2 LEU    19      62.740  51.000  71.310  1.00  0.00            
ATOM    228  C   LEU    19      59.430  49.560  67.080  1.00  0.00            
ATOM    229  O   LEU    19      58.210  49.660  66.740  1.00  0.00            
ATOM    230  N   ARG    20      60.250  48.640  66.510  1.00  0.00            
ATOM    231  H   ARG    20      61.210  48.570  66.820  1.00  0.00            
ATOM    232  CA  ARG    20      59.920  47.980  65.260  1.00  0.00            
ATOM    233  HA  ARG    20      59.290  48.660  64.700  1.00  0.00            
ATOM    234  CB  ARG    20      61.220  47.830  64.460  1.00  0.00            
ATOM    235  HB1 ARG    20      61.910  47.060  64.810  1.00  0.00            
ATOM    236  HB2 ARG    20      61.650  48.830  64.400  1.00  0.00            
ATOM    237  CG  ARG    20      60.770  47.540  62.990  1.00  0.00            
ATOM    238  HG1 ARG    20      60.320  48.490  62.700  1.00  0.00            
ATOM    239  HG2 ARG    20      59.950  46.830  62.880  1.00  0.00            
ATOM    240  CD  ARG    20      61.830  47.300  61.940  1.00  0.00            
ATOM    241  HD1 ARG    20      62.310  46.350  62.180  1.00  0.00            
ATOM    242  HD2 ARG    20      62.430  48.180  62.150  1.00  0.00            
ATOM    243  NE  ARG    20      61.330  47.370  60.540  1.00  0.00            
ATOM    244  HE  ARG    20      60.370  47.690  60.490  1.00  0.00            
ATOM    245  CZ  ARG    20      62.080  47.290  59.460  1.00  0.00            
ATOM    246  NH1 ARG    20      63.340  46.870  59.460  1.00  0.00            
ATOM    247 1HH1 ARG    20      63.840  46.650  60.310  1.00  0.00            
ATOM    248 2HH1 ARG    20      63.950  46.980  58.660  1.00  0.00            
ATOM    249  NH2 ARG    20      61.590  47.740  58.310  1.00  0.00            
ATOM    250 1HH2 ARG    20      60.830  48.400  58.280  1.00  0.00            
ATOM    251 2HH2 ARG    20      62.150  47.570  57.490  1.00  0.00            
ATOM    252  C   ARG    20      59.090  46.650  65.320  1.00  0.00            
ATOM    253  O   ARG    20      59.450  45.720  66.040  1.00  0.00            
ATOM    254  N   GLY    21      58.030  46.470  64.510  1.00  0.00            
ATOM    255  H   GLY    21      57.660  47.280  64.040  1.00  0.00            
ATOM    256  CA  GLY    21      57.090  45.330  64.640  1.00  0.00            
ATOM    257  HA1 GLY    21      56.140  45.600  64.180  1.00  0.00            
ATOM    258  HA2 GLY    21      56.940  45.250  65.720  1.00  0.00            
ATOM    259  C   GLY    21      57.470  43.910  64.190  1.00  0.00            
ATOM    260  O   GLY    21      58.630  43.610  63.930  1.00  0.00            
ATOM    261  N   PRO    22      56.540  43.000  64.230  1.00  0.00            
ATOM    262  CD  PRO    22      55.290  43.140  64.900  1.00  0.00            
ATOM    263  HD1 PRO    22      54.580  43.630  64.230  1.00  0.00            
ATOM    264  HD2 PRO    22      55.420  43.750  65.790  1.00  0.00            
ATOM    265  CG  PRO    22      54.810  41.730  65.250  1.00  0.00            
ATOM    266  HG1 PRO    22      53.730  41.870  65.170  1.00  0.00            
ATOM    267  HG2 PRO    22      55.210  41.350  66.200  1.00  0.00            
ATOM    268  CB  PRO    22      55.410  40.900  64.080  1.00  0.00            
ATOM    269  HB1 PRO    22      54.890  41.060  63.130  1.00  0.00            
ATOM    270  HB2 PRO    22      55.350  39.840  64.320  1.00  0.00            
ATOM    271  CA  PRO    22      56.780  41.600  63.850  1.00  0.00            
ATOM    272  HA  PRO    22      57.580  41.130  64.420  1.00  0.00            
ATOM    273  C   PRO    22      57.210  41.460  62.330  1.00  0.00            
ATOM    274  O   PRO    22      56.780  42.280  61.520  1.00  0.00            
ATOM    275  N   HYP    23      57.950  40.440  61.930  1.00  0.00            
ATOM    276  CD2 HYP    23      58.640  39.360  62.660  1.00  0.00            
ATOM    277 1HD2 HYP    23      58.090  38.450  62.910  1.00  0.00            
ATOM    278 2HD2 HYP    23      59.100  39.680  63.600  1.00  0.00            
ATOM    279  CG  HYP    23      59.710  38.820  61.730  1.00  0.00            
ATOM    280  HG  HYP    23      60.020  37.810  61.990  1.00  0.00            
ATOM    281  OD1 HYP    23      60.840  39.690  61.900  1.00  0.00            
ATOM    282  HD1 HYP    23      61.490  39.540  61.210  1.00  0.00            
ATOM    283  CB  HYP    23      59.050  38.970  60.390  1.00  0.00            
ATOM    284  HB1 HYP    23      58.430  38.120  60.080  1.00  0.00            
ATOM    285  HB2 HYP    23      59.830  38.960  59.630  1.00  0.00            
ATOM    286  CA  HYP    23      58.210  40.170  60.490  1.00  0.00            
ATOM    287  HA  HYP    23      58.800  40.950  60.000  1.00  0.00            
ATOM    288  C   HYP    23      56.950  39.980  59.660  1.00  0.00            
ATOM    289  O   HYP    23      55.990  39.300  60.130  1.00  0.00            
ATOM    290  N   GLY    24      56.780  40.390  58.390  1.00  0.00            
ATOM    291  H   GLY    24      57.460  40.980  57.930  1.00  0.00            
ATOM    292  CA  GLY    24      55.700  39.980  57.540  1.00  0.00            
ATOM    293  HA1 GLY    24      55.900  40.520  56.610  1.00  0.00            
ATOM    294  HA2 GLY    24      54.800  40.450  57.920  1.00  0.00            
ATOM    295  C   GLY    24      55.450  38.500  57.290  1.00  0.00            
ATOM    296  O   GLY    24      56.370  37.740  57.500  1.00  0.00            
ATOM    297  N   PRO    25      54.280  38.110  56.850  1.00  0.00            
ATOM    298  CD  PRO    25      53.040  38.900  56.580  1.00  0.00            
ATOM    299  HD1 PRO    25      53.320  39.800  56.030  1.00  0.00            
ATOM    300  HD2 PRO    25      52.420  39.180  57.440  1.00  0.00            
ATOM    301  CG  PRO    25      52.260  38.050  55.530  1.00  0.00            
ATOM    302  HG1 PRO    25      52.710  38.330  54.580  1.00  0.00            
ATOM    303  HG2 PRO    25      51.190  38.250  55.500  1.00  0.00            
ATOM    304  CB  PRO    25      52.510  36.650  56.100  1.00  0.00            
ATOM    305  HB1 PRO    25      52.340  35.910  55.320  1.00  0.00            
ATOM    306  HB2 PRO    25      51.900  36.430  56.980  1.00  0.00            
ATOM    307  CA  PRO    25      54.040  36.710  56.450  1.00  0.00            
ATOM    308  HA  PRO    25      54.310  36.040  57.270  1.00  0.00            
ATOM    309  C   PRO    25      54.970  36.480  55.170  1.00  0.00            
ATOM    310  O   PRO    25      55.320  37.420  54.450  1.00  0.00            
ATOM    311  N   HYP    26      55.210  35.240  54.790  1.00  0.00            
ATOM    312  CD2 HYP    26      55.030  34.050  55.600  1.00  0.00            
ATOM    313 1HD2 HYP    26      53.950  33.880  55.580  1.00  0.00            
ATOM    314 2HD2 HYP    26      55.490  34.300  56.560  1.00  0.00            
ATOM    315  CG  HYP    26      55.740  32.880  54.890  1.00  0.00            
ATOM    316  HG  HYP    26      55.150  31.960  54.950  1.00  0.00            
ATOM    317  OD1 HYP    26      57.010  32.650  55.440  1.00  0.00            
ATOM    318  HD1 HYP    26      57.410  31.930  54.940  1.00  0.00            
ATOM    319  CB  HYP    26      55.900  33.380  53.380  1.00  0.00            
ATOM    320  HB1 HYP    26      55.220  33.070  52.590  1.00  0.00            
ATOM    321  HB2 HYP    26      56.900  33.190  52.990  1.00  0.00            
ATOM    322  CA  HYP    26      55.770  34.930  53.460  1.00  0.00            
ATOM    323  HA  HYP    26      56.750  35.420  53.440  1.00  0.00            
ATOM    324  C   HYP    26      54.920  35.450  52.320  1.00  0.00            
ATOM    325  O   HYP    26      53.720  35.580  52.500  1.00  0.00            
ATOM    326  N   GLY    27      55.520  35.540  51.110  1.00  0.00            
ATOM    327  H   GLY    27      56.470  35.250  50.970  1.00  0.00            
ATOM    328  CA  GLY    27      54.830  35.900  49.860  1.00  0.00            
ATOM    329  HA1 GLY    27      55.590  36.250  49.150  1.00  0.00            
ATOM    330  HA2 GLY    27      54.030  36.600  50.080  1.00  0.00            
ATOM    331  C   GLY    27      54.130  34.680  49.170  1.00  0.00            
ATOM    332  O   GLY    27      54.020  33.590  49.720  1.00  0.00            
ATOM    333  N   PRO    28      53.570  34.840  47.930  1.00  0.00            
ATOM    334  CD  PRO    28      53.700  36.040  47.070  1.00  0.00            
ATOM    335  HD1 PRO    28      54.760  36.210  46.870  1.00  0.00            
ATOM    336  HD2 PRO    28      53.170  36.870  47.520  1.00  0.00            
ATOM    337  CG  PRO    28      53.150  35.660  45.670  1.00  0.00            
ATOM    338  HG1 PRO    28      53.810  35.250  44.910  1.00  0.00            
ATOM    339  HG2 PRO    28      52.700  36.400  45.020  1.00  0.00            
ATOM    340  CB  PRO    28      52.220  34.520  46.070  1.00  0.00            
ATOM    341  HB1 PRO    28      52.050  33.910  45.180  1.00  0.00            
ATOM    342  HB2 PRO    28      51.270  35.000  46.270  1.00  0.00            
ATOM    343  CA  PRO    28      52.920  33.800  47.180  1.00  0.00            
ATOM    344  HA  PRO    28      52.210  33.420  47.920  1.00  0.00            
ATOM    345  C   PRO    28      53.920  32.710  46.640  1.00  0.00            
ATOM    346  O   PRO    28      55.150  32.750  46.830  1.00  0.00            
ATOM    347  N   HYP    29      53.340  31.660  46.030  1.00  0.00            
ATOM    348  CD2 HYP    29      51.850  31.370  45.900  1.00  0.00            
ATOM    349 1HD2 HYP    29      51.530  31.740  44.930  1.00  0.00            
ATOM    350 2HD2 HYP    29      51.220  31.850  46.650  1.00  0.00            
ATOM    351  CG  HYP    29      51.850  29.820  45.830  1.00  0.00            
ATOM    352  HG  HYP    29      51.020  29.410  45.260  1.00  0.00            
ATOM    353  OD1 HYP    29      51.850  29.320  47.110  1.00  0.00            
ATOM    354  HD1 HYP    29      51.420  28.470  47.230  1.00  0.00            
ATOM    355  CB  HYP    29      53.090  29.430  45.060  1.00  0.00            
ATOM    356  HB1 HYP    29      52.780  29.470  44.010  1.00  0.00            
ATOM    357  HB2 HYP    29      53.390  28.400  45.260  1.00  0.00            
ATOM    358  CA  HYP    29      54.110  30.500  45.450  1.00  0.00            
ATOM    359  HA  HYP    29      54.710  30.120  46.270  1.00  0.00            
ATOM    360  C   HYP    29      55.010  30.830  44.250  1.00  0.00            
ATOM    361  O   HYP    29      54.770  31.880  43.590  1.00  0.00            
ATOM    362  N   GLY    30      56.010  29.990  43.990  1.00  0.00            
ATOM    363  H   GLY    30      56.320  29.340  44.700  1.00  0.00            
ATOM    364  CA  GLY    30      56.720  30.160  42.730  1.00  0.00            
ATOM    365  HA1 GLY    30      57.600  29.530  42.790  1.00  0.00            
ATOM    366  HA2 GLY    30      57.020  31.170  42.480  1.00  0.00            
ATOM    367  C   GLY    30      56.030  29.500  41.520  1.00  0.00            
ATOM    368  O   GLY    30      55.000  28.820  41.600  1.00  0.00            
ATOM    369  N   NH2    31      56.500  29.740  40.330  1.00  0.00            
ATOM    370  H1  NH2    31      57.410  30.170  40.210  1.00  0.00            
ATOM    371  H2  NH2    31      55.860  29.530  39.580  1.00  0.00            
ATOM    372  CH3 ACE     1      51.040  75.630  32.930  1.00  0.00            
ATOM    373 1HH3 ACE     1      50.110  75.700  33.500  1.00  0.00            
ATOM    374 2HH3 ACE     1      51.510  76.600  33.020  1.00  0.00            
ATOM    375 3HH3 ACE     1      50.970  75.410  31.860  1.00  0.00            
ATOM    376  C   ACE     1      51.910  74.520  33.600  1.00  0.00            
ATOM    377  O   ACE     1      51.860  73.390  33.200  1.00  0.00            
ATOM    378  N   PRO     2      52.770  74.910  34.610  1.00  0.00            
ATOM    379  CD  PRO     2      53.410  76.220  34.830  1.00  0.00            
ATOM    380  HD1 PRO     2      52.760  76.810  35.470  1.00  0.00            
ATOM    381  HD2 PRO     2      53.550  76.660  33.840  1.00  0.00            
ATOM    382  CG  PRO     2      54.800  75.920  35.440  1.00  0.00            
ATOM    383  HG1 PRO     2      55.050  76.650  36.210  1.00  0.00            
ATOM    384  HG2 PRO     2      55.610  75.780  34.720  1.00  0.00            
ATOM    385  CB  PRO     2      54.620  74.650  36.140  1.00  0.00            
ATOM    386  HB1 PRO     2      54.350  74.920  37.160  1.00  0.00            
ATOM    387  HB2 PRO     2      55.560  74.110  36.120  1.00  0.00            
ATOM    388  CA  PRO     2      53.480  73.930  35.410  1.00  0.00            
ATOM    389  HA  PRO     2      53.860  73.150  34.750  1.00  0.00            
ATOM    390  C   PRO     2      52.540  73.240  36.450  1.00  0.00            
ATOM    391  O   PRO     2      51.600  73.890  36.900  1.00  0.00            
ATOM    392  N   HYP     3      52.810  72.000  36.870  1.00  0.00            
ATOM    393  CD2 HYP     3      53.880  71.070  36.460  1.00  0.00            
ATOM    394 1HD2 HYP     3      54.820  71.480  36.830  1.00  0.00            
ATOM    395 2HD2 HYP     3      54.110  71.130  35.390  1.00  0.00            
ATOM    396  CG  HYP     3      53.550  69.680  36.930  1.00  0.00            
ATOM    397  HG  HYP     3      54.410  69.010  36.930  1.00  0.00            
ATOM    398  OD1 HYP     3      52.660  69.170  36.000  1.00  0.00            
ATOM    399  HD1 HYP     3      52.490  69.860  35.350  1.00  0.00            
ATOM    400  CB  HYP     3      52.900  70.010  38.280  1.00  0.00            
ATOM    401  HB1 HYP     3      53.720  70.140  38.990  1.00  0.00            
ATOM    402  HB2 HYP     3      52.180  69.240  38.570  1.00  0.00            
ATOM    403  CA  HYP     3      52.140  71.370  37.960  1.00  0.00            
ATOM    404  HA  HYP     3      51.140  71.200  37.570  1.00  0.00            
ATOM    405  C   HYP     3      52.050  72.120  39.270  1.00  0.00            
ATOM    406  O   HYP     3      52.930  72.910  39.580  1.00  0.00            
ATOM    407  N   GLY     4      51.160  71.740  40.120  1.00  0.00            
ATOM    408  H   GLY     4      50.410  71.160  39.770  1.00  0.00            
ATOM    409  CA  GLY     4      51.020  72.430  41.380  1.00  0.00            
ATOM    410  HA1 GLY     4      49.960  72.560  41.580  1.00  0.00            
ATOM    411  HA2 GLY     4      51.280  73.480  41.200  1.00  0.00            
ATOM    412  C   GLY     4      51.790  71.930  42.520  1.00  0.00            
ATOM    413  O   GLY     4      52.360  70.830  42.520  1.00  0.00            
ATOM    414  N   PRO     5      51.780  72.690  43.650  1.00  0.00            
ATOM    415  CD  PRO     5      51.330  74.050  43.750  1.00  0.00            
ATOM    416  HD1 PRO     5      50.280  74.180  43.490  1.00  0.00            
ATOM    417  HD2 PRO     5      51.990  74.710  43.190  1.00  0.00            
ATOM    418  CG  PRO     5      51.600  74.550  45.220  1.00  0.00            
ATOM    419  HG1 PRO     5      50.710  74.270  45.790  1.00  0.00            
ATOM    420  HG2 PRO     5      51.830  75.620  45.230  1.00  0.00            
ATOM    421  CB  PRO     5      52.880  73.690  45.470  1.00  0.00            
ATOM    422  HB1 PRO     5      53.020  73.590  46.550  1.00  0.00            
ATOM    423  HB2 PRO     5      53.690  74.230  44.980  1.00  0.00            
ATOM    424  CA  PRO     5      52.640  72.380  44.760  1.00  0.00            
ATOM    425  HA  PRO     5      53.630  72.030  44.450  1.00  0.00            
ATOM    426  C   PRO     5      52.040  71.280  45.670  1.00  0.00            
ATOM    427  O   PRO     5      50.840  71.100  45.820  1.00  0.00            
ATOM    428  N   HYP     6      52.810  70.520  46.420  1.00  0.00            
ATOM    429  CD2 HYP     6      54.270  70.620  46.540  1.00  0.00            
ATOM    430 1HD2 HYP     6      54.540  71.230  47.410  1.00  0.00            
ATOM    431 2HD2 HYP     6      54.690  70.930  45.590  1.00  0.00            
ATOM    432  CG  HYP     6      54.870  69.190  46.770  1.00  0.00            
ATOM    433  HG  HYP     6      55.840  69.120  47.270  1.00  0.00            
ATOM    434  OD1 HYP     6      54.850  68.560  45.490  1.00  0.00            
ATOM    435  HD1 HYP     6      55.440  67.810  45.570  1.00  0.00            
ATOM    436  CB  HYP     6      53.670  68.670  47.690  1.00  0.00            
ATOM    437  HB1 HYP     6      53.850  68.900  48.740  1.00  0.00            
ATOM    438  HB2 HYP     6      53.600  67.580  47.650  1.00  0.00            
ATOM    439  CA  HYP     6      52.370  69.400  47.200  1.00  0.00            
ATOM    440  HA  HYP     6      51.750  68.740  46.600  1.00  0.00            
ATOM    441  C   HYP     6      51.450  69.800  48.470  1.00  0.00            
ATOM    442  O   HYP     6      51.660  70.930  48.990  1.00  0.00            
ATOM    443  N   GLY     7      50.600  68.930  49.000  1.00  0.00            
ATOM    444  H   GLY     7      50.590  68.000  48.610  1.00  0.00            
ATOM    445  CA  GLY     7      49.500  69.280  49.950  1.00  0.00            
ATOM    446  HA1 GLY     7      48.740  68.510  49.830  1.00  0.00            
ATOM    447  HA2 GLY     7      49.190  70.260  49.590  1.00  0.00            
ATOM    448  C   GLY     7      49.880  69.300  51.390  1.00  0.00            
ATOM    449  O   GLY     7      51.040  68.970  51.680  1.00  0.00            
ATOM    450  N   PRO     8      48.930  69.650  52.270  1.00  0.00            
ATOM    451  CD  PRO     8      47.720  70.390  51.950  1.00  0.00            
ATOM    452  HD1 PRO     8      46.840  69.760  51.820  1.00  0.00            
ATOM    453  HD2 PRO     8      47.870  70.970  51.040  1.00  0.00            
ATOM    454  CG  PRO     8      47.500  71.340  53.180  1.00  0.00            
ATOM    455  HG1 PRO     8      46.530  71.830  53.210  1.00  0.00            
ATOM    456  HG2 PRO     8      48.240  72.140  53.210  1.00  0.00            
ATOM    457  CB  PRO     8      47.800  70.390  54.330  1.00  0.00            
ATOM    458  HB1 PRO     8      46.970  69.700  54.330  1.00  0.00            
ATOM    459  HB2 PRO     8      48.060  70.970  55.220  1.00  0.00            
ATOM    460  CA  PRO     8      49.050  69.650  53.720  1.00  0.00            
ATOM    461  HA  PRO     8      49.920  70.230  54.000  1.00  0.00            
ATOM    462  C   PRO     8      49.110  68.240  54.380  1.00  0.00            
ATOM    463  O   PRO     8      49.040  67.250  53.690  1.00  0.00            
ATOM    464  N   HYP     9      49.450  68.180  55.680  1.00  0.00            
ATOM    465  CD2 HYP     9      49.710  69.260  56.590  1.00  0.00            
ATOM    466 1HD2 HYP     9      48.830  69.470  57.200  1.00  0.00            
ATOM    467 2HD2 HYP     9      50.070  70.130  56.030  1.00  0.00            
ATOM    468  CG  HYP     9      50.840  68.750  57.500  1.00  0.00            
ATOM    469  HG  HYP     9      50.880  69.260  58.460  1.00  0.00            
ATOM    470  OD1 HYP     9      52.080  68.770  56.830  1.00  0.00            
ATOM    471  HD1 HYP     9      52.760  68.310  57.330  1.00  0.00            
ATOM    472  CB  HYP     9      50.480  67.240  57.630  1.00  0.00            
ATOM    473  HB1 HYP     9      49.790  67.070  58.460  1.00  0.00            
ATOM    474  HB2 HYP     9      51.320  66.610  57.920  1.00  0.00            
ATOM    475  CA  HYP     9      49.800  66.950  56.270  1.00  0.00            
ATOM    476  HA  HYP     9      50.520  66.590  55.530  1.00  0.00            
ATOM    477  C   HYP     9      48.590  66.010  56.430  1.00  0.00            
ATOM    478  O   HYP     9      47.480  66.490  56.720  1.00  0.00            
ATOM    479  N   GLY    10      48.800  64.730  56.250  1.00  0.00            
ATOM    480  H   GLY    10      49.710  64.430  55.920  1.00  0.00            
ATOM    481  CA  GLY    10      47.720  63.700  56.300  1.00  0.00            
ATOM    482  HA1 GLY    10      48.180  62.770  55.950  1.00  0.00            
ATOM    483  HA2 GLY    10      47.000  63.960  55.530  1.00  0.00            
ATOM    484  C   GLY    10      47.000  63.560  57.720  1.00  0.00            
ATOM    485  O   GLY    10      47.360  64.300  58.590  1.00  0.00            
ATOM    486  N   PRO    11      46.180  62.580  57.900  1.00  0.00            
ATOM    487  CD  PRO    11      45.570  61.790  56.790  1.00  0.00            
ATOM    488  HD1 PRO    11      46.160  60.910  56.560  1.00  0.00            
ATOM    489  HD2 PRO    11      45.500  62.400  55.890  1.00  0.00            
ATOM    490  CG  PRO    11      44.200  61.520  57.330  1.00  0.00            
ATOM    491  HG1 PRO    11      43.730  60.700  56.800  1.00  0.00            
ATOM    492  HG2 PRO    11      43.570  62.400  57.210  1.00  0.00            
ATOM    493  CB  PRO    11      44.370  61.290  58.820  1.00  0.00            
ATOM    494  HB1 PRO    11      44.890  60.340  58.910  1.00  0.00            
ATOM    495  HB2 PRO    11      43.410  61.440  59.310  1.00  0.00            
ATOM    496  CA  PRO    11      45.380  62.390  59.140  1.00  0.00            
ATOM    497  HA  PRO    11      44.840  63.330  59.250  1.00  0.00            
ATOM    498  C   PRO    11      46.200  62.010  60.420  1.00  0.00            
ATOM    499  O   PRO    11      47.340  61.490  60.320  1.00  0.00            
ATOM    500  N   HYP    12      45.770  62.200  61.660  1.00  0.00            
ATOM    501  CD2 HYP    12      44.630  62.950  62.080  1.00  0.00            
ATOM    502 1HD2 HYP    12      43.730  62.350  62.230  1.00  0.00            
ATOM    503 2HD2 HYP    12      44.450  63.660  61.270  1.00  0.00            
ATOM    504  CG  HYP    12      45.100  63.730  63.330  1.00  0.00            
ATOM    505  HG  HYP    12      44.270  63.980  63.990  1.00  0.00            
ATOM    506  OD1 HYP    12      45.820  64.870  62.930  1.00  0.00            
ATOM    507  HD1 HYP    12      46.210  65.200  63.740  1.00  0.00            
ATOM    508  CB  HYP    12      46.010  62.610  63.940  1.00  0.00            
ATOM    509  HB1 HYP    12      45.310  62.090  64.600  1.00  0.00            
ATOM    510  HB2 HYP    12      46.740  63.190  64.500  1.00  0.00            
ATOM    511  CA  HYP    12      46.620  61.800  62.820  1.00  0.00            
ATOM    512  HA  HYP    12      47.630  62.020  62.480  1.00  0.00            
ATOM    513  C   HYP    12      46.450  60.320  63.180  1.00  0.00            
ATOM    514  O   HYP    12      45.400  59.740  62.790  1.00  0.00            
ATOM    515  N   GLY    13      47.430  59.670  63.790  1.00  0.00            
ATOM    516  H   GLY    13      48.250  60.200  64.030  1.00  0.00            
ATOM    517  CA  GLY    13      47.420  58.310  64.210  1.00  0.00            
ATOM    518  HA1 GLY    13      48.410  57.890  64.340  1.00  0.00            
ATOM    519  HA2 GLY    13      47.010  57.620  63.470  1.00  0.00            
ATOM    520  C   GLY    13      46.570  58.090  65.460  1.00  0.00            
ATOM    521  O   GLY    13      45.770  58.900  65.960  1.00  0.00            
ATOM    522  N   GLU    14      46.790  56.900  65.960  1.00  0.00            
ATOM    523  H   GLU    14      47.390  56.350  65.360  1.00  0.00            
ATOM    524  CA  GLU    14      46.140  56.360  67.160  1.00  0.00            
ATOM    525  HA  GLU    14      45.570  57.160  67.630  1.00  0.00            
ATOM    526  CB  GLU    14      45.280  55.140  66.700  1.00  0.00            
ATOM    527  HB1 GLU    14      45.010  54.530  67.560  1.00  0.00            
ATOM    528  HB2 GLU    14      45.910  54.440  66.150  1.00  0.00            
ATOM    529  CG  GLU    14      43.980  55.380  65.960  1.00  0.00            
ATOM    530  HG1 GLU    14      43.790  54.580  65.250  1.00  0.00            
ATOM    531  HG2 GLU    14      44.010  56.310  65.390  1.00  0.00            
ATOM    532  CD  GLU    14      42.810  55.460  66.950  1.00  0.00            
ATOM    533  OE1 GLU    14      42.630  56.540  67.500  1.00  0.00            
ATOM    534  OE2 GLU    14      42.070  54.470  67.260  1.00  0.00            
ATOM    535  C   GLU    14      47.220  55.850  68.180  1.00  0.00            
ATOM    536  O   GLU    14      48.280  55.370  67.780  1.00  0.00            
ATOM    537  N   PRO    15      46.900  55.850  69.500  1.00  0.00            
ATOM    538  CD  PRO    15      45.660  56.130  70.180  1.00  0.00            
ATOM    539  HD1 PRO    15      44.840  55.920  69.500  1.00  0.00            
ATOM    540  HD2 PRO    15      45.650  57.210  70.290  1.00  0.00            
ATOM    541  CG  PRO    15      45.660  55.260  71.500  1.00  0.00            
ATOM    542  HG1 PRO    15      45.390  54.210  71.360  1.00  0.00            
ATOM    543  HG2 PRO    15      45.070  55.700  72.310  1.00  0.00            
ATOM    544  CB  PRO    15      47.120  55.490  71.900  1.00  0.00            
ATOM    545  HB1 PRO    15      47.450  54.780  72.650  1.00  0.00            
ATOM    546  HB2 PRO    15      47.140  56.530  72.220  1.00  0.00            
ATOM    547  CA  PRO    15      47.860  55.360  70.520  1.00  0.00            
ATOM    548  HA  PRO    15      48.810  55.890  70.560  1.00  0.00            
ATOM    549  C   PRO    15      48.250  53.870  70.360  1.00  0.00            
ATOM    550  O   PRO    15      47.590  53.090  69.720  1.00  0.00            
ATOM    551  N   GLY    16      49.410  53.400  70.830  1.00  0.00            
ATOM    552  H   GLY    16      50.070  54.100  71.120  1.00  0.00            
ATOM    553  CA  GLY    16      49.660  51.980  71.060  1.00  0.00            
ATOM    554  HA1 GLY    16      48.740  51.410  70.930  1.00  0.00            
ATOM    555  HA2 GLY    16      50.060  51.640  72.010  1.00  0.00            
ATOM    556  C   GLY    16      50.390  51.410  69.820  1.00  0.00            
ATOM    557  O   GLY    16      50.220  50.200  69.560  1.00  0.00            
ATOM    558  N   GLN    17      51.150  52.220  69.090  1.00  0.00            
ATOM    559  H   GLN    17      51.370  53.160  69.410  1.00  0.00            
ATOM    560  CA  GLN    17      51.750  51.820  67.790  1.00  0.00            
ATOM    561  HA  GLN    17      51.710  50.730  67.680  1.00  0.00            
ATOM    562  CB  GLN    17      50.970  52.380  66.600  1.00  0.00            
ATOM    563  HB1 GLN    17      51.370  51.960  65.680  1.00  0.00            
ATOM    564  HB2 GLN    17      51.080  53.460  66.630  1.00  0.00            
ATOM    565  CG  GLN    17      49.510  51.930  66.660  1.00  0.00            
ATOM    566  HG1 GLN    17      49.000  52.660  67.290  1.00  0.00            
ATOM    567  HG2 GLN    17      49.400  50.900  66.990  1.00  0.00            
ATOM    568  CD  GLN    17      48.790  51.990  65.340  1.00  0.00            
ATOM    569  OE1 GLN    17      49.320  52.230  64.260  1.00  0.00            
ATOM    570  NE2 GLN    17      47.510  51.820  65.310  1.00  0.00            
ATOM    571 1HE2 GLN    17      47.110  51.740  66.240  1.00  0.00            
ATOM    572 2HE2 GLN    17      47.080  51.770  64.400  1.00  0.00            
ATOM    573  C   GLN    17      53.250  52.270  67.760  1.00  0.00            
ATOM    574  O   GLN    17      53.670  53.250  68.410  1.00  0.00            
ATOM    575  N   GLY    18      54.040  51.640  66.860  1.00  0.00            
ATOM    576  H   GLY    18      53.650  50.890  66.300  1.00  0.00            
ATOM    577  CA  GLY    18      55.480  51.830  66.580  1.00  0.00            
ATOM    578  HA1 GLY    18      56.120  51.240  67.240  1.00  0.00            
ATOM    579  HA2 GLY    18      55.680  52.890  66.760  1.00  0.00            
ATOM    580  C   GLY    18      55.730  51.460  65.100  1.00  0.00            
ATOM    581  O   GLY    18      54.800  51.280  64.320  1.00  0.00            
ATOM    582  N   LEU    19      57.010  51.270  64.780  1.00  0.00            
ATOM    583  H   LEU    19      57.690  51.360  65.520  1.00  0.00            
ATOM    584  CA  LEU    19      57.470  51.100  63.370  1.00  0.00            
ATOM    585  HA  LEU    19      56.860  51.870  62.900  1.00  0.00            
ATOM    586  CB  LEU    19      58.990  51.320  63.370  1.00  0.00            
ATOM    587  HB1 LEU    19      59.310  50.530  64.050  1.00  0.00            
ATOM    588  HB2 LEU    19      59.190  52.320  63.760  1.00  0.00            
ATOM    589  CG  LEU    19      59.770  51.110  62.010  1.00  0.00            
ATOM    590  HG  LEU    19      59.610  50.070  61.720  1.00  0.00            
ATOM    591  CD1 LEU    19      59.200  52.060  60.930  1.00  0.00            
ATOM    592 1HD1 LEU    19      58.130  52.280  60.950  1.00  0.00            
ATOM    593 2HD1 LEU    19      59.640  53.040  61.070  1.00  0.00            
ATOM    594 3HD1 LEU    19      59.460  51.630  59.960  1.00  0.00            
ATOM    595  CD2 LEU    19      61.250  51.440  62.250  1.00  0.00            
ATOM    596 1HD2 LEU    19      61.570  50.750  63.030  1.00  0.00            
ATOM    597 2HD2 LEU    19      61.730  51.130  61.310  1.00  0.00            
ATOM    598 3HD2 LEU    19      61.470  52.460  62.560  1.00  0.00            
ATOM    599  C   LEU    19      56.970  49.750  62.850  1.00  0.00            
ATOM    600  O   LEU    19      56.940  48.730  63.460  1.00  0.00            
ATOM    601  N   ARG    20      56.490  49.790  61.550  1.00  0.00            
ATOM    602  H   ARG    20      56.590  50.620  61.000  1.00  0.00            
ATOM    603  CA  ARG    20      56.190  48.570  60.850  1.00  0.00            
ATOM    604  HA  ARG    20      55.280  48.060  61.170  1.00  0.00            
ATOM    605  CB  ARG    20      55.760  49.090  59.510  1.00  0.00            
ATOM    606  HB1 ARG    20      56.600  49.400  58.880  1.00  0.00            
ATOM    607  HB2 ARG    20      55.180  49.970  59.790  1.00  0.00            
ATOM    608  CG  ARG    20      54.890  48.150  58.650  1.00  0.00            
ATOM    609  HG1 ARG    20      55.370  47.170  58.780  1.00  0.00            
ATOM    610  HG2 ARG    20      54.890  48.530  57.630  1.00  0.00            
ATOM    611  CD  ARG    20      53.390  47.940  59.070  1.00  0.00            
ATOM    612  HD1 ARG    20      53.290  47.230  59.880  1.00  0.00            
ATOM    613  HD2 ARG    20      52.800  47.600  58.220  1.00  0.00            
ATOM    614  NE  ARG    20      52.860  49.230  59.530  1.00  0.00            
ATOM    615  HE  ARG    20      53.280  49.590  60.370  1.00  0.00            
ATOM    616  CZ  ARG    20      52.010  50.000  58.820  1.00  0.00            
ATOM    617  NH1 ARG    20      51.490  49.740  57.710  1.00  0.00            
ATOM    618 1HH1 ARG    20      51.650  48.840  57.280  1.00  0.00            
ATOM    619 2HH1 ARG    20      50.890  50.410  57.250  1.00  0.00            
ATOM    620  NH2 ARG    20      51.640  51.060  59.420  1.00  0.00            
ATOM    621 1HH2 ARG    20      52.040  51.310  60.310  1.00  0.00            
ATOM    622 2HH2 ARG    20      50.980  51.690  58.980  1.00  0.00            
ATOM    623  C   ARG    20      57.380  47.670  60.720  1.00  0.00            
ATOM    624  O   ARG    20      58.470  48.230  60.500  1.00  0.00            
ATOM    625  N   GLY    21      57.220  46.400  60.980  1.00  0.00            
ATOM    626  H   GLY    21      56.280  46.150  61.270  1.00  0.00            
ATOM    627  CA  GLY    21      58.290  45.380  61.040  1.00  0.00            
ATOM    628  HA1 GLY    21      57.840  44.390  61.060  1.00  0.00            
ATOM    629  HA2 GLY    21      58.810  45.520  61.990  1.00  0.00            
ATOM    630  C   GLY    21      59.240  45.220  59.820  1.00  0.00            
ATOM    631  O   GLY    21      59.210  46.010  58.830  1.00  0.00            
ATOM    632  N   PRO    22      60.040  44.120  59.830  1.00  0.00            
ATOM    633  CD  PRO    22      60.560  43.560  61.080  1.00  0.00            
ATOM    634  HD1 PRO    22      60.030  42.700  61.490  1.00  0.00            
ATOM    635  HD2 PRO    22      60.590  44.330  61.850  1.00  0.00            
ATOM    636  CG  PRO    22      61.950  43.060  60.670  1.00  0.00            
ATOM    637  HG1 PRO    22      62.190  42.220  61.310  1.00  0.00            
ATOM    638  HG2 PRO    22      62.610  43.930  60.710  1.00  0.00            
ATOM    639  CB  PRO    22      61.720  42.560  59.240  1.00  0.00            
ATOM    640  HB1 PRO    22      61.210  41.610  59.340  1.00  0.00            
ATOM    641  HB2 PRO    22      62.640  42.420  58.670  1.00  0.00            
ATOM    642  CA  PRO    22      60.800  43.680  58.660  1.00  0.00            
ATOM    643  HA  PRO    22      61.410  44.540  58.360  1.00  0.00            
ATOM    644  C   PRO    22      59.830  43.090  57.580  1.00  0.00            
ATOM    645  O   PRO    22      58.810  42.610  58.010  1.00  0.00            
ATOM    646  N   HYP    23      60.200  43.030  56.330  1.00  0.00            
ATOM    647  CD2 HYP    23      61.200  43.860  55.770  1.00  0.00            
ATOM    648 1HD2 HYP    23      62.160  43.340  55.830  1.00  0.00            
ATOM    649 2HD2 HYP    23      61.320  44.840  56.220  1.00  0.00            
ATOM    650  CG  HYP    23      60.740  44.190  54.400  1.00  0.00            
ATOM    651  HG  HYP    23      61.600  44.350  53.760  1.00  0.00            
ATOM    652  OD1 HYP    23      59.760  45.210  54.360  1.00  0.00            
ATOM    653  HD1 HYP    23      59.630  45.470  53.450  1.00  0.00            
ATOM    654  CB  HYP    23      60.100  42.880  53.980  1.00  0.00            
ATOM    655  HB1 HYP    23      60.810  42.170  53.570  1.00  0.00            
ATOM    656  HB2 HYP    23      59.410  43.130  53.170  1.00  0.00            
ATOM    657  CA  HYP    23      59.430  42.330  55.280  1.00  0.00            
ATOM    658  HA  HYP    23      58.410  42.680  55.400  1.00  0.00            
ATOM    659  C   HYP    23      59.500  40.800  55.450  1.00  0.00            
ATOM    660  O   HYP    23      60.440  40.250  55.980  1.00  0.00            
ATOM    661  N   GLY    24      58.520  40.150  54.960  1.00  0.00            
ATOM    662  H   GLY    24      57.950  40.630  54.270  1.00  0.00            
ATOM    663  CA  GLY    24      58.320  38.680  55.260  1.00  0.00            
ATOM    664  HA1 GLY    24      57.280  38.380  55.180  1.00  0.00            
ATOM    665  HA2 GLY    24      58.570  38.420  56.290  1.00  0.00            
ATOM    666  C   GLY    24      59.210  37.790  54.410  1.00  0.00            
ATOM    667  O   GLY    24      59.990  38.280  53.600  1.00  0.00            
ATOM    668  N   PRO    25      59.220  36.490  54.690  1.00  0.00            
ATOM    669  CD  PRO    25      58.730  35.810  55.840  1.00  0.00            
ATOM    670  HD1 PRO    25      57.840  35.280  55.500  1.00  0.00            
ATOM    671  HD2 PRO    25      58.660  36.480  56.700  1.00  0.00            
ATOM    672  CG  PRO    25      59.760  34.820  56.290  1.00  0.00            
ATOM    673  HG1 PRO    25      59.420  33.970  56.890  1.00  0.00            
ATOM    674  HG2 PRO    25      60.620  35.220  56.820  1.00  0.00            
ATOM    675  CB  PRO    25      60.110  34.280  54.950  1.00  0.00            
ATOM    676  HB1 PRO    25      59.410  33.480  54.720  1.00  0.00            
ATOM    677  HB2 PRO    25      61.120  33.860  55.030  1.00  0.00            
ATOM    678  CA  PRO    25      60.160  35.550  54.080  1.00  0.00            
ATOM    679  HA  PRO    25      61.150  36.000  54.160  1.00  0.00            
ATOM    680  C   PRO    25      59.810  35.150  52.600  1.00  0.00            
ATOM    681  O   PRO    25      58.790  35.450  52.020  1.00  0.00            
ATOM    682  N   HYP    26      60.690  34.420  51.870  1.00  0.00            
ATOM    683  CD2 HYP    26      62.110  34.240  52.030  1.00  0.00            
ATOM    684 1HD2 HYP    26      62.340  33.370  52.650  1.00  0.00            
ATOM    685 2HD2 HYP    26      62.640  35.080  52.480  1.00  0.00            
ATOM    686  CG  HYP    26      62.650  34.040  50.530  1.00  0.00            
ATOM    687  HG  HYP    26      63.550  33.420  50.580  1.00  0.00            
ATOM    688  OD1 HYP    26      62.990  35.250  49.990  1.00  0.00            
ATOM    689  HD1 HYP    26      63.380  35.060  49.130  1.00  0.00            
ATOM    690  CB  HYP    26      61.530  33.350  49.800  1.00  0.00            
ATOM    691  HB1 HYP    26      61.580  32.260  49.840  1.00  0.00            
ATOM    692  HB2 HYP    26      61.550  33.630  48.750  1.00  0.00            
ATOM    693  CA  HYP    26      60.320  33.960  50.520  1.00  0.00            
ATOM    694  HA  HYP    26      60.000  34.860  50.000  1.00  0.00            
ATOM    695  C   HYP    26      59.170  33.010  50.560  1.00  0.00            
ATOM    696  O   HYP    26      58.990  32.290  51.510  1.00  0.00            
ATOM    697  N   GLY    27      58.250  33.090  49.590  1.00  0.00            
ATOM    698  H   GLY    27      58.410  33.640  48.750  1.00  0.00            
ATOM    699  CA  GLY    27      57.040  32.270  49.580  1.00  0.00            
ATOM    700  HA1 GLY    27      56.450  32.780  48.820  1.00  0.00            
ATOM    701  HA2 GLY    27      56.490  32.370  50.530  1.00  0.00            
ATOM    702  C   GLY    27      57.120  30.800  49.220  1.00  0.00            
ATOM    703  O   GLY    27      58.240  30.260  49.140  1.00  0.00            
ATOM    704  N   PRO    28      56.030  30.100  49.060  1.00  0.00            
ATOM    705  CD  PRO    28      54.610  30.530  49.340  1.00  0.00            
ATOM    706  HD1 PRO    28      54.100  30.940  48.470  1.00  0.00            
ATOM    707  HD2 PRO    28      54.480  31.120  50.250  1.00  0.00            
ATOM    708  CG  PRO    28      53.890  29.220  49.670  1.00  0.00            
ATOM    709  HG1 PRO    28      52.840  29.390  49.460  1.00  0.00            
ATOM    710  HG2 PRO    28      53.970  29.060  50.740  1.00  0.00            
ATOM    711  CB  PRO    28      54.650  28.200  48.840  1.00  0.00            
ATOM    712  HB1 PRO    28      54.340  28.250  47.790  1.00  0.00            
ATOM    713  HB2 PRO    28      54.550  27.170  49.190  1.00  0.00            
ATOM    714  CA  PRO    28      56.090  28.620  48.830  1.00  0.00            
ATOM    715  HA  PRO    28      56.700  28.180  49.620  1.00  0.00            
ATOM    716  C   PRO    28      56.870  28.210  47.550  1.00  0.00            
ATOM    717  O   PRO    28      56.630  28.760  46.480  1.00  0.00            
ATOM    718  N   HYP    29      57.630  27.120  47.600  1.00  0.00            
ATOM    719  CD2 HYP    29      57.940  26.340  48.750  1.00  0.00            
ATOM    720 1HD2 HYP    29      56.980  25.990  49.120  1.00  0.00            
ATOM    721 2HD2 HYP    29      58.430  26.910  49.540  1.00  0.00            
ATOM    722  CG  HYP    29      58.720  25.120  48.230  1.00  0.00            
ATOM    723  HG  HYP    29      57.980  24.360  48.010  1.00  0.00            
ATOM    724  OD1 HYP    29      59.520  24.590  49.310  1.00  0.00            
ATOM    725  HD1 HYP    29      59.970  23.810  48.980  1.00  0.00            
ATOM    726  CB  HYP    29      59.430  25.630  47.010  1.00  0.00            
ATOM    727  HB1 HYP    29      59.710  24.860  46.280  1.00  0.00            
ATOM    728  HB2 HYP    29      60.310  26.190  47.330  1.00  0.00            
ATOM    729  CA  HYP    29      58.340  26.600  46.430  1.00  0.00            
ATOM    730  HA  HYP    29      58.900  27.430  45.990  1.00  0.00            
ATOM    731  C   HYP    29      57.430  26.020  45.380  1.00  0.00            
ATOM    732  O   HYP    29      56.690  25.050  45.610  1.00  0.00            
ATOM    733  N   GLY    30      57.430  26.490  44.120  1.00  0.00            
ATOM    734  H   GLY    30      58.110  27.210  43.940  1.00  0.00            
ATOM    735  CA  GLY    30      56.740  25.910  42.980  1.00  0.00            
ATOM    736  HA1 GLY    30      56.410  26.790  42.430  1.00  0.00            
ATOM    737  HA2 GLY    30      55.870  25.320  43.250  1.00  0.00            
ATOM    738  C   GLY    30      57.660  25.010  42.050  1.00  0.00            
ATOM    739  O   GLY    30      58.790  24.690  42.370  1.00  0.00            
ATOM    740  N   NH2    31      57.060  24.450  40.980  1.00  0.00            
ATOM    741  H1  NH2    31      56.080  24.660  40.830  1.00  0.00            
ATOM    742  H2  NH2    31      57.570  23.920  40.290  1.00  0.00            
ATOM    743  CH3 ACE     1      48.430  73.840  35.270  1.00  0.00            
ATOM    744 1HH3 ACE     1      49.520  73.750  35.280  1.00  0.00            
ATOM    745 2HH3 ACE     1      48.040  73.670  34.270  1.00  0.00            
ATOM    746 3HH3 ACE     1      48.190  74.800  35.720  1.00  0.00            
ATOM    747  C   ACE     1      47.820  72.720  36.100  1.00  0.00            
ATOM    748  O   ACE     1      46.840  73.050  36.720  1.00  0.00            
ATOM    749  N   PRO     2      48.370  71.470  36.070  1.00  0.00            
ATOM    750  CD  PRO     2      49.490  71.050  35.240  1.00  0.00            
ATOM    751  HD1 PRO     2      50.460  71.160  35.720  1.00  0.00            
ATOM    752  HD2 PRO     2      49.450  71.610  34.300  1.00  0.00            
ATOM    753  CG  PRO     2      49.170  69.580  34.960  1.00  0.00            
ATOM    754  HG1 PRO     2      50.020  68.950  34.700  1.00  0.00            
ATOM    755  HG2 PRO     2      48.370  69.490  34.230  1.00  0.00            
ATOM    756  CB  PRO     2      48.710  69.170  36.350  1.00  0.00            
ATOM    757  HB1 PRO     2      49.570  69.130  37.010  1.00  0.00            
ATOM    758  HB2 PRO     2      48.160  68.220  36.370  1.00  0.00            
ATOM    759  CA  PRO     2      47.840  70.360  36.810  1.00  0.00            
ATOM    760  HA  PRO     2      46.850  70.120  36.410  1.00  0.00            
ATOM    761  C   PRO     2      47.860  70.460  38.340  1.00  0.00            
ATOM    762  O   PRO     2      48.790  71.040  38.910  1.00  0.00            
ATOM    763  N   HYP     3      46.870  69.830  39.080  1.00  0.00            
ATOM    764  CD2 HYP     3      45.680  69.180  38.580  1.00  0.00            
ATOM    765 1HD2 HYP     3      45.910  68.170  38.220  1.00  0.00            
ATOM    766 2HD2 HYP     3      45.220  69.820  37.830  1.00  0.00            
ATOM    767  CG  HYP     3      44.720  69.180  39.860  1.00  0.00            
ATOM    768  HG  HYP     3      44.150  68.250  39.840  1.00  0.00            
ATOM    769  OD1 HYP     3      43.790  70.280  39.760  1.00  0.00            
ATOM    770  HD1 HYP     3      43.400  70.560  40.590  1.00  0.00            
ATOM    771  CB  HYP     3      45.620  69.180  41.140  1.00  0.00            
ATOM    772  HB1 HYP     3      45.810  68.150  41.430  1.00  0.00            
ATOM    773  HB2 HYP     3      45.190  69.810  41.920  1.00  0.00            
ATOM    774  CA  HYP     3      46.870  69.880  40.530  1.00  0.00            
ATOM    775  HA  HYP     3      46.820  70.930  40.800  1.00  0.00            
ATOM    776  C   HYP     3      48.120  69.250  41.120  1.00  0.00            
ATOM    777  O   HYP     3      48.750  68.330  40.510  1.00  0.00            
ATOM    778  N   GLY     4      48.570  69.810  42.270  1.00  0.00            
ATOM    779  H   GLY     4      48.000  70.470  42.770  1.00  0.00            
ATOM    780  CA  GLY     4      49.800  69.280  42.970  1.00  0.00            
ATOM    781  HA1 GLY     4      50.070  69.980  43.760  1.00  0.00            
ATOM    782  HA2 GLY     4      50.590  69.240  42.220  1.00  0.00            
ATOM    783  C   GLY     4      49.550  67.850  43.560  1.00  0.00            
ATOM    784  O   GLY     4      48.430  67.440  43.780  1.00  0.00            
ATOM    785  N   PRO     5      50.630  67.090  43.780  1.00  0.00            
ATOM    786  CD  PRO     5      52.000  67.510  43.720  1.00  0.00            
ATOM    787  HD1 PRO     5      52.260  68.360  44.350  1.00  0.00            
ATOM    788  HD2 PRO     5      52.190  67.760  42.680  1.00  0.00            
ATOM    789  CG  PRO     5      52.870  66.460  44.350  1.00  0.00            
ATOM    790  HG1 PRO     5      53.010  66.700  45.410  1.00  0.00            
ATOM    791  HG2 PRO     5      53.840  66.280  43.890  1.00  0.00            
ATOM    792  CB  PRO     5      52.040  65.200  44.250  1.00  0.00            
ATOM    793  HB1 PRO     5      52.320  64.450  45.000  1.00  0.00            
ATOM    794  HB2 PRO     5      52.190  64.750  43.270  1.00  0.00            
ATOM    795  CA  PRO     5      50.580  65.750  44.410  1.00  0.00            
ATOM    796  HA  PRO     5      49.850  65.160  43.860  1.00  0.00            
ATOM    797  C   PRO     5      50.110  65.730  45.970  1.00  0.00            
ATOM    798  O   PRO     5      50.190  66.780  46.580  1.00  0.00            
ATOM    799  N   HYP     6      49.800  64.550  46.520  1.00  0.00            
ATOM    800  CD2 HYP     6      49.550  63.380  45.770  1.00  0.00            
ATOM    801 1HD2 HYP     6      50.450  62.940  45.330  1.00  0.00            
ATOM    802 2HD2 HYP     6      48.850  63.570  44.950  1.00  0.00            
ATOM    803  CG  HYP     6      49.070  62.360  46.780  1.00  0.00            
ATOM    804  HG  HYP     6      49.470  61.440  46.350  1.00  0.00            
ATOM    805  OD1 HYP     6      47.640  62.350  46.730  1.00  0.00            
ATOM    806  HD1 HYP     6      47.440  61.940  45.890  1.00  0.00            
ATOM    807  CB  HYP     6      49.730  62.800  48.060  1.00  0.00            
ATOM    808  HB1 HYP     6      50.720  62.350  48.090  1.00  0.00            
ATOM    809  HB2 HYP     6      49.200  62.410  48.920  1.00  0.00            
ATOM    810  CA  HYP     6      49.650  64.320  47.980  1.00  0.00            
ATOM    811  HA  HYP     6      48.650  64.700  48.190  1.00  0.00            
ATOM    812  C   HYP     6      50.790  64.900  48.900  1.00  0.00            
ATOM    813  O   HYP     6      51.950  65.020  48.480  1.00  0.00            
ATOM    814  N   GLY     7      50.450  65.400  50.060  1.00  0.00            
ATOM    815  H   GLY     7      49.480  65.640  50.150  1.00  0.00            
ATOM    816  CA  GLY     7      51.360  66.040  51.040  1.00  0.00            
ATOM    817  HA1 GLY     7      50.790  66.610  51.770  1.00  0.00            
ATOM    818  HA2 GLY     7      51.930  66.800  50.500  1.00  0.00            
ATOM    819  C   GLY     7      52.230  65.030  51.830  1.00  0.00            
ATOM    820  O   GLY     7      52.230  63.790  51.640  1.00  0.00            
ATOM    821  N   PRO     8      52.900  65.510  52.880  1.00  0.00            
ATOM    822  CD  PRO     8      52.930  66.910  53.250  1.00  0.00            
ATOM    823  HD1 PRO     8      51.890  67.240  53.300  1.00  0.00            
ATOM    824  HD2 PRO     8      53.600  67.500  52.620  1.00  0.00            
ATOM    825  CG  PRO     8      53.470  67.010  54.650  1.00  0.00            
ATOM    826  HG1 PRO     8      52.730  66.540  55.290  1.00  0.00            
ATOM    827  HG2 PRO     8      53.950  67.900  55.040  1.00  0.00            
ATOM    828  CB  PRO     8      54.530  65.860  54.470  1.00  0.00            
ATOM    829  HB1 PRO     8      54.990  65.540  55.400  1.00  0.00            
ATOM    830  HB2 PRO     8      55.300  66.200  53.780  1.00  0.00            
ATOM    831  CA  PRO     8      53.710  64.740  53.790  1.00  0.00            
ATOM    832  HA  PRO     8      54.460  64.100  53.310  1.00  0.00            
ATOM    833  C   PRO     8      52.810  63.900  54.770  1.00  0.00            
ATOM    834  O   PRO     8      51.640  64.170  55.000  1.00  0.00            
ATOM    835  N   HYP     9      53.380  62.820  55.320  1.00  0.00            
ATOM    836  CD2 HYP     9      54.710  62.250  55.090  1.00  0.00            
ATOM    837 1HD2 HYP     9      55.460  62.870  55.570  1.00  0.00            
ATOM    838 2HD2 HYP     9      55.050  62.050  54.070  1.00  0.00            
ATOM    839  CG  HYP     9      54.700  60.920  55.840  1.00  0.00            
ATOM    840  HG  HYP     9      55.700  60.750  56.230  1.00  0.00            
ATOM    841  OD1 HYP     9      54.300  59.830  54.980  1.00  0.00            
ATOM    842  HD1 HYP     9      54.880  59.810  54.210  1.00  0.00            
ATOM    843  CB  HYP     9      53.750  61.150  56.960  1.00  0.00            
ATOM    844  HB1 HYP     9      54.290  61.600  57.800  1.00  0.00            
ATOM    845  HB2 HYP     9      53.290  60.240  57.340  1.00  0.00            
ATOM    846  CA  HYP     9      52.660  62.050  56.400  1.00  0.00            
ATOM    847  HA  HYP     9      51.930  61.380  55.940  1.00  0.00            
ATOM    848  C   HYP     9      51.960  62.920  57.500  1.00  0.00            
ATOM    849  O   HYP     9      52.350  63.990  57.950  1.00  0.00            
ATOM    850  N   GLY    10      50.790  62.440  57.910  1.00  0.00            
ATOM    851  H   GLY    10      50.390  61.640  57.440  1.00  0.00            
ATOM    852  CA  GLY    10      50.000  62.920  59.080  1.00  0.00            
ATOM    853  HA1 GLY    10      49.080  62.340  58.990  1.00  0.00            
ATOM    854  HA2 GLY    10      49.680  63.960  59.020  1.00  0.00            
ATOM    855  C   GLY    10      50.740  62.590  60.460  1.00  0.00            
ATOM    856  O   GLY    10      51.630  61.710  60.570  1.00  0.00            
ATOM    857  N   PRO    11      50.320  63.290  61.570  1.00  0.00            
ATOM    858  CD  PRO    11      49.290  64.290  61.650  1.00  0.00            
ATOM    859  HD1 PRO    11      48.290  63.900  61.480  1.00  0.00            
ATOM    860  HD2 PRO    11      49.480  65.110  60.950  1.00  0.00            
ATOM    861  CG  PRO    11      49.220  64.710  63.140  1.00  0.00            
ATOM    862  HG1 PRO    11      48.590  64.040  63.730  1.00  0.00            
ATOM    863  HG2 PRO    11      48.870  65.730  63.280  1.00  0.00            
ATOM    864  CB  PRO    11      50.790  64.550  63.450  1.00  0.00            
ATOM    865  HB1 PRO    11      50.920  64.500  64.530  1.00  0.00            
ATOM    866  HB2 PRO    11      51.380  65.350  63.000  1.00  0.00            
ATOM    867  CA  PRO    11      51.060  63.230  62.820  1.00  0.00            
ATOM    868  HA  PRO    11      52.120  63.230  62.590  1.00  0.00            
ATOM    869  C   PRO    11      50.720  61.990  63.620  1.00  0.00            
ATOM    870  O   PRO    11      49.540  61.590  63.610  1.00  0.00            
ATOM    871  N   HYP    12      51.660  61.480  64.430  1.00  0.00            
ATOM    872  CD2 HYP    12      53.060  61.930  64.530  1.00  0.00            
ATOM    873 1HD2 HYP    12      53.200  62.600  65.380  1.00  0.00            
ATOM    874 2HD2 HYP    12      53.450  62.390  63.630  1.00  0.00            
ATOM    875  CG  HYP    12      53.840  60.650  64.820  1.00  0.00            
ATOM    876  HG  HYP    12      54.720  60.880  65.430  1.00  0.00            
ATOM    877  OD1 HYP    12      54.140  59.910  63.680  1.00  0.00            
ATOM    878  HD1 HYP    12      54.870  60.380  63.260  1.00  0.00            
ATOM    879  CB  HYP    12      52.930  59.930  65.760  1.00  0.00            
ATOM    880  HB1 HYP    12      53.000  60.330  66.770  1.00  0.00            
ATOM    881  HB2 HYP    12      53.120  58.850  65.790  1.00  0.00            
ATOM    882  CA  HYP    12      51.550  60.220  65.140  1.00  0.00            
ATOM    883  HA  HYP    12      51.470  59.380  64.450  1.00  0.00            
ATOM    884  C   HYP    12      50.460  60.290  66.220  1.00  0.00            
ATOM    885  O   HYP    12      50.100  61.370  66.720  1.00  0.00            
ATOM    886  N   GLY    13      50.050  59.060  66.590  1.00  0.00            
ATOM    887  H   GLY    13      50.630  58.350  66.160  1.00  0.00            
ATOM    888  CA  GLY    13      49.430  58.800  67.900  1.00  0.00            
ATOM    889  HA1 GLY    13      49.030  57.800  67.990  1.00  0.00            
ATOM    890  HA2 GLY    13      48.620  59.480  68.170  1.00  0.00            
ATOM    891  C   GLY    13      50.610  58.820  68.950  1.00  0.00            
ATOM    892  O   GLY    13      51.770  59.120  68.630  1.00  0.00            
ATOM    893  N   GLU    14      50.290  58.610  70.220  1.00  0.00            
ATOM    894  H   GLU    14      49.340  58.470  70.510  1.00  0.00            
ATOM    895  CA  GLU    14      51.310  58.320  71.260  1.00  0.00            
ATOM    896  HA  GLU    14      52.170  59.000  71.210  1.00  0.00            
ATOM    897  CB  GLU    14      50.730  58.360  72.700  1.00  0.00            
ATOM    898  HB1 GLU    14      51.380  58.090  73.530  1.00  0.00            
ATOM    899  HB2 GLU    14      49.850  57.720  72.720  1.00  0.00            
ATOM    900  CG  GLU    14      50.100  59.690  73.100  1.00  0.00            
ATOM    901  HG1 GLU    14      49.840  59.560  74.150  1.00  0.00            
ATOM    902  HG2 GLU    14      49.200  59.880  72.500  1.00  0.00            
ATOM    903  CD  GLU    14      51.070  60.860  73.040  1.00  0.00            
ATOM    904  OE1 GLU    14      51.480  61.370  71.970  1.00  0.00            
ATOM    905  OE2 GLU    14      51.550  61.070  74.160  1.00  0.00            
ATOM    906  C   GLU    14      51.890  56.900  71.170  1.00  0.00            
ATOM    907  O   GLU    14      51.390  56.090  70.420  1.00  0.00            
ATOM    908  N   PRO    15      53.030  56.560  71.850  1.00  0.00            
ATOM    909  CD  PRO    15      53.780  57.420  72.740  1.00  0.00            
ATOM    910  HD1 PRO    15      53.520  57.120  73.760  1.00  0.00            
ATOM    911  HD2 PRO    15      53.720  58.500  72.610  1.00  0.00            
ATOM    912  CG  PRO    15      55.210  57.030  72.420  1.00  0.00            
ATOM    913  HG1 PRO    15      55.940  57.230  73.210  1.00  0.00            
ATOM    914  HG2 PRO    15      55.570  57.470  71.490  1.00  0.00            
ATOM    915  CB  PRO    15      55.130  55.550  72.190  1.00  0.00            
ATOM    916  HB1 PRO    15      55.280  55.000  73.120  1.00  0.00            
ATOM    917  HB2 PRO    15      55.920  55.240  71.520  1.00  0.00            
ATOM    918  CA  PRO    15      53.790  55.360  71.520  1.00  0.00            
ATOM    919  HA  PRO    15      54.010  55.510  70.470  1.00  0.00            
ATOM    920  C   PRO    15      53.080  54.000  71.880  1.00  0.00            
ATOM    921  O   PRO    15      52.030  53.970  72.490  1.00  0.00            
ATOM    922  N   GLY    16      53.740  53.000  71.290  1.00  0.00            
ATOM    923  H   GLY    16      54.510  53.200  70.670  1.00  0.00            
ATOM    924  CA  GLY    16      53.530  51.610  71.670  1.00  0.00            
ATOM    925  HA1 GLY    16      52.480  51.330  71.830  1.00  0.00            
ATOM    926  HA2 GLY    16      54.050  51.490  72.620  1.00  0.00            
ATOM    927  C   GLY    16      54.180  50.600  70.750  1.00  0.00            
ATOM    928  O   GLY    16      55.080  50.960  70.040  1.00  0.00            
ATOM    929  N   GLN    17      53.590  49.390  70.730  1.00  0.00            
ATOM    930  H   GLN    17      52.720  49.320  71.250  1.00  0.00            
ATOM    931  CA  GLN    17      54.050  48.220  70.000  1.00  0.00            
ATOM    932  HA  GLN    17      55.080  48.060  70.310  1.00  0.00            
ATOM    933  CB  GLN    17      53.300  46.980  70.410  1.00  0.00            
ATOM    934  HB1 GLN    17      53.740  46.150  69.850  1.00  0.00            
ATOM    935  HB2 GLN    17      52.260  47.000  70.100  1.00  0.00            
ATOM    936  CG  GLN    17      53.320  46.660  71.930  1.00  0.00            
ATOM    937  HG1 GLN    17      53.160  47.580  72.500  1.00  0.00            
ATOM    938  HG2 GLN    17      54.220  46.110  72.160  1.00  0.00            
ATOM    939  CD  GLN    17      52.210  45.720  72.280  1.00  0.00            
ATOM    940  OE1 GLN    17      51.290  46.160  72.920  1.00  0.00            
ATOM    941  NE2 GLN    17      52.160  44.510  71.800  1.00  0.00            
ATOM    942 1HE2 GLN    17      52.930  44.160  71.250  1.00  0.00            
ATOM    943 2HE2 GLN    17      51.570  43.930  72.380  1.00  0.00            
ATOM    944  C   GLN    17      54.010  48.330  68.470  1.00  0.00            
ATOM    945  O   GLN    17      52.990  48.710  67.860  1.00  0.00            
ATOM    946  N   GLY    18      55.090  48.050  67.720  1.00  0.00            
ATOM    947  H   GLY    18      55.950  47.730  68.140  1.00  0.00            
ATOM    948  CA  GLY    18      55.230  48.270  66.310  1.00  0.00            
ATOM    949  HA1 GLY    18      56.260  48.240  65.940  1.00  0.00            
ATOM    950  HA2 GLY    18      54.960  49.300  66.120  1.00  0.00            
ATOM    951  C   GLY    18      54.330  47.330  65.460  1.00  0.00            
ATOM    952  O   GLY    18      54.140  46.210  65.880  1.00  0.00            
ATOM    953  N   LEU    19      53.730  47.800  64.340  1.00  0.00            
ATOM    954  H   LEU    19      54.010  48.710  64.010  1.00  0.00            
ATOM    955  CA  LEU    19      52.780  46.930  63.630  1.00  0.00            
ATOM    956  HA  LEU    19      52.210  46.410  64.400  1.00  0.00            
ATOM    957  CB  LEU    19      51.700  47.750  62.930  1.00  0.00            
ATOM    958  HB1 LEU    19      51.290  47.070  62.170  1.00  0.00            
ATOM    959  HB2 LEU    19      52.220  48.620  62.530  1.00  0.00            
ATOM    960  CG  LEU    19      50.480  48.260  63.660  1.00  0.00            
ATOM    961  HG  LEU    19      49.880  47.400  63.960  1.00  0.00            
ATOM    962  CD1 LEU    19      50.840  49.000  64.880  1.00  0.00            
ATOM    963 1HD1 LEU    19      51.210  48.260  65.590  1.00  0.00            
ATOM    964 2HD1 LEU    19      51.390  49.920  64.760  1.00  0.00            
ATOM    965 3HD1 LEU    19      49.850  49.330  65.200  1.00  0.00            
ATOM    966  CD2 LEU    19      49.640  49.080  62.690  1.00  0.00            
ATOM    967 1HD2 LEU    19      50.260  49.880  62.260  1.00  0.00            
ATOM    968 2HD2 LEU    19      49.350  48.410  61.880  1.00  0.00            
ATOM    969 3HD2 LEU    19      48.660  49.410  63.040  1.00  0.00            
ATOM    970  C   LEU    19      53.480  45.910  62.680  1.00  0.00            
ATOM    971  O   LEU    19      54.510  46.190  62.040  1.00  0.00            
ATOM    972  N   ARG    20      52.900  44.680  62.570  1.00  0.00            
ATOM    973  H   ARG    20      51.940  44.570  62.870  1.00  0.00            
ATOM    974  CA  ARG    20      53.490  43.570  61.740  1.00  0.00            
ATOM    975  HA  ARG    20      54.400  43.190  62.210  1.00  0.00            
ATOM    976  CB  ARG    20      52.490  42.400  61.660  1.00  0.00            
ATOM    977  HB1 ARG    20      51.560  42.600  61.130  1.00  0.00            
ATOM    978  HB2 ARG    20      52.190  42.090  62.660  1.00  0.00            
ATOM    979  CG  ARG    20      53.060  41.150  60.870  1.00  0.00            
ATOM    980  HG1 ARG    20      54.140  41.060  61.020  1.00  0.00            
ATOM    981  HG2 ARG    20      52.840  41.400  59.830  1.00  0.00            
ATOM    982  CD  ARG    20      52.320  39.910  61.410  1.00  0.00            
ATOM    983  HD1 ARG    20      51.270  39.890  61.130  1.00  0.00            
ATOM    984  HD2 ARG    20      52.490  39.880  62.480  1.00  0.00            
ATOM    985  NE  ARG    20      53.020  38.760  60.870  1.00  0.00            
ATOM    986  HE  ARG    20      53.920  38.480  61.240  1.00  0.00            
ATOM    987  CZ  ARG    20      52.530  37.910  59.960  1.00  0.00            
ATOM    988  NH1 ARG    20      51.410  38.060  59.330  1.00  0.00            
ATOM    989 1HH1 ARG    20      50.860  38.900  59.460  1.00  0.00            
ATOM    990 2HH1 ARG    20      51.110  37.360  58.660  1.00  0.00            
ATOM    991  NH2 ARG    20      53.110  36.820  59.680  1.00  0.00            
ATOM    992 1HH2 ARG    20      53.900  36.520  60.230  1.00  0.00            
ATOM    993 2HH2 ARG    20      52.650  36.160  59.070  1.00  0.00            
ATOM    994  C   ARG    20      53.910  43.990  60.270  1.00  0.00            
ATOM    995  O   ARG    20      53.250  44.810  59.670  1.00  0.00            
ATOM    996  N   GLY    21      55.010  43.500  59.650  1.00  0.00            
ATOM    997  H   GLY    21      55.540  42.850  60.210  1.00  0.00            
ATOM    998  CA  GLY    21      55.660  44.020  58.370  1.00  0.00            
ATOM    999  HA1 GLY    21      56.700  43.700  58.260  1.00  0.00            
ATOM   1000  HA2 GLY    21      55.610  45.110  58.400  1.00  0.00            
ATOM   1001  C   GLY    21      54.960  43.610  57.050  1.00  0.00            
ATOM   1002  O   GLY    21      54.050  42.750  57.050  1.00  0.00            
ATOM   1003  N   PRO    22      55.230  44.280  55.860  1.00  0.00            
ATOM   1004  CD  PRO    22      56.220  45.340  55.640  1.00  0.00            
ATOM   1005  HD1 PRO    22      57.190  44.940  55.950  1.00  0.00            
ATOM   1006  HD2 PRO    22      55.920  46.280  56.100  1.00  0.00            
ATOM   1007  CG  PRO    22      56.260  45.480  54.100  1.00  0.00            
ATOM   1008  HG1 PRO    22      57.000  44.820  53.650  1.00  0.00            
ATOM   1009  HG2 PRO    22      56.370  46.480  53.680  1.00  0.00            
ATOM   1010  CB  PRO    22      54.880  44.940  53.690  1.00  0.00            
ATOM   1011  HB1 PRO    22      54.910  44.580  52.660  1.00  0.00            
ATOM   1012  HB2 PRO    22      54.170  45.750  53.820  1.00  0.00            
ATOM   1013  CA  PRO    22      54.530  43.820  54.650  1.00  0.00            
ATOM   1014  HA  PRO    22      53.460  43.910  54.830  1.00  0.00            
ATOM   1015  C   PRO    22      54.890  42.360  54.210  1.00  0.00            
ATOM   1016  O   PRO    22      55.930  41.870  54.730  1.00  0.00            
ATOM   1017  N   HYP    23      54.080  41.710  53.350  1.00  0.00            
ATOM   1018  CD2 HYP    23      52.850  42.140  52.680  1.00  0.00            
ATOM   1019 1HD2 HYP    23      52.990  42.890  51.900  1.00  0.00            
ATOM   1020 2HD2 HYP    23      52.200  42.490  53.480  1.00  0.00            
ATOM   1021  CG  HYP    23      52.270  40.830  52.150  1.00  0.00            
ATOM   1022  HG  HYP    23      51.700  40.990  51.230  1.00  0.00            
ATOM   1023  OD1 HYP    23      51.470  40.250  53.120  1.00  0.00            
ATOM   1024  HD1 HYP    23      51.180  39.390  52.820  1.00  0.00            
ATOM   1025  CB  HYP    23      53.410  39.880  51.960  1.00  0.00            
ATOM   1026  HB1 HYP    23      53.770  39.760  50.940  1.00  0.00            
ATOM   1027  HB2 HYP    23      53.080  38.860  52.180  1.00  0.00            
ATOM   1028  CA  HYP    23      54.410  40.300  52.930  1.00  0.00            
ATOM   1029  HA  HYP    23      54.300  39.680  53.820  1.00  0.00            
ATOM   1030  C   HYP    23      55.770  40.220  52.250  1.00  0.00            
ATOM   1031  O   HYP    23      56.200  41.220  51.650  1.00  0.00            
ATOM   1032  N   GLY    24      56.450  39.090  52.470  1.00  0.00            
ATOM   1033  H   GLY    24      56.040  38.330  53.000  1.00  0.00            
ATOM   1034  CA  GLY    24      57.720  38.830  51.700  1.00  0.00            
ATOM   1035  HA1 GLY    24      58.150  37.880  52.010  1.00  0.00            
ATOM   1036  HA2 GLY    24      58.330  39.720  51.840  1.00  0.00            
ATOM   1037  C   GLY    24      57.560  38.630  50.240  1.00  0.00            
ATOM   1038  O   GLY    24      56.480  38.850  49.740  1.00  0.00            
ATOM   1039  N   PRO    25      58.720  38.350  49.640  1.00  0.00            
ATOM   1040  CD  PRO    25      60.060  38.480  50.230  1.00  0.00            
ATOM   1041  HD1 PRO    25      60.160  37.950  51.180  1.00  0.00            
ATOM   1042  HD2 PRO    25      60.150  39.560  50.390  1.00  0.00            
ATOM   1043  CG  PRO    25      61.050  37.960  49.110  1.00  0.00            
ATOM   1044  HG1 PRO    25      61.020  36.870  49.150  1.00  0.00            
ATOM   1045  HG2 PRO    25      62.110  38.230  49.130  1.00  0.00            
ATOM   1046  CB  PRO    25      60.360  38.390  47.820  1.00  0.00            
ATOM   1047  HB1 PRO    25      60.640  37.750  46.980  1.00  0.00            
ATOM   1048  HB2 PRO    25      60.520  39.440  47.560  1.00  0.00            
ATOM   1049  CA  PRO    25      58.830  38.110  48.160  1.00  0.00            
ATOM   1050  HA  PRO    25      58.230  38.880  47.660  1.00  0.00            
ATOM   1051  C   PRO    25      58.330  36.760  47.690  1.00  0.00            
ATOM   1052  O   PRO    25      58.210  35.860  48.510  1.00  0.00            
ATOM   1053  N   HYP    26      58.150  36.550  46.380  1.00  0.00            
ATOM   1054  CD2 HYP    26      58.220  37.510  45.230  1.00  0.00            
ATOM   1055 1HD2 HYP    26      59.220  37.410  44.800  1.00  0.00            
ATOM   1056 2HD2 HYP    26      57.970  38.530  45.520  1.00  0.00            
ATOM   1057  CG  HYP    26      57.100  36.990  44.290  1.00  0.00            
ATOM   1058  HG  HYP    26      57.170  37.210  43.220  1.00  0.00            
ATOM   1059  OD1 HYP    26      55.890  37.410  44.770  1.00  0.00            
ATOM   1060  HD1 HYP    26      55.710  38.310  44.500  1.00  0.00            
ATOM   1061  CB  HYP    26      57.280  35.470  44.340  1.00  0.00            
ATOM   1062  HB1 HYP    26      58.080  35.210  43.650  1.00  0.00            
ATOM   1063  HB2 HYP    26      56.360  34.940  44.090  1.00  0.00            
ATOM   1064  CA  HYP    26      57.720  35.290  45.810  1.00  0.00            
ATOM   1065  HA  HYP    26      56.780  35.160  46.350  1.00  0.00            
ATOM   1066  C   HYP    26      58.670  34.190  46.030  1.00  0.00            
ATOM   1067  O   HYP    26      59.940  34.280  46.020  1.00  0.00            
ATOM   1068  N   GLY    27      58.070  32.960  46.090  1.00  0.00            
ATOM   1069  H   GLY    27      57.060  32.930  46.090  1.00  0.00            
ATOM   1070  CA  GLY    27      58.650  31.590  46.120  1.00  0.00            
ATOM   1071  HA1 GLY    27      57.830  30.870  46.130  1.00  0.00            
ATOM   1072  HA2 GLY    27      59.340  31.540  46.960  1.00  0.00            
ATOM   1073  C   GLY    27      59.510  31.230  44.880  1.00  0.00            
ATOM   1074  O   GLY    27      59.320  31.700  43.750  1.00  0.00            
ATOM   1075  N   PRO    28      60.550  30.340  45.120  1.00  0.00            
ATOM   1076  CD  PRO    28      61.040  29.830  46.400  1.00  0.00            
ATOM   1077  HD1 PRO    28      60.230  29.620  47.090  1.00  0.00            
ATOM   1078  HD2 PRO    28      61.690  30.490  46.980  1.00  0.00            
ATOM   1079  CG  PRO    28      61.740  28.520  46.000  1.00  0.00            
ATOM   1080  HG1 PRO    28      61.040  27.690  45.830  1.00  0.00            
ATOM   1081  HG2 PRO    28      62.570  28.130  46.590  1.00  0.00            
ATOM   1082  CB  PRO    28      62.300  28.840  44.640  1.00  0.00            
ATOM   1083  HB1 PRO    28      62.480  27.950  44.040  1.00  0.00            
ATOM   1084  HB2 PRO    28      63.240  29.360  44.820  1.00  0.00            
ATOM   1085  CA  PRO    28      61.290  29.810  44.010  1.00  0.00            
ATOM   1086  HA  PRO    28      61.810  30.610  43.480  1.00  0.00            
ATOM   1087  C   PRO    28      60.470  28.990  43.010  1.00  0.00            
ATOM   1088  O   PRO    28      59.740  28.120  43.510  1.00  0.00            
ATOM   1089  N   HYP    29      60.480  29.170  41.700  1.00  0.00            
ATOM   1090  CD2 HYP    29      61.050  30.380  41.110  1.00  0.00            
ATOM   1091 1HD2 HYP    29      62.070  30.300  40.720  1.00  0.00            
ATOM   1092 2HD2 HYP    29      61.010  31.270  41.740  1.00  0.00            
ATOM   1093  CG  HYP    29      60.200  30.650  39.890  1.00  0.00            
ATOM   1094  HG  HYP    29      60.660  31.270  39.130  1.00  0.00            
ATOM   1095  OD1 HYP    29      59.020  31.260  40.390  1.00  0.00            
ATOM   1096  HD1 HYP    29      59.330  32.070  40.800  1.00  0.00            
ATOM   1097  CB  HYP    29      59.870  29.210  39.410  1.00  0.00            
ATOM   1098  HB1 HYP    29      60.580  28.800  38.700  1.00  0.00            
ATOM   1099  HB2 HYP    29      58.930  29.130  38.870  1.00  0.00            
ATOM   1100  CA  HYP    29      59.820  28.360  40.700  1.00  0.00            
ATOM   1101  HA  HYP    29      58.790  28.230  41.040  1.00  0.00            
ATOM   1102  C   HYP    29      60.550  27.050  40.550  1.00  0.00            
ATOM   1103  O   HYP    29      61.680  26.840  40.970  1.00  0.00            
ATOM   1104  N   GLY    30      59.870  26.160  39.840  1.00  0.00            
ATOM   1105  H   GLY    30      58.920  26.340  39.540  1.00  0.00            
ATOM   1106  CA  GLY    30      60.510  24.970  39.370  1.00  0.00            
ATOM   1107  HA1 GLY    30      59.750  24.190  39.240  1.00  0.00            
ATOM   1108  HA2 GLY    30      61.120  24.610  40.190  1.00  0.00            
ATOM   1109  C   GLY    30      61.310  25.110  38.080  1.00  0.00            
ATOM   1110  O   GLY    30      61.010  25.980  37.280  1.00  0.00            
ATOM   1111  N   NH2    31      62.300  24.320  37.870  1.00  0.00            
ATOM   1112  H1  NH2    31      62.560  23.550  38.470  1.00  0.00            
ATOM   1113  H2  NH2    31      62.970  24.540  37.140  1.00  0.00            
TER
