# Supplementary material for: A solution structure analysis reveals a bent collagen triple helix in the complement activation recognition molecule mannan-binding lectin
Source: J Biol Chem. 2022 Dec 15;299(2):102799. doi: 10.1016/j.jbc.2022.102799 (PMC9898670; doi:10.1016/j.jbc.2022.102799)
Supplement: top10-mblN [file mmc6.zip › 1-MBL-native_6874.pdb]

ATOM      1  CH3 ACE     1      50.920  84.050  51.140  1.00  0.00            
ATOM      2 1HH3 ACE     1      51.650  83.850  50.360  1.00  0.00            
ATOM      3 2HH3 ACE     1      49.850  83.850  51.020  1.00  0.00            
ATOM      4 3HH3 ACE     1      50.960  85.140  51.230  1.00  0.00            
ATOM      5  C   ACE     1      51.340  83.350  52.390  1.00  0.00            
ATOM      6  O   ACE     1      52.130  82.360  52.360  1.00  0.00            
ATOM      7  N   PRO     2      50.830  83.720  53.570  1.00  0.00            
ATOM      8  CD  PRO     2      50.050  84.950  53.690  1.00  0.00            
ATOM      9  HD1 PRO     2      49.260  85.030  52.940  1.00  0.00            
ATOM     10  HD2 PRO     2      50.630  85.880  53.660  1.00  0.00            
ATOM     11  CG  PRO     2      49.470  84.820  55.050  1.00  0.00            
ATOM     12  HG1 PRO     2      48.640  84.110  54.950  1.00  0.00            
ATOM     13  HG2 PRO     2      49.210  85.750  55.560  1.00  0.00            
ATOM     14  CB  PRO     2      50.510  84.180  55.870  1.00  0.00            
ATOM     15  HB1 PRO     2      50.080  83.730  56.760  1.00  0.00            
ATOM     16  HB2 PRO     2      51.330  84.850  56.110  1.00  0.00            
ATOM     17  CA  PRO     2      51.120  83.120  54.890  1.00  0.00            
ATOM     18  HA  PRO     2      52.190  83.070  55.100  1.00  0.00            
ATOM     19  C   PRO     2      50.530  81.720  54.970  1.00  0.00            
ATOM     20  O   PRO     2      49.290  81.570  54.940  1.00  0.00            
ATOM     21  N   HYP     3      51.240  80.550  55.050  1.00  0.00            
ATOM     22  CD2 HYP     3      52.640  80.490  55.030  1.00  0.00            
ATOM     23 1HD2 HYP     3      53.020  80.730  56.020  1.00  0.00            
ATOM     24 2HD2 HYP     3      53.070  81.230  54.360  1.00  0.00            
ATOM     25  CG  HYP     3      53.010  79.080  54.570  1.00  0.00            
ATOM     26  HG  HYP     3      54.010  78.740  54.860  1.00  0.00            
ATOM     27  OD1 HYP     3      52.880  78.870  53.120  1.00  0.00            
ATOM     28  HD1 HYP     3      53.290  78.060  52.810  1.00  0.00            
ATOM     29  CB  HYP     3      51.920  78.340  55.380  1.00  0.00            
ATOM     30  HB1 HYP     3      52.250  78.130  56.400  1.00  0.00            
ATOM     31  HB2 HYP     3      51.760  77.290  55.130  1.00  0.00            
ATOM     32  CA  HYP     3      50.660  79.270  55.340  1.00  0.00            
ATOM     33  HA  HYP     3      50.030  78.940  54.510  1.00  0.00            
ATOM     34  C   HYP     3      49.810  79.190  56.620  1.00  0.00            
ATOM     35  O   HYP     3      50.350  79.450  57.700  1.00  0.00            
ATOM     36  N   GLY     4      48.500  78.870  56.580  1.00  0.00            
ATOM     37  H   GLY     4      48.120  78.680  55.660  1.00  0.00            
ATOM     38  CA  GLY     4      47.590  78.630  57.740  1.00  0.00            
ATOM     39  HA1 GLY     4      46.600  78.430  57.340  1.00  0.00            
ATOM     40  HA2 GLY     4      47.580  79.450  58.460  1.00  0.00            
ATOM     41  C   GLY     4      47.990  77.480  58.670  1.00  0.00            
ATOM     42  O   GLY     4      49.170  77.070  58.800  1.00  0.00            
ATOM     43  N   PRO     5      46.960  76.910  59.320  1.00  0.00            
ATOM     44  CD  PRO     5      45.600  77.370  59.510  1.00  0.00            
ATOM     45  HD1 PRO     5      44.940  76.960  58.750  1.00  0.00            
ATOM     46  HD2 PRO     5      45.660  78.460  59.430  1.00  0.00            
ATOM     47  CG  PRO     5      45.160  76.930  60.920  1.00  0.00            
ATOM     48  HG1 PRO     5      44.090  76.760  60.930  1.00  0.00            
ATOM     49  HG2 PRO     5      45.460  77.610  61.720  1.00  0.00            
ATOM     50  CB  PRO     5      45.930  75.600  61.100  1.00  0.00            
ATOM     51  HB1 PRO     5      45.380  74.770  60.630  1.00  0.00            
ATOM     52  HB2 PRO     5      46.050  75.350  62.150  1.00  0.00            
ATOM     53  CA  PRO     5      47.210  75.790  60.220  1.00  0.00            
ATOM     54  HA  PRO     5      48.030  76.080  60.870  1.00  0.00            
ATOM     55  C   PRO     5      47.560  74.430  59.590  1.00  0.00            
ATOM     56  O   PRO     5      47.060  74.180  58.490  1.00  0.00            
ATOM     57  N   HYP     6      48.230  73.450  60.300  1.00  0.00            
ATOM     58  CD2 HYP     6      48.960  73.710  61.510  1.00  0.00            
ATOM     59 1HD2 HYP     6      48.470  73.300  62.390  1.00  0.00            
ATOM     60 2HD2 HYP     6      49.320  74.720  61.660  1.00  0.00            
ATOM     61  CG  HYP     6      50.060  72.650  61.390  1.00  0.00            
ATOM     62  HG  HYP     6      50.570  72.460  62.330  1.00  0.00            
ATOM     63  OD1 HYP     6      51.140  73.160  60.590  1.00  0.00            
ATOM     64  HD1 HYP     6      51.870  73.430  61.160  1.00  0.00            
ATOM     65  CB  HYP     6      49.460  71.450  60.820  1.00  0.00            
ATOM     66  HB1 HYP     6      48.930  70.820  61.540  1.00  0.00            
ATOM     67  HB2 HYP     6      50.170  70.830  60.270  1.00  0.00            
ATOM     68  CA  HYP     6      48.440  72.090  59.860  1.00  0.00            
ATOM     69  HA  HYP     6      48.800  72.170  58.830  1.00  0.00            
ATOM     70  C   HYP     6      47.120  71.270  59.830  1.00  0.00            
ATOM     71  O   HYP     6      46.210  71.540  60.620  1.00  0.00            
ATOM     72  N   GLY     7      47.090  70.250  58.950  1.00  0.00            
ATOM     73  H   GLY     7      47.910  70.080  58.390  1.00  0.00            
ATOM     74  CA  GLY     7      46.020  69.340  58.910  1.00  0.00            
ATOM     75  HA1 GLY     7      45.990  68.730  58.010  1.00  0.00            
ATOM     76  HA2 GLY     7      45.050  69.830  58.790  1.00  0.00            
ATOM     77  C   GLY     7      46.000  68.370  60.100  1.00  0.00            
ATOM     78  O   GLY     7      46.850  68.490  60.960  1.00  0.00            
ATOM     79  N   PRO     8      45.190  67.340  60.100  1.00  0.00            
ATOM     80  CD  PRO     8      43.990  67.190  59.240  1.00  0.00            
ATOM     81  HD1 PRO     8      44.210  67.320  58.180  1.00  0.00            
ATOM     82  HD2 PRO     8      43.240  67.940  59.490  1.00  0.00            
ATOM     83  CG  PRO     8      43.560  65.740  59.490  1.00  0.00            
ATOM     84  HG1 PRO     8      44.170  65.040  58.920  1.00  0.00            
ATOM     85  HG2 PRO     8      42.520  65.550  59.210  1.00  0.00            
ATOM     86  CB  PRO     8      43.840  65.560  60.980  1.00  0.00            
ATOM     87  HB1 PRO     8      43.920  64.480  61.150  1.00  0.00            
ATOM     88  HB2 PRO     8      43.040  66.040  61.540  1.00  0.00            
ATOM     89  CA  PRO     8      45.200  66.260  61.120  1.00  0.00            
ATOM     90  HA  PRO     8      45.130  66.780  62.080  1.00  0.00            
ATOM     91  C   PRO     8      46.380  65.240  61.060  1.00  0.00            
ATOM     92  O   PRO     8      47.060  65.130  60.010  1.00  0.00            
ATOM     93  N   HYP     9      46.700  64.510  62.140  1.00  0.00            
ATOM     94  CD2 HYP     9      45.980  64.480  63.440  1.00  0.00            
ATOM     95 1HD2 HYP     9      45.040  63.940  63.360  1.00  0.00            
ATOM     96 2HD2 HYP     9      45.730  65.480  63.810  1.00  0.00            
ATOM     97  CG  HYP     9      46.900  63.710  64.390  1.00  0.00            
ATOM     98  HG  HYP     9      46.320  63.240  65.180  1.00  0.00            
ATOM     99  OD1 HYP     9      47.640  64.680  64.970  1.00  0.00            
ATOM    100  HD1 HYP     9      48.430  64.340  65.410  1.00  0.00            
ATOM    101  CB  HYP     9      47.770  62.820  63.540  1.00  0.00            
ATOM    102  HB1 HYP     9      47.250  61.860  63.470  1.00  0.00            
ATOM    103  HB2 HYP     9      48.780  62.720  63.930  1.00  0.00            
ATOM    104  CA  HYP     9      47.700  63.460  62.150  1.00  0.00            
ATOM    105  HA  HYP     9      48.630  63.940  61.820  1.00  0.00            
ATOM    106  C   HYP     9      47.610  62.380  61.010  1.00  0.00            
ATOM    107  O   HYP     9      46.550  62.010  60.550  1.00  0.00            
ATOM    108  N   GLY    10      48.720  61.800  60.470  1.00  0.00            
ATOM    109  H   GLY    10      49.650  62.150  60.620  1.00  0.00            
ATOM    110  CA  GLY    10      48.590  60.800  59.390  1.00  0.00            
ATOM    111  HA1 GLY    10      49.550  60.640  58.900  1.00  0.00            
ATOM    112  HA2 GLY    10      47.850  61.060  58.630  1.00  0.00            
ATOM    113  C   GLY    10      48.220  59.410  59.970  1.00  0.00            
ATOM    114  O   GLY    10      47.700  59.260  61.100  1.00  0.00            
ATOM    115  N   PRO    11      48.560  58.350  59.210  1.00  0.00            
ATOM    116  CD  PRO    11      48.940  58.350  57.830  1.00  0.00            
ATOM    117  HD1 PRO    11      49.880  58.840  57.610  1.00  0.00            
ATOM    118  HD2 PRO    11      48.140  58.780  57.220  1.00  0.00            
ATOM    119  CG  PRO    11      49.130  56.920  57.490  1.00  0.00            
ATOM    120  HG1 PRO    11      50.090  56.490  57.750  1.00  0.00            
ATOM    121  HG2 PRO    11      48.910  56.730  56.440  1.00  0.00            
ATOM    122  CB  PRO    11      47.990  56.280  58.330  1.00  0.00            
ATOM    123  HB1 PRO    11      48.130  55.220  58.520  1.00  0.00            
ATOM    124  HB2 PRO    11      46.990  56.480  57.940  1.00  0.00            
ATOM    125  CA  PRO    11      48.160  57.030  59.640  1.00  0.00            
ATOM    126  HA  PRO    11      47.150  56.980  60.060  1.00  0.00            
ATOM    127  C   PRO    11      49.260  56.360  60.520  1.00  0.00            
ATOM    128  O   PRO    11      50.490  56.600  60.360  1.00  0.00            
ATOM    129  N   HYP    12      48.810  55.330  61.290  1.00  0.00            
ATOM    130  CD2 HYP    12      47.380  55.100  61.570  1.00  0.00            
ATOM    131 1HD2 HYP    12      46.840  54.860  60.650  1.00  0.00            
ATOM    132 2HD2 HYP    12      46.840  55.950  62.000  1.00  0.00            
ATOM    133  CG  HYP    12      47.380  53.970  62.580  1.00  0.00            
ATOM    134  HG  HYP    12      46.510  53.330  62.440  1.00  0.00            
ATOM    135  OD1 HYP    12      47.450  54.560  63.880  1.00  0.00            
ATOM    136  HD1 HYP    12      47.620  53.820  64.470  1.00  0.00            
ATOM    137  CB  HYP    12      48.650  53.170  62.260  1.00  0.00            
ATOM    138  HB1 HYP    12      48.380  52.580  61.390  1.00  0.00            
ATOM    139  HB2 HYP    12      48.980  52.610  63.140  1.00  0.00            
ATOM    140  CA  HYP    12      49.630  54.300  61.950  1.00  0.00            
ATOM    141  HA  HYP    12      49.870  54.600  62.970  1.00  0.00            
ATOM    142  C   HYP    12      50.910  53.780  61.210  1.00  0.00            
ATOM    143  O   HYP    12      50.810  53.280  60.030  1.00  0.00            
ATOM    144  N   GLY    13      52.040  53.990  61.870  1.00  0.00            
ATOM    145  H   GLY    13      51.960  54.370  62.810  1.00  0.00            
ATOM    146  CA  GLY    13      53.290  53.290  61.430  1.00  0.00            
ATOM    147  HA1 GLY    13      54.020  53.360  62.230  1.00  0.00            
ATOM    148  HA2 GLY    13      53.720  53.730  60.530  1.00  0.00            
ATOM    149  C   GLY    13      53.230  51.800  61.170  1.00  0.00            
ATOM    150  O   GLY    13      53.440  50.990  62.050  1.00  0.00            
ATOM    151  N   GLU    14      53.140  51.450  59.870  1.00  0.00            
ATOM    152  H   GLU    14      53.070  52.190  59.200  1.00  0.00            
ATOM    153  CA  GLU    14      53.310  50.050  59.390  1.00  0.00            
ATOM    154  HA  GLU    14      52.470  49.460  59.760  1.00  0.00            
ATOM    155  CB  GLU    14      53.300  49.990  57.810  1.00  0.00            
ATOM    156  HB1 GLU    14      53.610  49.080  57.290  1.00  0.00            
ATOM    157  HB2 GLU    14      54.100  50.680  57.540  1.00  0.00            
ATOM    158  CG  GLU    14      52.010  50.480  57.140  1.00  0.00            
ATOM    159  HG1 GLU    14      52.250  50.750  56.110  1.00  0.00            
ATOM    160  HG2 GLU    14      51.540  51.360  57.580  1.00  0.00            
ATOM    161  CD  GLU    14      50.970  49.320  57.000  1.00  0.00            
ATOM    162  OE1 GLU    14      49.890  49.390  57.640  1.00  0.00            
ATOM    163  OE2 GLU    14      51.310  48.350  56.330  1.00  0.00            
ATOM    164  C   GLU    14      54.560  49.330  59.880  1.00  0.00            
ATOM    165  O   GLU    14      54.500  48.130  59.880  1.00  0.00            
ATOM    166  N   PRO    15      55.670  49.950  60.240  1.00  0.00            
ATOM    167  CD  PRO    15      56.710  49.370  60.990  1.00  0.00            
ATOM    168  HD1 PRO    15      57.100  48.410  60.640  1.00  0.00            
ATOM    169  HD2 PRO    15      56.320  49.160  61.990  1.00  0.00            
ATOM    170  CG  PRO    15      57.890  50.330  61.000  1.00  0.00            
ATOM    171  HG1 PRO    15      58.590  50.010  60.230  1.00  0.00            
ATOM    172  HG2 PRO    15      58.400  50.330  61.960  1.00  0.00            
ATOM    173  CB  PRO    15      57.270  51.690  60.770  1.00  0.00            
ATOM    174  HB1 PRO    15      57.940  52.380  60.260  1.00  0.00            
ATOM    175  HB2 PRO    15      56.770  52.100  61.650  1.00  0.00            
ATOM    176  CA  PRO    15      56.200  51.260  59.710  1.00  0.00            
ATOM    177  HA  PRO    15      55.390  51.990  59.640  1.00  0.00            
ATOM    178  C   PRO    15      56.890  51.030  58.370  1.00  0.00            
ATOM    179  O   PRO    15      57.170  49.890  57.930  1.00  0.00            
ATOM    180  N   GLY    16      57.120  52.180  57.790  1.00  0.00            
ATOM    181  H   GLY    16      56.940  53.040  58.290  1.00  0.00            
ATOM    182  CA  GLY    16      57.730  52.280  56.440  1.00  0.00            
ATOM    183  HA1 GLY    16      57.760  53.350  56.210  1.00  0.00            
ATOM    184  HA2 GLY    16      57.080  51.760  55.740  1.00  0.00            
ATOM    185  C   GLY    16      59.190  51.850  56.250  1.00  0.00            
ATOM    186  O   GLY    16      59.660  51.770  55.090  1.00  0.00            
ATOM    187  N   GLN    17      59.900  51.550  57.370  1.00  0.00            
ATOM    188  H   GLN    17      59.470  51.370  58.260  1.00  0.00            
ATOM    189  CA  GLN    17      61.400  51.650  57.330  1.00  0.00            
ATOM    190  HA  GLN    17      61.770  51.390  56.340  1.00  0.00            
ATOM    191  CB  GLN    17      61.740  53.100  57.540  1.00  0.00            
ATOM    192  HB1 GLN    17      61.080  53.550  58.290  1.00  0.00            
ATOM    193  HB2 GLN    17      61.560  53.670  56.630  1.00  0.00            
ATOM    194  CG  GLN    17      63.200  53.440  58.020  1.00  0.00            
ATOM    195  HG1 GLN    17      63.580  52.950  58.910  1.00  0.00            
ATOM    196  HG2 GLN    17      63.260  54.520  58.170  1.00  0.00            
ATOM    197  CD  GLN    17      64.130  53.210  56.800  1.00  0.00            
ATOM    198  OE1 GLN    17      64.720  52.130  56.730  1.00  0.00            
ATOM    199  NE2 GLN    17      64.320  54.150  55.920  1.00  0.00            
ATOM    200 1HE2 GLN    17      63.760  54.990  55.970  1.00  0.00            
ATOM    201 2HE2 GLN    17      64.980  54.000  55.170  1.00  0.00            
ATOM    202  C   GLN    17      62.040  50.660  58.320  1.00  0.00            
ATOM    203  O   GLN    17      61.490  50.390  59.360  1.00  0.00            
ATOM    204  N   GLY    18      63.140  50.060  57.940  1.00  0.00            
ATOM    205  H   GLY    18      63.760  50.490  57.270  1.00  0.00            
ATOM    206  CA  GLY    18      63.750  49.060  58.800  1.00  0.00            
ATOM    207  HA1 GLY    18      63.090  48.500  59.460  1.00  0.00            
ATOM    208  HA2 GLY    18      64.510  49.570  59.390  1.00  0.00            
ATOM    209  C   GLY    18      64.420  47.960  57.980  1.00  0.00            
ATOM    210  O   GLY    18      64.870  48.220  56.850  1.00  0.00            
ATOM    211  N   LEU    19      64.570  46.780  58.590  1.00  0.00            
ATOM    212  H   LEU    19      64.130  46.610  59.480  1.00  0.00            
ATOM    213  CA  LEU    19      64.960  45.490  57.920  1.00  0.00            
ATOM    214  HA  LEU    19      65.590  45.750  57.070  1.00  0.00            
ATOM    215  CB  LEU    19      65.770  44.570  58.840  1.00  0.00            
ATOM    216  HB1 LEU    19      66.180  43.750  58.240  1.00  0.00            
ATOM    217  HB2 LEU    19      65.080  44.100  59.550  1.00  0.00            
ATOM    218  CG  LEU    19      66.990  45.220  59.580  1.00  0.00            
ATOM    219  HG  LEU    19      66.630  46.190  59.920  1.00  0.00            
ATOM    220  CD1 LEU    19      67.400  44.300  60.700  1.00  0.00            
ATOM    221 1HD1 LEU    19      66.650  44.290  61.500  1.00  0.00            
ATOM    222 2HD1 LEU    19      67.530  43.310  60.270  1.00  0.00            
ATOM    223 3HD1 LEU    19      68.300  44.680  61.170  1.00  0.00            
ATOM    224  CD2 LEU    19      68.160  45.520  58.690  1.00  0.00            
ATOM    225 1HD2 LEU    19      67.770  46.020  57.800  1.00  0.00            
ATOM    226 2HD2 LEU    19      68.930  46.190  59.080  1.00  0.00            
ATOM    227 3HD2 LEU    19      68.830  44.720  58.400  1.00  0.00            
ATOM    228  C   LEU    19      63.680  44.800  57.330  1.00  0.00            
ATOM    229  O   LEU    19      62.600  44.830  57.960  1.00  0.00            
ATOM    230  N   ARG    20      63.770  44.240  56.140  1.00  0.00            
ATOM    231  H   ARG    20      64.590  44.380  55.570  1.00  0.00            
ATOM    232  CA  ARG    20      62.540  43.670  55.410  1.00  0.00            
ATOM    233  HA  ARG    20      61.670  44.250  55.730  1.00  0.00            
ATOM    234  CB  ARG    20      62.680  43.970  53.900  1.00  0.00            
ATOM    235  HB1 ARG    20      63.500  43.420  53.460  1.00  0.00            
ATOM    236  HB2 ARG    20      62.690  45.060  53.880  1.00  0.00            
ATOM    237  CG  ARG    20      61.380  43.530  53.200  1.00  0.00            
ATOM    238  HG1 ARG    20      60.550  44.180  53.460  1.00  0.00            
ATOM    239  HG2 ARG    20      61.060  42.500  53.360  1.00  0.00            
ATOM    240  CD  ARG    20      61.600  43.830  51.720  1.00  0.00            
ATOM    241  HD1 ARG    20      61.910  44.870  51.660  1.00  0.00            
ATOM    242  HD2 ARG    20      60.600  43.650  51.330  1.00  0.00            
ATOM    243  NE  ARG    20      62.560  42.970  51.050  1.00  0.00            
ATOM    244  HE  ARG    20      62.800  42.090  51.480  1.00  0.00            
ATOM    245  CZ  ARG    20      63.050  43.240  49.890  1.00  0.00            
ATOM    246  NH1 ARG    20      62.620  44.170  49.110  1.00  0.00            
ATOM    247 1HH1 ARG    20      61.850  44.710  49.480  1.00  0.00            
ATOM    248 2HH1 ARG    20      63.170  44.500  48.330  1.00  0.00            
ATOM    249  NH2 ARG    20      64.090  42.630  49.410  1.00  0.00            
ATOM    250 1HH2 ARG    20      64.450  41.820  49.900  1.00  0.00            
ATOM    251 2HH2 ARG    20      64.410  42.820  48.470  1.00  0.00            
ATOM    252  C   ARG    20      62.180  42.250  55.770  1.00  0.00            
ATOM    253  O   ARG    20      63.050  41.390  55.810  1.00  0.00            
ATOM    254  N   GLY    21      60.900  42.010  56.080  1.00  0.00            
ATOM    255  H   GLY    21      60.280  42.800  56.190  1.00  0.00            
ATOM    256  CA  GLY    21      60.370  40.670  56.500  1.00  0.00            
ATOM    257  HA1 GLY    21      59.310  40.700  56.730  1.00  0.00            
ATOM    258  HA2 GLY    21      60.880  40.270  57.380  1.00  0.00            
ATOM    259  C   GLY    21      60.490  39.520  55.410  1.00  0.00            
ATOM    260  O   GLY    21      60.820  39.790  54.250  1.00  0.00            
ATOM    261  N   PRO    22      60.000  38.320  55.690  1.00  0.00            
ATOM    262  CD  PRO    22      59.640  37.940  57.020  1.00  0.00            
ATOM    263  HD1 PRO    22      58.840  38.550  57.430  1.00  0.00            
ATOM    264  HD2 PRO    22      60.470  37.930  57.730  1.00  0.00            
ATOM    265  CG  PRO    22      59.230  36.460  56.960  1.00  0.00            
ATOM    266  HG1 PRO    22      58.150  36.390  56.790  1.00  0.00            
ATOM    267  HG2 PRO    22      59.540  35.950  57.880  1.00  0.00            
ATOM    268  CB  PRO    22      60.050  36.010  55.760  1.00  0.00            
ATOM    269  HB1 PRO    22      59.900  35.030  55.300  1.00  0.00            
ATOM    270  HB2 PRO    22      61.080  35.990  56.120  1.00  0.00            
ATOM    271  CA  PRO    22      59.960  37.180  54.750  1.00  0.00            
ATOM    272  HA  PRO    22      60.870  37.200  54.160  1.00  0.00            
ATOM    273  C   PRO    22      58.660  37.250  53.980  1.00  0.00            
ATOM    274  O   PRO    22      57.670  37.930  54.360  1.00  0.00            
ATOM    275  N   HYP    23      58.590  36.530  52.860  1.00  0.00            
ATOM    276  CD2 HYP    23      59.680  35.870  52.120  1.00  0.00            
ATOM    277 1HD2 HYP    23      59.730  34.800  52.300  1.00  0.00            
ATOM    278 2HD2 HYP    23      60.690  36.180  52.390  1.00  0.00            
ATOM    279  CG  HYP    23      59.560  36.090  50.620  1.00  0.00            
ATOM    280  HG  HYP    23      60.000  35.190  50.200  1.00  0.00            
ATOM    281  OD1 HYP    23      60.220  37.220  50.070  1.00  0.00            
ATOM    282  HD1 HYP    23      59.960  37.210  49.150  1.00  0.00            
ATOM    283  CB  HYP    23      57.990  35.990  50.560  1.00  0.00            
ATOM    284  HB1 HYP    23      57.660  34.950  50.540  1.00  0.00            
ATOM    285  HB2 HYP    23      57.520  36.550  49.750  1.00  0.00            
ATOM    286  CA  HYP    23      57.490  36.650  51.880  1.00  0.00            
ATOM    287  HA  HYP    23      57.360  37.710  51.680  1.00  0.00            
ATOM    288  C   HYP    23      56.170  36.130  52.450  1.00  0.00            
ATOM    289  O   HYP    23      56.160  35.370  53.400  1.00  0.00            
ATOM    290  N   GLY    24      55.060  36.540  51.910  1.00  0.00            
ATOM    291  H   GLY    24      54.960  37.210  51.160  1.00  0.00            
ATOM    292  CA  GLY    24      53.730  36.100  52.430  1.00  0.00            
ATOM    293  HA1 GLY    24      52.930  36.740  52.050  1.00  0.00            
ATOM    294  HA2 GLY    24      53.740  36.160  53.520  1.00  0.00            
ATOM    295  C   GLY    24      53.260  34.670  51.990  1.00  0.00            
ATOM    296  O   GLY    24      53.890  34.100  51.090  1.00  0.00            
ATOM    297  N   PRO    25      52.140  34.140  52.610  1.00  0.00            
ATOM    298  CD  PRO    25      51.350  34.800  53.640  1.00  0.00            
ATOM    299  HD1 PRO    25      51.200  35.850  53.390  1.00  0.00            
ATOM    300  HD2 PRO    25      51.770  34.710  54.650  1.00  0.00            
ATOM    301  CG  PRO    25      50.020  34.050  53.610  1.00  0.00            
ATOM    302  HG1 PRO    25      49.450  34.240  52.700  1.00  0.00            
ATOM    303  HG2 PRO    25      49.410  34.140  54.500  1.00  0.00            
ATOM    304  CB  PRO    25      50.500  32.680  53.460  1.00  0.00            
ATOM    305  HB1 PRO    25      49.660  32.060  53.140  1.00  0.00            
ATOM    306  HB2 PRO    25      50.680  32.330  54.470  1.00  0.00            
ATOM    307  CA  PRO    25      51.650  32.780  52.420  1.00  0.00            
ATOM    308  HA  PRO    25      52.480  32.100  52.640  1.00  0.00            
ATOM    309  C   PRO    25      51.200  32.480  50.920  1.00  0.00            
ATOM    310  O   PRO    25      50.960  33.470  50.190  1.00  0.00            
ATOM    311  N   HYP    26      51.070  31.200  50.470  1.00  0.00            
ATOM    312  CD2 HYP    26      51.340  29.970  51.180  1.00  0.00            
ATOM    313 1HD2 HYP    26      50.960  29.960  52.200  1.00  0.00            
ATOM    314 2HD2 HYP    26      52.400  29.750  51.280  1.00  0.00            
ATOM    315  CG  HYP    26      50.520  28.880  50.530  1.00  0.00            
ATOM    316  HG  HYP    26      49.510  28.880  50.930  1.00  0.00            
ATOM    317  OD1 HYP    26      51.090  27.610  50.740  1.00  0.00            
ATOM    318  HD1 HYP    26      51.070  27.410  51.680  1.00  0.00            
ATOM    319  CB  HYP    26      50.510  29.380  49.080  1.00  0.00            
ATOM    320  HB1 HYP    26      49.570  29.050  48.640  1.00  0.00            
ATOM    321  HB2 HYP    26      51.310  28.860  48.550  1.00  0.00            
ATOM    322  CA  HYP    26      50.580  30.910  49.090  1.00  0.00            
ATOM    323  HA  HYP    26      51.190  31.260  48.260  1.00  0.00            
ATOM    324  C   HYP    26      49.160  31.440  48.950  1.00  0.00            
ATOM    325  O   HYP    26      48.360  31.350  49.850  1.00  0.00            
ATOM    326  N   GLY    27      48.890  32.030  47.820  1.00  0.00            
ATOM    327  H   GLY    27      49.680  32.140  47.190  1.00  0.00            
ATOM    328  CA  GLY    27      47.570  32.490  47.370  1.00  0.00            
ATOM    329  HA1 GLY    27      47.600  32.830  46.340  1.00  0.00            
ATOM    330  HA2 GLY    27      47.150  33.230  48.050  1.00  0.00            
ATOM    331  C   GLY    27      46.450  31.370  47.400  1.00  0.00            
ATOM    332  O   GLY    27      46.680  30.180  47.590  1.00  0.00            
ATOM    333  N   PRO    28      45.250  31.830  47.160  1.00  0.00            
ATOM    334  CD  PRO    28      44.810  33.170  47.030  1.00  0.00            
ATOM    335  HD1 PRO    28      44.760  33.330  45.960  1.00  0.00            
ATOM    336  HD2 PRO    28      45.460  33.850  47.570  1.00  0.00            
ATOM    337  CG  PRO    28      43.410  33.240  47.440  1.00  0.00            
ATOM    338  HG1 PRO    28      42.820  34.020  46.970  1.00  0.00            
ATOM    339  HG2 PRO    28      43.360  33.480  48.500  1.00  0.00            
ATOM    340  CB  PRO    28      42.850  31.840  47.240  1.00  0.00            
ATOM    341  HB1 PRO    28      42.360  31.880  46.270  1.00  0.00            
ATOM    342  HB2 PRO    28      42.100  31.550  47.980  1.00  0.00            
ATOM    343  CA  PRO    28      44.080  30.900  47.320  1.00  0.00            
ATOM    344  HA  PRO    28      44.140  30.420  48.290  1.00  0.00            
ATOM    345  C   PRO    28      44.030  29.910  46.120  1.00  0.00            
ATOM    346  O   PRO    28      44.500  30.190  45.030  1.00  0.00            
ATOM    347  N   HYP    29      43.670  28.630  46.390  1.00  0.00            
ATOM    348  CD2 HYP    29      43.160  28.120  47.590  1.00  0.00            
ATOM    349 1HD2 HYP    29      42.100  28.360  47.520  1.00  0.00            
ATOM    350 2HD2 HYP    29      43.560  28.440  48.540  1.00  0.00            
ATOM    351  CG  HYP    29      43.210  26.580  47.550  1.00  0.00            
ATOM    352  HG  HYP    29      42.400  26.070  48.070  1.00  0.00            
ATOM    353  OD1 HYP    29      44.410  26.090  48.100  1.00  0.00            
ATOM    354  HD1 HYP    29      44.310  25.140  48.070  1.00  0.00            
ATOM    355  CB  HYP    29      43.270  26.280  46.050  1.00  0.00            
ATOM    356  HB1 HYP    29      42.230  26.080  45.800  1.00  0.00            
ATOM    357  HB2 HYP    29      43.870  25.380  45.910  1.00  0.00            
ATOM    358  CA  HYP    29      43.870  27.560  45.430  1.00  0.00            
ATOM    359  HA  HYP    29      44.940  27.390  45.310  1.00  0.00            
ATOM    360  C   HYP    29      43.270  27.840  44.050  1.00  0.00            
ATOM    361  O   HYP    29      42.230  28.590  43.960  1.00  0.00            
ATOM    362  N   GLY    30      43.780  27.230  43.050  1.00  0.00            
ATOM    363  H   GLY    30      44.640  26.740  43.250  1.00  0.00            
ATOM    364  CA  GLY    30      43.340  27.010  41.630  1.00  0.00            
ATOM    365  HA1 GLY    30      44.130  26.580  41.010  1.00  0.00            
ATOM    366  HA2 GLY    30      43.220  28.000  41.210  1.00  0.00            
ATOM    367  C   GLY    30      42.020  26.340  41.490  1.00  0.00            
ATOM    368  O   GLY    30      41.520  25.580  42.280  1.00  0.00            
ATOM    369  N   NH2    31      41.540  26.350  40.260  1.00  0.00            
ATOM    370  H1  NH2    31      42.010  26.780  39.480  1.00  0.00            
ATOM    371  H2  NH2    31      40.700  25.810  40.140  1.00  0.00            
ATOM    372  CH3 ACE     1      43.510  82.960  53.620  1.00  0.00            
ATOM    373 1HH3 ACE     1      42.550  83.370  53.330  1.00  0.00            
ATOM    374 2HH3 ACE     1      43.590  82.780  54.690  1.00  0.00            
ATOM    375 3HH3 ACE     1      44.200  83.800  53.570  1.00  0.00            
ATOM    376  C   ACE     1      43.890  81.780  52.770  1.00  0.00            
ATOM    377  O   ACE     1      42.960  81.000  52.470  1.00  0.00            
ATOM    378  N   PRO     2      45.170  81.600  52.250  1.00  0.00            
ATOM    379  CD  PRO     2      46.280  82.530  52.430  1.00  0.00            
ATOM    380  HD1 PRO     2      46.300  82.940  53.440  1.00  0.00            
ATOM    381  HD2 PRO     2      46.100  83.400  51.790  1.00  0.00            
ATOM    382  CG  PRO     2      47.540  81.810  52.030  1.00  0.00            
ATOM    383  HG1 PRO     2      48.070  81.280  52.820  1.00  0.00            
ATOM    384  HG2 PRO     2      48.220  82.450  51.460  1.00  0.00            
ATOM    385  CB  PRO     2      46.970  80.800  51.030  1.00  0.00            
ATOM    386  HB1 PRO     2      47.690  79.990  50.940  1.00  0.00            
ATOM    387  HB2 PRO     2      46.830  81.400  50.130  1.00  0.00            
ATOM    388  CA  PRO     2      45.650  80.360  51.680  1.00  0.00            
ATOM    389  HA  PRO     2      45.030  79.980  50.870  1.00  0.00            
ATOM    390  C   PRO     2      45.800  79.280  52.720  1.00  0.00            
ATOM    391  O   PRO     2      46.120  79.660  53.880  1.00  0.00            
ATOM    392  N   HYP     3      45.760  78.010  52.330  1.00  0.00            
ATOM    393  CD2 HYP     3      45.590  77.500  50.970  1.00  0.00            
ATOM    394 1HD2 HYP     3      46.540  77.340  50.450  1.00  0.00            
ATOM    395 2HD2 HYP     3      45.070  78.160  50.280  1.00  0.00            
ATOM    396  CG  HYP     3      44.820  76.180  51.160  1.00  0.00            
ATOM    397  HG  HYP     3      44.970  75.460  50.360  1.00  0.00            
ATOM    398  OD1 HYP     3      43.470  76.480  51.320  1.00  0.00            
ATOM    399  HD1 HYP     3      43.240  76.950  50.520  1.00  0.00            
ATOM    400  CB  HYP     3      45.500  75.690  52.420  1.00  0.00            
ATOM    401  HB1 HYP     3      46.460  75.230  52.170  1.00  0.00            
ATOM    402  HB2 HYP     3      44.990  74.970  53.060  1.00  0.00            
ATOM    403  CA  HYP     3      45.760  76.890  53.300  1.00  0.00            
ATOM    404  HA  HYP     3      45.000  77.080  54.060  1.00  0.00            
ATOM    405  C   HYP     3      47.120  76.640  54.000  1.00  0.00            
ATOM    406  O   HYP     3      48.130  77.220  53.550  1.00  0.00            
ATOM    407  N   GLY     4      47.190  75.850  55.100  1.00  0.00            
ATOM    408  H   GLY     4      46.290  75.690  55.540  1.00  0.00            
ATOM    409  CA  GLY     4      48.430  75.640  55.730  1.00  0.00            
ATOM    410  HA1 GLY     4      48.340  75.610  56.820  1.00  0.00            
ATOM    411  HA2 GLY     4      49.130  76.440  55.490  1.00  0.00            
ATOM    412  C   GLY     4      49.150  74.340  55.350  1.00  0.00            
ATOM    413  O   GLY     4      48.810  73.830  54.310  1.00  0.00            
ATOM    414  N   PRO     5      50.120  73.850  56.110  1.00  0.00            
ATOM    415  CD  PRO     5      50.820  74.580  57.250  1.00  0.00            
ATOM    416  HD1 PRO     5      50.420  74.130  58.150  1.00  0.00            
ATOM    417  HD2 PRO     5      50.630  75.650  57.150  1.00  0.00            
ATOM    418  CG  PRO     5      52.340  74.300  57.110  1.00  0.00            
ATOM    419  HG1 PRO     5      52.840  74.420  58.070  1.00  0.00            
ATOM    420  HG2 PRO     5      52.760  74.910  56.310  1.00  0.00            
ATOM    421  CB  PRO     5      52.240  72.820  56.610  1.00  0.00            
ATOM    422  HB1 PRO     5      52.070  72.160  57.460  1.00  0.00            
ATOM    423  HB2 PRO     5      53.140  72.490  56.090  1.00  0.00            
ATOM    424  CA  PRO     5      50.990  72.730  55.640  1.00  0.00            
ATOM    425  HA  PRO     5      51.320  72.890  54.610  1.00  0.00            
ATOM    426  C   PRO     5      50.320  71.350  55.870  1.00  0.00            
ATOM    427  O   PRO     5      49.210  71.290  56.400  1.00  0.00            
ATOM    428  N   HYP     6      50.940  70.240  55.510  1.00  0.00            
ATOM    429  CD2 HYP     6      52.090  70.150  54.690  1.00  0.00            
ATOM    430 1HD2 HYP     6      52.970  70.150  55.330  1.00  0.00            
ATOM    431 2HD2 HYP     6      52.140  70.910  53.910  1.00  0.00            
ATOM    432  CG  HYP     6      52.030  68.780  54.040  1.00  0.00            
ATOM    433  HG  HYP     6      52.960  68.420  53.610  1.00  0.00            
ATOM    434  OD1 HYP     6      51.060  68.820  53.050  1.00  0.00            
ATOM    435  HD1 HYP     6      51.100  68.020  52.540  1.00  0.00            
ATOM    436  CB  HYP     6      51.570  67.940  55.250  1.00  0.00            
ATOM    437  HB1 HYP     6      52.400  67.760  55.920  1.00  0.00            
ATOM    438  HB2 HYP     6      51.080  67.020  54.950  1.00  0.00            
ATOM    439  CA  HYP     6      50.490  68.930  55.870  1.00  0.00            
ATOM    440  HA  HYP     6      49.500  68.660  55.500  1.00  0.00            
ATOM    441  C   HYP     6      50.480  68.820  57.400  1.00  0.00            
ATOM    442  O   HYP     6      51.380  69.370  58.020  1.00  0.00            
ATOM    443  N   GLY     7      49.550  68.110  58.040  1.00  0.00            
ATOM    444  H   GLY     7      48.810  67.710  57.480  1.00  0.00            
ATOM    445  CA  GLY     7      49.540  67.670  59.460  1.00  0.00            
ATOM    446  HA1 GLY     7      48.730  66.970  59.700  1.00  0.00            
ATOM    447  HA2 GLY     7      49.490  68.550  60.090  1.00  0.00            
ATOM    448  C   GLY     7      50.810  66.880  59.870  1.00  0.00            
ATOM    449  O   GLY     7      51.700  66.580  59.060  1.00  0.00            
ATOM    450  N   PRO     8      50.970  66.640  61.150  1.00  0.00            
ATOM    451  CD  PRO     8      50.140  67.270  62.210  1.00  0.00            
ATOM    452  HD1 PRO     8      49.070  67.230  61.990  1.00  0.00            
ATOM    453  HD2 PRO     8      50.470  68.300  62.350  1.00  0.00            
ATOM    454  CG  PRO     8      50.320  66.430  63.440  1.00  0.00            
ATOM    455  HG1 PRO     8      49.690  65.550  63.300  1.00  0.00            
ATOM    456  HG2 PRO     8      50.060  66.850  64.410  1.00  0.00            
ATOM    457  CB  PRO     8      51.820  66.180  63.330  1.00  0.00            
ATOM    458  HB1 PRO     8      52.180  65.350  63.950  1.00  0.00            
ATOM    459  HB2 PRO     8      52.400  67.070  63.570  1.00  0.00            
ATOM    460  CA  PRO     8      52.050  65.900  61.870  1.00  0.00            
ATOM    461  HA  PRO     8      53.050  66.220  61.570  1.00  0.00            
ATOM    462  C   PRO     8      51.930  64.400  61.540  1.00  0.00            
ATOM    463  O   PRO     8      50.890  63.850  61.180  1.00  0.00            
ATOM    464  N   HYP     9      52.960  63.590  61.750  1.00  0.00            
ATOM    465  CD2 HYP     9      54.290  63.950  62.320  1.00  0.00            
ATOM    466 1HD2 HYP     9      54.340  63.750  63.390  1.00  0.00            
ATOM    467 2HD2 HYP     9      54.560  64.960  62.020  1.00  0.00            
ATOM    468  CG  HYP     9      55.250  62.850  61.800  1.00  0.00            
ATOM    469  HG  HYP     9      56.140  62.640  62.400  1.00  0.00            
ATOM    470  OD1 HYP     9      55.620  63.160  60.480  1.00  0.00            
ATOM    471  HD1 HYP     9      55.950  62.390  60.010  1.00  0.00            
ATOM    472  CB  HYP     9      54.370  61.660  61.860  1.00  0.00            
ATOM    473  HB1 HYP     9      54.300  61.220  62.850  1.00  0.00            
ATOM    474  HB2 HYP     9      54.690  60.890  61.150  1.00  0.00            
ATOM    475  CA  HYP     9      52.960  62.150  61.470  1.00  0.00            
ATOM    476  HA  HYP     9      52.780  61.980  60.400  1.00  0.00            
ATOM    477  C   HYP     9      51.910  61.420  62.340  1.00  0.00            
ATOM    478  O   HYP     9      51.580  61.910  63.410  1.00  0.00            
ATOM    479  N   GLY    10      51.380  60.310  61.910  1.00  0.00            
ATOM    480  H   GLY    10      51.730  59.870  61.060  1.00  0.00            
ATOM    481  CA  GLY    10      50.490  59.480  62.690  1.00  0.00            
ATOM    482  HA1 GLY    10      50.100  58.720  62.010  1.00  0.00            
ATOM    483  HA2 GLY    10      49.600  60.020  62.990  1.00  0.00            
ATOM    484  C   GLY    10      51.260  58.760  63.850  1.00  0.00            
ATOM    485  O   GLY    10      52.480  58.930  64.010  1.00  0.00            
ATOM    486  N   PRO    11      50.480  57.890  64.530  1.00  0.00            
ATOM    487  CD  PRO    11      49.010  57.730  64.510  1.00  0.00            
ATOM    488  HD1 PRO    11      48.640  56.990  63.810  1.00  0.00            
ATOM    489  HD2 PRO    11      48.570  58.720  64.360  1.00  0.00            
ATOM    490  CG  PRO    11      48.750  57.290  65.960  1.00  0.00            
ATOM    491  HG1 PRO    11      47.770  56.830  66.000  1.00  0.00            
ATOM    492  HG2 PRO    11      48.820  58.080  66.700  1.00  0.00            
ATOM    493  CB  PRO    11      49.920  56.300  66.210  1.00  0.00            
ATOM    494  HB1 PRO    11      49.780  55.430  65.580  1.00  0.00            
ATOM    495  HB2 PRO    11      50.130  56.030  67.250  1.00  0.00            
ATOM    496  CA  PRO    11      51.050  57.190  65.700  1.00  0.00            
ATOM    497  HA  PRO    11      51.240  57.830  66.560  1.00  0.00            
ATOM    498  C   PRO    11      52.320  56.320  65.290  1.00  0.00            
ATOM    499  O   PRO    11      52.240  55.590  64.350  1.00  0.00            
ATOM    500  N   HYP    12      53.400  56.330  66.090  1.00  0.00            
ATOM    501  CD2 HYP    12      53.770  57.290  67.180  1.00  0.00            
ATOM    502 1HD2 HYP    12      53.260  56.930  68.070  1.00  0.00            
ATOM    503 2HD2 HYP    12      53.440  58.270  66.850  1.00  0.00            
ATOM    504  CG  HYP    12      55.340  57.120  67.330  1.00  0.00            
ATOM    505  HG  HYP    12      55.660  57.120  68.370  1.00  0.00            
ATOM    506  OD1 HYP    12      56.050  58.040  66.490  1.00  0.00            
ATOM    507  HD1 HYP    12      56.940  57.770  66.240  1.00  0.00            
ATOM    508  CB  HYP    12      55.650  55.750  66.810  1.00  0.00            
ATOM    509  HB1 HYP    12      55.570  55.120  67.700  1.00  0.00            
ATOM    510  HB2 HYP    12      56.650  55.640  66.380  1.00  0.00            
ATOM    511  CA  HYP    12      54.590  55.480  65.750  1.00  0.00            
ATOM    512  HA  HYP    12      54.890  55.940  64.800  1.00  0.00            
ATOM    513  C   HYP    12      54.260  54.060  65.600  1.00  0.00            
ATOM    514  O   HYP    12      53.310  53.590  66.190  1.00  0.00            
ATOM    515  N   GLY    13      55.020  53.420  64.700  1.00  0.00            
ATOM    516  H   GLY    13      55.760  54.040  64.400  1.00  0.00            
ATOM    517  CA  GLY    13      55.210  51.940  64.700  1.00  0.00            
ATOM    518  HA1 GLY    13      55.620  51.720  63.720  1.00  0.00            
ATOM    519  HA2 GLY    13      54.190  51.540  64.730  1.00  0.00            
ATOM    520  C   GLY    13      55.990  51.420  65.940  1.00  0.00            
ATOM    521  O   GLY    13      56.640  52.220  66.660  1.00  0.00            
ATOM    522  N   GLU    14      55.920  50.180  66.310  1.00  0.00            
ATOM    523  H   GLU    14      55.310  49.580  65.750  1.00  0.00            
ATOM    524  CA  GLU    14      56.280  49.630  67.630  1.00  0.00            
ATOM    525  HA  GLU    14      56.030  50.400  68.350  1.00  0.00            
ATOM    526  CB  GLU    14      55.390  48.470  68.010  1.00  0.00            
ATOM    527  HB1 GLU    14      55.770  48.060  68.940  1.00  0.00            
ATOM    528  HB2 GLU    14      55.430  47.680  67.260  1.00  0.00            
ATOM    529  CG  GLU    14      53.960  48.970  68.210  1.00  0.00            
ATOM    530  HG1 GLU    14      53.590  49.390  67.270  1.00  0.00            
ATOM    531  HG2 GLU    14      54.100  49.740  68.960  1.00  0.00            
ATOM    532  CD  GLU    14      53.110  47.870  68.770  1.00  0.00            
ATOM    533  OE1 GLU    14      53.050  47.810  70.060  1.00  0.00            
ATOM    534  OE2 GLU    14      52.330  47.280  68.040  1.00  0.00            
ATOM    535  C   GLU    14      57.820  49.290  67.780  1.00  0.00            
ATOM    536  O   GLU    14      58.470  48.860  66.860  1.00  0.00            
ATOM    537  N   PRO    15      58.450  49.520  69.000  1.00  0.00            
ATOM    538  CD  PRO    15      57.760  49.980  70.260  1.00  0.00            
ATOM    539  HD1 PRO    15      56.840  49.410  70.370  1.00  0.00            
ATOM    540  HD2 PRO    15      57.620  51.060  70.230  1.00  0.00            
ATOM    541  CG  PRO    15      58.750  49.510  71.320  1.00  0.00            
ATOM    542  HG1 PRO    15      58.420  48.560  71.740  1.00  0.00            
ATOM    543  HG2 PRO    15      58.650  50.160  72.200  1.00  0.00            
ATOM    544  CB  PRO    15      60.100  49.520  70.670  1.00  0.00            
ATOM    545  HB1 PRO    15      60.660  48.740  71.200  1.00  0.00            
ATOM    546  HB2 PRO    15      60.540  50.510  70.780  1.00  0.00            
ATOM    547  CA  PRO    15      59.870  49.170  69.190  1.00  0.00            
ATOM    548  HA  PRO    15      60.380  49.940  68.610  1.00  0.00            
ATOM    549  C   PRO    15      60.200  47.720  68.720  1.00  0.00            
ATOM    550  O   PRO    15      59.710  46.670  69.110  1.00  0.00            
ATOM    551  N   GLY    16      61.270  47.710  67.890  1.00  0.00            
ATOM    552  H   GLY    16      61.610  48.610  67.590  1.00  0.00            
ATOM    553  CA  GLY    16      61.750  46.570  67.080  1.00  0.00            
ATOM    554  HA1 GLY    16      61.840  45.670  67.690  1.00  0.00            
ATOM    555  HA2 GLY    16      62.720  46.770  66.630  1.00  0.00            
ATOM    556  C   GLY    16      60.960  46.130  65.770  1.00  0.00            
ATOM    557  O   GLY    16      61.400  45.220  65.130  1.00  0.00            
ATOM    558  N   GLN    17      59.810  46.800  65.390  1.00  0.00            
ATOM    559  H   GLN    17      59.470  47.470  66.070  1.00  0.00            
ATOM    560  CA  GLN    17      59.180  46.520  64.100  1.00  0.00            
ATOM    561  HA  GLN    17      59.070  45.480  63.820  1.00  0.00            
ATOM    562  CB  GLN    17      57.780  47.170  64.090  1.00  0.00            
ATOM    563  HB1 GLN    17      57.350  47.430  63.120  1.00  0.00            
ATOM    564  HB2 GLN    17      57.790  48.180  64.490  1.00  0.00            
ATOM    565  CG  GLN    17      56.730  46.320  64.710  1.00  0.00            
ATOM    566  HG1 GLN    17      55.930  46.990  65.020  1.00  0.00            
ATOM    567  HG2 GLN    17      57.110  45.860  65.620  1.00  0.00            
ATOM    568  CD  GLN    17      56.140  45.240  63.810  1.00  0.00            
ATOM    569  OE1 GLN    17      56.760  44.690  62.910  1.00  0.00            
ATOM    570  NE2 GLN    17      54.910  44.920  64.010  1.00  0.00            
ATOM    571 1HE2 GLN    17      54.490  45.410  64.790  1.00  0.00            
ATOM    572 2HE2 GLN    17      54.460  44.170  63.500  1.00  0.00            
ATOM    573  C   GLN    17      59.930  47.140  62.920  1.00  0.00            
ATOM    574  O   GLN    17      60.690  48.140  63.050  1.00  0.00            
ATOM    575  N   GLY    18      59.720  46.510  61.750  1.00  0.00            
ATOM    576  H   GLY    18      59.050  45.760  61.820  1.00  0.00            
ATOM    577  CA  GLY    18      60.430  46.710  60.440  1.00  0.00            
ATOM    578  HA1 GLY    18      61.280  46.030  60.350  1.00  0.00            
ATOM    579  HA2 GLY    18      60.730  47.750  60.430  1.00  0.00            
ATOM    580  C   GLY    18      59.480  46.490  59.230  1.00  0.00            
ATOM    581  O   GLY    18      58.290  46.330  59.390  1.00  0.00            
ATOM    582  N   LEU    19      60.120  46.590  58.030  1.00  0.00            
ATOM    583  H   LEU    19      61.080  46.910  58.000  1.00  0.00            
ATOM    584  CA  LEU    19      59.300  46.660  56.800  1.00  0.00            
ATOM    585  HA  LEU    19      58.530  47.350  57.130  1.00  0.00            
ATOM    586  CB  LEU    19      60.100  47.290  55.660  1.00  0.00            
ATOM    587  HB1 LEU    19      61.080  46.830  55.530  1.00  0.00            
ATOM    588  HB2 LEU    19      60.310  48.310  55.980  1.00  0.00            
ATOM    589  CG  LEU    19      59.310  47.180  54.370  1.00  0.00            
ATOM    590  HG  LEU    19      59.090  46.130  54.230  1.00  0.00            
ATOM    591  CD1 LEU    19      57.940  47.890  54.330  1.00  0.00            
ATOM    592 1HD1 LEU    19      57.200  47.600  55.080  1.00  0.00            
ATOM    593 2HD1 LEU    19      58.070  48.970  54.410  1.00  0.00            
ATOM    594 3HD1 LEU    19      57.510  47.640  53.360  1.00  0.00            
ATOM    595  CD2 LEU    19      60.100  47.540  53.130  1.00  0.00            
ATOM    596 1HD2 LEU    19      59.570  47.440  52.190  1.00  0.00            
ATOM    597 2HD2 LEU    19      60.400  48.580  53.270  1.00  0.00            
ATOM    598 3HD2 LEU    19      60.960  46.870  53.080  1.00  0.00            
ATOM    599  C   LEU    19      58.670  45.270  56.530  1.00  0.00            
ATOM    600  O   LEU    19      59.400  44.350  56.180  1.00  0.00            
ATOM    601  N   ARG    20      57.300  45.120  56.750  1.00  0.00            
ATOM    602  H   ARG    20      56.870  45.940  57.170  1.00  0.00            
ATOM    603  CA  ARG    20      56.530  43.900  56.410  1.00  0.00            
ATOM    604  HA  ARG    20      56.800  43.140  57.150  1.00  0.00            
ATOM    605  CB  ARG    20      55.040  44.190  56.450  1.00  0.00            
ATOM    606  HB1 ARG    20      54.870  44.920  55.650  1.00  0.00            
ATOM    607  HB2 ARG    20      54.860  44.690  57.400  1.00  0.00            
ATOM    608  CG  ARG    20      54.100  42.990  56.210  1.00  0.00            
ATOM    609  HG1 ARG    20      54.070  42.410  57.130  1.00  0.00            
ATOM    610  HG2 ARG    20      54.400  42.400  55.340  1.00  0.00            
ATOM    611  CD  ARG    20      52.630  43.230  55.930  1.00  0.00            
ATOM    612  HD1 ARG    20      52.270  44.070  56.540  1.00  0.00            
ATOM    613  HD2 ARG    20      52.060  42.340  56.190  1.00  0.00            
ATOM    614  NE  ARG    20      52.360  43.590  54.570  1.00  0.00            
ATOM    615  HE  ARG    20      53.140  43.540  53.920  1.00  0.00            
ATOM    616  CZ  ARG    20      51.400  44.280  54.100  1.00  0.00            
ATOM    617  NH1 ARG    20      50.360  44.740  54.720  1.00  0.00            
ATOM    618 1HH1 ARG    20      50.110  44.500  55.670  1.00  0.00            
ATOM    619 2HH1 ARG    20      49.670  45.180  54.110  1.00  0.00            
ATOM    620  NH2 ARG    20      51.410  44.570  52.850  1.00  0.00            
ATOM    621 1HH2 ARG    20      51.970  44.010  52.240  1.00  0.00            
ATOM    622 2HH2 ARG    20      50.660  45.140  52.470  1.00  0.00            
ATOM    623  C   ARG    20      56.930  43.370  55.040  1.00  0.00            
ATOM    624  O   ARG    20      56.890  44.210  54.090  1.00  0.00            
ATOM    625  N   GLY    21      57.400  42.150  54.860  1.00  0.00            
ATOM    626  H   GLY    21      57.420  41.510  55.650  1.00  0.00            
ATOM    627  CA  GLY    21      57.940  41.640  53.600  1.00  0.00            
ATOM    628  HA1 GLY    21      58.500  40.730  53.820  1.00  0.00            
ATOM    629  HA2 GLY    21      58.720  42.360  53.360  1.00  0.00            
ATOM    630  C   GLY    21      56.980  41.420  52.380  1.00  0.00            
ATOM    631  O   GLY    21      55.760  41.650  52.410  1.00  0.00            
ATOM    632  N   PRO    22      57.530  41.030  51.200  1.00  0.00            
ATOM    633  CD  PRO    22      58.820  40.380  50.930  1.00  0.00            
ATOM    634  HD1 PRO    22      58.710  39.300  50.900  1.00  0.00            
ATOM    635  HD2 PRO    22      59.650  40.630  51.590  1.00  0.00            
ATOM    636  CG  PRO    22      59.120  40.940  49.510  1.00  0.00            
ATOM    637  HG1 PRO    22      59.880  40.420  48.920  1.00  0.00            
ATOM    638  HG2 PRO    22      59.310  42.020  49.520  1.00  0.00            
ATOM    639  CB  PRO    22      57.800  40.760  48.870  1.00  0.00            
ATOM    640  HB1 PRO    22      57.690  39.690  48.660  1.00  0.00            
ATOM    641  HB2 PRO    22      57.720  41.340  47.950  1.00  0.00            
ATOM    642  CA  PRO    22      56.730  41.150  49.960  1.00  0.00            
ATOM    643  HA  PRO    22      56.300  42.140  49.850  1.00  0.00            
ATOM    644  C   PRO    22      55.570  40.150  49.860  1.00  0.00            
ATOM    645  O   PRO    22      55.510  39.220  50.670  1.00  0.00            
ATOM    646  N   HYP    23      54.610  40.320  48.950  1.00  0.00            
ATOM    647  CD2 HYP    23      54.600  41.490  47.970  1.00  0.00            
ATOM    648 1HD2 HYP    23      55.410  41.340  47.260  1.00  0.00            
ATOM    649 2HD2 HYP    23      54.600  42.500  48.370  1.00  0.00            
ATOM    650  CG  HYP    23      53.230  41.380  47.310  1.00  0.00            
ATOM    651  HG  HYP    23      53.400  41.800  46.320  1.00  0.00            
ATOM    652  OD1 HYP    23      52.210  42.090  48.080  1.00  0.00            
ATOM    653  HD1 HYP    23      51.530  42.390  47.480  1.00  0.00            
ATOM    654  CB  HYP    23      52.920  39.850  47.330  1.00  0.00            
ATOM    655  HB1 HYP    23      53.210  39.330  46.410  1.00  0.00            
ATOM    656  HB2 HYP    23      51.840  39.750  47.370  1.00  0.00            
ATOM    657  CA  HYP    23      53.520  39.400  48.600  1.00  0.00            
ATOM    658  HA  HYP    23      52.850  39.340  49.460  1.00  0.00            
ATOM    659  C   HYP    23      53.920  37.960  48.390  1.00  0.00            
ATOM    660  O   HYP    23      55.020  37.670  47.970  1.00  0.00            
ATOM    661  N   GLY    24      53.020  37.030  48.740  1.00  0.00            
ATOM    662  H   GLY    24      52.190  37.250  49.260  1.00  0.00            
ATOM    663  CA  GLY    24      53.290  35.640  48.600  1.00  0.00            
ATOM    664  HA1 GLY    24      52.450  35.240  49.170  1.00  0.00            
ATOM    665  HA2 GLY    24      54.240  35.340  49.030  1.00  0.00            
ATOM    666  C   GLY    24      53.290  35.050  47.260  1.00  0.00            
ATOM    667  O   GLY    24      53.020  35.790  46.290  1.00  0.00            
ATOM    668  N   PRO    25      53.580  33.760  47.100  1.00  0.00            
ATOM    669  CD  PRO    25      53.960  32.860  48.200  1.00  0.00            
ATOM    670  HD1 PRO    25      53.080  32.730  48.830  1.00  0.00            
ATOM    671  HD2 PRO    25      54.820  33.210  48.770  1.00  0.00            
ATOM    672  CG  PRO    25      54.190  31.500  47.540  1.00  0.00            
ATOM    673  HG1 PRO    25      53.270  30.930  47.630  1.00  0.00            
ATOM    674  HG2 PRO    25      55.090  31.050  47.950  1.00  0.00            
ATOM    675  CB  PRO    25      54.470  31.780  46.070  1.00  0.00            
ATOM    676  HB1 PRO    25      54.140  30.970  45.410  1.00  0.00            
ATOM    677  HB2 PRO    25      55.550  31.870  46.050  1.00  0.00            
ATOM    678  CA  PRO    25      53.660  33.090  45.810  1.00  0.00            
ATOM    679  HA  PRO    25      54.250  33.680  45.110  1.00  0.00            
ATOM    680  C   PRO    25      52.260  32.770  45.270  1.00  0.00            
ATOM    681  O   PRO    25      51.330  32.760  46.100  1.00  0.00            
ATOM    682  N   HYP    26      52.040  32.320  43.990  1.00  0.00            
ATOM    683  CD2 HYP    26      53.060  32.190  42.940  1.00  0.00            
ATOM    684 1HD2 HYP    26      53.600  31.250  43.060  1.00  0.00            
ATOM    685 2HD2 HYP    26      53.750  33.040  42.960  1.00  0.00            
ATOM    686  CG  HYP    26      52.270  32.320  41.690  1.00  0.00            
ATOM    687  HG  HYP    26      52.710  31.960  40.760  1.00  0.00            
ATOM    688  OD1 HYP    26      51.960  33.630  41.360  1.00  0.00            
ATOM    689  HD1 HYP    26      52.710  34.220  41.480  1.00  0.00            
ATOM    690  CB  HYP    26      51.030  31.530  42.120  1.00  0.00            
ATOM    691  HB1 HYP    26      51.250  30.460  42.200  1.00  0.00            
ATOM    692  HB2 HYP    26      50.150  31.650  41.500  1.00  0.00            
ATOM    693  CA  HYP    26      50.680  32.030  43.560  1.00  0.00            
ATOM    694  HA  HYP    26      50.150  32.980  43.610  1.00  0.00            
ATOM    695  C   HYP    26      50.000  30.820  44.370  1.00  0.00            
ATOM    696  O   HYP    26      50.610  29.920  44.930  1.00  0.00            
ATOM    697  N   GLY    27      48.690  30.660  44.120  1.00  0.00            
ATOM    698  H   GLY    27      48.270  31.380  43.550  1.00  0.00            
ATOM    699  CA  GLY    27      47.920  29.550  44.680  1.00  0.00            
ATOM    700  HA1 GLY    27      46.880  29.840  44.570  1.00  0.00            
ATOM    701  HA2 GLY    27      48.040  29.630  45.760  1.00  0.00            
ATOM    702  C   GLY    27      48.200  28.230  43.940  1.00  0.00            
ATOM    703  O   GLY    27      48.510  28.200  42.750  1.00  0.00            
ATOM    704  N   PRO    28      48.190  27.070  44.630  1.00  0.00            
ATOM    705  CD  PRO    28      47.840  26.920  46.080  1.00  0.00            
ATOM    706  HD1 PRO    28      46.980  27.540  46.340  1.00  0.00            
ATOM    707  HD2 PRO    28      48.720  27.170  46.680  1.00  0.00            
ATOM    708  CG  PRO    28      47.490  25.410  46.220  1.00  0.00            
ATOM    709  HG1 PRO    28      46.470  25.340  45.840  1.00  0.00            
ATOM    710  HG2 PRO    28      47.580  25.170  47.280  1.00  0.00            
ATOM    711  CB  PRO    28      48.370  24.770  45.240  1.00  0.00            
ATOM    712  HB1 PRO    28      47.970  23.780  45.030  1.00  0.00            
ATOM    713  HB2 PRO    28      49.390  24.740  45.620  1.00  0.00            
ATOM    714  CA  PRO    28      48.370  25.730  44.040  1.00  0.00            
ATOM    715  HA  PRO    28      49.380  25.530  43.660  1.00  0.00            
ATOM    716  C   PRO    28      47.250  25.410  42.970  1.00  0.00            
ATOM    717  O   PRO    28      46.130  25.850  43.100  1.00  0.00            
ATOM    718  N   HYP    29      47.610  24.530  42.020  1.00  0.00            
ATOM    719  CD2 HYP    29      48.970  23.990  41.700  1.00  0.00            
ATOM    720 1HD2 HYP    29      49.210  23.150  42.350  1.00  0.00            
ATOM    721 2HD2 HYP    29      49.740  24.740  41.850  1.00  0.00            
ATOM    722  CG  HYP    29      48.860  23.460  40.290  1.00  0.00            
ATOM    723  HG  HYP    29      49.570  22.660  40.110  1.00  0.00            
ATOM    724  OD1 HYP    29      48.900  24.500  39.300  1.00  0.00            
ATOM    725  HD1 HYP    29      49.810  24.780  39.230  1.00  0.00            
ATOM    726  CB  HYP    29      47.470  22.870  40.370  1.00  0.00            
ATOM    727  HB1 HYP    29      47.620  21.940  40.930  1.00  0.00            
ATOM    728  HB2 HYP    29      47.080  22.720  39.370  1.00  0.00            
ATOM    729  CA  HYP    29      46.590  23.850  41.190  1.00  0.00            
ATOM    730  HA  HYP    29      46.280  24.570  40.440  1.00  0.00            
ATOM    731  C   HYP    29      45.430  23.240  41.940  1.00  0.00            
ATOM    732  O   HYP    29      45.570  22.500  42.980  1.00  0.00            
ATOM    733  N   GLY    30      44.230  23.460  41.450  1.00  0.00            
ATOM    734  H   GLY    30      44.210  23.900  40.540  1.00  0.00            
ATOM    735  CA  GLY    30      42.970  22.900  41.990  1.00  0.00            
ATOM    736  HA1 GLY    30      42.190  23.570  41.620  1.00  0.00            
ATOM    737  HA2 GLY    30      42.930  22.840  43.070  1.00  0.00            
ATOM    738  C   GLY    30      42.670  21.500  41.490  1.00  0.00            
ATOM    739  O   GLY    30      43.530  20.850  40.870  1.00  0.00            
ATOM    740  N   NH2    31      41.520  21.000  41.730  1.00  0.00            
ATOM    741  H1  NH2    31      40.800  21.530  42.210  1.00  0.00            
ATOM    742  H2  NH2    31      41.270  20.080  41.380  1.00  0.00            
ATOM    743  CH3 ACE     1      43.110  80.430  56.560  1.00  0.00            
ATOM    744 1HH3 ACE     1      42.140  80.910  56.430  1.00  0.00            
ATOM    745 2HH3 ACE     1      43.480  80.900  57.470  1.00  0.00            
ATOM    746 3HH3 ACE     1      43.800  80.530  55.720  1.00  0.00            
ATOM    747  C   ACE     1      42.870  78.940  56.950  1.00  0.00            
ATOM    748  O   ACE     1      43.040  78.580  58.130  1.00  0.00            
ATOM    749  N   PRO     2      42.580  77.990  56.040  1.00  0.00            
ATOM    750  CD  PRO     2      42.380  78.210  54.660  1.00  0.00            
ATOM    751  HD1 PRO     2      43.260  78.560  54.130  1.00  0.00            
ATOM    752  HD2 PRO     2      41.580  78.890  54.380  1.00  0.00            
ATOM    753  CG  PRO     2      42.130  76.810  54.080  1.00  0.00            
ATOM    754  HG1 PRO     2      43.070  76.280  53.980  1.00  0.00            
ATOM    755  HG2 PRO     2      41.540  76.920  53.170  1.00  0.00            
ATOM    756  CB  PRO     2      41.320  76.270  55.300  1.00  0.00            
ATOM    757  HB1 PRO     2      41.280  75.180  55.380  1.00  0.00            
ATOM    758  HB2 PRO     2      40.320  76.680  55.400  1.00  0.00            
ATOM    759  CA  PRO     2      42.100  76.770  56.510  1.00  0.00            
ATOM    760  HA  PRO     2      41.460  76.870  57.390  1.00  0.00            
ATOM    761  C   PRO     2      43.250  75.760  56.800  1.00  0.00            
ATOM    762  O   PRO     2      44.420  75.920  56.380  1.00  0.00            
ATOM    763  N   HYP     3      42.890  74.680  57.550  1.00  0.00            
ATOM    764  CD2 HYP     3      41.740  74.590  58.360  1.00  0.00            
ATOM    765 1HD2 HYP     3      41.020  74.040  57.750  1.00  0.00            
ATOM    766 2HD2 HYP     3      41.360  75.530  58.760  1.00  0.00            
ATOM    767  CG  HYP     3      42.050  73.600  59.470  1.00  0.00            
ATOM    768  HG  HYP     3      41.150  73.080  59.810  1.00  0.00            
ATOM    769  OD1 HYP     3      42.680  74.370  60.490  1.00  0.00            
ATOM    770  HD1 HYP     3      42.200  75.170  60.710  1.00  0.00            
ATOM    771  CB  HYP     3      43.030  72.650  58.680  1.00  0.00            
ATOM    772  HB1 HYP     3      42.400  72.020  58.060  1.00  0.00            
ATOM    773  HB2 HYP     3      43.670  71.940  59.220  1.00  0.00            
ATOM    774  CA  HYP     3      43.830  73.640  57.830  1.00  0.00            
ATOM    775  HA  HYP     3      44.700  74.020  58.350  1.00  0.00            
ATOM    776  C   HYP     3      44.320  73.020  56.570  1.00  0.00            
ATOM    777  O   HYP     3      43.510  72.770  55.700  1.00  0.00            
ATOM    778  N   GLY     4      45.610  72.590  56.500  1.00  0.00            
ATOM    779  H   GLY     4      46.270  72.920  57.190  1.00  0.00            
ATOM    780  CA  GLY     4      46.260  71.970  55.360  1.00  0.00            
ATOM    781  HA1 GLY     4      47.320  72.210  55.260  1.00  0.00            
ATOM    782  HA2 GLY     4      45.800  72.350  54.440  1.00  0.00            
ATOM    783  C   GLY     4      46.000  70.510  55.300  1.00  0.00            
ATOM    784  O   GLY     4      45.120  70.000  56.050  1.00  0.00            
ATOM    785  N   PRO     5      46.700  69.740  54.500  1.00  0.00            
ATOM    786  CD  PRO     5      47.570  70.190  53.410  1.00  0.00            
ATOM    787  HD1 PRO     5      48.590  70.190  53.790  1.00  0.00            
ATOM    788  HD2 PRO     5      47.300  71.160  52.980  1.00  0.00            
ATOM    789  CG  PRO     5      47.550  69.150  52.370  1.00  0.00            
ATOM    790  HG1 PRO     5      48.470  69.110  51.800  1.00  0.00            
ATOM    791  HG2 PRO     5      46.730  69.350  51.670  1.00  0.00            
ATOM    792  CB  PRO     5      47.500  67.900  53.210  1.00  0.00            
ATOM    793  HB1 PRO     5      48.450  67.720  53.710  1.00  0.00            
ATOM    794  HB2 PRO     5      47.140  67.040  52.640  1.00  0.00            
ATOM    795  CA  PRO     5      46.400  68.350  54.260  1.00  0.00            
ATOM    796  HA  PRO     5      45.400  68.220  53.850  1.00  0.00            
ATOM    797  C   PRO     5      46.440  67.310  55.470  1.00  0.00            
ATOM    798  O   PRO     5      47.200  67.530  56.410  1.00  0.00            
ATOM    799  N   HYP     6      45.850  66.110  55.380  1.00  0.00            
ATOM    800  CD2 HYP     6      45.060  65.580  54.300  1.00  0.00            
ATOM    801 1HD2 HYP     6      45.360  65.980  53.330  1.00  0.00            
ATOM    802 2HD2 HYP     6      44.020  65.930  54.380  1.00  0.00            
ATOM    803  CG  HYP     6      45.260  64.080  54.320  1.00  0.00            
ATOM    804  HG  HYP     6      46.260  63.750  54.030  1.00  0.00            
ATOM    805  OD1 HYP     6      44.270  63.340  53.700  1.00  0.00            
ATOM    806  HD1 HYP     6      43.520  63.220  54.280  1.00  0.00            
ATOM    807  CB  HYP     6      45.280  63.830  55.820  1.00  0.00            
ATOM    808  HB1 HYP     6      45.700  62.840  55.990  1.00  0.00            
ATOM    809  HB2 HYP     6      44.350  63.810  56.390  1.00  0.00            
ATOM    810  CA  HYP     6      46.190  64.980  56.260  1.00  0.00            
ATOM    811  HA  HYP     6      45.860  65.150  57.280  1.00  0.00            
ATOM    812  C   HYP     6      47.670  64.660  56.220  1.00  0.00            
ATOM    813  O   HYP     6      48.310  64.670  55.200  1.00  0.00            
ATOM    814  N   GLY     7      48.320  64.550  57.390  1.00  0.00            
ATOM    815  H   GLY     7      47.860  64.610  58.290  1.00  0.00            
ATOM    816  CA  GLY     7      49.770  64.380  57.500  1.00  0.00            
ATOM    817  HA1 GLY     7      49.990  64.500  58.560  1.00  0.00            
ATOM    818  HA2 GLY     7      50.240  65.180  56.930  1.00  0.00            
ATOM    819  C   GLY     7      50.360  63.040  56.920  1.00  0.00            
ATOM    820  O   GLY     7      49.640  62.140  56.420  1.00  0.00            
ATOM    821  N   PRO     8      51.670  62.740  57.180  1.00  0.00            
ATOM    822  CD  PRO     8      52.710  63.650  57.630  1.00  0.00            
ATOM    823  HD1 PRO     8      52.440  64.080  58.600  1.00  0.00            
ATOM    824  HD2 PRO     8      52.780  64.480  56.930  1.00  0.00            
ATOM    825  CG  PRO     8      54.030  62.850  57.620  1.00  0.00            
ATOM    826  HG1 PRO     8      54.100  62.240  58.520  1.00  0.00            
ATOM    827  HG2 PRO     8      54.980  63.370  57.490  1.00  0.00            
ATOM    828  CB  PRO     8      53.820  61.950  56.390  1.00  0.00            
ATOM    829  HB1 PRO     8      54.500  61.120  56.590  1.00  0.00            
ATOM    830  HB2 PRO     8      53.940  62.460  55.440  1.00  0.00            
ATOM    831  CA  PRO     8      52.310  61.560  56.650  1.00  0.00            
ATOM    832  HA  PRO     8      51.790  61.210  55.760  1.00  0.00            
ATOM    833  C   PRO     8      52.260  60.430  57.600  1.00  0.00            
ATOM    834  O   PRO     8      51.870  60.570  58.750  1.00  0.00            
ATOM    835  N   HYP     9      52.760  59.220  57.200  1.00  0.00            
ATOM    836  CD2 HYP     9      53.060  58.840  55.820  1.00  0.00            
ATOM    837 1HD2 HYP     9      53.930  59.380  55.430  1.00  0.00            
ATOM    838 2HD2 HYP     9      52.300  59.220  55.140  1.00  0.00            
ATOM    839  CG  HYP     9      53.190  57.260  55.820  1.00  0.00            
ATOM    840  HG  HYP     9      53.890  56.920  55.050  1.00  0.00            
ATOM    841  OD1 HYP     9      51.940  56.670  55.540  1.00  0.00            
ATOM    842  HD1 HYP     9      51.760  56.880  54.620  1.00  0.00            
ATOM    843  CB  HYP     9      53.730  57.040  57.240  1.00  0.00            
ATOM    844  HB1 HYP     9      54.770  57.340  57.130  1.00  0.00            
ATOM    845  HB2 HYP     9      53.600  56.010  57.570  1.00  0.00            
ATOM    846  CA  HYP     9      52.970  58.050  58.120  1.00  0.00            
ATOM    847  HA  HYP     9      51.960  57.710  58.350  1.00  0.00            
ATOM    848  C   HYP     9      53.710  58.250  59.450  1.00  0.00            
ATOM    849  O   HYP     9      54.810  58.810  59.530  1.00  0.00            
ATOM    850  N   GLY    10      53.280  57.640  60.490  1.00  0.00            
ATOM    851  H   GLY    10      52.420  57.100  60.390  1.00  0.00            
ATOM    852  CA  GLY    10      53.930  57.380  61.780  1.00  0.00            
ATOM    853  HA1 GLY    10      53.220  56.810  62.380  1.00  0.00            
ATOM    854  HA2 GLY    10      54.110  58.290  62.340  1.00  0.00            
ATOM    855  C   GLY    10      55.250  56.640  61.600  1.00  0.00            
ATOM    856  O   GLY    10      55.300  55.510  61.110  1.00  0.00            
ATOM    857  N   PRO    11      56.420  57.110  62.020  1.00  0.00            
ATOM    858  CD  PRO    11      56.500  58.500  62.520  1.00  0.00            
ATOM    859  HD1 PRO    11      55.840  58.670  63.360  1.00  0.00            
ATOM    860  HD2 PRO    11      56.300  59.270  61.770  1.00  0.00            
ATOM    861  CG  PRO    11      57.900  58.600  63.080  1.00  0.00            
ATOM    862  HG1 PRO    11      58.040  58.130  64.050  1.00  0.00            
ATOM    863  HG2 PRO    11      58.300  59.610  63.130  1.00  0.00            
ATOM    864  CB  PRO    11      58.680  57.780  62.100  1.00  0.00            
ATOM    865  HB1 PRO    11      59.720  57.510  62.280  1.00  0.00            
ATOM    866  HB2 PRO    11      58.670  58.320  61.160  1.00  0.00            
ATOM    867  CA  PRO    11      57.740  56.560  61.880  1.00  0.00            
ATOM    868  HA  PRO    11      57.920  56.190  60.870  1.00  0.00            
ATOM    869  C   PRO    11      58.080  55.360  62.830  1.00  0.00            
ATOM    870  O   PRO    11      57.380  55.140  63.830  1.00  0.00            
ATOM    871  N   HYP    12      59.210  54.630  62.630  1.00  0.00            
ATOM    872  CD2 HYP    12      60.110  54.620  61.440  1.00  0.00            
ATOM    873 1HD2 HYP    12      60.720  55.530  61.410  1.00  0.00            
ATOM    874 2HD2 HYP    12      59.480  54.490  60.560  1.00  0.00            
ATOM    875  CG  HYP    12      61.010  53.390  61.530  1.00  0.00            
ATOM    876  HG  HYP    12      61.990  53.570  61.060  1.00  0.00            
ATOM    877  OD1 HYP    12      60.370  52.320  60.930  1.00  0.00            
ATOM    878  HD1 HYP    12      60.870  51.960  60.190  1.00  0.00            
ATOM    879  CB  HYP    12      61.020  53.160  63.020  1.00  0.00            
ATOM    880  HB1 HYP    12      61.850  53.760  63.400  1.00  0.00            
ATOM    881  HB2 HYP    12      61.250  52.120  63.260  1.00  0.00            
ATOM    882  CA  HYP    12      59.690  53.660  63.550  1.00  0.00            
ATOM    883  HA  HYP    12      58.990  52.820  63.580  1.00  0.00            
ATOM    884  C   HYP    12      59.730  54.190  65.030  1.00  0.00            
ATOM    885  O   HYP    12      60.320  55.280  65.240  1.00  0.00            
ATOM    886  N   GLY    13      59.250  53.390  65.940  1.00  0.00            
ATOM    887  H   GLY    13      58.590  52.670  65.700  1.00  0.00            
ATOM    888  CA  GLY    13      59.450  53.600  67.420  1.00  0.00            
ATOM    889  HA1 GLY    13      58.650  53.090  67.940  1.00  0.00            
ATOM    890  HA2 GLY    13      59.430  54.640  67.720  1.00  0.00            
ATOM    891  C   GLY    13      60.820  53.180  67.860  1.00  0.00            
ATOM    892  O   GLY    13      61.360  53.680  68.780  1.00  0.00            
ATOM    893  N   GLU    14      61.440  52.220  67.130  1.00  0.00            
ATOM    894  H   GLU    14      60.930  51.800  66.370  1.00  0.00            
ATOM    895  CA  GLU    14      62.880  51.810  67.150  1.00  0.00            
ATOM    896  HA  GLU    14      63.440  52.740  67.010  1.00  0.00            
ATOM    897  CB  GLU    14      63.320  51.060  68.470  1.00  0.00            
ATOM    898  HB1 GLU    14      62.760  50.170  68.730  1.00  0.00            
ATOM    899  HB2 GLU    14      63.090  51.720  69.310  1.00  0.00            
ATOM    900  CG  GLU    14      64.840  50.790  68.480  1.00  0.00            
ATOM    901  HG1 GLU    14      65.350  51.740  68.320  1.00  0.00            
ATOM    902  HG2 GLU    14      65.140  50.130  67.660  1.00  0.00            
ATOM    903  CD  GLU    14      65.410  50.170  69.810  1.00  0.00            
ATOM    904  OE1 GLU    14      64.770  49.270  70.370  1.00  0.00            
ATOM    905  OE2 GLU    14      66.480  50.560  70.190  1.00  0.00            
ATOM    906  C   GLU    14      63.090  50.870  65.960  1.00  0.00            
ATOM    907  O   GLU    14      62.530  49.790  65.990  1.00  0.00            
ATOM    908  N   PRO    15      63.760  51.210  64.880  1.00  0.00            
ATOM    909  CD  PRO    15      64.550  52.430  64.740  1.00  0.00            
ATOM    910  HD1 PRO    15      65.200  52.500  65.620  1.00  0.00            
ATOM    911  HD2 PRO    15      63.870  53.260  64.600  1.00  0.00            
ATOM    912  CG  PRO    15      65.350  52.240  63.410  1.00  0.00            
ATOM    913  HG1 PRO    15      66.290  51.700  63.490  1.00  0.00            
ATOM    914  HG2 PRO    15      65.470  53.240  62.990  1.00  0.00            
ATOM    915  CB  PRO    15      64.340  51.430  62.580  1.00  0.00            
ATOM    916  HB1 PRO    15      64.850  50.960  61.740  1.00  0.00            
ATOM    917  HB2 PRO    15      63.530  52.110  62.340  1.00  0.00            
ATOM    918  CA  PRO    15      63.670  50.510  63.580  1.00  0.00            
ATOM    919  HA  PRO    15      62.650  50.290  63.240  1.00  0.00            
ATOM    920  C   PRO    15      64.260  49.120  63.630  1.00  0.00            
ATOM    921  O   PRO    15      65.380  48.950  64.180  1.00  0.00            
ATOM    922  N   GLY    16      63.540  48.050  63.240  1.00  0.00            
ATOM    923  H   GLY    16      62.560  48.230  63.030  1.00  0.00            
ATOM    924  CA  GLY    16      63.870  46.680  63.520  1.00  0.00            
ATOM    925  HA1 GLY    16      63.370  46.350  64.430  1.00  0.00            
ATOM    926  HA2 GLY    16      64.910  46.580  63.830  1.00  0.00            
ATOM    927  C   GLY    16      63.710  45.680  62.390  1.00  0.00            
ATOM    928  O   GLY    16      64.160  45.900  61.300  1.00  0.00            
ATOM    929  N   GLN    17      62.910  44.610  62.530  1.00  0.00            
ATOM    930  H   GLN    17      62.430  44.480  63.410  1.00  0.00            
ATOM    931  CA  GLN    17      62.700  43.560  61.590  1.00  0.00            
ATOM    932  HA  GLN    17      63.240  43.720  60.650  1.00  0.00            
ATOM    933  CB  GLN    17      63.420  42.340  62.200  1.00  0.00            
ATOM    934  HB1 GLN    17      62.970  41.990  63.120  1.00  0.00            
ATOM    935  HB2 GLN    17      64.480  42.560  62.340  1.00  0.00            
ATOM    936  CG  GLN    17      63.380  41.180  61.210  1.00  0.00            
ATOM    937  HG1 GLN    17      62.360  40.830  61.040  1.00  0.00            
ATOM    938  HG2 GLN    17      63.870  40.300  61.630  1.00  0.00            
ATOM    939  CD  GLN    17      64.010  41.440  59.850  1.00  0.00            
ATOM    940  OE1 GLN    17      63.340  41.700  58.840  1.00  0.00            
ATOM    941  NE2 GLN    17      65.310  41.400  59.690  1.00  0.00            
ATOM    942 1HE2 GLN    17      65.930  41.250  60.480  1.00  0.00            
ATOM    943 2HE2 GLN    17      65.620  41.660  58.770  1.00  0.00            
ATOM    944  C   GLN    17      61.210  43.420  61.450  1.00  0.00            
ATOM    945  O   GLN    17      60.410  43.720  62.330  1.00  0.00            
ATOM    946  N   GLY    18      60.730  43.190  60.270  1.00  0.00            
ATOM    947  H   GLY    18      61.310  42.800  59.540  1.00  0.00            
ATOM    948  CA  GLY    18      59.320  43.420  59.920  1.00  0.00            
ATOM    949  HA1 GLY    18      59.340  43.900  58.940  1.00  0.00            
ATOM    950  HA2 GLY    18      58.710  44.000  60.610  1.00  0.00            
ATOM    951  C   GLY    18      58.570  42.130  59.700  1.00  0.00            
ATOM    952  O   GLY    18      59.110  41.040  59.430  1.00  0.00            
ATOM    953  N   LEU    19      57.220  42.240  59.720  1.00  0.00            
ATOM    954  H   LEU    19      56.870  43.190  59.690  1.00  0.00            
ATOM    955  CA  LEU    19      56.280  41.100  59.740  1.00  0.00            
ATOM    956  HA  LEU    19      56.640  40.380  60.480  1.00  0.00            
ATOM    957  CB  LEU    19      54.870  41.550  60.140  1.00  0.00            
ATOM    958  HB1 LEU    19      54.220  40.670  60.120  1.00  0.00            
ATOM    959  HB2 LEU    19      54.450  42.120  59.310  1.00  0.00            
ATOM    960  CG  LEU    19      54.540  42.110  61.550  1.00  0.00            
ATOM    961  HG  LEU    19      55.040  43.070  61.740  1.00  0.00            
ATOM    962  CD1 LEU    19      53.040  42.410  61.700  1.00  0.00            
ATOM    963 1HD1 LEU    19      52.420  41.520  61.680  1.00  0.00            
ATOM    964 2HD1 LEU    19      52.870  42.970  62.620  1.00  0.00            
ATOM    965 3HD1 LEU    19      52.770  43.070  60.880  1.00  0.00            
ATOM    966  CD2 LEU    19      54.870  41.170  62.680  1.00  0.00            
ATOM    967 1HD2 LEU    19      54.640  40.130  62.440  1.00  0.00            
ATOM    968 2HD2 LEU    19      55.950  41.260  62.820  1.00  0.00            
ATOM    969 3HD2 LEU    19      54.400  41.530  63.600  1.00  0.00            
ATOM    970  C   LEU    19      56.300  40.330  58.380  1.00  0.00            
ATOM    971  O   LEU    19      56.820  40.820  57.390  1.00  0.00            
ATOM    972  N   ARG    20      55.750  39.110  58.410  1.00  0.00            
ATOM    973  H   ARG    20      55.490  38.740  59.310  1.00  0.00            
ATOM    974  CA  ARG    20      55.520  38.180  57.260  1.00  0.00            
ATOM    975  HA  ARG    20      56.490  38.110  56.760  1.00  0.00            
ATOM    976  CB  ARG    20      55.100  36.770  57.630  1.00  0.00            
ATOM    977  HB1 ARG    20      54.080  36.690  58.010  1.00  0.00            
ATOM    978  HB2 ARG    20      55.770  36.370  58.390  1.00  0.00            
ATOM    979  CG  ARG    20      55.190  35.890  56.370  1.00  0.00            
ATOM    980  HG1 ARG    20      56.010  36.120  55.690  1.00  0.00            
ATOM    981  HG2 ARG    20      54.240  36.130  55.880  1.00  0.00            
ATOM    982  CD  ARG    20      55.100  34.380  56.510  1.00  0.00            
ATOM    983  HD1 ARG    20      54.840  33.960  55.540  1.00  0.00            
ATOM    984  HD2 ARG    20      54.230  34.200  57.140  1.00  0.00            
ATOM    985  NE  ARG    20      56.330  33.840  57.140  1.00  0.00            
ATOM    986  HE  ARG    20      56.480  33.840  58.140  1.00  0.00            
ATOM    987  CZ  ARG    20      57.220  33.230  56.430  1.00  0.00            
ATOM    988  NH1 ARG    20      57.240  33.140  55.140  1.00  0.00            
ATOM    989 1HH1 ARG    20      56.610  33.650  54.540  1.00  0.00            
ATOM    990 2HH1 ARG    20      57.920  32.590  54.630  1.00  0.00            
ATOM    991  NH2 ARG    20      58.070  32.500  57.010  1.00  0.00            
ATOM    992 1HH2 ARG    20      57.960  32.160  57.960  1.00  0.00            
ATOM    993 2HH2 ARG    20      58.760  32.010  56.460  1.00  0.00            
ATOM    994  C   ARG    20      54.580  38.860  56.240  1.00  0.00            
ATOM    995  O   ARG    20      53.580  39.480  56.640  1.00  0.00            
ATOM    996  N   GLY    21      54.820  38.700  54.930  1.00  0.00            
ATOM    997  H   GLY    21      55.680  38.230  54.680  1.00  0.00            
ATOM    998  CA  GLY    21      54.070  39.300  53.830  1.00  0.00            
ATOM    999  HA1 GLY    21      54.640  39.060  52.930  1.00  0.00            
ATOM   1000  HA2 GLY    21      54.080  40.380  53.960  1.00  0.00            
ATOM   1001  C   GLY    21      52.560  38.960  53.680  1.00  0.00            
ATOM   1002  O   GLY    21      52.080  38.000  54.310  1.00  0.00            
ATOM   1003  N   PRO    22      51.870  39.560  52.720  1.00  0.00            
ATOM   1004  CD  PRO    22      52.240  40.750  51.940  1.00  0.00            
ATOM   1005  HD1 PRO    22      53.270  40.820  51.600  1.00  0.00            
ATOM   1006  HD2 PRO    22      52.160  41.510  52.720  1.00  0.00            
ATOM   1007  CG  PRO    22      51.100  41.200  51.070  1.00  0.00            
ATOM   1008  HG1 PRO    22      51.170  40.730  50.090  1.00  0.00            
ATOM   1009  HG2 PRO    22      51.080  42.280  50.920  1.00  0.00            
ATOM   1010  CB  PRO    22      49.970  40.590  51.860  1.00  0.00            
ATOM   1011  HB1 PRO    22      49.130  40.350  51.210  1.00  0.00            
ATOM   1012  HB2 PRO    22      49.700  41.310  52.630  1.00  0.00            
ATOM   1013  CA  PRO    22      50.530  39.240  52.390  1.00  0.00            
ATOM   1014  HA  PRO    22      50.030  39.040  53.340  1.00  0.00            
ATOM   1015  C   PRO    22      50.320  38.080  51.450  1.00  0.00            
ATOM   1016  O   PRO    22      51.240  37.750  50.720  1.00  0.00            
ATOM   1017  N   HYP    23      49.130  37.420  51.420  1.00  0.00            
ATOM   1018  CD2 HYP    23      48.020  37.610  52.310  1.00  0.00            
ATOM   1019 1HD2 HYP    23      47.530  38.480  51.860  1.00  0.00            
ATOM   1020 2HD2 HYP    23      48.320  37.760  53.340  1.00  0.00            
ATOM   1021  CG  HYP    23      47.110  36.410  52.070  1.00  0.00            
ATOM   1022  HG  HYP    23      46.060  36.710  52.110  1.00  0.00            
ATOM   1023  OD1 HYP    23      47.330  35.440  53.030  1.00  0.00            
ATOM   1024  HD1 HYP    23      47.270  35.830  53.900  1.00  0.00            
ATOM   1025  CB  HYP    23      47.450  36.010  50.590  1.00  0.00            
ATOM   1026  HB1 HYP    23      46.750  36.540  49.950  1.00  0.00            
ATOM   1027  HB2 HYP    23      47.240  34.960  50.400  1.00  0.00            
ATOM   1028  CA  HYP    23      48.910  36.340  50.420  1.00  0.00            
ATOM   1029  HA  HYP    23      49.460  35.480  50.790  1.00  0.00            
ATOM   1030  C   HYP    23      49.220  36.790  48.960  1.00  0.00            
ATOM   1031  O   HYP    23      49.040  37.980  48.540  1.00  0.00            
ATOM   1032  N   GLY    24      49.630  35.710  48.240  1.00  0.00            
ATOM   1033  H   GLY    24      49.890  34.850  48.710  1.00  0.00            
ATOM   1034  CA  GLY    24      49.910  35.780  46.830  1.00  0.00            
ATOM   1035  HA1 GLY    24      50.610  35.010  46.510  1.00  0.00            
ATOM   1036  HA2 GLY    24      50.360  36.760  46.710  1.00  0.00            
ATOM   1037  C   GLY    24      48.680  35.590  45.890  1.00  0.00            
ATOM   1038  O   GLY    24      47.540  35.370  46.360  1.00  0.00            
ATOM   1039  N   PRO    25      48.820  35.630  44.540  1.00  0.00            
ATOM   1040  CD  PRO    25      50.010  35.970  43.820  1.00  0.00            
ATOM   1041  HD1 PRO    25      50.620  35.060  43.840  1.00  0.00            
ATOM   1042  HD2 PRO    25      50.600  36.780  44.250  1.00  0.00            
ATOM   1043  CG  PRO    25      49.640  36.270  42.330  1.00  0.00            
ATOM   1044  HG1 PRO    25      50.460  35.950  41.680  1.00  0.00            
ATOM   1045  HG2 PRO    25      49.270  37.290  42.290  1.00  0.00            
ATOM   1046  CB  PRO    25      48.480  35.280  42.210  1.00  0.00            
ATOM   1047  HB1 PRO    25      48.800  34.250  42.100  1.00  0.00            
ATOM   1048  HB2 PRO    25      47.890  35.620  41.360  1.00  0.00            
ATOM   1049  CA  PRO    25      47.710  35.470  43.530  1.00  0.00            
ATOM   1050  HA  PRO    25      47.010  36.310  43.550  1.00  0.00            
ATOM   1051  C   PRO    25      46.870  34.180  43.690  1.00  0.00            
ATOM   1052  O   PRO    25      47.320  33.130  44.140  1.00  0.00            
ATOM   1053  N   HYP    26      45.580  34.190  43.280  1.00  0.00            
ATOM   1054  CD2 HYP    26      44.910  35.370  42.650  1.00  0.00            
ATOM   1055 1HD2 HYP    26      45.230  35.480  41.610  1.00  0.00            
ATOM   1056 2HD2 HYP    26      45.100  36.330  43.130  1.00  0.00            
ATOM   1057  CG  HYP    26      43.470  34.970  42.830  1.00  0.00            
ATOM   1058  HG  HYP    26      42.800  35.360  42.060  1.00  0.00            
ATOM   1059  OD1 HYP    26      42.830  35.300  44.110  1.00  0.00            
ATOM   1060  HD1 HYP    26      42.040  34.760  44.030  1.00  0.00            
ATOM   1061  CB  HYP    26      43.440  33.470  42.640  1.00  0.00            
ATOM   1062  HB1 HYP    26      43.330  33.210  41.590  1.00  0.00            
ATOM   1063  HB2 HYP    26      42.670  32.950  43.220  1.00  0.00            
ATOM   1064  CA  HYP    26      44.820  33.000  43.030  1.00  0.00            
ATOM   1065  HA  HYP    26      44.830  32.470  43.980  1.00  0.00            
ATOM   1066  C   HYP    26      45.470  32.040  42.050  1.00  0.00            
ATOM   1067  O   HYP    26      46.020  32.460  41.020  1.00  0.00            
ATOM   1068  N   GLY    27      45.420  30.730  42.360  1.00  0.00            
ATOM   1069  H   GLY    27      44.940  30.430  43.190  1.00  0.00            
ATOM   1070  CA  GLY    27      46.040  29.700  41.610  1.00  0.00            
ATOM   1071  HA1 GLY    27      45.810  28.750  42.100  1.00  0.00            
ATOM   1072  HA2 GLY    27      47.120  29.840  41.560  1.00  0.00            
ATOM   1073  C   GLY    27      45.430  29.570  40.190  1.00  0.00            
ATOM   1074  O   GLY    27      44.300  30.050  39.920  1.00  0.00            
ATOM   1075  N   PRO    28      46.070  28.770  39.300  1.00  0.00            
ATOM   1076  CD  PRO    28      47.350  28.100  39.470  1.00  0.00            
ATOM   1077  HD1 PRO    28      47.130  27.050  39.660  1.00  0.00            
ATOM   1078  HD2 PRO    28      48.060  28.570  40.150  1.00  0.00            
ATOM   1079  CG  PRO    28      47.930  28.190  38.120  1.00  0.00            
ATOM   1080  HG1 PRO    28      48.710  27.440  38.020  1.00  0.00            
ATOM   1081  HG2 PRO    28      48.300  29.190  37.890  1.00  0.00            
ATOM   1082  CB  PRO    28      46.710  28.000  37.260  1.00  0.00            
ATOM   1083  HB1 PRO    28      46.410  26.950  37.320  1.00  0.00            
ATOM   1084  HB2 PRO    28      46.710  28.400  36.240  1.00  0.00            
ATOM   1085  CA  PRO    28      45.680  28.800  37.970  1.00  0.00            
ATOM   1086  HA  PRO    28      45.770  29.870  37.760  1.00  0.00            
ATOM   1087  C   PRO    28      44.260  28.240  37.710  1.00  0.00            
ATOM   1088  O   PRO    28      43.690  27.570  38.500  1.00  0.00            
ATOM   1089  N   HYP    29      43.640  28.500  36.520  1.00  0.00            
ATOM   1090  CD2 HYP    29      44.150  29.450  35.460  1.00  0.00            
ATOM   1091 1HD2 HYP    29      44.760  28.890  34.740  1.00  0.00            
ATOM   1092 2HD2 HYP    29      44.700  30.290  35.870  1.00  0.00            
ATOM   1093  CG  HYP    29      42.820  30.020  34.820  1.00  0.00            
ATOM   1094  HG  HYP    29      42.930  30.320  33.770  1.00  0.00            
ATOM   1095  OD1 HYP    29      42.310  31.110  35.640  1.00  0.00            
ATOM   1096  HD1 HYP    29      41.530  31.450  35.200  1.00  0.00            
ATOM   1097  CB  HYP    29      41.930  28.830  34.910  1.00  0.00            
ATOM   1098  HB1 HYP    29      42.260  28.150  34.130  1.00  0.00            
ATOM   1099  HB2 HYP    29      40.860  29.050  34.850  1.00  0.00            
ATOM   1100  CA  HYP    29      42.240  28.220  36.260  1.00  0.00            
ATOM   1101  HA  HYP    29      41.720  28.800  37.030  1.00  0.00            
ATOM   1102  C   HYP    29      41.750  26.790  36.480  1.00  0.00            
ATOM   1103  O   HYP    29      42.550  25.870  36.480  1.00  0.00            
ATOM   1104  N   GLY    30      40.420  26.700  36.680  1.00  0.00            
ATOM   1105  H   GLY    30      39.890  27.520  36.440  1.00  0.00            
ATOM   1106  CA  GLY    30      39.680  25.480  36.720  1.00  0.00            
ATOM   1107  HA1 GLY    30      40.310  24.770  37.250  1.00  0.00            
ATOM   1108  HA2 GLY    30      39.520  25.130  35.700  1.00  0.00            
ATOM   1109  C   GLY    30      38.390  25.480  37.570  1.00  0.00            
ATOM   1110  O   GLY    30      37.870  26.510  37.940  1.00  0.00            
ATOM   1111  N   NH2    31      37.890  24.280  37.920  1.00  0.00            
ATOM   1112  H1  NH2    31      38.470  23.500  37.630  1.00  0.00            
ATOM   1113  H2  NH2    31      37.030  24.160  38.430  1.00  0.00            
TER
