# Supplementary material for: A solution structure analysis reveals a bent collagen triple helix in the complement activation recognition molecule mannan-binding lectin
Source: J Biol Chem. 2022 Dec 15;299(2):102799. doi: 10.1016/j.jbc.2022.102799 (PMC9898670; doi:10.1016/j.jbc.2022.102799)
Supplement: top10-mblN [file mmc6.zip › 2-MBL-native_8457.pdb]

ATOM      1  CH3 ACE     1      72.190  74.180  74.700  1.00  0.00            
ATOM      2 1HH3 ACE     1      71.890  75.060  74.130  1.00  0.00            
ATOM      3 2HH3 ACE     1      71.380  73.700  75.260  1.00  0.00            
ATOM      4 3HH3 ACE     1      72.960  74.510  75.400  1.00  0.00            
ATOM      5  C   ACE     1      72.940  73.300  73.640  1.00  0.00            
ATOM      6  O   ACE     1      73.080  73.730  72.480  1.00  0.00            
ATOM      7  N   PRO     2      73.260  72.030  74.000  1.00  0.00            
ATOM      8  CD  PRO     2      73.170  71.550  75.360  1.00  0.00            
ATOM      9  HD1 PRO     2      72.270  70.970  75.550  1.00  0.00            
ATOM     10  HD2 PRO     2      73.300  72.360  76.080  1.00  0.00            
ATOM     11  CG  PRO     2      74.360  70.590  75.500  1.00  0.00            
ATOM     12  HG1 PRO     2      74.180  69.820  76.250  1.00  0.00            
ATOM     13  HG2 PRO     2      75.170  71.290  75.720  1.00  0.00            
ATOM     14  CB  PRO     2      74.500  70.010  74.080  1.00  0.00            
ATOM     15  HB1 PRO     2      73.840  69.140  74.030  1.00  0.00            
ATOM     16  HB2 PRO     2      75.500  69.620  73.890  1.00  0.00            
ATOM     17  CA  PRO     2      74.010  71.030  73.130  1.00  0.00            
ATOM     18  HA  PRO     2      74.820  71.520  72.590  1.00  0.00            
ATOM     19  C   PRO     2      73.100  70.410  72.150  1.00  0.00            
ATOM     20  O   PRO     2      71.930  70.190  72.460  1.00  0.00            
ATOM     21  N   HYP     3      73.610  69.800  71.060  1.00  0.00            
ATOM     22  CD2 HYP     3      74.950  70.070  70.490  1.00  0.00            
ATOM     23 1HD2 HYP     3      75.570  69.230  70.770  1.00  0.00            
ATOM     24 2HD2 HYP     3      75.310  71.090  70.660  1.00  0.00            
ATOM     25  CG  HYP     3      74.780  69.940  69.000  1.00  0.00            
ATOM     26  HG  HYP     3      75.710  69.650  68.510  1.00  0.00            
ATOM     27  OD1 HYP     3      74.220  71.190  68.590  1.00  0.00            
ATOM     28  HD1 HYP     3      74.140  71.250  67.630  1.00  0.00            
ATOM     29  CB  HYP     3      73.710  68.940  68.850  1.00  0.00            
ATOM     30  HB1 HYP     3      74.020  67.910  69.040  1.00  0.00            
ATOM     31  HB2 HYP     3      73.290  68.920  67.840  1.00  0.00            
ATOM     32  CA  HYP     3      72.740  69.270  69.970  1.00  0.00            
ATOM     33  HA  HYP     3      72.070  70.090  69.720  1.00  0.00            
ATOM     34  C   HYP     3      71.860  68.040  70.370  1.00  0.00            
ATOM     35  O   HYP     3      72.120  67.210  71.360  1.00  0.00            
ATOM     36  N   GLY     4      70.750  67.770  69.580  1.00  0.00            
ATOM     37  H   GLY     4      70.510  68.420  68.850  1.00  0.00            
ATOM     38  CA  GLY     4      69.990  66.520  69.720  1.00  0.00            
ATOM     39  HA1 GLY     4      69.080  66.680  69.150  1.00  0.00            
ATOM     40  HA2 GLY     4      69.770  66.340  70.780  1.00  0.00            
ATOM     41  C   GLY     4      70.740  65.230  69.270  1.00  0.00            
ATOM     42  O   GLY     4      71.880  65.250  68.900  1.00  0.00            
ATOM     43  N   PRO     5      70.040  64.070  69.290  1.00  0.00            
ATOM     44  CD  PRO     5      68.900  63.760  70.090  1.00  0.00            
ATOM     45  HD1 PRO     5      68.000  63.840  69.480  1.00  0.00            
ATOM     46  HD2 PRO     5      68.950  64.350  71.010  1.00  0.00            
ATOM     47  CG  PRO     5      69.090  62.360  70.610  1.00  0.00            
ATOM     48  HG1 PRO     5      68.210  61.970  71.120  1.00  0.00            
ATOM     49  HG2 PRO     5      69.910  62.260  71.320  1.00  0.00            
ATOM     50  CB  PRO     5      69.610  61.740  69.360  1.00  0.00            
ATOM     51  HB1 PRO     5      68.880  61.490  68.590  1.00  0.00            
ATOM     52  HB2 PRO     5      70.200  60.840  69.530  1.00  0.00            
ATOM     53  CA  PRO     5      70.570  62.790  68.870  1.00  0.00            
ATOM     54  HA  PRO     5      71.530  62.750  69.370  1.00  0.00            
ATOM     55  C   PRO     5      70.710  62.660  67.320  1.00  0.00            
ATOM     56  O   PRO     5      69.880  63.080  66.490  1.00  0.00            
ATOM     57  N   HYP     6      71.750  61.880  66.840  1.00  0.00            
ATOM     58  CD2 HYP     6      72.900  61.430  67.700  1.00  0.00            
ATOM     59 1HD2 HYP     6      72.450  60.690  68.370  1.00  0.00            
ATOM     60 2HD2 HYP     6      73.290  62.250  68.300  1.00  0.00            
ATOM     61  CG  HYP     6      74.020  60.950  66.780  1.00  0.00            
ATOM     62  HG  HYP     6      74.510  60.160  67.350  1.00  0.00            
ATOM     63  OD1 HYP     6      74.920  62.000  66.320  1.00  0.00            
ATOM     64  HD1 HYP     6      75.680  61.560  65.940  1.00  0.00            
ATOM     65  CB  HYP     6      73.130  60.340  65.680  1.00  0.00            
ATOM     66  HB1 HYP     6      72.650  59.460  66.090  1.00  0.00            
ATOM     67  HB2 HYP     6      73.710  60.180  64.770  1.00  0.00            
ATOM     68  CA  HYP     6      71.900  61.300  65.470  1.00  0.00            
ATOM     69  HA  HYP     6      72.100  62.090  64.740  1.00  0.00            
ATOM     70  C   HYP     6      70.620  60.580  65.120  1.00  0.00            
ATOM     71  O   HYP     6      70.150  59.750  65.860  1.00  0.00            
ATOM     72  N   GLY     7      70.080  61.080  64.010  1.00  0.00            
ATOM     73  H   GLY     7      70.580  61.840  63.570  1.00  0.00            
ATOM     74  CA  GLY     7      68.770  60.580  63.570  1.00  0.00            
ATOM     75  HA1 GLY     7      68.390  61.220  62.780  1.00  0.00            
ATOM     76  HA2 GLY     7      68.090  60.660  64.420  1.00  0.00            
ATOM     77  C   GLY     7      68.800  59.090  63.090  1.00  0.00            
ATOM     78  O   GLY     7      69.870  58.480  63.020  1.00  0.00            
ATOM     79  N   PRO     8      67.680  58.490  62.540  1.00  0.00            
ATOM     80  CD  PRO     8      66.380  59.140  62.490  1.00  0.00            
ATOM     81  HD1 PRO     8      66.220  59.600  61.510  1.00  0.00            
ATOM     82  HD2 PRO     8      66.340  59.850  63.320  1.00  0.00            
ATOM     83  CG  PRO     8      65.370  58.010  62.780  1.00  0.00            
ATOM     84  HG1 PRO     8      64.380  58.250  62.390  1.00  0.00            
ATOM     85  HG2 PRO     8      65.380  57.680  63.820  1.00  0.00            
ATOM     86  CB  PRO     8      65.990  56.820  62.040  1.00  0.00            
ATOM     87  HB1 PRO     8      65.730  56.900  60.990  1.00  0.00            
ATOM     88  HB2 PRO     8      65.690  55.870  62.490  1.00  0.00            
ATOM     89  CA  PRO     8      67.490  57.080  62.220  1.00  0.00            
ATOM     90  HA  PRO     8      67.780  56.530  63.120  1.00  0.00            
ATOM     91  C   PRO     8      68.240  56.630  60.970  1.00  0.00            
ATOM     92  O   PRO     8      68.610  57.360  60.150  1.00  0.00            
ATOM     93  N   HYP     9      68.500  55.300  60.830  1.00  0.00            
ATOM     94  CD2 HYP     9      68.350  54.260  61.810  1.00  0.00            
ATOM     95 1HD2 HYP     9      67.460  54.420  62.430  1.00  0.00            
ATOM     96 2HD2 HYP     9      69.210  54.180  62.470  1.00  0.00            
ATOM     97  CG  HYP     9      68.200  52.960  61.060  1.00  0.00            
ATOM     98  HG  HYP     9      67.160  52.840  60.760  1.00  0.00            
ATOM     99  OD1 HYP     9      68.600  51.920  61.940  1.00  0.00            
ATOM    100  HD1 HYP     9      67.910  51.270  62.120  1.00  0.00            
ATOM    101  CB  HYP     9      69.100  53.200  59.950  1.00  0.00            
ATOM    102  HB1 HYP     9      68.740  52.570  59.130  1.00  0.00            
ATOM    103  HB2 HYP     9      70.120  52.910  60.210  1.00  0.00            
ATOM    104  CA  HYP     9      69.000  54.670  59.600  1.00  0.00            
ATOM    105  HA  HYP     9      69.990  55.120  59.570  1.00  0.00            
ATOM    106  C   HYP     9      68.080  54.960  58.370  1.00  0.00            
ATOM    107  O   HYP     9      66.890  54.830  58.590  1.00  0.00            
ATOM    108  N   GLY    10      68.550  55.300  57.160  1.00  0.00            
ATOM    109  H   GLY    10      69.530  55.490  57.050  1.00  0.00            
ATOM    110  CA  GLY    10      67.610  55.700  56.040  1.00  0.00            
ATOM    111  HA1 GLY    10      68.160  56.210  55.250  1.00  0.00            
ATOM    112  HA2 GLY    10      66.910  56.400  56.500  1.00  0.00            
ATOM    113  C   GLY    10      66.770  54.530  55.370  1.00  0.00            
ATOM    114  O   GLY    10      66.680  53.470  56.000  1.00  0.00            
ATOM    115  N   PRO    11      66.220  54.670  54.200  1.00  0.00            
ATOM    116  CD  PRO    11      66.330  55.860  53.420  1.00  0.00            
ATOM    117  HD1 PRO    11      67.330  55.920  52.990  1.00  0.00            
ATOM    118  HD2 PRO    11      66.160  56.740  54.030  1.00  0.00            
ATOM    119  CG  PRO    11      65.290  55.800  52.290  1.00  0.00            
ATOM    120  HG1 PRO    11      65.540  56.420  51.430  1.00  0.00            
ATOM    121  HG2 PRO    11      64.320  56.090  52.710  1.00  0.00            
ATOM    122  CB  PRO    11      65.280  54.250  52.060  1.00  0.00            
ATOM    123  HB1 PRO    11      66.050  53.950  51.350  1.00  0.00            
ATOM    124  HB2 PRO    11      64.260  54.030  51.750  1.00  0.00            
ATOM    125  CA  PRO    11      65.490  53.590  53.430  1.00  0.00            
ATOM    126  HA  PRO    11      64.500  53.560  53.880  1.00  0.00            
ATOM    127  C   PRO    11      66.260  52.310  53.350  1.00  0.00            
ATOM    128  O   PRO    11      67.480  52.310  53.140  1.00  0.00            
ATOM    129  N   HYP    12      65.550  51.180  53.300  1.00  0.00            
ATOM    130  CD2 HYP    12      64.150  50.950  53.540  1.00  0.00            
ATOM    131 1HD2 HYP    12      63.560  50.970  52.620  1.00  0.00            
ATOM    132 2HD2 HYP    12      63.700  51.660  54.240  1.00  0.00            
ATOM    133  CG  HYP    12      64.120  49.540  54.170  1.00  0.00            
ATOM    134  HG  HYP    12      63.170  49.030  54.060  1.00  0.00            
ATOM    135  OD1 HYP    12      64.320  49.770  55.570  1.00  0.00            
ATOM    136  HD1 HYP    12      64.430  48.900  55.940  1.00  0.00            
ATOM    137  CB  HYP    12      65.280  48.800  53.490  1.00  0.00            
ATOM    138  HB1 HYP    12      64.900  48.430  52.540  1.00  0.00            
ATOM    139  HB2 HYP    12      65.640  48.010  54.140  1.00  0.00            
ATOM    140  CA  HYP    12      66.290  49.910  53.240  1.00  0.00            
ATOM    141  HA  HYP    12      66.960  49.870  54.100  1.00  0.00            
ATOM    142  C   HYP    12      67.130  49.690  51.960  1.00  0.00            
ATOM    143  O   HYP    12      66.950  50.440  51.000  1.00  0.00            
ATOM    144  N   GLY    13      68.130  48.750  51.980  1.00  0.00            
ATOM    145  H   GLY    13      68.320  48.280  52.850  1.00  0.00            
ATOM    146  CA  GLY    13      68.980  48.470  50.850  1.00  0.00            
ATOM    147  HA1 GLY    13      69.830  47.830  51.090  1.00  0.00            
ATOM    148  HA2 GLY    13      69.490  49.360  50.480  1.00  0.00            
ATOM    149  C   GLY    13      68.210  47.740  49.760  1.00  0.00            
ATOM    150  O   GLY    13      67.640  46.700  50.060  1.00  0.00            
ATOM    151  N   GLU    14      68.250  48.170  48.530  1.00  0.00            
ATOM    152  H   GLU    14      68.840  48.940  48.240  1.00  0.00            
ATOM    153  CA  GLU    14      67.340  47.690  47.480  1.00  0.00            
ATOM    154  HA  GLU    14      66.400  47.640  48.050  1.00  0.00            
ATOM    155  CB  GLU    14      67.190  48.860  46.420  1.00  0.00            
ATOM    156  HB1 GLU    14      68.010  49.030  45.730  1.00  0.00            
ATOM    157  HB2 GLU    14      67.160  49.870  46.820  1.00  0.00            
ATOM    158  CG  GLU    14      65.870  48.700  45.620  1.00  0.00            
ATOM    159  HG1 GLU    14      64.940  48.650  46.180  1.00  0.00            
ATOM    160  HG2 GLU    14      65.910  47.890  44.900  1.00  0.00            
ATOM    161  CD  GLU    14      65.630  49.980  44.850  1.00  0.00            
ATOM    162  OE1 GLU    14      66.250  50.180  43.810  1.00  0.00            
ATOM    163  OE2 GLU    14      64.780  50.790  45.220  1.00  0.00            
ATOM    164  C   GLU    14      67.430  46.280  46.800  1.00  0.00            
ATOM    165  O   GLU    14      66.370  45.690  46.730  1.00  0.00            
ATOM    166  N   PRO    15      68.550  45.600  46.530  1.00  0.00            
ATOM    167  CD  PRO    15      68.700  44.230  46.360  1.00  0.00            
ATOM    168  HD1 PRO    15      68.010  43.880  45.600  1.00  0.00            
ATOM    169  HD2 PRO    15      68.570  43.770  47.330  1.00  0.00            
ATOM    170  CG  PRO    15      70.170  43.820  46.070  1.00  0.00            
ATOM    171  HG1 PRO    15      70.370  43.630  45.020  1.00  0.00            
ATOM    172  HG2 PRO    15      70.390  42.970  46.720  1.00  0.00            
ATOM    173  CB  PRO    15      70.880  45.100  46.570  1.00  0.00            
ATOM    174  HB1 PRO    15      71.800  45.260  46.010  1.00  0.00            
ATOM    175  HB2 PRO    15      71.060  44.820  47.610  1.00  0.00            
ATOM    176  CA  PRO    15      69.890  46.280  46.400  1.00  0.00            
ATOM    177  HA  PRO    15      70.020  47.020  47.190  1.00  0.00            
ATOM    178  C   PRO    15      70.050  47.010  45.060  1.00  0.00            
ATOM    179  O   PRO    15      69.230  46.810  44.160  1.00  0.00            
ATOM    180  N   GLY    16      70.930  47.950  45.030  1.00  0.00            
ATOM    181  H   GLY    16      71.540  48.040  45.830  1.00  0.00            
ATOM    182  CA  GLY    16      70.900  48.990  43.980  1.00  0.00            
ATOM    183  HA1 GLY    16      71.600  49.780  44.280  1.00  0.00            
ATOM    184  HA2 GLY    16      69.900  49.380  43.810  1.00  0.00            
ATOM    185  C   GLY    16      71.440  48.540  42.590  1.00  0.00            
ATOM    186  O   GLY    16      71.040  49.140  41.580  1.00  0.00            
ATOM    187  N   GLN    17      72.230  47.400  42.540  1.00  0.00            
ATOM    188  H   GLN    17      72.530  47.090  43.450  1.00  0.00            
ATOM    189  CA  GLN    17      72.540  46.580  41.380  1.00  0.00            
ATOM    190  HA  GLN    17      72.160  47.140  40.520  1.00  0.00            
ATOM    191  CB  GLN    17      74.090  46.410  41.200  1.00  0.00            
ATOM    192  HB1 GLN    17      74.270  45.600  40.490  1.00  0.00            
ATOM    193  HB2 GLN    17      74.550  46.150  42.150  1.00  0.00            
ATOM    194  CG  GLN    17      74.930  47.690  40.820  1.00  0.00            
ATOM    195  HG1 GLN    17      75.960  47.540  41.120  1.00  0.00            
ATOM    196  HG2 GLN    17      74.540  48.610  41.240  1.00  0.00            
ATOM    197  CD  GLN    17      74.890  47.930  39.320  1.00  0.00            
ATOM    198  OE1 GLN    17      74.050  48.710  38.830  1.00  0.00            
ATOM    199  NE2 GLN    17      75.690  47.220  38.610  1.00  0.00            
ATOM    200 1HE2 GLN    17      76.350  46.580  39.020  1.00  0.00            
ATOM    201 2HE2 GLN    17      75.580  47.340  37.610  1.00  0.00            
ATOM    202  C   GLN    17      71.750  45.240  41.350  1.00  0.00            
ATOM    203  O   GLN    17      72.140  44.290  40.690  1.00  0.00            
ATOM    204  N   GLY    18      70.620  45.200  42.010  1.00  0.00            
ATOM    205  H   GLY    18      70.300  46.060  42.440  1.00  0.00            
ATOM    206  CA  GLY    18      69.740  44.080  41.990  1.00  0.00            
ATOM    207  HA1 GLY    18      69.100  44.140  42.870  1.00  0.00            
ATOM    208  HA2 GLY    18      70.190  43.090  42.110  1.00  0.00            
ATOM    209  C   GLY    18      68.800  44.050  40.770  1.00  0.00            
ATOM    210  O   GLY    18      68.490  45.110  40.200  1.00  0.00            
ATOM    211  N   LEU    19      68.280  42.880  40.420  1.00  0.00            
ATOM    212  H   LEU    19      68.510  42.070  40.970  1.00  0.00            
ATOM    213  CA  LEU    19      67.510  42.650  39.210  1.00  0.00            
ATOM    214  HA  LEU    19      67.290  43.610  38.750  1.00  0.00            
ATOM    215  CB  LEU    19      68.380  41.760  38.260  1.00  0.00            
ATOM    216  HB1 LEU    19      67.830  41.510  37.350  1.00  0.00            
ATOM    217  HB2 LEU    19      68.470  40.810  38.780  1.00  0.00            
ATOM    218  CG  LEU    19      69.840  42.290  37.900  1.00  0.00            
ATOM    219  HG  LEU    19      70.320  42.500  38.850  1.00  0.00            
ATOM    220  CD1 LEU    19      70.630  41.260  37.180  1.00  0.00            
ATOM    221 1HD1 LEU    19      70.130  40.940  36.260  1.00  0.00            
ATOM    222 2HD1 LEU    19      71.680  41.500  37.060  1.00  0.00            
ATOM    223 3HD1 LEU    19      70.740  40.310  37.700  1.00  0.00            
ATOM    224  CD2 LEU    19      69.890  43.600  37.090  1.00  0.00            
ATOM    225 1HD2 LEU    19      69.340  43.580  36.150  1.00  0.00            
ATOM    226 2HD2 LEU    19      69.470  44.370  37.730  1.00  0.00            
ATOM    227 3HD2 LEU    19      70.930  43.840  36.880  1.00  0.00            
ATOM    228  C   LEU    19      66.170  42.050  39.350  1.00  0.00            
ATOM    229  O   LEU    19      65.840  41.460  40.330  1.00  0.00            
ATOM    230  N   ARG    20      65.360  42.190  38.320  1.00  0.00            
ATOM    231  H   ARG    20      65.800  42.630  37.530  1.00  0.00            
ATOM    232  CA  ARG    20      63.860  42.020  38.330  1.00  0.00            
ATOM    233  HA  ARG    20      63.510  42.350  39.300  1.00  0.00            
ATOM    234  CB  ARG    20      63.170  42.930  37.330  1.00  0.00            
ATOM    235  HB1 ARG    20      63.440  42.540  36.350  1.00  0.00            
ATOM    236  HB2 ARG    20      63.590  43.920  37.550  1.00  0.00            
ATOM    237  CG  ARG    20      61.670  42.980  37.550  1.00  0.00            
ATOM    238  HG1 ARG    20      61.410  43.270  38.560  1.00  0.00            
ATOM    239  HG2 ARG    20      61.230  42.010  37.330  1.00  0.00            
ATOM    240  CD  ARG    20      60.970  44.140  36.810  1.00  0.00            
ATOM    241  HD1 ARG    20      61.640  45.000  36.710  1.00  0.00            
ATOM    242  HD2 ARG    20      60.160  44.530  37.430  1.00  0.00            
ATOM    243  NE  ARG    20      60.420  43.680  35.520  1.00  0.00            
ATOM    244  HE  ARG    20      60.590  42.740  35.210  1.00  0.00            
ATOM    245  CZ  ARG    20      59.830  44.360  34.530  1.00  0.00            
ATOM    246  NH1 ARG    20      59.350  45.560  34.660  1.00  0.00            
ATOM    247 1HH1 ARG    20      59.310  46.000  35.570  1.00  0.00            
ATOM    248 2HH1 ARG    20      58.650  45.890  34.020  1.00  0.00            
ATOM    249  NH2 ARG    20      59.670  43.810  33.380  1.00  0.00            
ATOM    250 1HH2 ARG    20      60.070  42.920  33.130  1.00  0.00            
ATOM    251 2HH2 ARG    20      59.440  44.410  32.600  1.00  0.00            
ATOM    252  C   ARG    20      63.480  40.570  38.120  1.00  0.00            
ATOM    253  O   ARG    20      63.820  40.010  37.050  1.00  0.00            
ATOM    254  N   GLY    21      62.730  39.960  39.050  1.00  0.00            
ATOM    255  H   GLY    21      62.500  40.480  39.880  1.00  0.00            
ATOM    256  CA  GLY    21      62.140  38.660  38.840  1.00  0.00            
ATOM    257  HA1 GLY    21      61.820  38.280  39.810  1.00  0.00            
ATOM    258  HA2 GLY    21      62.870  37.980  38.390  1.00  0.00            
ATOM    259  C   GLY    21      60.970  38.620  37.900  1.00  0.00            
ATOM    260  O   GLY    21      60.600  39.620  37.350  1.00  0.00            
ATOM    261  N   PRO    22      60.590  37.360  37.400  1.00  0.00            
ATOM    262  CD  PRO    22      61.230  36.120  37.810  1.00  0.00            
ATOM    263  HD1 PRO    22      61.150  36.220  38.900  1.00  0.00            
ATOM    264  HD2 PRO    22      62.190  36.120  37.290  1.00  0.00            
ATOM    265  CG  PRO    22      60.310  34.990  37.360  1.00  0.00            
ATOM    266  HG1 PRO    22      59.590  34.690  38.120  1.00  0.00            
ATOM    267  HG2 PRO    22      60.940  34.120  37.130  1.00  0.00            
ATOM    268  CB  PRO    22      59.690  35.680  36.100  1.00  0.00            
ATOM    269  HB1 PRO    22      58.690  35.310  35.840  1.00  0.00            
ATOM    270  HB2 PRO    22      60.430  35.470  35.340  1.00  0.00            
ATOM    271  CA  PRO    22      59.650  37.240  36.320  1.00  0.00            
ATOM    272  HA  PRO    22      59.970  37.800  35.450  1.00  0.00            
ATOM    273  C   PRO    22      58.230  37.620  36.660  1.00  0.00            
ATOM    274  O   PRO    22      57.850  37.700  37.830  1.00  0.00            
ATOM    275  N   HYP    23      57.280  37.880  35.640  1.00  0.00            
ATOM    276  CD2 HYP    23      57.570  37.840  34.230  1.00  0.00            
ATOM    277 1HD2 HYP    23      57.230  36.930  33.740  1.00  0.00            
ATOM    278 2HD2 HYP    23      58.630  37.830  33.960  1.00  0.00            
ATOM    279  CG  HYP    23      56.710  38.960  33.700  1.00  0.00            
ATOM    280  HG  HYP    23      56.600  38.740  32.630  1.00  0.00            
ATOM    281  OD1 HYP    23      57.330  40.190  33.840  1.00  0.00            
ATOM    282  HD1 HYP    23      56.890  40.720  33.170  1.00  0.00            
ATOM    283  CB  HYP    23      55.450  39.020  34.570  1.00  0.00            
ATOM    284  HB1 HYP    23      54.600  38.440  34.230  1.00  0.00            
ATOM    285  HB2 HYP    23      54.980  40.000  34.680  1.00  0.00            
ATOM    286  CA  HYP    23      55.900  38.440  35.900  1.00  0.00            
ATOM    287  HA  HYP    23      56.010  39.260  36.610  1.00  0.00            
ATOM    288  C   HYP    23      54.900  37.390  36.410  1.00  0.00            
ATOM    289  O   HYP    23      55.100  36.180  36.220  1.00  0.00            
ATOM    290  N   GLY    24      53.890  37.790  37.120  1.00  0.00            
ATOM    291  H   GLY    24      53.970  38.790  37.240  1.00  0.00            
ATOM    292  CA  GLY    24      53.120  36.850  38.010  1.00  0.00            
ATOM    293  HA1 GLY    24      52.510  37.540  38.600  1.00  0.00            
ATOM    294  HA2 GLY    24      53.760  36.360  38.740  1.00  0.00            
ATOM    295  C   GLY    24      52.090  36.020  37.310  1.00  0.00            
ATOM    296  O   GLY    24      52.000  36.120  36.090  1.00  0.00            
ATOM    297  N   PRO    25      51.230  35.270  38.040  1.00  0.00            
ATOM    298  CD  PRO    25      51.300  34.850  39.430  1.00  0.00            
ATOM    299  HD1 PRO    25      50.660  35.590  39.910  1.00  0.00            
ATOM    300  HD2 PRO    25      52.330  34.920  39.820  1.00  0.00            
ATOM    301  CG  PRO    25      50.830  33.400  39.610  1.00  0.00            
ATOM    302  HG1 PRO    25      50.370  33.390  40.600  1.00  0.00            
ATOM    303  HG2 PRO    25      51.690  32.740  39.590  1.00  0.00            
ATOM    304  CB  PRO    25      49.990  33.260  38.320  1.00  0.00            
ATOM    305  HB1 PRO    25      48.960  33.230  38.640  1.00  0.00            
ATOM    306  HB2 PRO    25      50.160  32.360  37.740  1.00  0.00            
ATOM    307  CA  PRO    25      50.240  34.380  37.350  1.00  0.00            
ATOM    308  HA  PRO    25      50.740  33.990  36.470  1.00  0.00            
ATOM    309  C   PRO    25      48.900  35.090  36.940  1.00  0.00            
ATOM    310  O   PRO    25      48.720  36.220  37.360  1.00  0.00            
ATOM    311  N   HYP    26      48.010  34.530  36.140  1.00  0.00            
ATOM    312  CD2 HYP    26      48.370  33.360  35.350  1.00  0.00            
ATOM    313 1HD2 HYP    26      48.540  32.490  35.970  1.00  0.00            
ATOM    314 2HD2 HYP    26      49.210  33.580  34.690  1.00  0.00            
ATOM    315  CG  HYP    26      47.200  33.310  34.430  1.00  0.00            
ATOM    316  HG  HYP    26      46.840  32.310  34.170  1.00  0.00            
ATOM    317  OD1 HYP    26      47.550  33.940  33.170  1.00  0.00            
ATOM    318  HD1 HYP    26      46.720  34.090  32.710  1.00  0.00            
ATOM    319  CB  HYP    26      46.030  34.100  35.000  1.00  0.00            
ATOM    320  HB1 HYP    26      45.460  33.490  35.700  1.00  0.00            
ATOM    321  HB2 HYP    26      45.400  34.530  34.220  1.00  0.00            
ATOM    322  CA  HYP    26      46.730  35.150  35.810  1.00  0.00            
ATOM    323  HA  HYP    26      46.880  36.010  35.160  1.00  0.00            
ATOM    324  C   HYP    26      45.840  35.600  36.990  1.00  0.00            
ATOM    325  O   HYP    26      45.800  34.950  38.060  1.00  0.00            
ATOM    326  N   GLY    27      45.170  36.740  36.880  1.00  0.00            
ATOM    327  H   GLY    27      45.260  37.350  36.080  1.00  0.00            
ATOM    328  CA  GLY    27      44.280  37.190  37.890  1.00  0.00            
ATOM    329  HA1 GLY    27      43.990  38.210  37.630  1.00  0.00            
ATOM    330  HA2 GLY    27      44.740  37.220  38.880  1.00  0.00            
ATOM    331  C   GLY    27      43.040  36.340  38.140  1.00  0.00            
ATOM    332  O   GLY    27      42.790  35.400  37.420  1.00  0.00            
ATOM    333  N   PRO    28      42.190  36.700  39.110  1.00  0.00            
ATOM    334  CD  PRO    28      42.560  37.650  40.100  1.00  0.00            
ATOM    335  HD1 PRO    28      42.750  38.640  39.680  1.00  0.00            
ATOM    336  HD2 PRO    28      43.510  37.380  40.560  1.00  0.00            
ATOM    337  CG  PRO    28      41.460  37.680  41.090  1.00  0.00            
ATOM    338  HG1 PRO    28      40.870  38.570  40.890  1.00  0.00            
ATOM    339  HG2 PRO    28      41.840  37.860  42.100  1.00  0.00            
ATOM    340  CB  PRO    28      40.700  36.410  40.900  1.00  0.00            
ATOM    341  HB1 PRO    28      39.660  36.560  41.170  1.00  0.00            
ATOM    342  HB2 PRO    28      41.160  35.680  41.580  1.00  0.00            
ATOM    343  CA  PRO    28      40.910  36.020  39.440  1.00  0.00            
ATOM    344  HA  PRO    28      41.110  34.960  39.330  1.00  0.00            
ATOM    345  C   PRO    28      39.770  36.390  38.460  1.00  0.00            
ATOM    346  O   PRO    28      39.930  37.220  37.570  1.00  0.00            
ATOM    347  N   HYP    29      38.520  35.820  38.600  1.00  0.00            
ATOM    348  CD2 HYP    29      38.090  34.670  39.450  1.00  0.00            
ATOM    349 1HD2 HYP    29      37.670  35.000  40.400  1.00  0.00            
ATOM    350 2HD2 HYP    29      38.910  33.970  39.600  1.00  0.00            
ATOM    351  CG  HYP    29      36.910  33.920  38.740  1.00  0.00            
ATOM    352  HG  HYP    29      36.290  33.330  39.420  1.00  0.00            
ATOM    353  OD1 HYP    29      37.370  33.100  37.700  1.00  0.00            
ATOM    354  HD1 HYP    29      37.910  32.440  38.140  1.00  0.00            
ATOM    355  CB  HYP    29      36.200  35.220  38.210  1.00  0.00            
ATOM    356  HB1 HYP    29      35.590  35.650  39.010  1.00  0.00            
ATOM    357  HB2 HYP    29      35.610  35.000  37.320  1.00  0.00            
ATOM    358  CA  HYP    29      37.360  36.210  37.840  1.00  0.00            
ATOM    359  HA  HYP    29      37.560  36.060  36.780  1.00  0.00            
ATOM    360  C   HYP    29      37.020  37.690  38.080  1.00  0.00            
ATOM    361  O   HYP    29      37.260  38.240  39.160  1.00  0.00            
ATOM    362  N   GLY    30      36.370  38.390  37.070  1.00  0.00            
ATOM    363  H   GLY    30      36.110  37.890  36.230  1.00  0.00            
ATOM    364  CA  GLY    30      35.940  39.790  37.100  1.00  0.00            
ATOM    365  HA1 GLY    30      35.480  40.030  36.140  1.00  0.00            
ATOM    366  HA2 GLY    30      36.840  40.400  37.230  1.00  0.00            
ATOM    367  C   GLY    30      34.800  40.120  38.130  1.00  0.00            
ATOM    368  O   GLY    30      33.700  39.520  38.090  1.00  0.00            
ATOM    369  N   NH2    31      34.830  41.160  38.980  1.00  0.00            
ATOM    370  H1  NH2    31      35.580  41.840  39.030  1.00  0.00            
ATOM    371  H2  NH2    31      34.020  41.340  39.550  1.00  0.00            
ATOM    372  CH3 ACE     1      69.370  72.630  72.220  1.00  0.00            
ATOM    373 1HH3 ACE     1      70.060  73.470  72.080  1.00  0.00            
ATOM    374 2HH3 ACE     1      68.570  72.920  72.890  1.00  0.00            
ATOM    375 3HH3 ACE     1      69.860  71.770  72.690  1.00  0.00            
ATOM    376  C   ACE     1      68.820  72.250  70.870  1.00  0.00            
ATOM    377  O   ACE     1      67.690  71.820  70.780  1.00  0.00            
ATOM    378  N   PRO     2      69.580  72.460  69.710  1.00  0.00            
ATOM    379  CD  PRO     2      70.990  72.780  69.730  1.00  0.00            
ATOM    380  HD1 PRO     2      71.440  72.040  70.400  1.00  0.00            
ATOM    381  HD2 PRO     2      71.140  73.800  70.060  1.00  0.00            
ATOM    382  CG  PRO     2      71.500  72.630  68.310  1.00  0.00            
ATOM    383  HG1 PRO     2      71.680  71.590  68.030  1.00  0.00            
ATOM    384  HG2 PRO     2      72.380  73.240  68.070  1.00  0.00            
ATOM    385  CB  PRO     2      70.250  73.050  67.570  1.00  0.00            
ATOM    386  HB1 PRO     2      70.290  72.680  66.550  1.00  0.00            
ATOM    387  HB2 PRO     2      70.090  74.130  67.590  1.00  0.00            
ATOM    388  CA  PRO     2      69.160  72.410  68.350  1.00  0.00            
ATOM    389  HA  PRO     2      68.210  72.890  68.120  1.00  0.00            
ATOM    390  C   PRO     2      69.040  70.950  67.830  1.00  0.00            
ATOM    391  O   PRO     2      69.640  70.030  68.400  1.00  0.00            
ATOM    392  N   HYP     3      68.320  70.640  66.720  1.00  0.00            
ATOM    393  CD2 HYP     3      67.350  71.490  66.020  1.00  0.00            
ATOM    394 1HD2 HYP     3      67.870  72.020  65.220  1.00  0.00            
ATOM    395 2HD2 HYP     3      66.810  72.200  66.650  1.00  0.00            
ATOM    396  CG  HYP     3      66.300  70.560  65.490  1.00  0.00            
ATOM    397  HG  HYP     3      65.760  70.850  64.600  1.00  0.00            
ATOM    398  OD1 HYP     3      65.290  70.190  66.430  1.00  0.00            
ATOM    399  HD1 HYP     3      64.800  70.940  66.790  1.00  0.00            
ATOM    400  CB  HYP     3      67.160  69.340  65.060  1.00  0.00            
ATOM    401  HB1 HYP     3      67.680  69.680  64.170  1.00  0.00            
ATOM    402  HB2 HYP     3      66.610  68.420  64.820  1.00  0.00            
ATOM    403  CA  HYP     3      68.170  69.290  66.210  1.00  0.00            
ATOM    404  HA  HYP     3      67.630  68.720  66.970  1.00  0.00            
ATOM    405  C   HYP     3      69.450  68.560  65.980  1.00  0.00            
ATOM    406  O   HYP     3      70.520  69.100  65.650  1.00  0.00            
ATOM    407  N   GLY     4      69.340  67.250  66.130  1.00  0.00            
ATOM    408  H   GLY     4      68.520  67.000  66.660  1.00  0.00            
ATOM    409  CA  GLY     4      70.500  66.350  65.960  1.00  0.00            
ATOM    410  HA1 GLY     4      70.310  65.360  66.370  1.00  0.00            
ATOM    411  HA2 GLY     4      71.330  66.910  66.400  1.00  0.00            
ATOM    412  C   GLY     4      70.900  66.160  64.490  1.00  0.00            
ATOM    413  O   GLY     4      70.110  66.520  63.600  1.00  0.00            
ATOM    414  N   PRO     5      72.160  65.690  64.200  1.00  0.00            
ATOM    415  CD  PRO     5      73.000  65.170  65.200  1.00  0.00            
ATOM    416  HD1 PRO     5      72.430  64.420  65.750  1.00  0.00            
ATOM    417  HD2 PRO     5      73.380  65.980  65.810  1.00  0.00            
ATOM    418  CG  PRO     5      74.180  64.500  64.500  1.00  0.00            
ATOM    419  HG1 PRO     5      73.820  63.480  64.450  1.00  0.00            
ATOM    420  HG2 PRO     5      75.100  64.530  65.080  1.00  0.00            
ATOM    421  CB  PRO     5      74.140  65.180  63.110  1.00  0.00            
ATOM    422  HB1 PRO     5      74.540  64.500  62.360  1.00  0.00            
ATOM    423  HB2 PRO     5      74.600  66.170  63.210  1.00  0.00            
ATOM    424  CA  PRO     5      72.610  65.500  62.840  1.00  0.00            
ATOM    425  HA  PRO     5      72.480  66.390  62.220  1.00  0.00            
ATOM    426  C   PRO     5      71.760  64.470  62.110  1.00  0.00            
ATOM    427  O   PRO     5      71.070  63.660  62.780  1.00  0.00            
ATOM    428  N   HYP     6      71.920  64.360  60.800  1.00  0.00            
ATOM    429  CD2 HYP     6      72.690  65.200  59.900  1.00  0.00            
ATOM    430 1HD2 HYP     6      73.740  64.910  59.900  1.00  0.00            
ATOM    431 2HD2 HYP     6      72.560  66.230  60.220  1.00  0.00            
ATOM    432  CG  HYP     6      72.110  65.020  58.530  1.00  0.00            
ATOM    433  HG  HYP     6      72.820  65.220  57.730  1.00  0.00            
ATOM    434  OD1 HYP     6      71.010  65.860  58.390  1.00  0.00            
ATOM    435  HD1 HYP     6      70.970  66.170  57.490  1.00  0.00            
ATOM    436  CB  HYP     6      71.750  63.530  58.490  1.00  0.00            
ATOM    437  HB1 HYP     6      72.630  62.980  58.170  1.00  0.00            
ATOM    438  HB2 HYP     6      70.950  63.320  57.780  1.00  0.00            
ATOM    439  CA  HYP     6      71.310  63.310  59.940  1.00  0.00            
ATOM    440  HA  HYP     6      70.230  63.440  60.050  1.00  0.00            
ATOM    441  C   HYP     6      71.650  61.920  60.490  1.00  0.00            
ATOM    442  O   HYP     6      72.730  61.760  61.020  1.00  0.00            
ATOM    443  N   GLY     7      70.810  61.030  60.160  1.00  0.00            
ATOM    444  H   GLY     7      69.930  61.280  59.730  1.00  0.00            
ATOM    445  CA  GLY     7      71.040  59.570  60.410  1.00  0.00            
ATOM    446  HA1 GLY     7      70.080  59.050  60.390  1.00  0.00            
ATOM    447  HA2 GLY     7      71.500  59.460  61.390  1.00  0.00            
ATOM    448  C   GLY     7      72.040  58.760  59.540  1.00  0.00            
ATOM    449  O   GLY     7      72.450  59.220  58.530  1.00  0.00            
ATOM    450  N   PRO     8      72.400  57.490  59.910  1.00  0.00            
ATOM    451  CD  PRO     8      72.040  56.910  61.240  1.00  0.00            
ATOM    452  HD1 PRO     8      71.000  56.980  61.540  1.00  0.00            
ATOM    453  HD2 PRO     8      72.680  57.390  61.990  1.00  0.00            
ATOM    454  CG  PRO     8      72.550  55.440  61.220  1.00  0.00            
ATOM    455  HG1 PRO     8      71.860  54.780  60.700  1.00  0.00            
ATOM    456  HG2 PRO     8      72.870  54.990  62.160  1.00  0.00            
ATOM    457  CB  PRO     8      73.770  55.590  60.260  1.00  0.00            
ATOM    458  HB1 PRO     8      74.060  54.640  59.810  1.00  0.00            
ATOM    459  HB2 PRO     8      74.570  55.990  60.880  1.00  0.00            
ATOM    460  CA  PRO     8      73.320  56.620  59.210  1.00  0.00            
ATOM    461  HA  PRO     8      74.260  57.070  58.890  1.00  0.00            
ATOM    462  C   PRO     8      72.640  55.950  57.940  1.00  0.00            
ATOM    463  O   PRO     8      71.400  55.830  57.840  1.00  0.00            
ATOM    464  N   HYP     9      73.400  55.180  57.130  1.00  0.00            
ATOM    465  CD2 HYP     9      74.860  55.090  57.060  1.00  0.00            
ATOM    466 1HD2 HYP     9      75.230  54.480  57.890  1.00  0.00            
ATOM    467 2HD2 HYP     9      75.290  56.100  57.120  1.00  0.00            
ATOM    468  CG  HYP     9      75.190  54.530  55.690  1.00  0.00            
ATOM    469  HG  HYP     9      76.140  53.990  55.730  1.00  0.00            
ATOM    470  OD1 HYP     9      75.260  55.640  54.800  1.00  0.00            
ATOM    471  HD1 HYP     9      76.160  55.980  54.870  1.00  0.00            
ATOM    472  CB  HYP     9      73.990  53.600  55.380  1.00  0.00            
ATOM    473  HB1 HYP     9      74.090  52.640  55.890  1.00  0.00            
ATOM    474  HB2 HYP     9      73.880  53.350  54.320  1.00  0.00            
ATOM    475  CA  HYP     9      72.900  54.410  55.970  1.00  0.00            
ATOM    476  HA  HYP     9      72.400  55.090  55.280  1.00  0.00            
ATOM    477  C   HYP     9      71.830  53.410  56.440  1.00  0.00            
ATOM    478  O   HYP     9      71.850  52.900  57.570  1.00  0.00            
ATOM    479  N   GLY    10      70.850  53.140  55.600  1.00  0.00            
ATOM    480  H   GLY    10      70.740  53.580  54.700  1.00  0.00            
ATOM    481  CA  GLY    10      69.680  52.280  56.030  1.00  0.00            
ATOM    482  HA1 GLY    10      68.930  52.330  55.240  1.00  0.00            
ATOM    483  HA2 GLY    10      69.190  52.720  56.890  1.00  0.00            
ATOM    484  C   GLY    10      69.890  50.760  56.340  1.00  0.00            
ATOM    485  O   GLY    10      71.040  50.270  56.310  1.00  0.00            
ATOM    486  N   PRO    11      68.840  50.030  56.710  1.00  0.00            
ATOM    487  CD  PRO    11      67.550  50.500  57.100  1.00  0.00            
ATOM    488  HD1 PRO    11      66.850  50.440  56.270  1.00  0.00            
ATOM    489  HD2 PRO    11      67.550  51.500  57.540  1.00  0.00            
ATOM    490  CG  PRO    11      67.010  49.510  58.150  1.00  0.00            
ATOM    491  HG1 PRO    11      65.930  49.570  58.240  1.00  0.00            
ATOM    492  HG2 PRO    11      67.540  49.610  59.100  1.00  0.00            
ATOM    493  CB  PRO    11      67.510  48.200  57.450  1.00  0.00            
ATOM    494  HB1 PRO    11      66.810  48.100  56.620  1.00  0.00            
ATOM    495  HB2 PRO    11      67.480  47.340  58.120  1.00  0.00            
ATOM    496  CA  PRO    11      68.920  48.620  57.030  1.00  0.00            
ATOM    497  HA  PRO    11      69.610  48.410  57.850  1.00  0.00            
ATOM    498  C   PRO    11      69.410  47.750  55.820  1.00  0.00            
ATOM    499  O   PRO    11      69.000  47.980  54.650  1.00  0.00            
ATOM    500  N   HYP    12      70.350  46.840  56.080  1.00  0.00            
ATOM    501  CD2 HYP    12      70.960  46.300  57.300  1.00  0.00            
ATOM    502 1HD2 HYP    12      70.250  45.560  57.660  1.00  0.00            
ATOM    503 2HD2 HYP    12      70.970  47.130  58.000  1.00  0.00            
ATOM    504  CG  HYP    12      72.380  45.830  56.900  1.00  0.00            
ATOM    505  HG  HYP    12      72.790  45.010  57.490  1.00  0.00            
ATOM    506  OD1 HYP    12      73.260  46.920  56.820  1.00  0.00            
ATOM    507  HD1 HYP    12      74.160  46.590  56.750  1.00  0.00            
ATOM    508  CB  HYP    12      72.150  45.320  55.530  1.00  0.00            
ATOM    509  HB1 HYP    12      71.800  44.290  55.620  1.00  0.00            
ATOM    510  HB2 HYP    12      73.090  45.370  54.980  1.00  0.00            
ATOM    511  CA  HYP    12      71.090  46.180  54.980  1.00  0.00            
ATOM    512  HA  HYP    12      71.640  46.930  54.420  1.00  0.00            
ATOM    513  C   HYP    12      70.100  45.340  54.140  1.00  0.00            
ATOM    514  O   HYP    12      69.070  44.810  54.590  1.00  0.00            
ATOM    515  N   GLY    13      70.410  45.200  52.850  1.00  0.00            
ATOM    516  H   GLY    13      71.210  45.720  52.520  1.00  0.00            
ATOM    517  CA  GLY    13      69.860  44.150  51.980  1.00  0.00            
ATOM    518  HA1 GLY    13      69.990  44.430  50.930  1.00  0.00            
ATOM    519  HA2 GLY    13      68.780  44.100  52.050  1.00  0.00            
ATOM    520  C   GLY    13      70.380  42.750  52.140  1.00  0.00            
ATOM    521  O   GLY    13      71.560  42.670  52.450  1.00  0.00            
ATOM    522  N   GLU    14      69.510  41.720  52.080  1.00  0.00            
ATOM    523  H   GLU    14      68.540  41.870  51.830  1.00  0.00            
ATOM    524  CA  GLU    14      70.030  40.310  52.290  1.00  0.00            
ATOM    525  HA  GLU    14      70.680  40.300  53.170  1.00  0.00            
ATOM    526  CB  GLU    14      68.790  39.380  52.550  1.00  0.00            
ATOM    527  HB1 GLU    14      69.020  38.320  52.440  1.00  0.00            
ATOM    528  HB2 GLU    14      68.070  39.590  51.760  1.00  0.00            
ATOM    529  CG  GLU    14      67.950  39.610  53.900  1.00  0.00            
ATOM    530  HG1 GLU    14      67.080  38.960  53.860  1.00  0.00            
ATOM    531  HG2 GLU    14      67.680  40.640  54.120  1.00  0.00            
ATOM    532  CD  GLU    14      68.720  39.220  55.150  1.00  0.00            
ATOM    533  OE1 GLU    14      68.180  39.530  56.220  1.00  0.00            
ATOM    534  OE2 GLU    14      69.860  38.580  55.190  1.00  0.00            
ATOM    535  C   GLU    14      70.950  39.820  51.070  1.00  0.00            
ATOM    536  O   GLU    14      71.000  40.380  50.000  1.00  0.00            
ATOM    537  N   PRO    15      71.680  38.730  51.210  1.00  0.00            
ATOM    538  CD  PRO    15      72.110  38.140  52.530  1.00  0.00            
ATOM    539  HD1 PRO    15      71.290  37.500  52.840  1.00  0.00            
ATOM    540  HD2 PRO    15      72.400  38.970  53.180  1.00  0.00            
ATOM    541  CG  PRO    15      73.330  37.310  52.230  1.00  0.00            
ATOM    542  HG1 PRO    15      73.470  36.530  52.980  1.00  0.00            
ATOM    543  HG2 PRO    15      74.270  37.830  52.050  1.00  0.00            
ATOM    544  CB  PRO    15      72.860  36.770  50.870  1.00  0.00            
ATOM    545  HB1 PRO    15      72.120  36.010  51.080  1.00  0.00            
ATOM    546  HB2 PRO    15      73.710  36.360  50.320  1.00  0.00            
ATOM    547  CA  PRO    15      72.220  37.910  50.130  1.00  0.00            
ATOM    548  HA  PRO    15      73.050  38.420  49.630  1.00  0.00            
ATOM    549  C   PRO    15      71.260  37.430  49.070  1.00  0.00            
ATOM    550  O   PRO    15      70.080  37.180  49.340  1.00  0.00            
ATOM    551  N   GLY    16      71.640  37.410  47.780  1.00  0.00            
ATOM    552  H   GLY    16      72.620  37.500  47.540  1.00  0.00            
ATOM    553  CA  GLY    16      70.730  36.920  46.720  1.00  0.00            
ATOM    554  HA1 GLY    16      70.290  35.990  47.090  1.00  0.00            
ATOM    555  HA2 GLY    16      71.270  36.630  45.810  1.00  0.00            
ATOM    556  C   GLY    16      69.520  37.760  46.290  1.00  0.00            
ATOM    557  O   GLY    16      68.740  37.480  45.420  1.00  0.00            
ATOM    558  N   GLN    17      69.340  38.910  46.900  1.00  0.00            
ATOM    559  H   GLN    17      69.980  39.240  47.600  1.00  0.00            
ATOM    560  CA  GLN    17      68.210  39.830  46.690  1.00  0.00            
ATOM    561  HA  GLN    17      67.360  39.140  46.710  1.00  0.00            
ATOM    562  CB  GLN    17      68.150  40.740  47.950  1.00  0.00            
ATOM    563  HB1 GLN    17      68.850  41.580  47.900  1.00  0.00            
ATOM    564  HB2 GLN    17      68.290  40.150  48.860  1.00  0.00            
ATOM    565  CG  GLN    17      66.810  41.410  48.080  1.00  0.00            
ATOM    566  HG1 GLN    17      66.070  40.610  48.120  1.00  0.00            
ATOM    567  HG2 GLN    17      66.520  41.990  47.210  1.00  0.00            
ATOM    568  CD  GLN    17      66.770  42.380  49.300  1.00  0.00            
ATOM    569  OE1 GLN    17      66.970  42.020  50.470  1.00  0.00            
ATOM    570  NE2 GLN    17      66.620  43.660  49.010  1.00  0.00            
ATOM    571 1HE2 GLN    17      66.500  43.950  48.050  1.00  0.00            
ATOM    572 2HE2 GLN    17      66.640  44.270  49.820  1.00  0.00            
ATOM    573  C   GLN    17      68.170  40.480  45.340  1.00  0.00            
ATOM    574  O   GLN    17      69.180  40.980  44.870  1.00  0.00            
ATOM    575  N   GLY    18      66.960  40.590  44.650  1.00  0.00            
ATOM    576  H   GLY    18      66.200  40.170  45.160  1.00  0.00            
ATOM    577  CA  GLY    18      66.500  41.620  43.650  1.00  0.00            
ATOM    578  HA1 GLY    18      66.520  41.170  42.660  1.00  0.00            
ATOM    579  HA2 GLY    18      67.170  42.480  43.630  1.00  0.00            
ATOM    580  C   GLY    18      65.120  42.030  44.010  1.00  0.00            
ATOM    581  O   GLY    18      64.700  41.870  45.180  1.00  0.00            
ATOM    582  N   LEU    19      64.390  42.600  43.040  1.00  0.00            
ATOM    583  H   LEU    19      64.780  42.600  42.110  1.00  0.00            
ATOM    584  CA  LEU    19      63.060  43.170  43.050  1.00  0.00            
ATOM    585  HA  LEU    19      62.720  43.480  44.040  1.00  0.00            
ATOM    586  CB  LEU    19      62.960  44.370  42.090  1.00  0.00            
ATOM    587  HB1 LEU    19      61.910  44.640  42.100  1.00  0.00            
ATOM    588  HB2 LEU    19      63.180  44.000  41.090  1.00  0.00            
ATOM    589  CG  LEU    19      63.820  45.630  42.420  1.00  0.00            
ATOM    590  HG  LEU    19      64.860  45.370  42.540  1.00  0.00            
ATOM    591  CD1 LEU    19      63.560  46.540  41.260  1.00  0.00            
ATOM    592 1HD1 LEU    19      63.680  45.970  40.340  1.00  0.00            
ATOM    593 2HD1 LEU    19      62.590  47.030  41.260  1.00  0.00            
ATOM    594 3HD1 LEU    19      64.290  47.350  41.290  1.00  0.00            
ATOM    595  CD2 LEU    19      63.310  46.350  43.710  1.00  0.00            
ATOM    596 1HD2 LEU    19      62.260  46.570  43.680  1.00  0.00            
ATOM    597 2HD2 LEU    19      63.380  45.700  44.590  1.00  0.00            
ATOM    598 3HD2 LEU    19      63.830  47.300  43.900  1.00  0.00            
ATOM    599  C   LEU    19      62.090  42.100  42.550  1.00  0.00            
ATOM    600  O   LEU    19      62.360  41.390  41.530  1.00  0.00            
ATOM    601  N   ARG    20      60.950  42.030  43.170  1.00  0.00            
ATOM    602  H   ARG    20      60.740  42.760  43.840  1.00  0.00            
ATOM    603  CA  ARG    20      59.910  41.040  42.920  1.00  0.00            
ATOM    604  HA  ARG    20      60.380  40.050  42.900  1.00  0.00            
ATOM    605  CB  ARG    20      58.830  40.970  44.080  1.00  0.00            
ATOM    606  HB1 ARG    20      58.180  41.830  43.940  1.00  0.00            
ATOM    607  HB2 ARG    20      59.350  41.110  45.030  1.00  0.00            
ATOM    608  CG  ARG    20      57.960  39.700  43.930  1.00  0.00            
ATOM    609  HG1 ARG    20      58.630  38.870  44.140  1.00  0.00            
ATOM    610  HG2 ARG    20      57.640  39.690  42.890  1.00  0.00            
ATOM    611  CD  ARG    20      56.750  39.710  44.870  1.00  0.00            
ATOM    612  HD1 ARG    20      57.000  39.780  45.930  1.00  0.00            
ATOM    613  HD2 ARG    20      56.280  38.730  44.740  1.00  0.00            
ATOM    614  NE  ARG    20      55.740  40.640  44.490  1.00  0.00            
ATOM    615  HE  ARG    20      56.010  41.320  43.790  1.00  0.00            
ATOM    616  CZ  ARG    20      54.700  41.040  45.200  1.00  0.00            
ATOM    617  NH1 ARG    20      54.410  40.430  46.350  1.00  0.00            
ATOM    618 1HH1 ARG    20      55.030  39.760  46.780  1.00  0.00            
ATOM    619 2HH1 ARG    20      53.750  40.820  47.010  1.00  0.00            
ATOM    620  NH2 ARG    20      53.940  41.990  44.750  1.00  0.00            
ATOM    621 1HH2 ARG    20      54.300  42.570  44.000  1.00  0.00            
ATOM    622 2HH2 ARG    20      53.080  42.310  45.170  1.00  0.00            
ATOM    623  C   ARG    20      59.260  41.420  41.550  1.00  0.00            
ATOM    624  O   ARG    20      58.820  42.560  41.360  1.00  0.00            
ATOM    625  N   GLY    21      59.100  40.470  40.650  1.00  0.00            
ATOM    626  H   GLY    21      59.370  39.530  40.870  1.00  0.00            
ATOM    627  CA  GLY    21      58.560  40.810  39.270  1.00  0.00            
ATOM    628  HA1 GLY    21      58.510  39.930  38.620  1.00  0.00            
ATOM    629  HA2 GLY    21      59.200  41.550  38.790  1.00  0.00            
ATOM    630  C   GLY    21      57.090  41.500  39.170  1.00  0.00            
ATOM    631  O   GLY    21      56.350  41.630  40.120  1.00  0.00            
ATOM    632  N   PRO    22      56.720  42.100  37.950  1.00  0.00            
ATOM    633  CD  PRO    22      57.610  42.330  36.830  1.00  0.00            
ATOM    634  HD1 PRO    22      57.940  41.350  36.460  1.00  0.00            
ATOM    635  HD2 PRO    22      58.530  42.820  37.160  1.00  0.00            
ATOM    636  CG  PRO    22      56.800  43.260  35.820  1.00  0.00            
ATOM    637  HG1 PRO    22      56.910  42.950  34.780  1.00  0.00            
ATOM    638  HG2 PRO    22      57.010  44.310  36.040  1.00  0.00            
ATOM    639  CB  PRO    22      55.330  43.080  36.180  1.00  0.00            
ATOM    640  HB1 PRO    22      54.800  42.290  35.660  1.00  0.00            
ATOM    641  HB2 PRO    22      54.760  44.010  36.060  1.00  0.00            
ATOM    642  CA  PRO    22      55.360  42.600  37.640  1.00  0.00            
ATOM    643  HA  PRO    22      55.350  43.600  38.090  1.00  0.00            
ATOM    644  C   PRO    22      54.170  41.720  37.960  1.00  0.00            
ATOM    645  O   PRO    22      54.250  40.480  38.060  1.00  0.00            
ATOM    646  N   HYP    23      53.020  42.400  38.200  1.00  0.00            
ATOM    647  CD2 HYP    23      52.850  43.810  38.420  1.00  0.00            
ATOM    648 1HD2 HYP    23      52.680  44.400  37.520  1.00  0.00            
ATOM    649 2HD2 HYP    23      53.660  44.300  38.950  1.00  0.00            
ATOM    650  CG  HYP    23      51.610  43.890  39.320  1.00  0.00            
ATOM    651  HG  HYP    23      51.090  44.840  39.250  1.00  0.00            
ATOM    652  OD1 HYP    23      52.130  43.700  40.680  1.00  0.00            
ATOM    653  HD1 HYP    23      51.370  43.670  41.270  1.00  0.00            
ATOM    654  CB  HYP    23      50.770  42.710  38.820  1.00  0.00            
ATOM    655  HB1 HYP    23      50.170  43.130  38.010  1.00  0.00            
ATOM    656  HB2 HYP    23      50.040  42.340  39.540  1.00  0.00            
ATOM    657  CA  HYP    23      51.780  41.660  38.360  1.00  0.00            
ATOM    658  HA  HYP    23      51.840  40.920  39.160  1.00  0.00            
ATOM    659  C   HYP    23      51.400  40.850  37.070  1.00  0.00            
ATOM    660  O   HYP    23      51.700  41.270  35.920  1.00  0.00            
ATOM    661  N   GLY    24      50.570  39.830  37.230  1.00  0.00            
ATOM    662  H   GLY    24      50.420  39.500  38.180  1.00  0.00            
ATOM    663  CA  GLY    24      50.300  38.930  36.130  1.00  0.00            
ATOM    664  HA1 GLY    24      49.800  38.020  36.470  1.00  0.00            
ATOM    665  HA2 GLY    24      51.200  38.670  35.570  1.00  0.00            
ATOM    666  C   GLY    24      49.400  39.350  34.980  1.00  0.00            
ATOM    667  O   GLY    24      48.860  40.510  34.970  1.00  0.00            
ATOM    668  N   PRO    25      49.120  38.500  33.990  1.00  0.00            
ATOM    669  CD  PRO    25      49.670  37.210  33.680  1.00  0.00            
ATOM    670  HD1 PRO    25      49.110  36.390  34.140  1.00  0.00            
ATOM    671  HD2 PRO    25      50.730  37.160  33.990  1.00  0.00            
ATOM    672  CG  PRO    25      49.520  37.040  32.160  1.00  0.00            
ATOM    673  HG1 PRO    25      49.730  36.010  31.880  1.00  0.00            
ATOM    674  HG2 PRO    25      50.070  37.770  31.570  1.00  0.00            
ATOM    675  CB  PRO    25      48.030  37.460  32.120  1.00  0.00            
ATOM    676  HB1 PRO    25      47.390  36.690  32.550  1.00  0.00            
ATOM    677  HB2 PRO    25      47.670  37.710  31.130  1.00  0.00            
ATOM    678  CA  PRO    25      47.980  38.700  33.000  1.00  0.00            
ATOM    679  HA  PRO    25      48.310  39.470  32.300  1.00  0.00            
ATOM    680  C   PRO    25      46.600  38.870  33.650  1.00  0.00            
ATOM    681  O   PRO    25      46.390  38.420  34.780  1.00  0.00            
ATOM    682  N   HYP    26      45.700  39.630  33.030  1.00  0.00            
ATOM    683  CD2 HYP    26      45.850  40.260  31.750  1.00  0.00            
ATOM    684 1HD2 HYP    26      45.500  39.610  30.950  1.00  0.00            
ATOM    685 2HD2 HYP    26      46.850  40.670  31.620  1.00  0.00            
ATOM    686  CG  HYP    26      44.870  41.370  31.800  1.00  0.00            
ATOM    687  HG  HYP    26      44.660  41.680  30.770  1.00  0.00            
ATOM    688  OD1 HYP    26      45.360  42.570  32.450  1.00  0.00            
ATOM    689  HD1 HYP    26      44.730  43.290  32.380  1.00  0.00            
ATOM    690  CB  HYP    26      43.680  40.890  32.570  1.00  0.00            
ATOM    691  HB1 HYP    26      43.030  40.440  31.820  1.00  0.00            
ATOM    692  HB2 HYP    26      43.070  41.630  33.090  1.00  0.00            
ATOM    693  CA  HYP    26      44.340  39.880  33.500  1.00  0.00            
ATOM    694  HA  HYP    26      44.440  40.380  34.460  1.00  0.00            
ATOM    695  C   HYP    26      43.460  38.550  33.570  1.00  0.00            
ATOM    696  O   HYP    26      43.490  37.750  32.620  1.00  0.00            
ATOM    697  N   GLY    27      42.780  38.350  34.610  1.00  0.00            
ATOM    698  H   GLY    27      42.930  39.000  35.360  1.00  0.00            
ATOM    699  CA  GLY    27      41.930  37.120  34.860  1.00  0.00            
ATOM    700  HA1 GLY    27      41.240  37.340  35.680  1.00  0.00            
ATOM    701  HA2 GLY    27      42.550  36.280  35.170  1.00  0.00            
ATOM    702  C   GLY    27      40.890  36.650  33.790  1.00  0.00            
ATOM    703  O   GLY    27      40.590  37.390  32.820  1.00  0.00            
ATOM    704  N   PRO    28      40.250  35.450  33.980  1.00  0.00            
ATOM    705  CD  PRO    28      40.670  34.460  34.880  1.00  0.00            
ATOM    706  HD1 PRO    28      40.260  34.700  35.860  1.00  0.00            
ATOM    707  HD2 PRO    28      41.740  34.250  34.920  1.00  0.00            
ATOM    708  CG  PRO    28      40.060  33.170  34.320  1.00  0.00            
ATOM    709  HG1 PRO    28      39.680  32.520  35.110  1.00  0.00            
ATOM    710  HG2 PRO    28      40.730  32.750  33.570  1.00  0.00            
ATOM    711  CB  PRO    28      38.720  33.630  33.690  1.00  0.00            
ATOM    712  HB1 PRO    28      37.930  33.560  34.450  1.00  0.00            
ATOM    713  HB2 PRO    28      38.530  33.030  32.800  1.00  0.00            
ATOM    714  CA  PRO    28      39.090  35.020  33.250  1.00  0.00            
ATOM    715  HA  PRO    28      39.420  35.010  32.210  1.00  0.00            
ATOM    716  C   PRO    28      37.820  35.880  33.510  1.00  0.00            
ATOM    717  O   PRO    28      37.820  36.700  34.420  1.00  0.00            
ATOM    718  N   HYP    29      36.780  35.780  32.650  1.00  0.00            
ATOM    719  CD2 HYP    29      36.800  35.160  31.270  1.00  0.00            
ATOM    720 1HD2 HYP    29      36.660  34.080  31.320  1.00  0.00            
ATOM    721 2HD2 HYP    29      37.750  35.440  30.820  1.00  0.00            
ATOM    722  CG  HYP    29      35.660  35.820  30.530  1.00  0.00            
ATOM    723  HG  HYP    29      35.320  35.210  29.690  1.00  0.00            
ATOM    724  OD1 HYP    29      35.930  37.130  30.160  1.00  0.00            
ATOM    725  HD1 HYP    29      36.790  37.180  29.740  1.00  0.00            
ATOM    726  CB  HYP    29      34.590  35.880  31.610  1.00  0.00            
ATOM    727  HB1 HYP    29      34.230  34.890  31.890  1.00  0.00            
ATOM    728  HB2 HYP    29      33.740  36.530  31.400  1.00  0.00            
ATOM    729  CA  HYP    29      35.430  36.400  32.790  1.00  0.00            
ATOM    730  HA  HYP    29      35.350  37.480  32.640  1.00  0.00            
ATOM    731  C   HYP    29      34.750  36.120  34.170  1.00  0.00            
ATOM    732  O   HYP    29      34.850  34.950  34.660  1.00  0.00            
ATOM    733  N   GLY    30      34.090  37.140  34.730  1.00  0.00            
ATOM    734  H   GLY    30      34.180  38.050  34.300  1.00  0.00            
ATOM    735  CA  GLY    30      33.470  37.150  36.050  1.00  0.00            
ATOM    736  HA1 GLY    30      33.110  38.170  36.200  1.00  0.00            
ATOM    737  HA2 GLY    30      34.250  36.930  36.780  1.00  0.00            
ATOM    738  C   GLY    30      32.310  36.160  36.170  1.00  0.00            
ATOM    739  O   GLY    30      31.630  35.740  35.220  1.00  0.00            
ATOM    740  N   NH2    31      32.110  35.570  37.310  1.00  0.00            
ATOM    741  H1  NH2    31      32.650  35.950  38.080  1.00  0.00            
ATOM    742  H2  NH2    31      31.290  34.990  37.410  1.00  0.00            
ATOM    743  CH3 ACE     1      67.850  68.630  71.800  1.00  0.00            
ATOM    744 1HH3 ACE     1      67.330  69.570  72.000  1.00  0.00            
ATOM    745 2HH3 ACE     1      67.930  68.240  72.810  1.00  0.00            
ATOM    746 3HH3 ACE     1      68.780  68.950  71.340  1.00  0.00            
ATOM    747  C   ACE     1      67.160  67.560  71.000  1.00  0.00            
ATOM    748  O   ACE     1      67.080  66.450  71.520  1.00  0.00            
ATOM    749  N   PRO     2      66.310  67.890  69.970  1.00  0.00            
ATOM    750  CD  PRO     2      65.820  69.200  69.600  1.00  0.00            
ATOM    751  HD1 PRO     2      66.210  69.500  68.630  1.00  0.00            
ATOM    752  HD2 PRO     2      65.910  69.960  70.380  1.00  0.00            
ATOM    753  CG  PRO     2      64.290  68.910  69.410  1.00  0.00            
ATOM    754  HG1 PRO     2      63.860  69.590  68.690  1.00  0.00            
ATOM    755  HG2 PRO     2      63.820  68.990  70.390  1.00  0.00            
ATOM    756  CB  PRO     2      64.220  67.510  68.760  1.00  0.00            
ATOM    757  HB1 PRO     2      64.340  67.620  67.690  1.00  0.00            
ATOM    758  HB2 PRO     2      63.300  67.020  69.070  1.00  0.00            
ATOM    759  CA  PRO     2      65.460  66.820  69.400  1.00  0.00            
ATOM    760  HA  PRO     2      65.070  66.110  70.120  1.00  0.00            
ATOM    761  C   PRO     2      66.220  65.920  68.310  1.00  0.00            
ATOM    762  O   PRO     2      67.250  66.340  67.860  1.00  0.00            
ATOM    763  N   HYP     3      65.630  64.780  67.940  1.00  0.00            
ATOM    764  CD2 HYP     3      64.510  64.110  68.580  1.00  0.00            
ATOM    765 1HD2 HYP     3      63.680  64.180  67.890  1.00  0.00            
ATOM    766 2HD2 HYP     3      64.180  64.460  69.560  1.00  0.00            
ATOM    767  CG  HYP     3      64.890  62.610  68.620  1.00  0.00            
ATOM    768  HG  HYP     3      64.060  61.910  68.500  1.00  0.00            
ATOM    769  OD1 HYP     3      65.630  62.440  69.800  1.00  0.00            
ATOM    770  HD1 HYP     3      65.750  61.510  70.000  1.00  0.00            
ATOM    771  CB  HYP     3      65.690  62.450  67.270  1.00  0.00            
ATOM    772  HB1 HYP     3      65.040  62.240  66.420  1.00  0.00            
ATOM    773  HB2 HYP     3      66.500  61.740  67.420  1.00  0.00            
ATOM    774  CA  HYP     3      66.310  63.830  67.110  1.00  0.00            
ATOM    775  HA  HYP     3      67.330  63.800  67.500  1.00  0.00            
ATOM    776  C   HYP     3      66.420  64.230  65.610  1.00  0.00            
ATOM    777  O   HYP     3      65.560  64.910  64.980  1.00  0.00            
ATOM    778  N   GLY     4      67.540  63.790  65.020  1.00  0.00            
ATOM    779  H   GLY     4      68.360  63.350  65.420  1.00  0.00            
ATOM    780  CA  GLY     4      67.840  64.210  63.670  1.00  0.00            
ATOM    781  HA1 GLY     4      68.870  63.930  63.440  1.00  0.00            
ATOM    782  HA2 GLY     4      67.510  65.240  63.560  1.00  0.00            
ATOM    783  C   GLY     4      66.960  63.460  62.610  1.00  0.00            
ATOM    784  O   GLY     4      66.220  62.490  62.850  1.00  0.00            
ATOM    785  N   PRO     5      67.130  63.980  61.350  1.00  0.00            
ATOM    786  CD  PRO     5      67.610  65.260  60.980  1.00  0.00            
ATOM    787  HD1 PRO     5      68.690  65.130  60.860  1.00  0.00            
ATOM    788  HD2 PRO     5      67.470  66.040  61.730  1.00  0.00            
ATOM    789  CG  PRO     5      66.880  65.580  59.750  1.00  0.00            
ATOM    790  HG1 PRO     5      67.420  66.380  59.230  1.00  0.00            
ATOM    791  HG2 PRO     5      65.900  65.900  60.100  1.00  0.00            
ATOM    792  CB  PRO     5      66.810  64.350  58.960  1.00  0.00            
ATOM    793  HB1 PRO     5      67.810  64.140  58.590  1.00  0.00            
ATOM    794  HB2 PRO     5      65.960  64.340  58.280  1.00  0.00            
ATOM    795  CA  PRO     5      66.530  63.390  60.130  1.00  0.00            
ATOM    796  HA  PRO     5      65.450  63.330  60.280  1.00  0.00            
ATOM    797  C   PRO     5      67.090  61.990  59.820  1.00  0.00            
ATOM    798  O   PRO     5      68.240  61.730  60.000  1.00  0.00            
ATOM    799  N   HYP     6      66.260  61.060  59.200  1.00  0.00            
ATOM    800  CD2 HYP     6      64.850  61.220  59.000  1.00  0.00            
ATOM    801 1HD2 HYP     6      64.620  61.680  58.040  1.00  0.00            
ATOM    802 2HD2 HYP     6      64.430  61.610  59.930  1.00  0.00            
ATOM    803  CG  HYP     6      64.340  59.810  58.780  1.00  0.00            
ATOM    804  HG  HYP     6      63.400  59.810  58.220  1.00  0.00            
ATOM    805  OD1 HYP     6      64.220  59.120  59.990  1.00  0.00            
ATOM    806  HD1 HYP     6      64.040  58.190  59.830  1.00  0.00            
ATOM    807  CB  HYP     6      65.520  59.150  57.980  1.00  0.00            
ATOM    808  HB1 HYP     6      65.430  59.520  56.960  1.00  0.00            
ATOM    809  HB2 HYP     6      65.530  58.070  58.030  1.00  0.00            
ATOM    810  CA  HYP     6      66.680  59.790  58.640  1.00  0.00            
ATOM    811  HA  HYP     6      66.960  59.230  59.530  1.00  0.00            
ATOM    812  C   HYP     6      67.850  59.980  57.720  1.00  0.00            
ATOM    813  O   HYP     6      67.930  60.730  56.770  1.00  0.00            
ATOM    814  N   GLY     7      68.750  58.980  57.770  1.00  0.00            
ATOM    815  H   GLY     7      68.670  58.410  58.600  1.00  0.00            
ATOM    816  CA  GLY     7      70.020  58.940  56.940  1.00  0.00            
ATOM    817  HA1 GLY     7      70.620  58.190  57.450  1.00  0.00            
ATOM    818  HA2 GLY     7      70.510  59.910  56.900  1.00  0.00            
ATOM    819  C   GLY     7      69.980  58.480  55.470  1.00  0.00            
ATOM    820  O   GLY     7      68.940  58.370  54.900  1.00  0.00            
ATOM    821  N   PRO     8      71.130  58.080  54.900  1.00  0.00            
ATOM    822  CD  PRO     8      72.450  58.440  55.330  1.00  0.00            
ATOM    823  HD1 PRO     8      72.870  57.720  56.030  1.00  0.00            
ATOM    824  HD2 PRO     8      72.580  59.400  55.840  1.00  0.00            
ATOM    825  CG  PRO     8      73.300  58.600  54.090  1.00  0.00            
ATOM    826  HG1 PRO     8      74.310  58.340  54.410  1.00  0.00            
ATOM    827  HG2 PRO     8      73.220  59.550  53.570  1.00  0.00            
ATOM    828  CB  PRO     8      72.730  57.550  53.180  1.00  0.00            
ATOM    829  HB1 PRO     8      73.160  56.580  53.450  1.00  0.00            
ATOM    830  HB2 PRO     8      72.930  57.870  52.150  1.00  0.00            
ATOM    831  CA  PRO     8      71.260  57.580  53.520  1.00  0.00            
ATOM    832  HA  PRO     8      70.770  58.360  52.940  1.00  0.00            
ATOM    833  C   PRO     8      70.590  56.180  53.360  1.00  0.00            
ATOM    834  O   PRO     8      70.240  55.470  54.310  1.00  0.00            
ATOM    835  N   HYP     9      70.440  55.790  52.060  1.00  0.00            
ATOM    836  CD2 HYP     9      70.510  56.520  50.830  1.00  0.00            
ATOM    837 1HD2 HYP     9      71.480  56.450  50.360  1.00  0.00            
ATOM    838 2HD2 HYP     9      70.230  57.570  50.910  1.00  0.00            
ATOM    839  CG  HYP     9      69.450  55.900  49.880  1.00  0.00            
ATOM    840  HG  HYP     9      69.760  56.220  48.890  1.00  0.00            
ATOM    841  OD1 HYP     9      68.140  56.280  50.090  1.00  0.00            
ATOM    842  HD1 HYP     9      67.520  55.860  49.490  1.00  0.00            
ATOM    843  CB  HYP     9      69.670  54.460  50.170  1.00  0.00            
ATOM    844  HB1 HYP     9      70.640  54.110  49.810  1.00  0.00            
ATOM    845  HB2 HYP     9      68.830  53.860  49.810  1.00  0.00            
ATOM    846  CA  HYP     9      69.830  54.470  51.660  1.00  0.00            
ATOM    847  HA  HYP     9      68.900  54.380  52.210  1.00  0.00            
ATOM    848  C   HYP     9      70.680  53.360  52.260  1.00  0.00            
ATOM    849  O   HYP     9      71.850  53.600  52.630  1.00  0.00            
ATOM    850  N   GLY    10      70.200  52.140  52.360  1.00  0.00            
ATOM    851  H   GLY    10      69.260  51.950  52.050  1.00  0.00            
ATOM    852  CA  GLY    10      70.870  51.000  52.920  1.00  0.00            
ATOM    853  HA1 GLY    10      70.140  50.210  53.140  1.00  0.00            
ATOM    854  HA2 GLY    10      71.330  51.290  53.860  1.00  0.00            
ATOM    855  C   GLY    10      71.930  50.390  51.940  1.00  0.00            
ATOM    856  O   GLY    10      71.750  50.500  50.730  1.00  0.00            
ATOM    857  N   PRO    11      73.020  49.710  52.430  1.00  0.00            
ATOM    858  CD  PRO    11      73.520  49.750  53.800  1.00  0.00            
ATOM    859  HD1 PRO    11      72.710  49.550  54.510  1.00  0.00            
ATOM    860  HD2 PRO    11      73.860  50.770  53.970  1.00  0.00            
ATOM    861  CG  PRO    11      74.740  48.850  53.800  1.00  0.00            
ATOM    862  HG1 PRO    11      74.360  47.840  53.980  1.00  0.00            
ATOM    863  HG2 PRO    11      75.430  49.170  54.580  1.00  0.00            
ATOM    864  CB  PRO    11      75.230  48.940  52.370  1.00  0.00            
ATOM    865  HB1 PRO    11      75.890  48.100  52.210  1.00  0.00            
ATOM    866  HB2 PRO    11      75.720  49.910  52.280  1.00  0.00            
ATOM    867  CA  PRO    11      73.910  48.930  51.640  1.00  0.00            
ATOM    868  HA  PRO    11      74.110  49.460  50.710  1.00  0.00            
ATOM    869  C   PRO    11      73.430  47.560  51.260  1.00  0.00            
ATOM    870  O   PRO    11      72.550  47.030  51.930  1.00  0.00            
ATOM    871  N   HYP    12      74.000  47.000  50.230  1.00  0.00            
ATOM    872  CD2 HYP    12      74.860  47.570  49.140  1.00  0.00            
ATOM    873 1HD2 HYP    12      75.900  47.230  49.180  1.00  0.00            
ATOM    874 2HD2 HYP    12      74.930  48.640  48.950  1.00  0.00            
ATOM    875  CG  HYP    12      74.290  46.920  47.910  1.00  0.00            
ATOM    876  HG  HYP    12      74.980  46.980  47.070  1.00  0.00            
ATOM    877  OD1 HYP    12      73.040  47.540  47.470  1.00  0.00            
ATOM    878  HD1 HYP    12      73.010  48.450  47.770  1.00  0.00            
ATOM    879  CB  HYP    12      74.120  45.410  48.410  1.00  0.00            
ATOM    880  HB1 HYP    12      75.140  45.020  48.440  1.00  0.00            
ATOM    881  HB2 HYP    12      73.370  44.960  47.770  1.00  0.00            
ATOM    882  CA  HYP    12      73.650  45.610  49.890  1.00  0.00            
ATOM    883  HA  HYP    12      72.580  45.450  50.010  1.00  0.00            
ATOM    884  C   HYP    12      74.410  44.700  50.820  1.00  0.00            
ATOM    885  O   HYP    12      75.560  44.980  51.190  1.00  0.00            
ATOM    886  N   GLY    13      73.880  43.510  51.120  1.00  0.00            
ATOM    887  H   GLY    13      72.900  43.410  50.880  1.00  0.00            
ATOM    888  CA  GLY    13      74.690  42.320  51.180  1.00  0.00            
ATOM    889  HA1 GLY    13      74.100  41.440  51.420  1.00  0.00            
ATOM    890  HA2 GLY    13      75.470  42.430  51.930  1.00  0.00            
ATOM    891  C   GLY    13      75.410  42.030  49.820  1.00  0.00            
ATOM    892  O   GLY    13      76.620  42.150  49.690  1.00  0.00            
ATOM    893  N   GLU    14      74.610  41.560  48.910  1.00  0.00            
ATOM    894  H   GLU    14      73.670  41.380  49.240  1.00  0.00            
ATOM    895  CA  GLU    14      74.920  40.980  47.590  1.00  0.00            
ATOM    896  HA  GLU    14      75.940  41.260  47.310  1.00  0.00            
ATOM    897  CB  GLU    14      74.790  39.490  47.440  1.00  0.00            
ATOM    898  HB1 GLU    14      74.900  39.330  46.370  1.00  0.00            
ATOM    899  HB2 GLU    14      73.780  39.170  47.700  1.00  0.00            
ATOM    900  CG  GLU    14      75.930  38.650  48.190  1.00  0.00            
ATOM    901  HG1 GLU    14      75.960  39.000  49.230  1.00  0.00            
ATOM    902  HG2 GLU    14      76.940  38.790  47.810  1.00  0.00            
ATOM    903  CD  GLU    14      75.480  37.200  48.480  1.00  0.00            
ATOM    904  OE1 GLU    14      74.370  36.780  48.020  1.00  0.00            
ATOM    905  OE2 GLU    14      76.300  36.510  49.170  1.00  0.00            
ATOM    906  C   GLU    14      73.860  41.530  46.610  1.00  0.00            
ATOM    907  O   GLU    14      72.650  41.600  46.820  1.00  0.00            
ATOM    908  N   PRO    15      74.270  41.660  45.320  1.00  0.00            
ATOM    909  CD  PRO    15      75.590  42.000  44.870  1.00  0.00            
ATOM    910  HD1 PRO    15      76.260  41.140  45.000  1.00  0.00            
ATOM    911  HD2 PRO    15      76.060  42.830  45.410  1.00  0.00            
ATOM    912  CG  PRO    15      75.480  42.330  43.340  1.00  0.00            
ATOM    913  HG1 PRO    15      75.750  41.440  42.780  1.00  0.00            
ATOM    914  HG2 PRO    15      76.200  43.140  43.170  1.00  0.00            
ATOM    915  CB  PRO    15      74.030  42.740  43.200  1.00  0.00            
ATOM    916  HB1 PRO    15      73.640  42.670  42.180  1.00  0.00            
ATOM    917  HB2 PRO    15      73.910  43.810  43.400  1.00  0.00            
ATOM    918  CA  PRO    15      73.360  41.860  44.210  1.00  0.00            
ATOM    919  HA  PRO    15      72.450  42.400  44.490  1.00  0.00            
ATOM    920  C   PRO    15      72.850  40.610  43.560  1.00  0.00            
ATOM    921  O   PRO    15      73.610  39.670  43.310  1.00  0.00            
ATOM    922  N   GLY    16      71.590  40.530  43.140  1.00  0.00            
ATOM    923  H   GLY    16      71.050  41.370  43.310  1.00  0.00            
ATOM    924  CA  GLY    16      70.960  39.290  42.600  1.00  0.00            
ATOM    925  HA1 GLY    16      70.890  38.660  43.480  1.00  0.00            
ATOM    926  HA2 GLY    16      71.570  38.990  41.760  1.00  0.00            
ATOM    927  C   GLY    16      69.590  39.490  41.950  1.00  0.00            
ATOM    928  O   GLY    16      69.200  40.650  41.770  1.00  0.00            
ATOM    929  N   GLN    17      68.870  38.420  41.610  1.00  0.00            
ATOM    930  H   GLN    17      69.350  37.530  41.680  1.00  0.00            
ATOM    931  CA  GLN    17      67.550  38.630  40.990  1.00  0.00            
ATOM    932  HA  GLN    17      67.460  39.640  40.580  1.00  0.00            
ATOM    933  CB  GLN    17      67.440  37.680  39.770  1.00  0.00            
ATOM    934  HB1 GLN    17      67.250  36.680  40.160  1.00  0.00            
ATOM    935  HB2 GLN    17      68.390  37.580  39.240  1.00  0.00            
ATOM    936  CG  GLN    17      66.270  37.950  38.820  1.00  0.00            
ATOM    937  HG1 GLN    17      66.400  38.960  38.440  1.00  0.00            
ATOM    938  HG2 GLN    17      65.250  37.730  39.140  1.00  0.00            
ATOM    939  CD  GLN    17      66.540  37.020  37.640  1.00  0.00            
ATOM    940  OE1 GLN    17      66.700  37.430  36.540  1.00  0.00            
ATOM    941  NE2 GLN    17      66.210  35.760  37.760  1.00  0.00            
ATOM    942 1HE2 GLN    17      65.930  35.380  38.650  1.00  0.00            
ATOM    943 2HE2 GLN    17      66.260  35.150  36.950  1.00  0.00            
ATOM    944  C   GLN    17      66.350  38.240  41.910  1.00  0.00            
ATOM    945  O   GLN    17      66.400  37.210  42.690  1.00  0.00            
ATOM    946  N   GLY    18      65.250  39.020  41.930  1.00  0.00            
ATOM    947  H   GLY    18      65.320  39.740  41.230  1.00  0.00            
ATOM    948  CA  GLY    18      64.070  38.910  42.720  1.00  0.00            
ATOM    949  HA1 GLY    18      63.630  39.910  42.780  1.00  0.00            
ATOM    950  HA2 GLY    18      64.280  38.540  43.720  1.00  0.00            
ATOM    951  C   GLY    18      63.110  37.870  42.200  1.00  0.00            
ATOM    952  O   GLY    18      63.330  37.170  41.190  1.00  0.00            
ATOM    953  N   LEU    19      62.060  37.600  42.990  1.00  0.00            
ATOM    954  H   LEU    19      61.990  38.190  43.800  1.00  0.00            
ATOM    955  CA  LEU    19      61.200  36.400  42.760  1.00  0.00            
ATOM    956  HA  LEU    19      61.740  35.690  42.140  1.00  0.00            
ATOM    957  CB  LEU    19      60.810  35.850  44.130  1.00  0.00            
ATOM    958  HB1 LEU    19      60.070  35.070  44.040  1.00  0.00            
ATOM    959  HB2 LEU    19      60.280  36.650  44.640  1.00  0.00            
ATOM    960  CG  LEU    19      61.990  35.460  45.060  1.00  0.00            
ATOM    961  HG  LEU    19      62.590  36.320  45.340  1.00  0.00            
ATOM    962  CD1 LEU    19      61.390  34.910  46.370  1.00  0.00            
ATOM    963 1HD1 LEU    19      60.590  35.520  46.800  1.00  0.00            
ATOM    964 2HD1 LEU    19      60.940  33.940  46.140  1.00  0.00            
ATOM    965 3HD1 LEU    19      62.210  34.840  47.070  1.00  0.00            
ATOM    966  CD2 LEU    19      62.810  34.340  44.310  1.00  0.00            
ATOM    967 1HD2 LEU    19      63.110  34.580  43.290  1.00  0.00            
ATOM    968 2HD2 LEU    19      63.660  34.080  44.950  1.00  0.00            
ATOM    969 3HD2 LEU    19      62.230  33.420  44.260  1.00  0.00            
ATOM    970  C   LEU    19      59.960  36.830  41.940  1.00  0.00            
ATOM    971  O   LEU    19      59.800  37.980  41.520  1.00  0.00            
ATOM    972  N   ARG    20      59.150  35.770  41.640  1.00  0.00            
ATOM    973  H   ARG    20      59.520  34.860  41.860  1.00  0.00            
ATOM    974  CA  ARG    20      57.950  35.880  40.810  1.00  0.00            
ATOM    975  HA  ARG    20      58.280  36.580  40.030  1.00  0.00            
ATOM    976  CB  ARG    20      57.430  34.550  40.240  1.00  0.00            
ATOM    977  HB1 ARG    20      56.950  34.000  41.050  1.00  0.00            
ATOM    978  HB2 ARG    20      58.300  33.950  39.960  1.00  0.00            
ATOM    979  CG  ARG    20      56.460  34.660  39.090  1.00  0.00            
ATOM    980  HG1 ARG    20      56.860  35.450  38.450  1.00  0.00            
ATOM    981  HG2 ARG    20      55.490  34.940  39.510  1.00  0.00            
ATOM    982  CD  ARG    20      56.180  33.380  38.290  1.00  0.00            
ATOM    983  HD1 ARG    20      56.040  32.550  38.990  1.00  0.00            
ATOM    984  HD2 ARG    20      57.080  33.130  37.730  1.00  0.00            
ATOM    985  NE  ARG    20      55.170  33.380  37.260  1.00  0.00            
ATOM    986  HE  ARG    20      55.320  33.990  36.470  1.00  0.00            
ATOM    987  CZ  ARG    20      54.170  32.630  37.160  1.00  0.00            
ATOM    988  NH1 ARG    20      53.870  31.590  37.960  1.00  0.00            
ATOM    989 1HH1 ARG    20      54.320  31.500  38.860  1.00  0.00            
ATOM    990 2HH1 ARG    20      53.150  30.880  37.860  1.00  0.00            
ATOM    991  NH2 ARG    20      53.350  32.840  36.170  1.00  0.00            
ATOM    992 1HH2 ARG    20      53.550  33.550  35.480  1.00  0.00            
ATOM    993 2HH2 ARG    20      52.520  32.290  36.000  1.00  0.00            
ATOM    994  C   ARG    20      56.910  36.760  41.430  1.00  0.00            
ATOM    995  O   ARG    20      56.540  36.560  42.570  1.00  0.00            
ATOM    996  N   GLY    21      56.440  37.720  40.620  1.00  0.00            
ATOM    997  H   GLY    21      56.810  37.770  39.680  1.00  0.00            
ATOM    998  CA  GLY    21      55.360  38.640  41.090  1.00  0.00            
ATOM    999  HA1 GLY    21      55.280  39.520  40.440  1.00  0.00            
ATOM   1000  HA2 GLY    21      55.690  39.010  42.060  1.00  0.00            
ATOM   1001  C   GLY    21      53.990  38.060  41.290  1.00  0.00            
ATOM   1002  O   GLY    21      53.820  36.830  41.210  1.00  0.00            
ATOM   1003  N   PRO    22      53.030  38.870  41.690  1.00  0.00            
ATOM   1004  CD  PRO    22      53.230  40.280  41.900  1.00  0.00            
ATOM   1005  HD1 PRO    22      53.630  40.780  41.020  1.00  0.00            
ATOM   1006  HD2 PRO    22      53.870  40.360  42.770  1.00  0.00            
ATOM   1007  CG  PRO    22      51.830  40.860  42.330  1.00  0.00            
ATOM   1008  HG1 PRO    22      51.210  41.080  41.460  1.00  0.00            
ATOM   1009  HG2 PRO    22      51.860  41.700  43.030  1.00  0.00            
ATOM   1010  CB  PRO    22      51.220  39.650  42.960  1.00  0.00            
ATOM   1011  HB1 PRO    22      50.140  39.770  42.960  1.00  0.00            
ATOM   1012  HB2 PRO    22      51.600  39.470  43.960  1.00  0.00            
ATOM   1013  CA  PRO    22      51.670  38.490  42.040  1.00  0.00            
ATOM   1014  HA  PRO    22      51.810  37.620  42.670  1.00  0.00            
ATOM   1015  C   PRO    22      50.640  38.310  40.910  1.00  0.00            
ATOM   1016  O   PRO    22      50.780  38.740  39.720  1.00  0.00            
ATOM   1017  N   HYP    23      49.520  37.600  41.170  1.00  0.00            
ATOM   1018  CD2 HYP    23      49.210  36.850  42.410  1.00  0.00            
ATOM   1019 1HD2 HYP    23      49.030  37.570  43.210  1.00  0.00            
ATOM   1020 2HD2 HYP    23      49.920  36.080  42.720  1.00  0.00            
ATOM   1021  CG  HYP    23      47.870  36.150  42.240  1.00  0.00            
ATOM   1022  HG  HYP    23      47.260  36.270  43.130  1.00  0.00            
ATOM   1023  OD1 HYP    23      48.050  34.840  41.830  1.00  0.00            
ATOM   1024  HD1 HYP    23      48.740  34.480  42.380  1.00  0.00            
ATOM   1025  CB  HYP    23      47.280  37.010  41.240  1.00  0.00            
ATOM   1026  HB1 HYP    23      46.890  37.910  41.700  1.00  0.00            
ATOM   1027  HB2 HYP    23      46.460  36.540  40.720  1.00  0.00            
ATOM   1028  CA  HYP    23      48.320  37.510  40.300  1.00  0.00            
ATOM   1029  HA  HYP    23      48.420  36.710  39.560  1.00  0.00            
ATOM   1030  C   HYP    23      47.920  38.820  39.630  1.00  0.00            
ATOM   1031  O   HYP    23      47.780  39.780  40.320  1.00  0.00            
ATOM   1032  N   GLY    24      47.640  38.820  38.340  1.00  0.00            
ATOM   1033  H   GLY    24      47.810  37.980  37.810  1.00  0.00            
ATOM   1034  CA  GLY    24      47.060  39.890  37.600  1.00  0.00            
ATOM   1035  HA1 GLY    24      46.940  39.660  36.550  1.00  0.00            
ATOM   1036  HA2 GLY    24      47.710  40.770  37.710  1.00  0.00            
ATOM   1037  C   GLY    24      45.740  40.420  38.170  1.00  0.00            
ATOM   1038  O   GLY    24      45.140  39.810  39.070  1.00  0.00            
ATOM   1039  N   PRO    25      45.180  41.470  37.520  1.00  0.00            
ATOM   1040  CD  PRO    25      45.780  42.140  36.410  1.00  0.00            
ATOM   1041  HD1 PRO    25      46.010  41.360  35.680  1.00  0.00            
ATOM   1042  HD2 PRO    25      46.690  42.630  36.750  1.00  0.00            
ATOM   1043  CG  PRO    25      44.670  43.050  35.840  1.00  0.00            
ATOM   1044  HG1 PRO    25      43.970  42.500  35.210  1.00  0.00            
ATOM   1045  HG2 PRO    25      45.040  43.920  35.290  1.00  0.00            
ATOM   1046  CB  PRO    25      43.960  43.460  37.140  1.00  0.00            
ATOM   1047  HB1 PRO    25      42.980  43.900  36.980  1.00  0.00            
ATOM   1048  HB2 PRO    25      44.480  44.200  37.750  1.00  0.00            
ATOM   1049  CA  PRO    25      43.920  42.170  37.890  1.00  0.00            
ATOM   1050  HA  PRO    25      43.890  42.430  38.950  1.00  0.00            
ATOM   1051  C   PRO    25      42.730  41.280  37.540  1.00  0.00            
ATOM   1052  O   PRO    25      42.830  40.400  36.610  1.00  0.00            
ATOM   1053  N   HYP    26      41.580  41.490  38.200  1.00  0.00            
ATOM   1054  CD2 HYP    26      41.330  42.540  39.190  1.00  0.00            
ATOM   1055 1HD2 HYP    26      41.820  43.500  39.030  1.00  0.00            
ATOM   1056 2HD2 HYP    26      41.690  42.170  40.150  1.00  0.00            
ATOM   1057  CG  HYP    26      39.770  42.780  39.080  1.00  0.00            
ATOM   1058  HG  HYP    26      39.370  43.260  38.180  1.00  0.00            
ATOM   1059  OD1 HYP    26      39.320  43.420  40.240  1.00  0.00            
ATOM   1060  HD1 HYP    26      39.390  44.350  40.020  1.00  0.00            
ATOM   1061  CB  HYP    26      39.370  41.230  39.050  1.00  0.00            
ATOM   1062  HB1 HYP    26      38.300  41.070  38.880  1.00  0.00            
ATOM   1063  HB2 HYP    26      39.660  40.780  40.000  1.00  0.00            
ATOM   1064  CA  HYP    26      40.310  40.690  37.940  1.00  0.00            
ATOM   1065  HA  HYP    26      40.610  39.660  38.100  1.00  0.00            
ATOM   1066  C   HYP    26      39.790  40.840  36.490  1.00  0.00            
ATOM   1067  O   HYP    26      40.070  41.960  35.900  1.00  0.00            
ATOM   1068  N   GLY    27      39.190  39.850  35.890  1.00  0.00            
ATOM   1069  H   GLY    27      39.120  38.960  36.360  1.00  0.00            
ATOM   1070  CA  GLY    27      38.860  39.930  34.440  1.00  0.00            
ATOM   1071  HA1 GLY    27      38.550  38.960  34.060  1.00  0.00            
ATOM   1072  HA2 GLY    27      39.590  40.510  33.890  1.00  0.00            
ATOM   1073  C   GLY    27      37.650  40.680  34.060  1.00  0.00            
ATOM   1074  O   GLY    27      37.130  41.380  34.940  1.00  0.00            
ATOM   1075  N   PRO    28      37.150  40.580  32.820  1.00  0.00            
ATOM   1076  CD  PRO    28      37.840  40.020  31.650  1.00  0.00            
ATOM   1077  HD1 PRO    28      37.820  38.930  31.680  1.00  0.00            
ATOM   1078  HD2 PRO    28      38.840  40.440  31.570  1.00  0.00            
ATOM   1079  CG  PRO    28      37.050  40.260  30.380  1.00  0.00            
ATOM   1080  HG1 PRO    28      36.950  39.330  29.810  1.00  0.00            
ATOM   1081  HG2 PRO    28      37.530  41.040  29.790  1.00  0.00            
ATOM   1082  CB  PRO    28      35.700  40.670  30.850  1.00  0.00            
ATOM   1083  HB1 PRO    28      35.140  39.730  30.840  1.00  0.00            
ATOM   1084  HB2 PRO    28      35.290  41.440  30.190  1.00  0.00            
ATOM   1085  CA  PRO    28      35.860  41.060  32.310  1.00  0.00            
ATOM   1086  HA  PRO    28      36.120  42.120  32.350  1.00  0.00            
ATOM   1087  C   PRO    28      34.540  40.740  33.120  1.00  0.00            
ATOM   1088  O   PRO    28      34.260  39.570  33.360  1.00  0.00            
ATOM   1089  N   HYP    29      33.790  41.740  33.550  1.00  0.00            
ATOM   1090  CD2 HYP    29      34.290  43.050  33.800  1.00  0.00            
ATOM   1091 1HD2 HYP    29      34.320  43.530  32.820  1.00  0.00            
ATOM   1092 2HD2 HYP    29      35.320  43.030  34.140  1.00  0.00            
ATOM   1093  CG  HYP    29      33.440  43.840  34.840  1.00  0.00            
ATOM   1094  HG  HYP    29      33.460  44.910  34.640  1.00  0.00            
ATOM   1095  OD1 HYP    29      33.670  43.440  36.110  1.00  0.00            
ATOM   1096  HD1 HYP    29      34.620  43.360  36.250  1.00  0.00            
ATOM   1097  CB  HYP    29      32.120  43.110  34.410  1.00  0.00            
ATOM   1098  HB1 HYP    29      31.860  43.700  33.540  1.00  0.00            
ATOM   1099  HB2 HYP    29      31.300  43.160  35.130  1.00  0.00            
ATOM   1100  CA  HYP    29      32.470  41.620  34.100  1.00  0.00            
ATOM   1101  HA  HYP    29      32.470  41.100  35.060  1.00  0.00            
ATOM   1102  C   HYP    29      31.410  40.960  33.290  1.00  0.00            
ATOM   1103  O   HYP    29      31.210  41.250  32.160  1.00  0.00            
ATOM   1104  N   GLY    30      30.810  39.900  33.850  1.00  0.00            
ATOM   1105  H   GLY    30      30.810  39.760  34.850  1.00  0.00            
ATOM   1106  CA  GLY    30      29.800  38.970  33.220  1.00  0.00            
ATOM   1107  HA1 GLY    30      29.000  39.530  32.740  1.00  0.00            
ATOM   1108  HA2 GLY    30      29.240  38.490  34.030  1.00  0.00            
ATOM   1109  C   GLY    30      30.350  37.860  32.330  1.00  0.00            
ATOM   1110  O   GLY    30      30.280  38.120  31.150  1.00  0.00            
ATOM   1111  N   NH2    31      30.900  36.820  32.820  1.00  0.00            
ATOM   1112  H1  NH2    31      30.790  36.630  33.810  1.00  0.00            
ATOM   1113  H2  NH2    31      31.180  36.120  32.160  1.00  0.00            
TER
