# Supplementary material for: A solution structure analysis reveals a bent collagen triple helix in the complement activation recognition molecule mannan-binding lectin
Source: J Biol Chem. 2022 Dec 15;299(2):102799. doi: 10.1016/j.jbc.2022.102799 (PMC9898670; doi:10.1016/j.jbc.2022.102799)
Supplement: top10-mblN [file mmc6.zip › 3-MBL-native_1359.pdb]

ATOM      1  CH3 ACE     1      34.870  74.680  28.140  1.00  0.00            
ATOM      2 1HH3 ACE     1      34.830  74.930  27.080  1.00  0.00            
ATOM      3 2HH3 ACE     1      34.190  73.870  28.390  1.00  0.00            
ATOM      4 3HH3 ACE     1      34.570  75.510  28.780  1.00  0.00            
ATOM      5  C   ACE     1      36.220  74.370  28.490  1.00  0.00            
ATOM      6  O   ACE     1      36.430  73.280  29.010  1.00  0.00            
ATOM      7  N   PRO     2      37.110  75.280  28.310  1.00  0.00            
ATOM      8  CD  PRO     2      37.100  76.460  27.420  1.00  0.00            
ATOM      9  HD1 PRO     2      37.060  77.340  28.060  1.00  0.00            
ATOM     10  HD2 PRO     2      36.240  76.450  26.750  1.00  0.00            
ATOM     11  CG  PRO     2      38.450  76.440  26.720  1.00  0.00            
ATOM     12  HG1 PRO     2      38.760  77.340  26.180  1.00  0.00            
ATOM     13  HG2 PRO     2      38.450  75.610  26.020  1.00  0.00            
ATOM     14  CB  PRO     2      39.410  76.040  27.850  1.00  0.00            
ATOM     15  HB1 PRO     2      39.740  76.940  28.360  1.00  0.00            
ATOM     16  HB2 PRO     2      40.220  75.460  27.410  1.00  0.00            
ATOM     17  CA  PRO     2      38.510  75.070  28.700  1.00  0.00            
ATOM     18  HA  PRO     2      38.740  74.040  28.420  1.00  0.00            
ATOM     19  C   PRO     2      38.760  75.190  30.210  1.00  0.00            
ATOM     20  O   PRO     2      38.410  76.220  30.790  1.00  0.00            
ATOM     21  N   HYP     3      39.470  74.210  30.880  1.00  0.00            
ATOM     22  CD2 HYP     3      40.390  73.180  30.310  1.00  0.00            
ATOM     23 1HD2 HYP     3      41.390  73.590  30.160  1.00  0.00            
ATOM     24 2HD2 HYP     3      40.040  72.880  29.330  1.00  0.00            
ATOM     25  CG  HYP     3      40.380  72.000  31.310  1.00  0.00            
ATOM     26  HG  HYP     3      41.230  71.320  31.310  1.00  0.00            
ATOM     27  OD1 HYP     3      39.240  71.210  31.330  1.00  0.00            
ATOM     28  HD1 HYP     3      39.540  70.310  31.200  1.00  0.00            
ATOM     29  CB  HYP     3      40.390  72.900  32.560  1.00  0.00            
ATOM     30  HB1 HYP     3      41.400  73.030  32.960  1.00  0.00            
ATOM     31  HB2 HYP     3      39.750  72.380  33.280  1.00  0.00            
ATOM     32  CA  HYP     3      39.710  74.180  32.280  1.00  0.00            
ATOM     33  HA  HYP     3      38.750  74.090  32.800  1.00  0.00            
ATOM     34  C   HYP     3      40.490  75.420  32.800  1.00  0.00            
ATOM     35  O   HYP     3      41.100  76.080  32.000  1.00  0.00            
ATOM     36  N   GLY     4      40.460  75.780  34.090  1.00  0.00            
ATOM     37  H   GLY     4      39.960  75.120  34.680  1.00  0.00            
ATOM     38  CA  GLY     4      41.120  76.840  34.700  1.00  0.00            
ATOM     39  HA1 GLY     4      40.520  77.040  35.580  1.00  0.00            
ATOM     40  HA2 GLY     4      40.960  77.770  34.150  1.00  0.00            
ATOM     41  C   GLY     4      42.620  76.530  34.940  1.00  0.00            
ATOM     42  O   GLY     4      43.170  75.530  34.390  1.00  0.00            
ATOM     43  N   PRO     5      43.360  77.390  35.720  1.00  0.00            
ATOM     44  CD  PRO     5      42.990  78.580  36.390  1.00  0.00            
ATOM     45  HD1 PRO     5      42.720  78.440  37.430  1.00  0.00            
ATOM     46  HD2 PRO     5      42.160  79.140  35.940  1.00  0.00            
ATOM     47  CG  PRO     5      44.360  79.400  36.530  1.00  0.00            
ATOM     48  HG1 PRO     5      44.390  80.130  37.340  1.00  0.00            
ATOM     49  HG2 PRO     5      44.620  79.790  35.550  1.00  0.00            
ATOM     50  CB  PRO     5      45.320  78.290  36.830  1.00  0.00            
ATOM     51  HB1 PRO     5      45.230  77.970  37.870  1.00  0.00            
ATOM     52  HB2 PRO     5      46.340  78.620  36.660  1.00  0.00            
ATOM     53  CA  PRO     5      44.850  77.170  35.900  1.00  0.00            
ATOM     54  HA  PRO     5      45.200  77.220  34.860  1.00  0.00            
ATOM     55  C   PRO     5      45.160  75.820  36.590  1.00  0.00            
ATOM     56  O   PRO     5      44.390  75.270  37.380  1.00  0.00            
ATOM     57  N   HYP     6      46.270  75.160  36.140  1.00  0.00            
ATOM     58  CD2 HYP     6      47.430  75.730  35.520  1.00  0.00            
ATOM     59 1HD2 HYP     6      47.970  76.290  36.290  1.00  0.00            
ATOM     60 2HD2 HYP     6      47.180  76.300  34.620  1.00  0.00            
ATOM     61  CG  HYP     6      48.340  74.630  35.080  1.00  0.00            
ATOM     62  HG  HYP     6      49.420  74.790  35.080  1.00  0.00            
ATOM     63  OD1 HYP     6      47.960  73.930  33.920  1.00  0.00            
ATOM     64  HD1 HYP     6      47.080  74.270  33.720  1.00  0.00            
ATOM     65  CB  HYP     6      48.220  73.710  36.300  1.00  0.00            
ATOM     66  HB1 HYP     6      49.060  73.880  36.970  1.00  0.00            
ATOM     67  HB2 HYP     6      48.230  72.670  35.960  1.00  0.00            
ATOM     68  CA  HYP     6      46.770  74.050  36.850  1.00  0.00            
ATOM     69  HA  HYP     6      46.170  73.170  36.610  1.00  0.00            
ATOM     70  C   HYP     6      46.930  74.220  38.380  1.00  0.00            
ATOM     71  O   HYP     6      47.460  75.250  38.860  1.00  0.00            
ATOM     72  N   GLY     7      46.530  73.220  39.140  1.00  0.00            
ATOM     73  H   GLY     7      46.420  72.320  38.700  1.00  0.00            
ATOM     74  CA  GLY     7      46.340  73.390  40.610  1.00  0.00            
ATOM     75  HA1 GLY     7      45.790  72.560  41.050  1.00  0.00            
ATOM     76  HA2 GLY     7      45.720  74.260  40.810  1.00  0.00            
ATOM     77  C   GLY     7      47.630  73.590  41.460  1.00  0.00            
ATOM     78  O   GLY     7      48.730  73.580  40.860  1.00  0.00            
ATOM     79  N   PRO     8      47.560  73.760  42.760  1.00  0.00            
ATOM     80  CD  PRO     8      46.370  73.900  43.530  1.00  0.00            
ATOM     81  HD1 PRO     8      46.090  72.900  43.870  1.00  0.00            
ATOM     82  HD2 PRO     8      45.560  74.420  43.020  1.00  0.00            
ATOM     83  CG  PRO     8      46.710  74.760  44.740  1.00  0.00            
ATOM     84  HG1 PRO     8      46.070  74.710  45.610  1.00  0.00            
ATOM     85  HG2 PRO     8      46.670  75.780  44.350  1.00  0.00            
ATOM     86  CB  PRO     8      48.160  74.460  45.070  1.00  0.00            
ATOM     87  HB1 PRO     8      48.230  73.570  45.710  1.00  0.00            
ATOM     88  HB2 PRO     8      48.670  75.360  45.420  1.00  0.00            
ATOM     89  CA  PRO     8      48.680  74.040  43.660  1.00  0.00            
ATOM     90  HA  PRO     8      49.200  74.910  43.270  1.00  0.00            
ATOM     91  C   PRO     8      49.740  72.870  43.750  1.00  0.00            
ATOM     92  O   PRO     8      49.500  71.800  43.140  1.00  0.00            
ATOM     93  N   HYP     9      50.970  73.150  44.310  1.00  0.00            
ATOM     94  CD2 HYP     9      51.580  74.410  44.570  1.00  0.00            
ATOM     95 1HD2 HYP     9      51.480  74.710  45.610  1.00  0.00            
ATOM     96 2HD2 HYP     9      51.270  75.200  43.890  1.00  0.00            
ATOM     97  CG  HYP     9      53.150  74.180  44.320  1.00  0.00            
ATOM     98  HG  HYP     9      53.790  74.870  44.870  1.00  0.00            
ATOM     99  OD1 HYP     9      53.460  74.330  42.940  1.00  0.00            
ATOM    100  HD1 HYP     9      52.730  74.360  42.320  1.00  0.00            
ATOM    101  CB  HYP     9      53.210  72.780  44.730  1.00  0.00            
ATOM    102  HB1 HYP     9      53.150  72.820  45.820  1.00  0.00            
ATOM    103  HB2 HYP     9      54.100  72.320  44.310  1.00  0.00            
ATOM    104  CA  HYP     9      51.950  72.050  44.230  1.00  0.00            
ATOM    105  HA  HYP     9      52.150  71.750  43.200  1.00  0.00            
ATOM    106  C   HYP     9      51.490  70.960  45.130  1.00  0.00            
ATOM    107  O   HYP     9      50.960  71.200  46.210  1.00  0.00            
ATOM    108  N   GLY    10      51.650  69.690  44.780  1.00  0.00            
ATOM    109  H   GLY    10      52.300  69.530  44.030  1.00  0.00            
ATOM    110  CA  GLY    10      51.400  68.460  45.520  1.00  0.00            
ATOM    111  HA1 GLY    10      51.760  67.590  44.970  1.00  0.00            
ATOM    112  HA2 GLY    10      50.330  68.220  45.570  1.00  0.00            
ATOM    113  C   GLY    10      51.950  68.240  46.990  1.00  0.00            
ATOM    114  O   GLY    10      52.920  68.960  47.320  1.00  0.00            
ATOM    115  N   PRO    11      51.390  67.350  47.800  1.00  0.00            
ATOM    116  CD  PRO    11      50.470  66.310  47.390  1.00  0.00            
ATOM    117  HD1 PRO    11      50.890  65.780  46.530  1.00  0.00            
ATOM    118  HD2 PRO    11      49.470  66.690  47.160  1.00  0.00            
ATOM    119  CG  PRO    11      50.320  65.380  48.650  1.00  0.00            
ATOM    120  HG1 PRO    11      50.990  64.520  48.720  1.00  0.00            
ATOM    121  HG2 PRO    11      49.290  65.040  48.710  1.00  0.00            
ATOM    122  CB  PRO    11      50.770  66.330  49.760  1.00  0.00            
ATOM    123  HB1 PRO    11      50.970  65.740  50.660  1.00  0.00            
ATOM    124  HB2 PRO    11      49.940  66.980  50.000  1.00  0.00            
ATOM    125  CA  PRO    11      51.860  67.170  49.190  1.00  0.00            
ATOM    126  HA  PRO    11      52.010  68.120  49.690  1.00  0.00            
ATOM    127  C   PRO    11      53.260  66.480  49.260  1.00  0.00            
ATOM    128  O   PRO    11      53.580  65.770  48.340  1.00  0.00            
ATOM    129  N   HYP    12      54.040  66.620  50.330  1.00  0.00            
ATOM    130  CD2 HYP    12      53.750  67.420  51.470  1.00  0.00            
ATOM    131 1HD2 HYP    12      53.500  66.850  52.370  1.00  0.00            
ATOM    132 2HD2 HYP    12      52.910  68.100  51.350  1.00  0.00            
ATOM    133  CG  HYP    12      55.030  68.230  51.800  1.00  0.00            
ATOM    134  HG  HYP    12      55.040  68.550  52.840  1.00  0.00            
ATOM    135  OD1 HYP    12      55.020  69.350  50.990  1.00  0.00            
ATOM    136  HD1 HYP    12      55.470  70.030  51.490  1.00  0.00            
ATOM    137  CB  HYP    12      56.130  67.190  51.480  1.00  0.00            
ATOM    138  HB1 HYP    12      56.290  66.510  52.320  1.00  0.00            
ATOM    139  HB2 HYP    12      57.020  67.760  51.190  1.00  0.00            
ATOM    140  CA  HYP    12      55.520  66.430  50.290  1.00  0.00            
ATOM    141  HA  HYP    12      55.930  66.870  49.380  1.00  0.00            
ATOM    142  C   HYP    12      55.810  64.920  50.300  1.00  0.00            
ATOM    143  O   HYP    12      54.990  64.190  50.870  1.00  0.00            
ATOM    144  N   GLY    13      56.930  64.370  49.840  1.00  0.00            
ATOM    145  H   GLY    13      57.550  65.070  49.460  1.00  0.00            
ATOM    146  CA  GLY    13      57.440  62.970  49.970  1.00  0.00            
ATOM    147  HA1 GLY    13      58.430  62.880  49.540  1.00  0.00            
ATOM    148  HA2 GLY    13      56.890  62.330  49.280  1.00  0.00            
ATOM    149  C   GLY    13      57.400  62.380  51.390  1.00  0.00            
ATOM    150  O   GLY    13      57.780  63.010  52.340  1.00  0.00            
ATOM    151  N   GLU    14      56.940  61.140  51.620  1.00  0.00            
ATOM    152  H   GLU    14      56.650  60.600  50.810  1.00  0.00            
ATOM    153  CA  GLU    14      56.620  60.490  52.850  1.00  0.00            
ATOM    154  HA  GLU    14      56.430  61.340  53.520  1.00  0.00            
ATOM    155  CB  GLU    14      55.250  59.730  52.770  1.00  0.00            
ATOM    156  HB1 GLU    14      55.290  58.890  52.070  1.00  0.00            
ATOM    157  HB2 GLU    14      54.450  60.370  52.400  1.00  0.00            
ATOM    158  CG  GLU    14      54.850  59.170  54.140  1.00  0.00            
ATOM    159  HG1 GLU    14      54.950  60.040  54.790  1.00  0.00            
ATOM    160  HG2 GLU    14      55.410  58.340  54.560  1.00  0.00            
ATOM    161  CD  GLU    14      53.360  58.850  54.280  1.00  0.00            
ATOM    162  OE1 GLU    14      52.440  59.590  53.840  1.00  0.00            
ATOM    163  OE2 GLU    14      52.950  57.790  54.930  1.00  0.00            
ATOM    164  C   GLU    14      57.630  59.600  53.560  1.00  0.00            
ATOM    165  O   GLU    14      57.810  59.890  54.760  1.00  0.00            
ATOM    166  N   PRO    15      58.310  58.590  52.950  1.00  0.00            
ATOM    167  CD  PRO    15      59.280  57.790  53.680  1.00  0.00            
ATOM    168  HD1 PRO    15      58.670  57.260  54.410  1.00  0.00            
ATOM    169  HD2 PRO    15      59.950  58.460  54.220  1.00  0.00            
ATOM    170  CG  PRO    15      60.090  56.960  52.680  1.00  0.00            
ATOM    171  HG1 PRO    15      59.720  55.940  52.720  1.00  0.00            
ATOM    172  HG2 PRO    15      61.140  57.080  52.980  1.00  0.00            
ATOM    173  CB  PRO    15      59.830  57.770  51.430  1.00  0.00            
ATOM    174  HB1 PRO    15      59.960  57.180  50.520  1.00  0.00            
ATOM    175  HB2 PRO    15      60.600  58.540  51.400  1.00  0.00            
ATOM    176  CA  PRO    15      58.390  58.160  51.560  1.00  0.00            
ATOM    177  HA  PRO    15      58.160  58.980  50.880  1.00  0.00            
ATOM    178  C   PRO    15      57.530  56.930  51.360  1.00  0.00            
ATOM    179  O   PRO    15      56.900  56.350  52.220  1.00  0.00            
ATOM    180  N   GLY    16      57.460  56.500  50.050  1.00  0.00            
ATOM    181  H   GLY    16      57.850  57.090  49.330  1.00  0.00            
ATOM    182  CA  GLY    16      56.640  55.340  49.670  1.00  0.00            
ATOM    183  HA1 GLY    16      55.860  55.590  48.950  1.00  0.00            
ATOM    184  HA2 GLY    16      56.230  54.900  50.580  1.00  0.00            
ATOM    185  C   GLY    16      57.490  54.150  49.210  1.00  0.00            
ATOM    186  O   GLY    16      56.980  53.100  49.160  1.00  0.00            
ATOM    187  N   GLN    17      58.810  54.390  48.850  1.00  0.00            
ATOM    188  H   GLN    17      59.210  55.280  49.120  1.00  0.00            
ATOM    189  CA  GLN    17      59.700  53.390  48.430  1.00  0.00            
ATOM    190  HA  GLN    17      59.190  52.430  48.540  1.00  0.00            
ATOM    191  CB  GLN    17      60.080  53.710  46.950  1.00  0.00            
ATOM    192  HB1 GLN    17      60.900  53.080  46.610  1.00  0.00            
ATOM    193  HB2 GLN    17      60.440  54.720  46.790  1.00  0.00            
ATOM    194  CG  GLN    17      58.920  53.560  46.050  1.00  0.00            
ATOM    195  HG1 GLN    17      58.050  54.140  46.360  1.00  0.00            
ATOM    196  HG2 GLN    17      58.610  52.520  46.130  1.00  0.00            
ATOM    197  CD  GLN    17      59.260  53.730  44.620  1.00  0.00            
ATOM    198  OE1 GLN    17      60.280  53.610  44.050  1.00  0.00            
ATOM    199  NE2 GLN    17      58.300  54.130  43.840  1.00  0.00            
ATOM    200 1HE2 GLN    17      57.410  54.250  44.300  1.00  0.00            
ATOM    201 2HE2 GLN    17      58.470  54.380  42.880  1.00  0.00            
ATOM    202  C   GLN    17      60.920  53.440  49.370  1.00  0.00            
ATOM    203  O   GLN    17      61.560  54.500  49.390  1.00  0.00            
ATOM    204  N   GLY    18      61.210  52.460  50.240  1.00  0.00            
ATOM    205  H   GLY    18      60.610  51.660  50.330  1.00  0.00            
ATOM    206  CA  GLY    18      62.400  52.440  51.120  1.00  0.00            
ATOM    207  HA1 GLY    18      62.350  53.150  51.950  1.00  0.00            
ATOM    208  HA2 GLY    18      63.300  52.550  50.510  1.00  0.00            
ATOM    209  C   GLY    18      62.390  51.060  51.780  1.00  0.00            
ATOM    210  O   GLY    18      61.440  50.330  51.680  1.00  0.00            
ATOM    211  N   LEU    19      63.490  50.710  52.430  1.00  0.00            
ATOM    212  H   LEU    19      64.200  51.420  52.480  1.00  0.00            
ATOM    213  CA  LEU    19      63.520  49.540  53.400  1.00  0.00            
ATOM    214  HA  LEU    19      63.170  48.720  52.780  1.00  0.00            
ATOM    215  CB  LEU    19      64.990  49.300  53.820  1.00  0.00            
ATOM    216  HB1 LEU    19      64.990  48.570  54.640  1.00  0.00            
ATOM    217  HB2 LEU    19      65.370  50.200  54.300  1.00  0.00            
ATOM    218  CG  LEU    19      65.900  48.790  52.690  1.00  0.00            
ATOM    219  HG  LEU    19      65.800  49.420  51.800  1.00  0.00            
ATOM    220  CD1 LEU    19      67.350  48.800  53.110  1.00  0.00            
ATOM    221 1HD1 LEU    19      67.960  48.360  52.320  1.00  0.00            
ATOM    222 2HD1 LEU    19      67.620  49.840  53.250  1.00  0.00            
ATOM    223 3HD1 LEU    19      67.540  48.340  54.090  1.00  0.00            
ATOM    224  CD2 LEU    19      65.520  47.410  52.300  1.00  0.00            
ATOM    225 1HD2 LEU    19      66.170  47.070  51.500  1.00  0.00            
ATOM    226 2HD2 LEU    19      65.720  46.840  53.210  1.00  0.00            
ATOM    227 3HD2 LEU    19      64.520  47.350  51.870  1.00  0.00            
ATOM    228  C   LEU    19      62.530  49.620  54.560  1.00  0.00            
ATOM    229  O   LEU    19      62.350  50.730  55.110  1.00  0.00            
ATOM    230  N   ARG    20      61.920  48.510  55.040  1.00  0.00            
ATOM    231  H   ARG    20      62.140  47.630  54.610  1.00  0.00            
ATOM    232  CA  ARG    20      60.950  48.490  56.180  1.00  0.00            
ATOM    233  HA  ARG    20      60.560  49.500  56.190  1.00  0.00            
ATOM    234  CB  ARG    20      59.940  47.400  56.040  1.00  0.00            
ATOM    235  HB1 ARG    20      59.480  47.290  57.030  1.00  0.00            
ATOM    236  HB2 ARG    20      60.350  46.440  55.720  1.00  0.00            
ATOM    237  CG  ARG    20      58.970  47.900  54.990  1.00  0.00            
ATOM    238  HG1 ARG    20      59.470  48.030  54.030  1.00  0.00            
ATOM    239  HG2 ARG    20      58.490  48.830  55.260  1.00  0.00            
ATOM    240  CD  ARG    20      57.830  46.880  54.820  1.00  0.00            
ATOM    241  HD1 ARG    20      58.260  45.890  54.640  1.00  0.00            
ATOM    242  HD2 ARG    20      57.310  47.110  53.890  1.00  0.00            
ATOM    243  NE  ARG    20      56.830  46.980  55.930  1.00  0.00            
ATOM    244  HE  ARG    20      56.850  47.860  56.410  1.00  0.00            
ATOM    245  CZ  ARG    20      55.930  46.070  56.230  1.00  0.00            
ATOM    246  NH1 ARG    20      55.760  44.870  55.620  1.00  0.00            
ATOM    247 1HH1 ARG    20      56.370  44.530  54.890  1.00  0.00            
ATOM    248 2HH1 ARG    20      55.130  44.200  56.050  1.00  0.00            
ATOM    249  NH2 ARG    20      55.030  46.370  57.140  1.00  0.00            
ATOM    250 1HH2 ARG    20      54.990  47.250  57.630  1.00  0.00            
ATOM    251 2HH2 ARG    20      54.210  45.780  57.040  1.00  0.00            
ATOM    252  C   ARG    20      61.760  48.260  57.480  1.00  0.00            
ATOM    253  O   ARG    20      62.730  47.490  57.580  1.00  0.00            
ATOM    254  N   GLY    21      61.350  49.030  58.520  1.00  0.00            
ATOM    255  H   GLY    21      60.780  49.850  58.360  1.00  0.00            
ATOM    256  CA  GLY    21      62.000  48.810  59.910  1.00  0.00            
ATOM    257  HA1 GLY    21      61.710  49.660  60.540  1.00  0.00            
ATOM    258  HA2 GLY    21      63.080  48.780  59.790  1.00  0.00            
ATOM    259  C   GLY    21      61.720  47.530  60.540  1.00  0.00            
ATOM    260  O   GLY    21      60.870  46.740  60.100  1.00  0.00            
ATOM    261  N   PRO    22      62.390  47.320  61.690  1.00  0.00            
ATOM    262  CD  PRO    22      63.620  47.990  62.130  1.00  0.00            
ATOM    263  HD1 PRO    22      63.370  48.750  62.880  1.00  0.00            
ATOM    264  HD2 PRO    22      64.240  48.290  61.280  1.00  0.00            
ATOM    265  CG  PRO    22      64.480  46.920  62.830  1.00  0.00            
ATOM    266  HG1 PRO    22      65.120  47.390  63.580  1.00  0.00            
ATOM    267  HG2 PRO    22      64.970  46.370  62.020  1.00  0.00            
ATOM    268  CB  PRO    22      63.440  46.010  63.400  1.00  0.00            
ATOM    269  HB1 PRO    22      62.990  46.510  64.250  1.00  0.00            
ATOM    270  HB2 PRO    22      63.730  45.020  63.760  1.00  0.00            
ATOM    271  CA  PRO    22      62.330  45.990  62.280  1.00  0.00            
ATOM    272  HA  PRO    22      62.640  45.280  61.520  1.00  0.00            
ATOM    273  C   PRO    22      60.970  45.620  62.850  1.00  0.00            
ATOM    274  O   PRO    22      60.210  46.580  63.010  1.00  0.00            
ATOM    275  N   HYP    23      60.530  44.310  63.040  1.00  0.00            
ATOM    276  CD2 HYP    23      61.360  43.090  62.930  1.00  0.00            
ATOM    277 1HD2 HYP    23      61.840  42.870  63.880  1.00  0.00            
ATOM    278 2HD2 HYP    23      62.050  43.180  62.100  1.00  0.00            
ATOM    279  CG  HYP    23      60.340  41.980  62.630  1.00  0.00            
ATOM    280  HG  HYP    23      60.730  40.980  62.800  1.00  0.00            
ATOM    281  OD1 HYP    23      59.780  42.120  61.260  1.00  0.00            
ATOM    282  HD1 HYP    23      59.570  41.290  60.820  1.00  0.00            
ATOM    283  CB  HYP    23      59.150  42.370  63.570  1.00  0.00            
ATOM    284  HB1 HYP    23      59.460  41.970  64.540  1.00  0.00            
ATOM    285  HB2 HYP    23      58.210  41.930  63.270  1.00  0.00            
ATOM    286  CA  HYP    23      59.200  43.950  63.470  1.00  0.00            
ATOM    287  HA  HYP    23      58.480  44.270  62.710  1.00  0.00            
ATOM    288  C   HYP    23      58.920  44.490  64.900  1.00  0.00            
ATOM    289  O   HYP    23      59.850  44.640  65.760  1.00  0.00            
ATOM    290  N   GLY    24      57.670  44.840  65.190  1.00  0.00            
ATOM    291  H   GLY    24      57.020  44.480  64.510  1.00  0.00            
ATOM    292  CA  GLY    24      57.060  45.390  66.470  1.00  0.00            
ATOM    293  HA1 GLY    24      56.010  45.570  66.260  1.00  0.00            
ATOM    294  HA2 GLY    24      57.540  46.330  66.750  1.00  0.00            
ATOM    295  C   GLY    24      57.160  44.530  67.730  1.00  0.00            
ATOM    296  O   GLY    24      57.680  43.400  67.640  1.00  0.00            
ATOM    297  N   PRO    25      56.790  45.030  68.870  1.00  0.00            
ATOM    298  CD  PRO    25      56.250  46.330  69.240  1.00  0.00            
ATOM    299  HD1 PRO    25      55.290  46.560  68.750  1.00  0.00            
ATOM    300  HD2 PRO    25      57.010  47.090  69.070  1.00  0.00            
ATOM    301  CG  PRO    25      56.090  46.360  70.820  1.00  0.00            
ATOM    302  HG1 PRO    25      55.130  46.050  71.230  1.00  0.00            
ATOM    303  HG2 PRO    25      56.360  47.370  71.130  1.00  0.00            
ATOM    304  CB  PRO    25      57.140  45.380  71.250  1.00  0.00            
ATOM    305  HB1 PRO    25      56.960  44.940  72.230  1.00  0.00            
ATOM    306  HB2 PRO    25      58.180  45.710  71.230  1.00  0.00            
ATOM    307  CA  PRO    25      56.890  44.340  70.150  1.00  0.00            
ATOM    308  HA  PRO    25      57.790  43.720  70.200  1.00  0.00            
ATOM    309  C   PRO    25      55.670  43.450  70.380  1.00  0.00            
ATOM    310  O   PRO    25      54.610  43.630  69.750  1.00  0.00            
ATOM    311  N   HYP    26      55.680  42.480  71.320  1.00  0.00            
ATOM    312  CD2 HYP    26      56.750  42.110  72.280  1.00  0.00            
ATOM    313 1HD2 HYP    26      56.840  42.930  73.000  1.00  0.00            
ATOM    314 2HD2 HYP    26      57.730  41.980  71.820  1.00  0.00            
ATOM    315  CG  HYP    26      56.450  40.750  72.880  1.00  0.00            
ATOM    316  HG  HYP    26      56.860  40.710  73.890  1.00  0.00            
ATOM    317  OD1 HYP    26      56.880  39.670  72.010  1.00  0.00            
ATOM    318  HD1 HYP    26      56.330  38.900  72.190  1.00  0.00            
ATOM    319  CB  HYP    26      54.920  40.840  72.870  1.00  0.00            
ATOM    320  HB1 HYP    26      54.610  41.500  73.680  1.00  0.00            
ATOM    321  HB2 HYP    26      54.460  39.850  72.920  1.00  0.00            
ATOM    322  CA  HYP    26      54.520  41.590  71.570  1.00  0.00            
ATOM    323  HA  HYP    26      54.400  40.810  70.820  1.00  0.00            
ATOM    324  C   HYP    26      53.140  42.350  71.830  1.00  0.00            
ATOM    325  O   HYP    26      53.090  43.220  72.710  1.00  0.00            
ATOM    326  N   GLY    27      51.990  41.860  71.230  1.00  0.00            
ATOM    327  H   GLY    27      52.120  41.200  70.470  1.00  0.00            
ATOM    328  CA  GLY    27      50.580  42.270  71.480  1.00  0.00            
ATOM    329  HA1 GLY    27      50.020  41.700  70.750  1.00  0.00            
ATOM    330  HA2 GLY    27      50.500  43.330  71.220  1.00  0.00            
ATOM    331  C   GLY    27      50.150  41.840  72.900  1.00  0.00            
ATOM    332  O   GLY    27      50.970  41.470  73.720  1.00  0.00            
ATOM    333  N   PRO    28      48.900  42.190  73.230  1.00  0.00            
ATOM    334  CD  PRO    28      47.970  42.930  72.410  1.00  0.00            
ATOM    335  HD1 PRO    28      47.510  42.290  71.660  1.00  0.00            
ATOM    336  HD2 PRO    28      48.510  43.720  71.880  1.00  0.00            
ATOM    337  CG  PRO    28      47.020  43.630  73.390  1.00  0.00            
ATOM    338  HG1 PRO    28      46.020  43.720  72.970  1.00  0.00            
ATOM    339  HG2 PRO    28      47.510  44.560  73.670  1.00  0.00            
ATOM    340  CB  PRO    28      47.020  42.710  74.630  1.00  0.00            
ATOM    341  HB1 PRO    28      46.150  42.070  74.480  1.00  0.00            
ATOM    342  HB2 PRO    28      46.950  43.310  75.540  1.00  0.00            
ATOM    343  CA  PRO    28      48.330  41.990  74.590  1.00  0.00            
ATOM    344  HA  PRO    28      48.870  42.520  75.370  1.00  0.00            
ATOM    345  C   PRO    28      48.180  40.540  75.020  1.00  0.00            
ATOM    346  O   PRO    28      48.090  39.660  74.170  1.00  0.00            
ATOM    347  N   HYP    29      47.920  40.230  76.330  1.00  0.00            
ATOM    348  CD2 HYP    29      47.980  40.990  77.490  1.00  0.00            
ATOM    349 1HD2 HYP    29      46.980  41.430  77.550  1.00  0.00            
ATOM    350 2HD2 HYP    29      48.700  41.810  77.570  1.00  0.00            
ATOM    351  CG  HYP    29      48.060  40.070  78.720  1.00  0.00            
ATOM    352  HG  HYP    29      47.580  40.480  79.610  1.00  0.00            
ATOM    353  OD1 HYP    29      49.400  39.750  79.060  1.00  0.00            
ATOM    354  HD1 HYP    29      49.380  39.430  79.970  1.00  0.00            
ATOM    355  CB  HYP    29      47.320  38.880  78.200  1.00  0.00            
ATOM    356  HB1 HYP    29      46.240  38.840  78.370  1.00  0.00            
ATOM    357  HB2 HYP    29      47.640  37.900  78.560  1.00  0.00            
ATOM    358  CA  HYP    29      47.590  38.830  76.690  1.00  0.00            
ATOM    359  HA  HYP    29      48.430  38.190  76.400  1.00  0.00            
ATOM    360  C   HYP    29      46.300  38.290  75.990  1.00  0.00            
ATOM    361  O   HYP    29      45.420  39.080  75.660  1.00  0.00            
ATOM    362  N   GLY    30      46.110  36.940  75.850  1.00  0.00            
ATOM    363  H   GLY    30      46.930  36.350  75.890  1.00  0.00            
ATOM    364  CA  GLY    30      44.790  36.430  75.590  1.00  0.00            
ATOM    365  HA1 GLY    30      44.860  35.350  75.460  1.00  0.00            
ATOM    366  HA2 GLY    30      44.450  36.790  74.620  1.00  0.00            
ATOM    367  C   GLY    30      43.760  36.610  76.640  1.00  0.00            
ATOM    368  O   GLY    30      43.980  36.960  77.840  1.00  0.00            
ATOM    369  N   NH2    31      42.500  36.430  76.270  1.00  0.00            
ATOM    370  H1  NH2    31      42.320  36.080  75.340  1.00  0.00            
ATOM    371  H2  NH2    31      41.700  36.760  76.800  1.00  0.00            
ATOM    372  CH3 ACE     1      35.280  77.260  32.860  1.00  0.00            
ATOM    373 1HH3 ACE     1      36.250  77.320  32.390  1.00  0.00            
ATOM    374 2HH3 ACE     1      34.500  77.140  32.100  1.00  0.00            
ATOM    375 3HH3 ACE     1      35.000  78.170  33.380  1.00  0.00            
ATOM    376  C   ACE     1      35.270  76.130  33.830  1.00  0.00            
ATOM    377  O   ACE     1      35.010  76.340  35.000  1.00  0.00            
ATOM    378  N   PRO     2      35.610  74.930  33.400  1.00  0.00            
ATOM    379  CD  PRO     2      35.420  74.490  32.020  1.00  0.00            
ATOM    380  HD1 PRO     2      36.350  74.700  31.500  1.00  0.00            
ATOM    381  HD2 PRO     2      34.530  74.890  31.520  1.00  0.00            
ATOM    382  CG  PRO     2      35.220  73.010  32.180  1.00  0.00            
ATOM    383  HG1 PRO     2      35.640  72.470  31.320  1.00  0.00            
ATOM    384  HG2 PRO     2      34.180  72.720  32.240  1.00  0.00            
ATOM    385  CB  PRO     2      35.990  72.680  33.380  1.00  0.00            
ATOM    386  HB1 PRO     2      37.050  72.550  33.170  1.00  0.00            
ATOM    387  HB2 PRO     2      35.550  71.800  33.860  1.00  0.00            
ATOM    388  CA  PRO     2      35.840  73.830  34.330  1.00  0.00            
ATOM    389  HA  PRO     2      34.920  73.760  34.910  1.00  0.00            
ATOM    390  C   PRO     2      37.040  74.080  35.280  1.00  0.00            
ATOM    391  O   PRO     2      38.010  74.780  34.970  1.00  0.00            
ATOM    392  N   HYP     3      36.990  73.440  36.420  1.00  0.00            
ATOM    393  CD2 HYP     3      35.950  72.680  37.050  1.00  0.00            
ATOM    394 1HD2 HYP     3      35.920  71.660  36.680  1.00  0.00            
ATOM    395 2HD2 HYP     3      35.000  73.130  36.750  1.00  0.00            
ATOM    396  CG  HYP     3      36.200  72.690  38.520  1.00  0.00            
ATOM    397  HG  HYP     3      35.800  71.860  39.100  1.00  0.00            
ATOM    398  OD1 HYP     3      35.890  73.980  39.100  1.00  0.00            
ATOM    399  HD1 HYP     3      34.960  74.230  39.060  1.00  0.00            
ATOM    400  CB  HYP     3      37.740  72.550  38.540  1.00  0.00            
ATOM    401  HB1 HYP     3      38.120  71.530  38.540  1.00  0.00            
ATOM    402  HB2 HYP     3      38.010  72.950  39.520  1.00  0.00            
ATOM    403  CA  HYP     3      38.160  73.370  37.310  1.00  0.00            
ATOM    404  HA  HYP     3      38.310  74.420  37.560  1.00  0.00            
ATOM    405  C   HYP     3      39.420  72.840  36.620  1.00  0.00            
ATOM    406  O   HYP     3      39.250  71.910  35.830  1.00  0.00            
ATOM    407  N   GLY     4      40.620  73.350  36.900  1.00  0.00            
ATOM    408  H   GLY     4      40.590  74.000  37.670  1.00  0.00            
ATOM    409  CA  GLY     4      41.860  73.040  36.180  1.00  0.00            
ATOM    410  HA1 GLY     4      42.640  73.740  36.460  1.00  0.00            
ATOM    411  HA2 GLY     4      41.560  73.040  35.130  1.00  0.00            
ATOM    412  C   GLY     4      42.410  71.650  36.350  1.00  0.00            
ATOM    413  O   GLY     4      41.890  70.870  37.180  1.00  0.00            
ATOM    414  N   PRO     5      43.410  71.230  35.580  1.00  0.00            
ATOM    415  CD  PRO     5      44.000  72.020  34.530  1.00  0.00            
ATOM    416  HD1 PRO     5      44.180  73.010  34.960  1.00  0.00            
ATOM    417  HD2 PRO     5      43.370  72.000  33.650  1.00  0.00            
ATOM    418  CG  PRO     5      45.330  71.400  34.150  1.00  0.00            
ATOM    419  HG1 PRO     5      46.180  71.720  34.740  1.00  0.00            
ATOM    420  HG2 PRO     5      45.590  71.600  33.110  1.00  0.00            
ATOM    421  CB  PRO     5      45.010  69.930  34.350  1.00  0.00            
ATOM    422  HB1 PRO     5      45.910  69.340  34.500  1.00  0.00            
ATOM    423  HB2 PRO     5      44.410  69.620  33.490  1.00  0.00            
ATOM    424  CA  PRO     5      44.140  69.970  35.650  1.00  0.00            
ATOM    425  HA  PRO     5      43.440  69.140  35.670  1.00  0.00            
ATOM    426  C   PRO     5      44.940  69.950  36.970  1.00  0.00            
ATOM    427  O   PRO     5      45.180  71.030  37.500  1.00  0.00            
ATOM    428  N   HYP     6      45.450  68.750  37.340  1.00  0.00            
ATOM    429  CD2 HYP     6      45.020  67.460  36.930  1.00  0.00            
ATOM    430 1HD2 HYP     6      45.770  67.120  36.220  1.00  0.00            
ATOM    431 2HD2 HYP     6      44.060  67.420  36.420  1.00  0.00            
ATOM    432  CG  HYP     6      45.000  66.570  38.180  1.00  0.00            
ATOM    433  HG  HYP     6      45.140  65.530  37.890  1.00  0.00            
ATOM    434  OD1 HYP     6      43.800  66.700  38.890  1.00  0.00            
ATOM    435  HD1 HYP     6      44.010  66.220  39.690  1.00  0.00            
ATOM    436  CB  HYP     6      46.200  67.080  39.000  1.00  0.00            
ATOM    437  HB1 HYP     6      47.040  66.470  38.670  1.00  0.00            
ATOM    438  HB2 HYP     6      46.140  66.910  40.070  1.00  0.00            
ATOM    439  CA  HYP     6      46.140  68.620  38.590  1.00  0.00            
ATOM    440  HA  HYP     6      45.580  69.090  39.400  1.00  0.00            
ATOM    441  C   HYP     6      47.530  69.350  38.480  1.00  0.00            
ATOM    442  O   HYP     6      48.220  69.370  37.440  1.00  0.00            
ATOM    443  N   GLY     7      47.940  69.910  39.610  1.00  0.00            
ATOM    444  H   GLY     7      47.360  69.770  40.430  1.00  0.00            
ATOM    445  CA  GLY     7      49.210  70.610  39.890  1.00  0.00            
ATOM    446  HA1 GLY     7      49.170  70.840  40.960  1.00  0.00            
ATOM    447  HA2 GLY     7      49.160  71.580  39.380  1.00  0.00            
ATOM    448  C   GLY     7      50.500  69.810  39.530  1.00  0.00            
ATOM    449  O   GLY     7      50.480  68.640  39.150  1.00  0.00            
ATOM    450  N   PRO     8      51.660  70.430  39.740  1.00  0.00            
ATOM    451  CD  PRO     8      51.800  71.860  39.930  1.00  0.00            
ATOM    452  HD1 PRO     8      51.140  72.140  40.750  1.00  0.00            
ATOM    453  HD2 PRO     8      51.570  72.110  38.890  1.00  0.00            
ATOM    454  CG  PRO     8      53.280  72.110  40.020  1.00  0.00            
ATOM    455  HG1 PRO     8      53.490  72.400  41.060  1.00  0.00            
ATOM    456  HG2 PRO     8      53.560  72.930  39.360  1.00  0.00            
ATOM    457  CB  PRO     8      54.020  70.810  39.610  1.00  0.00            
ATOM    458  HB1 PRO     8      54.820  70.620  40.320  1.00  0.00            
ATOM    459  HB2 PRO     8      54.280  70.880  38.550  1.00  0.00            
ATOM    460  CA  PRO     8      52.940  69.690  39.770  1.00  0.00            
ATOM    461  HA  PRO     8      53.040  69.060  38.880  1.00  0.00            
ATOM    462  C   PRO     8      53.150  68.920  41.040  1.00  0.00            
ATOM    463  O   PRO     8      52.520  69.300  42.030  1.00  0.00            
ATOM    464  N   HYP     9      53.950  67.850  41.000  1.00  0.00            
ATOM    465  CD2 HYP     9      54.850  67.330  39.930  1.00  0.00            
ATOM    466 1HD2 HYP     9      55.750  67.910  39.770  1.00  0.00            
ATOM    467 2HD2 HYP     9      54.300  67.210  38.990  1.00  0.00            
ATOM    468  CG  HYP     9      55.170  65.890  40.410  1.00  0.00            
ATOM    469  HG  HYP     9      56.170  65.630  40.060  1.00  0.00            
ATOM    470  OD1 HYP     9      54.200  64.950  39.930  1.00  0.00            
ATOM    471  HD1 HYP     9      54.240  64.910  38.970  1.00  0.00            
ATOM    472  CB  HYP     9      55.140  65.940  41.940  1.00  0.00            
ATOM    473  HB1 HYP     9      56.120  66.290  42.260  1.00  0.00            
ATOM    474  HB2 HYP     9      54.990  65.000  42.480  1.00  0.00            
ATOM    475  CA  HYP     9      54.080  67.040  42.180  1.00  0.00            
ATOM    476  HA  HYP     9      53.080  66.640  42.350  1.00  0.00            
ATOM    477  C   HYP     9      54.540  67.760  43.440  1.00  0.00            
ATOM    478  O   HYP     9      54.900  68.920  43.410  1.00  0.00            
ATOM    479  N   GLY    10      54.420  67.190  44.640  1.00  0.00            
ATOM    480  H   GLY    10      53.990  66.270  44.690  1.00  0.00            
ATOM    481  CA  GLY    10      55.110  67.620  45.890  1.00  0.00            
ATOM    482  HA1 GLY    10      54.720  67.110  46.770  1.00  0.00            
ATOM    483  HA2 GLY    10      54.850  68.680  45.940  1.00  0.00            
ATOM    484  C   GLY    10      56.650  67.600  45.940  1.00  0.00            
ATOM    485  O   GLY    10      57.310  67.020  45.090  1.00  0.00            
ATOM    486  N   PRO    11      57.250  68.290  46.870  1.00  0.00            
ATOM    487  CD  PRO    11      56.650  69.240  47.730  1.00  0.00            
ATOM    488  HD1 PRO    11      55.770  68.860  48.260  1.00  0.00            
ATOM    489  HD2 PRO    11      56.440  70.010  46.980  1.00  0.00            
ATOM    490  CG  PRO    11      57.790  69.660  48.670  1.00  0.00            
ATOM    491  HG1 PRO    11      57.900  68.970  49.510  1.00  0.00            
ATOM    492  HG2 PRO    11      57.650  70.680  49.020  1.00  0.00            
ATOM    493  CB  PRO    11      59.120  69.470  47.880  1.00  0.00            
ATOM    494  HB1 PRO    11      60.010  69.390  48.500  1.00  0.00            
ATOM    495  HB2 PRO    11      59.280  70.290  47.170  1.00  0.00            
ATOM    496  CA  PRO    11      58.730  68.290  46.950  1.00  0.00            
ATOM    497  HA  PRO    11      59.050  68.560  45.950  1.00  0.00            
ATOM    498  C   PRO    11      59.340  66.990  47.580  1.00  0.00            
ATOM    499  O   PRO    11      58.660  66.110  48.130  1.00  0.00            
ATOM    500  N   HYP    12      60.660  66.710  47.530  1.00  0.00            
ATOM    501  CD2 HYP    12      61.680  67.540  46.950  1.00  0.00            
ATOM    502 1HD2 HYP    12      62.080  68.140  47.770  1.00  0.00            
ATOM    503 2HD2 HYP    12      61.390  68.160  46.090  1.00  0.00            
ATOM    504  CG  HYP    12      62.800  66.620  46.610  1.00  0.00            
ATOM    505  HG  HYP    12      63.770  67.090  46.450  1.00  0.00            
ATOM    506  OD1 HYP    12      62.540  66.050  45.300  1.00  0.00            
ATOM    507  HD1 HYP    12      63.330  65.600  45.000  1.00  0.00            
ATOM    508  CB  HYP    12      62.760  65.550  47.640  1.00  0.00            
ATOM    509  HB1 HYP    12      63.380  65.930  48.450  1.00  0.00            
ATOM    510  HB2 HYP    12      63.280  64.640  47.340  1.00  0.00            
ATOM    511  CA  HYP    12      61.250  65.520  48.040  1.00  0.00            
ATOM    512  HA  HYP    12      60.890  64.650  47.490  1.00  0.00            
ATOM    513  C   HYP    12      61.050  65.370  49.560  1.00  0.00            
ATOM    514  O   HYP    12      61.060  66.360  50.280  1.00  0.00            
ATOM    515  N   GLY    13      60.850  64.090  50.040  1.00  0.00            
ATOM    516  H   GLY    13      60.910  63.320  49.400  1.00  0.00            
ATOM    517  CA  GLY    13      60.900  63.720  51.470  1.00  0.00            
ATOM    518  HA1 GLY    13      60.500  62.740  51.730  1.00  0.00            
ATOM    519  HA2 GLY    13      60.310  64.480  51.990  1.00  0.00            
ATOM    520  C   GLY    13      62.280  63.930  52.140  1.00  0.00            
ATOM    521  O   GLY    13      63.290  64.350  51.520  1.00  0.00            
ATOM    522  N   GLU    14      62.290  63.600  53.410  1.00  0.00            
ATOM    523  H   GLU    14      61.440  63.200  53.780  1.00  0.00            
ATOM    524  CA  GLU    14      63.390  63.830  54.360  1.00  0.00            
ATOM    525  HA  GLU    14      63.840  64.800  54.130  1.00  0.00            
ATOM    526  CB  GLU    14      62.770  63.950  55.770  1.00  0.00            
ATOM    527  HB1 GLU    14      63.600  64.380  56.330  1.00  0.00            
ATOM    528  HB2 GLU    14      62.680  62.960  56.220  1.00  0.00            
ATOM    529  CG  GLU    14      61.530  64.710  56.120  1.00  0.00            
ATOM    530  HG1 GLU    14      61.450  64.630  57.200  1.00  0.00            
ATOM    531  HG2 GLU    14      60.770  64.160  55.570  1.00  0.00            
ATOM    532  CD  GLU    14      61.570  66.130  55.690  1.00  0.00            
ATOM    533  OE1 GLU    14      62.150  67.010  56.480  1.00  0.00            
ATOM    534  OE2 GLU    14      61.140  66.370  54.530  1.00  0.00            
ATOM    535  C   GLU    14      64.510  62.710  54.300  1.00  0.00            
ATOM    536  O   GLU    14      64.120  61.610  54.160  1.00  0.00            
ATOM    537  N   PRO    15      65.800  63.020  54.510  1.00  0.00            
ATOM    538  CD  PRO    15      66.290  64.380  54.730  1.00  0.00            
ATOM    539  HD1 PRO    15      65.760  64.820  55.580  1.00  0.00            
ATOM    540  HD2 PRO    15      66.240  64.960  53.810  1.00  0.00            
ATOM    541  CG  PRO    15      67.710  64.250  55.140  1.00  0.00            
ATOM    542  HG1 PRO    15      67.660  64.150  56.230  1.00  0.00            
ATOM    543  HG2 PRO    15      68.210  65.180  54.850  1.00  0.00            
ATOM    544  CB  PRO    15      68.060  63.030  54.350  1.00  0.00            
ATOM    545  HB1 PRO    15      69.020  62.650  54.700  1.00  0.00            
ATOM    546  HB2 PRO    15      68.290  63.300  53.320  1.00  0.00            
ATOM    547  CA  PRO    15      66.880  62.110  54.450  1.00  0.00            
ATOM    548  HA  PRO    15      66.750  61.580  53.510  1.00  0.00            
ATOM    549  C   PRO    15      66.930  61.110  55.610  1.00  0.00            
ATOM    550  O   PRO    15      66.680  61.520  56.790  1.00  0.00            
ATOM    551  N   GLY    16      67.410  59.890  55.340  1.00  0.00            
ATOM    552  H   GLY    16      67.590  59.670  54.370  1.00  0.00            
ATOM    553  CA  GLY    16      67.560  58.840  56.240  1.00  0.00            
ATOM    554  HA1 GLY    16      67.920  59.210  57.200  1.00  0.00            
ATOM    555  HA2 GLY    16      68.440  58.260  55.940  1.00  0.00            
ATOM    556  C   GLY    16      66.310  58.000  56.470  1.00  0.00            
ATOM    557  O   GLY    16      66.220  57.150  57.380  1.00  0.00            
ATOM    558  N   GLN    17      65.310  58.320  55.750  1.00  0.00            
ATOM    559  H   GLN    17      65.430  59.030  55.040  1.00  0.00            
ATOM    560  CA  GLN    17      63.940  57.700  55.880  1.00  0.00            
ATOM    561  HA  GLN    17      63.830  57.560  56.960  1.00  0.00            
ATOM    562  CB  GLN    17      62.860  58.720  55.480  1.00  0.00            
ATOM    563  HB1 GLN    17      61.880  58.280  55.680  1.00  0.00            
ATOM    564  HB2 GLN    17      62.960  59.040  54.440  1.00  0.00            
ATOM    565  CG  GLN    17      62.960  59.970  56.410  1.00  0.00            
ATOM    566  HG1 GLN    17      62.230  60.750  56.170  1.00  0.00            
ATOM    567  HG2 GLN    17      63.890  60.510  56.240  1.00  0.00            
ATOM    568  CD  GLN    17      63.040  59.650  57.870  1.00  0.00            
ATOM    569  OE1 GLN    17      62.160  59.130  58.450  1.00  0.00            
ATOM    570  NE2 GLN    17      64.060  59.960  58.600  1.00  0.00            
ATOM    571 1HE2 GLN    17      64.780  60.590  58.290  1.00  0.00            
ATOM    572 2HE2 GLN    17      63.950  59.850  59.600  1.00  0.00            
ATOM    573  C   GLN    17      63.760  56.370  55.170  1.00  0.00            
ATOM    574  O   GLN    17      64.510  56.000  54.210  1.00  0.00            
ATOM    575  N   GLY    18      62.650  55.660  55.480  1.00  0.00            
ATOM    576  H   GLY    18      62.080  56.070  56.210  1.00  0.00            
ATOM    577  CA  GLY    18      62.240  54.370  54.850  1.00  0.00            
ATOM    578  HA1 GLY    18      62.850  53.580  55.290  1.00  0.00            
ATOM    579  HA2 GLY    18      62.360  54.360  53.770  1.00  0.00            
ATOM    580  C   GLY    18      60.810  54.180  55.170  1.00  0.00            
ATOM    581  O   GLY    18      60.000  55.130  55.200  1.00  0.00            
ATOM    582  N   LEU    19      60.380  52.950  55.450  1.00  0.00            
ATOM    583  H   LEU    19      61.110  52.260  55.530  1.00  0.00            
ATOM    584  CA  LEU    19      58.950  52.520  55.730  1.00  0.00            
ATOM    585  HA  LEU    19      58.270  53.380  55.790  1.00  0.00            
ATOM    586  CB  LEU    19      58.520  51.660  54.570  1.00  0.00            
ATOM    587  HB1 LEU    19      57.540  51.240  54.830  1.00  0.00            
ATOM    588  HB2 LEU    19      59.240  50.850  54.600  1.00  0.00            
ATOM    589  CG  LEU    19      58.510  52.290  53.140  1.00  0.00            
ATOM    590  HG  LEU    19      59.520  52.460  52.760  1.00  0.00            
ATOM    591  CD1 LEU    19      57.980  51.240  52.180  1.00  0.00            
ATOM    592 1HD1 LEU    19      58.550  50.310  52.240  1.00  0.00            
ATOM    593 2HD1 LEU    19      56.950  50.960  52.430  1.00  0.00            
ATOM    594 3HD1 LEU    19      58.010  51.550  51.140  1.00  0.00            
ATOM    595  CD2 LEU    19      57.670  53.560  52.950  1.00  0.00            
ATOM    596 1HD2 LEU    19      57.460  53.920  51.940  1.00  0.00            
ATOM    597 2HD2 LEU    19      56.670  53.350  53.330  1.00  0.00            
ATOM    598 3HD2 LEU    19      58.110  54.290  53.620  1.00  0.00            
ATOM    599  C   LEU    19      58.840  51.810  57.120  1.00  0.00            
ATOM    600  O   LEU    19      59.830  51.270  57.590  1.00  0.00            
ATOM    601  N   ARG    20      57.710  51.970  57.800  1.00  0.00            
ATOM    602  H   ARG    20      56.890  52.410  57.410  1.00  0.00            
ATOM    603  CA  ARG    20      57.450  51.220  59.020  1.00  0.00            
ATOM    604  HA  ARG    20      58.250  51.600  59.660  1.00  0.00            
ATOM    605  CB  ARG    20      56.140  51.710  59.800  1.00  0.00            
ATOM    606  HB1 ARG    20      55.260  51.490  59.190  1.00  0.00            
ATOM    607  HB2 ARG    20      56.240  52.790  59.950  1.00  0.00            
ATOM    608  CG  ARG    20      55.900  51.150  61.190  1.00  0.00            
ATOM    609  HG1 ARG    20      56.750  51.530  61.750  1.00  0.00            
ATOM    610  HG2 ARG    20      55.890  50.070  61.280  1.00  0.00            
ATOM    611  CD  ARG    20      54.690  51.660  61.910  1.00  0.00            
ATOM    612  HD1 ARG    20      53.820  51.030  61.700  1.00  0.00            
ATOM    613  HD2 ARG    20      54.510  52.670  61.560  1.00  0.00            
ATOM    614  NE  ARG    20      54.910  51.730  63.390  1.00  0.00            
ATOM    615  HE  ARG    20      55.670  51.320  63.910  1.00  0.00            
ATOM    616  CZ  ARG    20      54.030  52.230  64.230  1.00  0.00            
ATOM    617  NH1 ARG    20      52.900  52.750  63.890  1.00  0.00            
ATOM    618 1HH1 ARG    20      52.580  52.760  62.930  1.00  0.00            
ATOM    619 2HH1 ARG    20      52.220  53.040  64.580  1.00  0.00            
ATOM    620  NH2 ARG    20      54.270  52.230  65.510  1.00  0.00            
ATOM    621 1HH2 ARG    20      55.200  52.000  65.830  1.00  0.00            
ATOM    622 2HH2 ARG    20      53.640  52.850  66.000  1.00  0.00            
ATOM    623  C   ARG    20      57.380  49.670  58.910  1.00  0.00            
ATOM    624  O   ARG    20      56.880  49.030  57.960  1.00  0.00            
ATOM    625  N   GLY    21      57.940  49.030  59.910  1.00  0.00            
ATOM    626  H   GLY    21      58.420  49.610  60.590  1.00  0.00            
ATOM    627  CA  GLY    21      58.070  47.580  60.100  1.00  0.00            
ATOM    628  HA1 GLY    21      58.600  47.490  61.050  1.00  0.00            
ATOM    629  HA2 GLY    21      58.700  47.170  59.310  1.00  0.00            
ATOM    630  C   GLY    21      56.650  46.980  60.160  1.00  0.00            
ATOM    631  O   GLY    21      55.620  47.650  60.370  1.00  0.00            
ATOM    632  N   PRO    22      56.640  45.610  60.060  1.00  0.00            
ATOM    633  CD  PRO    22      57.760  44.690  59.800  1.00  0.00            
ATOM    634  HD1 PRO    22      58.610  44.740  60.480  1.00  0.00            
ATOM    635  HD2 PRO    22      58.160  44.800  58.790  1.00  0.00            
ATOM    636  CG  PRO    22      57.200  43.280  59.710  1.00  0.00            
ATOM    637  HG1 PRO    22      57.320  42.730  60.650  1.00  0.00            
ATOM    638  HG2 PRO    22      57.600  42.770  58.840  1.00  0.00            
ATOM    639  CB  PRO    22      55.740  43.470  59.400  1.00  0.00            
ATOM    640  HB1 PRO    22      55.070  42.670  59.710  1.00  0.00            
ATOM    641  HB2 PRO    22      55.680  43.700  58.340  1.00  0.00            
ATOM    642  CA  PRO    22      55.450  44.800  60.160  1.00  0.00            
ATOM    643  HA  PRO    22      54.590  45.310  59.710  1.00  0.00            
ATOM    644  C   PRO    22      55.130  44.550  61.670  1.00  0.00            
ATOM    645  O   PRO    22      56.010  44.650  62.520  1.00  0.00            
ATOM    646  N   HYP    23      53.900  44.200  62.000  1.00  0.00            
ATOM    647  CD2 HYP    23      52.750  44.440  61.150  1.00  0.00            
ATOM    648 1HD2 HYP    23      52.790  43.730  60.320  1.00  0.00            
ATOM    649 2HD2 HYP    23      52.760  45.470  60.790  1.00  0.00            
ATOM    650  CG  HYP    23      51.550  44.250  62.020  1.00  0.00            
ATOM    651  HG  HYP    23      50.760  43.730  61.490  1.00  0.00            
ATOM    652  OD1 HYP    23      51.000  45.470  62.440  1.00  0.00            
ATOM    653  HD1 HYP    23      50.180  45.160  62.840  1.00  0.00            
ATOM    654  CB  HYP    23      52.030  43.480  63.310  1.00  0.00            
ATOM    655  HB1 HYP    23      52.060  42.400  63.120  1.00  0.00            
ATOM    656  HB2 HYP    23      51.410  43.680  64.190  1.00  0.00            
ATOM    657  CA  HYP    23      53.470  44.000  63.400  1.00  0.00            
ATOM    658  HA  HYP    23      53.450  44.960  63.920  1.00  0.00            
ATOM    659  C   HYP    23      54.320  43.090  64.270  1.00  0.00            
ATOM    660  O   HYP    23      54.860  42.120  63.800  1.00  0.00            
ATOM    661  N   GLY    24      54.290  43.270  65.580  1.00  0.00            
ATOM    662  H   GLY    24      53.770  44.070  65.910  1.00  0.00            
ATOM    663  CA  GLY    24      54.690  42.280  66.620  1.00  0.00            
ATOM    664  HA1 GLY    24      54.560  42.700  67.620  1.00  0.00            
ATOM    665  HA2 GLY    24      55.770  42.170  66.540  1.00  0.00            
ATOM    666  C   GLY    24      53.970  40.980  66.530  1.00  0.00            
ATOM    667  O   GLY    24      52.870  40.960  66.030  1.00  0.00            
ATOM    668  N   PRO    25      54.610  39.920  67.090  1.00  0.00            
ATOM    669  CD  PRO    25      55.910  39.860  67.570  1.00  0.00            
ATOM    670  HD1 PRO    25      56.060  40.720  68.230  1.00  0.00            
ATOM    671  HD2 PRO    25      56.670  39.940  66.790  1.00  0.00            
ATOM    672  CG  PRO    25      56.130  38.500  68.310  1.00  0.00            
ATOM    673  HG1 PRO    25      55.990  38.700  69.380  1.00  0.00            
ATOM    674  HG2 PRO    25      57.120  38.080  68.130  1.00  0.00            
ATOM    675  CB  PRO    25      55.060  37.640  67.630  1.00  0.00            
ATOM    676  HB1 PRO    25      54.730  36.720  68.120  1.00  0.00            
ATOM    677  HB2 PRO    25      55.420  37.290  66.670  1.00  0.00            
ATOM    678  CA  PRO    25      53.910  38.660  67.430  1.00  0.00            
ATOM    679  HA  PRO    25      53.480  38.310  66.490  1.00  0.00            
ATOM    680  C   PRO    25      52.940  38.800  68.580  1.00  0.00            
ATOM    681  O   PRO    25      52.880  39.840  69.230  1.00  0.00            
ATOM    682  N   HYP    26      52.150  37.760  68.890  1.00  0.00            
ATOM    683  CD2 HYP    26      52.070  36.470  68.170  1.00  0.00            
ATOM    684 1HD2 HYP    26      52.610  35.660  68.660  1.00  0.00            
ATOM    685 2HD2 HYP    26      52.470  36.540  67.160  1.00  0.00            
ATOM    686  CG  HYP    26      50.560  36.040  68.220  1.00  0.00            
ATOM    687  HG  HYP    26      50.400  34.980  68.000  1.00  0.00            
ATOM    688  OD1 HYP    26      49.750  36.720  67.270  1.00  0.00            
ATOM    689  HD1 HYP    26      48.850  36.530  67.540  1.00  0.00            
ATOM    690  CB  HYP    26      50.290  36.460  69.670  1.00  0.00            
ATOM    691  HB1 HYP    26      50.550  35.630  70.330  1.00  0.00            
ATOM    692  HB2 HYP    26      49.250  36.740  69.820  1.00  0.00            
ATOM    693  CA  HYP    26      51.050  37.750  69.850  1.00  0.00            
ATOM    694  HA  HYP    26      50.340  38.560  69.690  1.00  0.00            
ATOM    695  C   HYP    26      51.620  37.920  71.300  1.00  0.00            
ATOM    696  O   HYP    26      52.830  37.680  71.550  1.00  0.00            
ATOM    697  N   GLY    27      50.740  38.330  72.250  1.00  0.00            
ATOM    698  H   GLY    27      49.770  38.520  72.060  1.00  0.00            
ATOM    699  CA  GLY    27      51.080  38.380  73.660  1.00  0.00            
ATOM    700  HA1 GLY    27      50.420  39.130  74.100  1.00  0.00            
ATOM    701  HA2 GLY    27      52.110  38.720  73.820  1.00  0.00            
ATOM    702  C   GLY    27      50.890  37.110  74.440  1.00  0.00            
ATOM    703  O   GLY    27      50.690  36.040  73.770  1.00  0.00            
ATOM    704  N   PRO    28      50.930  37.150  75.830  1.00  0.00            
ATOM    705  CD  PRO    28      51.420  38.250  76.670  1.00  0.00            
ATOM    706  HD1 PRO    28      50.590  38.950  76.720  1.00  0.00            
ATOM    707  HD2 PRO    28      52.330  38.680  76.240  1.00  0.00            
ATOM    708  CG  PRO    28      51.750  37.550  78.010  1.00  0.00            
ATOM    709  HG1 PRO    28      51.620  38.260  78.830  1.00  0.00            
ATOM    710  HG2 PRO    28      52.790  37.200  78.060  1.00  0.00            
ATOM    711  CB  PRO    28      50.790  36.440  78.080  1.00  0.00            
ATOM    712  HB1 PRO    28      49.820  36.790  78.430  1.00  0.00            
ATOM    713  HB2 PRO    28      51.030  35.590  78.720  1.00  0.00            
ATOM    714  CA  PRO    28      50.750  35.960  76.610  1.00  0.00            
ATOM    715  HA  PRO    28      51.640  35.340  76.630  1.00  0.00            
ATOM    716  C   PRO    28      49.500  35.080  76.360  1.00  0.00            
ATOM    717  O   PRO    28      48.440  35.560  76.120  1.00  0.00            
ATOM    718  N   HYP    29      49.600  33.720  76.310  1.00  0.00            
ATOM    719  CD2 HYP    29      50.710  32.850  76.510  1.00  0.00            
ATOM    720 1HD2 HYP    29      50.720  32.490  77.540  1.00  0.00            
ATOM    721 2HD2 HYP    29      51.640  33.340  76.240  1.00  0.00            
ATOM    722  CG  HYP    29      50.350  31.650  75.570  1.00  0.00            
ATOM    723  HG  HYP    29      50.790  30.710  75.880  1.00  0.00            
ATOM    724  OD1 HYP    29      50.660  31.890  74.240  1.00  0.00            
ATOM    725  HD1 HYP    29      51.530  31.590  73.980  1.00  0.00            
ATOM    726  CB  HYP    29      48.820  31.550  75.750  1.00  0.00            
ATOM    727  HB1 HYP    29      48.710  30.950  76.650  1.00  0.00            
ATOM    728  HB2 HYP    29      48.240  31.110  74.940  1.00  0.00            
ATOM    729  CA  HYP    29      48.470  32.990  75.880  1.00  0.00            
ATOM    730  HA  HYP    29      48.130  33.350  74.910  1.00  0.00            
ATOM    731  C   HYP    29      47.270  33.090  76.850  1.00  0.00            
ATOM    732  O   HYP    29      47.490  33.240  78.070  1.00  0.00            
ATOM    733  N   GLY    30      46.090  32.820  76.280  1.00  0.00            
ATOM    734  H   GLY    30      46.130  32.660  75.290  1.00  0.00            
ATOM    735  CA  GLY    30      44.790  32.610  76.940  1.00  0.00            
ATOM    736  HA1 GLY    30      43.970  32.650  76.230  1.00  0.00            
ATOM    737  HA2 GLY    30      44.590  33.410  77.650  1.00  0.00            
ATOM    738  C   GLY    30      44.740  31.310  77.770  1.00  0.00            
ATOM    739  O   GLY    30      45.750  30.640  78.030  1.00  0.00            
ATOM    740  N   NH2    31      43.510  30.930  78.080  1.00  0.00            
ATOM    741  H1  NH2    31      42.740  31.540  77.840  1.00  0.00            
ATOM    742  H2  NH2    31      43.340  30.080  78.590  1.00  0.00            
ATOM    743  CH3 ACE     1      37.520  78.650  35.350  1.00  0.00            
ATOM    744 1HH3 ACE     1      37.340  77.690  34.870  1.00  0.00            
ATOM    745 2HH3 ACE     1      36.590  79.200  35.460  1.00  0.00            
ATOM    746 3HH3 ACE     1      38.160  79.180  34.640  1.00  0.00            
ATOM    747  C   ACE     1      38.300  78.460  36.600  1.00  0.00            
ATOM    748  O   ACE     1      39.320  79.190  36.720  1.00  0.00            
ATOM    749  N   PRO     2      37.930  77.580  37.490  1.00  0.00            
ATOM    750  CD  PRO     2      36.670  77.040  37.730  1.00  0.00            
ATOM    751  HD1 PRO     2      36.770  75.970  37.570  1.00  0.00            
ATOM    752  HD2 PRO     2      35.800  77.400  37.170  1.00  0.00            
ATOM    753  CG  PRO     2      36.500  77.260  39.250  1.00  0.00            
ATOM    754  HG1 PRO     2      35.670  76.710  39.690  1.00  0.00            
ATOM    755  HG2 PRO     2      36.460  78.330  39.460  1.00  0.00            
ATOM    756  CB  PRO     2      37.860  76.820  39.830  1.00  0.00            
ATOM    757  HB1 PRO     2      38.010  75.750  39.700  1.00  0.00            
ATOM    758  HB2 PRO     2      38.090  77.250  40.800  1.00  0.00            
ATOM    759  CA  PRO     2      38.650  77.580  38.760  1.00  0.00            
ATOM    760  HA  PRO     2      38.630  78.570  39.210  1.00  0.00            
ATOM    761  C   PRO     2      40.090  77.060  38.730  1.00  0.00            
ATOM    762  O   PRO     2      40.420  76.170  37.880  1.00  0.00            
ATOM    763  N   HYP     3      41.020  77.480  39.590  1.00  0.00            
ATOM    764  CD2 HYP     3      40.870  78.650  40.480  1.00  0.00            
ATOM    765 1HD2 HYP     3      40.390  78.380  41.420  1.00  0.00            
ATOM    766 2HD2 HYP     3      40.310  79.480  40.050  1.00  0.00            
ATOM    767  CG  HYP     3      42.320  78.970  40.760  1.00  0.00            
ATOM    768  HG  HYP     3      42.430  79.590  41.650  1.00  0.00            
ATOM    769  OD1 HYP     3      42.980  79.680  39.760  1.00  0.00            
ATOM    770  HD1 HYP     3      43.920  79.660  39.950  1.00  0.00            
ATOM    771  CB  HYP     3      43.060  77.620  40.820  1.00  0.00            
ATOM    772  HB1 HYP     3      43.050  77.210  41.830  1.00  0.00            
ATOM    773  HB2 HYP     3      44.110  77.670  40.530  1.00  0.00            
ATOM    774  CA  HYP     3      42.330  76.820  39.760  1.00  0.00            
ATOM    775  HA  HYP     3      42.770  76.870  38.770  1.00  0.00            
ATOM    776  C   HYP     3      42.230  75.390  40.130  1.00  0.00            
ATOM    777  O   HYP     3      41.280  75.030  40.820  1.00  0.00            
ATOM    778  N   GLY     4      43.080  74.470  39.710  1.00  0.00            
ATOM    779  H   GLY     4      43.840  74.720  39.090  1.00  0.00            
ATOM    780  CA  GLY     4      42.830  73.000  39.710  1.00  0.00            
ATOM    781  HA1 GLY     4      43.310  72.490  38.870  1.00  0.00            
ATOM    782  HA2 GLY     4      41.740  72.930  39.600  1.00  0.00            
ATOM    783  C   GLY     4      43.270  72.370  41.000  1.00  0.00            
ATOM    784  O   GLY     4      43.700  73.070  41.890  1.00  0.00            
ATOM    785  N   PRO     5      43.130  71.040  41.140  1.00  0.00            
ATOM    786  CD  PRO     5      42.380  70.160  40.190  1.00  0.00            
ATOM    787  HD1 PRO     5      43.140  69.810  39.490  1.00  0.00            
ATOM    788  HD2 PRO     5      41.630  70.710  39.630  1.00  0.00            
ATOM    789  CG  PRO     5      41.820  69.030  41.020  1.00  0.00            
ATOM    790  HG1 PRO     5      41.720  68.120  40.430  1.00  0.00            
ATOM    791  HG2 PRO     5      40.860  69.310  41.460  1.00  0.00            
ATOM    792  CB  PRO     5      42.890  68.780  42.110  1.00  0.00            
ATOM    793  HB1 PRO     5      43.750  68.190  41.780  1.00  0.00            
ATOM    794  HB2 PRO     5      42.450  68.380  43.030  1.00  0.00            
ATOM    795  CA  PRO     5      43.430  70.190  42.310  1.00  0.00            
ATOM    796  HA  PRO     5      42.820  70.590  43.120  1.00  0.00            
ATOM    797  C   PRO     5      44.940  70.090  42.600  1.00  0.00            
ATOM    798  O   PRO     5      45.790  70.220  41.700  1.00  0.00            
ATOM    799  N   HYP     6      45.300  69.790  43.830  1.00  0.00            
ATOM    800  CD2 HYP     6      44.430  69.870  44.990  1.00  0.00            
ATOM    801 1HD2 HYP     6      43.660  69.110  44.850  1.00  0.00            
ATOM    802 2HD2 HYP     6      43.980  70.860  45.000  1.00  0.00            
ATOM    803  CG  HYP     6      45.360  69.640  46.170  1.00  0.00            
ATOM    804  HG  HYP     6      44.820  69.100  46.950  1.00  0.00            
ATOM    805  OD1 HYP     6      46.020  70.800  46.770  1.00  0.00            
ATOM    806  HD1 HYP     6      45.430  71.300  47.340  1.00  0.00            
ATOM    807  CB  HYP     6      46.390  68.780  45.570  1.00  0.00            
ATOM    808  HB1 HYP     6      45.910  67.820  45.360  1.00  0.00            
ATOM    809  HB2 HYP     6      47.240  68.760  46.260  1.00  0.00            
ATOM    810  CA  HYP     6      46.660  69.420  44.240  1.00  0.00            
ATOM    811  HA  HYP     6      47.250  70.330  44.350  1.00  0.00            
ATOM    812  C   HYP     6      47.400  68.490  43.350  1.00  0.00            
ATOM    813  O   HYP     6      46.940  67.350  43.080  1.00  0.00            
ATOM    814  N   GLY     7      48.650  68.800  42.820  1.00  0.00            
ATOM    815  H   GLY     7      49.050  69.730  42.860  1.00  0.00            
ATOM    816  CA  GLY     7      49.350  67.790  42.050  1.00  0.00            
ATOM    817  HA1 GLY     7      50.240  68.260  41.630  1.00  0.00            
ATOM    818  HA2 GLY     7      48.700  67.590  41.190  1.00  0.00            
ATOM    819  C   GLY     7      49.720  66.430  42.870  1.00  0.00            
ATOM    820  O   GLY     7      49.330  66.400  44.050  1.00  0.00            
ATOM    821  N   PRO     8      50.390  65.510  42.180  1.00  0.00            
ATOM    822  CD  PRO     8      50.610  65.640  40.730  1.00  0.00            
ATOM    823  HD1 PRO     8      51.580  66.130  40.590  1.00  0.00            
ATOM    824  HD2 PRO     8      49.800  65.980  40.090  1.00  0.00            
ATOM    825  CG  PRO     8      50.740  64.140  40.360  1.00  0.00            
ATOM    826  HG1 PRO     8      51.300  64.170  39.430  1.00  0.00            
ATOM    827  HG2 PRO     8      49.710  63.780  40.300  1.00  0.00            
ATOM    828  CB  PRO     8      51.480  63.520  41.560  1.00  0.00            
ATOM    829  HB1 PRO     8      52.510  63.860  41.550  1.00  0.00            
ATOM    830  HB2 PRO     8      51.370  62.430  41.590  1.00  0.00            
ATOM    831  CA  PRO     8      50.820  64.230  42.670  1.00  0.00            
ATOM    832  HA  PRO     8      49.890  63.750  42.950  1.00  0.00            
ATOM    833  C   PRO     8      51.670  64.230  43.950  1.00  0.00            
ATOM    834  O   PRO     8      52.370  65.210  44.270  1.00  0.00            
ATOM    835  N   HYP     9      51.530  63.240  44.870  1.00  0.00            
ATOM    836  CD2 HYP     9      50.750  62.070  44.630  1.00  0.00            
ATOM    837 1HD2 HYP     9      51.300  61.300  44.100  1.00  0.00            
ATOM    838 2HD2 HYP     9      49.790  62.270  44.150  1.00  0.00            
ATOM    839  CG  HYP     9      50.500  61.560  46.060  1.00  0.00            
ATOM    840  HG  HYP     9      50.180  60.520  46.100  1.00  0.00            
ATOM    841  OD1 HYP     9      49.540  62.450  46.670  1.00  0.00            
ATOM    842  HD1 HYP     9      49.670  62.290  47.600  1.00  0.00            
ATOM    843  CB  HYP     9      51.900  61.810  46.630  1.00  0.00            
ATOM    844  HB1 HYP     9      52.570  61.010  46.310  1.00  0.00            
ATOM    845  HB2 HYP     9      51.940  61.860  47.720  1.00  0.00            
ATOM    846  CA  HYP     9      52.430  63.130  46.040  1.00  0.00            
ATOM    847  HA  HYP     9      52.190  63.900  46.780  1.00  0.00            
ATOM    848  C   HYP     9      53.960  63.040  45.730  1.00  0.00            
ATOM    849  O   HYP     9      54.340  62.540  44.670  1.00  0.00            
ATOM    850  N   GLY    10      54.760  63.530  46.710  1.00  0.00            
ATOM    851  H   GLY    10      54.310  64.050  47.450  1.00  0.00            
ATOM    852  CA  GLY    10      56.140  63.860  46.490  1.00  0.00            
ATOM    853  HA1 GLY    10      56.550  64.370  47.360  1.00  0.00            
ATOM    854  HA2 GLY    10      56.220  64.420  45.560  1.00  0.00            
ATOM    855  C   GLY    10      57.030  62.620  46.200  1.00  0.00            
ATOM    856  O   GLY    10      56.630  61.510  46.560  1.00  0.00            
ATOM    857  N   PRO    11      58.230  62.810  45.630  1.00  0.00            
ATOM    858  CD  PRO    11      58.760  64.040  44.920  1.00  0.00            
ATOM    859  HD1 PRO    11      58.760  64.840  45.660  1.00  0.00            
ATOM    860  HD2 PRO    11      58.210  64.210  43.990  1.00  0.00            
ATOM    861  CG  PRO    11      60.180  63.660  44.560  1.00  0.00            
ATOM    862  HG1 PRO    11      60.910  63.980  45.300  1.00  0.00            
ATOM    863  HG2 PRO    11      60.430  64.080  43.590  1.00  0.00            
ATOM    864  CB  PRO    11      60.280  62.140  44.580  1.00  0.00            
ATOM    865  HB1 PRO    11      61.300  61.820  44.740  1.00  0.00            
ATOM    866  HB2 PRO    11      60.100  61.850  43.540  1.00  0.00            
ATOM    867  CA  PRO    11      59.210  61.700  45.560  1.00  0.00            
ATOM    868  HA  PRO    11      58.780  60.810  45.090  1.00  0.00            
ATOM    869  C   PRO    11      59.840  61.400  46.960  1.00  0.00            
ATOM    870  O   PRO    11      59.980  62.260  47.820  1.00  0.00            
ATOM    871  N   HYP    12      60.380  60.190  47.210  1.00  0.00            
ATOM    872  CD2 HYP    12      60.390  59.030  46.320  1.00  0.00            
ATOM    873 1HD2 HYP    12      61.130  59.170  45.530  1.00  0.00            
ATOM    874 2HD2 HYP    12      59.380  58.910  45.910  1.00  0.00            
ATOM    875  CG  HYP    12      60.700  57.810  47.230  1.00  0.00            
ATOM    876  HG  HYP    12      61.080  56.910  46.760  1.00  0.00            
ATOM    877  OD1 HYP    12      59.500  57.470  47.950  1.00  0.00            
ATOM    878  HD1 HYP    12      58.740  57.500  47.360  1.00  0.00            
ATOM    879  CB  HYP    12      61.810  58.430  48.160  1.00  0.00            
ATOM    880  HB1 HYP    12      62.740  58.530  47.610  1.00  0.00            
ATOM    881  HB2 HYP    12      61.990  57.870  49.080  1.00  0.00            
ATOM    882  CA  HYP    12      61.230  59.840  48.390  1.00  0.00            
ATOM    883  HA  HYP    12      60.590  59.880  49.280  1.00  0.00            
ATOM    884  C   HYP    12      62.420  60.780  48.730  1.00  0.00            
ATOM    885  O   HYP    12      63.040  61.330  47.810  1.00  0.00            
ATOM    886  N   GLY    13      62.700  60.980  50.060  1.00  0.00            
ATOM    887  H   GLY    13      62.160  60.530  50.790  1.00  0.00            
ATOM    888  CA  GLY    13      64.050  61.490  50.390  1.00  0.00            
ATOM    889  HA1 GLY    13      64.020  61.950  51.380  1.00  0.00            
ATOM    890  HA2 GLY    13      64.370  62.260  49.680  1.00  0.00            
ATOM    891  C   GLY    13      65.230  60.500  50.370  1.00  0.00            
ATOM    892  O   GLY    13      65.060  59.310  50.060  1.00  0.00            
ATOM    893  N   GLU    14      66.410  61.050  50.580  1.00  0.00            
ATOM    894  H   GLU    14      66.470  62.000  50.910  1.00  0.00            
ATOM    895  CA  GLU    14      67.640  60.260  50.490  1.00  0.00            
ATOM    896  HA  GLU    14      67.730  59.960  49.450  1.00  0.00            
ATOM    897  CB  GLU    14      68.860  61.090  50.840  1.00  0.00            
ATOM    898  HB1 GLU    14      68.830  61.370  51.900  1.00  0.00            
ATOM    899  HB2 GLU    14      68.770  62.050  50.330  1.00  0.00            
ATOM    900  CG  GLU    14      70.220  60.480  50.510  1.00  0.00            
ATOM    901  HG1 GLU    14      70.320  60.190  49.460  1.00  0.00            
ATOM    902  HG2 GLU    14      70.430  59.580  51.090  1.00  0.00            
ATOM    903  CD  GLU    14      71.320  61.560  50.710  1.00  0.00            
ATOM    904  OE1 GLU    14      71.810  61.630  51.870  1.00  0.00            
ATOM    905  OE2 GLU    14      71.710  62.350  49.790  1.00  0.00            
ATOM    906  C   GLU    14      67.620  58.980  51.400  1.00  0.00            
ATOM    907  O   GLU    14      67.300  59.070  52.580  1.00  0.00            
ATOM    908  N   PRO    15      67.950  57.790  50.890  1.00  0.00            
ATOM    909  CD  PRO    15      68.410  57.490  49.580  1.00  0.00            
ATOM    910  HD1 PRO    15      69.450  57.760  49.410  1.00  0.00            
ATOM    911  HD2 PRO    15      67.740  57.810  48.780  1.00  0.00            
ATOM    912  CG  PRO    15      68.350  55.950  49.370  1.00  0.00            
ATOM    913  HG1 PRO    15      69.220  55.650  48.780  1.00  0.00            
ATOM    914  HG2 PRO    15      67.450  55.750  48.790  1.00  0.00            
ATOM    915  CB  PRO    15      68.440  55.410  50.800  1.00  0.00            
ATOM    916  HB1 PRO    15      69.440  55.270  51.190  1.00  0.00            
ATOM    917  HB2 PRO    15      67.800  54.520  50.860  1.00  0.00            
ATOM    918  CA  PRO    15      67.760  56.500  51.590  1.00  0.00            
ATOM    919  HA  PRO    15      66.700  56.270  51.480  1.00  0.00            
ATOM    920  C   PRO    15      68.250  56.470  52.970  1.00  0.00            
ATOM    921  O   PRO    15      69.320  57.030  53.240  1.00  0.00            
ATOM    922  N   GLY    16      67.640  55.720  53.870  1.00  0.00            
ATOM    923  H   GLY    16      66.790  55.360  53.440  1.00  0.00            
ATOM    924  CA  GLY    16      68.150  55.170  55.110  1.00  0.00            
ATOM    925  HA1 GLY    16      68.260  55.840  55.960  1.00  0.00            
ATOM    926  HA2 GLY    16      69.150  54.770  55.000  1.00  0.00            
ATOM    927  C   GLY    16      67.240  53.980  55.550  1.00  0.00            
ATOM    928  O   GLY    16      67.280  52.860  55.030  1.00  0.00            
ATOM    929  N   GLN    17      66.370  54.300  56.500  1.00  0.00            
ATOM    930  H   GLN    17      66.120  55.250  56.710  1.00  0.00            
ATOM    931  CA  GLN    17      65.550  53.310  57.260  1.00  0.00            
ATOM    932  HA  GLN    17      65.200  52.580  56.530  1.00  0.00            
ATOM    933  CB  GLN    17      66.450  52.690  58.340  1.00  0.00            
ATOM    934  HB1 GLN    17      66.650  53.470  59.070  1.00  0.00            
ATOM    935  HB2 GLN    17      67.400  52.350  57.940  1.00  0.00            
ATOM    936  CG  GLN    17      66.080  51.450  59.100  1.00  0.00            
ATOM    937  HG1 GLN    17      65.370  51.710  59.890  1.00  0.00            
ATOM    938  HG2 GLN    17      66.970  51.050  59.590  1.00  0.00            
ATOM    939  CD  GLN    17      65.420  50.410  58.250  1.00  0.00            
ATOM    940  OE1 GLN    17      64.240  50.400  58.120  1.00  0.00            
ATOM    941  NE2 GLN    17      66.090  49.390  57.810  1.00  0.00            
ATOM    942 1HE2 GLN    17      66.970  49.230  58.270  1.00  0.00            
ATOM    943 2HE2 GLN    17      65.590  48.670  57.310  1.00  0.00            
ATOM    944  C   GLN    17      64.320  54.000  57.860  1.00  0.00            
ATOM    945  O   GLN    17      64.450  55.200  58.030  1.00  0.00            
ATOM    946  N   GLY    18      63.240  53.210  58.150  1.00  0.00            
ATOM    947  H   GLY    18      63.420  52.220  58.220  1.00  0.00            
ATOM    948  CA  GLY    18      62.110  53.760  58.980  1.00  0.00            
ATOM    949  HA1 GLY    18      61.220  53.830  58.340  1.00  0.00            
ATOM    950  HA2 GLY    18      62.150  54.840  59.100  1.00  0.00            
ATOM    951  C   GLY    18      61.900  53.080  60.320  1.00  0.00            
ATOM    952  O   GLY    18      62.650  52.180  60.830  1.00  0.00            
ATOM    953  N   LEU    19      60.800  53.410  60.940  1.00  0.00            
ATOM    954  H   LEU    19      60.240  54.100  60.470  1.00  0.00            
ATOM    955  CA  LEU    19      60.490  53.100  62.340  1.00  0.00            
ATOM    956  HA  LEU    19      61.370  53.180  62.970  1.00  0.00            
ATOM    957  CB  LEU    19      59.470  54.180  62.830  1.00  0.00            
ATOM    958  HB1 LEU    19      59.280  53.810  63.840  1.00  0.00            
ATOM    959  HB2 LEU    19      58.610  54.040  62.170  1.00  0.00            
ATOM    960  CG  LEU    19      59.970  55.680  62.700  1.00  0.00            
ATOM    961  HG  LEU    19      60.420  55.830  61.730  1.00  0.00            
ATOM    962  CD1 LEU    19      58.820  56.600  62.980  1.00  0.00            
ATOM    963 1HD1 LEU    19      59.050  57.560  62.500  1.00  0.00            
ATOM    964 2HD1 LEU    19      58.020  56.210  62.350  1.00  0.00            
ATOM    965 3HD1 LEU    19      58.640  56.650  64.050  1.00  0.00            
ATOM    966  CD2 LEU    19      61.120  55.860  63.720  1.00  0.00            
ATOM    967 1HD2 LEU    19      61.230  56.930  63.870  1.00  0.00            
ATOM    968 2HD2 LEU    19      60.920  55.280  64.620  1.00  0.00            
ATOM    969 3HD2 LEU    19      62.020  55.470  63.250  1.00  0.00            
ATOM    970  C   LEU    19      60.040  51.590  62.500  1.00  0.00            
ATOM    971  O   LEU    19      59.620  50.830  61.640  1.00  0.00            
ATOM    972  N   ARG    20      60.190  51.120  63.730  1.00  0.00            
ATOM    973  H   ARG    20      60.570  51.750  64.420  1.00  0.00            
ATOM    974  CA  ARG    20      59.830  49.710  64.060  1.00  0.00            
ATOM    975  HA  ARG    20      60.310  49.110  63.290  1.00  0.00            
ATOM    976  CB  ARG    20      60.350  49.440  65.470  1.00  0.00            
ATOM    977  HB1 ARG    20      59.870  50.190  66.090  1.00  0.00            
ATOM    978  HB2 ARG    20      61.410  49.660  65.530  1.00  0.00            
ATOM    979  CG  ARG    20      60.100  48.010  65.980  1.00  0.00            
ATOM    980  HG1 ARG    20      60.840  47.360  65.500  1.00  0.00            
ATOM    981  HG2 ARG    20      59.110  47.630  65.730  1.00  0.00            
ATOM    982  CD  ARG    20      60.260  47.980  67.510  1.00  0.00            
ATOM    983  HD1 ARG    20      59.420  48.440  68.030  1.00  0.00            
ATOM    984  HD2 ARG    20      61.210  48.410  67.810  1.00  0.00            
ATOM    985  NE  ARG    20      60.190  46.540  67.900  1.00  0.00            
ATOM    986  HE  ARG    20      60.130  45.950  67.080  1.00  0.00            
ATOM    987  CZ  ARG    20      60.360  45.880  69.010  1.00  0.00            
ATOM    988  NH1 ARG    20      60.440  46.500  70.160  1.00  0.00            
ATOM    989 1HH1 ARG    20      60.390  47.510  70.200  1.00  0.00            
ATOM    990 2HH1 ARG    20      60.610  46.080  71.070  1.00  0.00            
ATOM    991  NH2 ARG    20      60.210  44.570  69.110  1.00  0.00            
ATOM    992 1HH2 ARG    20      59.850  44.020  68.340  1.00  0.00            
ATOM    993 2HH2 ARG    20      60.520  44.110  69.950  1.00  0.00            
ATOM    994  C   ARG    20      58.310  49.530  63.950  1.00  0.00            
ATOM    995  O   ARG    20      57.550  50.490  64.230  1.00  0.00            
ATOM    996  N   GLY    21      57.840  48.300  63.720  1.00  0.00            
ATOM    997  H   GLY    21      58.460  47.590  63.380  1.00  0.00            
ATOM    998  CA  GLY    21      56.340  47.990  63.670  1.00  0.00            
ATOM    999  HA1 GLY    21      56.160  46.930  63.530  1.00  0.00            
ATOM   1000  HA2 GLY    21      55.960  48.560  62.820  1.00  0.00            
ATOM   1001  C   GLY    21      55.550  48.330  64.940  1.00  0.00            
ATOM   1002  O   GLY    21      56.160  48.370  65.990  1.00  0.00            
ATOM   1003  N   PRO    22      54.260  48.470  64.840  1.00  0.00            
ATOM   1004  CD  PRO    22      53.500  48.460  63.550  1.00  0.00            
ATOM   1005  HD1 PRO    22      53.690  47.520  63.010  1.00  0.00            
ATOM   1006  HD2 PRO    22      53.670  49.400  63.020  1.00  0.00            
ATOM   1007  CG  PRO    22      52.080  48.340  63.980  1.00  0.00            
ATOM   1008  HG1 PRO    22      51.930  47.260  64.120  1.00  0.00            
ATOM   1009  HG2 PRO    22      51.340  48.780  63.310  1.00  0.00            
ATOM   1010  CB  PRO    22      52.060  49.050  65.290  1.00  0.00            
ATOM   1011  HB1 PRO    22      51.140  48.720  65.770  1.00  0.00            
ATOM   1012  HB2 PRO    22      52.100  50.120  65.050  1.00  0.00            
ATOM   1013  CA  PRO    22      53.330  48.530  65.980  1.00  0.00            
ATOM   1014  HA  PRO    22      53.710  49.320  66.630  1.00  0.00            
ATOM   1015  C   PRO    22      53.220  47.220  66.720  1.00  0.00            
ATOM   1016  O   PRO    22      53.550  46.180  66.130  1.00  0.00            
ATOM   1017  N   HYP    23      52.720  47.230  67.960  1.00  0.00            
ATOM   1018  CD2 HYP    23      52.250  48.320  68.700  1.00  0.00            
ATOM   1019 1HD2 HYP    23      51.230  48.610  68.440  1.00  0.00            
ATOM   1020 2HD2 HYP    23      52.890  49.200  68.640  1.00  0.00            
ATOM   1021  CG  HYP    23      52.340  47.850  70.160  1.00  0.00            
ATOM   1022  HG  HYP    23      51.540  48.340  70.720  1.00  0.00            
ATOM   1023  OD1 HYP    23      53.560  48.240  70.790  1.00  0.00            
ATOM   1024  HD1 HYP    23      53.340  48.400  71.710  1.00  0.00            
ATOM   1025  CB  HYP    23      51.970  46.340  70.150  1.00  0.00            
ATOM   1026  HB1 HYP    23      50.900  46.170  70.280  1.00  0.00            
ATOM   1027  HB2 HYP    23      52.590  45.860  70.920  1.00  0.00            
ATOM   1028  CA  HYP    23      52.490  45.980  68.660  1.00  0.00            
ATOM   1029  HA  HYP    23      53.490  45.550  68.630  1.00  0.00            
ATOM   1030  C   HYP    23      51.480  44.950  67.960  1.00  0.00            
ATOM   1031  O   HYP    23      50.610  45.360  67.210  1.00  0.00            
ATOM   1032  N   GLY    24      51.670  43.640  68.350  1.00  0.00            
ATOM   1033  H   GLY    24      52.390  43.470  69.040  1.00  0.00            
ATOM   1034  CA  GLY    24      50.920  42.570  67.610  1.00  0.00            
ATOM   1035  HA1 GLY    24      51.450  41.630  67.760  1.00  0.00            
ATOM   1036  HA2 GLY    24      50.860  42.830  66.550  1.00  0.00            
ATOM   1037  C   GLY    24      49.470  42.290  67.990  1.00  0.00            
ATOM   1038  O   GLY    24      48.930  43.030  68.780  1.00  0.00            
ATOM   1039  N   PRO    25      48.920  41.190  67.480  1.00  0.00            
ATOM   1040  CD  PRO    25      49.440  40.290  66.460  1.00  0.00            
ATOM   1041  HD1 PRO    25      49.710  39.390  67.000  1.00  0.00            
ATOM   1042  HD2 PRO    25      50.250  40.750  65.880  1.00  0.00            
ATOM   1043  CG  PRO    25      48.160  39.770  65.730  1.00  0.00            
ATOM   1044  HG1 PRO    25      48.350  38.830  65.200  1.00  0.00            
ATOM   1045  HG2 PRO    25      47.770  40.520  65.050  1.00  0.00            
ATOM   1046  CB  PRO    25      47.160  39.550  66.920  1.00  0.00            
ATOM   1047  HB1 PRO    25      47.270  38.570  67.370  1.00  0.00            
ATOM   1048  HB2 PRO    25      46.130  39.650  66.560  1.00  0.00            
ATOM   1049  CA  PRO    25      47.560  40.720  67.870  1.00  0.00            
ATOM   1050  HA  PRO    25      46.900  41.570  67.730  1.00  0.00            
ATOM   1051  C   PRO    25      47.460  40.180  69.310  1.00  0.00            
ATOM   1052  O   PRO    25      48.470  39.750  69.930  1.00  0.00            
ATOM   1053  N   HYP    26      46.220  40.120  69.880  1.00  0.00            
ATOM   1054  CD2 HYP    26      44.920  40.530  69.420  1.00  0.00            
ATOM   1055 1HD2 HYP    26      44.490  39.790  68.750  1.00  0.00            
ATOM   1056 2HD2 HYP    26      44.960  41.460  68.850  1.00  0.00            
ATOM   1057  CG  HYP    26      44.080  40.720  70.670  1.00  0.00            
ATOM   1058  HG  HYP    26      43.040  40.620  70.380  1.00  0.00            
ATOM   1059  OD1 HYP    26      44.260  41.960  71.310  1.00  0.00            
ATOM   1060  HD1 HYP    26      43.940  41.890  72.210  1.00  0.00            
ATOM   1061  CB  HYP    26      44.520  39.530  71.540  1.00  0.00            
ATOM   1062  HB1 HYP    26      44.010  38.590  71.330  1.00  0.00            
ATOM   1063  HB2 HYP    26      44.470  39.690  72.610  1.00  0.00            
ATOM   1064  CA  HYP    26      46.030  39.460  71.180  1.00  0.00            
ATOM   1065  HA  HYP    26      46.570  40.040  71.930  1.00  0.00            
ATOM   1066  C   HYP    26      46.590  38.000  71.250  1.00  0.00            
ATOM   1067  O   HYP    26      46.410  37.270  70.280  1.00  0.00            
ATOM   1068  N   GLY    27      47.170  37.570  72.390  1.00  0.00            
ATOM   1069  H   GLY    27      47.240  38.140  73.220  1.00  0.00            
ATOM   1070  CA  GLY    27      47.890  36.310  72.370  1.00  0.00            
ATOM   1071  HA1 GLY    27      48.440  36.210  73.300  1.00  0.00            
ATOM   1072  HA2 GLY    27      48.620  36.200  71.570  1.00  0.00            
ATOM   1073  C   GLY    27      46.950  35.080  72.260  1.00  0.00            
ATOM   1074  O   GLY    27      45.760  35.220  72.450  1.00  0.00            
ATOM   1075  N   PRO    28      47.450  33.860  72.020  1.00  0.00            
ATOM   1076  CD  PRO    28      48.840  33.560  71.900  1.00  0.00            
ATOM   1077  HD1 PRO    28      49.300  33.870  72.840  1.00  0.00            
ATOM   1078  HD2 PRO    28      49.240  34.130  71.060  1.00  0.00            
ATOM   1079  CG  PRO    28      48.810  32.070  71.640  1.00  0.00            
ATOM   1080  HG1 PRO    28      48.670  31.450  72.530  1.00  0.00            
ATOM   1081  HG2 PRO    28      49.730  31.810  71.110  1.00  0.00            
ATOM   1082  CB  PRO    28      47.570  31.980  70.680  1.00  0.00            
ATOM   1083  HB1 PRO    28      47.140  30.980  70.580  1.00  0.00            
ATOM   1084  HB2 PRO    28      47.820  32.330  69.680  1.00  0.00            
ATOM   1085  CA  PRO    28      46.590  32.870  71.410  1.00  0.00            
ATOM   1086  HA  PRO    28      45.870  33.280  70.690  1.00  0.00            
ATOM   1087  C   PRO    28      45.740  32.090  72.450  1.00  0.00            
ATOM   1088  O   PRO    28      45.990  32.280  73.600  1.00  0.00            
ATOM   1089  N   HYP    29      44.660  31.330  72.080  1.00  0.00            
ATOM   1090  CD2 HYP    29      44.030  31.310  70.730  1.00  0.00            
ATOM   1091 1HD2 HYP    29      44.430  30.510  70.110  1.00  0.00            
ATOM   1092 2HD2 HYP    29      44.220  32.230  70.190  1.00  0.00            
ATOM   1093  CG  HYP    29      42.600  31.090  70.980  1.00  0.00            
ATOM   1094  HG  HYP    29      42.120  30.500  70.200  1.00  0.00            
ATOM   1095  OD1 HYP    29      41.990  32.410  71.230  1.00  0.00            
ATOM   1096  HD1 HYP    29      42.210  33.100  70.600  1.00  0.00            
ATOM   1097  CB  HYP    29      42.580  30.260  72.220  1.00  0.00            
ATOM   1098  HB1 HYP    29      42.860  29.220  72.060  1.00  0.00            
ATOM   1099  HB2 HYP    29      41.650  30.400  72.780  1.00  0.00            
ATOM   1100  CA  HYP    29      43.650  30.930  73.030  1.00  0.00            
ATOM   1101  HA  HYP    29      43.190  31.870  73.330  1.00  0.00            
ATOM   1102  C   HYP    29      44.040  30.070  74.270  1.00  0.00            
ATOM   1103  O   HYP    29      43.240  30.060  75.200  1.00  0.00            
ATOM   1104  N   GLY    30      45.210  29.400  74.290  1.00  0.00            
ATOM   1105  H   GLY    30      45.690  29.210  73.430  1.00  0.00            
ATOM   1106  CA  GLY    30      45.680  28.530  75.320  1.00  0.00            
ATOM   1107  HA1 GLY    30      45.590  29.110  76.240  1.00  0.00            
ATOM   1108  HA2 GLY    30      46.720  28.210  75.170  1.00  0.00            
ATOM   1109  C   GLY    30      44.990  27.200  75.680  1.00  0.00            
ATOM   1110  O   GLY    30      44.370  26.550  74.850  1.00  0.00            
ATOM   1111  N   NH2    31      45.250  26.780  76.900  1.00  0.00            
ATOM   1112  H1  NH2    31      45.660  27.450  77.540  1.00  0.00            
ATOM   1113  H2  NH2    31      44.890  25.860  77.120  1.00  0.00            
TER
