# Supplementary material for: A solution structure analysis reveals a bent collagen triple helix in the complement activation recognition molecule mannan-binding lectin
Source: J Biol Chem. 2022 Dec 15;299(2):102799. doi: 10.1016/j.jbc.2022.102799 (PMC9898670; doi:10.1016/j.jbc.2022.102799)
Supplement: top10-mblN [file mmc6.zip › 4-MBL-native_9088.pdb]

ATOM      1  CH3 ACE     1      54.410  79.130  71.410  1.00  0.00            
ATOM      2 1HH3 ACE     1      53.410  79.420  71.090  1.00  0.00            
ATOM      3 2HH3 ACE     1      54.670  79.710  72.290  1.00  0.00            
ATOM      4 3HH3 ACE     1      55.090  79.440  70.600  1.00  0.00            
ATOM      5  C   ACE     1      54.570  77.680  71.740  1.00  0.00            
ATOM      6  O   ACE     1      55.560  77.100  71.290  1.00  0.00            
ATOM      7  N   PRO     2      53.550  77.090  72.350  1.00  0.00            
ATOM      8  CD  PRO     2      52.600  77.910  73.120  1.00  0.00            
ATOM      9  HD1 PRO     2      51.870  78.350  72.450  1.00  0.00            
ATOM     10  HD2 PRO     2      53.080  78.720  73.680  1.00  0.00            
ATOM     11  CG  PRO     2      51.900  77.000  74.050  1.00  0.00            
ATOM     12  HG1 PRO     2      50.830  77.200  74.020  1.00  0.00            
ATOM     13  HG2 PRO     2      52.250  77.180  75.070  1.00  0.00            
ATOM     14  CB  PRO     2      52.080  75.630  73.540  1.00  0.00            
ATOM     15  HB1 PRO     2      51.180  75.340  73.020  1.00  0.00            
ATOM     16  HB2 PRO     2      52.260  75.060  74.450  1.00  0.00            
ATOM     17  CA  PRO     2      53.410  75.680  72.760  1.00  0.00            
ATOM     18  HA  PRO     2      54.220  75.470  73.460  1.00  0.00            
ATOM     19  C   PRO     2      53.410  74.650  71.640  1.00  0.00            
ATOM     20  O   PRO     2      52.850  74.930  70.590  1.00  0.00            
ATOM     21  N   HYP     3      53.820  73.390  71.880  1.00  0.00            
ATOM     22  CD2 HYP     3      54.800  73.040  72.890  1.00  0.00            
ATOM     23 1HD2 HYP     3      54.350  73.080  73.880  1.00  0.00            
ATOM     24 2HD2 HYP     3      55.680  73.680  72.850  1.00  0.00            
ATOM     25  CG  HYP     3      55.270  71.610  72.570  1.00  0.00            
ATOM     26  HG  HYP     3      55.580  70.940  73.370  1.00  0.00            
ATOM     27  OD1 HYP     3      56.320  71.650  71.650  1.00  0.00            
ATOM     28  HD1 HYP     3      57.000  72.220  72.020  1.00  0.00            
ATOM     29  CB  HYP     3      54.070  71.030  71.820  1.00  0.00            
ATOM     30  HB1 HYP     3      53.370  70.530  72.500  1.00  0.00            
ATOM     31  HB2 HYP     3      54.390  70.230  71.150  1.00  0.00            
ATOM     32  CA  HYP     3      53.570  72.220  71.040  1.00  0.00            
ATOM     33  HA  HYP     3      54.140  72.280  70.120  1.00  0.00            
ATOM     34  C   HYP     3      52.060  72.030  70.760  1.00  0.00            
ATOM     35  O   HYP     3      51.300  72.120  71.710  1.00  0.00            
ATOM     36  N   GLY     4      51.690  71.610  69.540  1.00  0.00            
ATOM     37  H   GLY     4      52.450  71.350  68.930  1.00  0.00            
ATOM     38  CA  GLY     4      50.360  71.240  69.140  1.00  0.00            
ATOM     39  HA1 GLY     4      50.450  70.890  68.110  1.00  0.00            
ATOM     40  HA2 GLY     4      49.690  72.100  69.150  1.00  0.00            
ATOM     41  C   GLY     4      49.800  69.980  69.770  1.00  0.00            
ATOM     42  O   GLY     4      50.440  69.470  70.690  1.00  0.00            
ATOM     43  N   PRO     5      48.630  69.500  69.430  1.00  0.00            
ATOM     44  CD  PRO     5      47.650  70.180  68.600  1.00  0.00            
ATOM     45  HD1 PRO     5      47.760  69.900  67.550  1.00  0.00            
ATOM     46  HD2 PRO     5      47.700  71.270  68.680  1.00  0.00            
ATOM     47  CG  PRO     5      46.300  69.850  69.160  1.00  0.00            
ATOM     48  HG1 PRO     5      45.480  70.050  68.470  1.00  0.00            
ATOM     49  HG2 PRO     5      46.060  70.370  70.090  1.00  0.00            
ATOM     50  CB  PRO     5      46.560  68.360  69.450  1.00  0.00            
ATOM     51  HB1 PRO     5      46.470  67.740  68.550  1.00  0.00            
ATOM     52  HB2 PRO     5      45.950  68.000  70.280  1.00  0.00            
ATOM     53  CA  PRO     5      48.010  68.300  69.930  1.00  0.00            
ATOM     54  HA  PRO     5      48.060  68.350  71.010  1.00  0.00            
ATOM     55  C   PRO     5      48.770  67.030  69.590  1.00  0.00            
ATOM     56  O   PRO     5      49.390  66.890  68.520  1.00  0.00            
ATOM     57  N   HYP     6      48.660  65.990  70.550  1.00  0.00            
ATOM     58  CD2 HYP     6      48.040  66.110  71.890  1.00  0.00            
ATOM     59 1HD2 HYP     6      46.970  65.920  71.900  1.00  0.00            
ATOM     60 2HD2 HYP     6      48.370  67.040  72.370  1.00  0.00            
ATOM     61  CG  HYP     6      48.720  64.940  72.630  1.00  0.00            
ATOM     62  HG  HYP     6      48.060  64.570  73.420  1.00  0.00            
ATOM     63  OD1 HYP     6      49.900  65.410  73.240  1.00  0.00            
ATOM     64  HD1 HYP     6      49.660  66.150  73.800  1.00  0.00            
ATOM     65  CB  HYP     6      49.030  63.820  71.600  1.00  0.00            
ATOM     66  HB1 HYP     6      48.080  63.310  71.460  1.00  0.00            
ATOM     67  HB2 HYP     6      49.890  63.200  71.850  1.00  0.00            
ATOM     68  CA  HYP     6      49.280  64.690  70.350  1.00  0.00            
ATOM     69  HA  HYP     6      50.360  64.790  70.180  1.00  0.00            
ATOM     70  C   HYP     6      48.750  63.990  69.120  1.00  0.00            
ATOM     71  O   HYP     6      47.540  63.950  68.910  1.00  0.00            
ATOM     72  N   GLY     7      49.550  63.300  68.300  1.00  0.00            
ATOM     73  H   GLY     7      50.550  63.430  68.380  1.00  0.00            
ATOM     74  CA  GLY     7      49.030  62.560  67.160  1.00  0.00            
ATOM     75  HA1 GLY     7      49.930  62.180  66.680  1.00  0.00            
ATOM     76  HA2 GLY     7      48.560  63.210  66.420  1.00  0.00            
ATOM     77  C   GLY     7      48.040  61.410  67.350  1.00  0.00            
ATOM     78  O   GLY     7      47.610  61.160  68.460  1.00  0.00            
ATOM     79  N   PRO     8      47.810  60.650  66.270  1.00  0.00            
ATOM     80  CD  PRO     8      48.220  60.970  64.930  1.00  0.00            
ATOM     81  HD1 PRO     8      49.300  60.910  64.800  1.00  0.00            
ATOM     82  HD2 PRO     8      48.050  62.030  64.740  1.00  0.00            
ATOM     83  CG  PRO     8      47.520  60.080  63.910  1.00  0.00            
ATOM     84  HG1 PRO     8      48.090  59.920  62.990  1.00  0.00            
ATOM     85  HG2 PRO     8      46.570  60.450  63.530  1.00  0.00            
ATOM     86  CB  PRO     8      47.360  58.830  64.760  1.00  0.00            
ATOM     87  HB1 PRO     8      48.200  58.130  64.800  1.00  0.00            
ATOM     88  HB2 PRO     8      46.570  58.160  64.430  1.00  0.00            
ATOM     89  CA  PRO     8      47.160  59.360  66.130  1.00  0.00            
ATOM     90  HA  PRO     8      46.080  59.520  66.220  1.00  0.00            
ATOM     91  C   PRO     8      47.560  58.270  67.140  1.00  0.00            
ATOM     92  O   PRO     8      48.690  58.230  67.530  1.00  0.00            
ATOM     93  N   HYP     9      46.670  57.280  67.330  1.00  0.00            
ATOM     94  CD2 HYP     9      45.270  57.150  66.990  1.00  0.00            
ATOM     95 1HD2 HYP     9      45.180  56.810  65.960  1.00  0.00            
ATOM     96 2HD2 HYP     9      44.740  58.050  67.290  1.00  0.00            
ATOM     97  CG  HYP     9      44.730  55.970  67.830  1.00  0.00            
ATOM     98  HG  HYP     9      43.890  55.530  67.290  1.00  0.00            
ATOM     99  OD1 HYP     9      44.270  56.330  69.180  1.00  0.00            
ATOM    100  HD1 HYP     9      43.990  55.570  69.700  1.00  0.00            
ATOM    101  CB  HYP     9      45.930  55.070  67.980  1.00  0.00            
ATOM    102  HB1 HYP     9      45.910  54.360  67.160  1.00  0.00            
ATOM    103  HB2 HYP     9      45.860  54.490  68.900  1.00  0.00            
ATOM    104  CA  HYP     9      47.100  56.070  67.990  1.00  0.00            
ATOM    105  HA  HYP     9      47.510  56.260  68.980  1.00  0.00            
ATOM    106  C   HYP     9      48.240  55.290  67.280  1.00  0.00            
ATOM    107  O   HYP     9      48.330  55.370  66.050  1.00  0.00            
ATOM    108  N   GLY    10      49.140  54.520  67.980  1.00  0.00            
ATOM    109  H   GLY    10      49.080  54.500  68.980  1.00  0.00            
ATOM    110  CA  GLY    10      50.180  53.740  67.290  1.00  0.00            
ATOM    111  HA1 GLY    10      50.930  53.440  68.020  1.00  0.00            
ATOM    112  HA2 GLY    10      50.880  54.270  66.650  1.00  0.00            
ATOM    113  C   GLY    10      49.830  52.370  66.710  1.00  0.00            
ATOM    114  O   GLY    10      48.730  51.820  66.930  1.00  0.00            
ATOM    115  N   PRO    11      50.740  51.700  66.020  1.00  0.00            
ATOM    116  CD  PRO    11      52.100  52.230  65.710  1.00  0.00            
ATOM    117  HD1 PRO    11      52.540  52.700  66.590  1.00  0.00            
ATOM    118  HD2 PRO    11      52.040  52.950  64.890  1.00  0.00            
ATOM    119  CG  PRO    11      52.850  50.950  65.230  1.00  0.00            
ATOM    120  HG1 PRO    11      53.260  50.410  66.070  1.00  0.00            
ATOM    121  HG2 PRO    11      53.630  51.300  64.550  1.00  0.00            
ATOM    122  CB  PRO    11      51.730  50.200  64.450  1.00  0.00            
ATOM    123  HB1 PRO    11      51.980  49.150  64.320  1.00  0.00            
ATOM    124  HB2 PRO    11      51.460  50.670  63.500  1.00  0.00            
ATOM    125  CA  PRO    11      50.470  50.410  65.320  1.00  0.00            
ATOM    126  HA  PRO    11      49.570  50.580  64.730  1.00  0.00            
ATOM    127  C   PRO    11      50.350  49.240  66.320  1.00  0.00            
ATOM    128  O   PRO    11      51.000  49.310  67.350  1.00  0.00            
ATOM    129  N   HYP    12      49.550  48.230  65.990  1.00  0.00            
ATOM    130  CD2 HYP    12      48.610  48.180  64.790  1.00  0.00            
ATOM    131 1HD2 HYP    12      49.250  47.870  63.970  1.00  0.00            
ATOM    132 2HD2 HYP    12      48.100  49.130  64.610  1.00  0.00            
ATOM    133  CG  HYP    12      47.450  47.200  65.220  1.00  0.00            
ATOM    134  HG  HYP    12      47.040  46.730  64.330  1.00  0.00            
ATOM    135  OD1 HYP    12      46.330  47.850  65.860  1.00  0.00            
ATOM    136  HD1 HYP    12      45.600  47.230  65.840  1.00  0.00            
ATOM    137  CB  HYP    12      48.190  46.200  66.120  1.00  0.00            
ATOM    138  HB1 HYP    12      48.640  45.400  65.550  1.00  0.00            
ATOM    139  HB2 HYP    12      47.490  45.760  66.830  1.00  0.00            
ATOM    140  CA  HYP    12      49.290  47.070  66.810  1.00  0.00            
ATOM    141  HA  HYP    12      48.900  47.370  67.780  1.00  0.00            
ATOM    142  C   HYP    12      50.640  46.350  67.110  1.00  0.00            
ATOM    143  O   HYP    12      51.500  46.440  66.290  1.00  0.00            
ATOM    144  N   GLY    13      50.670  45.560  68.170  1.00  0.00            
ATOM    145  H   GLY    13      50.050  45.830  68.920  1.00  0.00            
ATOM    146  CA  GLY    13      51.780  44.630  68.480  1.00  0.00            
ATOM    147  HA1 GLY    13      51.650  43.990  69.350  1.00  0.00            
ATOM    148  HA2 GLY    13      52.670  45.240  68.540  1.00  0.00            
ATOM    149  C   GLY    13      52.000  43.510  67.490  1.00  0.00            
ATOM    150  O   GLY    13      51.070  43.050  66.820  1.00  0.00            
ATOM    151  N   GLU    14      53.180  42.920  67.480  1.00  0.00            
ATOM    152  H   GLU    14      53.860  43.310  68.130  1.00  0.00            
ATOM    153  CA  GLU    14      53.670  42.060  66.430  1.00  0.00            
ATOM    154  HA  GLU    14      53.600  42.580  65.470  1.00  0.00            
ATOM    155  CB  GLU    14      55.210  41.900  66.550  1.00  0.00            
ATOM    156  HB1 GLU    14      55.480  41.230  65.740  1.00  0.00            
ATOM    157  HB2 GLU    14      55.520  41.460  67.500  1.00  0.00            
ATOM    158  CG  GLU    14      56.020  43.190  66.250  1.00  0.00            
ATOM    159  HG1 GLU    14      55.560  43.890  66.940  1.00  0.00            
ATOM    160  HG2 GLU    14      55.770  43.400  65.210  1.00  0.00            
ATOM    161  CD  GLU    14      57.430  42.930  66.510  1.00  0.00            
ATOM    162  OE1 GLU    14      58.030  43.280  67.580  1.00  0.00            
ATOM    163  OE2 GLU    14      58.130  42.330  65.640  1.00  0.00            
ATOM    164  C   GLU    14      53.000  40.730  66.240  1.00  0.00            
ATOM    165  O   GLU    14      52.670  40.440  65.050  1.00  0.00            
ATOM    166  N   PRO    15      52.610  39.910  67.290  1.00  0.00            
ATOM    167  CD  PRO    15      51.690  38.820  67.110  1.00  0.00            
ATOM    168  HD1 PRO    15      51.940  38.210  66.240  1.00  0.00            
ATOM    169  HD2 PRO    15      50.710  39.300  67.190  1.00  0.00            
ATOM    170  CG  PRO    15      51.770  37.930  68.320  1.00  0.00            
ATOM    171  HG1 PRO    15      52.460  37.100  68.160  1.00  0.00            
ATOM    172  HG2 PRO    15      50.800  37.510  68.610  1.00  0.00            
ATOM    173  CB  PRO    15      52.330  38.880  69.360  1.00  0.00            
ATOM    174  HB1 PRO    15      52.820  38.390  70.200  1.00  0.00            
ATOM    175  HB2 PRO    15      51.600  39.540  69.820  1.00  0.00            
ATOM    176  CA  PRO    15      53.200  39.820  68.600  1.00  0.00            
ATOM    177  HA  PRO    15      53.280  40.810  69.040  1.00  0.00            
ATOM    178  C   PRO    15      54.620  39.190  68.510  1.00  0.00            
ATOM    179  O   PRO    15      55.010  38.520  67.570  1.00  0.00            
ATOM    180  N   GLY    16      55.350  39.360  69.620  1.00  0.00            
ATOM    181  H   GLY    16      55.000  40.020  70.310  1.00  0.00            
ATOM    182  CA  GLY    16      56.830  39.200  69.630  1.00  0.00            
ATOM    183  HA1 GLY    16      57.100  40.250  69.720  1.00  0.00            
ATOM    184  HA2 GLY    16      57.170  38.840  68.650  1.00  0.00            
ATOM    185  C   GLY    16      57.440  38.300  70.740  1.00  0.00            
ATOM    186  O   GLY    16      58.560  37.810  70.620  1.00  0.00            
ATOM    187  N   GLN    17      56.620  38.080  71.750  1.00  0.00            
ATOM    188  H   GLN    17      55.650  38.310  71.620  1.00  0.00            
ATOM    189  CA  GLN    17      56.890  37.050  72.750  1.00  0.00            
ATOM    190  HA  GLN    17      57.840  37.280  73.230  1.00  0.00            
ATOM    191  CB  GLN    17      55.830  37.190  73.900  1.00  0.00            
ATOM    192  HB1 GLN    17      54.870  37.040  73.400  1.00  0.00            
ATOM    193  HB2 GLN    17      55.830  38.250  74.170  1.00  0.00            
ATOM    194  CG  GLN    17      55.860  36.250  75.140  1.00  0.00            
ATOM    195  HG1 GLN    17      56.770  36.490  75.690  1.00  0.00            
ATOM    196  HG2 GLN    17      55.990  35.210  74.840  1.00  0.00            
ATOM    197  CD  GLN    17      54.690  36.320  76.230  1.00  0.00            
ATOM    198  OE1 GLN    17      53.770  37.120  76.120  1.00  0.00            
ATOM    199  NE2 GLN    17      54.860  35.570  77.260  1.00  0.00            
ATOM    200 1HE2 GLN    17      55.560  34.840  77.220  1.00  0.00            
ATOM    201 2HE2 GLN    17      54.230  35.610  78.040  1.00  0.00            
ATOM    202  C   GLN    17      56.950  35.580  72.170  1.00  0.00            
ATOM    203  O   GLN    17      57.910  34.850  72.470  1.00  0.00            
ATOM    204  N   GLY    18      55.960  35.180  71.370  1.00  0.00            
ATOM    205  H   GLY    18      55.230  35.810  71.100  1.00  0.00            
ATOM    206  CA  GLY    18      55.800  33.860  70.740  1.00  0.00            
ATOM    207  HA1 GLY    18      54.810  33.950  70.300  1.00  0.00            
ATOM    208  HA2 GLY    18      55.780  33.130  71.550  1.00  0.00            
ATOM    209  C   GLY    18      56.950  33.420  69.800  1.00  0.00            
ATOM    210  O   GLY    18      57.630  34.250  69.180  1.00  0.00            
ATOM    211  N   LEU    19      57.030  32.140  69.660  1.00  0.00            
ATOM    212  H   LEU    19      56.470  31.570  70.280  1.00  0.00            
ATOM    213  CA  LEU    19      57.950  31.490  68.700  1.00  0.00            
ATOM    214  HA  LEU    19      58.950  31.880  68.900  1.00  0.00            
ATOM    215  CB  LEU    19      57.940  29.900  68.970  1.00  0.00            
ATOM    216  HB1 LEU    19      58.500  29.340  68.220  1.00  0.00            
ATOM    217  HB2 LEU    19      56.880  29.670  68.980  1.00  0.00            
ATOM    218  CG  LEU    19      58.490  29.570  70.400  1.00  0.00            
ATOM    219  HG  LEU    19      57.790  29.890  71.170  1.00  0.00            
ATOM    220  CD1 LEU    19      58.580  28.090  70.540  1.00  0.00            
ATOM    221 1HD1 LEU    19      59.440  27.720  69.970  1.00  0.00            
ATOM    222 2HD1 LEU    19      58.760  27.880  71.590  1.00  0.00            
ATOM    223 3HD1 LEU    19      57.650  27.640  70.190  1.00  0.00            
ATOM    224  CD2 LEU    19      59.990  30.030  70.650  1.00  0.00            
ATOM    225 1HD2 LEU    19      60.610  29.780  69.790  1.00  0.00            
ATOM    226 2HD2 LEU    19      59.990  31.120  70.700  1.00  0.00            
ATOM    227 3HD2 LEU    19      60.230  29.620  71.640  1.00  0.00            
ATOM    228  C   LEU    19      57.540  31.850  67.280  1.00  0.00            
ATOM    229  O   LEU    19      56.340  32.080  67.050  1.00  0.00            
ATOM    230  N   ARG    20      58.450  31.910  66.330  1.00  0.00            
ATOM    231  H   ARG    20      59.380  31.580  66.520  1.00  0.00            
ATOM    232  CA  ARG    20      58.170  32.330  64.930  1.00  0.00            
ATOM    233  HA  ARG    20      57.470  33.160  64.960  1.00  0.00            
ATOM    234  CB  ARG    20      59.430  32.870  64.200  1.00  0.00            
ATOM    235  HB1 ARG    20      59.990  32.070  63.720  1.00  0.00            
ATOM    236  HB2 ARG    20      60.070  33.320  64.970  1.00  0.00            
ATOM    237  CG  ARG    20      59.190  33.880  63.030  1.00  0.00            
ATOM    238  HG1 ARG    20      58.460  34.640  63.300  1.00  0.00            
ATOM    239  HG2 ARG    20      58.690  33.380  62.200  1.00  0.00            
ATOM    240  CD  ARG    20      60.480  34.560  62.580  1.00  0.00            
ATOM    241  HD1 ARG    20      61.130  33.780  62.190  1.00  0.00            
ATOM    242  HD2 ARG    20      61.030  34.930  63.440  1.00  0.00            
ATOM    243  NE  ARG    20      60.280  35.540  61.550  1.00  0.00            
ATOM    244  HE  ARG    20      59.340  35.920  61.510  1.00  0.00            
ATOM    245  CZ  ARG    20      61.070  35.740  60.520  1.00  0.00            
ATOM    246  NH1 ARG    20      62.280  35.360  60.450  1.00  0.00            
ATOM    247 1HH1 ARG    20      62.650  35.000  61.320  1.00  0.00            
ATOM    248 2HH1 ARG    20      62.860  35.730  59.710  1.00  0.00            
ATOM    249  NH2 ARG    20      60.550  36.310  59.460  1.00  0.00            
ATOM    250 1HH2 ARG    20      59.560  36.500  59.430  1.00  0.00            
ATOM    251 2HH2 ARG    20      61.090  36.470  58.620  1.00  0.00            
ATOM    252  C   ARG    20      57.630  31.180  64.080  1.00  0.00            
ATOM    253  O   ARG    20      58.230  30.110  64.100  1.00  0.00            
ATOM    254  N   GLY    21      56.620  31.510  63.210  1.00  0.00            
ATOM    255  H   GLY    21      56.360  32.480  63.120  1.00  0.00            
ATOM    256  CA  GLY    21      56.050  30.630  62.120  1.00  0.00            
ATOM    257  HA1 GLY    21      55.280  31.170  61.560  1.00  0.00            
ATOM    258  HA2 GLY    21      55.550  29.820  62.650  1.00  0.00            
ATOM    259  C   GLY    21      56.970  30.120  61.020  1.00  0.00            
ATOM    260  O   GLY    21      57.940  30.770  60.770  1.00  0.00            
ATOM    261  N   PRO    22      56.610  29.040  60.310  1.00  0.00            
ATOM    262  CD  PRO    22      55.350  28.300  60.470  1.00  0.00            
ATOM    263  HD1 PRO    22      54.490  28.970  60.530  1.00  0.00            
ATOM    264  HD2 PRO    22      55.460  27.790  61.430  1.00  0.00            
ATOM    265  CG  PRO    22      55.300  27.310  59.310  1.00  0.00            
ATOM    266  HG1 PRO    22      54.560  27.630  58.580  1.00  0.00            
ATOM    267  HG2 PRO    22      54.890  26.380  59.720  1.00  0.00            
ATOM    268  CB  PRO    22      56.780  27.180  58.780  1.00  0.00            
ATOM    269  HB1 PRO    22      56.720  26.920  57.720  1.00  0.00            
ATOM    270  HB2 PRO    22      57.220  26.360  59.340  1.00  0.00            
ATOM    271  CA  PRO    22      57.360  28.580  59.100  1.00  0.00            
ATOM    272  HA  PRO    22      58.400  28.510  59.440  1.00  0.00            
ATOM    273  C   PRO    22      57.300  29.520  57.910  1.00  0.00            
ATOM    274  O   PRO    22      56.390  30.360  57.790  1.00  0.00            
ATOM    275  N   HYP    23      58.200  29.430  56.880  1.00  0.00            
ATOM    276  CD2 HYP    23      59.320  28.520  56.840  1.00  0.00            
ATOM    277 1HD2 HYP    23      59.010  27.560  56.420  1.00  0.00            
ATOM    278 2HD2 HYP    23      59.830  28.490  57.810  1.00  0.00            
ATOM    279  CG  HYP    23      60.360  29.000  55.760  1.00  0.00            
ATOM    280  HG  HYP    23      60.880  28.190  55.250  1.00  0.00            
ATOM    281  OD1 HYP    23      61.210  29.920  56.470  1.00  0.00            
ATOM    282  HD1 HYP    23      61.530  30.530  55.800  1.00  0.00            
ATOM    283  CB  HYP    23      59.410  29.750  54.800  1.00  0.00            
ATOM    284  HB1 HYP    23      59.200  29.120  53.930  1.00  0.00            
ATOM    285  HB2 HYP    23      59.960  30.600  54.370  1.00  0.00            
ATOM    286  CA  HYP    23      58.250  30.240  55.600  1.00  0.00            
ATOM    287  HA  HYP    23      58.490  31.280  55.830  1.00  0.00            
ATOM    288  C   HYP    23      56.950  30.160  54.900  1.00  0.00            
ATOM    289  O   HYP    23      56.270  29.100  55.000  1.00  0.00            
ATOM    290  N   GLY    24      56.580  31.230  54.220  1.00  0.00            
ATOM    291  H   GLY    24      57.150  32.060  54.290  1.00  0.00            
ATOM    292  CA  GLY    24      55.440  31.270  53.380  1.00  0.00            
ATOM    293  HA1 GLY    24      55.250  32.330  53.270  1.00  0.00            
ATOM    294  HA2 GLY    24      54.610  30.890  53.980  1.00  0.00            
ATOM    295  C   GLY    24      55.510  30.600  52.010  1.00  0.00            
ATOM    296  O   GLY    24      56.560  29.970  51.650  1.00  0.00            
ATOM    297  N   PRO    25      54.470  30.730  51.200  1.00  0.00            
ATOM    298  CD  PRO    25      53.220  31.300  51.580  1.00  0.00            
ATOM    299  HD1 PRO    25      53.300  32.380  51.480  1.00  0.00            
ATOM    300  HD2 PRO    25      52.910  30.880  52.540  1.00  0.00            
ATOM    301  CG  PRO    25      52.180  31.030  50.460  1.00  0.00            
ATOM    302  HG1 PRO    25      52.150  31.820  49.710  1.00  0.00            
ATOM    303  HG2 PRO    25      51.160  30.950  50.820  1.00  0.00            
ATOM    304  CB  PRO    25      52.800  29.750  49.770  1.00  0.00            
ATOM    305  HB1 PRO    25      52.420  29.550  48.770  1.00  0.00            
ATOM    306  HB2 PRO    25      52.660  28.830  50.350  1.00  0.00            
ATOM    307  CA  PRO    25      54.290  30.050  49.910  1.00  0.00            
ATOM    308  HA  PRO    25      54.810  29.090  50.020  1.00  0.00            
ATOM    309  C   PRO    25      54.900  30.850  48.720  1.00  0.00            
ATOM    310  O   PRO    25      55.160  32.020  48.850  1.00  0.00            
ATOM    311  N   HYP    26      55.010  30.210  47.550  1.00  0.00            
ATOM    312  CD2 HYP    26      54.640  28.890  47.180  1.00  0.00            
ATOM    313 1HD2 HYP    26      53.610  28.850  46.810  1.00  0.00            
ATOM    314 2HD2 HYP    26      54.920  28.220  47.990  1.00  0.00            
ATOM    315  CG  HYP    26      55.610  28.450  46.140  1.00  0.00            
ATOM    316  HG  HYP    26      55.200  27.570  45.640  1.00  0.00            
ATOM    317  OD1 HYP    26      56.990  28.120  46.680  1.00  0.00            
ATOM    318  HD1 HYP    26      57.670  28.340  46.030  1.00  0.00            
ATOM    319  CB  HYP    26      55.630  29.720  45.350  1.00  0.00            
ATOM    320  HB1 HYP    26      54.720  29.780  44.760  1.00  0.00            
ATOM    321  HB2 HYP    26      56.570  29.810  44.800  1.00  0.00            
ATOM    322  CA  HYP    26      55.560  30.830  46.360  1.00  0.00            
ATOM    323  HA  HYP    26      56.510  31.300  46.600  1.00  0.00            
ATOM    324  C   HYP    26      54.730  31.980  45.860  1.00  0.00            
ATOM    325  O   HYP    26      53.520  31.910  45.940  1.00  0.00            
ATOM    326  N   GLY    27      55.340  32.930  45.260  1.00  0.00            
ATOM    327  H   GLY    27      56.340  32.880  45.180  1.00  0.00            
ATOM    328  CA  GLY    27      54.690  34.180  44.820  1.00  0.00            
ATOM    329  HA1 GLY    27      55.490  34.870  44.550  1.00  0.00            
ATOM    330  HA2 GLY    27      54.110  34.520  45.680  1.00  0.00            
ATOM    331  C   GLY    27      53.670  34.090  43.730  1.00  0.00            
ATOM    332  O   GLY    27      53.490  33.020  43.150  1.00  0.00            
ATOM    333  N   PRO    28      52.880  35.190  43.410  1.00  0.00            
ATOM    334  CD  PRO    28      53.000  36.520  44.030  1.00  0.00            
ATOM    335  HD1 PRO    28      54.030  36.850  44.090  1.00  0.00            
ATOM    336  HD2 PRO    28      52.700  36.420  45.070  1.00  0.00            
ATOM    337  CG  PRO    28      52.000  37.370  43.230  1.00  0.00            
ATOM    338  HG1 PRO    28      52.570  37.850  42.440  1.00  0.00            
ATOM    339  HG2 PRO    28      51.550  38.130  43.870  1.00  0.00            
ATOM    340  CB  PRO    28      51.050  36.420  42.650  1.00  0.00            
ATOM    341  HB1 PRO    28      50.610  36.830  41.740  1.00  0.00            
ATOM    342  HB2 PRO    28      50.280  35.980  43.270  1.00  0.00            
ATOM    343  CA  PRO    28      51.930  35.220  42.310  1.00  0.00            
ATOM    344  HA  PRO    28      51.380  34.280  42.340  1.00  0.00            
ATOM    345  C   PRO    28      52.690  35.300  40.930  1.00  0.00            
ATOM    346  O   PRO    28      53.880  35.620  40.800  1.00  0.00            
ATOM    347  N   HYP    29      51.960  34.960  39.810  1.00  0.00            
ATOM    348  CD2 HYP    29      50.530  34.580  39.770  1.00  0.00            
ATOM    349 1HD2 HYP    29      49.860  35.340  39.380  1.00  0.00            
ATOM    350 2HD2 HYP    29      50.080  34.260  40.710  1.00  0.00            
ATOM    351  CG  HYP    29      50.520  33.460  38.670  1.00  0.00            
ATOM    352  HG  HYP    29      49.540  33.300  38.230  1.00  0.00            
ATOM    353  OD1 HYP    29      50.980  32.220  39.240  1.00  0.00            
ATOM    354  HD1 HYP    29      50.360  32.080  39.960  1.00  0.00            
ATOM    355  CB  HYP    29      51.550  34.060  37.660  1.00  0.00            
ATOM    356  HB1 HYP    29      51.070  34.820  37.060  1.00  0.00            
ATOM    357  HB2 HYP    29      52.030  33.250  37.110  1.00  0.00            
ATOM    358  CA  HYP    29      52.590  34.730  38.500  1.00  0.00            
ATOM    359  HA  HYP    29      53.460  34.080  38.610  1.00  0.00            
ATOM    360  C   HYP    29      53.020  36.000  37.770  1.00  0.00            
ATOM    361  O   HYP    29      52.520  37.090  38.000  1.00  0.00            
ATOM    362  N   GLY    30      54.050  35.940  37.040  1.00  0.00            
ATOM    363  H   GLY    30      54.500  35.030  36.970  1.00  0.00            
ATOM    364  CA  GLY    30      54.840  37.060  36.510  1.00  0.00            
ATOM    365  HA1 GLY    30      55.570  36.620  35.830  1.00  0.00            
ATOM    366  HA2 GLY    30      55.240  37.680  37.300  1.00  0.00            
ATOM    367  C   GLY    30      54.100  38.010  35.530  1.00  0.00            
ATOM    368  O   GLY    30      53.070  37.660  35.020  1.00  0.00            
ATOM    369  N   NH2    31      54.620  39.120  35.240  1.00  0.00            
ATOM    370  H1  NH2    31      55.510  39.400  35.630  1.00  0.00            
ATOM    371  H2  NH2    31      54.060  39.740  34.680  1.00  0.00            
ATOM    372  CH3 ACE     1      53.180  77.690  65.930  1.00  0.00            
ATOM    373 1HH3 ACE     1      52.760  77.770  66.930  1.00  0.00            
ATOM    374 2HH3 ACE     1      54.050  78.300  65.720  1.00  0.00            
ATOM    375 3HH3 ACE     1      52.360  78.010  65.280  1.00  0.00            
ATOM    376  C   ACE     1      53.790  76.350  65.630  1.00  0.00            
ATOM    377  O   ACE     1      53.480  75.760  64.570  1.00  0.00            
ATOM    378  N   PRO     2      54.600  75.700  66.520  1.00  0.00            
ATOM    379  CD  PRO     2      54.990  76.170  67.840  1.00  0.00            
ATOM    380  HD1 PRO     2      54.150  76.300  68.520  1.00  0.00            
ATOM    381  HD2 PRO     2      55.600  77.070  67.750  1.00  0.00            
ATOM    382  CG  PRO     2      55.700  74.940  68.490  1.00  0.00            
ATOM    383  HG1 PRO     2      54.950  74.340  69.010  1.00  0.00            
ATOM    384  HG2 PRO     2      56.500  75.220  69.180  1.00  0.00            
ATOM    385  CB  PRO     2      56.340  74.260  67.260  1.00  0.00            
ATOM    386  HB1 PRO     2      56.680  73.240  67.400  1.00  0.00            
ATOM    387  HB2 PRO     2      57.050  75.010  66.900  1.00  0.00            
ATOM    388  CA  PRO     2      55.170  74.330  66.300  1.00  0.00            
ATOM    389  HA  PRO     2      55.620  74.430  65.310  1.00  0.00            
ATOM    390  C   PRO     2      54.180  73.110  66.380  1.00  0.00            
ATOM    391  O   PRO     2      53.220  73.290  67.090  1.00  0.00            
ATOM    392  N   HYP     3      54.460  71.960  65.820  1.00  0.00            
ATOM    393  CD2 HYP     3      55.520  71.660  64.910  1.00  0.00            
ATOM    394 1HD2 HYP     3      56.400  71.230  65.390  1.00  0.00            
ATOM    395 2HD2 HYP     3      55.940  72.560  64.450  1.00  0.00            
ATOM    396  CG  HYP     3      54.960  70.640  63.870  1.00  0.00            
ATOM    397  HG  HYP     3      55.800  70.060  63.510  1.00  0.00            
ATOM    398  OD1 HYP     3      54.360  71.310  62.770  1.00  0.00            
ATOM    399  HD1 HYP     3      54.280  70.700  62.030  1.00  0.00            
ATOM    400  CB  HYP     3      54.030  69.770  64.650  1.00  0.00            
ATOM    401  HB1 HYP     3      54.570  68.880  64.970  1.00  0.00            
ATOM    402  HB2 HYP     3      53.250  69.370  64.000  1.00  0.00            
ATOM    403  CA  HYP     3      53.580  70.800  65.820  1.00  0.00            
ATOM    404  HA  HYP     3      52.580  71.170  65.600  1.00  0.00            
ATOM    405  C   HYP     3      53.480  70.150  67.210  1.00  0.00            
ATOM    406  O   HYP     3      54.160  70.440  68.150  1.00  0.00            
ATOM    407  N   GLY     4      52.590  69.180  67.360  1.00  0.00            
ATOM    408  H   GLY     4      52.070  68.850  66.550  1.00  0.00            
ATOM    409  CA  GLY     4      52.480  68.360  68.600  1.00  0.00            
ATOM    410  HA1 GLY     4      51.490  67.880  68.590  1.00  0.00            
ATOM    411  HA2 GLY     4      52.640  68.910  69.530  1.00  0.00            
ATOM    412  C   GLY     4      53.450  67.140  68.670  1.00  0.00            
ATOM    413  O   GLY     4      54.170  66.870  67.690  1.00  0.00            
ATOM    414  N   PRO     5      53.460  66.350  69.730  1.00  0.00            
ATOM    415  CD  PRO     5      52.530  66.580  70.900  1.00  0.00            
ATOM    416  HD1 PRO     5      51.490  66.440  70.600  1.00  0.00            
ATOM    417  HD2 PRO     5      52.800  67.540  71.340  1.00  0.00            
ATOM    418  CG  PRO     5      52.900  65.550  71.900  1.00  0.00            
ATOM    419  HG1 PRO     5      52.190  64.720  71.840  1.00  0.00            
ATOM    420  HG2 PRO     5      52.940  65.980  72.900  1.00  0.00            
ATOM    421  CB  PRO     5      54.350  65.130  71.560  1.00  0.00            
ATOM    422  HB1 PRO     5      54.610  64.150  71.960  1.00  0.00            
ATOM    423  HB2 PRO     5      55.040  65.890  71.920  1.00  0.00            
ATOM    424  CA  PRO     5      54.250  65.120  70.010  1.00  0.00            
ATOM    425  HA  PRO     5      55.250  65.310  69.620  1.00  0.00            
ATOM    426  C   PRO     5      53.600  63.780  69.460  1.00  0.00            
ATOM    427  O   PRO     5      52.420  63.760  69.010  1.00  0.00            
ATOM    428  N   HYP     6      54.320  62.690  69.520  1.00  0.00            
ATOM    429  CD2 HYP     6      55.680  62.580  70.110  1.00  0.00            
ATOM    430 1HD2 HYP     6      55.560  62.250  71.140  1.00  0.00            
ATOM    431 2HD2 HYP     6      56.180  63.540  70.010  1.00  0.00            
ATOM    432  CG  HYP     6      56.300  61.380  69.310  1.00  0.00            
ATOM    433  HG  HYP     6      57.010  60.820  69.900  1.00  0.00            
ATOM    434  OD1 HYP     6      56.940  61.760  68.140  1.00  0.00            
ATOM    435  HD1 HYP     6      57.690  62.320  68.340  1.00  0.00            
ATOM    436  CB  HYP     6      55.050  60.500  69.010  1.00  0.00            
ATOM    437  HB1 HYP     6      54.950  59.770  69.810  1.00  0.00            
ATOM    438  HB2 HYP     6      55.070  60.120  67.990  1.00  0.00            
ATOM    439  CA  HYP     6      53.840  61.450  69.060  1.00  0.00            
ATOM    440  HA  HYP     6      53.440  61.570  68.050  1.00  0.00            
ATOM    441  C   HYP     6      52.760  60.840  70.000  1.00  0.00            
ATOM    442  O   HYP     6      52.910  60.880  71.240  1.00  0.00            
ATOM    443  N   GLY     7      51.720  60.270  69.400  1.00  0.00            
ATOM    444  H   GLY     7      51.690  60.320  68.390  1.00  0.00            
ATOM    445  CA  GLY     7      50.480  59.820  70.000  1.00  0.00            
ATOM    446  HA1 GLY     7      49.750  59.580  69.230  1.00  0.00            
ATOM    447  HA2 GLY     7      50.120  60.670  70.580  1.00  0.00            
ATOM    448  C   GLY     7      50.520  58.620  70.980  1.00  0.00            
ATOM    449  O   GLY     7      51.620  58.160  71.370  1.00  0.00            
ATOM    450  N   PRO     8      49.380  58.010  71.360  1.00  0.00            
ATOM    451  CD  PRO     8      48.090  58.720  71.360  1.00  0.00            
ATOM    452  HD1 PRO     8      47.440  58.510  70.520  1.00  0.00            
ATOM    453  HD2 PRO     8      48.230  59.800  71.390  1.00  0.00            
ATOM    454  CG  PRO     8      47.410  58.260  72.700  1.00  0.00            
ATOM    455  HG1 PRO     8      46.350  58.480  72.810  1.00  0.00            
ATOM    456  HG2 PRO     8      47.820  58.870  73.500  1.00  0.00            
ATOM    457  CB  PRO     8      47.860  56.790  72.950  1.00  0.00            
ATOM    458  HB1 PRO     8      47.300  56.140  72.280  1.00  0.00            
ATOM    459  HB2 PRO     8      47.920  56.580  74.020  1.00  0.00            
ATOM    460  CA  PRO     8      49.310  57.010  72.420  1.00  0.00            
ATOM    461  HA  PRO     8      49.910  57.500  73.190  1.00  0.00            
ATOM    462  C   PRO     8      49.930  55.670  71.950  1.00  0.00            
ATOM    463  O   PRO     8      49.800  55.250  70.850  1.00  0.00            
ATOM    464  N   HYP     9      50.490  54.840  72.890  1.00  0.00            
ATOM    465  CD2 HYP     9      50.840  55.200  74.210  1.00  0.00            
ATOM    466 1HD2 HYP     9      50.020  55.230  74.930  1.00  0.00            
ATOM    467 2HD2 HYP     9      51.320  56.170  74.320  1.00  0.00            
ATOM    468  CG  HYP     9      51.950  54.180  74.650  1.00  0.00            
ATOM    469  HG  HYP     9      51.940  53.960  75.720  1.00  0.00            
ATOM    470  OD1 HYP     9      53.220  54.680  74.180  1.00  0.00            
ATOM    471  HD1 HYP     9      53.330  55.590  74.450  1.00  0.00            
ATOM    472  CB  HYP     9      51.640  52.970  73.810  1.00  0.00            
ATOM    473  HB1 HYP     9      50.910  52.380  74.360  1.00  0.00            
ATOM    474  HB2 HYP     9      52.470  52.280  73.670  1.00  0.00            
ATOM    475  CA  HYP     9      51.040  53.510  72.560  1.00  0.00            
ATOM    476  HA  HYP     9      51.860  53.700  71.870  1.00  0.00            
ATOM    477  C   HYP     9      49.970  52.580  71.930  1.00  0.00            
ATOM    478  O   HYP     9      48.770  52.460  72.270  1.00  0.00            
ATOM    479  N   GLY    10      50.480  51.920  70.900  1.00  0.00            
ATOM    480  H   GLY    10      51.420  52.170  70.630  1.00  0.00            
ATOM    481  CA  GLY    10      49.560  51.040  70.110  1.00  0.00            
ATOM    482  HA1 GLY    10      50.190  50.730  69.270  1.00  0.00            
ATOM    483  HA2 GLY    10      48.740  51.590  69.650  1.00  0.00            
ATOM    484  C   GLY    10      48.980  49.840  70.830  1.00  0.00            
ATOM    485  O   GLY    10      49.370  49.510  71.990  1.00  0.00            
ATOM    486  N   PRO    11      47.950  49.280  70.320  1.00  0.00            
ATOM    487  CD  PRO    11      47.300  49.570  69.070  1.00  0.00            
ATOM    488  HD1 PRO    11      48.050  49.500  68.280  1.00  0.00            
ATOM    489  HD2 PRO    11      46.950  50.610  69.120  1.00  0.00            
ATOM    490  CG  PRO    11      46.170  48.560  68.920  1.00  0.00            
ATOM    491  HG1 PRO    11      46.530  47.710  68.350  1.00  0.00            
ATOM    492  HG2 PRO    11      45.330  49.040  68.420  1.00  0.00            
ATOM    493  CB  PRO    11      45.880  48.090  70.310  1.00  0.00            
ATOM    494  HB1 PRO    11      45.490  47.080  70.340  1.00  0.00            
ATOM    495  HB2 PRO    11      45.240  48.820  70.800  1.00  0.00            
ATOM    496  CA  PRO    11      47.220  48.210  70.920  1.00  0.00            
ATOM    497  HA  PRO    11      47.160  48.520  71.970  1.00  0.00            
ATOM    498  C   PRO    11      48.000  46.880  70.840  1.00  0.00            
ATOM    499  O   PRO    11      48.930  46.700  70.010  1.00  0.00            
ATOM    500  N   HYP    12      47.660  45.970  71.770  1.00  0.00            
ATOM    501  CD2 HYP    12      46.560  45.980  72.700  1.00  0.00            
ATOM    502 1HD2 HYP    12      45.670  45.460  72.350  1.00  0.00            
ATOM    503 2HD2 HYP    12      46.290  46.960  73.110  1.00  0.00            
ATOM    504  CG  HYP    12      46.990  45.070  73.850  1.00  0.00            
ATOM    505  HG  HYP    12      46.140  44.570  74.310  1.00  0.00            
ATOM    506  OD1 HYP    12      47.740  45.670  74.860  1.00  0.00            
ATOM    507  HD1 HYP    12      47.680  46.610  74.690  1.00  0.00            
ATOM    508  CB  HYP    12      47.800  43.990  73.150  1.00  0.00            
ATOM    509  HB1 HYP    12      47.070  43.220  72.880  1.00  0.00            
ATOM    510  HB2 HYP    12      48.550  43.480  73.760  1.00  0.00            
ATOM    511  CA  HYP    12      48.400  44.720  71.880  1.00  0.00            
ATOM    512  HA  HYP    12      49.420  44.930  72.230  1.00  0.00            
ATOM    513  C   HYP    12      48.370  43.910  70.580  1.00  0.00            
ATOM    514  O   HYP    12      47.550  44.120  69.660  1.00  0.00            
ATOM    515  N   GLY    13      49.290  42.970  70.440  1.00  0.00            
ATOM    516  H   GLY    13      49.900  42.960  71.240  1.00  0.00            
ATOM    517  CA  GLY    13      49.360  41.930  69.400  1.00  0.00            
ATOM    518  HA1 GLY    13      50.320  41.440  69.510  1.00  0.00            
ATOM    519  HA2 GLY    13      49.240  42.440  68.440  1.00  0.00            
ATOM    520  C   GLY    13      48.160  40.980  69.530  1.00  0.00            
ATOM    521  O   GLY    13      47.400  40.960  70.520  1.00  0.00            
ATOM    522  N   GLU    14      47.970  40.130  68.550  1.00  0.00            
ATOM    523  H   GLU    14      48.390  40.400  67.670  1.00  0.00            
ATOM    524  CA  GLU    14      46.960  39.040  68.500  1.00  0.00            
ATOM    525  HA  GLU    14      46.070  39.570  68.810  1.00  0.00            
ATOM    526  CB  GLU    14      46.750  38.360  67.110  1.00  0.00            
ATOM    527  HB1 GLU    14      46.300  37.360  67.150  1.00  0.00            
ATOM    528  HB2 GLU    14      47.700  38.190  66.610  1.00  0.00            
ATOM    529  CG  GLU    14      45.820  39.160  66.190  1.00  0.00            
ATOM    530  HG1 GLU    14      46.060  40.220  66.210  1.00  0.00            
ATOM    531  HG2 GLU    14      44.890  39.240  66.740  1.00  0.00            
ATOM    532  CD  GLU    14      45.510  38.510  64.830  1.00  0.00            
ATOM    533  OE1 GLU    14      46.320  38.580  63.900  1.00  0.00            
ATOM    534  OE2 GLU    14      44.410  37.930  64.650  1.00  0.00            
ATOM    535  C   GLU    14      47.320  37.990  69.550  1.00  0.00            
ATOM    536  O   GLU    14      48.470  37.810  69.970  1.00  0.00            
ATOM    537  N   PRO    15      46.330  37.330  70.100  1.00  0.00            
ATOM    538  CD  PRO    15      44.950  37.470  69.840  1.00  0.00            
ATOM    539  HD1 PRO    15      44.710  37.080  68.850  1.00  0.00            
ATOM    540  HD2 PRO    15      44.610  38.490  70.000  1.00  0.00            
ATOM    541  CG  PRO    15      44.130  36.700  70.890  1.00  0.00            
ATOM    542  HG1 PRO    15      43.750  35.750  70.520  1.00  0.00            
ATOM    543  HG2 PRO    15      43.190  37.180  71.170  1.00  0.00            
ATOM    544  CB  PRO    15      45.160  36.510  72.010  1.00  0.00            
ATOM    545  HB1 PRO    15      45.050  35.660  72.680  1.00  0.00            
ATOM    546  HB2 PRO    15      45.270  37.390  72.650  1.00  0.00            
ATOM    547  CA  PRO    15      46.430  36.370  71.180  1.00  0.00            
ATOM    548  HA  PRO    15      47.280  36.770  71.730  1.00  0.00            
ATOM    549  C   PRO    15      46.730  34.930  70.730  1.00  0.00            
ATOM    550  O   PRO    15      46.360  34.580  69.630  1.00  0.00            
ATOM    551  N   GLY    16      47.410  34.130  71.500  1.00  0.00            
ATOM    552  H   GLY    16      47.840  34.530  72.320  1.00  0.00            
ATOM    553  CA  GLY    16      47.740  32.720  71.150  1.00  0.00            
ATOM    554  HA1 GLY    16      46.820  32.170  70.940  1.00  0.00            
ATOM    555  HA2 GLY    16      48.260  32.220  71.970  1.00  0.00            
ATOM    556  C   GLY    16      48.740  32.430  69.960  1.00  0.00            
ATOM    557  O   GLY    16      48.890  31.270  69.470  1.00  0.00            
ATOM    558  N   GLN    17      49.460  33.490  69.550  1.00  0.00            
ATOM    559  H   GLN    17      49.350  34.390  69.980  1.00  0.00            
ATOM    560  CA  GLN    17      50.360  33.460  68.410  1.00  0.00            
ATOM    561  HA  GLN    17      50.670  32.470  68.100  1.00  0.00            
ATOM    562  CB  GLN    17      49.690  34.230  67.230  1.00  0.00            
ATOM    563  HB1 GLN    17      50.320  34.200  66.350  1.00  0.00            
ATOM    564  HB2 GLN    17      49.390  35.230  67.530  1.00  0.00            
ATOM    565  CG  GLN    17      48.400  33.540  66.740  1.00  0.00            
ATOM    566  HG1 GLN    17      47.710  33.440  67.570  1.00  0.00            
ATOM    567  HG2 GLN    17      48.700  32.550  66.400  1.00  0.00            
ATOM    568  CD  GLN    17      47.620  34.210  65.680  1.00  0.00            
ATOM    569  OE1 GLN    17      48.170  34.970  64.910  1.00  0.00            
ATOM    570  NE2 GLN    17      46.260  34.070  65.650  1.00  0.00            
ATOM    571 1HE2 GLN    17      45.780  33.480  66.300  1.00  0.00            
ATOM    572 2HE2 GLN    17      45.670  34.530  64.970  1.00  0.00            
ATOM    573  C   GLN    17      51.690  34.160  68.720  1.00  0.00            
ATOM    574  O   GLN    17      51.830  34.850  69.730  1.00  0.00            
ATOM    575  N   GLY    18      52.610  34.000  67.840  1.00  0.00            
ATOM    576  H   GLY    18      52.450  33.340  67.090  1.00  0.00            
ATOM    577  CA  GLY    18      53.810  34.760  67.760  1.00  0.00            
ATOM    578  HA1 GLY    18      54.590  34.040  68.000  1.00  0.00            
ATOM    579  HA2 GLY    18      53.750  35.520  68.530  1.00  0.00            
ATOM    580  C   GLY    18      54.120  35.340  66.360  1.00  0.00            
ATOM    581  O   GLY    18      53.250  35.510  65.550  1.00  0.00            
ATOM    582  N   LEU    19      55.330  35.640  66.070  1.00  0.00            
ATOM    583  H   LEU    19      55.930  35.590  66.890  1.00  0.00            
ATOM    584  CA  LEU    19      55.760  36.380  64.790  1.00  0.00            
ATOM    585  HA  LEU    19      55.370  37.390  64.710  1.00  0.00            
ATOM    586  CB  LEU    19      57.260  36.410  64.850  1.00  0.00            
ATOM    587  HB1 LEU    19      57.640  36.600  63.850  1.00  0.00            
ATOM    588  HB2 LEU    19      57.510  35.400  65.170  1.00  0.00            
ATOM    589  CG  LEU    19      57.820  37.440  65.800  1.00  0.00            
ATOM    590  HG  LEU    19      57.360  37.420  66.790  1.00  0.00            
ATOM    591  CD1 LEU    19      59.230  36.960  65.960  1.00  0.00            
ATOM    592 1HD1 LEU    19      59.660  37.120  64.970  1.00  0.00            
ATOM    593 2HD1 LEU    19      59.760  37.580  66.680  1.00  0.00            
ATOM    594 3HD1 LEU    19      59.210  35.930  66.300  1.00  0.00            
ATOM    595  CD2 LEU    19      57.660  38.850  65.280  1.00  0.00            
ATOM    596 1HD2 LEU    19      57.830  38.870  64.200  1.00  0.00            
ATOM    597 2HD2 LEU    19      56.630  39.130  65.500  1.00  0.00            
ATOM    598 3HD2 LEU    19      58.280  39.560  65.830  1.00  0.00            
ATOM    599  C   LEU    19      55.490  35.540  63.530  1.00  0.00            
ATOM    600  O   LEU    19      55.610  34.330  63.420  1.00  0.00            
ATOM    601  N   ARG    20      55.030  36.190  62.490  1.00  0.00            
ATOM    602  H   ARG    20      54.870  37.180  62.580  1.00  0.00            
ATOM    603  CA  ARG    20      54.740  35.570  61.160  1.00  0.00            
ATOM    604  HA  ARG    20      54.180  34.670  61.420  1.00  0.00            
ATOM    605  CB  ARG    20      53.960  36.570  60.250  1.00  0.00            
ATOM    606  HB1 ARG    20      54.480  37.470  59.960  1.00  0.00            
ATOM    607  HB2 ARG    20      53.070  36.930  60.780  1.00  0.00            
ATOM    608  CG  ARG    20      53.460  35.960  58.940  1.00  0.00            
ATOM    609  HG1 ARG    20      53.090  34.960  59.200  1.00  0.00            
ATOM    610  HG2 ARG    20      54.330  35.840  58.300  1.00  0.00            
ATOM    611  CD  ARG    20      52.400  36.820  58.100  1.00  0.00            
ATOM    612  HD1 ARG    20      52.090  36.350  57.170  1.00  0.00            
ATOM    613  HD2 ARG    20      53.000  37.720  57.990  1.00  0.00            
ATOM    614  NE  ARG    20      51.220  37.050  58.940  1.00  0.00            
ATOM    615  HE  ARG    20      51.120  37.970  59.330  1.00  0.00            
ATOM    616  CZ  ARG    20      50.110  36.350  59.040  1.00  0.00            
ATOM    617  NH1 ARG    20      50.040  35.170  58.690  1.00  0.00            
ATOM    618 1HH1 ARG    20      50.830  34.750  58.230  1.00  0.00            
ATOM    619 2HH1 ARG    20      49.130  34.740  58.630  1.00  0.00            
ATOM    620  NH2 ARG    20      49.050  36.790  59.590  1.00  0.00            
ATOM    621 1HH2 ARG    20      48.960  37.770  59.820  1.00  0.00            
ATOM    622 2HH2 ARG    20      48.230  36.200  59.610  1.00  0.00            
ATOM    623  C   ARG    20      56.040  35.070  60.550  1.00  0.00            
ATOM    624  O   ARG    20      57.090  35.630  60.720  1.00  0.00            
ATOM    625  N   GLY    21      55.910  33.960  59.830  1.00  0.00            
ATOM    626  H   GLY    21      54.980  33.570  59.900  1.00  0.00            
ATOM    627  CA  GLY    21      57.070  33.340  59.200  1.00  0.00            
ATOM    628  HA1 GLY    21      56.850  32.340  58.830  1.00  0.00            
ATOM    629  HA2 GLY    21      57.850  33.180  59.950  1.00  0.00            
ATOM    630  C   GLY    21      57.700  34.130  58.110  1.00  0.00            
ATOM    631  O   GLY    21      57.090  35.070  57.630  1.00  0.00            
ATOM    632  N   PRO    22      58.920  33.740  57.650  1.00  0.00            
ATOM    633  CD  PRO    22      59.920  32.760  58.170  1.00  0.00            
ATOM    634  HD1 PRO    22      59.590  31.820  57.720  1.00  0.00            
ATOM    635  HD2 PRO    22      59.880  32.540  59.240  1.00  0.00            
ATOM    636  CG  PRO    22      61.260  33.140  57.640  1.00  0.00            
ATOM    637  HG1 PRO    22      61.950  32.300  57.630  1.00  0.00            
ATOM    638  HG2 PRO    22      61.650  34.020  58.150  1.00  0.00            
ATOM    639  CB  PRO    22      60.820  33.640  56.300  1.00  0.00            
ATOM    640  HB1 PRO    22      60.700  32.770  55.660  1.00  0.00            
ATOM    641  HB2 PRO    22      61.520  34.400  55.950  1.00  0.00            
ATOM    642  CA  PRO    22      59.500  34.420  56.530  1.00  0.00            
ATOM    643  HA  PRO    22      59.670  35.470  56.770  1.00  0.00            
ATOM    644  C   PRO    22      58.770  34.310  55.140  1.00  0.00            
ATOM    645  O   PRO    22      58.130  33.290  54.980  1.00  0.00            
ATOM    646  N   HYP    23      58.860  35.300  54.220  1.00  0.00            
ATOM    647  CD2 HYP    23      59.470  36.640  54.360  1.00  0.00            
ATOM    648 1HD2 HYP    23      60.550  36.610  54.180  1.00  0.00            
ATOM    649 2HD2 HYP    23      59.240  37.020  55.360  1.00  0.00            
ATOM    650  CG  HYP    23      58.880  37.550  53.310  1.00  0.00            
ATOM    651  HG  HYP    23      59.610  38.310  53.040  1.00  0.00            
ATOM    652  OD1 HYP    23      57.690  38.030  53.770  1.00  0.00            
ATOM    653  HD1 HYP    23      57.600  38.960  53.560  1.00  0.00            
ATOM    654  CB  HYP    23      58.660  36.550  52.170  1.00  0.00            
ATOM    655  HB1 HYP    23      59.590  36.460  51.610  1.00  0.00            
ATOM    656  HB2 HYP    23      57.860  36.860  51.500  1.00  0.00            
ATOM    657  CA  HYP    23      58.280  35.220  52.890  1.00  0.00            
ATOM    658  HA  HYP    23      57.200  35.170  52.980  1.00  0.00            
ATOM    659  C   HYP    23      58.730  33.990  52.060  1.00  0.00            
ATOM    660  O   HYP    23      59.860  33.610  52.230  1.00  0.00            
ATOM    661  N   GLY    24      57.920  33.510  51.100  1.00  0.00            
ATOM    662  H   GLY    24      56.990  33.890  51.010  1.00  0.00            
ATOM    663  CA  GLY    24      58.390  32.480  50.150  1.00  0.00            
ATOM    664  HA1 GLY    24      57.520  31.930  49.770  1.00  0.00            
ATOM    665  HA2 GLY    24      58.920  31.740  50.750  1.00  0.00            
ATOM    666  C   GLY    24      59.330  32.850  48.950  1.00  0.00            
ATOM    667  O   GLY    24      59.580  34.000  48.660  1.00  0.00            
ATOM    668  N   PRO    25      59.820  31.970  48.130  1.00  0.00            
ATOM    669  CD  PRO    25      59.640  30.540  48.300  1.00  0.00            
ATOM    670  HD1 PRO    25      58.600  30.250  48.200  1.00  0.00            
ATOM    671  HD2 PRO    25      60.060  30.260  49.270  1.00  0.00            
ATOM    672  CG  PRO    25      60.260  29.910  47.060  1.00  0.00            
ATOM    673  HG1 PRO    25      59.430  29.640  46.410  1.00  0.00            
ATOM    674  HG2 PRO    25      60.980  29.140  47.350  1.00  0.00            
ATOM    675  CB  PRO    25      61.080  31.000  46.380  1.00  0.00            
ATOM    676  HB1 PRO    25      61.120  30.830  45.310  1.00  0.00            
ATOM    677  HB2 PRO    25      62.100  30.830  46.740  1.00  0.00            
ATOM    678  CA  PRO    25      60.480  32.310  46.880  1.00  0.00            
ATOM    679  HA  PRO    25      61.330  32.950  47.120  1.00  0.00            
ATOM    680  C   PRO    25      59.620  33.000  45.790  1.00  0.00            
ATOM    681  O   PRO    25      58.370  32.940  45.840  1.00  0.00            
ATOM    682  N   HYP    26      60.340  33.580  44.780  1.00  0.00            
ATOM    683  CD2 HYP    26      61.790  33.650  44.600  1.00  0.00            
ATOM    684 1HD2 HYP    26      62.250  32.860  44.000  1.00  0.00            
ATOM    685 2HD2 HYP    26      62.270  33.660  45.580  1.00  0.00            
ATOM    686  CG  HYP    26      61.980  34.990  43.790  1.00  0.00            
ATOM    687  HG  HYP    26      62.890  35.040  43.190  1.00  0.00            
ATOM    688  OD1 HYP    26      61.990  36.150  44.630  1.00  0.00            
ATOM    689  HD1 HYP    26      62.490  35.950  45.430  1.00  0.00            
ATOM    690  CB  HYP    26      60.790  34.920  42.850  1.00  0.00            
ATOM    691  HB1 HYP    26      61.050  34.180  42.100  1.00  0.00            
ATOM    692  HB2 HYP    26      60.570  35.870  42.370  1.00  0.00            
ATOM    693  CA  HYP    26      59.700  34.410  43.750  1.00  0.00            
ATOM    694  HA  HYP    26      59.160  35.220  44.240  1.00  0.00            
ATOM    695  C   HYP    26      58.740  33.470  42.960  1.00  0.00            
ATOM    696  O   HYP    26      59.030  32.300  42.780  1.00  0.00            
ATOM    697  N   GLY    27      57.580  34.080  42.550  1.00  0.00            
ATOM    698  H   GLY    27      57.500  35.080  42.620  1.00  0.00            
ATOM    699  CA  GLY    27      56.550  33.410  41.790  1.00  0.00            
ATOM    700  HA1 GLY    27      55.750  34.140  41.700  1.00  0.00            
ATOM    701  HA2 GLY    27      56.130  32.640  42.450  1.00  0.00            
ATOM    702  C   GLY    27      56.940  32.850  40.380  1.00  0.00            
ATOM    703  O   GLY    27      58.110  32.940  40.030  1.00  0.00            
ATOM    704  N   PRO    28      56.050  32.080  39.750  1.00  0.00            
ATOM    705  CD  PRO    28      54.650  31.980  40.170  1.00  0.00            
ATOM    706  HD1 PRO    28      54.190  32.960  40.230  1.00  0.00            
ATOM    707  HD2 PRO    28      54.500  31.610  41.180  1.00  0.00            
ATOM    708  CG  PRO    28      54.040  31.070  39.120  1.00  0.00            
ATOM    709  HG1 PRO    28      53.720  31.720  38.310  1.00  0.00            
ATOM    710  HG2 PRO    28      53.290  30.480  39.640  1.00  0.00            
ATOM    711  CB  PRO    28      55.230  30.210  38.640  1.00  0.00            
ATOM    712  HB1 PRO    28      54.990  29.850  37.640  1.00  0.00            
ATOM    713  HB2 PRO    28      55.500  29.420  39.340  1.00  0.00            
ATOM    714  CA  PRO    28      56.380  31.250  38.630  1.00  0.00            
ATOM    715  HA  PRO    28      57.340  30.760  38.760  1.00  0.00            
ATOM    716  C   PRO    28      56.380  32.100  37.310  1.00  0.00            
ATOM    717  O   PRO    28      55.950  33.320  37.260  1.00  0.00            
ATOM    718  N   HYP    29      56.900  31.510  36.240  1.00  0.00            
ATOM    719  CD2 HYP    29      57.520  30.180  36.160  1.00  0.00            
ATOM    720 1HD2 HYP    29      56.780  29.470  35.810  1.00  0.00            
ATOM    721 2HD2 HYP    29      57.950  29.760  37.070  1.00  0.00            
ATOM    722  CG  HYP    29      58.620  30.320  35.110  1.00  0.00            
ATOM    723  HG  HYP    29      58.920  29.370  34.690  1.00  0.00            
ATOM    724  OD1 HYP    29      59.700  30.990  35.640  1.00  0.00            
ATOM    725  HD1 HYP    29      60.490  30.840  35.120  1.00  0.00            
ATOM    726  CB  HYP    29      57.900  31.150  34.090  1.00  0.00            
ATOM    727  HB1 HYP    29      57.310  30.460  33.490  1.00  0.00            
ATOM    728  HB2 HYP    29      58.670  31.650  33.500  1.00  0.00            
ATOM    729  CA  HYP    29      57.120  32.120  34.900  1.00  0.00            
ATOM    730  HA  HYP    29      57.670  33.040  35.100  1.00  0.00            
ATOM    731  C   HYP    29      55.880  32.680  34.190  1.00  0.00            
ATOM    732  O   HYP    29      55.040  31.910  33.700  1.00  0.00            
ATOM    733  N   GLY    30      55.750  34.000  34.080  1.00  0.00            
ATOM    734  H   GLY    30      56.470  34.550  34.530  1.00  0.00            
ATOM    735  CA  GLY    30      54.710  34.720  33.440  1.00  0.00            
ATOM    736  HA1 GLY    30      54.920  34.590  32.380  1.00  0.00            
ATOM    737  HA2 GLY    30      54.730  35.790  33.610  1.00  0.00            
ATOM    738  C   GLY    30      53.290  34.310  33.720  1.00  0.00            
ATOM    739  O   GLY    30      52.960  33.780  34.800  1.00  0.00            
ATOM    740  N   NH2    31      52.410  34.600  32.830  1.00  0.00            
ATOM    741  H1  NH2    31      52.760  34.990  31.960  1.00  0.00            
ATOM    742  H2  NH2    31      51.420  34.490  32.970  1.00  0.00            
ATOM    743  CH3 ACE     1      50.230  73.810  65.630  1.00  0.00            
ATOM    744 1HH3 ACE     1      49.960  74.740  65.140  1.00  0.00            
ATOM    745 2HH3 ACE     1      50.020  73.860  66.700  1.00  0.00            
ATOM    746 3HH3 ACE     1      51.290  73.630  65.430  1.00  0.00            
ATOM    747  C   ACE     1      49.490  72.580  64.990  1.00  0.00            
ATOM    748  O   ACE     1      48.530  72.200  65.680  1.00  0.00            
ATOM    749  N   PRO     2      49.970  71.920  63.920  1.00  0.00            
ATOM    750  CD  PRO     2      50.840  72.440  62.990  1.00  0.00            
ATOM    751  HD1 PRO     2      51.840  72.250  63.390  1.00  0.00            
ATOM    752  HD2 PRO     2      50.590  73.500  62.910  1.00  0.00            
ATOM    753  CG  PRO     2      50.520  71.700  61.700  1.00  0.00            
ATOM    754  HG1 PRO     2      51.380  71.640  61.030  1.00  0.00            
ATOM    755  HG2 PRO     2      49.660  72.170  61.230  1.00  0.00            
ATOM    756  CB  PRO     2      50.280  70.330  62.180  1.00  0.00            
ATOM    757  HB1 PRO     2      51.160  69.710  62.320  1.00  0.00            
ATOM    758  HB2 PRO     2      49.600  69.740  61.560  1.00  0.00            
ATOM    759  CA  PRO     2      49.480  70.600  63.430  1.00  0.00            
ATOM    760  HA  PRO     2      48.450  70.830  63.150  1.00  0.00            
ATOM    761  C   PRO     2      49.700  69.440  64.400  1.00  0.00            
ATOM    762  O   PRO     2      50.710  69.330  65.150  1.00  0.00            
ATOM    763  N   HYP     3      48.720  68.460  64.310  1.00  0.00            
ATOM    764  CD2 HYP     3      47.480  68.530  63.550  1.00  0.00            
ATOM    765 1HD2 HYP     3      47.660  68.190  62.530  1.00  0.00            
ATOM    766 2HD2 HYP     3      46.920  69.470  63.550  1.00  0.00            
ATOM    767  CG  HYP     3      46.590  67.440  64.070  1.00  0.00            
ATOM    768  HG  HYP     3      45.880  67.040  63.350  1.00  0.00            
ATOM    769  OD1 HYP     3      45.920  67.870  65.230  1.00  0.00            
ATOM    770  HD1 HYP     3      45.690  68.800  65.190  1.00  0.00            
ATOM    771  CB  HYP     3      47.620  66.360  64.430  1.00  0.00            
ATOM    772  HB1 HYP     3      47.980  65.810  63.560  1.00  0.00            
ATOM    773  HB2 HYP     3      47.190  65.740  65.210  1.00  0.00            
ATOM    774  CA  HYP     3      48.810  67.150  65.010  1.00  0.00            
ATOM    775  HA  HYP     3      48.600  67.300  66.060  1.00  0.00            
ATOM    776  C   HYP     3      50.120  66.450  64.810  1.00  0.00            
ATOM    777  O   HYP     3      50.610  66.430  63.700  1.00  0.00            
ATOM    778  N   GLY     4      50.670  65.920  65.910  1.00  0.00            
ATOM    779  H   GLY     4      50.180  66.080  66.780  1.00  0.00            
ATOM    780  CA  GLY     4      51.920  65.120  65.820  1.00  0.00            
ATOM    781  HA1 GLY     4      52.390  65.000  66.790  1.00  0.00            
ATOM    782  HA2 GLY     4      52.610  65.740  65.240  1.00  0.00            
ATOM    783  C   GLY     4      51.880  63.740  65.160  1.00  0.00            
ATOM    784  O   GLY     4      50.870  63.230  64.780  1.00  0.00            
ATOM    785  N   PRO     5      52.990  63.040  65.030  1.00  0.00            
ATOM    786  CD  PRO     5      54.250  63.390  65.670  1.00  0.00            
ATOM    787  HD1 PRO     5      54.020  63.560  66.720  1.00  0.00            
ATOM    788  HD2 PRO     5      54.720  64.180  65.090  1.00  0.00            
ATOM    789  CG  PRO     5      55.090  62.110  65.350  1.00  0.00            
ATOM    790  HG1 PRO     5      54.930  61.480  66.220  1.00  0.00            
ATOM    791  HG2 PRO     5      56.150  62.330  65.300  1.00  0.00            
ATOM    792  CB  PRO     5      54.460  61.520  64.110  1.00  0.00            
ATOM    793  HB1 PRO     5      54.590  60.440  64.050  1.00  0.00            
ATOM    794  HB2 PRO     5      54.900  62.080  63.290  1.00  0.00            
ATOM    795  CA  PRO     5      53.020  61.780  64.280  1.00  0.00            
ATOM    796  HA  PRO     5      52.510  61.930  63.330  1.00  0.00            
ATOM    797  C   PRO     5      52.290  60.630  65.050  1.00  0.00            
ATOM    798  O   PRO     5      51.870  60.760  66.200  1.00  0.00            
ATOM    799  N   HYP     6      52.280  59.370  64.430  1.00  0.00            
ATOM    800  CD2 HYP     6      52.410  59.030  63.020  1.00  0.00            
ATOM    801 1HD2 HYP     6      53.440  58.710  62.830  1.00  0.00            
ATOM    802 2HD2 HYP     6      52.080  59.910  62.470  1.00  0.00            
ATOM    803  CG  HYP     6      51.470  57.870  62.780  1.00  0.00            
ATOM    804  HG  HYP     6      51.850  57.200  62.010  1.00  0.00            
ATOM    805  OD1 HYP     6      50.200  58.330  62.520  1.00  0.00            
ATOM    806  HD1 HYP     6      50.140  58.840  61.700  1.00  0.00            
ATOM    807  CB  HYP     6      51.450  57.180  64.080  1.00  0.00            
ATOM    808  HB1 HYP     6      52.290  56.490  64.050  1.00  0.00            
ATOM    809  HB2 HYP     6      50.540  56.660  64.350  1.00  0.00            
ATOM    810  CA  HYP     6      51.590  58.290  65.080  1.00  0.00            
ATOM    811  HA  HYP     6      50.600  58.670  65.350  1.00  0.00            
ATOM    812  C   HYP     6      52.420  57.870  66.320  1.00  0.00            
ATOM    813  O   HYP     6      53.670  57.740  66.300  1.00  0.00            
ATOM    814  N   GLY     7      51.650  57.420  67.280  1.00  0.00            
ATOM    815  H   GLY     7      50.650  57.470  67.140  1.00  0.00            
ATOM    816  CA  GLY     7      52.110  56.820  68.570  1.00  0.00            
ATOM    817  HA1 GLY     7      51.200  56.540  69.110  1.00  0.00            
ATOM    818  HA2 GLY     7      52.390  57.710  69.140  1.00  0.00            
ATOM    819  C   GLY     7      53.110  55.670  68.520  1.00  0.00            
ATOM    820  O   GLY     7      53.340  55.090  67.480  1.00  0.00            
ATOM    821  N   PRO     8      53.730  55.220  69.690  1.00  0.00            
ATOM    822  CD  PRO     8      53.870  56.010  70.920  1.00  0.00            
ATOM    823  HD1 PRO     8      53.030  55.670  71.530  1.00  0.00            
ATOM    824  HD2 PRO     8      53.790  57.060  70.630  1.00  0.00            
ATOM    825  CG  PRO     8      55.200  55.640  71.530  1.00  0.00            
ATOM    826  HG1 PRO     8      55.340  55.840  72.600  1.00  0.00            
ATOM    827  HG2 PRO     8      56.090  55.950  71.000  1.00  0.00            
ATOM    828  CB  PRO     8      55.220  54.150  71.170  1.00  0.00            
ATOM    829  HB1 PRO     8      54.470  53.540  71.680  1.00  0.00            
ATOM    830  HB2 PRO     8      56.240  53.780  71.320  1.00  0.00            
ATOM    831  CA  PRO     8      54.670  54.060  69.770  1.00  0.00            
ATOM    832  HA  PRO     8      55.490  54.300  69.090  1.00  0.00            
ATOM    833  C   PRO     8      53.960  52.760  69.480  1.00  0.00            
ATOM    834  O   PRO     8      52.750  52.760  69.420  1.00  0.00            
ATOM    835  N   HYP     9      54.740  51.650  69.290  1.00  0.00            
ATOM    836  CD2 HYP     9      56.190  51.600  69.110  1.00  0.00            
ATOM    837 1HD2 HYP     9      56.590  51.340  70.090  1.00  0.00            
ATOM    838 2HD2 HYP     9      56.610  52.570  68.840  1.00  0.00            
ATOM    839  CG  HYP     9      56.470  50.590  68.050  1.00  0.00            
ATOM    840  HG  HYP     9      57.500  50.220  68.090  1.00  0.00            
ATOM    841  OD1 HYP     9      56.250  51.200  66.800  1.00  0.00            
ATOM    842  HD1 HYP     9      56.070  50.460  66.210  1.00  0.00            
ATOM    843  CB  HYP     9      55.410  49.550  68.340  1.00  0.00            
ATOM    844  HB1 HYP     9      55.840  48.780  68.980  1.00  0.00            
ATOM    845  HB2 HYP     9      55.180  48.950  67.450  1.00  0.00            
ATOM    846  CA  HYP     9      54.270  50.270  69.020  1.00  0.00            
ATOM    847  HA  HYP     9      53.600  50.300  68.170  1.00  0.00            
ATOM    848  C   HYP     9      53.600  49.560  70.230  1.00  0.00            
ATOM    849  O   HYP     9      53.990  49.890  71.390  1.00  0.00            
ATOM    850  N   GLY    10      52.620  48.620  70.010  1.00  0.00            
ATOM    851  H   GLY    10      52.370  48.440  69.040  1.00  0.00            
ATOM    852  CA  GLY    10      51.950  47.780  71.080  1.00  0.00            
ATOM    853  HA1 GLY    10      51.040  47.420  70.610  1.00  0.00            
ATOM    854  HA2 GLY    10      51.790  48.510  71.880  1.00  0.00            
ATOM    855  C   GLY    10      52.850  46.620  71.620  1.00  0.00            
ATOM    856  O   GLY    10      53.920  46.240  71.050  1.00  0.00            
ATOM    857  N   PRO    11      52.450  46.070  72.790  1.00  0.00            
ATOM    858  CD  PRO    11      51.300  46.610  73.540  1.00  0.00            
ATOM    859  HD1 PRO    11      50.420  46.780  72.930  1.00  0.00            
ATOM    860  HD2 PRO    11      51.480  47.630  73.900  1.00  0.00            
ATOM    861  CG  PRO    11      51.120  45.560  74.640  1.00  0.00            
ATOM    862  HG1 PRO    11      50.320  44.840  74.470  1.00  0.00            
ATOM    863  HG2 PRO    11      50.870  46.150  75.520  1.00  0.00            
ATOM    864  CB  PRO    11      52.460  44.860  74.770  1.00  0.00            
ATOM    865  HB1 PRO    11      52.420  43.860  75.200  1.00  0.00            
ATOM    866  HB2 PRO    11      53.160  45.500  75.310  1.00  0.00            
ATOM    867  CA  PRO    11      53.010  44.850  73.340  1.00  0.00            
ATOM    868  HA  PRO    11      54.100  44.780  73.410  1.00  0.00            
ATOM    869  C   PRO    11      52.370  43.600  72.700  1.00  0.00            
ATOM    870  O   PRO    11      51.400  43.630  71.960  1.00  0.00            
ATOM    871  N   HYP    12      52.790  42.420  73.130  1.00  0.00            
ATOM    872  CD2 HYP    12      54.100  42.130  73.640  1.00  0.00            
ATOM    873 1HD2 HYP    12      54.060  42.210  74.730  1.00  0.00            
ATOM    874 2HD2 HYP    12      54.890  42.750  73.220  1.00  0.00            
ATOM    875  CG  HYP    12      54.440  40.680  73.210  1.00  0.00            
ATOM    876  HG  HYP    12      55.040  40.270  74.020  1.00  0.00            
ATOM    877  OD1 HYP    12      55.170  40.830  72.010  1.00  0.00            
ATOM    878  HD1 HYP    12      55.980  41.220  72.330  1.00  0.00            
ATOM    879  CB  HYP    12      53.010  40.040  73.210  1.00  0.00            
ATOM    880  HB1 HYP    12      52.680  39.930  74.240  1.00  0.00            
ATOM    881  HB2 HYP    12      52.890  39.140  72.610  1.00  0.00            
ATOM    882  CA  HYP    12      52.140  41.190  72.740  1.00  0.00            
ATOM    883  HA  HYP    12      52.230  41.200  71.650  1.00  0.00            
ATOM    884  C   HYP    12      50.650  41.000  73.160  1.00  0.00            
ATOM    885  O   HYP    12      50.200  41.590  74.100  1.00  0.00            
ATOM    886  N   GLY    13      49.980  39.970  72.650  1.00  0.00            
ATOM    887  H   GLY    13      50.400  39.500  71.850  1.00  0.00            
ATOM    888  CA  GLY    13      48.780  39.330  73.330  1.00  0.00            
ATOM    889  HA1 GLY    13      48.240  38.900  72.480  1.00  0.00            
ATOM    890  HA2 GLY    13      48.190  40.080  73.850  1.00  0.00            
ATOM    891  C   GLY    13      49.230  38.210  74.270  1.00  0.00            
ATOM    892  O   GLY    13      50.230  38.310  74.990  1.00  0.00            
ATOM    893  N   GLU    14      48.500  37.040  74.220  1.00  0.00            
ATOM    894  H   GLU    14      47.670  36.990  73.650  1.00  0.00            
ATOM    895  CA  GLU    14      48.950  35.750  74.920  1.00  0.00            
ATOM    896  HA  GLU    14      49.470  36.000  75.850  1.00  0.00            
ATOM    897  CB  GLU    14      47.760  34.860  75.290  1.00  0.00            
ATOM    898  HB1 GLU    14      48.190  34.040  75.870  1.00  0.00            
ATOM    899  HB2 GLU    14      47.380  34.440  74.360  1.00  0.00            
ATOM    900  CG  GLU    14      46.640  35.540  76.030  1.00  0.00            
ATOM    901  HG1 GLU    14      46.470  36.490  75.530  1.00  0.00            
ATOM    902  HG2 GLU    14      46.990  35.740  77.040  1.00  0.00            
ATOM    903  CD  GLU    14      45.430  34.590  76.110  1.00  0.00            
ATOM    904  OE1 GLU    14      45.500  33.540  76.760  1.00  0.00            
ATOM    905  OE2 GLU    14      44.350  35.050  75.700  1.00  0.00            
ATOM    906  C   GLU    14      49.890  34.970  74.090  1.00  0.00            
ATOM    907  O   GLU    14      49.760  35.040  72.870  1.00  0.00            
ATOM    908  N   PRO    15      50.890  34.220  74.600  1.00  0.00            
ATOM    909  CD  PRO    15      51.240  34.160  75.980  1.00  0.00            
ATOM    910  HD1 PRO    15      50.470  33.790  76.660  1.00  0.00            
ATOM    911  HD2 PRO    15      51.510  35.170  76.280  1.00  0.00            
ATOM    912  CG  PRO    15      52.460  33.220  76.160  1.00  0.00            
ATOM    913  HG1 PRO    15      51.970  32.250  76.220  1.00  0.00            
ATOM    914  HG2 PRO    15      53.020  33.300  77.100  1.00  0.00            
ATOM    915  CB  PRO    15      53.190  33.470  74.830  1.00  0.00            
ATOM    916  HB1 PRO    15      53.860  32.670  74.510  1.00  0.00            
ATOM    917  HB2 PRO    15      53.700  34.430  74.840  1.00  0.00            
ATOM    918  CA  PRO    15      51.980  33.580  73.860  1.00  0.00            
ATOM    919  HA  PRO    15      52.330  34.210  73.040  1.00  0.00            
ATOM    920  C   PRO    15      51.620  32.190  73.260  1.00  0.00            
ATOM    921  O   PRO    15      50.890  31.410  73.920  1.00  0.00            
ATOM    922  N   GLY    16      52.220  31.890  72.130  1.00  0.00            
ATOM    923  H   GLY    16      52.740  32.570  71.590  1.00  0.00            
ATOM    924  CA  GLY    16      52.210  30.630  71.410  1.00  0.00            
ATOM    925  HA1 GLY    16      51.190  30.280  71.250  1.00  0.00            
ATOM    926  HA2 GLY    16      52.870  29.860  71.810  1.00  0.00            
ATOM    927  C   GLY    16      52.870  30.800  70.040  1.00  0.00            
ATOM    928  O   GLY    16      53.530  31.830  69.840  1.00  0.00            
ATOM    929  N   GLN    17      52.900  29.740  69.240  1.00  0.00            
ATOM    930  H   GLN    17      52.610  28.830  69.590  1.00  0.00            
ATOM    931  CA  GLN    17      53.460  29.730  67.870  1.00  0.00            
ATOM    932  HA  GLN    17      54.500  29.990  68.030  1.00  0.00            
ATOM    933  CB  GLN    17      53.230  28.350  67.320  1.00  0.00            
ATOM    934  HB1 GLN    17      52.160  28.180  67.490  1.00  0.00            
ATOM    935  HB2 GLN    17      53.850  27.680  67.910  1.00  0.00            
ATOM    936  CG  GLN    17      53.360  28.100  65.790  1.00  0.00            
ATOM    937  HG1 GLN    17      52.820  28.900  65.290  1.00  0.00            
ATOM    938  HG2 GLN    17      52.870  27.150  65.540  1.00  0.00            
ATOM    939  CD  GLN    17      54.800  28.000  65.180  1.00  0.00            
ATOM    940  OE1 GLN    17      55.800  28.300  65.880  1.00  0.00            
ATOM    941  NE2 GLN    17      54.890  27.590  63.890  1.00  0.00            
ATOM    942 1HE2 GLN    17      54.100  27.270  63.360  1.00  0.00            
ATOM    943 2HE2 GLN    17      55.770  27.850  63.470  1.00  0.00            
ATOM    944  C   GLN    17      52.930  30.800  66.910  1.00  0.00            
ATOM    945  O   GLN    17      51.710  31.040  66.920  1.00  0.00            
ATOM    946  N   GLY    18      53.760  31.360  66.020  1.00  0.00            
ATOM    947  H   GLY    18      54.740  31.270  66.260  1.00  0.00            
ATOM    948  CA  GLY    18      53.350  32.290  64.990  1.00  0.00            
ATOM    949  HA1 GLY    18      54.190  32.950  64.750  1.00  0.00            
ATOM    950  HA2 GLY    18      52.600  33.000  65.340  1.00  0.00            
ATOM    951  C   GLY    18      52.710  31.620  63.700  1.00  0.00            
ATOM    952  O   GLY    18      52.990  30.480  63.400  1.00  0.00            
ATOM    953  N   LEU    19      51.970  32.350  62.960  1.00  0.00            
ATOM    954  H   LEU    19      51.880  33.310  63.240  1.00  0.00            
ATOM    955  CA  LEU    19      51.350  31.920  61.680  1.00  0.00            
ATOM    956  HA  LEU    19      50.930  30.930  61.860  1.00  0.00            
ATOM    957  CB  LEU    19      50.160  32.850  61.210  1.00  0.00            
ATOM    958  HB1 LEU    19      49.780  32.430  60.280  1.00  0.00            
ATOM    959  HB2 LEU    19      50.490  33.880  61.060  1.00  0.00            
ATOM    960  CG  LEU    19      49.040  32.860  62.270  1.00  0.00            
ATOM    961  HG  LEU    19      49.530  33.210  63.190  1.00  0.00            
ATOM    962  CD1 LEU    19      48.120  33.940  61.790  1.00  0.00            
ATOM    963 1HD1 LEU    19      47.780  33.760  60.770  1.00  0.00            
ATOM    964 2HD1 LEU    19      47.210  33.950  62.370  1.00  0.00            
ATOM    965 3HD1 LEU    19      48.620  34.900  61.940  1.00  0.00            
ATOM    966  CD2 LEU    19      48.350  31.550  62.650  1.00  0.00            
ATOM    967 1HD2 LEU    19      47.460  31.570  63.270  1.00  0.00            
ATOM    968 2HD2 LEU    19      48.030  31.000  61.770  1.00  0.00            
ATOM    969 3HD2 LEU    19      49.080  30.880  63.100  1.00  0.00            
ATOM    970  C   LEU    19      52.400  31.830  60.550  1.00  0.00            
ATOM    971  O   LEU    19      53.460  32.440  60.660  1.00  0.00            
ATOM    972  N   ARG    20      52.030  31.170  59.430  1.00  0.00            
ATOM    973  H   ARG    20      51.090  30.790  59.420  1.00  0.00            
ATOM    974  CA  ARG    20      52.870  31.020  58.260  1.00  0.00            
ATOM    975  HA  ARG    20      53.770  30.480  58.560  1.00  0.00            
ATOM    976  CB  ARG    20      52.120  30.040  57.340  1.00  0.00            
ATOM    977  HB1 ARG    20      51.230  30.540  56.970  1.00  0.00            
ATOM    978  HB2 ARG    20      51.890  29.200  57.990  1.00  0.00            
ATOM    979  CG  ARG    20      53.040  29.570  56.180  1.00  0.00            
ATOM    980  HG1 ARG    20      54.050  29.430  56.570  1.00  0.00            
ATOM    981  HG2 ARG    20      52.950  30.370  55.440  1.00  0.00            
ATOM    982  CD  ARG    20      52.550  28.230  55.720  1.00  0.00            
ATOM    983  HD1 ARG    20      52.270  27.640  56.600  1.00  0.00            
ATOM    984  HD2 ARG    20      53.370  27.770  55.180  1.00  0.00            
ATOM    985  NE  ARG    20      51.400  28.250  54.770  1.00  0.00            
ATOM    986  HE  ARG    20      50.570  28.680  55.150  1.00  0.00            
ATOM    987  CZ  ARG    20      51.410  27.950  53.510  1.00  0.00            
ATOM    988  NH1 ARG    20      52.430  27.430  52.910  1.00  0.00            
ATOM    989 1HH1 ARG    20      53.250  27.140  53.430  1.00  0.00            
ATOM    990 2HH1 ARG    20      52.430  27.200  51.930  1.00  0.00            
ATOM    991  NH2 ARG    20      50.300  28.080  52.900  1.00  0.00            
ATOM    992 1HH2 ARG    20      49.510  28.300  53.490  1.00  0.00            
ATOM    993 2HH2 ARG    20      50.150  27.500  52.080  1.00  0.00            
ATOM    994  C   ARG    20      53.230  32.380  57.610  1.00  0.00            
ATOM    995  O   ARG    20      52.400  33.290  57.650  1.00  0.00            
ATOM    996  N   GLY    21      54.360  32.370  56.940  1.00  0.00            
ATOM    997  H   GLY    21      54.960  31.560  56.950  1.00  0.00            
ATOM    998  CA  GLY    21      54.800  33.580  56.280  1.00  0.00            
ATOM    999  HA1 GLY    21      55.840  33.500  55.940  1.00  0.00            
ATOM   1000  HA2 GLY    21      54.660  34.420  56.960  1.00  0.00            
ATOM   1001  C   GLY    21      53.980  34.100  55.040  1.00  0.00            
ATOM   1002  O   GLY    21      53.280  33.240  54.500  1.00  0.00            
ATOM   1003  N   PRO    22      54.130  35.370  54.600  1.00  0.00            
ATOM   1004  CD  PRO    22      54.930  36.470  55.180  1.00  0.00            
ATOM   1005  HD1 PRO    22      55.970  36.330  54.900  1.00  0.00            
ATOM   1006  HD2 PRO    22      54.830  36.420  56.260  1.00  0.00            
ATOM   1007  CG  PRO    22      54.280  37.800  54.710  1.00  0.00            
ATOM   1008  HG1 PRO    22      54.930  38.670  54.800  1.00  0.00            
ATOM   1009  HG2 PRO    22      53.440  38.020  55.360  1.00  0.00            
ATOM   1010  CB  PRO    22      53.840  37.370  53.330  1.00  0.00            
ATOM   1011  HB1 PRO    22      54.680  37.550  52.650  1.00  0.00            
ATOM   1012  HB2 PRO    22      53.050  38.040  52.980  1.00  0.00            
ATOM   1013  CA  PRO    22      53.470  35.830  53.410  1.00  0.00            
ATOM   1014  HA  PRO    22      52.400  35.700  53.560  1.00  0.00            
ATOM   1015  C   PRO    22      53.990  35.130  52.110  1.00  0.00            
ATOM   1016  O   PRO    22      55.140  34.650  52.200  1.00  0.00            
ATOM   1017  N   HYP    23      53.260  35.230  51.000  1.00  0.00            
ATOM   1018  CD2 HYP    23      51.890  35.770  50.970  1.00  0.00            
ATOM   1019 1HD2 HYP    23      52.110  36.830  51.090  1.00  0.00            
ATOM   1020 2HD2 HYP    23      51.260  35.460  51.800  1.00  0.00            
ATOM   1021  CG  HYP    23      51.410  35.430  49.540  1.00  0.00            
ATOM   1022  HG  HYP    23      50.620  36.150  49.330  1.00  0.00            
ATOM   1023  OD1 HYP    23      50.820  34.130  49.450  1.00  0.00            
ATOM   1024  HD1 HYP    23      50.170  34.060  50.150  1.00  0.00            
ATOM   1025  CB  HYP    23      52.670  35.620  48.730  1.00  0.00            
ATOM   1026  HB1 HYP    23      52.830  36.690  48.690  1.00  0.00            
ATOM   1027  HB2 HYP    23      52.650  35.210  47.720  1.00  0.00            
ATOM   1028  CA  HYP    23      53.700  34.990  49.570  1.00  0.00            
ATOM   1029  HA  HYP    23      53.750  33.920  49.420  1.00  0.00            
ATOM   1030  C   HYP    23      55.100  35.620  49.220  1.00  0.00            
ATOM   1031  O   HYP    23      55.410  36.720  49.750  1.00  0.00            
ATOM   1032  N   GLY    24      56.000  35.020  48.540  1.00  0.00            
ATOM   1033  H   GLY    24      55.700  34.130  48.160  1.00  0.00            
ATOM   1034  CA  GLY    24      57.220  35.630  47.910  1.00  0.00            
ATOM   1035  HA1 GLY    24      57.860  34.860  47.490  1.00  0.00            
ATOM   1036  HA2 GLY    24      57.770  36.160  48.680  1.00  0.00            
ATOM   1037  C   GLY    24      56.790  36.500  46.760  1.00  0.00            
ATOM   1038  O   GLY    24      55.560  36.560  46.490  1.00  0.00            
ATOM   1039  N   PRO    25      57.680  37.340  46.250  1.00  0.00            
ATOM   1040  CD  PRO    25      59.170  37.320  46.470  1.00  0.00            
ATOM   1041  HD1 PRO    25      59.690  36.420  46.150  1.00  0.00            
ATOM   1042  HD2 PRO    25      59.420  37.380  47.530  1.00  0.00            
ATOM   1043  CG  PRO    25      59.670  38.460  45.530  1.00  0.00            
ATOM   1044  HG1 PRO    25      59.830  38.000  44.550  1.00  0.00            
ATOM   1045  HG2 PRO    25      60.560  38.820  46.040  1.00  0.00            
ATOM   1046  CB  PRO    25      58.490  39.490  45.550  1.00  0.00            
ATOM   1047  HB1 PRO    25      58.610  40.270  44.800  1.00  0.00            
ATOM   1048  HB2 PRO    25      58.500  39.850  46.580  1.00  0.00            
ATOM   1049  CA  PRO    25      57.260  38.470  45.340  1.00  0.00            
ATOM   1050  HA  PRO    25      56.340  38.950  45.660  1.00  0.00            
ATOM   1051  C   PRO    25      56.940  37.880  43.930  1.00  0.00            
ATOM   1052  O   PRO    25      57.100  36.660  43.670  1.00  0.00            
ATOM   1053  N   HYP    26      56.360  38.670  42.990  1.00  0.00            
ATOM   1054  CD2 HYP    26      56.030  40.080  43.130  1.00  0.00            
ATOM   1055 1HD2 HYP    26      56.840  40.790  42.940  1.00  0.00            
ATOM   1056 2HD2 HYP    26      55.650  40.270  44.130  1.00  0.00            
ATOM   1057  CG  HYP    26      55.000  40.420  42.060  1.00  0.00            
ATOM   1058  HG  HYP    26      55.250  41.420  41.730  1.00  0.00            
ATOM   1059  OD1 HYP    26      53.640  40.170  42.490  1.00  0.00            
ATOM   1060  HD1 HYP    26      53.440  40.730  43.240  1.00  0.00            
ATOM   1061  CB  HYP    26      55.270  39.350  40.940  1.00  0.00            
ATOM   1062  HB1 HYP    26      55.910  39.830  40.210  1.00  0.00            
ATOM   1063  HB2 HYP    26      54.320  39.090  40.460  1.00  0.00            
ATOM   1064  CA  HYP    26      55.900  38.160  41.650  1.00  0.00            
ATOM   1065  HA  HYP    26      55.140  37.410  41.870  1.00  0.00            
ATOM   1066  C   HYP    26      57.040  37.520  40.880  1.00  0.00            
ATOM   1067  O   HYP    26      58.290  37.800  41.030  1.00  0.00            
ATOM   1068  N   GLY    27      56.590  36.610  39.940  1.00  0.00            
ATOM   1069  H   GLY    27      55.610  36.370  39.980  1.00  0.00            
ATOM   1070  CA  GLY    27      57.480  35.830  38.960  1.00  0.00            
ATOM   1071  HA1 GLY    27      56.900  35.010  38.550  1.00  0.00            
ATOM   1072  HA2 GLY    27      58.250  35.300  39.520  1.00  0.00            
ATOM   1073  C   GLY    27      58.190  36.570  37.870  1.00  0.00            
ATOM   1074  O   GLY    27      57.590  37.580  37.470  1.00  0.00            
ATOM   1075  N   PRO    28      59.250  36.020  37.250  1.00  0.00            
ATOM   1076  CD  PRO    28      59.980  34.860  37.800  1.00  0.00            
ATOM   1077  HD1 PRO    28      59.310  34.010  37.960  1.00  0.00            
ATOM   1078  HD2 PRO    28      60.580  35.080  38.690  1.00  0.00            
ATOM   1079  CG  PRO    28      60.910  34.490  36.660  1.00  0.00            
ATOM   1080  HG1 PRO    28      60.430  33.730  36.050  1.00  0.00            
ATOM   1081  HG2 PRO    28      61.820  34.000  37.000  1.00  0.00            
ATOM   1082  CB  PRO    28      61.260  35.810  35.990  1.00  0.00            
ATOM   1083  HB1 PRO    28      61.580  35.710  34.950  1.00  0.00            
ATOM   1084  HB2 PRO    28      62.020  36.370  36.540  1.00  0.00            
ATOM   1085  CA  PRO    28      59.890  36.560  36.060  1.00  0.00            
ATOM   1086  HA  PRO    28      60.130  37.620  36.190  1.00  0.00            
ATOM   1087  C   PRO    28      59.070  36.410  34.760  1.00  0.00            
ATOM   1088  O   PRO    28      58.120  35.620  34.650  1.00  0.00            
ATOM   1089  N   HYP    29      59.440  37.060  33.690  1.00  0.00            
ATOM   1090  CD2 HYP    29      60.400  38.220  33.670  1.00  0.00            
ATOM   1091 1HD2 HYP    29      61.390  37.750  33.670  1.00  0.00            
ATOM   1092 2HD2 HYP    29      60.120  38.850  34.510  1.00  0.00            
ATOM   1093  CG  HYP    29      60.120  38.940  32.330  1.00  0.00            
ATOM   1094  HG  HYP    29      61.030  39.410  31.950  1.00  0.00            
ATOM   1095  OD1 HYP    29      59.170  39.900  32.490  1.00  0.00            
ATOM   1096  HD1 HYP    29      58.940  40.210  31.610  1.00  0.00            
ATOM   1097  CB  HYP    29      59.680  37.850  31.410  1.00  0.00            
ATOM   1098  HB1 HYP    29      60.540  37.290  31.040  1.00  0.00            
ATOM   1099  HB2 HYP    29      59.150  38.250  30.550  1.00  0.00            
ATOM   1100  CA  HYP    29      58.840  36.910  32.380  1.00  0.00            
ATOM   1101  HA  HYP    29      57.880  37.380  32.600  1.00  0.00            
ATOM   1102  C   HYP    29      58.710  35.480  31.800  1.00  0.00            
ATOM   1103  O   HYP    29      59.700  34.780  32.060  1.00  0.00            
ATOM   1104  N   GLY    30      57.550  35.110  31.230  1.00  0.00            
ATOM   1105  H   GLY    30      56.790  35.780  31.230  1.00  0.00            
ATOM   1106  CA  GLY    30      57.280  33.710  30.750  1.00  0.00            
ATOM   1107  HA1 GLY    30      56.250  33.590  30.430  1.00  0.00            
ATOM   1108  HA2 GLY    30      57.550  32.920  31.450  1.00  0.00            
ATOM   1109  C   GLY    30      58.090  33.300  29.540  1.00  0.00            
ATOM   1110  O   GLY    30      57.940  32.110  29.230  1.00  0.00            
ATOM   1111  N   NH2    31      58.880  34.090  28.830  1.00  0.00            
ATOM   1112  H1  NH2    31      58.790  35.090  28.830  1.00  0.00            
ATOM   1113  H2  NH2    31      59.330  33.650  28.040  1.00  0.00            
TER
