# Supplementary material for: A solution structure analysis reveals a bent collagen triple helix in the complement activation recognition molecule mannan-binding lectin
Source: J Biol Chem. 2022 Dec 15;299(2):102799. doi: 10.1016/j.jbc.2022.102799 (PMC9898670; doi:10.1016/j.jbc.2022.102799)
Supplement: top10-pog10 [file mmc7.zip]

Archive with 11 entries (11 files):
- 6-POG10_3499.pdb
- 7-POG10_3480.pdb
- 8-POG10_3667.pdb
- 9-POG10_3752.pdb
- 10-POG10_7856.pdb
- top10-pog10-x.pse
- 1-POG10_3507.pdb
- 2-POG10_7508.pdb
- 3-POG10_2414.pdb
- 4-POG10_3735.pdb
- 5-POG10_10308.pdb
