# Supplementary material for: A solution structure analysis reveals a bent collagen triple helix in the complement activation recognition molecule mannan-binding lectin
Source: J Biol Chem. 2022 Dec 15;299(2):102799. doi: 10.1016/j.jbc.2022.102799 (PMC9898670; doi:10.1016/j.jbc.2022.102799)
Supplement: top10-pog10 [file mmc7.zip › 1-POG10_3507.pdb]

ATOM      1  CH3 ACE     1     -44.700   4.700  -6.910  1.00  0.00            
ATOM      2 1HH3 ACE     1     -45.630   5.090  -7.330  1.00  0.00            
ATOM      3 2HH3 ACE     1     -44.500   3.850  -7.560  1.00  0.00            
ATOM      4 3HH3 ACE     1     -45.020   4.270  -5.960  1.00  0.00            
ATOM      5  C   ACE     1     -43.540   5.600  -6.680  1.00  0.00            
ATOM      6  O   ACE     1     -42.870   6.030  -7.610  1.00  0.00            
ATOM      7  N   PRO     2     -43.310   6.030  -5.370  1.00  0.00            
ATOM      8  CD  PRO     2     -44.250   5.980  -4.200  1.00  0.00            
ATOM      9  HD1 PRO     2     -44.630   4.980  -3.960  1.00  0.00            
ATOM     10  HD2 PRO     2     -45.050   6.670  -4.480  1.00  0.00            
ATOM     11  CG  PRO     2     -43.550   6.440  -2.930  1.00  0.00            
ATOM     12  HG1 PRO     2     -43.010   5.690  -2.350  1.00  0.00            
ATOM     13  HG2 PRO     2     -44.310   6.990  -2.370  1.00  0.00            
ATOM     14  CB  PRO     2     -42.490   7.340  -3.590  1.00  0.00            
ATOM     15  HB1 PRO     2     -41.620   7.500  -2.960  1.00  0.00            
ATOM     16  HB2 PRO     2     -42.840   8.340  -3.840  1.00  0.00            
ATOM     17  CA  PRO     2     -42.060   6.690  -4.880  1.00  0.00            
ATOM     18  HA  PRO     2     -41.710   7.460  -5.560  1.00  0.00            
ATOM     19  C   PRO     2     -40.880   5.670  -4.610  1.00  0.00            
ATOM     20  O   PRO     2     -41.210   4.480  -4.340  1.00  0.00            
ATOM     21  N   HYP     3     -39.590   5.960  -4.680  1.00  0.00            
ATOM     22  CD2 HYP     3     -39.110   7.150  -5.380  1.00  0.00            
ATOM     23 1HD2 HYP     3     -39.180   7.940  -4.630  1.00  0.00            
ATOM     24 2HD2 HYP     3     -39.660   7.450  -6.270  1.00  0.00            
ATOM     25  CG  HYP     3     -37.660   6.810  -5.880  1.00  0.00            
ATOM     26  HG  HYP     3     -37.050   7.710  -5.980  1.00  0.00            
ATOM     27  OD1 HYP     3     -37.630   6.110  -7.090  1.00  0.00            
ATOM     28  HD1 HYP     3     -36.700   6.000  -7.310  1.00  0.00            
ATOM     29  CB  HYP     3     -37.160   6.000  -4.640  1.00  0.00            
ATOM     30  HB1 HYP     3     -36.850   6.660  -3.830  1.00  0.00            
ATOM     31  HB2 HYP     3     -36.250   5.470  -4.940  1.00  0.00            
ATOM     32  CA  HYP     3     -38.380   5.120  -4.350  1.00  0.00            
ATOM     33  HA  HYP     3     -38.320   4.290  -5.050  1.00  0.00            
ATOM     34  C   HYP     3     -38.340   4.690  -2.890  1.00  0.00            
ATOM     35  O   HYP     3     -38.870   5.340  -2.010  1.00  0.00            
ATOM     36  N   GLY     4     -37.610   3.630  -2.590  1.00  0.00            
ATOM     37  H   GLY     4     -37.220   3.080  -3.350  1.00  0.00            
ATOM     38  CA  GLY     4     -37.190   2.980  -1.260  1.00  0.00            
ATOM     39  HA1 GLY     4     -36.750   2.000  -1.450  1.00  0.00            
ATOM     40  HA2 GLY     4     -38.070   2.800  -0.630  1.00  0.00            
ATOM     41  C   GLY     4     -36.240   3.790  -0.360  1.00  0.00            
ATOM     42  O   GLY     4     -35.750   4.930  -0.660  1.00  0.00            
ATOM     43  N   PRO     5     -35.900   3.090   0.730  1.00  0.00            
ATOM     44  CD  PRO     5     -36.440   1.770   1.180  1.00  0.00            
ATOM     45  HD1 PRO     5     -36.460   0.970   0.450  1.00  0.00            
ATOM     46  HD2 PRO     5     -37.480   1.820   1.500  1.00  0.00            
ATOM     47  CG  PRO     5     -35.530   1.400   2.360  1.00  0.00            
ATOM     48  HG1 PRO     5     -34.640   0.930   1.970  1.00  0.00            
ATOM     49  HG2 PRO     5     -36.000   0.720   3.070  1.00  0.00            
ATOM     50  CB  PRO     5     -35.230   2.770   2.990  1.00  0.00            
ATOM     51  HB1 PRO     5     -34.430   2.620   3.710  1.00  0.00            
ATOM     52  HB2 PRO     5     -36.140   3.130   3.450  1.00  0.00            
ATOM     53  CA  PRO     5     -34.900   3.570   1.690  1.00  0.00            
ATOM     54  HA  PRO     5     -35.050   4.620   1.960  1.00  0.00            
ATOM     55  C   PRO     5     -33.380   3.310   1.230  1.00  0.00            
ATOM     56  O   PRO     5     -33.210   2.460   0.390  1.00  0.00            
ATOM     57  N   HYP     6     -32.320   3.980   1.780  1.00  0.00            
ATOM     58  CD2 HYP     6     -32.410   5.210   2.610  1.00  0.00            
ATOM     59 1HD2 HYP     6     -32.660   4.950   3.640  1.00  0.00            
ATOM     60 2HD2 HYP     6     -33.170   5.960   2.390  1.00  0.00            
ATOM     61  CG  HYP     6     -31.040   5.840   2.640  1.00  0.00            
ATOM     62  HG  HYP     6     -30.780   6.350   3.560  1.00  0.00            
ATOM     63  OD1 HYP     6     -30.860   6.890   1.750  1.00  0.00            
ATOM     64  HD1 HYP     6     -31.360   7.640   2.070  1.00  0.00            
ATOM     65  CB  HYP     6     -30.140   4.560   2.390  1.00  0.00            
ATOM     66  HB1 HYP     6     -29.870   4.030   3.300  1.00  0.00            
ATOM     67  HB2 HYP     6     -29.250   4.900   1.860  1.00  0.00            
ATOM     68  CA  HYP     6     -30.960   3.700   1.430  1.00  0.00            
ATOM     69  HA  HYP     6     -30.860   4.030   0.400  1.00  0.00            
ATOM     70  C   HYP     6     -30.670   2.190   1.660  1.00  0.00            
ATOM     71  O   HYP     6     -31.170   1.550   2.570  1.00  0.00            
ATOM     72  N   GLY     7     -29.890   1.680   0.740  1.00  0.00            
ATOM     73  H   GLY     7     -29.600   2.220  -0.070  1.00  0.00            
ATOM     74  CA  GLY     7     -29.410   0.290   0.820  1.00  0.00            
ATOM     75  HA1 GLY     7     -28.850   0.260  -0.120  1.00  0.00            
ATOM     76  HA2 GLY     7     -30.230  -0.430   0.820  1.00  0.00            
ATOM     77  C   GLY     7     -28.410  -0.120   1.940  1.00  0.00            
ATOM     78  O   GLY     7     -28.020   0.640   2.830  1.00  0.00            
ATOM     79  N   PRO     8     -27.860  -1.390   1.890  1.00  0.00            
ATOM     80  CD  PRO     8     -28.270  -2.490   1.050  1.00  0.00            
ATOM     81  HD1 PRO     8     -27.870  -2.410   0.040  1.00  0.00            
ATOM     82  HD2 PRO     8     -29.360  -2.480   1.040  1.00  0.00            
ATOM     83  CG  PRO     8     -27.910  -3.730   1.870  1.00  0.00            
ATOM     84  HG1 PRO     8     -27.830  -4.570   1.190  1.00  0.00            
ATOM     85  HG2 PRO     8     -28.490  -3.920   2.780  1.00  0.00            
ATOM     86  CB  PRO     8     -26.480  -3.330   2.320  1.00  0.00            
ATOM     87  HB1 PRO     8     -25.820  -3.470   1.460  1.00  0.00            
ATOM     88  HB2 PRO     8     -26.230  -3.980   3.160  1.00  0.00            
ATOM     89  CA  PRO     8     -26.720  -1.920   2.740  1.00  0.00            
ATOM     90  HA  PRO     8     -27.100  -1.890   3.760  1.00  0.00            
ATOM     91  C   PRO     8     -25.450  -1.050   2.550  1.00  0.00            
ATOM     92  O   PRO     8     -25.340  -0.360   1.530  1.00  0.00            
ATOM     93  N   HYP     9     -24.550  -0.950   3.520  1.00  0.00            
ATOM     94  CD2 HYP     9     -24.480  -1.600   4.840  1.00  0.00            
ATOM     95 1HD2 HYP     9     -23.900  -2.520   4.800  1.00  0.00            
ATOM     96 2HD2 HYP     9     -25.460  -1.690   5.320  1.00  0.00            
ATOM     97  CG  HYP     9     -23.760  -0.540   5.660  1.00  0.00            
ATOM     98  HG  HYP     9     -23.340  -1.030   6.540  1.00  0.00            
ATOM     99  OD1 HYP     9     -24.530   0.580   6.010  1.00  0.00            
ATOM    100  HD1 HYP     9     -25.450   0.330   5.860  1.00  0.00            
ATOM    101  CB  HYP     9     -22.650  -0.080   4.700  1.00  0.00            
ATOM    102  HB1 HYP     9     -21.870  -0.850   4.650  1.00  0.00            
ATOM    103  HB2 HYP     9     -22.200   0.850   5.040  1.00  0.00            
ATOM    104  CA  HYP     9     -23.360  -0.090   3.400  1.00  0.00            
ATOM    105  HA  HYP     9     -23.710   0.920   3.200  1.00  0.00            
ATOM    106  C   HYP     9     -22.420  -0.650   2.360  1.00  0.00            
ATOM    107  O   HYP     9     -22.510  -1.800   1.910  1.00  0.00            
ATOM    108  N   GLY    10     -21.490   0.210   1.990  1.00  0.00            
ATOM    109  H   GLY    10     -21.650   1.170   2.250  1.00  0.00            
ATOM    110  CA  GLY    10     -20.530  -0.080   0.970  1.00  0.00            
ATOM    111  HA1 GLY    10     -20.060   0.880   0.820  1.00  0.00            
ATOM    112  HA2 GLY    10     -21.140  -0.350   0.100  1.00  0.00            
ATOM    113  C   GLY    10     -19.450  -1.140   1.170  1.00  0.00            
ATOM    114  O   GLY    10     -19.160  -1.490   2.330  1.00  0.00            
ATOM    115  N   PRO    11     -18.800  -1.680   0.160  1.00  0.00            
ATOM    116  CD  PRO    11     -19.260  -1.680  -1.220  1.00  0.00            
ATOM    117  HD1 PRO    11     -19.040  -0.720  -1.680  1.00  0.00            
ATOM    118  HD2 PRO    11     -20.320  -1.920  -1.330  1.00  0.00            
ATOM    119  CG  PRO    11     -18.520  -2.850  -1.800  1.00  0.00            
ATOM    120  HG1 PRO    11     -18.370  -2.790  -2.870  1.00  0.00            
ATOM    121  HG2 PRO    11     -19.040  -3.770  -1.540  1.00  0.00            
ATOM    122  CB  PRO    11     -17.140  -2.850  -1.120  1.00  0.00            
ATOM    123  HB1 PRO    11     -16.520  -2.050  -1.530  1.00  0.00            
ATOM    124  HB2 PRO    11     -16.710  -3.850  -1.070  1.00  0.00            
ATOM    125  CA  PRO    11     -17.530  -2.460   0.340  1.00  0.00            
ATOM    126  HA  PRO    11     -17.830  -3.380   0.830  1.00  0.00            
ATOM    127  C   PRO    11     -16.370  -1.790   1.010  1.00  0.00            
ATOM    128  O   PRO    11     -16.440  -0.550   1.210  1.00  0.00            
ATOM    129  N   HYP    12     -15.240  -2.480   1.400  1.00  0.00            
ATOM    130  CD2 HYP    12     -15.140  -3.880   1.130  1.00  0.00            
ATOM    131 1HD2 HYP    12     -14.640  -4.000   0.170  1.00  0.00            
ATOM    132 2HD2 HYP    12     -16.040  -4.470   1.340  1.00  0.00            
ATOM    133  CG  HYP    12     -14.040  -4.370   2.080  1.00  0.00            
ATOM    134  HG  HYP    12     -13.580  -5.300   1.760  1.00  0.00            
ATOM    135  OD1 HYP    12     -14.600  -4.560   3.350  1.00  0.00            
ATOM    136  HD1 HYP    12     -13.870  -4.900   3.880  1.00  0.00            
ATOM    137  CB  HYP    12     -13.120  -3.170   2.020  1.00  0.00            
ATOM    138  HB1 HYP    12     -12.600  -3.260   1.070  1.00  0.00            
ATOM    139  HB2 HYP    12     -12.340  -3.100   2.780  1.00  0.00            
ATOM    140  CA  HYP    12     -13.960  -1.920   1.810  1.00  0.00            
ATOM    141  HA  HYP    12     -14.020  -1.330   2.720  1.00  0.00            
ATOM    142  C   HYP    12     -13.390  -0.910   0.770  1.00  0.00            
ATOM    143  O   HYP    12     -13.460  -1.220  -0.420  1.00  0.00            
ATOM    144  N   GLY    13     -12.990   0.290   1.220  1.00  0.00            
ATOM    145  H   GLY    13     -13.280   0.570   2.150  1.00  0.00            
ATOM    146  CA  GLY    13     -12.290   1.240   0.380  1.00  0.00            
ATOM    147  HA1 GLY    13     -11.970   2.090   0.980  1.00  0.00            
ATOM    148  HA2 GLY    13     -13.010   1.480  -0.410  1.00  0.00            
ATOM    149  C   GLY    13     -10.960   0.650  -0.200  1.00  0.00            
ATOM    150  O   GLY    13     -10.470  -0.440   0.180  1.00  0.00            
ATOM    151  N   PRO    14     -10.310   1.420  -1.090  1.00  0.00            
ATOM    152  CD  PRO    14     -10.800   2.590  -1.750  1.00  0.00            
ATOM    153  HD1 PRO    14     -10.930   3.440  -1.080  1.00  0.00            
ATOM    154  HD2 PRO    14     -11.810   2.380  -2.090  1.00  0.00            
ATOM    155  CG  PRO    14      -9.840   2.860  -2.980  1.00  0.00            
ATOM    156  HG1 PRO    14      -9.660   3.920  -3.150  1.00  0.00            
ATOM    157  HG2 PRO    14     -10.310   2.310  -3.800  1.00  0.00            
ATOM    158  CB  PRO    14      -8.540   2.110  -2.590  1.00  0.00            
ATOM    159  HB1 PRO    14      -7.840   2.730  -2.030  1.00  0.00            
ATOM    160  HB2 PRO    14      -8.030   1.800  -3.500  1.00  0.00            
ATOM    161  CA  PRO    14      -9.010   0.950  -1.700  1.00  0.00            
ATOM    162  HA  PRO    14      -9.300   0.150  -2.370  1.00  0.00            
ATOM    163  C   PRO    14      -7.950   0.580  -0.720  1.00  0.00            
ATOM    164  O   PRO    14      -7.830   1.180   0.380  1.00  0.00            
ATOM    165  N   HYP    15      -7.030  -0.350  -1.200  1.00  0.00            
ATOM    166  CD2 HYP    15      -6.950  -1.120  -2.380  1.00  0.00            
ATOM    167 1HD2 HYP    15      -6.460  -0.450  -3.080  1.00  0.00            
ATOM    168 2HD2 HYP    15      -7.910  -1.470  -2.770  1.00  0.00            
ATOM    169  CG  HYP    15      -6.080  -2.320  -2.150  1.00  0.00            
ATOM    170  HG  HYP    15      -5.520  -2.780  -2.970  1.00  0.00            
ATOM    171  OD1 HYP    15      -6.820  -3.360  -1.640  1.00  0.00            
ATOM    172  HD1 HYP    15      -7.700  -3.040  -1.430  1.00  0.00            
ATOM    173  CB  HYP    15      -5.080  -1.820  -1.050  1.00  0.00            
ATOM    174  HB1 HYP    15      -4.170  -1.620  -1.600  1.00  0.00            
ATOM    175  HB2 HYP    15      -4.830  -2.590  -0.320  1.00  0.00            
ATOM    176  CA  HYP    15      -5.820  -0.640  -0.420  1.00  0.00            
ATOM    177  HA  HYP    15      -6.150  -0.890   0.580  1.00  0.00            
ATOM    178  C   HYP    15      -4.970   0.640  -0.250  1.00  0.00            
ATOM    179  O   HYP    15      -4.970   1.610  -1.110  1.00  0.00            
ATOM    180  N   GLY    16      -4.300   0.710   0.900  1.00  0.00            
ATOM    181  H   GLY    16      -4.420  -0.060   1.540  1.00  0.00            
ATOM    182  CA  GLY    16      -3.670   1.960   1.410  1.00  0.00            
ATOM    183  HA1 GLY    16      -3.320   1.820   2.430  1.00  0.00            
ATOM    184  HA2 GLY    16      -4.370   2.800   1.380  1.00  0.00            
ATOM    185  C   GLY    16      -2.350   2.400   0.670  1.00  0.00            
ATOM    186  O   GLY    16      -2.010   1.700  -0.260  1.00  0.00            
ATOM    187  N   PRO    17      -1.690   3.530   0.990  1.00  0.00            
ATOM    188  CD  PRO    17      -2.200   4.440   2.010  1.00  0.00            
ATOM    189  HD1 PRO    17      -1.920   4.000   2.970  1.00  0.00            
ATOM    190  HD2 PRO    17      -3.250   4.700   1.910  1.00  0.00            
ATOM    191  CG  PRO    17      -1.380   5.730   1.710  1.00  0.00            
ATOM    192  HG1 PRO    17      -1.150   6.340   2.590  1.00  0.00            
ATOM    193  HG2 PRO    17      -1.910   6.270   0.930  1.00  0.00            
ATOM    194  CB  PRO    17      -0.050   5.200   1.170  1.00  0.00            
ATOM    195  HB1 PRO    17       0.560   4.800   1.980  1.00  0.00            
ATOM    196  HB2 PRO    17       0.540   5.950   0.630  1.00  0.00            
ATOM    197  CA  PRO    17      -0.450   4.020   0.300  1.00  0.00            
ATOM    198  HA  PRO    17      -0.760   4.340  -0.700  1.00  0.00            
ATOM    199  C   PRO    17       0.670   3.000   0.270  1.00  0.00            
ATOM    200  O   PRO    17       0.720   2.190   1.160  1.00  0.00            
ATOM    201  N   HYP    18       1.620   3.120  -0.610  1.00  0.00            
ATOM    202  CD2 HYP    18       1.690   4.010  -1.790  1.00  0.00            
ATOM    203 1HD2 HYP    18       2.070   4.980  -1.490  1.00  0.00            
ATOM    204 2HD2 HYP    18       0.680   4.080  -2.200  1.00  0.00            
ATOM    205  CG  HYP    18       2.610   3.190  -2.700  1.00  0.00            
ATOM    206  HG  HYP    18       3.090   3.880  -3.390  1.00  0.00            
ATOM    207  OD1 HYP    18       1.990   2.230  -3.580  1.00  0.00            
ATOM    208  HD1 HYP    18       1.860   2.660  -4.430  1.00  0.00            
ATOM    209  CB  HYP    18       3.640   2.470  -1.850  1.00  0.00            
ATOM    210  HB1 HYP    18       4.410   3.190  -1.610  1.00  0.00            
ATOM    211  HB2 HYP    18       4.040   1.590  -2.360  1.00  0.00            
ATOM    212  CA  HYP    18       2.780   2.170  -0.630  1.00  0.00            
ATOM    213  HA  HYP    18       2.420   1.140  -0.650  1.00  0.00            
ATOM    214  C   HYP    18       3.540   2.390   0.690  1.00  0.00            
ATOM    215  O   HYP    18       3.650   3.500   1.220  1.00  0.00            
ATOM    216  N   GLY    19       4.100   1.280   1.300  1.00  0.00            
ATOM    217  H   GLY    19       3.830   0.400   0.860  1.00  0.00            
ATOM    218  CA  GLY    19       4.640   1.350   2.680  1.00  0.00            
ATOM    219  HA1 GLY    19       4.800   0.290   2.930  1.00  0.00            
ATOM    220  HA2 GLY    19       3.770   1.680   3.250  1.00  0.00            
ATOM    221  C   GLY    19       5.970   2.240   2.830  1.00  0.00            
ATOM    222  O   GLY    19       6.490   2.840   1.900  1.00  0.00            
ATOM    223  N   PRO    20       6.570   2.240   4.010  1.00  0.00            
ATOM    224  CD  PRO    20       6.100   1.670   5.250  1.00  0.00            
ATOM    225  HD1 PRO    20       6.490   0.650   5.350  1.00  0.00            
ATOM    226  HD2 PRO    20       5.010   1.610   5.250  1.00  0.00            
ATOM    227  CG  PRO    20       6.680   2.650   6.270  1.00  0.00            
ATOM    228  HG1 PRO    20       6.720   2.320   7.310  1.00  0.00            
ATOM    229  HG2 PRO    20       6.060   3.540   6.390  1.00  0.00            
ATOM    230  CB  PRO    20       8.100   2.800   5.710  1.00  0.00            
ATOM    231  HB1 PRO    20       8.740   1.980   6.020  1.00  0.00            
ATOM    232  HB2 PRO    20       8.570   3.710   6.070  1.00  0.00            
ATOM    233  CA  PRO    20       7.880   2.900   4.240  1.00  0.00            
ATOM    234  HA  PRO    20       7.780   3.930   3.930  1.00  0.00            
ATOM    235  C   PRO    20       9.050   2.280   3.370  1.00  0.00            
ATOM    236  O   PRO    20       8.980   1.050   3.200  1.00  0.00            
ATOM    237  N   HYP    21      10.070   3.060   2.960  1.00  0.00            
ATOM    238  CD2 HYP    21      10.120   4.520   3.090  1.00  0.00            
ATOM    239 1HD2 HYP    21      10.520   4.700   4.090  1.00  0.00            
ATOM    240 2HD2 HYP    21       9.140   4.960   2.880  1.00  0.00            
ATOM    241  CG  HYP    21      11.050   5.020   2.000  1.00  0.00            
ATOM    242  HG  HYP    21      11.510   5.950   2.330  1.00  0.00            
ATOM    243  OD1 HYP    21      10.340   5.100   0.740  1.00  0.00            
ATOM    244  HD1 HYP    21      10.960   4.880   0.050  1.00  0.00            
ATOM    245  CB  HYP    21      12.110   3.920   1.930  1.00  0.00            
ATOM    246  HB1 HYP    21      12.840   3.980   2.740  1.00  0.00            
ATOM    247  HB2 HYP    21      12.580   3.780   0.950  1.00  0.00            
ATOM    248  CA  HYP    21      11.220   2.630   2.140  1.00  0.00            
ATOM    249  HA  HYP    21      10.830   2.190   1.220  1.00  0.00            
ATOM    250  C   HYP    21      12.080   1.630   2.980  1.00  0.00            
ATOM    251  O   HYP    21      12.220   1.810   4.200  1.00  0.00            
ATOM    252  N   GLY    22      12.670   0.660   2.230  1.00  0.00            
ATOM    253  H   GLY    22      12.340   0.460   1.290  1.00  0.00            
ATOM    254  CA  GLY    22      13.760  -0.210   2.700  1.00  0.00            
ATOM    255  HA1 GLY    22      13.860  -0.960   1.920  1.00  0.00            
ATOM    256  HA2 GLY    22      13.450  -0.710   3.620  1.00  0.00            
ATOM    257  C   GLY    22      15.100   0.420   3.040  1.00  0.00            
ATOM    258  O   GLY    22      15.280   1.600   2.700  1.00  0.00            
ATOM    259  N   PRO    23      16.000  -0.320   3.750  1.00  0.00            
ATOM    260  CD  PRO    23      15.860  -1.730   4.080  1.00  0.00            
ATOM    261  HD1 PRO    23      15.620  -2.380   3.230  1.00  0.00            
ATOM    262  HD2 PRO    23      15.150  -1.840   4.900  1.00  0.00            
ATOM    263  CG  PRO    23      17.190  -2.130   4.590  1.00  0.00            
ATOM    264  HG1 PRO    23      17.790  -2.500   3.760  1.00  0.00            
ATOM    265  HG2 PRO    23      17.160  -2.820   5.440  1.00  0.00            
ATOM    266  CB  PRO    23      17.770  -0.870   5.200  1.00  0.00            
ATOM    267  HB1 PRO    23      18.850  -0.980   5.330  1.00  0.00            
ATOM    268  HB2 PRO    23      17.330  -0.650   6.170  1.00  0.00            
ATOM    269  CA  PRO    23      17.330   0.180   4.140  1.00  0.00            
ATOM    270  HA  PRO    23      17.280   1.150   4.640  1.00  0.00            
ATOM    271  C   PRO    23      18.310   0.220   2.970  1.00  0.00            
ATOM    272  O   PRO    23      18.030  -0.440   1.930  1.00  0.00            
ATOM    273  N   HYP    24      19.460   0.880   3.130  1.00  0.00            
ATOM    274  CD2 HYP    24      19.840   1.820   4.190  1.00  0.00            
ATOM    275 1HD2 HYP    24      20.180   1.330   5.100  1.00  0.00            
ATOM    276 2HD2 HYP    24      19.020   2.490   4.440  1.00  0.00            
ATOM    277  CG  HYP    24      20.990   2.580   3.580  1.00  0.00            
ATOM    278  HG  HYP    24      21.780   2.820   4.290  1.00  0.00            
ATOM    279  OD1 HYP    24      20.630   3.840   2.940  1.00  0.00            
ATOM    280  HD1 HYP    24      20.240   4.470   3.540  1.00  0.00            
ATOM    281  CB  HYP    24      21.600   1.700   2.510  1.00  0.00            
ATOM    282  HB1 HYP    24      22.430   1.230   3.040  1.00  0.00            
ATOM    283  HB2 HYP    24      21.950   2.190   1.600  1.00  0.00            
ATOM    284  CA  HYP    24      20.530   0.690   2.150  1.00  0.00            
ATOM    285  HA  HYP    24      20.110   1.000   1.200  1.00  0.00            
ATOM    286  C   HYP    24      21.020  -0.770   2.040  1.00  0.00            
ATOM    287  O   HYP    24      20.870  -1.620   2.950  1.00  0.00            
ATOM    288  N   GLY    25      21.650  -1.080   0.890  1.00  0.00            
ATOM    289  H   GLY    25      21.530  -0.440   0.130  1.00  0.00            
ATOM    290  CA  GLY    25      22.040  -2.420   0.580  1.00  0.00            
ATOM    291  HA1 GLY    25      22.270  -2.450  -0.480  1.00  0.00            
ATOM    292  HA2 GLY    25      21.200  -3.110   0.620  1.00  0.00            
ATOM    293  C   GLY    25      23.190  -2.950   1.440  1.00  0.00            
ATOM    294  O   GLY    25      23.830  -2.180   2.200  1.00  0.00            
ATOM    295  N   PRO    26      23.540  -4.270   1.420  1.00  0.00            
ATOM    296  CD  PRO    26      22.920  -5.330   0.680  1.00  0.00            
ATOM    297  HD1 PRO    26      22.790  -5.010  -0.350  1.00  0.00            
ATOM    298  HD2 PRO    26      21.900  -5.560   1.000  1.00  0.00            
ATOM    299  CG  PRO    26      23.790  -6.510   0.760  1.00  0.00            
ATOM    300  HG1 PRO    26      24.450  -6.430  -0.100  1.00  0.00            
ATOM    301  HG2 PRO    26      23.340  -7.500   0.670  1.00  0.00            
ATOM    302  CB  PRO    26      24.480  -6.340   2.090  1.00  0.00            
ATOM    303  HB1 PRO    26      25.430  -6.890   2.140  1.00  0.00            
ATOM    304  HB2 PRO    26      23.920  -6.760   2.920  1.00  0.00            
ATOM    305  CA  PRO    26      24.690  -4.820   2.150  1.00  0.00            
ATOM    306  HA  PRO    26      24.730  -4.410   3.160  1.00  0.00            
ATOM    307  C   PRO    26      26.080  -4.460   1.450  1.00  0.00            
ATOM    308  O   PRO    26      26.130  -3.860   0.410  1.00  0.00            
ATOM    309  N   HYP    27      27.270  -4.740   2.070  1.00  0.00            
ATOM    310  CD2 HYP    27      27.390  -4.960   3.560  1.00  0.00            
ATOM    311 1HD2 HYP    27      27.010  -5.950   3.790  1.00  0.00            
ATOM    312 2HD2 HYP    27      26.880  -4.130   4.050  1.00  0.00            
ATOM    313  CG  HYP    27      28.930  -5.000   3.820  1.00  0.00            
ATOM    314  HG  HYP    27      29.280  -6.000   3.570  1.00  0.00            
ATOM    315  OD1 HYP    27      29.340  -4.650   5.100  1.00  0.00            
ATOM    316  HD1 HYP    27      30.150  -5.100   5.330  1.00  0.00            
ATOM    317  CB  HYP    27      29.520  -4.020   2.830  1.00  0.00            
ATOM    318  HB1 HYP    27      30.500  -4.300   2.440  1.00  0.00            
ATOM    319  HB2 HYP    27      29.410  -3.030   3.250  1.00  0.00            
ATOM    320  CA  HYP    27      28.560  -4.180   1.670  1.00  0.00            
ATOM    321  HA  HYP    27      28.360  -3.170   1.310  1.00  0.00            
ATOM    322  C   HYP    27      29.080  -4.890   0.400  1.00  0.00            
ATOM    323  O   HYP    27      28.980  -6.090   0.300  1.00  0.00            
ATOM    324  N   GLY    28      29.610  -4.050  -0.530  1.00  0.00            
ATOM    325  H   GLY    28      29.470  -3.060  -0.410  1.00  0.00            
ATOM    326  CA  GLY    28      30.300  -4.580  -1.730  1.00  0.00            
ATOM    327  HA1 GLY    28      30.660  -3.780  -2.380  1.00  0.00            
ATOM    328  HA2 GLY    28      29.630  -5.050  -2.450  1.00  0.00            
ATOM    329  C   GLY    28      31.480  -5.570  -1.440  1.00  0.00            
ATOM    330  O   GLY    28      31.890  -5.720  -0.280  1.00  0.00            
ATOM    331  N   PRO    29      31.970  -6.420  -2.400  1.00  0.00            
ATOM    332  CD  PRO    29      31.460  -6.560  -3.730  1.00  0.00            
ATOM    333  HD1 PRO    29      31.490  -5.620  -4.280  1.00  0.00            
ATOM    334  HD2 PRO    29      30.520  -7.110  -3.740  1.00  0.00            
ATOM    335  CG  PRO    29      32.540  -7.400  -4.410  1.00  0.00            
ATOM    336  HG1 PRO    29      33.380  -6.790  -4.740  1.00  0.00            
ATOM    337  HG2 PRO    29      32.080  -7.970  -5.220  1.00  0.00            
ATOM    338  CB  PRO    29      32.920  -8.380  -3.320  1.00  0.00            
ATOM    339  HB1 PRO    29      33.920  -8.740  -3.540  1.00  0.00            
ATOM    340  HB2 PRO    29      32.170  -9.140  -3.110  1.00  0.00            
ATOM    341  CA  PRO    29      32.970  -7.420  -2.080  1.00  0.00            
ATOM    342  HA  PRO    29      32.730  -8.040  -1.220  1.00  0.00            
ATOM    343  C   PRO    29      34.320  -6.850  -1.740  1.00  0.00            
ATOM    344  O   PRO    29      34.600  -5.740  -2.060  1.00  0.00            
ATOM    345  N   HYP    30      35.280  -7.640  -1.190  1.00  0.00            
ATOM    346  CD2 HYP    30      35.210  -9.020  -0.830  1.00  0.00            
ATOM    347 1HD2 HYP    30      35.320  -9.700  -1.680  1.00  0.00            
ATOM    348 2HD2 HYP    30      34.450  -9.140  -0.060  1.00  0.00            
ATOM    349  CG  HYP    30      36.510  -9.230  -0.070  1.00  0.00            
ATOM    350  HG  HYP    30      36.880 -10.250  -0.160  1.00  0.00            
ATOM    351  OD1 HYP    30      36.340  -9.000   1.280  1.00  0.00            
ATOM    352  HD1 HYP    30      37.140  -8.710   1.720  1.00  0.00            
ATOM    353  CB  HYP    30      37.500  -8.290  -0.500  1.00  0.00            
ATOM    354  HB1 HYP    30      38.200  -8.750  -1.210  1.00  0.00            
ATOM    355  HB2 HYP    30      38.080  -7.920   0.350  1.00  0.00            
ATOM    356  CA  HYP    30      36.690  -7.140  -1.100  1.00  0.00            
ATOM    357  HA  HYP    30      36.680  -6.240  -0.490  1.00  0.00            
ATOM    358  C   HYP    30      37.380  -6.780  -2.430  1.00  0.00            
ATOM    359  O   HYP    30      37.140  -7.480  -3.410  1.00  0.00            
ATOM    360  N   GLY    31      38.190  -5.730  -2.430  1.00  0.00            
ATOM    361  H   GLY    31      38.330  -5.210  -1.580  1.00  0.00            
ATOM    362  CA  GLY    31      38.900  -5.300  -3.580  1.00  0.00            
ATOM    363  HA1 GLY    31      39.430  -4.420  -3.210  1.00  0.00            
ATOM    364  HA2 GLY    31      38.290  -4.870  -4.380  1.00  0.00            
ATOM    365  C   GLY    31      39.920  -6.290  -4.220  1.00  0.00            
ATOM    366  O   GLY    31      40.250  -6.160  -5.390  1.00  0.00            
ATOM    367  N   NH2    32      40.420  -7.320  -3.550  1.00  0.00            
ATOM    368  H1  NH2    32      40.050  -7.440  -2.610  1.00  0.00            
ATOM    369  H2  NH2    32      40.920  -8.060  -4.010  1.00  0.00            
ATOM    370  CH3 ACE     1     -42.870   0.500  -5.230  1.00  0.00            
ATOM    371 1HH3 ACE     1     -43.070   1.490  -4.830  1.00  0.00            
ATOM    372 2HH3 ACE     1     -43.440   0.510  -6.150  1.00  0.00            
ATOM    373 3HH3 ACE     1     -43.130  -0.290  -4.520  1.00  0.00            
ATOM    374  C   ACE     1     -41.370   0.330  -5.640  1.00  0.00            
ATOM    375  O   ACE     1     -40.780  -0.700  -5.290  1.00  0.00            
ATOM    376  N   PRO     2     -40.820   1.300  -6.420  1.00  0.00            
ATOM    377  CD  PRO     2     -41.570   2.430  -7.070  1.00  0.00            
ATOM    378  HD1 PRO     2     -41.600   3.280  -6.390  1.00  0.00            
ATOM    379  HD2 PRO     2     -42.590   2.180  -7.380  1.00  0.00            
ATOM    380  CG  PRO     2     -40.690   2.610  -8.300  1.00  0.00            
ATOM    381  HG1 PRO     2     -40.800   3.560  -8.840  1.00  0.00            
ATOM    382  HG2 PRO     2     -40.860   1.830  -9.040  1.00  0.00            
ATOM    383  CB  PRO     2     -39.260   2.480  -7.760  1.00  0.00            
ATOM    384  HB1 PRO     2     -39.040   3.340  -7.130  1.00  0.00            
ATOM    385  HB2 PRO     2     -38.490   2.400  -8.530  1.00  0.00            
ATOM    386  CA  PRO     2     -39.430   1.210  -6.940  1.00  0.00            
ATOM    387  HA  PRO     2     -39.470   0.350  -7.600  1.00  0.00            
ATOM    388  C   PRO     2     -38.350   1.110  -5.910  1.00  0.00            
ATOM    389  O   PRO     2     -38.430   1.720  -4.840  1.00  0.00            
ATOM    390  N   HYP     3     -37.270   0.410  -6.320  1.00  0.00            
ATOM    391  CD2 HYP     3     -37.010  -0.280  -7.670  1.00  0.00            
ATOM    392 1HD2 HYP     3     -36.700   0.480  -8.390  1.00  0.00            
ATOM    393 2HD2 HYP     3     -37.860  -0.810  -8.120  1.00  0.00            
ATOM    394  CG  HYP     3     -35.960  -1.350  -7.310  1.00  0.00            
ATOM    395  HG  HYP     3     -35.320  -1.660  -8.150  1.00  0.00            
ATOM    396  OD1 HYP     3     -36.630  -2.460  -6.710  1.00  0.00            
ATOM    397  HD1 HYP     3     -37.020  -2.960  -7.430  1.00  0.00            
ATOM    398  CB  HYP     3     -35.110  -0.690  -6.250  1.00  0.00            
ATOM    399  HB1 HYP     3     -34.290  -0.150  -6.730  1.00  0.00            
ATOM    400  HB2 HYP     3     -34.650  -1.450  -5.630  1.00  0.00            
ATOM    401  CA  HYP     3     -36.080   0.210  -5.410  1.00  0.00            
ATOM    402  HA  HYP     3     -36.450  -0.360  -4.550  1.00  0.00            
ATOM    403  C   HYP     3     -35.330   1.520  -5.050  1.00  0.00            
ATOM    404  O   HYP     3     -35.310   2.460  -5.860  1.00  0.00            
ATOM    405  N   GLY     4     -34.870   1.520  -3.820  1.00  0.00            
ATOM    406  H   GLY     4     -34.930   0.620  -3.350  1.00  0.00            
ATOM    407  CA  GLY     4     -34.230   2.640  -3.140  1.00  0.00            
ATOM    408  HA1 GLY     4     -33.900   2.240  -2.180  1.00  0.00            
ATOM    409  HA2 GLY     4     -34.920   3.460  -2.950  1.00  0.00            
ATOM    410  C   GLY     4     -32.920   3.200  -3.690  1.00  0.00            
ATOM    411  O   GLY     4     -32.300   2.530  -4.510  1.00  0.00            
ATOM    412  N   PRO     5     -32.390   4.350  -3.180  1.00  0.00            
ATOM    413  CD  PRO     5     -32.960   5.240  -2.110  1.00  0.00            
ATOM    414  HD1 PRO     5     -33.230   4.580  -1.280  1.00  0.00            
ATOM    415  HD2 PRO     5     -33.710   5.920  -2.510  1.00  0.00            
ATOM    416  CG  PRO     5     -31.850   6.150  -1.630  1.00  0.00            
ATOM    417  HG1 PRO     5     -31.200   5.680  -0.900  1.00  0.00            
ATOM    418  HG2 PRO     5     -32.220   7.140  -1.380  1.00  0.00            
ATOM    419  CB  PRO     5     -31.010   6.360  -2.930  1.00  0.00            
ATOM    420  HB1 PRO     5     -30.040   6.810  -2.690  1.00  0.00            
ATOM    421  HB2 PRO     5     -31.520   7.060  -3.590  1.00  0.00            
ATOM    422  CA  PRO     5     -31.070   4.980  -3.490  1.00  0.00            
ATOM    423  HA  PRO     5     -30.870   4.930  -4.560  1.00  0.00            
ATOM    424  C   PRO     5     -29.870   4.130  -2.860  1.00  0.00            
ATOM    425  O   PRO     5     -30.070   3.270  -2.020  1.00  0.00            
ATOM    426  N   HYP     6     -28.620   4.310  -3.300  1.00  0.00            
ATOM    427  CD2 HYP     6     -28.130   5.150  -4.380  1.00  0.00            
ATOM    428 1HD2 HYP     6     -28.150   6.180  -4.030  1.00  0.00            
ATOM    429 2HD2 HYP     6     -28.820   4.970  -5.210  1.00  0.00            
ATOM    430  CG  HYP     6     -26.730   4.610  -4.870  1.00  0.00            
ATOM    431  HG  HYP     6     -26.150   5.450  -5.260  1.00  0.00            
ATOM    432  OD1 HYP     6     -26.760   3.570  -5.820  1.00  0.00            
ATOM    433  HD1 HYP     6     -25.910   3.160  -5.690  1.00  0.00            
ATOM    434  CB  HYP     6     -26.190   4.130  -3.490  1.00  0.00            
ATOM    435  HB1 HYP     6     -25.850   5.030  -2.990  1.00  0.00            
ATOM    436  HB2 HYP     6     -25.420   3.360  -3.470  1.00  0.00            
ATOM    437  CA  HYP     6     -27.440   3.600  -2.850  1.00  0.00            
ATOM    438  HA  HYP     6     -27.520   2.530  -3.050  1.00  0.00            
ATOM    439  C   HYP     6     -27.370   3.800  -1.290  1.00  0.00            
ATOM    440  O   HYP     6     -27.660   4.920  -0.820  1.00  0.00            
ATOM    441  N   GLY     7     -26.710   2.890  -0.590  1.00  0.00            
ATOM    442  H   GLY     7     -26.500   2.000  -0.990  1.00  0.00            
ATOM    443  CA  GLY     7     -26.680   2.900   0.870  1.00  0.00            
ATOM    444  HA1 GLY     7     -26.430   1.880   1.140  1.00  0.00            
ATOM    445  HA2 GLY     7     -27.590   3.240   1.380  1.00  0.00            
ATOM    446  C   GLY     7     -25.510   3.740   1.400  1.00  0.00            
ATOM    447  O   GLY     7     -24.890   4.480   0.650  1.00  0.00            
ATOM    448  N   PRO     8     -25.170   3.590   2.670  1.00  0.00            
ATOM    449  CD  PRO     8     -26.120   3.040   3.630  1.00  0.00            
ATOM    450  HD1 PRO     8     -25.900   1.980   3.730  1.00  0.00            
ATOM    451  HD2 PRO     8     -27.150   3.300   3.390  1.00  0.00            
ATOM    452  CG  PRO     8     -25.790   3.660   4.980  1.00  0.00            
ATOM    453  HG1 PRO     8     -25.890   2.890   5.750  1.00  0.00            
ATOM    454  HG2 PRO     8     -26.380   4.530   5.280  1.00  0.00            
ATOM    455  CB  PRO     8     -24.330   4.010   4.790  1.00  0.00            
ATOM    456  HB1 PRO     8     -23.770   3.100   4.990  1.00  0.00            
ATOM    457  HB2 PRO     8     -23.860   4.780   5.400  1.00  0.00            
ATOM    458  CA  PRO     8     -24.130   4.350   3.290  1.00  0.00            
ATOM    459  HA  PRO     8     -24.300   5.400   3.070  1.00  0.00            
ATOM    460  C   PRO     8     -22.720   3.930   2.820  1.00  0.00            
ATOM    461  O   PRO     8     -22.540   2.810   2.300  1.00  0.00            
ATOM    462  N   HYP     9     -21.640   4.760   2.930  1.00  0.00            
ATOM    463  CD2 HYP     9     -21.710   6.180   3.440  1.00  0.00            
ATOM    464 1HD2 HYP     9     -21.790   6.300   4.520  1.00  0.00            
ATOM    465 2HD2 HYP     9     -22.580   6.740   3.080  1.00  0.00            
ATOM    466  CG  HYP     9     -20.530   6.850   2.830  1.00  0.00            
ATOM    467  HG  HYP     9     -20.350   7.750   3.430  1.00  0.00            
ATOM    468  OD1 HYP     9     -20.780   7.210   1.450  1.00  0.00            
ATOM    469  HD1 HYP     9     -19.920   7.370   1.050  1.00  0.00            
ATOM    470  CB  HYP     9     -19.460   5.850   2.810  1.00  0.00            
ATOM    471  HB1 HYP     9     -18.910   5.800   3.750  1.00  0.00            
ATOM    472  HB2 HYP     9     -18.850   6.200   1.980  1.00  0.00            
ATOM    473  CA  HYP     9     -20.260   4.570   2.530  1.00  0.00            
ATOM    474  HA  HYP     9     -20.320   4.350   1.470  1.00  0.00            
ATOM    475  C   HYP     9     -19.630   3.480   3.260  1.00  0.00            
ATOM    476  O   HYP     9     -20.000   3.300   4.420  1.00  0.00            
ATOM    477  N   GLY    10     -18.770   2.710   2.620  1.00  0.00            
ATOM    478  H   GLY    10     -18.640   3.010   1.660  1.00  0.00            
ATOM    479  CA  GLY    10     -18.210   1.470   3.180  1.00  0.00            
ATOM    480  HA1 GLY    10     -17.780   0.840   2.400  1.00  0.00            
ATOM    481  HA2 GLY    10     -18.960   0.840   3.670  1.00  0.00            
ATOM    482  C   GLY    10     -16.970   1.710   4.080  1.00  0.00            
ATOM    483  O   GLY    10     -16.450   2.810   4.310  1.00  0.00            
ATOM    484  N   PRO    11     -16.460   0.620   4.680  1.00  0.00            
ATOM    485  CD  PRO    11     -17.040  -0.690   4.820  1.00  0.00            
ATOM    486  HD1 PRO    11     -16.530  -1.290   4.060  1.00  0.00            
ATOM    487  HD2 PRO    11     -18.130  -0.790   4.790  1.00  0.00            
ATOM    488  CG  PRO    11     -16.560  -1.150   6.190  1.00  0.00            
ATOM    489  HG1 PRO    11     -16.400  -2.230   6.260  1.00  0.00            
ATOM    490  HG2 PRO    11     -17.200  -0.820   7.010  1.00  0.00            
ATOM    491  CB  PRO    11     -15.190  -0.510   6.310  1.00  0.00            
ATOM    492  HB1 PRO    11     -14.450  -1.080   5.750  1.00  0.00            
ATOM    493  HB2 PRO    11     -14.890  -0.350   7.350  1.00  0.00            
ATOM    494  CA  PRO    11     -15.390   0.830   5.650  1.00  0.00            
ATOM    495  HA  PRO    11     -15.780   1.510   6.410  1.00  0.00            
ATOM    496  C   PRO    11     -13.940   1.180   5.080  1.00  0.00            
ATOM    497  O   PRO    11     -13.660   1.010   3.880  1.00  0.00            
ATOM    498  N   HYP    12     -12.950   1.450   5.900  1.00  0.00            
ATOM    499  CD2 HYP    12     -13.070   1.900   7.280  1.00  0.00            
ATOM    500 1HD2 HYP    12     -13.020   1.090   8.010  1.00  0.00            
ATOM    501 2HD2 HYP    12     -14.000   2.430   7.470  1.00  0.00            
ATOM    502  CG  HYP    12     -11.900   2.870   7.550  1.00  0.00            
ATOM    503  HG  HYP    12     -11.550   2.730   8.570  1.00  0.00            
ATOM    504  OD1 HYP    12     -12.380   4.150   7.130  1.00  0.00            
ATOM    505  HD1 HYP    12     -11.650   4.780   7.230  1.00  0.00            
ATOM    506  CB  HYP    12     -10.790   2.330   6.600  1.00  0.00            
ATOM    507  HB1 HYP    12     -10.150   1.600   7.100  1.00  0.00            
ATOM    508  HB2 HYP    12     -10.170   3.130   6.200  1.00  0.00            
ATOM    509  CA  HYP    12     -11.600   1.750   5.440  1.00  0.00            
ATOM    510  HA  HYP    12     -11.770   2.480   4.640  1.00  0.00            
ATOM    511  C   HYP    12     -10.960   0.570   4.770  1.00  0.00            
ATOM    512  O   HYP    12     -11.190  -0.510   5.270  1.00  0.00            
ATOM    513  N   GLY    13     -10.160   0.810   3.680  1.00  0.00            
ATOM    514  H   GLY    13     -10.090   1.720   3.260  1.00  0.00            
ATOM    515  CA  GLY    13      -9.510  -0.310   3.030  1.00  0.00            
ATOM    516  HA1 GLY    13      -8.970   0.100   2.180  1.00  0.00            
ATOM    517  HA2 GLY    13     -10.230  -1.070   2.740  1.00  0.00            
ATOM    518  C   GLY    13      -8.410  -0.930   3.870  1.00  0.00            
ATOM    519  O   GLY    13      -8.080  -0.490   4.980  1.00  0.00            
ATOM    520  N   PRO    14      -7.870  -2.020   3.390  1.00  0.00            
ATOM    521  CD  PRO    14      -8.060  -2.580   2.070  1.00  0.00            
ATOM    522  HD1 PRO    14      -7.870  -1.880   1.250  1.00  0.00            
ATOM    523  HD2 PRO    14      -9.060  -3.000   1.940  1.00  0.00            
ATOM    524  CG  PRO    14      -7.140  -3.800   1.890  1.00  0.00            
ATOM    525  HG1 PRO    14      -6.240  -3.410   1.430  1.00  0.00            
ATOM    526  HG2 PRO    14      -7.520  -4.640   1.310  1.00  0.00            
ATOM    527  CB  PRO    14      -6.860  -4.120   3.350  1.00  0.00            
ATOM    528  HB1 PRO    14      -6.010  -4.770   3.540  1.00  0.00            
ATOM    529  HB2 PRO    14      -7.710  -4.690   3.720  1.00  0.00            
ATOM    530  CA  PRO    14      -6.810  -2.710   4.020  1.00  0.00            
ATOM    531  HA  PRO    14      -7.050  -2.870   5.070  1.00  0.00            
ATOM    532  C   PRO    14      -5.400  -2.060   3.920  1.00  0.00            
ATOM    533  O   PRO    14      -5.230  -1.170   3.070  1.00  0.00            
ATOM    534  N   HYP    15      -4.380  -2.570   4.650  1.00  0.00            
ATOM    535  CD2 HYP    15      -4.440  -3.610   5.730  1.00  0.00            
ATOM    536 1HD2 HYP    15      -4.330  -4.590   5.280  1.00  0.00            
ATOM    537 2HD2 HYP    15      -5.300  -3.560   6.390  1.00  0.00            
ATOM    538  CG  HYP    15      -3.250  -3.430   6.590  1.00  0.00            
ATOM    539  HG  HYP    15      -2.970  -4.330   7.130  1.00  0.00            
ATOM    540  OD1 HYP    15      -3.370  -2.290   7.490  1.00  0.00            
ATOM    541  HD1 HYP    15      -2.720  -2.310   8.190  1.00  0.00            
ATOM    542  CB  HYP    15      -2.220  -2.980   5.530  1.00  0.00            
ATOM    543  HB1 HYP    15      -1.920  -3.850   4.960  1.00  0.00            
ATOM    544  HB2 HYP    15      -1.320  -2.520   5.950  1.00  0.00            
ATOM    545  CA  HYP    15      -3.030  -2.080   4.590  1.00  0.00            
ATOM    546  HA  HYP    15      -3.030  -1.080   5.030  1.00  0.00            
ATOM    547  C   HYP    15      -2.420  -2.120   3.160  1.00  0.00            
ATOM    548  O   HYP    15      -2.550  -3.100   2.440  1.00  0.00            
ATOM    549  N   GLY    16      -1.780  -1.010   2.720  1.00  0.00            
ATOM    550  H   GLY    16      -1.720  -0.240   3.360  1.00  0.00            
ATOM    551  CA  GLY    16      -1.300  -0.750   1.340  1.00  0.00            
ATOM    552  HA1 GLY    16      -0.810   0.220   1.460  1.00  0.00            
ATOM    553  HA2 GLY    16      -2.150  -0.740   0.670  1.00  0.00            
ATOM    554  C   GLY    16      -0.260  -1.730   0.720  1.00  0.00            
ATOM    555  O   GLY    16       0.240  -2.660   1.320  1.00  0.00            
ATOM    556  N   PRO    17       0.190  -1.540  -0.510  1.00  0.00            
ATOM    557  CD  PRO    17      -0.510  -0.660  -1.450  1.00  0.00            
ATOM    558  HD1 PRO    17      -0.300   0.390  -1.260  1.00  0.00            
ATOM    559  HD2 PRO    17      -1.590  -0.840  -1.430  1.00  0.00            
ATOM    560  CG  PRO    17       0.210  -0.930  -2.840  1.00  0.00            
ATOM    561  HG1 PRO    17       0.300   0.030  -3.350  1.00  0.00            
ATOM    562  HG2 PRO    17      -0.300  -1.690  -3.420  1.00  0.00            
ATOM    563  CB  PRO    17       1.620  -1.510  -2.440  1.00  0.00            
ATOM    564  HB1 PRO    17       2.310  -0.670  -2.320  1.00  0.00            
ATOM    565  HB2 PRO    17       1.960  -2.190  -3.220  1.00  0.00            
ATOM    566  CA  PRO    17       1.340  -2.190  -1.150  1.00  0.00            
ATOM    567  HA  PRO    17       1.080  -3.190  -1.520  1.00  0.00            
ATOM    568  C   PRO    17       2.650  -2.120  -0.330  1.00  0.00            
ATOM    569  O   PRO    17       2.990  -1.170   0.410  1.00  0.00            
ATOM    570  N   HYP    18       3.500  -3.170  -0.420  1.00  0.00            
ATOM    571  CD2 HYP    18       3.390  -4.340  -1.210  1.00  0.00            
ATOM    572 1HD2 HYP    18       3.850  -4.060  -2.150  1.00  0.00            
ATOM    573 2HD2 HYP    18       2.380  -4.730  -1.350  1.00  0.00            
ATOM    574  CG  HYP    18       4.200  -5.420  -0.500  1.00  0.00            
ATOM    575  HG  HYP    18       4.490  -6.170  -1.250  1.00  0.00            
ATOM    576  OD1 HYP    18       3.460  -5.990   0.630  1.00  0.00            
ATOM    577  HD1 HYP    18       3.920  -6.750   0.990  1.00  0.00            
ATOM    578  CB  HYP    18       5.360  -4.570  -0.120  1.00  0.00            
ATOM    579  HB1 HYP    18       5.990  -4.520  -1.010  1.00  0.00            
ATOM    580  HB2 HYP    18       5.950  -5.020   0.680  1.00  0.00            
ATOM    581  CA  HYP    18       4.720  -3.220   0.300  1.00  0.00            
ATOM    582  HA  HYP    18       4.420  -3.210   1.350  1.00  0.00            
ATOM    583  C   HYP    18       5.610  -1.990  -0.120  1.00  0.00            
ATOM    584  O   HYP    18       5.330  -1.340  -1.210  1.00  0.00            
ATOM    585  N   GLY    19       6.640  -1.660   0.650  1.00  0.00            
ATOM    586  H   GLY    19       6.750  -2.040   1.580  1.00  0.00            
ATOM    587  CA  GLY    19       7.490  -0.530   0.390  1.00  0.00            
ATOM    588  HA1 GLY    19       8.040  -0.130   1.250  1.00  0.00            
ATOM    589  HA2 GLY    19       6.860   0.340   0.200  1.00  0.00            
ATOM    590  C   GLY    19       8.410  -0.640  -0.850  1.00  0.00            
ATOM    591  O   GLY    19       8.760  -1.710  -1.220  1.00  0.00            
ATOM    592  N   PRO    20       8.950   0.510  -1.360  1.00  0.00            
ATOM    593  CD  PRO    20       8.490   1.870  -0.960  1.00  0.00            
ATOM    594  HD1 PRO    20       8.670   1.930   0.110  1.00  0.00            
ATOM    595  HD2 PRO    20       7.440   1.950  -1.240  1.00  0.00            
ATOM    596  CG  PRO    20       9.430   2.870  -1.700  1.00  0.00            
ATOM    597  HG1 PRO    20      10.350   3.010  -1.130  1.00  0.00            
ATOM    598  HG2 PRO    20       8.880   3.790  -1.890  1.00  0.00            
ATOM    599  CB  PRO    20       9.720   2.010  -2.960  1.00  0.00            
ATOM    600  HB1 PRO    20      10.620   2.350  -3.460  1.00  0.00            
ATOM    601  HB2 PRO    20       8.880   2.110  -3.650  1.00  0.00            
ATOM    602  CA  PRO    20       9.910   0.550  -2.420  1.00  0.00            
ATOM    603  HA  PRO    20       9.560  -0.240  -3.090  1.00  0.00            
ATOM    604  C   PRO    20      11.330   0.190  -1.810  1.00  0.00            
ATOM    605  O   PRO    20      11.480   0.250  -0.600  1.00  0.00            
ATOM    606  N   HYP    21      12.380  -0.160  -2.630  1.00  0.00            
ATOM    607  CD2 HYP    21      12.230  -0.610  -3.980  1.00  0.00            
ATOM    608 1HD2 HYP    21      12.190   0.250  -4.640  1.00  0.00            
ATOM    609 2HD2 HYP    21      11.390  -1.300  -4.040  1.00  0.00            
ATOM    610  CG  HYP    21      13.540  -1.460  -4.250  1.00  0.00            
ATOM    611  HG  HYP    21      13.880  -1.510  -5.290  1.00  0.00            
ATOM    612  OD1 HYP    21      13.320  -2.830  -3.840  1.00  0.00            
ATOM    613  HD1 HYP    21      14.090  -3.400  -3.880  1.00  0.00            
ATOM    614  CB  HYP    21      14.560  -0.750  -3.400  1.00  0.00            
ATOM    615  HB1 HYP    21      14.930   0.180  -3.840  1.00  0.00            
ATOM    616  HB2 HYP    21      15.430  -1.330  -3.110  1.00  0.00            
ATOM    617  CA  HYP    21      13.730  -0.360  -2.110  1.00  0.00            
ATOM    618  HA  HYP    21      13.740  -1.090  -1.300  1.00  0.00            
ATOM    619  C   HYP    21      14.340   0.910  -1.540  1.00  0.00            
ATOM    620  O   HYP    21      14.000   2.030  -1.960  1.00  0.00            
ATOM    621  N   GLY    22      15.450   0.750  -0.770  1.00  0.00            
ATOM    622  H   GLY    22      15.710  -0.200  -0.560  1.00  0.00            
ATOM    623  CA  GLY    22      16.490   1.810  -0.370  1.00  0.00            
ATOM    624  HA1 GLY    22      17.010   1.300   0.440  1.00  0.00            
ATOM    625  HA2 GLY    22      16.050   2.680   0.130  1.00  0.00            
ATOM    626  C   GLY    22      17.420   2.080  -1.490  1.00  0.00            
ATOM    627  O   GLY    22      17.330   1.610  -2.600  1.00  0.00            
ATOM    628  N   PRO    23      18.490   2.860  -1.080  1.00  0.00            
ATOM    629  CD  PRO    23      18.590   3.540   0.190  1.00  0.00            
ATOM    630  HD1 PRO    23      18.860   2.950   1.070  1.00  0.00            
ATOM    631  HD2 PRO    23      17.670   4.080   0.390  1.00  0.00            
ATOM    632  CG  PRO    23      19.660   4.600   0.000  1.00  0.00            
ATOM    633  HG1 PRO    23      20.610   4.380   0.500  1.00  0.00            
ATOM    634  HG2 PRO    23      19.270   5.550   0.350  1.00  0.00            
ATOM    635  CB  PRO    23      19.840   4.710  -1.550  1.00  0.00            
ATOM    636  HB1 PRO    23      20.850   4.960  -1.850  1.00  0.00            
ATOM    637  HB2 PRO    23      19.010   5.280  -1.980  1.00  0.00            
ATOM    638  CA  PRO    23      19.540   3.300  -1.930  1.00  0.00            
ATOM    639  HA  PRO    23      19.170   3.260  -2.950  1.00  0.00            
ATOM    640  C   PRO    23      20.810   2.320  -1.930  1.00  0.00            
ATOM    641  O   PRO    23      20.790   1.400  -1.100  1.00  0.00            
ATOM    642  N   HYP    24      21.910   2.470  -2.710  1.00  0.00            
ATOM    643  CD2 HYP    24      22.050   3.430  -3.820  1.00  0.00            
ATOM    644 1HD2 HYP    24      22.220   4.470  -3.550  1.00  0.00            
ATOM    645 2HD2 HYP    24      21.130   3.400  -4.410  1.00  0.00            
ATOM    646  CG  HYP    24      23.300   2.910  -4.610  1.00  0.00            
ATOM    647  HG  HYP    24      23.800   3.780  -5.040  1.00  0.00            
ATOM    648  OD1 HYP    24      22.920   1.880  -5.580  1.00  0.00            
ATOM    649  HD1 HYP    24      22.580   1.080  -5.170  1.00  0.00            
ATOM    650  CB  HYP    24      24.100   2.400  -3.410  1.00  0.00            
ATOM    651  HB1 HYP    24      24.550   3.280  -2.930  1.00  0.00            
ATOM    652  HB2 HYP    24      24.870   1.690  -3.720  1.00  0.00            
ATOM    653  CA  HYP    24      23.090   1.640  -2.660  1.00  0.00            
ATOM    654  HA  HYP    24      22.930   0.660  -3.130  1.00  0.00            
ATOM    655  C   HYP    24      23.680   1.500  -1.250  1.00  0.00            
ATOM    656  O   HYP    24      23.840   2.500  -0.460  1.00  0.00            
ATOM    657  N   GLY    25      24.120   0.310  -0.920  1.00  0.00            
ATOM    658  H   GLY    25      23.900  -0.470  -1.520  1.00  0.00            
ATOM    659  CA  GLY    25      24.980   0.020   0.280  1.00  0.00            
ATOM    660  HA1 GLY    25      25.070  -1.060   0.310  1.00  0.00            
ATOM    661  HA2 GLY    25      24.510   0.420   1.190  1.00  0.00            
ATOM    662  C   GLY    25      26.360   0.480   0.200  1.00  0.00            
ATOM    663  O   GLY    25      26.710   1.050  -0.860  1.00  0.00            
ATOM    664  N   PRO    26      27.140   0.280   1.230  1.00  0.00            
ATOM    665  CD  PRO    26      26.800  -0.420   2.460  1.00  0.00            
ATOM    666  HD1 PRO    26      26.690  -1.500   2.310  1.00  0.00            
ATOM    667  HD2 PRO    26      25.890   0.000   2.880  1.00  0.00            
ATOM    668  CG  PRO    26      28.000  -0.110   3.380  1.00  0.00            
ATOM    669  HG1 PRO    26      28.710  -0.940   3.400  1.00  0.00            
ATOM    670  HG2 PRO    26      27.680  -0.060   4.430  1.00  0.00            
ATOM    671  CB  PRO    26      28.660   1.140   2.840  1.00  0.00            
ATOM    672  HB1 PRO    26      29.720   1.210   3.100  1.00  0.00            
ATOM    673  HB2 PRO    26      28.050   2.000   3.110  1.00  0.00            
ATOM    674  CA  PRO    26      28.460   0.910   1.320  1.00  0.00            
ATOM    675  HA  PRO    26      28.420   1.920   0.900  1.00  0.00            
ATOM    676  C   PRO    26      29.640   0.170   0.680  1.00  0.00            
ATOM    677  O   PRO    26      29.480  -1.030   0.420  1.00  0.00            
ATOM    678  N   HYP    27      30.790   0.870   0.460  1.00  0.00            
ATOM    679  CD2 HYP    27      31.100   2.310   0.720  1.00  0.00            
ATOM    680 1HD2 HYP    27      31.450   2.570   1.720  1.00  0.00            
ATOM    681 2HD2 HYP    27      30.260   2.990   0.560  1.00  0.00            
ATOM    682  CG  HYP    27      32.260   2.730  -0.130  1.00  0.00            
ATOM    683  HG  HYP    27      32.780   3.640   0.160  1.00  0.00            
ATOM    684  OD1 HYP    27      31.760   2.890  -1.450  1.00  0.00            
ATOM    685  HD1 HYP    27      32.480   2.900  -2.080  1.00  0.00            
ATOM    686  CB  HYP    27      33.040   1.390  -0.170  1.00  0.00            
ATOM    687  HB1 HYP    27      33.640   1.390   0.740  1.00  0.00            
ATOM    688  HB2 HYP    27      33.790   1.350  -0.960  1.00  0.00            
ATOM    689  CA  HYP    27      32.030   0.280  -0.190  1.00  0.00            
ATOM    690  HA  HYP    27      31.690  -0.080  -1.160  1.00  0.00            
ATOM    691  C   HYP    27      32.570  -0.970   0.430  1.00  0.00            
ATOM    692  O   HYP    27      32.520  -1.160   1.640  1.00  0.00            
ATOM    693  N   GLY    28      33.110  -1.860  -0.390  1.00  0.00            
ATOM    694  H   GLY    28      33.020  -1.560  -1.350  1.00  0.00            
ATOM    695  CA  GLY    28      33.730  -3.160  -0.040  1.00  0.00            
ATOM    696  HA1 GLY    28      33.780  -3.800  -0.920  1.00  0.00            
ATOM    697  HA2 GLY    28      33.020  -3.610   0.660  1.00  0.00            
ATOM    698  C   GLY    28      35.010  -3.080   0.720  1.00  0.00            
ATOM    699  O   GLY    28      35.740  -2.040   0.640  1.00  0.00            
ATOM    700  N   PRO    29      35.400  -4.200   1.390  1.00  0.00            
ATOM    701  CD  PRO    29      34.600  -5.340   1.840  1.00  0.00            
ATOM    702  HD1 PRO    29      34.530  -6.050   1.020  1.00  0.00            
ATOM    703  HD2 PRO    29      33.560  -5.150   2.090  1.00  0.00            
ATOM    704  CG  PRO    29      35.460  -5.960   3.010  1.00  0.00            
ATOM    705  HG1 PRO    29      35.360  -7.050   3.040  1.00  0.00            
ATOM    706  HG2 PRO    29      35.340  -5.430   3.950  1.00  0.00            
ATOM    707  CB  PRO    29      36.870  -5.650   2.570  1.00  0.00            
ATOM    708  HB1 PRO    29      37.120  -6.330   1.750  1.00  0.00            
ATOM    709  HB2 PRO    29      37.560  -5.730   3.410  1.00  0.00            
ATOM    710  CA  PRO    29      36.760  -4.250   1.950  1.00  0.00            
ATOM    711  HA  PRO    29      36.680  -3.560   2.790  1.00  0.00            
ATOM    712  C   PRO    29      37.920  -3.860   1.090  1.00  0.00            
ATOM    713  O   PRO    29      37.900  -4.200  -0.080  1.00  0.00            
ATOM    714  N   HYP    30      38.940  -3.080   1.610  1.00  0.00            
ATOM    715  CD2 HYP    30      38.950  -2.180   2.710  1.00  0.00            
ATOM    716 1HD2 HYP    30      39.440  -2.750   3.500  1.00  0.00            
ATOM    717 2HD2 HYP    30      37.950  -1.910   3.070  1.00  0.00            
ATOM    718  CG  HYP    30      39.780  -0.970   2.320  1.00  0.00            
ATOM    719  HG  HYP    30      40.200  -0.440   3.170  1.00  0.00            
ATOM    720  OD1 HYP    30      38.990  -0.060   1.590  1.00  0.00            
ATOM    721  HD1 HYP    30      39.690   0.450   1.170  1.00  0.00            
ATOM    722  CB  HYP    30      40.840  -1.550   1.430  1.00  0.00            
ATOM    723  HB1 HYP    30      41.720  -1.860   2.000  1.00  0.00            
ATOM    724  HB2 HYP    30      41.090  -0.890   0.600  1.00  0.00            
ATOM    725  CA  HYP    30      40.040  -2.700   0.750  1.00  0.00            
ATOM    726  HA  HYP    30      39.580  -2.430  -0.210  1.00  0.00            
ATOM    727  C   HYP    30      40.960  -3.850   0.290  1.00  0.00            
ATOM    728  O   HYP    30      41.170  -4.900   0.920  1.00  0.00            
ATOM    729  N   GLY    31      41.450  -3.710  -0.960  1.00  0.00            
ATOM    730  H   GLY    31      41.150  -2.900  -1.480  1.00  0.00            
ATOM    731  CA  GLY    31      42.550  -4.460  -1.530  1.00  0.00            
ATOM    732  HA1 GLY    31      42.470  -5.520  -1.270  1.00  0.00            
ATOM    733  HA2 GLY    31      43.480  -4.150  -1.060  1.00  0.00            
ATOM    734  C   GLY    31      42.590  -4.250  -3.050  1.00  0.00            
ATOM    735  O   GLY    31      41.790  -3.470  -3.630  1.00  0.00            
ATOM    736  N   NH2    32      43.530  -4.870  -3.760  1.00  0.00            
ATOM    737  H1  NH2    32      44.170  -5.550  -3.360  1.00  0.00            
ATOM    738  H2  NH2    32      43.660  -4.650  -4.730  1.00  0.00            
ATOM    739  CH3 ACE     1     -40.420  -0.100  -1.840  1.00  0.00            
ATOM    740 1HH3 ACE     1     -41.280  -0.760  -1.890  1.00  0.00            
ATOM    741 2HH3 ACE     1     -40.670   0.660  -1.090  1.00  0.00            
ATOM    742 3HH3 ACE     1     -40.110   0.340  -2.790  1.00  0.00            
ATOM    743  C   ACE     1     -39.200  -0.730  -1.260  1.00  0.00            
ATOM    744  O   ACE     1     -38.720  -0.370  -0.190  1.00  0.00            
ATOM    745  N   PRO     2     -38.590  -1.680  -2.050  1.00  0.00            
ATOM    746  CD  PRO     2     -39.080  -2.130  -3.250  1.00  0.00            
ATOM    747  HD1 PRO     2     -38.940  -1.420  -4.070  1.00  0.00            
ATOM    748  HD2 PRO     2     -40.130  -2.410  -3.150  1.00  0.00            
ATOM    749  CG  PRO     2     -38.370  -3.510  -3.520  1.00  0.00            
ATOM    750  HG1 PRO     2     -38.340  -3.800  -4.570  1.00  0.00            
ATOM    751  HG2 PRO     2     -38.910  -4.270  -2.960  1.00  0.00            
ATOM    752  CB  PRO     2     -36.950  -3.190  -3.030  1.00  0.00            
ATOM    753  HB1 PRO     2     -36.410  -2.620  -3.780  1.00  0.00            
ATOM    754  HB2 PRO     2     -36.440  -4.130  -2.790  1.00  0.00            
ATOM    755  CA  PRO     2     -37.310  -2.290  -1.800  1.00  0.00            
ATOM    756  HA  PRO     2     -37.480  -2.960  -0.950  1.00  0.00            
ATOM    757  C   PRO     2     -36.140  -1.400  -1.410  1.00  0.00            
ATOM    758  O   PRO     2     -36.010  -0.270  -1.900  1.00  0.00            
ATOM    759  N   HYP     3     -35.300  -1.780  -0.410  1.00  0.00            
ATOM    760  CD2 HYP     3     -35.280  -3.010   0.330  1.00  0.00            
ATOM    761 1HD2 HYP     3     -35.670  -3.900  -0.150  1.00  0.00            
ATOM    762 2HD2 HYP     3     -35.720  -2.810   1.310  1.00  0.00            
ATOM    763  CG  HYP     3     -33.770  -3.200   0.730  1.00  0.00            
ATOM    764  HG  HYP     3     -33.330  -3.660  -0.160  1.00  0.00            
ATOM    765  OD1 HYP     3     -33.680  -4.040   1.840  1.00  0.00            
ATOM    766  HD1 HYP     3     -32.750  -4.110   2.050  1.00  0.00            
ATOM    767  CB  HYP     3     -33.370  -1.710   0.910  1.00  0.00            
ATOM    768  HB1 HYP     3     -32.320  -1.520   1.130  1.00  0.00            
ATOM    769  HB2 HYP     3     -33.830  -1.430   1.860  1.00  0.00            
ATOM    770  CA  HYP     3     -34.060  -1.030  -0.230  1.00  0.00            
ATOM    771  HA  HYP     3     -34.300  -0.030   0.110  1.00  0.00            
ATOM    772  C   HYP     3     -33.160  -0.890  -1.470  1.00  0.00            
ATOM    773  O   HYP     3     -33.190  -1.800  -2.280  1.00  0.00            
ATOM    774  N   GLY     4     -32.350   0.140  -1.540  1.00  0.00            
ATOM    775  H   GLY     4     -32.400   0.920  -0.900  1.00  0.00            
ATOM    776  CA  GLY     4     -31.430   0.240  -2.660  1.00  0.00            
ATOM    777  HA1 GLY     4     -31.150   1.280  -2.860  1.00  0.00            
ATOM    778  HA2 GLY     4     -31.960   0.030  -3.590  1.00  0.00            
ATOM    779  C   GLY     4     -30.160  -0.690  -2.640  1.00  0.00            
ATOM    780  O   GLY     4     -30.070  -1.580  -1.760  1.00  0.00            
ATOM    781  N   PRO     5     -29.180  -0.460  -3.580  1.00  0.00            
ATOM    782  CD  PRO     5     -29.280   0.630  -4.570  1.00  0.00            
ATOM    783  HD1 PRO     5     -29.250   1.640  -4.150  1.00  0.00            
ATOM    784  HD2 PRO     5     -30.160   0.570  -5.200  1.00  0.00            
ATOM    785  CG  PRO     5     -27.900   0.450  -5.340  1.00  0.00            
ATOM    786  HG1 PRO     5     -27.200   1.170  -4.900  1.00  0.00            
ATOM    787  HG2 PRO     5     -27.930   0.590  -6.420  1.00  0.00            
ATOM    788  CB  PRO     5     -27.520  -0.980  -5.110  1.00  0.00            
ATOM    789  HB1 PRO     5     -26.430  -1.030  -5.110  1.00  0.00            
ATOM    790  HB2 PRO     5     -28.000  -1.620  -5.850  1.00  0.00            
ATOM    791  CA  PRO     5     -28.010  -1.300  -3.710  1.00  0.00            
ATOM    792  HA  PRO     5     -28.230  -2.370  -3.700  1.00  0.00            
ATOM    793  C   PRO     5     -26.970  -0.960  -2.640  1.00  0.00            
ATOM    794  O   PRO     5     -26.960   0.110  -1.990  1.00  0.00            
ATOM    795  N   HYP     6     -26.010  -1.860  -2.520  1.00  0.00            
ATOM    796  CD2 HYP     6     -25.960  -3.220  -3.090  1.00  0.00            
ATOM    797 1HD2 HYP     6     -25.410  -3.280  -4.030  1.00  0.00            
ATOM    798 2HD2 HYP     6     -26.940  -3.690  -3.150  1.00  0.00            
ATOM    799  CG  HYP     6     -25.090  -4.010  -2.080  1.00  0.00            
ATOM    800  HG  HYP     6     -24.600  -4.830  -2.610  1.00  0.00            
ATOM    801  OD1 HYP     6     -25.670  -4.470  -0.860  1.00  0.00            
ATOM    802  HD1 HYP     6     -25.010  -4.680  -0.190  1.00  0.00            
ATOM    803  CB  HYP     6     -24.030  -2.910  -1.610  1.00  0.00            
ATOM    804  HB1 HYP     6     -23.130  -2.710  -2.190  1.00  0.00            
ATOM    805  HB2 HYP     6     -23.760  -3.010  -0.560  1.00  0.00            
ATOM    806  CA  HYP     6     -24.900  -1.650  -1.600  1.00  0.00            
ATOM    807  HA  HYP     6     -25.370  -1.620  -0.620  1.00  0.00            
ATOM    808  C   HYP     6     -24.130  -0.410  -1.960  1.00  0.00            
ATOM    809  O   HYP     6     -24.180   0.010  -3.150  1.00  0.00            
ATOM    810  N   GLY     7     -23.500   0.290  -1.010  1.00  0.00            
ATOM    811  H   GLY     7     -23.580  -0.070  -0.070  1.00  0.00            
ATOM    812  CA  GLY     7     -23.070   1.640  -1.190  1.00  0.00            
ATOM    813  HA1 GLY     7     -22.990   2.080  -0.190  1.00  0.00            
ATOM    814  HA2 GLY     7     -23.860   2.180  -1.700  1.00  0.00            
ATOM    815  C   GLY     7     -21.710   1.810  -1.870  1.00  0.00            
ATOM    816  O   GLY     7     -21.090   0.870  -2.400  1.00  0.00            
ATOM    817  N   PRO     8     -21.190   3.010  -1.900  1.00  0.00            
ATOM    818  CD  PRO     8     -21.720   4.180  -1.280  1.00  0.00            
ATOM    819  HD1 PRO     8     -21.870   4.050  -0.210  1.00  0.00            
ATOM    820  HD2 PRO     8     -22.590   4.530  -1.830  1.00  0.00            
ATOM    821  CG  PRO     8     -20.710   5.300  -1.560  1.00  0.00            
ATOM    822  HG1 PRO     8     -19.970   5.320  -0.760  1.00  0.00            
ATOM    823  HG2 PRO     8     -21.080   6.310  -1.730  1.00  0.00            
ATOM    824  CB  PRO     8     -19.990   4.800  -2.800  1.00  0.00            
ATOM    825  HB1 PRO     8     -18.980   5.190  -2.950  1.00  0.00            
ATOM    826  HB2 PRO     8     -20.630   5.010  -3.650  1.00  0.00            
ATOM    827  CA  PRO     8     -19.900   3.340  -2.540  1.00  0.00            
ATOM    828  HA  PRO     8     -19.950   2.850  -3.510  1.00  0.00            
ATOM    829  C   PRO     8     -18.730   2.920  -1.690  1.00  0.00            
ATOM    830  O   PRO     8     -18.920   3.020  -0.420  1.00  0.00            
ATOM    831  N   HYP     9     -17.660   2.460  -2.300  1.00  0.00            
ATOM    832  CD2 HYP     9     -17.460   2.070  -3.670  1.00  0.00            
ATOM    833 1HD2 HYP     9     -17.080   2.980  -4.120  1.00  0.00            
ATOM    834 2HD2 HYP     9     -18.390   1.690  -4.100  1.00  0.00            
ATOM    835  CG  HYP     9     -16.410   0.930  -3.590  1.00  0.00            
ATOM    836  HG  HYP     9     -16.000   0.990  -4.600  1.00  0.00            
ATOM    837  OD1 HYP     9     -17.050  -0.250  -3.430  1.00  0.00            
ATOM    838  HD1 HYP     9     -17.900  -0.160  -3.860  1.00  0.00            
ATOM    839  CB  HYP     9     -15.620   1.240  -2.420  1.00  0.00            
ATOM    840  HB1 HYP     9     -14.820   1.910  -2.730  1.00  0.00            
ATOM    841  HB2 HYP     9     -15.080   0.390  -2.000  1.00  0.00            
ATOM    842  CA  HYP     9     -16.660   1.830  -1.450  1.00  0.00            
ATOM    843  HA  HYP     9     -17.050   1.040  -0.820  1.00  0.00            
ATOM    844  C   HYP     9     -15.950   2.830  -0.540  1.00  0.00            
ATOM    845  O   HYP     9     -15.960   4.040  -0.790  1.00  0.00            
ATOM    846  N   GLY    10     -15.410   2.390   0.580  1.00  0.00            
ATOM    847  H   GLY    10     -15.360   1.390   0.740  1.00  0.00            
ATOM    848  CA  GLY    10     -14.900   3.350   1.590  1.00  0.00            
ATOM    849  HA1 GLY    10     -14.780   2.730   2.490  1.00  0.00            
ATOM    850  HA2 GLY    10     -15.730   4.010   1.820  1.00  0.00            
ATOM    851  C   GLY    10     -13.620   4.190   1.270  1.00  0.00            
ATOM    852  O   GLY    10     -13.200   4.130   0.140  1.00  0.00            
ATOM    853  N   PRO    11     -12.870   4.790   2.220  1.00  0.00            
ATOM    854  CD  PRO    11     -13.330   5.010   3.540  1.00  0.00            
ATOM    855  HD1 PRO    11     -13.520   4.090   4.090  1.00  0.00            
ATOM    856  HD2 PRO    11     -14.090   5.800   3.560  1.00  0.00            
ATOM    857  CG  PRO    11     -12.040   5.650   4.230  1.00  0.00            
ATOM    858  HG1 PRO    11     -11.400   4.860   4.620  1.00  0.00            
ATOM    859  HG2 PRO    11     -12.350   6.290   5.050  1.00  0.00            
ATOM    860  CB  PRO    11     -11.420   6.430   3.090  1.00  0.00            
ATOM    861  HB1 PRO    11     -10.400   6.710   3.330  1.00  0.00            
ATOM    862  HB2 PRO    11     -11.950   7.340   2.790  1.00  0.00            
ATOM    863  CA  PRO    11     -11.610   5.560   1.910  1.00  0.00            
ATOM    864  HA  PRO    11     -11.730   6.090   0.970  1.00  0.00            
ATOM    865  C   PRO    11     -10.420   4.590   1.730  1.00  0.00            
ATOM    866  O   PRO    11     -10.460   3.470   2.230  1.00  0.00            
ATOM    867  N   HYP    12      -9.270   5.060   1.290  1.00  0.00            
ATOM    868  CD2 HYP    12      -9.060   6.320   0.600  1.00  0.00            
ATOM    869 1HD2 HYP    12      -8.940   7.190   1.240  1.00  0.00            
ATOM    870 2HD2 HYP    12      -9.900   6.520  -0.060  1.00  0.00            
ATOM    871  CG  HYP    12      -7.870   6.130  -0.260  1.00  0.00            
ATOM    872  HG  HYP    12      -7.280   7.020  -0.450  1.00  0.00            
ATOM    873  OD1 HYP    12      -8.280   5.390  -1.490  1.00  0.00            
ATOM    874  HD1 HYP    12      -7.510   5.100  -1.990  1.00  0.00            
ATOM    875  CB  HYP    12      -7.040   5.140   0.560  1.00  0.00            
ATOM    876  HB1 HYP    12      -6.370   5.670   1.230  1.00  0.00            
ATOM    877  HB2 HYP    12      -6.490   4.380   0.010  1.00  0.00            
ATOM    878  CA  HYP    12      -8.050   4.290   1.260  1.00  0.00            
ATOM    879  HA  HYP    12      -8.200   3.430   0.610  1.00  0.00            
ATOM    880  C   HYP    12      -7.680   3.830   2.650  1.00  0.00            
ATOM    881  O   HYP    12      -7.760   4.590   3.590  1.00  0.00            
ATOM    882  N   GLY    13      -7.270   2.590   2.740  1.00  0.00            
ATOM    883  H   GLY    13      -7.310   1.990   1.930  1.00  0.00            
ATOM    884  CA  GLY    13      -6.790   1.960   4.000  1.00  0.00            
ATOM    885  HA1 GLY    13      -6.740   0.900   3.750  1.00  0.00            
ATOM    886  HA2 GLY    13      -7.480   2.190   4.810  1.00  0.00            
ATOM    887  C   GLY    13      -5.400   2.490   4.550  1.00  0.00            
ATOM    888  O   GLY    13      -4.780   3.410   3.930  1.00  0.00            
ATOM    889  N   PRO    14      -4.900   1.830   5.610  1.00  0.00            
ATOM    890  CD  PRO    14      -5.580   0.770   6.380  1.00  0.00            
ATOM    891  HD1 PRO    14      -5.330  -0.190   5.920  1.00  0.00            
ATOM    892  HD2 PRO    14      -6.640   1.020   6.380  1.00  0.00            
ATOM    893  CG  PRO    14      -4.970   0.830   7.800  1.00  0.00            
ATOM    894  HG1 PRO    14      -5.100  -0.050   8.430  1.00  0.00            
ATOM    895  HG2 PRO    14      -5.390   1.680   8.340  1.00  0.00            
ATOM    896  CB  PRO    14      -3.500   1.210   7.510  1.00  0.00            
ATOM    897  HB1 PRO    14      -2.970   0.280   7.280  1.00  0.00            
ATOM    898  HB2 PRO    14      -3.050   1.800   8.310  1.00  0.00            
ATOM    899  CA  PRO    14      -3.580   2.080   6.230  1.00  0.00            
ATOM    900  HA  PRO    14      -3.700   3.140   6.480  1.00  0.00            
ATOM    901  C   PRO    14      -2.380   1.990   5.250  1.00  0.00            
ATOM    902  O   PRO    14      -2.320   1.150   4.330  1.00  0.00            
ATOM    903  N   HYP    15      -1.330   2.790   5.420  1.00  0.00            
ATOM    904  CD2 HYP    15      -1.250   3.880   6.370  1.00  0.00            
ATOM    905 1HD2 HYP    15      -1.100   3.520   7.380  1.00  0.00            
ATOM    906 2HD2 HYP    15      -2.040   4.620   6.270  1.00  0.00            
ATOM    907  CG  HYP    15       0.030   4.600   5.990  1.00  0.00            
ATOM    908  HG  HYP    15       0.380   5.080   6.900  1.00  0.00            
ATOM    909  OD1 HYP    15      -0.120   5.530   4.870  1.00  0.00            
ATOM    910  HD1 HYP    15      -0.830   6.160   4.950  1.00  0.00            
ATOM    911  CB  HYP    15       0.920   3.460   5.550  1.00  0.00            
ATOM    912  HB1 HYP    15       1.250   2.900   6.420  1.00  0.00            
ATOM    913  HB2 HYP    15       1.740   3.810   4.910  1.00  0.00            
ATOM    914  CA  HYP    15      -0.010   2.580   4.770  1.00  0.00            
ATOM    915  HA  HYP    15      -0.060   3.000   3.770  1.00  0.00            
ATOM    916  C   HYP    15       0.480   1.110   4.860  1.00  0.00            
ATOM    917  O   HYP    15       0.160   0.450   5.900  1.00  0.00            
ATOM    918  N   GLY    16       1.050   0.580   3.790  1.00  0.00            
ATOM    919  H   GLY    16       1.260   1.230   3.040  1.00  0.00            
ATOM    920  CA  GLY    16       1.570  -0.770   3.620  1.00  0.00            
ATOM    921  HA1 GLY    16       1.710  -0.820   2.540  1.00  0.00            
ATOM    922  HA2 GLY    16       0.780  -1.450   3.940  1.00  0.00            
ATOM    923  C   GLY    16       2.890  -1.080   4.440  1.00  0.00            
ATOM    924  O   GLY    16       3.390  -0.180   5.040  1.00  0.00            
ATOM    925  N   PRO    17       3.370  -2.400   4.470  1.00  0.00            
ATOM    926  CD  PRO    17       2.820  -3.530   3.720  1.00  0.00            
ATOM    927  HD1 PRO    17       2.710  -3.230   2.680  1.00  0.00            
ATOM    928  HD2 PRO    17       1.880  -3.860   4.150  1.00  0.00            
ATOM    929  CG  PRO    17       3.810  -4.610   3.860  1.00  0.00            
ATOM    930  HG1 PRO    17       4.670  -4.590   3.190  1.00  0.00            
ATOM    931  HG2 PRO    17       3.330  -5.590   3.760  1.00  0.00            
ATOM    932  CB  PRO    17       4.290  -4.430   5.250  1.00  0.00            
ATOM    933  HB1 PRO    17       5.210  -4.980   5.440  1.00  0.00            
ATOM    934  HB2 PRO    17       3.610  -4.700   6.060  1.00  0.00            
ATOM    935  CA  PRO    17       4.520  -2.870   5.190  1.00  0.00            
ATOM    936  HA  PRO    17       4.460  -2.430   6.190  1.00  0.00            
ATOM    937  C   PRO    17       5.930  -2.540   4.600  1.00  0.00            
ATOM    938  O   PRO    17       6.020  -2.400   3.420  1.00  0.00            
ATOM    939  N   HYP    18       7.030  -2.550   5.380  1.00  0.00            
ATOM    940  CD2 HYP    18       7.210  -2.840   6.820  1.00  0.00            
ATOM    941 1HD2 HYP    18       7.540  -3.870   6.970  1.00  0.00            
ATOM    942 2HD2 HYP    18       6.390  -2.480   7.440  1.00  0.00            
ATOM    943  CG  HYP    18       8.360  -1.940   7.310  1.00  0.00            
ATOM    944  HG  HYP    18       8.870  -2.410   8.150  1.00  0.00            
ATOM    945  OD1 HYP    18       7.820  -0.670   7.720  1.00  0.00            
ATOM    946  HD1 HYP    18       8.380  -0.190   8.340  1.00  0.00            
ATOM    947  CB  HYP    18       9.240  -1.930   6.130  1.00  0.00            
ATOM    948  HB1 HYP    18       9.840  -2.840   6.170  1.00  0.00            
ATOM    949  HB2 HYP    18       9.750  -0.990   6.340  1.00  0.00            
ATOM    950  CA  HYP    18       8.280  -1.960   4.880  1.00  0.00            
ATOM    951  HA  HYP    18       8.100  -0.950   4.510  1.00  0.00            
ATOM    952  C   HYP    18       8.980  -2.790   3.710  1.00  0.00            
ATOM    953  O   HYP    18       8.900  -4.050   3.650  1.00  0.00            
ATOM    954  N   GLY    19       9.660  -2.090   2.810  1.00  0.00            
ATOM    955  H   GLY    19       9.660  -1.080   2.870  1.00  0.00            
ATOM    956  CA  GLY    19      10.240  -2.660   1.630  1.00  0.00            
ATOM    957  HA1 GLY    19      10.380  -1.880   0.890  1.00  0.00            
ATOM    958  HA2 GLY    19       9.460  -3.310   1.240  1.00  0.00            
ATOM    959  C   GLY    19      11.560  -3.490   1.820  1.00  0.00            
ATOM    960  O   GLY    19      12.050  -3.570   2.940  1.00  0.00            
ATOM    961  N   PRO    20      12.040  -4.060   0.700  1.00  0.00            
ATOM    962  CD  PRO    20      11.310  -4.230  -0.530  1.00  0.00            
ATOM    963  HD1 PRO    20      10.970  -3.290  -0.970  1.00  0.00            
ATOM    964  HD2 PRO    20      10.450  -4.880  -0.390  1.00  0.00            
ATOM    965  CG  PRO    20      12.320  -4.850  -1.490  1.00  0.00            
ATOM    966  HG1 PRO    20      12.720  -3.980  -2.020  1.00  0.00            
ATOM    967  HG2 PRO    20      11.870  -5.510  -2.220  1.00  0.00            
ATOM    968  CB  PRO    20      13.340  -5.470  -0.610  1.00  0.00            
ATOM    969  HB1 PRO    20      14.270  -5.450  -1.180  1.00  0.00            
ATOM    970  HB2 PRO    20      13.150  -6.520  -0.420  1.00  0.00            
ATOM    971  CA  PRO    20      13.320  -4.760   0.700  1.00  0.00            
ATOM    972  HA  PRO    20      13.470  -5.550   1.420  1.00  0.00            
ATOM    973  C   PRO    20      14.530  -3.790   0.760  1.00  0.00            
ATOM    974  O   PRO    20      14.410  -2.610   0.530  1.00  0.00            
ATOM    975  N   HYP    21      15.770  -4.320   0.840  1.00  0.00            
ATOM    976  CD2 HYP    21      16.130  -5.600   1.380  1.00  0.00            
ATOM    977 1HD2 HYP    21      16.240  -6.310   0.560  1.00  0.00            
ATOM    978 2HD2 HYP    21      15.390  -5.910   2.120  1.00  0.00            
ATOM    979  CG  HYP    21      17.440  -5.420   2.000  1.00  0.00            
ATOM    980  HG  HYP    21      17.930  -6.400   2.020  1.00  0.00            
ATOM    981  OD1 HYP    21      17.500  -4.890   3.300  1.00  0.00            
ATOM    982  HD1 HYP    21      18.390  -4.940   3.660  1.00  0.00            
ATOM    983  CB  HYP    21      18.090  -4.470   1.070  1.00  0.00            
ATOM    984  HB1 HYP    21      18.410  -4.840   0.100  1.00  0.00            
ATOM    985  HB2 HYP    21      18.910  -4.000   1.610  1.00  0.00            
ATOM    986  CA  HYP    21      16.970  -3.480   0.760  1.00  0.00            
ATOM    987  HA  HYP    21      17.010  -2.710   1.530  1.00  0.00            
ATOM    988  C   HYP    21      17.120  -2.790  -0.590  1.00  0.00            
ATOM    989  O   HYP    21      16.630  -3.230  -1.630  1.00  0.00            
ATOM    990  N   GLY    22      17.930  -1.730  -0.570  1.00  0.00            
ATOM    991  H   GLY    22      18.130  -1.380   0.360  1.00  0.00            
ATOM    992  CA  GLY    22      18.470  -1.120  -1.710  1.00  0.00            
ATOM    993  HA1 GLY    22      18.820  -0.110  -1.480  1.00  0.00            
ATOM    994  HA2 GLY    22      17.710  -0.930  -2.460  1.00  0.00            
ATOM    995  C   GLY    22      19.530  -2.030  -2.340  1.00  0.00            
ATOM    996  O   GLY    22      19.840  -3.110  -1.780  1.00  0.00            
ATOM    997  N   PRO    23      20.150  -1.620  -3.480  1.00  0.00            
ATOM    998  CD  PRO    23      19.820  -0.490  -4.290  1.00  0.00            
ATOM    999  HD1 PRO    23      20.450   0.380  -4.110  1.00  0.00            
ATOM   1000  HD2 PRO    23      18.780  -0.150  -4.280  1.00  0.00            
ATOM   1001  CG  PRO    23      20.080  -0.900  -5.720  1.00  0.00            
ATOM   1002  HG1 PRO    23      20.200  -0.040  -6.380  1.00  0.00            
ATOM   1003  HG2 PRO    23      19.310  -1.470  -6.240  1.00  0.00            
ATOM   1004  CB  PRO    23      21.390  -1.640  -5.480  1.00  0.00            
ATOM   1005  HB1 PRO    23      22.310  -1.060  -5.480  1.00  0.00            
ATOM   1006  HB2 PRO    23      21.650  -2.340  -6.270  1.00  0.00            
ATOM   1007  CA  PRO    23      21.200  -2.360  -4.190  1.00  0.00            
ATOM   1008  HA  PRO    23      20.700  -3.280  -4.460  1.00  0.00            
ATOM   1009  C   PRO    23      22.530  -2.570  -3.420  1.00  0.00            
ATOM   1010  O   PRO    23      22.880  -1.630  -2.680  1.00  0.00            
ATOM   1011  N   HYP    24      23.250  -3.690  -3.650  1.00  0.00            
ATOM   1012  CD2 HYP    24      22.820  -4.850  -4.420  1.00  0.00            
ATOM   1013 1HD2 HYP    24      23.080  -4.690  -5.470  1.00  0.00            
ATOM   1014 2HD2 HYP    24      21.750  -5.070  -4.440  1.00  0.00            
ATOM   1015  CG  HYP    24      23.750  -5.960  -3.900  1.00  0.00            
ATOM   1016  HG  HYP    24      23.890  -6.650  -4.720  1.00  0.00            
ATOM   1017  OD1 HYP    24      23.410  -6.610  -2.690  1.00  0.00            
ATOM   1018  HD1 HYP    24      23.680  -7.520  -2.820  1.00  0.00            
ATOM   1019  CB  HYP    24      25.040  -5.290  -3.570  1.00  0.00            
ATOM   1020  HB1 HYP    24      25.660  -5.270  -4.460  1.00  0.00            
ATOM   1021  HB2 HYP    24      25.640  -5.740  -2.780  1.00  0.00            
ATOM   1022  CA  HYP    24      24.560  -3.910  -3.080  1.00  0.00            
ATOM   1023  HA  HYP    24      24.480  -3.970  -1.990  1.00  0.00            
ATOM   1024  C   HYP    24      25.590  -2.830  -3.400  1.00  0.00            
ATOM   1025  O   HYP    24      25.700  -2.370  -4.530  1.00  0.00            
ATOM   1026  N   GLY    25      26.360  -2.550  -2.330  1.00  0.00            
ATOM   1027  H   GLY    25      26.160  -2.940  -1.420  1.00  0.00            
ATOM   1028  CA  GLY    25      27.470  -1.620  -2.370  1.00  0.00            
ATOM   1029  HA1 GLY    25      27.950  -1.550  -1.390  1.00  0.00            
ATOM   1030  HA2 GLY    25      27.020  -0.670  -2.680  1.00  0.00            
ATOM   1031  C   GLY    25      28.560  -1.930  -3.470  1.00  0.00            
ATOM   1032  O   GLY    25      28.540  -2.990  -4.070  1.00  0.00            
ATOM   1033  N   PRO    26      29.380  -0.970  -3.750  1.00  0.00            
ATOM   1034  CD  PRO    26      29.540   0.370  -3.140  1.00  0.00            
ATOM   1035  HD1 PRO    26      30.120   0.190  -2.230  1.00  0.00            
ATOM   1036  HD2 PRO    26      28.590   0.860  -2.940  1.00  0.00            
ATOM   1037  CG  PRO    26      30.610   1.010  -3.960  1.00  0.00            
ATOM   1038  HG1 PRO    26      31.530   0.780  -3.430  1.00  0.00            
ATOM   1039  HG2 PRO    26      30.290   2.050  -4.030  1.00  0.00            
ATOM   1040  CB  PRO    26      30.710   0.210  -5.300  1.00  0.00            
ATOM   1041  HB1 PRO    26      31.680   0.240  -5.800  1.00  0.00            
ATOM   1042  HB2 PRO    26      29.970   0.640  -5.980  1.00  0.00            
ATOM   1043  CA  PRO    26      30.330  -1.170  -4.810  1.00  0.00            
ATOM   1044  HA  PRO    26      29.820  -1.610  -5.670  1.00  0.00            
ATOM   1045  C   PRO    26      31.600  -2.000  -4.360  1.00  0.00            
ATOM   1046  O   PRO    26      31.860  -2.080  -3.140  1.00  0.00            
ATOM   1047  N   HYP    27      32.380  -2.620  -5.340  1.00  0.00            
ATOM   1048  CD2 HYP    27      32.230  -2.620  -6.750  1.00  0.00            
ATOM   1049 1HD2 HYP    27      32.460  -1.630  -7.140  1.00  0.00            
ATOM   1050 2HD2 HYP    27      31.220  -2.990  -6.950  1.00  0.00            
ATOM   1051  CG  HYP    27      33.260  -3.560  -7.380  1.00  0.00            
ATOM   1052  HG  HYP    27      33.410  -3.250  -8.410  1.00  0.00            
ATOM   1053  OD1 HYP    27      32.900  -4.890  -7.290  1.00  0.00            
ATOM   1054  HD1 HYP    27      31.970  -5.010  -7.520  1.00  0.00            
ATOM   1055  CB  HYP    27      34.410  -3.300  -6.430  1.00  0.00            
ATOM   1056  HB1 HYP    27      34.830  -2.320  -6.670  1.00  0.00            
ATOM   1057  HB2 HYP    27      35.190  -4.050  -6.440  1.00  0.00            
ATOM   1058  CA  HYP    27      33.710  -3.190  -5.090  1.00  0.00            
ATOM   1059  HA  HYP    27      33.520  -4.170  -4.640  1.00  0.00            
ATOM   1060  C   HYP    27      34.550  -2.390  -4.080  1.00  0.00            
ATOM   1061  O   HYP    27      34.590  -1.110  -4.040  1.00  0.00            
ATOM   1062  N   GLY    28      35.260  -3.110  -3.150  1.00  0.00            
ATOM   1063  H   GLY    28      35.160  -4.110  -3.110  1.00  0.00            
ATOM   1064  CA  GLY    28      36.180  -2.430  -2.290  1.00  0.00            
ATOM   1065  HA1 GLY    28      36.680  -3.230  -1.740  1.00  0.00            
ATOM   1066  HA2 GLY    28      35.690  -1.780  -1.560  1.00  0.00            
ATOM   1067  C   GLY    28      37.300  -1.620  -3.080  1.00  0.00            
ATOM   1068  O   GLY    28      37.890  -2.140  -4.060  1.00  0.00            
ATOM   1069  N   PRO    29      37.630  -0.430  -2.600  1.00  0.00            
ATOM   1070  CD  PRO    29      37.360   0.200  -1.310  1.00  0.00            
ATOM   1071  HD1 PRO    29      37.660  -0.450  -0.490  1.00  0.00            
ATOM   1072  HD2 PRO    29      36.300   0.410  -1.170  1.00  0.00            
ATOM   1073  CG  PRO    29      38.140   1.440  -1.210  1.00  0.00            
ATOM   1074  HG1 PRO    29      39.130   1.260  -0.790  1.00  0.00            
ATOM   1075  HG2 PRO    29      37.650   2.260  -0.680  1.00  0.00            
ATOM   1076  CB  PRO    29      38.340   1.770  -2.650  1.00  0.00            
ATOM   1077  HB1 PRO    29      39.110   2.540  -2.810  1.00  0.00            
ATOM   1078  HB2 PRO    29      37.410   2.190  -3.020  1.00  0.00            
ATOM   1079  CA  PRO    29      38.640   0.410  -3.310  1.00  0.00            
ATOM   1080  HA  PRO    29      38.460   0.410  -4.390  1.00  0.00            
ATOM   1081  C   PRO    29      40.130  -0.010  -3.020  1.00  0.00            
ATOM   1082  O   PRO    29      40.360  -0.840  -2.120  1.00  0.00            
ATOM   1083  N   HYP    30      41.130   0.530  -3.720  1.00  0.00            
ATOM   1084  CD2 HYP    30      40.940   1.430  -4.860  1.00  0.00            
ATOM   1085 1HD2 HYP    30      40.770   2.450  -4.500  1.00  0.00            
ATOM   1086 2HD2 HYP    30      40.160   1.170  -5.570  1.00  0.00            
ATOM   1087  CG  HYP    30      42.170   1.350  -5.710  1.00  0.00            
ATOM   1088  HG  HYP    30      42.390   2.250  -6.270  1.00  0.00            
ATOM   1089  OD1 HYP    30      42.020   0.280  -6.630  1.00  0.00            
ATOM   1090  HD1 HYP    30      41.290   0.480  -7.230  1.00  0.00            
ATOM   1091  CB  HYP    30      43.280   1.180  -4.660  1.00  0.00            
ATOM   1092  HB1 HYP    30      43.530   2.150  -4.250  1.00  0.00            
ATOM   1093  HB2 HYP    30      44.180   0.680  -5.040  1.00  0.00            
ATOM   1094  CA  HYP    30      42.610   0.290  -3.660  1.00  0.00            
ATOM   1095  HA  HYP    30      42.760  -0.740  -4.000  1.00  0.00            
ATOM   1096  C   HYP    30      43.200   0.460  -2.240  1.00  0.00            
ATOM   1097  O   HYP    30      42.700   1.310  -1.460  1.00  0.00            
ATOM   1098  N   GLY    31      44.380  -0.150  -1.950  1.00  0.00            
ATOM   1099  H   GLY    31      44.720  -0.910  -2.520  1.00  0.00            
ATOM   1100  CA  GLY    31      45.060   0.060  -0.640  1.00  0.00            
ATOM   1101  HA1 GLY    31      45.040   1.130  -0.410  1.00  0.00            
ATOM   1102  HA2 GLY    31      46.080  -0.310  -0.560  1.00  0.00            
ATOM   1103  C   GLY    31      44.300  -0.700   0.430  1.00  0.00            
ATOM   1104  O   GLY    31      44.170  -1.920   0.300  1.00  0.00            
ATOM   1105  N   NH2    32      43.900  -0.030   1.520  1.00  0.00            
ATOM   1106  H1  NH2    32      43.850   0.980   1.440  1.00  0.00            
ATOM   1107  H2  NH2    32      43.630  -0.540   2.350  1.00  0.00            
TER
