# Supplementary material for: A solution structure analysis reveals a bent collagen triple helix in the complement activation recognition molecule mannan-binding lectin
Source: J Biol Chem. 2022 Dec 15;299(2):102799. doi: 10.1016/j.jbc.2022.102799 (PMC9898670; doi:10.1016/j.jbc.2022.102799)
Supplement: top10-pog13 [file mmc8.zip]

Archive with 11 entries (11 files):
- 6-POG13_9431.pdb
- 7-POG13_6360.pdb
- 8-POG13_1412.pdb
- 9-POG13-_226.pdb
- 10-POG13_2525.pdb
- top10-pog13-x.pse
- 1-POG13_1403.pdb
- 2-POG13_3450.pdb
- 3-POG13_1088.pdb
- 4-POG13_3914.pdb
- 5-POG13_2586.pdb
