# Supplementary material for: A solution structure analysis reveals a bent collagen triple helix in the complement activation recognition molecule mannan-binding lectin
Source: J Biol Chem. 2022 Dec 15;299(2):102799. doi: 10.1016/j.jbc.2022.102799 (PMC9898670; doi:10.1016/j.jbc.2022.102799)
Supplement: top10-pog13 [file mmc8.zip › 6-POG13_9431.pdb]

ATOM      1  CH3 ACE     1      27.020 110.250  70.910  1.00  0.00            
ATOM      2 1HH3 ACE     1      27.020 110.330  72.000  1.00  0.00            
ATOM      3 2HH3 ACE     1      27.040 111.200  70.390  1.00  0.00            
ATOM      4 3HH3 ACE     1      26.320 109.520  70.510  1.00  0.00            
ATOM      5  C   ACE     1      28.370 109.470  70.510  1.00  0.00            
ATOM      6  O   ACE     1      28.160 108.370  69.940  1.00  0.00            
ATOM      7  N   PRO     2      29.610 109.860  70.850  1.00  0.00            
ATOM      8  CD  PRO     2      30.050 111.060  71.480  1.00  0.00            
ATOM      9  HD1 PRO     2      29.670 111.330  72.470  1.00  0.00            
ATOM     10  HD2 PRO     2      29.890 111.900  70.810  1.00  0.00            
ATOM     11  CG  PRO     2      31.570 111.040  71.570  1.00  0.00            
ATOM     12  HG1 PRO     2      31.800 110.750  72.600  1.00  0.00            
ATOM     13  HG2 PRO     2      31.970 112.000  71.240  1.00  0.00            
ATOM     14  CB  PRO     2      31.950 110.000  70.550  1.00  0.00            
ATOM     15  HB1 PRO     2      32.890 109.660  70.980  1.00  0.00            
ATOM     16  HB2 PRO     2      32.160 110.460  69.580  1.00  0.00            
ATOM     17  CA  PRO     2      30.800 109.050  70.430  1.00  0.00            
ATOM     18  HA  PRO     2      30.580 108.890  69.370  1.00  0.00            
ATOM     19  C   PRO     2      31.050 107.760  71.200  1.00  0.00            
ATOM     20  O   PRO     2      30.460 107.640  72.270  1.00  0.00            
ATOM     21  N   HYP     3      31.830 106.760  70.700  1.00  0.00            
ATOM     22  CD2 HYP     3      32.470 106.810  69.340  1.00  0.00            
ATOM     23 1HD2 HYP     3      33.540 106.910  69.500  1.00  0.00            
ATOM     24 2HD2 HYP     3      32.040 107.550  68.660  1.00  0.00            
ATOM     25  CG  HYP     3      32.140 105.450  68.730  1.00  0.00            
ATOM     26  HG  HYP     3      32.850 105.060  68.000  1.00  0.00            
ATOM     27  OD1 HYP     3      30.800 105.430  68.120  1.00  0.00            
ATOM     28  HD1 HYP     3      30.480 104.530  68.110  1.00  0.00            
ATOM     29  CB  HYP     3      32.170 104.480  69.970  1.00  0.00            
ATOM     30  HB1 HYP     3      33.130 103.960  69.970  1.00  0.00            
ATOM     31  HB2 HYP     3      31.400 103.710  69.930  1.00  0.00            
ATOM     32  CA  HYP     3      31.930 105.390  71.210  1.00  0.00            
ATOM     33  HA  HYP     3      30.970 105.060  71.590  1.00  0.00            
ATOM     34  C   HYP     3      32.920 105.180  72.390  1.00  0.00            
ATOM     35  O   HYP     3      33.570 106.100  72.800  1.00  0.00            
ATOM     36  N   GLY     4      32.860 103.950  72.970  1.00  0.00            
ATOM     37  H   GLY     4      32.160 103.300  72.650  1.00  0.00            
ATOM     38  CA  GLY     4      33.750 103.480  74.050  1.00  0.00            
ATOM     39  HA1 GLY     4      33.430 102.490  74.360  1.00  0.00            
ATOM     40  HA2 GLY     4      33.720 104.210  74.860  1.00  0.00            
ATOM     41  C   GLY     4      35.230 103.290  73.760  1.00  0.00            
ATOM     42  O   GLY     4      35.670 103.400  72.630  1.00  0.00            
ATOM     43  N   PRO     5      36.070 102.820  74.730  1.00  0.00            
ATOM     44  CD  PRO     5      35.820 102.720  76.130  1.00  0.00            
ATOM     45  HD1 PRO     5      35.460 101.700  76.240  1.00  0.00            
ATOM     46  HD2 PRO     5      35.160 103.510  76.500  1.00  0.00            
ATOM     47  CG  PRO     5      37.160 102.870  76.730  1.00  0.00            
ATOM     48  HG1 PRO     5      37.260 102.460  77.740  1.00  0.00            
ATOM     49  HG2 PRO     5      37.530 103.880  76.870  1.00  0.00            
ATOM     50  CB  PRO     5      38.050 102.070  75.820  1.00  0.00            
ATOM     51  HB1 PRO     5      37.990 101.020  76.100  1.00  0.00            
ATOM     52  HB2 PRO     5      39.100 102.290  75.990  1.00  0.00            
ATOM     53  CA  PRO     5      37.510 102.520  74.480  1.00  0.00            
ATOM     54  HA  PRO     5      37.920 103.490  74.200  1.00  0.00            
ATOM     55  C   PRO     5      37.710 101.340  73.480  1.00  0.00            
ATOM     56  O   PRO     5      36.720 100.560  73.270  1.00  0.00            
ATOM     57  N   HYP     6      38.950 101.090  72.960  1.00  0.00            
ATOM     58  CD2 HYP     6      40.070 101.930  72.850  1.00  0.00            
ATOM     59 1HD2 HYP     6      40.570 102.060  73.810  1.00  0.00            
ATOM     60 2HD2 HYP     6      39.790 102.960  72.600  1.00  0.00            
ATOM     61  CG  HYP     6      40.980 101.290  71.820  1.00  0.00            
ATOM     62  HG  HYP     6      42.020 101.610  71.870  1.00  0.00            
ATOM     63  OD1 HYP     6      40.600 101.710  70.580  1.00  0.00            
ATOM     64  HD1 HYP     6      39.880 102.350  70.650  1.00  0.00            
ATOM     65  CB  HYP     6      40.850  99.890  71.980  1.00  0.00            
ATOM     66  HB1 HYP     6      41.460  99.650  72.850  1.00  0.00            
ATOM     67  HB2 HYP     6      41.040  99.280  71.100  1.00  0.00            
ATOM     68  CA  HYP     6      39.350  99.840  72.310  1.00  0.00            
ATOM     69  HA  HYP     6      38.820  99.820  71.360  1.00  0.00            
ATOM     70  C   HYP     6      38.950  98.610  73.140  1.00  0.00            
ATOM     71  O   HYP     6      38.980  98.620  74.390  1.00  0.00            
ATOM     72  N   GLY     7      38.540  97.490  72.500  1.00  0.00            
ATOM     73  H   GLY     7      38.330  97.600  71.520  1.00  0.00            
ATOM     74  CA  GLY     7      38.360  96.180  73.230  1.00  0.00            
ATOM     75  HA1 GLY     7      38.070  95.470  72.450  1.00  0.00            
ATOM     76  HA2 GLY     7      37.640  96.260  74.040  1.00  0.00            
ATOM     77  C   GLY     7      39.680  95.710  73.890  1.00  0.00            
ATOM     78  O   GLY     7      40.700  96.310  73.600  1.00  0.00            
ATOM     79  N   PRO     8      39.670  94.580  74.630  1.00  0.00            
ATOM     80  CD  PRO     8      38.490  93.920  75.000  1.00  0.00            
ATOM     81  HD1 PRO     8      37.850  93.660  74.150  1.00  0.00            
ATOM     82  HD2 PRO     8      37.890  94.470  75.720  1.00  0.00            
ATOM     83  CG  PRO     8      38.990  92.620  75.620  1.00  0.00            
ATOM     84  HG1 PRO     8      39.250  91.920  74.830  1.00  0.00            
ATOM     85  HG2 PRO     8      38.340  92.090  76.320  1.00  0.00            
ATOM     86  CB  PRO     8      40.310  92.990  76.300  1.00  0.00            
ATOM     87  HB1 PRO     8      40.950  92.110  76.360  1.00  0.00            
ATOM     88  HB2 PRO     8      40.170  93.290  77.340  1.00  0.00            
ATOM     89  CA  PRO     8      40.850  94.090  75.360  1.00  0.00            
ATOM     90  HA  PRO     8      41.070  94.960  75.990  1.00  0.00            
ATOM     91  C   PRO     8      41.920  93.590  74.290  1.00  0.00            
ATOM     92  O   PRO     8      41.460  92.900  73.320  1.00  0.00            
ATOM     93  N   HYP     9      43.200  93.670  74.640  1.00  0.00            
ATOM     94  CD2 HYP     9      43.670  94.460  75.720  1.00  0.00            
ATOM     95 1HD2 HYP     9      43.490  93.890  76.630  1.00  0.00            
ATOM     96 2HD2 HYP     9      43.220  95.460  75.750  1.00  0.00            
ATOM     97  CG  HYP     9      45.070  94.710  75.460  1.00  0.00            
ATOM     98  HG  HYP     9      45.590  94.790  76.420  1.00  0.00            
ATOM     99  OD1 HYP     9      45.370  95.970  74.810  1.00  0.00            
ATOM    100  HD1 HYP     9      46.290  96.250  74.860  1.00  0.00            
ATOM    101  CB  HYP     9      45.610  93.410  74.710  1.00  0.00            
ATOM    102  HB1 HYP     9      45.830  92.600  75.400  1.00  0.00            
ATOM    103  HB2 HYP     9      46.440  93.770  74.110  1.00  0.00            
ATOM    104  CA  HYP     9      44.330  93.160  73.850  1.00  0.00            
ATOM    105  HA  HYP     9      44.270  93.680  72.900  1.00  0.00            
ATOM    106  C   HYP     9      44.180  91.670  73.500  1.00  0.00            
ATOM    107  O   HYP     9      43.740  90.870  74.380  1.00  0.00            
ATOM    108  N   GLY    10      44.590  91.240  72.300  1.00  0.00            
ATOM    109  H   GLY    10      45.000  91.920  71.670  1.00  0.00            
ATOM    110  CA  GLY    10      44.470  89.830  71.860  1.00  0.00            
ATOM    111  HA1 GLY    10      44.420  89.710  70.780  1.00  0.00            
ATOM    112  HA2 GLY    10      43.460  89.500  72.080  1.00  0.00            
ATOM    113  C   GLY    10      45.480  88.760  72.400  1.00  0.00            
ATOM    114  O   GLY    10      46.470  89.140  73.060  1.00  0.00            
ATOM    115  N   PRO    11      45.190  87.460  72.150  1.00  0.00            
ATOM    116  CD  PRO    11      44.120  87.020  71.260  1.00  0.00            
ATOM    117  HD1 PRO    11      44.410  87.090  70.210  1.00  0.00            
ATOM    118  HD2 PRO    11      43.240  87.650  71.300  1.00  0.00            
ATOM    119  CG  PRO    11      43.800  85.640  71.700  1.00  0.00            
ATOM    120  HG1 PRO    11      43.180  85.070  71.010  1.00  0.00            
ATOM    121  HG2 PRO    11      43.320  85.770  72.670  1.00  0.00            
ATOM    122  CB  PRO    11      45.160  85.140  71.960  1.00  0.00            
ATOM    123  HB1 PRO    11      45.670  84.690  71.110  1.00  0.00            
ATOM    124  HB2 PRO    11      45.060  84.380  72.740  1.00  0.00            
ATOM    125  CA  PRO    11      46.000  86.290  72.540  1.00  0.00            
ATOM    126  HA  PRO    11      45.980  86.290  73.630  1.00  0.00            
ATOM    127  C   PRO    11      47.520  86.330  72.130  1.00  0.00            
ATOM    128  O   PRO    11      47.770  86.860  71.040  1.00  0.00            
ATOM    129  N   HYP    12      48.530  85.780  72.880  1.00  0.00            
ATOM    130  CD2 HYP    12      48.360  85.080  74.140  1.00  0.00            
ATOM    131 1HD2 HYP    12      48.000  84.070  73.930  1.00  0.00            
ATOM    132 2HD2 HYP    12      47.630  85.560  74.800  1.00  0.00            
ATOM    133  CG  HYP    12      49.730  84.990  74.710  1.00  0.00            
ATOM    134  HG  HYP    12      49.790  84.130  75.380  1.00  0.00            
ATOM    135  OD1 HYP    12      50.070  86.190  75.380  1.00  0.00            
ATOM    136  HD1 HYP    12      51.000  86.180  75.630  1.00  0.00            
ATOM    137  CB  HYP    12      50.610  84.810  73.450  1.00  0.00            
ATOM    138  HB1 HYP    12      50.550  83.760  73.170  1.00  0.00            
ATOM    139  HB2 HYP    12      51.630  85.160  73.610  1.00  0.00            
ATOM    140  CA  HYP    12      49.880  85.550  72.370  1.00  0.00            
ATOM    141  HA  HYP    12      50.310  86.550  72.320  1.00  0.00            
ATOM    142  C   HYP    12      49.960  84.750  71.050  1.00  0.00            
ATOM    143  O   HYP    12      49.230  83.770  70.860  1.00  0.00            
ATOM    144  N   GLY    13      50.760  85.190  70.110  1.00  0.00            
ATOM    145  H   GLY    13      51.330  85.980  70.330  1.00  0.00            
ATOM    146  CA  GLY    13      50.840  84.730  68.740  1.00  0.00            
ATOM    147  HA1 GLY    13      51.590  85.320  68.210  1.00  0.00            
ATOM    148  HA2 GLY    13      49.890  85.070  68.320  1.00  0.00            
ATOM    149  C   GLY    13      51.150  83.300  68.320  1.00  0.00            
ATOM    150  O   GLY    13      51.360  82.510  69.270  1.00  0.00            
ATOM    151  N   PRO    14      51.410  83.030  66.980  1.00  0.00            
ATOM    152  CD  PRO    14      50.990  83.990  65.940  1.00  0.00            
ATOM    153  HD1 PRO    14      51.830  84.650  65.740  1.00  0.00            
ATOM    154  HD2 PRO    14      50.050  84.490  66.130  1.00  0.00            
ATOM    155  CG  PRO    14      50.860  83.160  64.650  1.00  0.00            
ATOM    156  HG1 PRO    14      50.980  83.810  63.780  1.00  0.00            
ATOM    157  HG2 PRO    14      49.820  82.840  64.760  1.00  0.00            
ATOM    158  CB  PRO    14      51.790  82.030  64.880  1.00  0.00            
ATOM    159  HB1 PRO    14      52.820  82.160  64.540  1.00  0.00            
ATOM    160  HB2 PRO    14      51.410  81.100  64.450  1.00  0.00            
ATOM    161  CA  PRO    14      51.720  81.810  66.380  1.00  0.00            
ATOM    162  HA  PRO    14      50.900  81.170  66.670  1.00  0.00            
ATOM    163  C   PRO    14      53.110  81.320  66.890  1.00  0.00            
ATOM    164  O   PRO    14      54.090  82.050  67.090  1.00  0.00            
ATOM    165  N   HYP    15      53.250  79.990  67.230  1.00  0.00            
ATOM    166  CD2 HYP    15      52.170  78.960  67.370  1.00  0.00            
ATOM    167 1HD2 HYP    15      52.030  78.420  66.430  1.00  0.00            
ATOM    168 2HD2 HYP    15      51.240  79.390  67.720  1.00  0.00            
ATOM    169  CG  HYP    15      52.690  78.020  68.440  1.00  0.00            
ATOM    170  HG  HYP    15      52.160  77.080  68.300  1.00  0.00            
ATOM    171  OD1 HYP    15      52.520  78.670  69.700  1.00  0.00            
ATOM    172  HD1 HYP    15      52.390  77.980  70.360  1.00  0.00            
ATOM    173  CB  HYP    15      54.170  78.010  68.150  1.00  0.00            
ATOM    174  HB1 HYP    15      54.380  77.320  67.330  1.00  0.00            
ATOM    175  HB2 HYP    15      54.680  77.770  69.080  1.00  0.00            
ATOM    176  CA  HYP    15      54.530  79.420  67.760  1.00  0.00            
ATOM    177  HA  HYP    15      54.710  79.990  68.670  1.00  0.00            
ATOM    178  C   HYP    15      55.820  79.590  66.850  1.00  0.00            
ATOM    179  O   HYP    15      55.870  79.570  65.630  1.00  0.00            
ATOM    180  N   GLY    16      57.010  79.760  67.470  1.00  0.00            
ATOM    181  H   GLY    16      57.040  79.690  68.480  1.00  0.00            
ATOM    182  CA  GLY    16      58.300  79.980  66.820  1.00  0.00            
ATOM    183  HA1 GLY    16      59.140  80.130  67.500  1.00  0.00            
ATOM    184  HA2 GLY    16      58.270  80.940  66.320  1.00  0.00            
ATOM    185  C   GLY    16      58.700  78.810  65.810  1.00  0.00            
ATOM    186  O   GLY    16      58.390  77.630  66.130  1.00  0.00            
ATOM    187  N   PRO    17      59.500  79.130  64.840  1.00  0.00            
ATOM    188  CD  PRO    17      59.880  80.540  64.450  1.00  0.00            
ATOM    189  HD1 PRO    17      60.240  81.060  65.340  1.00  0.00            
ATOM    190  HD2 PRO    17      58.970  81.040  64.110  1.00  0.00            
ATOM    191  CG  PRO    17      60.860  80.340  63.290  1.00  0.00            
ATOM    192  HG1 PRO    17      61.860  80.340  63.740  1.00  0.00            
ATOM    193  HG2 PRO    17      60.770  81.030  62.460  1.00  0.00            
ATOM    194  CB  PRO    17      60.720  78.950  62.760  1.00  0.00            
ATOM    195  HB1 PRO    17      61.710  78.600  62.460  1.00  0.00            
ATOM    196  HB2 PRO    17      59.970  78.900  61.970  1.00  0.00            
ATOM    197  CA  PRO    17      60.170  78.160  63.990  1.00  0.00            
ATOM    198  HA  PRO    17      59.480  77.410  63.620  1.00  0.00            
ATOM    199  C   PRO    17      61.340  77.490  64.700  1.00  0.00            
ATOM    200  O   PRO    17      61.940  78.070  65.610  1.00  0.00            
ATOM    201  N   HYP    18      61.670  76.220  64.420  1.00  0.00            
ATOM    202  CD2 HYP    18      60.910  75.420  63.470  1.00  0.00            
ATOM    203 1HD2 HYP    18      61.270  75.590  62.460  1.00  0.00            
ATOM    204 2HD2 HYP    18      59.820  75.530  63.530  1.00  0.00            
ATOM    205  CG  HYP    18      61.260  74.000  63.900  1.00  0.00            
ATOM    206  HG  HYP    18      60.970  73.360  63.070  1.00  0.00            
ATOM    207  OD1 HYP    18      60.510  73.700  65.050  1.00  0.00            
ATOM    208  HD1 HYP    18      59.610  73.400  64.860  1.00  0.00            
ATOM    209  CB  HYP    18      62.750  74.170  64.270  1.00  0.00            
ATOM    210  HB1 HYP    18      63.300  74.210  63.330  1.00  0.00            
ATOM    211  HB2 HYP    18      62.980  73.340  64.950  1.00  0.00            
ATOM    212  CA  HYP    18      62.740  75.470  65.060  1.00  0.00            
ATOM    213  HA  HYP    18      62.630  75.320  66.140  1.00  0.00            
ATOM    214  C   HYP    18      64.210  76.100  64.910  1.00  0.00            
ATOM    215  O   HYP    18      64.450  76.720  63.900  1.00  0.00            
ATOM    216  N   GLY    19      65.100  75.820  65.830  1.00  0.00            
ATOM    217  H   GLY    19      64.860  75.240  66.620  1.00  0.00            
ATOM    218  CA  GLY    19      66.370  76.540  65.710  1.00  0.00            
ATOM    219  HA1 GLY    19      66.810  76.670  66.700  1.00  0.00            
ATOM    220  HA2 GLY    19      66.270  77.540  65.290  1.00  0.00            
ATOM    221  C   GLY    19      67.350  75.800  64.770  1.00  0.00            
ATOM    222  O   GLY    19      67.030  74.770  64.100  1.00  0.00            
ATOM    223  N   PRO    20      68.580  76.340  64.580  1.00  0.00            
ATOM    224  CD  PRO    20      69.100  77.560  65.070  1.00  0.00            
ATOM    225  HD1 PRO    20      68.990  77.630  66.150  1.00  0.00            
ATOM    226  HD2 PRO    20      68.600  78.390  64.590  1.00  0.00            
ATOM    227  CG  PRO    20      70.600  77.570  64.680  1.00  0.00            
ATOM    228  HG1 PRO    20      71.070  77.110  65.540  1.00  0.00            
ATOM    229  HG2 PRO    20      71.060  78.520  64.420  1.00  0.00            
ATOM    230  CB  PRO    20      70.650  76.670  63.510  1.00  0.00            
ATOM    231  HB1 PRO    20      71.620  76.190  63.390  1.00  0.00            
ATOM    232  HB2 PRO    20      70.260  77.230  62.660  1.00  0.00            
ATOM    233  CA  PRO    20      69.620  75.550  63.790  1.00  0.00            
ATOM    234  HA  PRO    20      69.260  75.240  62.810  1.00  0.00            
ATOM    235  C   PRO    20      70.200  74.360  64.550  1.00  0.00            
ATOM    236  O   PRO    20      70.050  74.260  65.770  1.00  0.00            
ATOM    237  N   HYP    21      71.030  73.500  63.970  1.00  0.00            
ATOM    238  CD2 HYP    21      71.210  73.370  62.560  1.00  0.00            
ATOM    239 1HD2 HYP    21      72.080  73.990  62.310  1.00  0.00            
ATOM    240 2HD2 HYP    21      70.410  73.730  61.920  1.00  0.00            
ATOM    241  CG  HYP    21      71.480  71.890  62.320  1.00  0.00            
ATOM    242  HG  HYP    21      72.030  71.610  61.420  1.00  0.00            
ATOM    243  OD1 HYP    21      70.310  71.120  62.220  1.00  0.00            
ATOM    244  HD1 HYP    21      70.520  70.270  61.840  1.00  0.00            
ATOM    245  CB  HYP    21      72.290  71.520  63.570  1.00  0.00            
ATOM    246  HB1 HYP    21      73.320  71.860  63.460  1.00  0.00            
ATOM    247  HB2 HYP    21      72.270  70.450  63.780  1.00  0.00            
ATOM    248  CA  HYP    21      71.640  72.350  64.670  1.00  0.00            
ATOM    249  HA  HYP    21      70.820  71.790  65.120  1.00  0.00            
ATOM    250  C   HYP    21      72.610  72.730  65.670  1.00  0.00            
ATOM    251  O   HYP    21      73.230  73.790  65.750  1.00  0.00            
ATOM    252  N   GLY    22      72.940  71.800  66.580  1.00  0.00            
ATOM    253  H   GLY    22      72.250  71.060  66.530  1.00  0.00            
ATOM    254  CA  GLY    22      73.830  71.890  67.750  1.00  0.00            
ATOM    255  HA1 GLY    22      73.640  71.130  68.510  1.00  0.00            
ATOM    256  HA2 GLY    22      73.690  72.870  68.190  1.00  0.00            
ATOM    257  C   GLY    22      75.380  71.910  67.490  1.00  0.00            
ATOM    258  O   GLY    22      75.820  71.870  66.340  1.00  0.00            
ATOM    259  N   PRO    23      76.200  72.040  68.540  1.00  0.00            
ATOM    260  CD  PRO    23      75.810  72.270  69.960  1.00  0.00            
ATOM    261  HD1 PRO    23      74.980  71.660  70.320  1.00  0.00            
ATOM    262  HD2 PRO    23      75.460  73.310  69.960  1.00  0.00            
ATOM    263  CG  PRO    23      77.120  72.150  70.790  1.00  0.00            
ATOM    264  HG1 PRO    23      77.320  71.100  71.000  1.00  0.00            
ATOM    265  HG2 PRO    23      77.040  72.710  71.720  1.00  0.00            
ATOM    266  CB  PRO    23      78.100  72.720  69.720  1.00  0.00            
ATOM    267  HB1 PRO    23      79.130  72.460  69.940  1.00  0.00            
ATOM    268  HB2 PRO    23      77.920  73.790  69.780  1.00  0.00            
ATOM    269  CA  PRO    23      77.630  72.000  68.470  1.00  0.00            
ATOM    270  HA  PRO    23      77.900  72.570  67.590  1.00  0.00            
ATOM    271  C   PRO    23      78.110  70.560  68.310  1.00  0.00            
ATOM    272  O   PRO    23      77.330  69.640  68.540  1.00  0.00            
ATOM    273  N   HYP    24      79.440  70.390  68.090  1.00  0.00            
ATOM    274  CD2 HYP    24      80.390  71.360  67.580  1.00  0.00            
ATOM    275 1HD2 HYP    24      80.780  71.930  68.420  1.00  0.00            
ATOM    276 2HD2 HYP    24      80.000  72.070  66.850  1.00  0.00            
ATOM    277  CG  HYP    24      81.470  70.590  66.760  1.00  0.00            
ATOM    278  HG  HYP    24      82.420  71.110  66.920  1.00  0.00            
ATOM    279  OD1 HYP    24      81.230  70.290  65.440  1.00  0.00            
ATOM    280  HD1 HYP    24      82.060  70.060  65.010  1.00  0.00            
ATOM    281  CB  HYP    24      81.470  69.370  67.660  1.00  0.00            
ATOM    282  HB1 HYP    24      81.890  69.730  68.600  1.00  0.00            
ATOM    283  HB2 HYP    24      82.100  68.570  67.260  1.00  0.00            
ATOM    284  CA  HYP    24      80.020  69.050  67.920  1.00  0.00            
ATOM    285  HA  HYP    24      79.560  68.550  67.070  1.00  0.00            
ATOM    286  C   HYP    24      79.900  68.120  69.130  1.00  0.00            
ATOM    287  O   HYP    24      79.860  68.570  70.300  1.00  0.00            
ATOM    288  N   GLY    25      79.670  66.830  68.860  1.00  0.00            
ATOM    289  H   GLY    25      79.620  66.540  67.900  1.00  0.00            
ATOM    290  CA  GLY    25      79.640  65.840  69.910  1.00  0.00            
ATOM    291  HA1 GLY    25      79.230  64.920  69.500  1.00  0.00            
ATOM    292  HA2 GLY    25      78.930  66.140  70.670  1.00  0.00            
ATOM    293  C   GLY    25      81.070  65.420  70.480  1.00  0.00            
ATOM    294  O   GLY    25      82.120  66.060  70.020  1.00  0.00            
ATOM    295  N   PRO    26      81.150  64.580  71.460  1.00  0.00            
ATOM    296  CD  PRO    26      79.980  63.960  72.100  1.00  0.00            
ATOM    297  HD1 PRO    26      79.270  63.500  71.410  1.00  0.00            
ATOM    298  HD2 PRO    26      79.390  64.680  72.670  1.00  0.00            
ATOM    299  CG  PRO    26      80.540  62.880  73.050  1.00  0.00            
ATOM    300  HG1 PRO    26      80.770  61.980  72.470  1.00  0.00            
ATOM    301  HG2 PRO    26      79.900  62.660  73.900  1.00  0.00            
ATOM    302  CB  PRO    26      81.810  63.690  73.530  1.00  0.00            
ATOM    303  HB1 PRO    26      82.500  63.140  74.170  1.00  0.00            
ATOM    304  HB2 PRO    26      81.510  64.490  74.200  1.00  0.00            
ATOM    305  CA  PRO    26      82.380  64.310  72.210  1.00  0.00            
ATOM    306  HA  PRO    26      82.940  65.210  72.430  1.00  0.00            
ATOM    307  C   PRO    26      83.310  63.290  71.550  1.00  0.00            
ATOM    308  O   PRO    26      82.940  62.490  70.700  1.00  0.00            
ATOM    309  N   HYP    27      84.530  63.110  72.100  1.00  0.00            
ATOM    310  CD2 HYP    27      85.210  63.960  73.060  1.00  0.00            
ATOM    311 1HD2 HYP    27      85.150  63.590  74.080  1.00  0.00            
ATOM    312 2HD2 HYP    27      84.770  64.960  73.010  1.00  0.00            
ATOM    313  CG  HYP    27      86.690  63.890  72.770  1.00  0.00            
ATOM    314  HG  HYP    27      87.250  63.970  73.700  1.00  0.00            
ATOM    315  OD1 HYP    27      87.050  64.840  71.720  1.00  0.00            
ATOM    316  HD1 HYP    27      87.990  65.000  71.800  1.00  0.00            
ATOM    317  CB  HYP    27      86.840  62.490  72.250  1.00  0.00            
ATOM    318  HB1 HYP    27      87.050  61.700  72.970  1.00  0.00            
ATOM    319  HB2 HYP    27      87.680  62.480  71.560  1.00  0.00            
ATOM    320  CA  HYP    27      85.510  62.270  71.470  1.00  0.00            
ATOM    321  HA  HYP    27      85.570  62.700  70.470  1.00  0.00            
ATOM    322  C   HYP    27      85.100  60.800  71.370  1.00  0.00            
ATOM    323  O   HYP    27      84.640  60.230  72.310  1.00  0.00            
ATOM    324  N   GLY    28      85.340  60.100  70.230  1.00  0.00            
ATOM    325  H   GLY    28      85.590  60.590  69.380  1.00  0.00            
ATOM    326  CA  GLY    28      84.910  58.710  69.950  1.00  0.00            
ATOM    327  HA1 GLY    28      85.080  58.590  68.880  1.00  0.00            
ATOM    328  HA2 GLY    28      83.880  58.450  70.210  1.00  0.00            
ATOM    329  C   GLY    28      85.700  57.720  70.770  1.00  0.00            
ATOM    330  O   GLY    28      86.710  58.040  71.440  1.00  0.00            
ATOM    331  N   PRO    29      85.350  56.400  70.720  1.00  0.00            
ATOM    332  CD  PRO    29      84.410  55.790  69.740  1.00  0.00            
ATOM    333  HD1 PRO    29      84.790  56.000  68.740  1.00  0.00            
ATOM    334  HD2 PRO    29      83.440  56.240  69.920  1.00  0.00            
ATOM    335  CG  PRO    29      84.400  54.300  70.040  1.00  0.00            
ATOM    336  HG1 PRO    29      85.100  53.800  69.370  1.00  0.00            
ATOM    337  HG2 PRO    29      83.390  53.890  70.060  1.00  0.00            
ATOM    338  CB  PRO    29      84.900  54.220  71.450  1.00  0.00            
ATOM    339  HB1 PRO    29      85.390  53.270  71.650  1.00  0.00            
ATOM    340  HB2 PRO    29      84.140  54.460  72.190  1.00  0.00            
ATOM    341  CA  PRO    29      85.950  55.330  71.490  1.00  0.00            
ATOM    342  HA  PRO    29      86.050  55.690  72.520  1.00  0.00            
ATOM    343  C   PRO    29      87.330  54.930  70.930  1.00  0.00            
ATOM    344  O   PRO    29      87.800  55.300  69.880  1.00  0.00            
ATOM    345  N   HYP    30      88.080  54.080  71.610  1.00  0.00            
ATOM    346  CD2 HYP    30      87.710  53.440  72.880  1.00  0.00            
ATOM    347 1HD2 HYP    30      87.210  52.490  72.680  1.00  0.00            
ATOM    348 2HD2 HYP    30      87.180  54.170  73.500  1.00  0.00            
ATOM    349  CG  HYP    30      89.070  53.240  73.540  1.00  0.00            
ATOM    350  HG  HYP    30      89.090  52.380  74.200  1.00  0.00            
ATOM    351  OD1 HYP    30      89.520  54.410  74.320  1.00  0.00            
ATOM    352  HD1 HYP    30      90.450  54.270  74.480  1.00  0.00            
ATOM    353  CB  HYP    30      90.030  53.000  72.360  1.00  0.00            
ATOM    354  HB1 HYP    30      90.150  51.930  72.170  1.00  0.00            
ATOM    355  HB2 HYP    30      90.950  53.580  72.480  1.00  0.00            
ATOM    356  CA  HYP    30      89.390  53.650  71.150  1.00  0.00            
ATOM    357  HA  HYP    30      90.010  54.500  70.850  1.00  0.00            
ATOM    358  C   HYP    30      89.370  52.720  69.990  1.00  0.00            
ATOM    359  O   HYP    30      88.280  52.240  69.560  1.00  0.00            
ATOM    360  N   GLY    31      90.490  52.360  69.440  1.00  0.00            
ATOM    361  H   GLY    31      91.350  52.780  69.750  1.00  0.00            
ATOM    362  CA  GLY    31      90.600  51.680  68.150  1.00  0.00            
ATOM    363  HA1 GLY    31      91.620  51.900  67.840  1.00  0.00            
ATOM    364  HA2 GLY    31      89.960  52.020  67.340  1.00  0.00            
ATOM    365  C   GLY    31      90.510  50.150  68.280  1.00  0.00            
ATOM    366  O   GLY    31      90.780  49.610  69.350  1.00  0.00            
ATOM    367  N   PRO    32      90.170  49.470  67.150  1.00  0.00            
ATOM    368  CD  PRO    32      89.740  50.120  65.890  1.00  0.00            
ATOM    369  HD1 PRO    32      90.510  50.840  65.610  1.00  0.00            
ATOM    370  HD2 PRO    32      88.740  50.560  65.940  1.00  0.00            
ATOM    371  CG  PRO    32      89.740  48.990  64.850  1.00  0.00            
ATOM    372  HG1 PRO    32      90.760  48.690  64.580  1.00  0.00            
ATOM    373  HG2 PRO    32      89.110  49.250  64.000  1.00  0.00            
ATOM    374  CB  PRO    32      89.160  47.870  65.640  1.00  0.00            
ATOM    375  HB1 PRO    32      89.220  46.900  65.140  1.00  0.00            
ATOM    376  HB2 PRO    32      88.090  47.990  65.800  1.00  0.00            
ATOM    377  CA  PRO    32      89.910  48.070  66.950  1.00  0.00            
ATOM    378  HA  PRO    32      89.280  47.680  67.750  1.00  0.00            
ATOM    379  C   PRO    32      91.180  47.190  66.980  1.00  0.00            
ATOM    380  O   PRO    32      92.190  47.660  66.500  1.00  0.00            
ATOM    381  N   HYP    33      91.190  45.890  67.310  1.00  0.00            
ATOM    382  CD2 HYP    33      90.000  45.070  67.790  1.00  0.00            
ATOM    383 1HD2 HYP    33      89.500  44.820  66.860  1.00  0.00            
ATOM    384 2HD2 HYP    33      89.470  45.630  68.560  1.00  0.00            
ATOM    385  CG  HYP    33      90.600  43.850  68.420  1.00  0.00            
ATOM    386  HG  HYP    33      89.900  43.020  68.410  1.00  0.00            
ATOM    387  OD1 HYP    33      90.840  44.140  69.760  1.00  0.00            
ATOM    388  HD1 HYP    33      91.450  43.570  70.230  1.00  0.00            
ATOM    389  CB  HYP    33      91.830  43.650  67.480  1.00  0.00            
ATOM    390  HB1 HYP    33      91.600  43.160  66.530  1.00  0.00            
ATOM    391  HB2 HYP    33      92.700  43.110  67.860  1.00  0.00            
ATOM    392  CA  HYP    33      92.440  45.050  67.260  1.00  0.00            
ATOM    393  HA  HYP    33      93.000  45.310  68.150  1.00  0.00            
ATOM    394  C   HYP    33      93.310  45.120  66.020  1.00  0.00            
ATOM    395  O   HYP    33      92.820  45.030  64.860  1.00  0.00            
ATOM    396  N   GLY    34      94.620  45.190  66.220  1.00  0.00            
ATOM    397  H   GLY    34      94.890  45.310  67.190  1.00  0.00            
ATOM    398  CA  GLY    34      95.630  45.160  65.130  1.00  0.00            
ATOM    399  HA1 GLY    34      96.600  45.190  65.620  1.00  0.00            
ATOM    400  HA2 GLY    34      95.630  46.120  64.620  1.00  0.00            
ATOM    401  C   GLY    34      95.640  43.930  64.170  1.00  0.00            
ATOM    402  O   GLY    34      95.020  42.910  64.440  1.00  0.00            
ATOM    403  N   PRO    35      96.530  43.960  63.090  1.00  0.00            
ATOM    404  CD  PRO    35      97.650  44.960  62.840  1.00  0.00            
ATOM    405  HD1 PRO    35      98.120  45.340  63.750  1.00  0.00            
ATOM    406  HD2 PRO    35      97.190  45.690  62.180  1.00  0.00            
ATOM    407  CG  PRO    35      98.690  44.370  62.020  1.00  0.00            
ATOM    408  HG1 PRO    35      99.490  43.870  62.570  1.00  0.00            
ATOM    409  HG2 PRO    35      99.010  45.120  61.300  1.00  0.00            
ATOM    410  CB  PRO    35      97.890  43.270  61.300  1.00  0.00            
ATOM    411  HB1 PRO    35      98.520  42.440  60.980  1.00  0.00            
ATOM    412  HB2 PRO    35      97.390  43.670  60.420  1.00  0.00            
ATOM    413  CA  PRO    35      96.780  42.780  62.270  1.00  0.00            
ATOM    414  HA  PRO    35      95.880  42.440  61.740  1.00  0.00            
ATOM    415  C   PRO    35      97.450  41.530  63.060  1.00  0.00            
ATOM    416  O   PRO    35      98.090  41.800  64.060  1.00  0.00            
ATOM    417  N   HYP    36      97.430  40.320  62.520  1.00  0.00            
ATOM    418  CD2 HYP    36      96.700  39.850  61.340  1.00  0.00            
ATOM    419 1HD2 HYP    36      97.250  40.150  60.450  1.00  0.00            
ATOM    420 2HD2 HYP    36      95.650  40.150  61.320  1.00  0.00            
ATOM    421  CG  HYP    36      96.580  38.370  61.510  1.00  0.00            
ATOM    422  HG  HYP    36      96.460  37.930  60.520  1.00  0.00            
ATOM    423  OD1 HYP    36      95.550  38.000  62.400  1.00  0.00            
ATOM    424  HD1 HYP    36      94.910  38.710  62.480  1.00  0.00            
ATOM    425  CB  HYP    36      97.970  38.040  62.190  1.00  0.00            
ATOM    426  HB1 HYP    36      98.600  38.030  61.300  1.00  0.00            
ATOM    427  HB2 HYP    36      98.010  37.110  62.760  1.00  0.00            
ATOM    428  CA  HYP    36      98.200  39.270  63.080  1.00  0.00            
ATOM    429  HA  HYP    36      97.860  39.020  64.090  1.00  0.00            
ATOM    430  C   HYP    36      99.650  39.490  63.150  1.00  0.00            
ATOM    431  O   HYP    36     100.240  40.140  62.250  1.00  0.00            
ATOM    432  N   GLY    37     100.380  38.840  64.050  1.00  0.00            
ATOM    433  H   GLY    37      99.990  38.610  64.950  1.00  0.00            
ATOM    434  CA  GLY    37     101.810  38.780  64.010  1.00  0.00            
ATOM    435  HA1 GLY    37     102.280  38.270  64.860  1.00  0.00            
ATOM    436  HA2 GLY    37     102.170  39.800  64.070  1.00  0.00            
ATOM    437  C   GLY    37     102.350  38.130  62.790  1.00  0.00            
ATOM    438  O   GLY    37     101.570  37.560  62.010  1.00  0.00            
ATOM    439  N   PRO    38     103.650  38.200  62.610  1.00  0.00            
ATOM    440  CD  PRO    38     104.620  39.110  63.220  1.00  0.00            
ATOM    441  HD1 PRO    38     104.830  38.730  64.230  1.00  0.00            
ATOM    442  HD2 PRO    38     104.330  40.160  63.300  1.00  0.00            
ATOM    443  CG  PRO    38     105.780  39.170  62.290  1.00  0.00            
ATOM    444  HG1 PRO    38     106.680  39.280  62.910  1.00  0.00            
ATOM    445  HG2 PRO    38     105.460  39.910  61.560  1.00  0.00            
ATOM    446  CB  PRO    38     105.800  37.800  61.640  1.00  0.00            
ATOM    447  HB1 PRO    38     106.220  37.060  62.330  1.00  0.00            
ATOM    448  HB2 PRO    38     106.440  37.760  60.760  1.00  0.00            
ATOM    449  CA  PRO    38     104.320  37.560  61.430  1.00  0.00            
ATOM    450  HA  PRO    38     103.880  38.100  60.590  1.00  0.00            
ATOM    451  C   PRO    38     104.110  36.050  61.260  1.00  0.00            
ATOM    452  O   PRO    38     103.890  35.340  62.250  1.00  0.00            
ATOM    453  N   HYP    39     104.380  35.440  60.050  1.00  0.00            
ATOM    454  CD2 HYP    39     104.640  36.050  58.750  1.00  0.00            
ATOM    455 1HD2 HYP    39     105.670  36.420  58.720  1.00  0.00            
ATOM    456 2HD2 HYP    39     103.990  36.920  58.670  1.00  0.00            
ATOM    457  CG  HYP    39     104.370  35.060  57.760  1.00  0.00            
ATOM    458  HG  HYP    39     105.060  35.140  56.920  1.00  0.00            
ATOM    459  OD1 HYP    39     103.020  35.110  57.250  1.00  0.00            
ATOM    460  HD1 HYP    39     103.130  34.710  56.380  1.00  0.00            
ATOM    461  CB  HYP    39     104.620  33.760  58.420  1.00  0.00            
ATOM    462  HB1 HYP    39     105.620  33.380  58.220  1.00  0.00            
ATOM    463  HB2 HYP    39     103.890  33.000  58.140  1.00  0.00            
ATOM    464  CA  HYP    39     104.380  34.020  59.930  1.00  0.00            
ATOM    465  HA  HYP    39     103.330  33.820  60.140  1.00  0.00            
ATOM    466  C   HYP    39     105.440  33.300  60.750  1.00  0.00            
ATOM    467  O   HYP    39     106.550  33.820  60.920  1.00  0.00            
ATOM    468  N   GLY    40     105.090  32.060  61.140  1.00  0.00            
ATOM    469  H   GLY    40     104.120  31.840  60.970  1.00  0.00            
ATOM    470  CA  GLY    40     106.000  31.140  61.770  1.00  0.00            
ATOM    471  HA1 GLY    40     105.320  30.390  62.180  1.00  0.00            
ATOM    472  HA2 GLY    40     106.570  31.530  62.620  1.00  0.00            
ATOM    473  C   GLY    40     107.040  30.490  60.800  1.00  0.00            
ATOM    474  O   GLY    40     107.440  31.120  59.780  1.00  0.00            
ATOM    475  N   NH2    41     107.350  29.230  60.970  1.00  0.00            
ATOM    476  H1  NH2    41     106.990  28.780  61.800  1.00  0.00            
ATOM    477  H2  NH2    41     108.000  28.830  60.320  1.00  0.00            
ATOM    478  CH3 ACE    42      27.810 105.220  74.720  1.00  0.00            
ATOM    479 1HH3 ACE    42      28.740 105.780  74.590  1.00  0.00            
ATOM    480 2HH3 ACE    42      26.950 105.840  74.440  1.00  0.00            
ATOM    481 3HH3 ACE    42      27.760 105.030  75.790  1.00  0.00            
ATOM    482  C   ACE    42      27.720 104.020  73.800  1.00  0.00            
ATOM    483  O   ACE    42      27.630 102.870  74.340  1.00  0.00            
ATOM    484  N   PRO    43      27.700 104.150  72.440  1.00  0.00            
ATOM    485  CD  PRO    43      27.820 105.420  71.620  1.00  0.00            
ATOM    486  HD1 PRO    43      28.840 105.800  71.680  1.00  0.00            
ATOM    487  HD2 PRO    43      27.150 106.200  72.000  1.00  0.00            
ATOM    488  CG  PRO    43      27.310 105.030  70.250  1.00  0.00            
ATOM    489  HG1 PRO    43      27.760 105.720  69.530  1.00  0.00            
ATOM    490  HG2 PRO    43      26.220 105.120  70.230  1.00  0.00            
ATOM    491  CB  PRO    43      27.940 103.650  70.120  1.00  0.00            
ATOM    492  HB1 PRO    43      28.950 103.720  69.730  1.00  0.00            
ATOM    493  HB2 PRO    43      27.290 103.080  69.450  1.00  0.00            
ATOM    494  CA  PRO    43      27.910 103.050  71.530  1.00  0.00            
ATOM    495  HA  PRO    43      27.060 102.390  71.720  1.00  0.00            
ATOM    496  C   PRO    43      29.190 102.250  71.870  1.00  0.00            
ATOM    497  O   PRO    43      30.200 102.870  72.200  1.00  0.00            
ATOM    498  N   HYP    44      29.330 100.930  71.700  1.00  0.00            
ATOM    499  CD2 HYP    44      28.270 100.060  71.200  1.00  0.00            
ATOM    500 1HD2 HYP    44      28.330 100.080  70.110  1.00  0.00            
ATOM    501 2HD2 HYP    44      27.360 100.320  71.730  1.00  0.00            
ATOM    502  CG  HYP    44      28.670  98.690  71.820  1.00  0.00            
ATOM    503  HG  HYP    44      28.190  97.810  71.410  1.00  0.00            
ATOM    504  OD1 HYP    44      28.420  98.750  73.290  1.00  0.00            
ATOM    505  HD1 HYP    44      27.490  98.990  73.410  1.00  0.00            
ATOM    506  CB  HYP    44      30.220  98.790  71.590  1.00  0.00            
ATOM    507  HB1 HYP    44      30.490  98.490  70.580  1.00  0.00            
ATOM    508  HB2 HYP    44      30.710  98.090  72.270  1.00  0.00            
ATOM    509  CA  HYP    44      30.570 100.230  71.920  1.00  0.00            
ATOM    510  HA  HYP    44      30.710 100.330  72.990  1.00  0.00            
ATOM    511  C   HYP    44      31.810 100.660  71.140  1.00  0.00            
ATOM    512  O   HYP    44      31.670 101.110  70.010  1.00  0.00            
ATOM    513  N   GLY    45      32.970 100.670  71.770  1.00  0.00            
ATOM    514  H   GLY    45      33.040 100.430  72.750  1.00  0.00            
ATOM    515  CA  GLY    45      34.110 101.130  71.010  1.00  0.00            
ATOM    516  HA1 GLY    45      34.870 101.190  71.780  1.00  0.00            
ATOM    517  HA2 GLY    45      33.920 102.080  70.510  1.00  0.00            
ATOM    518  C   GLY    45      34.680 100.120  69.920  1.00  0.00            
ATOM    519  O   GLY    45      33.970  99.080  69.660  1.00  0.00            
ATOM    520  N   PRO    46      35.870 100.320  69.390  1.00  0.00            
ATOM    521  CD  PRO    46      36.750 101.530  69.620  1.00  0.00            
ATOM    522  HD1 PRO    46      37.080 101.510  70.660  1.00  0.00            
ATOM    523  HD2 PRO    46      36.190 102.440  69.390  1.00  0.00            
ATOM    524  CG  PRO    46      38.000 101.270  68.710  1.00  0.00            
ATOM    525  HG1 PRO    46      38.740 100.610  69.160  1.00  0.00            
ATOM    526  HG2 PRO    46      38.450 102.230  68.470  1.00  0.00            
ATOM    527  CB  PRO    46      37.340 100.530  67.610  1.00  0.00            
ATOM    528  HB1 PRO    46      38.100 100.040  67.000  1.00  0.00            
ATOM    529  HB2 PRO    46      36.710 101.270  67.130  1.00  0.00            
ATOM    530  CA  PRO    46      36.420  99.490  68.340  1.00  0.00            
ATOM    531  HA  PRO    46      35.620  99.110  67.720  1.00  0.00            
ATOM    532  C   PRO    46      37.330  98.340  68.780  1.00  0.00            
ATOM    533  O   PRO    46      37.560  98.120  69.980  1.00  0.00            
ATOM    534  N   HYP    47      37.710  97.450  67.890  1.00  0.00            
ATOM    535  CD2 HYP    47      37.460  97.540  66.410  1.00  0.00            
ATOM    536 1HD2 HYP    47      38.180  98.240  65.980  1.00  0.00            
ATOM    537 2HD2 HYP    47      36.420  97.740  66.150  1.00  0.00            
ATOM    538  CG  HYP    47      37.870  96.200  65.840  1.00  0.00            
ATOM    539  HG  HYP    47      38.290  96.370  64.840  1.00  0.00            
ATOM    540  OD1 HYP    47      36.850  95.280  65.900  1.00  0.00            
ATOM    541  HD1 HYP    47      37.160  94.420  65.600  1.00  0.00            
ATOM    542  CB  HYP    47      38.930  95.730  66.880  1.00  0.00            
ATOM    543  HB1 HYP    47      39.900  96.170  66.700  1.00  0.00            
ATOM    544  HB2 HYP    47      39.030  94.660  66.730  1.00  0.00            
ATOM    545  CA  HYP    47      38.420  96.180  68.180  1.00  0.00            
ATOM    546  HA  HYP    47      37.760  95.400  68.570  1.00  0.00            
ATOM    547  C   HYP    47      39.620  96.450  69.150  1.00  0.00            
ATOM    548  O   HYP    47      40.330  97.420  68.930  1.00  0.00            
ATOM    549  N   GLY    48      39.940  95.450  69.920  1.00  0.00            
ATOM    550  H   GLY    48      39.310  94.660  69.960  1.00  0.00            
ATOM    551  CA  GLY    48      41.200  95.390  70.660  1.00  0.00            
ATOM    552  HA1 GLY    48      41.120  94.470  71.250  1.00  0.00            
ATOM    553  HA2 GLY    48      41.190  96.230  71.360  1.00  0.00            
ATOM    554  C   GLY    48      42.490  95.340  69.830  1.00  0.00            
ATOM    555  O   GLY    48      42.520  95.030  68.640  1.00  0.00            
ATOM    556  N   PRO    49      43.630  95.720  70.450  1.00  0.00            
ATOM    557  CD  PRO    49      43.740  96.580  71.640  1.00  0.00            
ATOM    558  HD1 PRO    49      43.330  96.120  72.540  1.00  0.00            
ATOM    559  HD2 PRO    49      43.090  97.460  71.550  1.00  0.00            
ATOM    560  CG  PRO    49      45.190  97.030  71.680  1.00  0.00            
ATOM    561  HG1 PRO    49      45.490  97.330  72.680  1.00  0.00            
ATOM    562  HG2 PRO    49      45.240  97.940  71.080  1.00  0.00            
ATOM    563  CB  PRO    49      46.010  96.010  71.050  1.00  0.00            
ATOM    564  HB1 PRO    49      46.300  95.210  71.720  1.00  0.00            
ATOM    565  HB2 PRO    49      46.960  96.380  70.650  1.00  0.00            
ATOM    566  CA  PRO    49      44.990  95.550  69.940  1.00  0.00            
ATOM    567  HA  PRO    49      45.010  96.150  69.030  1.00  0.00            
ATOM    568  C   PRO    49      45.250  94.020  69.530  1.00  0.00            
ATOM    569  O   PRO    49      44.740  93.160  70.260  1.00  0.00            
ATOM    570  N   HYP    50      46.270  93.840  68.610  1.00  0.00            
ATOM    571  CD2 HYP    50      46.820  94.830  67.810  1.00  0.00            
ATOM    572 1HD2 HYP    50      47.360  95.560  68.410  1.00  0.00            
ATOM    573 2HD2 HYP    50      45.940  95.280  67.340  1.00  0.00            
ATOM    574  CG  HYP    50      47.690  94.070  66.770  1.00  0.00            
ATOM    575  HG  HYP    50      48.520  94.740  66.530  1.00  0.00            
ATOM    576  OD1 HYP    50      46.950  93.970  65.580  1.00  0.00            
ATOM    577  HD1 HYP    50      46.590  94.850  65.440  1.00  0.00            
ATOM    578  CB  HYP    50      48.010  92.690  67.290  1.00  0.00            
ATOM    579  HB1 HYP    50      49.020  92.590  67.680  1.00  0.00            
ATOM    580  HB2 HYP    50      47.860  91.970  66.490  1.00  0.00            
ATOM    581  CA  HYP    50      47.020  92.610  68.430  1.00  0.00            
ATOM    582  HA  HYP    50      46.380  91.740  68.260  1.00  0.00            
ATOM    583  C   HYP    50      47.670  92.310  69.730  1.00  0.00            
ATOM    584  O   HYP    50      48.170  93.180  70.440  1.00  0.00            
ATOM    585  N   GLY    51      47.680  91.030  70.070  1.00  0.00            
ATOM    586  H   GLY    51      47.200  90.370  69.480  1.00  0.00            
ATOM    587  CA  GLY    51      48.410  90.480  71.250  1.00  0.00            
ATOM    588  HA1 GLY    51      48.180  89.420  71.340  1.00  0.00            
ATOM    589  HA2 GLY    51      48.060  91.030  72.120  1.00  0.00            
ATOM    590  C   GLY    51      49.920  90.570  71.300  1.00  0.00            
ATOM    591  O   GLY    51      50.550  91.240  70.450  1.00  0.00            
ATOM    592  N   PRO    52      50.570  89.920  72.330  1.00  0.00            
ATOM    593  CD  PRO    52      50.020  89.470  73.570  1.00  0.00            
ATOM    594  HD1 PRO    52      49.780  88.420  73.460  1.00  0.00            
ATOM    595  HD2 PRO    52      49.020  89.870  73.730  1.00  0.00            
ATOM    596  CG  PRO    52      50.970  89.940  74.660  1.00  0.00            
ATOM    597  HG1 PRO    52      50.760  89.330  75.530  1.00  0.00            
ATOM    598  HG2 PRO    52      50.930  91.010  74.890  1.00  0.00            
ATOM    599  CB  PRO    52      52.250  89.580  74.050  1.00  0.00            
ATOM    600  HB1 PRO    52      52.550  88.580  74.350  1.00  0.00            
ATOM    601  HB2 PRO    52      53.050  90.250  74.360  1.00  0.00            
ATOM    602  CA  PRO    52      52.030  89.820  72.520  1.00  0.00            
ATOM    603  HA  PRO    52      52.450  90.780  72.240  1.00  0.00            
ATOM    604  C   PRO    52      52.720  88.760  71.660  1.00  0.00            
ATOM    605  O   PRO    52      52.110  87.860  71.120  1.00  0.00            
ATOM    606  N   HYP    53      54.060  88.750  71.540  1.00  0.00            
ATOM    607  CD2 HYP    53      54.980  89.590  72.170  1.00  0.00            
ATOM    608 1HD2 HYP    53      55.410  89.080  73.040  1.00  0.00            
ATOM    609 2HD2 HYP    53      54.730  90.610  72.470  1.00  0.00            
ATOM    610  CG  HYP    53      56.150  89.610  71.210  1.00  0.00            
ATOM    611  HG  HYP    53      57.070  89.860  71.740  1.00  0.00            
ATOM    612  OD1 HYP    53      55.820  90.540  70.190  1.00  0.00            
ATOM    613  HD1 HYP    53      55.460  91.340  70.560  1.00  0.00            
ATOM    614  CB  HYP    53      56.240  88.130  70.700  1.00  0.00            
ATOM    615  HB1 HYP    53      56.780  87.480  71.390  1.00  0.00            
ATOM    616  HB2 HYP    53      56.670  88.010  69.700  1.00  0.00            
ATOM    617  CA  HYP    53      54.730  87.730  70.770  1.00  0.00            
ATOM    618  HA  HYP    53      54.300  87.730  69.770  1.00  0.00            
ATOM    619  C   HYP    53      54.500  86.260  71.350  1.00  0.00            
ATOM    620  O   HYP    53      54.600  86.020  72.580  1.00  0.00            
ATOM    621  N   GLY    54      54.220  85.300  70.490  1.00  0.00            
ATOM    622  H   GLY    54      54.170  85.520  69.500  1.00  0.00            
ATOM    623  CA  GLY    54      54.010  83.880  70.940  1.00  0.00            
ATOM    624  HA1 GLY    54      53.640  83.280  70.110  1.00  0.00            
ATOM    625  HA2 GLY    54      53.250  83.870  71.720  1.00  0.00            
ATOM    626  C   GLY    54      55.210  83.210  71.630  1.00  0.00            
ATOM    627  O   GLY    54      56.310  83.720  71.640  1.00  0.00            
ATOM    628  N   PRO    55      55.070  81.910  72.040  1.00  0.00            
ATOM    629  CD  PRO    55      53.830  81.170  72.140  1.00  0.00            
ATOM    630  HD1 PRO    55      53.140  81.380  71.320  1.00  0.00            
ATOM    631  HD2 PRO    55      53.280  81.450  73.030  1.00  0.00            
ATOM    632  CG  PRO    55      54.190  79.750  72.060  1.00  0.00            
ATOM    633  HG1 PRO    55      54.360  79.480  71.010  1.00  0.00            
ATOM    634  HG2 PRO    55      53.440  79.080  72.480  1.00  0.00            
ATOM    635  CB  PRO    55      55.460  79.690  72.870  1.00  0.00            
ATOM    636  HB1 PRO    55      56.090  78.920  72.440  1.00  0.00            
ATOM    637  HB2 PRO    55      55.270  79.570  73.930  1.00  0.00            
ATOM    638  CA  PRO    55      56.080  81.060  72.660  1.00  0.00            
ATOM    639  HA  PRO    55      56.360  81.620  73.550  1.00  0.00            
ATOM    640  C   PRO    55      57.300  80.980  71.730  1.00  0.00            
ATOM    641  O   PRO    55      57.100  80.780  70.460  1.00  0.00            
ATOM    642  N   HYP    56      58.520  80.980  72.290  1.00  0.00            
ATOM    643  CD2 HYP    56      58.870  81.150  73.690  1.00  0.00            
ATOM    644 1HD2 HYP    56      58.650  80.200  74.170  1.00  0.00            
ATOM    645 2HD2 HYP    56      58.400  82.060  74.070  1.00  0.00            
ATOM    646  CG  HYP    56      60.380  81.410  73.640  1.00  0.00            
ATOM    647  HG  HYP    56      60.870  81.180  74.590  1.00  0.00            
ATOM    648  OD1 HYP    56      60.440  82.780  73.330  1.00  0.00            
ATOM    649  HD1 HYP    56      61.280  83.140  73.610  1.00  0.00            
ATOM    650  CB  HYP    56      60.910  80.540  72.580  1.00  0.00            
ATOM    651  HB1 HYP    56      61.150  79.520  72.870  1.00  0.00            
ATOM    652  HB2 HYP    56      61.850  80.960  72.200  1.00  0.00            
ATOM    653  CA  HYP    56      59.770  80.650  71.520  1.00  0.00            
ATOM    654  HA  HYP    56      59.990  81.450  70.810  1.00  0.00            
ATOM    655  C   HYP    56      59.630  79.380  70.650  1.00  0.00            
ATOM    656  O   HYP    56      59.080  78.400  71.100  1.00  0.00            
ATOM    657  N   GLY    57      60.330  79.420  69.500  1.00  0.00            
ATOM    658  H   GLY    57      60.800  80.260  69.210  1.00  0.00            
ATOM    659  CA  GLY    57      60.590  78.180  68.750  1.00  0.00            
ATOM    660  HA1 GLY    57      61.140  78.370  67.830  1.00  0.00            
ATOM    661  HA2 GLY    57      59.590  77.800  68.540  1.00  0.00            
ATOM    662  C   GLY    57      61.380  77.150  69.630  1.00  0.00            
ATOM    663  O   GLY    57      62.110  77.510  70.600  1.00  0.00            
ATOM    664  N   PRO    58      61.260  75.830  69.260  1.00  0.00            
ATOM    665  CD  PRO    58      60.410  75.230  68.330  1.00  0.00            
ATOM    666  HD1 PRO    58      60.420  75.710  67.350  1.00  0.00            
ATOM    667  HD2 PRO    58      59.440  75.480  68.770  1.00  0.00            
ATOM    668  CG  PRO    58      60.730  73.780  68.260  1.00  0.00            
ATOM    669  HG1 PRO    58      61.570  73.590  67.600  1.00  0.00            
ATOM    670  HG2 PRO    58      59.840  73.230  67.950  1.00  0.00            
ATOM    671  CB  PRO    58      61.200  73.550  69.670  1.00  0.00            
ATOM    672  HB1 PRO    58      61.800  72.640  69.700  1.00  0.00            
ATOM    673  HB2 PRO    58      60.300  73.460  70.290  1.00  0.00            
ATOM    674  CA  PRO    58      61.890  74.840  70.050  1.00  0.00            
ATOM    675  HA  PRO    58      61.700  75.070  71.090  1.00  0.00            
ATOM    676  C   PRO    58      63.330  74.800  69.610  1.00  0.00            
ATOM    677  O   PRO    58      63.780  75.400  68.610  1.00  0.00            
ATOM    678  N   HYP    59      64.130  73.920  70.300  1.00  0.00            
ATOM    679  CD2 HYP    59      63.890  73.250  71.550  1.00  0.00            
ATOM    680 1HD2 HYP    59      63.470  72.250  71.460  1.00  0.00            
ATOM    681 2HD2 HYP    59      63.160  73.730  72.200  1.00  0.00            
ATOM    682  CG  HYP    59      65.300  73.070  72.160  1.00  0.00            
ATOM    683  HG  HYP    59      65.350  72.310  72.950  1.00  0.00            
ATOM    684  OD1 HYP    59      65.600  74.190  72.950  1.00  0.00            
ATOM    685  HD1 HYP    59      66.530  74.390  73.050  1.00  0.00            
ATOM    686  CB  HYP    59      66.240  72.780  70.960  1.00  0.00            
ATOM    687  HB1 HYP    59      66.000  71.780  70.610  1.00  0.00            
ATOM    688  HB2 HYP    59      67.300  72.970  71.130  1.00  0.00            
ATOM    689  CA  HYP    59      65.560  73.700  69.910  1.00  0.00            
ATOM    690  HA  HYP    59      66.050  74.670  70.000  1.00  0.00            
ATOM    691  C   HYP    59      65.730  73.090  68.470  1.00  0.00            
ATOM    692  O   HYP    59      64.960  72.170  68.100  1.00  0.00            
ATOM    693  N   GLY    60      66.880  73.250  67.830  1.00  0.00            
ATOM    694  H   GLY    60      67.450  74.060  68.050  1.00  0.00            
ATOM    695  CA  GLY    60      67.140  72.510  66.630  1.00  0.00            
ATOM    696  HA1 GLY    60      67.800  73.110  66.000  1.00  0.00            
ATOM    697  HA2 GLY    60      66.250  72.350  66.030  1.00  0.00            
ATOM    698  C   GLY    60      67.670  71.030  66.840  1.00  0.00            
ATOM    699  O   GLY    60      67.700  70.580  67.990  1.00  0.00            
ATOM    700  N   PRO    61      67.960  70.390  65.680  1.00  0.00            
ATOM    701  CD  PRO    61      67.470  70.790  64.350  1.00  0.00            
ATOM    702  HD1 PRO    61      68.030  71.640  63.960  1.00  0.00            
ATOM    703  HD2 PRO    61      66.400  70.980  64.330  1.00  0.00            
ATOM    704  CG  PRO    61      67.630  69.560  63.440  1.00  0.00            
ATOM    705  HG1 PRO    61      67.910  69.850  62.430  1.00  0.00            
ATOM    706  HG2 PRO    61      66.690  69.020  63.400  1.00  0.00            
ATOM    707  CB  PRO    61      68.760  68.760  64.080  1.00  0.00            
ATOM    708  HB1 PRO    61      69.730  69.040  63.660  1.00  0.00            
ATOM    709  HB2 PRO    61      68.640  67.690  63.930  1.00  0.00            
ATOM    710  CA  PRO    61      68.580  69.040  65.600  1.00  0.00            
ATOM    711  HA  PRO    61      67.880  68.290  65.960  1.00  0.00            
ATOM    712  C   PRO    61      69.970  68.910  66.310  1.00  0.00            
ATOM    713  O   PRO    61      70.690  69.850  66.460  1.00  0.00            
ATOM    714  N   HYP    62      70.410  67.730  66.730  1.00  0.00            
ATOM    715  CD2 HYP    62      69.620  66.540  66.640  1.00  0.00            
ATOM    716 1HD2 HYP    62      69.050  66.460  65.720  1.00  0.00            
ATOM    717 2HD2 HYP    62      69.040  66.360  67.550  1.00  0.00            
ATOM    718  CG  HYP    62      70.680  65.450  66.460  1.00  0.00            
ATOM    719  HG  HYP    62      71.030  65.570  65.440  1.00  0.00            
ATOM    720  OD1 HYP    62      70.080  64.240  66.610  1.00  0.00            
ATOM    721  HD1 HYP    62      70.780  63.580  66.530  1.00  0.00            
ATOM    722  CB  HYP    62      71.710  65.950  67.470  1.00  0.00            
ATOM    723  HB1 HYP    62      72.680  65.480  67.320  1.00  0.00            
ATOM    724  HB2 HYP    62      71.320  65.760  68.470  1.00  0.00            
ATOM    725  CA  HYP    62      71.780  67.440  67.200  1.00  0.00            
ATOM    726  HA  HYP    62      72.010  67.970  68.120  1.00  0.00            
ATOM    727  C   HYP    62      73.020  67.750  66.200  1.00  0.00            
ATOM    728  O   HYP    62      72.920  67.520  65.010  1.00  0.00            
ATOM    729  N   GLY    63      74.070  68.350  66.760  1.00  0.00            
ATOM    730  H   GLY    63      74.090  68.430  67.760  1.00  0.00            
ATOM    731  CA  GLY    63      75.270  68.810  66.080  1.00  0.00            
ATOM    732  HA1 GLY    63      75.870  69.270  66.870  1.00  0.00            
ATOM    733  HA2 GLY    63      74.930  69.490  65.300  1.00  0.00            
ATOM    734  C   GLY    63      76.200  67.680  65.540  1.00  0.00            
ATOM    735  O   GLY    63      75.840  66.490  65.680  1.00  0.00            
ATOM    736  N   PRO    64      77.390  67.940  64.960  1.00  0.00            
ATOM    737  CD  PRO    64      77.820  69.310  64.620  1.00  0.00            
ATOM    738  HD1 PRO    64      78.460  69.650  65.440  1.00  0.00            
ATOM    739  HD2 PRO    64      76.930  69.930  64.510  1.00  0.00            
ATOM    740  CG  PRO    64      78.590  69.250  63.250  1.00  0.00            
ATOM    741  HG1 PRO    64      79.330  70.050  63.190  1.00  0.00            
ATOM    742  HG2 PRO    64      78.020  69.130  62.320  1.00  0.00            
ATOM    743  CB  PRO    64      79.200  67.920  63.400  1.00  0.00            
ATOM    744  HB1 PRO    64      80.090  68.080  64.000  1.00  0.00            
ATOM    745  HB2 PRO    64      79.520  67.490  62.450  1.00  0.00            
ATOM    746  CA  PRO    64      78.230  66.990  64.250  1.00  0.00            
ATOM    747  HA  PRO    64      77.530  66.410  63.630  1.00  0.00            
ATOM    748  C   PRO    64      78.960  65.990  65.120  1.00  0.00            
ATOM    749  O   PRO    64      79.490  66.400  66.120  1.00  0.00            
ATOM    750  N   HYP    65      79.190  64.660  64.780  1.00  0.00            
ATOM    751  CD2 HYP    65      78.900  64.090  63.480  1.00  0.00            
ATOM    752 1HD2 HYP    65      79.180  64.720  62.640  1.00  0.00            
ATOM    753 2HD2 HYP    65      77.870  63.770  63.360  1.00  0.00            
ATOM    754  CG  HYP    65      79.850  62.870  63.460  1.00  0.00            
ATOM    755  HG  HYP    65      80.820  63.200  63.070  1.00  0.00            
ATOM    756  OD1 HYP    65      79.190  61.930  62.700  1.00  0.00            
ATOM    757  HD1 HYP    65      78.840  62.390  61.930  1.00  0.00            
ATOM    758  CB  HYP    65      80.010  62.350  64.930  1.00  0.00            
ATOM    759  HB1 HYP    65      80.920  61.780  65.140  1.00  0.00            
ATOM    760  HB2 HYP    65      79.110  61.810  65.230  1.00  0.00            
ATOM    761  CA  HYP    65      79.990  63.720  65.620  1.00  0.00            
ATOM    762  HA  HYP    65      79.560  63.540  66.600  1.00  0.00            
ATOM    763  C   HYP    65      81.430  64.250  65.830  1.00  0.00            
ATOM    764  O   HYP    65      82.010  64.890  65.030  1.00  0.00            
ATOM    765  N   GLY    66      81.960  63.930  67.020  1.00  0.00            
ATOM    766  H   GLY    66      81.370  63.430  67.670  1.00  0.00            
ATOM    767  CA  GLY    66      83.180  64.450  67.560  1.00  0.00            
ATOM    768  HA1 GLY    66      83.170  64.260  68.630  1.00  0.00            
ATOM    769  HA2 GLY    66      83.090  65.510  67.310  1.00  0.00            
ATOM    770  C   GLY    66      84.460  63.870  66.890  1.00  0.00            
ATOM    771  O   GLY    66      84.510  63.070  65.960  1.00  0.00            
ATOM    772  N   PRO    67      85.650  64.160  67.390  1.00  0.00            
ATOM    773  CD  PRO    67      85.900  65.240  68.290  1.00  0.00            
ATOM    774  HD1 PRO    67      85.650  64.870  69.290  1.00  0.00            
ATOM    775  HD2 PRO    67      85.260  66.100  68.100  1.00  0.00            
ATOM    776  CG  PRO    67      87.260  65.770  67.960  1.00  0.00            
ATOM    777  HG1 PRO    67      87.530  66.230  68.920  1.00  0.00            
ATOM    778  HG2 PRO    67      87.270  66.570  67.220  1.00  0.00            
ATOM    779  CB  PRO    67      88.030  64.490  67.670  1.00  0.00            
ATOM    780  HB1 PRO    67      88.380  63.920  68.530  1.00  0.00            
ATOM    781  HB2 PRO    67      88.890  64.670  67.020  1.00  0.00            
ATOM    782  CA  PRO    67      86.930  63.650  66.870  1.00  0.00            
ATOM    783  HA  PRO    67      86.930  63.890  65.800  1.00  0.00            
ATOM    784  C   PRO    67      87.080  62.130  67.090  1.00  0.00            
ATOM    785  O   PRO    67      86.260  61.490  67.850  1.00  0.00            
ATOM    786  N   HYP    68      88.050  61.450  66.440  1.00  0.00            
ATOM    787  CD2 HYP    68      88.790  61.900  65.310  1.00  0.00            
ATOM    788 1HD2 HYP    68      89.730  62.380  65.590  1.00  0.00            
ATOM    789 2HD2 HYP    68      88.160  62.510  64.660  1.00  0.00            
ATOM    790  CG  HYP    68      89.190  60.650  64.560  1.00  0.00            
ATOM    791  HG  HYP    68      90.150  60.750  64.060  1.00  0.00            
ATOM    792  OD1 HYP    68      88.220  60.160  63.650  1.00  0.00            
ATOM    793  HD1 HYP    68      88.560  59.320  63.350  1.00  0.00            
ATOM    794  CB  HYP    68      89.290  59.550  65.650  1.00  0.00            
ATOM    795  HB1 HYP    68      90.320  59.520  66.010  1.00  0.00            
ATOM    796  HB2 HYP    68      88.880  58.610  65.280  1.00  0.00            
ATOM    797  CA  HYP    68      88.320  60.030  66.770  1.00  0.00            
ATOM    798  HA  HYP    68      87.450  59.410  66.570  1.00  0.00            
ATOM    799  C   HYP    68      88.890  59.850  68.240  1.00  0.00            
ATOM    800  O   HYP    68      89.710  60.680  68.690  1.00  0.00            
ATOM    801  N   GLY    69      88.510  58.750  68.890  1.00  0.00            
ATOM    802  H   GLY    69      87.700  58.220  68.610  1.00  0.00            
ATOM    803  CA  GLY    69      89.350  58.260  70.040  1.00  0.00            
ATOM    804  HA1 GLY    69      88.940  57.370  70.520  1.00  0.00            
ATOM    805  HA2 GLY    69      89.340  59.050  70.790  1.00  0.00            
ATOM    806  C   GLY    69      90.810  57.920  69.630  1.00  0.00            
ATOM    807  O   GLY    69      91.200  58.130  68.510  1.00  0.00            
ATOM    808  N   PRO    70      91.600  57.340  70.580  1.00  0.00            
ATOM    809  CD  PRO    70      91.160  57.070  71.970  1.00  0.00            
ATOM    810  HD1 PRO    70      90.480  56.220  72.090  1.00  0.00            
ATOM    811  HD2 PRO    70      90.650  57.910  72.440  1.00  0.00            
ATOM    812  CG  PRO    70      92.420  56.690  72.710  1.00  0.00            
ATOM    813  HG1 PRO    70      92.510  55.620  72.500  1.00  0.00            
ATOM    814  HG2 PRO    70      92.420  56.940  73.770  1.00  0.00            
ATOM    815  CB  PRO    70      93.480  57.420  71.810  1.00  0.00            
ATOM    816  HB1 PRO    70      94.470  57.010  72.010  1.00  0.00            
ATOM    817  HB2 PRO    70      93.490  58.510  71.940  1.00  0.00            
ATOM    818  CA  PRO    70      92.990  57.050  70.400  1.00  0.00            
ATOM    819  HA  PRO    70      93.510  57.800  69.800  1.00  0.00            
ATOM    820  C   PRO    70      93.260  55.660  69.860  1.00  0.00            
ATOM    821  O   PRO    70      92.310  54.810  69.830  1.00  0.00            
ATOM    822  N   HYP    71      94.500  55.300  69.490  1.00  0.00            
ATOM    823  CD2 HYP    71      95.650  56.150  69.490  1.00  0.00            
ATOM    824 1HD2 HYP    71      96.200  56.160  70.430  1.00  0.00            
ATOM    825 2HD2 HYP    71      95.370  57.140  69.130  1.00  0.00            
ATOM    826  CG  HYP    71      96.580  55.530  68.480  1.00  0.00            
ATOM    827  HG  HYP    71      97.590  55.880  68.710  1.00  0.00            
ATOM    828  OD1 HYP    71      96.260  55.810  67.110  1.00  0.00            
ATOM    829  HD1 HYP    71      96.240  56.760  66.970  1.00  0.00            
ATOM    830  CB  HYP    71      96.410  54.040  68.840  1.00  0.00            
ATOM    831  HB1 HYP    71      96.910  53.760  69.770  1.00  0.00            
ATOM    832  HB2 HYP    71      96.610  53.290  68.070  1.00  0.00            
ATOM    833  CA  HYP    71      94.940  53.990  68.980  1.00  0.00            
ATOM    834  HA  HYP    71      94.540  53.960  67.970  1.00  0.00            
ATOM    835  C   HYP    71      94.440  52.730  69.590  1.00  0.00            
ATOM    836  O   HYP    71      94.160  52.600  70.780  1.00  0.00            
ATOM    837  N   GLY    72      94.420  51.670  68.770  1.00  0.00            
ATOM    838  H   GLY    72      94.800  51.850  67.850  1.00  0.00            
ATOM    839  CA  GLY    72      94.040  50.360  69.180  1.00  0.00            
ATOM    840  HA1 GLY    72      93.730  49.870  68.260  1.00  0.00            
ATOM    841  HA2 GLY    72      93.130  50.310  69.770  1.00  0.00            
ATOM    842  C   GLY    72      95.110  49.520  69.900  1.00  0.00            
ATOM    843  O   GLY    72      96.240  49.990  70.010  1.00  0.00            
ATOM    844  N   PRO    73      94.680  48.220  70.200  1.00  0.00            
ATOM    845  CD  PRO    73      93.310  47.700  70.090  1.00  0.00            
ATOM    846  HD1 PRO    73      93.060  47.490  69.050  1.00  0.00            
ATOM    847  HD2 PRO    73      92.600  48.380  70.560  1.00  0.00            
ATOM    848  CG  PRO    73      93.250  46.430  70.910  1.00  0.00            
ATOM    849  HG1 PRO    73      93.410  45.520  70.330  1.00  0.00            
ATOM    850  HG2 PRO    73      92.300  46.300  71.430  1.00  0.00            
ATOM    851  CB  PRO    73      94.450  46.590  71.790  1.00  0.00            
ATOM    852  HB1 PRO    73      94.780  45.640  72.220  1.00  0.00            
ATOM    853  HB2 PRO    73      94.010  47.200  72.580  1.00  0.00            
ATOM    854  CA  PRO    73      95.470  47.230  70.870  1.00  0.00            
ATOM    855  HA  PRO    73      96.100  47.730  71.610  1.00  0.00            
ATOM    856  C   PRO    73      96.150  46.130  69.980  1.00  0.00            
ATOM    857  O   PRO    73      95.830  45.940  68.850  1.00  0.00            
ATOM    858  N   HYP    74      97.140  45.380  70.520  1.00  0.00            
ATOM    859  CD2 HYP    74      97.860  45.770  71.710  1.00  0.00            
ATOM    860 1HD2 HYP    74      97.170  45.670  72.540  1.00  0.00            
ATOM    861 2HD2 HYP    74      98.110  46.820  71.590  1.00  0.00            
ATOM    862  CG  HYP    74      99.050  44.770  71.810  1.00  0.00            
ATOM    863  HG  HYP    74      99.380  44.650  72.840  1.00  0.00            
ATOM    864  OD1 HYP    74     100.170  45.340  71.200  1.00  0.00            
ATOM    865  HD1 HYP    74     100.570  45.920  71.860  1.00  0.00            
ATOM    866  CB  HYP    74      98.540  43.580  71.130  1.00  0.00            
ATOM    867  HB1 HYP    74      97.760  43.140  71.760  1.00  0.00            
ATOM    868  HB2 HYP    74      99.350  42.900  70.860  1.00  0.00            
ATOM    869  CA  HYP    74      97.800  44.190  69.920  1.00  0.00            
ATOM    870  HA  HYP    74      98.560  44.520  69.210  1.00  0.00            
ATOM    871  C   HYP    74      96.810  43.170  69.280  1.00  0.00            
ATOM    872  O   HYP    74      95.830  42.640  69.810  1.00  0.00            
ATOM    873  N   GLY    75      97.010  42.890  67.990  1.00  0.00            
ATOM    874  H   GLY    75      97.710  43.460  67.530  1.00  0.00            
ATOM    875  CA  GLY    75      96.200  41.950  67.240  1.00  0.00            
ATOM    876  HA1 GLY    75      96.460  41.990  66.180  1.00  0.00            
ATOM    877  HA2 GLY    75      95.140  42.130  67.380  1.00  0.00            
ATOM    878  C   GLY    75      96.320  40.490  67.680  1.00  0.00            
ATOM    879  O   GLY    75      96.940  40.060  68.720  1.00  0.00            
ATOM    880  N   PRO    76      95.660  39.610  66.890  1.00  0.00            
ATOM    881  CD  PRO    76      94.590  39.950  65.950  1.00  0.00            
ATOM    882  HD1 PRO    76      94.880  40.410  65.000  1.00  0.00            
ATOM    883  HD2 PRO    76      93.990  40.670  66.500  1.00  0.00            
ATOM    884  CG  PRO    76      93.760  38.620  65.810  1.00  0.00            
ATOM    885  HG1 PRO    76      93.160  38.540  64.900  1.00  0.00            
ATOM    886  HG2 PRO    76      93.140  38.360  66.660  1.00  0.00            
ATOM    887  CB  PRO    76      94.930  37.600  65.800  1.00  0.00            
ATOM    888  HB1 PRO    76      95.460  37.620  64.850  1.00  0.00            
ATOM    889  HB2 PRO    76      94.600  36.600  66.070  1.00  0.00            
ATOM    890  CA  PRO    76      95.710  38.100  66.970  1.00  0.00            
ATOM    891  HA  PRO    76      95.180  37.860  67.900  1.00  0.00            
ATOM    892  C   PRO    76      97.140  37.540  66.830  1.00  0.00            
ATOM    893  O   PRO    76      98.030  38.200  66.190  1.00  0.00            
ATOM    894  N   HYP    77      97.370  36.280  67.150  1.00  0.00            
ATOM    895  CD2 HYP    77      96.540  35.360  67.890  1.00  0.00            
ATOM    896 1HD2 HYP    77      95.760  34.980  67.230  1.00  0.00            
ATOM    897 2HD2 HYP    77      96.090  35.820  68.770  1.00  0.00            
ATOM    898  CG  HYP    77      97.510  34.420  68.680  1.00  0.00            
ATOM    899  HG  HYP    77      97.070  33.500  69.080  1.00  0.00            
ATOM    900  OD1 HYP    77      98.160  35.020  69.790  1.00  0.00            
ATOM    901  HD1 HYP    77      98.920  34.510  70.110  1.00  0.00            
ATOM    902  CB  HYP    77      98.530  34.150  67.600  1.00  0.00            
ATOM    903  HB1 HYP    77      98.050  33.370  67.000  1.00  0.00            
ATOM    904  HB2 HYP    77      99.480  33.690  67.890  1.00  0.00            
ATOM    905  CA  HYP    77      98.540  35.530  66.830  1.00  0.00            
ATOM    906  HA  HYP    77      99.390  36.070  67.250  1.00  0.00            
ATOM    907  C   HYP    77      98.690  35.330  65.320  1.00  0.00            
ATOM    908  O   HYP    77      97.710  35.090  64.650  1.00  0.00            
ATOM    909  N   GLY    78      99.930  35.300  64.840  1.00  0.00            
ATOM    910  H   GLY    78     100.640  35.470  65.530  1.00  0.00            
ATOM    911  CA  GLY    78     100.380  35.160  63.480  1.00  0.00            
ATOM    912  HA1 GLY    78     101.470  35.090  63.480  1.00  0.00            
ATOM    913  HA2 GLY    78      99.930  35.910  62.830  1.00  0.00            
ATOM    914  C   GLY    78     100.000  33.810  62.950  1.00  0.00            
ATOM    915  O   GLY    78      99.760  32.850  63.720  1.00  0.00            
ATOM    916  N   PRO    79      99.900  33.610  61.610  1.00  0.00            
ATOM    917  CD  PRO    79     100.010  34.640  60.640  1.00  0.00            
ATOM    918  HD1 PRO    79     101.000  35.100  60.650  1.00  0.00            
ATOM    919  HD2 PRO    79      99.290  35.430  60.830  1.00  0.00            
ATOM    920  CG  PRO    79      99.590  34.000  59.310  1.00  0.00            
ATOM    921  HG1 PRO    79     100.490  33.980  58.690  1.00  0.00            
ATOM    922  HG2 PRO    79      98.760  34.510  58.820  1.00  0.00            
ATOM    923  CB  PRO    79      98.970  32.660  59.590  1.00  0.00            
ATOM    924  HB1 PRO    79      99.410  32.050  58.800  1.00  0.00            
ATOM    925  HB2 PRO    79      97.880  32.660  59.700  1.00  0.00            
ATOM    926  CA  PRO    79      99.600  32.340  61.000  1.00  0.00            
ATOM    927  HA  PRO    79      98.880  31.830  61.640  1.00  0.00            
ATOM    928  C   PRO    79     100.790  31.380  60.910  1.00  0.00            
ATOM    929  O   PRO    79     101.930  31.810  61.150  1.00  0.00            
ATOM    930  N   HYP    80     100.620  30.070  60.560  1.00  0.00            
ATOM    931  CD2 HYP    80      99.350  29.340  60.180  1.00  0.00            
ATOM    932 1HD2 HYP    80      99.270  29.460  59.100  1.00  0.00            
ATOM    933 2HD2 HYP    80      98.540  29.840  60.710  1.00  0.00            
ATOM    934  CG  HYP    80      99.530  27.830  60.500  1.00  0.00            
ATOM    935  HG  HYP    80      98.980  27.190  59.810  1.00  0.00            
ATOM    936  OD1 HYP    80      99.120  27.570  61.810  1.00  0.00            
ATOM    937  HD1 HYP    80      99.340  26.650  61.920  1.00  0.00            
ATOM    938  CB  HYP    80     101.020  27.770  60.160  1.00  0.00            
ATOM    939  HB1 HYP    80     101.120  27.620  59.090  1.00  0.00            
ATOM    940  HB2 HYP    80     101.500  26.870  60.560  1.00  0.00            
ATOM    941  CA  HYP    80     101.650  29.070  60.630  1.00  0.00            
ATOM    942  HA  HYP    80     101.970  28.840  61.650  1.00  0.00            
ATOM    943  C   HYP    80     102.830  29.430  59.710  1.00  0.00            
ATOM    944  O   HYP    80     102.850  30.410  58.920  1.00  0.00            
ATOM    945  N   GLY    81     103.830  28.520  59.650  1.00  0.00            
ATOM    946  H   GLY    81     103.820  27.780  60.340  1.00  0.00            
ATOM    947  CA  GLY    81     104.940  28.450  58.680  1.00  0.00            
ATOM    948  HA1 GLY    81     105.370  29.440  58.610  1.00  0.00            
ATOM    949  HA2 GLY    81     104.500  28.230  57.700  1.00  0.00            
ATOM    950  C   GLY    81     106.060  27.470  59.070  1.00  0.00            
ATOM    951  O   GLY    81     106.000  26.660  60.020  1.00  0.00            
ATOM    952  N   NH2    82     107.250  27.530  58.390  1.00  0.00            
ATOM    953  H1  NH2    82     107.390  28.110  57.570  1.00  0.00            
ATOM    954  H2  NH2    82     107.860  26.720  58.480  1.00  0.00            
ATOM    955  CH3 ACE    83      30.670 103.320  75.860  1.00  0.00            
ATOM    956 1HH3 ACE    83      29.740 103.350  76.420  1.00  0.00            
ATOM    957 2HH3 ACE    83      31.050 104.280  76.230  1.00  0.00            
ATOM    958 3HH3 ACE    83      30.550 103.280  74.780  1.00  0.00            
ATOM    959  C   ACE    83      31.420 102.140  76.420  1.00  0.00            
ATOM    960  O   ACE    83      32.480 102.410  77.090  1.00  0.00            
ATOM    961  N   PRO    84      30.960 100.890  76.230  1.00  0.00            
ATOM    962  CD  PRO    84      29.580 100.540  76.050  1.00  0.00            
ATOM    963  HD1 PRO    84      29.450 100.480  74.970  1.00  0.00            
ATOM    964  HD2 PRO    84      28.950 101.380  76.360  1.00  0.00            
ATOM    965  CG  PRO    84      29.410  99.140  76.670  1.00  0.00            
ATOM    966  HG1 PRO    84      28.530  98.600  76.300  1.00  0.00            
ATOM    967  HG2 PRO    84      29.290  99.290  77.740  1.00  0.00            
ATOM    968  CB  PRO    84      30.720  98.500  76.410  1.00  0.00            
ATOM    969  HB1 PRO    84      30.800  98.010  75.440  1.00  0.00            
ATOM    970  HB2 PRO    84      31.030  97.790  77.180  1.00  0.00            
ATOM    971  CA  PRO    84      31.720  99.690  76.570  1.00  0.00            
ATOM    972  HA  PRO    84      32.020  99.840  77.610  1.00  0.00            
ATOM    973  C   PRO    84      33.030  99.440  75.710  1.00  0.00            
ATOM    974  O   PRO    84      33.090  99.900  74.550  1.00  0.00            
ATOM    975  N   HYP    85      34.060  98.830  76.310  1.00  0.00            
ATOM    976  CD2 HYP    85      34.250  98.460  77.710  1.00  0.00            
ATOM    977 1HD2 HYP    85      33.630  97.580  77.910  1.00  0.00            
ATOM    978 2HD2 HYP    85      34.050  99.370  78.280  1.00  0.00            
ATOM    979  CG  HYP    85      35.720  98.060  77.860  1.00  0.00            
ATOM    980  HG  HYP    85      35.640  97.420  78.730  1.00  0.00            
ATOM    981  OD1 HYP    85      36.490  99.160  78.140  1.00  0.00            
ATOM    982  HD1 HYP    85      37.400  98.920  77.960  1.00  0.00            
ATOM    983  CB  HYP    85      36.070  97.420  76.560  1.00  0.00            
ATOM    984  HB1 HYP    85      35.620  96.430  76.600  1.00  0.00            
ATOM    985  HB2 HYP    85      37.120  97.390  76.270  1.00  0.00            
ATOM    986  CA  HYP    85      35.200  98.280  75.540  1.00  0.00            
ATOM    987  HA  HYP    85      35.740  99.150  75.170  1.00  0.00            
ATOM    988  C   HYP    85      34.720  97.530  74.320  1.00  0.00            
ATOM    989  O   HYP    85      33.850  96.700  74.390  1.00  0.00            
ATOM    990  N   GLY    86      35.260  97.830  73.170  1.00  0.00            
ATOM    991  H   GLY    86      35.910  98.600  73.120  1.00  0.00            
ATOM    992  CA  GLY    86      34.810  97.190  71.890  1.00  0.00            
ATOM    993  HA1 GLY    86      35.290  97.810  71.130  1.00  0.00            
ATOM    994  HA2 GLY    86      33.740  97.350  71.740  1.00  0.00            
ATOM    995  C   GLY    86      35.170  95.700  71.770  1.00  0.00            
ATOM    996  O   GLY    86      35.530  95.090  72.820  1.00  0.00            
ATOM    997  N   PRO    87      35.060  95.070  70.550  1.00  0.00            
ATOM    998  CD  PRO    87      34.570  95.690  69.310  1.00  0.00            
ATOM    999  HD1 PRO    87      35.390  96.090  68.710  1.00  0.00            
ATOM   1000  HD2 PRO    87      33.860  96.510  69.450  1.00  0.00            
ATOM   1001  CG  PRO    87      33.810  94.560  68.630  1.00  0.00            
ATOM   1002  HG1 PRO    87      33.740  94.850  67.580  1.00  0.00            
ATOM   1003  HG2 PRO    87      32.800  94.430  69.000  1.00  0.00            
ATOM   1004  CB  PRO    87      34.820  93.430  68.850  1.00  0.00            
ATOM   1005  HB1 PRO    87      35.670  93.440  68.170  1.00  0.00            
ATOM   1006  HB2 PRO    87      34.190  92.530  68.810  1.00  0.00            
ATOM   1007  CA  PRO    87      35.200  93.620  70.280  1.00  0.00            
ATOM   1008  HA  PRO    87      34.480  93.080  70.900  1.00  0.00            
ATOM   1009  C   PRO    87      36.690  93.140  70.630  1.00  0.00            
ATOM   1010  O   PRO    87      37.610  93.980  70.450  1.00  0.00            
ATOM   1011  N   HYP    88      36.970  91.910  71.040  1.00  0.00            
ATOM   1012  CD2 HYP    88      35.910  90.910  71.280  1.00  0.00            
ATOM   1013 1HD2 HYP    88      35.670  90.430  70.320  1.00  0.00            
ATOM   1014 2HD2 HYP    88      34.990  91.340  71.680  1.00  0.00            
ATOM   1015  CG  HYP    88      36.610  90.000  72.320  1.00  0.00            
ATOM   1016  HG  HYP    88      36.260  88.980  72.220  1.00  0.00            
ATOM   1017  OD1 HYP    88      36.480  90.580  73.620  1.00  0.00            
ATOM   1018  HD1 HYP    88      35.570  90.840  73.790  1.00  0.00            
ATOM   1019  CB  HYP    88      38.140  89.960  71.930  1.00  0.00            
ATOM   1020  HB1 HYP    88      38.330  89.210  71.160  1.00  0.00            
ATOM   1021  HB2 HYP    88      38.800  89.880  72.800  1.00  0.00            
ATOM   1022  CA  HYP    88      38.290  91.420  71.440  1.00  0.00            
ATOM   1023  HA  HYP    88      38.630  92.060  72.250  1.00  0.00            
ATOM   1024  C   HYP    88      39.310  91.500  70.250  1.00  0.00            
ATOM   1025  O   HYP    88      39.000  91.160  69.130  1.00  0.00            
ATOM   1026  N   GLY    89      40.520  92.030  70.490  1.00  0.00            
ATOM   1027  H   GLY    89      40.710  92.290  71.450  1.00  0.00            
ATOM   1028  CA  GLY    89      41.560  92.030  69.520  1.00  0.00            
ATOM   1029  HA1 GLY    89      42.450  92.500  69.940  1.00  0.00            
ATOM   1030  HA2 GLY    89      41.290  92.690  68.700  1.00  0.00            
ATOM   1031  C   GLY    89      42.120  90.680  69.050  1.00  0.00            
ATOM   1032  O   GLY    89      42.030  89.640  69.790  1.00  0.00            
ATOM   1033  N   PRO    90      42.770  90.700  67.880  1.00  0.00            
ATOM   1034  CD  PRO    90      43.070  91.890  67.040  1.00  0.00            
ATOM   1035  HD1 PRO    90      43.690  92.590  67.610  1.00  0.00            
ATOM   1036  HD2 PRO    90      42.130  92.380  66.820  1.00  0.00            
ATOM   1037  CG  PRO    90      43.740  91.470  65.760  1.00  0.00            
ATOM   1038  HG1 PRO    90      44.810  91.590  65.890  1.00  0.00            
ATOM   1039  HG2 PRO    90      43.230  92.050  64.990  1.00  0.00            
ATOM   1040  CB  PRO    90      43.450  90.000  65.710  1.00  0.00            
ATOM   1041  HB1 PRO    90      44.200  89.460  65.130  1.00  0.00            
ATOM   1042  HB2 PRO    90      42.550  89.750  65.150  1.00  0.00            
ATOM   1043  CA  PRO    90      43.350  89.550  67.200  1.00  0.00            
ATOM   1044  HA  PRO    90      42.650  88.720  67.290  1.00  0.00            
ATOM   1045  C   PRO    90      44.740  89.120  67.710  1.00  0.00            
ATOM   1046  O   PRO    90      45.380  89.780  68.500  1.00  0.00            
ATOM   1047  N   HYP    91      45.280  87.950  67.280  1.00  0.00            
ATOM   1048  CD2 HYP    91      44.700  86.880  66.470  1.00  0.00            
ATOM   1049 1HD2 HYP    91      44.870  87.060  65.410  1.00  0.00            
ATOM   1050 2HD2 HYP    91      43.610  86.940  66.530  1.00  0.00            
ATOM   1051  CG  HYP    91      45.320  85.610  67.040  1.00  0.00            
ATOM   1052  HG  HYP    91      45.120  84.790  66.350  1.00  0.00            
ATOM   1053  OD1 HYP    91      44.570  85.330  68.210  1.00  0.00            
ATOM   1054  HD1 HYP    91      44.700  84.430  68.520  1.00  0.00            
ATOM   1055  CB  HYP    91      46.750  86.000  67.340  1.00  0.00            
ATOM   1056  HB1 HYP    91      47.350  86.130  66.440  1.00  0.00            
ATOM   1057  HB2 HYP    91      47.270  85.390  68.080  1.00  0.00            
ATOM   1058  CA  HYP    91      46.500  87.460  67.880  1.00  0.00            
ATOM   1059  HA  HYP    91      46.230  87.430  68.940  1.00  0.00            
ATOM   1060  C   HYP    91      47.690  88.380  67.740  1.00  0.00            
ATOM   1061  O   HYP    91      47.840  89.220  66.810  1.00  0.00            
ATOM   1062  N   GLY    92      48.580  88.290  68.740  1.00  0.00            
ATOM   1063  H   GLY    92      48.370  87.690  69.530  1.00  0.00            
ATOM   1064  CA  GLY    92      50.000  88.670  68.470  1.00  0.00            
ATOM   1065  HA1 GLY    92      50.620  88.520  69.360  1.00  0.00            
ATOM   1066  HA2 GLY    92      50.050  89.750  68.380  1.00  0.00            
ATOM   1067  C   GLY    92      50.750  88.030  67.260  1.00  0.00            
ATOM   1068  O   GLY    92      50.210  87.060  66.690  1.00  0.00            
ATOM   1069  N   PRO    93      52.060  88.370  67.160  1.00  0.00            
ATOM   1070  CD  PRO    93      52.740  89.350  68.060  1.00  0.00            
ATOM   1071  HD1 PRO    93      52.960  88.860  69.010  1.00  0.00            
ATOM   1072  HD2 PRO    93      52.190  90.290  68.150  1.00  0.00            
ATOM   1073  CG  PRO    93      54.130  89.650  67.380  1.00  0.00            
ATOM   1074  HG1 PRO    93      54.860  89.070  67.940  1.00  0.00            
ATOM   1075  HG2 PRO    93      54.430  90.690  67.490  1.00  0.00            
ATOM   1076  CB  PRO    93      53.890  89.230  65.910  1.00  0.00            
ATOM   1077  HB1 PRO    93      54.820  89.070  65.370  1.00  0.00            
ATOM   1078  HB2 PRO    93      53.380  90.050  65.400  1.00  0.00            
ATOM   1079  CA  PRO    93      52.950  87.980  66.030  1.00  0.00            
ATOM   1080  HA  PRO    93      52.370  87.880  65.110  1.00  0.00            
ATOM   1081  C   PRO    93      53.720  86.670  66.410  1.00  0.00            
ATOM   1082  O   PRO    93      53.820  86.200  67.540  1.00  0.00            
ATOM   1083  N   HYP    94      54.440  86.070  65.440  1.00  0.00            
ATOM   1084  CD2 HYP    94      54.710  86.500  64.070  1.00  0.00            
ATOM   1085 1HD2 HYP    94      55.510  87.240  64.040  1.00  0.00            
ATOM   1086 2HD2 HYP    94      53.830  86.850  63.540  1.00  0.00            
ATOM   1087  CG  HYP    94      54.950  85.290  63.230  1.00  0.00            
ATOM   1088  HG  HYP    94      55.510  85.490  62.320  1.00  0.00            
ATOM   1089  OD1 HYP    94      53.750  84.560  62.950  1.00  0.00            
ATOM   1090  HD1 HYP    94      53.950  83.770  62.440  1.00  0.00            
ATOM   1091  CB  HYP    94      55.820  84.520  64.210  1.00  0.00            
ATOM   1092  HB1 HYP    94      56.800  84.990  64.210  1.00  0.00            
ATOM   1093  HB2 HYP    94      55.830  83.450  63.990  1.00  0.00            
ATOM   1094  CA  HYP    94      55.100  84.760  65.570  1.00  0.00            
ATOM   1095  HA  HYP    94      54.310  84.030  65.730  1.00  0.00            
ATOM   1096  C   HYP    94      56.140  84.640  66.700  1.00  0.00            
ATOM   1097  O   HYP    94      56.660  85.670  67.160  1.00  0.00            
ATOM   1098  N   GLY    95      56.430  83.460  67.130  1.00  0.00            
ATOM   1099  H   GLY    95      55.700  82.810  66.890  1.00  0.00            
ATOM   1100  CA  GLY    95      57.270  83.240  68.260  1.00  0.00            
ATOM   1101  HA1 GLY    95      57.100  82.220  68.580  1.00  0.00            
ATOM   1102  HA2 GLY    95      56.920  84.010  68.940  1.00  0.00            
ATOM   1103  C   GLY    95      58.780  83.480  67.860  1.00  0.00            
ATOM   1104  O   GLY    95      59.120  83.330  66.670  1.00  0.00            
ATOM   1105  N   PRO    96      59.600  83.880  68.780  1.00  0.00            
ATOM   1106  CD  PRO    96      59.250  84.360  70.130  1.00  0.00            
ATOM   1107  HD1 PRO    96      58.930  83.530  70.760  1.00  0.00            
ATOM   1108  HD2 PRO    96      58.440  85.080  70.240  1.00  0.00            
ATOM   1109  CG  PRO    96      60.500  84.940  70.660  1.00  0.00            
ATOM   1110  HG1 PRO    96      60.690  84.770  71.720  1.00  0.00            
ATOM   1111  HG2 PRO    96      60.420  86.020  70.530  1.00  0.00            
ATOM   1112  CB  PRO    96      61.650  84.480  69.750  1.00  0.00            
ATOM   1113  HB1 PRO    96      62.110  83.640  70.270  1.00  0.00            
ATOM   1114  HB2 PRO    96      62.410  85.270  69.730  1.00  0.00            
ATOM   1115  CA  PRO    96      61.050  84.070  68.450  1.00  0.00            
ATOM   1116  HA  PRO    96      61.100  84.930  67.780  1.00  0.00            
ATOM   1117  C   PRO    96      61.660  82.870  67.780  1.00  0.00            
ATOM   1118  O   PRO    96      61.270  81.750  68.210  1.00  0.00            
ATOM   1119  N   HYP    97      62.510  82.980  66.720  1.00  0.00            
ATOM   1120  CD2 HYP    97      62.830  84.140  65.910  1.00  0.00            
ATOM   1121 1HD2 HYP    97      63.550  84.760  66.440  1.00  0.00            
ATOM   1122 2HD2 HYP    97      62.000  84.780  65.610  1.00  0.00            
ATOM   1123  CG  HYP    97      63.420  83.640  64.570  1.00  0.00            
ATOM   1124  HG  HYP    97      64.090  84.350  64.100  1.00  0.00            
ATOM   1125  OD1 HYP    97      62.350  83.290  63.710  1.00  0.00            
ATOM   1126  HD1 HYP    97      62.750  82.900  62.930  1.00  0.00            
ATOM   1127  CB  HYP    97      64.100  82.380  65.190  1.00  0.00            
ATOM   1128  HB1 HYP    97      65.010  82.570  65.760  1.00  0.00            
ATOM   1129  HB2 HYP    97      64.340  81.610  64.450  1.00  0.00            
ATOM   1130  CA  HYP    97      63.130  81.780  66.200  1.00  0.00            
ATOM   1131  HA  HYP    97      62.330  81.240  65.700  1.00  0.00            
ATOM   1132  C   HYP    97      63.990  80.890  67.200  1.00  0.00            
ATOM   1133  O   HYP    97      64.710  81.480  68.050  1.00  0.00            
ATOM   1134  N   GLY    98      63.840  79.560  67.150  1.00  0.00            
ATOM   1135  H   GLY    98      63.200  79.190  66.450  1.00  0.00            
ATOM   1136  CA  GLY    98      64.360  78.560  68.070  1.00  0.00            
ATOM   1137  HA1 GLY    98      64.090  77.580  67.680  1.00  0.00            
ATOM   1138  HA2 GLY    98      63.820  78.710  69.010  1.00  0.00            
ATOM   1139  C   GLY    98      65.880  78.440  68.310  1.00  0.00            
ATOM   1140  O   GLY    98      66.720  78.890  67.430  1.00  0.00            
ATOM   1141  N   PRO    99      66.330  78.140  69.530  1.00  0.00            
ATOM   1142  CD  PRO    99      65.540  78.000  70.770  1.00  0.00            
ATOM   1143  HD1 PRO    99      65.180  76.990  70.640  1.00  0.00            
ATOM   1144  HD2 PRO    99      64.640  78.610  70.840  1.00  0.00            
ATOM   1145  CG  PRO    99      66.430  78.120  71.960  1.00  0.00            
ATOM   1146  HG1 PRO    99      66.120  77.400  72.710  1.00  0.00            
ATOM   1147  HG2 PRO    99      66.370  79.180  72.230  1.00  0.00            
ATOM   1148  CB  PRO    99      67.780  77.860  71.400  1.00  0.00            
ATOM   1149  HB1 PRO    99      68.020  76.800  71.530  1.00  0.00            
ATOM   1150  HB2 PRO    99      68.500  78.480  71.930  1.00  0.00            
ATOM   1151  CA  PRO    99      67.740  78.070  69.890  1.00  0.00            
ATOM   1152  HA  PRO    99      68.150  79.030  69.570  1.00  0.00            
ATOM   1153  C   PRO    99      68.460  76.910  69.130  1.00  0.00            
ATOM   1154  O   PRO    99      67.830  75.990  68.580  1.00  0.00            
ATOM   1155  N   HYP   100      69.840  76.870  69.270  1.00  0.00            
ATOM   1156  CD2 HYP   100      70.620  77.960  69.820  1.00  0.00            
ATOM   1157 1HD2 HYP   100      70.910  77.700  70.840  1.00  0.00            
ATOM   1158 2HD2 HYP   100      70.240  78.980  69.780  1.00  0.00            
ATOM   1159  CG  HYP   100      71.920  77.800  69.100  1.00  0.00            
ATOM   1160  HG  HYP   100      72.770  78.090  69.700  1.00  0.00            
ATOM   1161  OD1 HYP   100      71.800  78.580  67.930  1.00  0.00            
ATOM   1162  HD1 HYP   100      72.560  78.580  67.350  1.00  0.00            
ATOM   1163  CB  HYP   100      72.050  76.290  68.850  1.00  0.00            
ATOM   1164  HB1 HYP   100      72.460  75.880  69.770  1.00  0.00            
ATOM   1165  HB2 HYP   100      72.690  76.020  68.010  1.00  0.00            
ATOM   1166  CA  HYP   100      70.600  75.800  68.760  1.00  0.00            
ATOM   1167  HA  HYP   100      70.230  75.720  67.740  1.00  0.00            
ATOM   1168  C   HYP   100      70.310  74.450  69.440  1.00  0.00            
ATOM   1169  O   HYP   100      70.010  74.470  70.630  1.00  0.00            
ATOM   1170  N   GLY   101      70.260  73.310  68.690  1.00  0.00            
ATOM   1171  H   GLY   101      70.420  73.380  67.690  1.00  0.00            
ATOM   1172  CA  GLY   101      70.020  71.970  69.210  1.00  0.00            
ATOM   1173  HA1 GLY   101      69.960  71.300  68.350  1.00  0.00            
ATOM   1174  HA2 GLY   101      69.050  71.900  69.700  1.00  0.00            
ATOM   1175  C   GLY   101      71.160  71.400  70.140  1.00  0.00            
ATOM   1176  O   GLY   101      72.170  72.070  70.340  1.00  0.00            
ATOM   1177  N   PRO   102      70.920  70.200  70.710  1.00  0.00            
ATOM   1178  CD  PRO   102      69.790  69.420  70.270  1.00  0.00            
ATOM   1179  HD1 PRO   102      69.630  69.290  69.200  1.00  0.00            
ATOM   1180  HD2 PRO   102      68.890  69.850  70.690  1.00  0.00            
ATOM   1181  CG  PRO   102      70.190  68.070  70.880  1.00  0.00            
ATOM   1182  HG1 PRO   102      70.840  67.530  70.190  1.00  0.00            
ATOM   1183  HG2 PRO   102      69.380  67.370  71.090  1.00  0.00            
ATOM   1184  CB  PRO   102      70.980  68.370  72.150  1.00  0.00            
ATOM   1185  HB1 PRO   102      71.620  67.510  72.360  1.00  0.00            
ATOM   1186  HB2 PRO   102      70.370  68.600  73.030  1.00  0.00            
ATOM   1187  CA  PRO   102      71.780  69.560  71.680  1.00  0.00            
ATOM   1188  HA  PRO   102      72.010  70.320  72.430  1.00  0.00            
ATOM   1189  C   PRO   102      73.080  69.100  71.070  1.00  0.00            
ATOM   1190  O   PRO   102      73.190  68.980  69.840  1.00  0.00            
ATOM   1191  N   HYP   103      74.150  68.890  71.850  1.00  0.00            
ATOM   1192  CD2 HYP   103      74.230  68.980  73.340  1.00  0.00            
ATOM   1193 1HD2 HYP   103      73.850  68.060  73.790  1.00  0.00            
ATOM   1194 2HD2 HYP   103      73.720  69.840  73.770  1.00  0.00            
ATOM   1195  CG  HYP   103      75.700  68.940  73.660  1.00  0.00            
ATOM   1196  HG  HYP   103      75.970  68.440  74.590  1.00  0.00            
ATOM   1197  OD1 HYP   103      76.260  70.260  73.600  1.00  0.00            
ATOM   1198  HD1 HYP   103      75.840  70.680  74.350  1.00  0.00            
ATOM   1199  CB  HYP   103      76.240  68.050  72.560  1.00  0.00            
ATOM   1200  HB1 HYP   103      76.150  66.990  72.810  1.00  0.00            
ATOM   1201  HB2 HYP   103      77.260  68.380  72.390  1.00  0.00            
ATOM   1202  CA  HYP   103      75.460  68.440  71.350  1.00  0.00            
ATOM   1203  HA  HYP   103      75.970  69.180  70.730  1.00  0.00            
ATOM   1204  C   HYP   103      75.470  67.220  70.430  1.00  0.00            
ATOM   1205  O   HYP   103      74.510  66.440  70.450  1.00  0.00            
ATOM   1206  N   GLY   104      76.460  67.050  69.530  1.00  0.00            
ATOM   1207  H   GLY   104      77.150  67.770  69.440  1.00  0.00            
ATOM   1208  CA  GLY   104      76.480  65.930  68.610  1.00  0.00            
ATOM   1209  HA1 GLY   104      77.390  65.910  68.000  1.00  0.00            
ATOM   1210  HA2 GLY   104      75.590  65.890  67.970  1.00  0.00            
ATOM   1211  C   GLY   104      76.510  64.590  69.330  1.00  0.00            
ATOM   1212  O   GLY   104      76.900  64.440  70.500  1.00  0.00            
ATOM   1213  N   PRO   105      76.280  63.430  68.630  1.00  0.00            
ATOM   1214  CD  PRO   105      75.670  63.310  67.350  1.00  0.00            
ATOM   1215  HD1 PRO   105      76.370  63.530  66.540  1.00  0.00            
ATOM   1216  HD2 PRO   105      74.860  64.040  67.260  1.00  0.00            
ATOM   1217  CG  PRO   105      75.070  61.910  67.260  1.00  0.00            
ATOM   1218  HG1 PRO   105      74.930  61.660  66.210  1.00  0.00            
ATOM   1219  HG2 PRO   105      74.110  61.930  67.770  1.00  0.00            
ATOM   1220  CB  PRO   105      76.110  61.050  68.000  1.00  0.00            
ATOM   1221  HB1 PRO   105      76.940  60.790  67.350  1.00  0.00            
ATOM   1222  HB2 PRO   105      75.560  60.230  68.470  1.00  0.00            
ATOM   1223  CA  PRO   105      76.700  62.040  69.090  1.00  0.00            
ATOM   1224  HA  PRO   105      76.190  61.770  70.010  1.00  0.00            
ATOM   1225  C   PRO   105      78.270  61.870  69.260  1.00  0.00            
ATOM   1226  O   PRO   105      79.020  62.640  68.760  1.00  0.00            
ATOM   1227  N   HYP   106      78.730  60.780  69.940  1.00  0.00            
ATOM   1228  CD2 HYP   106      77.970  59.870  70.860  1.00  0.00            
ATOM   1229 1HD2 HYP   106      77.370  59.200  70.250  1.00  0.00            
ATOM   1230 2HD2 HYP   106      77.410  60.470  71.580  1.00  0.00            
ATOM   1231  CG  HYP   106      79.060  59.080  71.620  1.00  0.00            
ATOM   1232  HG  HYP   106      78.750  58.060  71.890  1.00  0.00            
ATOM   1233  OD1 HYP   106      79.500  59.700  72.820  1.00  0.00            
ATOM   1234  HD1 HYP   106      80.150  59.100  73.200  1.00  0.00            
ATOM   1235  CB  HYP   106      80.170  58.980  70.570  1.00  0.00            
ATOM   1236  HB1 HYP   106      79.920  58.310  69.750  1.00  0.00            
ATOM   1237  HB2 HYP   106      81.130  58.640  70.950  1.00  0.00            
ATOM   1238  CA  HYP   106      80.190  60.420  70.040  1.00  0.00            
ATOM   1239  HA  HYP   106      80.730  61.100  70.690  1.00  0.00            
ATOM   1240  C   HYP   106      80.930  60.350  68.690  1.00  0.00            
ATOM   1241  O   HYP   106      80.280  60.210  67.650  1.00  0.00            
ATOM   1242  N   GLY   107      82.250  60.510  68.690  1.00  0.00            
ATOM   1243  H   GLY   107      82.870  60.780  69.440  1.00  0.00            
ATOM   1244  CA  GLY   107      83.000  60.450  67.440  1.00  0.00            
ATOM   1245  HA1 GLY   107      84.000  60.880  67.570  1.00  0.00            
ATOM   1246  HA2 GLY   107      82.670  61.120  66.650  1.00  0.00            
ATOM   1247  C   GLY   107      83.250  59.060  66.890  1.00  0.00            
ATOM   1248  O   GLY   107      82.740  58.080  67.500  1.00  0.00            
ATOM   1249  N   PRO   108      83.870  58.970  65.700  1.00  0.00            
ATOM   1250  CD  PRO   108      84.530  60.030  65.000  1.00  0.00            
ATOM   1251  HD1 PRO   108      85.430  60.310  65.550  1.00  0.00            
ATOM   1252  HD2 PRO   108      83.840  60.860  64.820  1.00  0.00            
ATOM   1253  CG  PRO   108      84.820  59.440  63.660  1.00  0.00            
ATOM   1254  HG1 PRO   108      85.590  59.990  63.100  1.00  0.00            
ATOM   1255  HG2 PRO   108      83.920  59.390  63.050  1.00  0.00            
ATOM   1256  CB  PRO   108      85.190  58.030  64.020  1.00  0.00            
ATOM   1257  HB1 PRO   108      86.250  58.090  64.260  1.00  0.00            
ATOM   1258  HB2 PRO   108      84.990  57.270  63.270  1.00  0.00            
ATOM   1259  CA  PRO   108      84.350  57.670  65.200  1.00  0.00            
ATOM   1260  HA  PRO   108      83.500  57.050  64.940  1.00  0.00            
ATOM   1261  C   PRO   108      85.190  56.930  66.180  1.00  0.00            
ATOM   1262  O   PRO   108      85.890  57.550  66.940  1.00  0.00            
ATOM   1263  N   HYP   109      85.370  55.600  65.970  1.00  0.00            
ATOM   1264  CD2 HYP   109      84.520  54.660  65.210  1.00  0.00            
ATOM   1265 1HD2 HYP   109      84.850  54.690  64.170  1.00  0.00            
ATOM   1266 2HD2 HYP   109      83.470  54.920  65.260  1.00  0.00            
ATOM   1267  CG  HYP   109      84.800  53.340  65.880  1.00  0.00            
ATOM   1268  HG  HYP   109      84.600  52.530  65.180  1.00  0.00            
ATOM   1269  OD1 HYP   109      84.020  53.070  66.960  1.00  0.00            
ATOM   1270  HD1 HYP   109      84.350  52.260  67.350  1.00  0.00            
ATOM   1271  CB  HYP   109      86.260  53.450  66.290  1.00  0.00            
ATOM   1272  HB1 HYP   109      86.990  53.230  65.510  1.00  0.00            
ATOM   1273  HB2 HYP   109      86.320  52.800  67.160  1.00  0.00            
ATOM   1274  CA  HYP   109      86.450  54.870  66.710  1.00  0.00            
ATOM   1275  HA  HYP   109      86.320  54.820  67.790  1.00  0.00            
ATOM   1276  C   HYP   109      87.810  55.370  66.330  1.00  0.00            
ATOM   1277  O   HYP   109      87.990  55.790  65.210  1.00  0.00            
ATOM   1278  N   GLY   110      88.800  55.330  67.290  1.00  0.00            
ATOM   1279  H   GLY   110      88.630  55.050  68.240  1.00  0.00            
ATOM   1280  CA  GLY   110      90.220  55.650  66.990  1.00  0.00            
ATOM   1281  HA1 GLY   110      90.700  55.480  67.950  1.00  0.00            
ATOM   1282  HA2 GLY   110      90.240  56.690  66.670  1.00  0.00            
ATOM   1283  C   GLY   110      91.000  54.680  66.040  1.00  0.00            
ATOM   1284  O   GLY   110      90.490  53.650  65.550  1.00  0.00            
ATOM   1285  N   PRO   111      92.320  54.930  65.800  1.00  0.00            
ATOM   1286  CD  PRO   111      93.180  56.020  66.290  1.00  0.00            
ATOM   1287  HD1 PRO   111      93.910  55.700  67.030  1.00  0.00            
ATOM   1288  HD2 PRO   111      92.490  56.770  66.680  1.00  0.00            
ATOM   1289  CG  PRO   111      93.950  56.480  65.000  1.00  0.00            
ATOM   1290  HG1 PRO   111      94.780  57.160  65.200  1.00  0.00            
ATOM   1291  HG2 PRO   111      93.290  56.970  64.270  1.00  0.00            
ATOM   1292  CB  PRO   111      94.280  55.110  64.330  1.00  0.00            
ATOM   1293  HB1 PRO   111      95.180  54.710  64.800  1.00  0.00            
ATOM   1294  HB2 PRO   111      94.400  55.110  63.250  1.00  0.00            
ATOM   1295  CA  PRO   111      93.020  54.190  64.740  1.00  0.00            
ATOM   1296  HA  PRO   111      92.410  54.090  63.850  1.00  0.00            
ATOM   1297  C   PRO   111      93.600  52.790  65.090  1.00  0.00            
ATOM   1298  O   PRO   111      93.600  52.330  66.250  1.00  0.00            
ATOM   1299  N   HYP   112      94.060  52.050  64.060  1.00  0.00            
ATOM   1300  CD2 HYP   112      94.140  52.430  62.700  1.00  0.00            
ATOM   1301 1HD2 HYP   112      95.120  52.830  62.470  1.00  0.00            
ATOM   1302 2HD2 HYP   112      93.390  53.150  62.400  1.00  0.00            
ATOM   1303  CG  HYP   112      93.880  51.090  61.900  1.00  0.00            
ATOM   1304  HG  HYP   112      94.260  51.140  60.880  1.00  0.00            
ATOM   1305  OD1 HYP   112      92.530  50.730  61.690  1.00  0.00            
ATOM   1306  HD1 HYP   112      92.070  51.410  62.180  1.00  0.00            
ATOM   1307  CB  HYP   112      94.610  50.060  62.810  1.00  0.00            
ATOM   1308  HB1 HYP   112      95.650  49.880  62.510  1.00  0.00            
ATOM   1309  HB2 HYP   112      94.090  49.110  62.690  1.00  0.00            
ATOM   1310  CA  HYP   112      94.340  50.570  64.190  1.00  0.00            
ATOM   1311  HA  HYP   112      93.420  50.170  64.610  1.00  0.00            
ATOM   1312  C   HYP   112      95.500  50.280  65.150  1.00  0.00            
ATOM   1313  O   HYP   112      96.440  51.080  65.260  1.00  0.00            
ATOM   1314  N   GLY   113      95.460  49.100  65.810  1.00  0.00            
ATOM   1315  H   GLY   113      94.740  48.410  65.630  1.00  0.00            
ATOM   1316  CA  GLY   113      96.430  48.630  66.820  1.00  0.00            
ATOM   1317  HA1 GLY   113      95.890  47.980  67.520  1.00  0.00            
ATOM   1318  HA2 GLY   113      96.770  49.530  67.320  1.00  0.00            
ATOM   1319  C   GLY   113      97.650  47.880  66.270  1.00  0.00            
ATOM   1320  O   GLY   113      97.620  47.590  65.090  1.00  0.00            
ATOM   1321  N   PRO   114      98.640  47.470  67.060  1.00  0.00            
ATOM   1322  CD  PRO   114      98.860  47.910  68.460  1.00  0.00            
ATOM   1323  HD1 PRO   114      98.430  47.280  69.230  1.00  0.00            
ATOM   1324  HD2 PRO   114      98.350  48.850  68.660  1.00  0.00            
ATOM   1325  CG  PRO   114     100.360  48.100  68.510  1.00  0.00            
ATOM   1326  HG1 PRO   114     100.800  48.090  69.510  1.00  0.00            
ATOM   1327  HG2 PRO   114     100.700  49.020  68.030  1.00  0.00            
ATOM   1328  CB  PRO   114     100.980  47.040  67.610  1.00  0.00            
ATOM   1329  HB1 PRO   114     101.110  46.180  68.270  1.00  0.00            
ATOM   1330  HB2 PRO   114     101.930  47.270  67.130  1.00  0.00            
ATOM   1331  CA  PRO   114      99.900  46.870  66.490  1.00  0.00            
ATOM   1332  HA  PRO   114     100.150  47.540  65.670  1.00  0.00            
ATOM   1333  C   PRO   114      99.790  45.420  66.090  1.00  0.00            
ATOM   1334  O   PRO   114      98.880  44.760  66.530  1.00  0.00            
ATOM   1335  N   HYP   115     100.890  44.860  65.360  1.00  0.00            
ATOM   1336  CD2 HYP   115     102.120  45.530  64.840  1.00  0.00            
ATOM   1337 1HD2 HYP   115     102.850  45.740  65.620  1.00  0.00            
ATOM   1338 2HD2 HYP   115     101.760  46.420  64.320  1.00  0.00            
ATOM   1339  CG  HYP   115     102.720  44.510  63.910  1.00  0.00            
ATOM   1340  HG  HYP   115     103.800  44.670  63.990  1.00  0.00            
ATOM   1341  OD1 HYP   115     102.150  44.650  62.610  1.00  0.00            
ATOM   1342  HD1 HYP   115     102.790  44.270  62.000  1.00  0.00            
ATOM   1343  CB  HYP   115     102.390  43.160  64.490  1.00  0.00            
ATOM   1344  HB1 HYP   115     103.040  42.950  65.340  1.00  0.00            
ATOM   1345  HB2 HYP   115     102.410  42.320  63.790  1.00  0.00            
ATOM   1346  CA  HYP   115     100.960  43.420  65.170  1.00  0.00            
ATOM   1347  HA  HYP   115     100.200  43.150  64.440  1.00  0.00            
ATOM   1348  C   HYP   115     100.880  42.630  66.470  1.00  0.00            
ATOM   1349  O   HYP   115     101.500  42.870  67.470  1.00  0.00            
ATOM   1350  N   GLY   116     100.000  41.630  66.450  1.00  0.00            
ATOM   1351  H   GLY   116      99.630  41.270  65.580  1.00  0.00            
ATOM   1352  CA  GLY   116      99.770  40.680  67.500  1.00  0.00            
ATOM   1353  HA1 GLY   116      98.950  40.010  67.230  1.00  0.00            
ATOM   1354  HA2 GLY   116      99.550  41.110  68.480  1.00  0.00            
ATOM   1355  C   GLY   116     100.990  39.770  67.730  1.00  0.00            
ATOM   1356  O   GLY   116     101.930  39.800  66.930  1.00  0.00            
ATOM   1357  N   PRO   117     100.940  38.740  68.620  1.00  0.00            
ATOM   1358  CD  PRO   117      99.900  38.450  69.650  1.00  0.00            
ATOM   1359  HD1 PRO   117      99.030  37.920  69.250  1.00  0.00            
ATOM   1360  HD2 PRO   117      99.520  39.350  70.140  1.00  0.00            
ATOM   1361  CG  PRO   117     100.600  37.650  70.720  1.00  0.00            
ATOM   1362  HG1 PRO   117      99.950  37.010  71.310  1.00  0.00            
ATOM   1363  HG2 PRO   117     101.150  38.210  71.480  1.00  0.00            
ATOM   1364  CB  PRO   117     101.600  36.800  69.890  1.00  0.00            
ATOM   1365  HB1 PRO   117     100.980  36.050  69.380  1.00  0.00            
ATOM   1366  HB2 PRO   117     102.410  36.350  70.450  1.00  0.00            
ATOM   1367  CA  PRO   117     102.010  37.780  68.820  1.00  0.00            
ATOM   1368  HA  PRO   117     102.880  38.270  69.240  1.00  0.00            
ATOM   1369  C   PRO   117     102.420  37.000  67.560  1.00  0.00            
ATOM   1370  O   PRO   117     101.560  36.830  66.720  1.00  0.00            
ATOM   1371  N   HYP   118     103.690  36.480  67.360  1.00  0.00            
ATOM   1372  CD2 HYP   118     104.840  36.900  68.120  1.00  0.00            
ATOM   1373 1HD2 HYP   118     104.720  36.270  68.990  1.00  0.00            
ATOM   1374 2HD2 HYP   118     104.770  37.950  68.430  1.00  0.00            
ATOM   1375  CG  HYP   118     106.030  36.740  67.230  1.00  0.00            
ATOM   1376  HG  HYP   118     106.950  36.630  67.800  1.00  0.00            
ATOM   1377  OD1 HYP   118     106.180  37.860  66.330  1.00  0.00            
ATOM   1378  HD1 HYP   118     105.410  38.430  66.400  1.00  0.00            
ATOM   1379  CB  HYP   118     105.540  35.540  66.360  1.00  0.00            
ATOM   1380  HB1 HYP   118     105.730  34.650  66.970  1.00  0.00            
ATOM   1381  HB2 HYP   118     106.020  35.350  65.390  1.00  0.00            
ATOM   1382  CA  HYP   118     104.090  35.780  66.170  1.00  0.00            
ATOM   1383  HA  HYP   118     103.970  36.520  65.380  1.00  0.00            
ATOM   1384  C   HYP   118     103.340  34.470  65.900  1.00  0.00            
ATOM   1385  O   HYP   118     102.560  33.980  66.660  1.00  0.00            
ATOM   1386  N   GLY   119     103.490  33.890  64.720  1.00  0.00            
ATOM   1387  H   GLY   119     103.980  34.440  64.030  1.00  0.00            
ATOM   1388  CA  GLY   119     102.980  32.570  64.310  1.00  0.00            
ATOM   1389  HA1 GLY   119     102.800  32.540  63.240  1.00  0.00            
ATOM   1390  HA2 GLY   119     102.030  32.500  64.850  1.00  0.00            
ATOM   1391  C   GLY   119     103.810  31.350  64.660  1.00  0.00            
ATOM   1392  O   GLY   119     104.990  31.400  64.940  1.00  0.00            
ATOM   1393  N   PRO   120     103.120  30.130  64.620  1.00  0.00            
ATOM   1394  CD  PRO   120     101.650  30.050  64.490  1.00  0.00            
ATOM   1395  HD1 PRO   120     101.210  30.460  63.580  1.00  0.00            
ATOM   1396  HD2 PRO   120     101.230  30.490  65.390  1.00  0.00            
ATOM   1397  CG  PRO   120     101.310  28.560  64.550  1.00  0.00            
ATOM   1398  HG1 PRO   120     101.330  28.180  63.530  1.00  0.00            
ATOM   1399  HG2 PRO   120     100.280  28.380  64.850  1.00  0.00            
ATOM   1400  CB  PRO   120     102.480  28.030  65.310  1.00  0.00            
ATOM   1401  HB1 PRO   120     102.570  26.960  65.120  1.00  0.00            
ATOM   1402  HB2 PRO   120     102.280  28.340  66.330  1.00  0.00            
ATOM   1403  CA  PRO   120     103.690  28.810  64.890  1.00  0.00            
ATOM   1404  HA  PRO   120     104.240  28.760  65.820  1.00  0.00            
ATOM   1405  C   PRO   120     104.480  28.070  63.750  1.00  0.00            
ATOM   1406  O   PRO   120     104.300  28.410  62.610  1.00  0.00            
ATOM   1407  N   HYP   121     105.260  27.020  64.100  1.00  0.00            
ATOM   1408  CD2 HYP   121     106.280  27.140  65.140  1.00  0.00            
ATOM   1409 1HD2 HYP   121     105.920  26.670  66.060  1.00  0.00            
ATOM   1410 2HD2 HYP   121     106.630  28.140  65.410  1.00  0.00            
ATOM   1411  CG  HYP   121     107.570  26.460  64.550  1.00  0.00            
ATOM   1412  HG  HYP   121     108.270  26.110  65.320  1.00  0.00            
ATOM   1413  OD1 HYP   121     108.370  27.330  63.800  1.00  0.00            
ATOM   1414  HD1 HYP   121     108.880  26.860  63.140  1.00  0.00            
ATOM   1415  CB  HYP   121     106.920  25.400  63.710  1.00  0.00            
ATOM   1416  HB1 HYP   121     106.680  24.520  64.310  1.00  0.00            
ATOM   1417  HB2 HYP   121     107.520  25.070  62.860  1.00  0.00            
ATOM   1418  CA  HYP   121     105.690  26.020  63.130  1.00  0.00            
ATOM   1419  HA  HYP   121     105.990  26.640  62.270  1.00  0.00            
ATOM   1420  C   HYP   121     104.570  25.050  62.820  1.00  0.00            
ATOM   1421  O   HYP   121     104.030  24.290  63.640  1.00  0.00            
ATOM   1422  N   GLY   122     104.140  25.020  61.510  1.00  0.00            
ATOM   1423  H   GLY   122     104.720  25.550  60.890  1.00  0.00            
ATOM   1424  CA  GLY   122     103.230  24.080  60.880  1.00  0.00            
ATOM   1425  HA1 GLY   122     102.390  23.910  61.550  1.00  0.00            
ATOM   1426  HA2 GLY   122     103.650  23.100  60.630  1.00  0.00            
ATOM   1427  C   GLY   122     102.830  24.680  59.550  1.00  0.00            
ATOM   1428  O   GLY   122     103.540  25.520  58.990  1.00  0.00            
ATOM   1429  N   NH2   123     101.720  24.320  58.970  1.00  0.00            
ATOM   1430  H1  NH2   123     101.110  23.570  59.280  1.00  0.00            
ATOM   1431  H2  NH2   123     101.490  24.710  58.070  1.00  0.00            
TER
