# Supplementary material for: A solution structure analysis reveals a bent collagen triple helix in the complement activation recognition molecule mannan-binding lectin
Source: J Biol Chem. 2022 Dec 15;299(2):102799. doi: 10.1016/j.jbc.2022.102799 (PMC9898670; doi:10.1016/j.jbc.2022.102799)
Supplement: top10-pog13 [file mmc8.zip › 7-POG13_6360.pdb]

ATOM      1  CH3 ACE     1      32.030 114.930  59.400  1.00  0.00            
ATOM      2 1HH3 ACE     1      31.020 114.520  59.490  1.00  0.00            
ATOM      3 2HH3 ACE     1      32.230 115.490  60.310  1.00  0.00            
ATOM      4 3HH3 ACE     1      32.230 115.640  58.600  1.00  0.00            
ATOM      5  C   ACE     1      32.930 113.690  59.170  1.00  0.00            
ATOM      6  O   ACE     1      32.370 112.620  58.830  1.00  0.00            
ATOM      7  N   PRO     2      34.210 113.760  59.310  1.00  0.00            
ATOM      8  CD  PRO     2      34.940 114.940  59.720  1.00  0.00            
ATOM      9  HD1 PRO     2      34.650 115.200  60.740  1.00  0.00            
ATOM     10  HD2 PRO     2      34.730 115.770  59.050  1.00  0.00            
ATOM     11  CG  PRO     2      36.400 114.550  59.820  1.00  0.00            
ATOM     12  HG1 PRO     2      36.620 114.110  60.800  1.00  0.00            
ATOM     13  HG2 PRO     2      37.020 115.420  59.580  1.00  0.00            
ATOM     14  CB  PRO     2      36.480 113.570  58.720  1.00  0.00            
ATOM     15  HB1 PRO     2      37.400 112.990  58.760  1.00  0.00            
ATOM     16  HB2 PRO     2      36.430 114.160  57.810  1.00  0.00            
ATOM     17  CA  PRO     2      35.140 112.720  58.920  1.00  0.00            
ATOM     18  HA  PRO     2      34.910 112.250  57.960  1.00  0.00            
ATOM     19  C   PRO     2      35.270 111.550  59.930  1.00  0.00            
ATOM     20  O   PRO     2      34.990 111.820  61.070  1.00  0.00            
ATOM     21  N   HYP     3      35.610 110.310  59.520  1.00  0.00            
ATOM     22  CD2 HYP     3      35.780 109.770  58.180  1.00  0.00            
ATOM     23 1HD2 HYP     3      36.790 109.720  57.790  1.00  0.00            
ATOM     24 2HD2 HYP     3      35.220 110.330  57.430  1.00  0.00            
ATOM     25  CG  HYP     3      35.140 108.380  58.180  1.00  0.00            
ATOM     26  HG  HYP     3      35.650 107.740  57.460  1.00  0.00            
ATOM     27  OD1 HYP     3      33.690 108.480  57.970  1.00  0.00            
ATOM     28  HD1 HYP     3      33.260 107.620  57.960  1.00  0.00            
ATOM     29  CB  HYP     3      35.600 107.910  59.570  1.00  0.00            
ATOM     30  HB1 HYP     3      36.610 107.510  59.530  1.00  0.00            
ATOM     31  HB2 HYP     3      34.970 107.130  59.990  1.00  0.00            
ATOM     32  CA  HYP     3      35.590 109.140  60.420  1.00  0.00            
ATOM     33  HA  HYP     3      34.580 109.200  60.840  1.00  0.00            
ATOM     34  C   HYP     3      36.620 109.180  61.520  1.00  0.00            
ATOM     35  O   HYP     3      37.490 110.050  61.600  1.00  0.00            
ATOM     36  N   GLY     4      36.550 108.350  62.550  1.00  0.00            
ATOM     37  H   GLY     4      35.750 107.740  62.630  1.00  0.00            
ATOM     38  CA  GLY     4      37.480 108.390  63.730  1.00  0.00            
ATOM     39  HA1 GLY     4      36.810 107.950  64.470  1.00  0.00            
ATOM     40  HA2 GLY     4      37.810 109.400  63.990  1.00  0.00            
ATOM     41  C   GLY     4      38.700 107.510  63.620  1.00  0.00            
ATOM     42  O   GLY     4      39.160 107.240  62.500  1.00  0.00            
ATOM     43  N   PRO     5      39.320 106.980  64.740  1.00  0.00            
ATOM     44  CD  PRO     5      39.290 107.650  65.980  1.00  0.00            
ATOM     45  HD1 PRO     5      38.680 107.170  66.750  1.00  0.00            
ATOM     46  HD2 PRO     5      38.940 108.640  65.680  1.00  0.00            
ATOM     47  CG  PRO     5      40.740 107.740  66.460  1.00  0.00            
ATOM     48  HG1 PRO     5      40.680 107.900  67.540  1.00  0.00            
ATOM     49  HG2 PRO     5      41.270 108.580  66.020  1.00  0.00            
ATOM     50  CB  PRO     5      41.310 106.500  65.910  1.00  0.00            
ATOM     51  HB1 PRO     5      40.940 105.790  66.650  1.00  0.00            
ATOM     52  HB2 PRO     5      42.400 106.520  65.840  1.00  0.00            
ATOM     53  CA  PRO     5      40.550 106.230  64.620  1.00  0.00            
ATOM     54  HA  PRO     5      41.190 106.620  63.830  1.00  0.00            
ATOM     55  C   PRO     5      40.410 104.720  64.400  1.00  0.00            
ATOM     56  O   PRO     5      39.300 104.130  64.560  1.00  0.00            
ATOM     57  N   HYP     6      41.460 104.000  64.130  1.00  0.00            
ATOM     58  CD2 HYP     6      42.800 104.400  63.930  1.00  0.00            
ATOM     59 1HD2 HYP     6      43.440 104.270  64.800  1.00  0.00            
ATOM     60 2HD2 HYP     6      42.860 105.430  63.580  1.00  0.00            
ATOM     61  CG  HYP     6      43.300 103.480  62.800  1.00  0.00            
ATOM     62  HG  HYP     6      44.380 103.400  62.860  1.00  0.00            
ATOM     63  OD1 HYP     6      42.770 103.880  61.550  1.00  0.00            
ATOM     64  HD1 HYP     6      43.270 104.660  61.280  1.00  0.00            
ATOM     65  CB  HYP     6      42.710 102.140  63.170  1.00  0.00            
ATOM     66  HB1 HYP     6      43.390 101.700  63.900  1.00  0.00            
ATOM     67  HB2 HYP     6      42.400 101.510  62.340  1.00  0.00            
ATOM     68  CA  HYP     6      41.380 102.570  63.870  1.00  0.00            
ATOM     69  HA  HYP     6      40.510 102.480  63.220  1.00  0.00            
ATOM     70  C   HYP     6      41.110 101.720  65.160  1.00  0.00            
ATOM     71  O   HYP     6      41.440 102.040  66.270  1.00  0.00            
ATOM     72  N   GLY     7      40.430 100.610  64.860  1.00  0.00            
ATOM     73  H   GLY     7      39.940 100.580  63.980  1.00  0.00            
ATOM     74  CA  GLY     7      40.110  99.660  65.850  1.00  0.00            
ATOM     75  HA1 GLY     7      39.440  98.940  65.380  1.00  0.00            
ATOM     76  HA2 GLY     7      39.460 100.100  66.600  1.00  0.00            
ATOM     77  C   GLY     7      41.370  99.030  66.500  1.00  0.00            
ATOM     78  O   GLY     7      42.460  98.940  65.930  1.00  0.00            
ATOM     79  N   PRO     8      41.330  98.700  67.780  1.00  0.00            
ATOM     80  CD  PRO     8      40.180  98.710  68.640  1.00  0.00            
ATOM     81  HD1 PRO     8      39.260  98.260  68.250  1.00  0.00            
ATOM     82  HD2 PRO     8      39.990  99.740  68.930  1.00  0.00            
ATOM     83  CG  PRO     8      40.560  97.890  69.870  1.00  0.00            
ATOM     84  HG1 PRO     8      40.360  96.830  69.740  1.00  0.00            
ATOM     85  HG2 PRO     8      40.000  98.260  70.730  1.00  0.00            
ATOM     86  CB  PRO     8      42.010  98.260  70.010  1.00  0.00            
ATOM     87  HB1 PRO     8      42.560  97.630  70.710  1.00  0.00            
ATOM     88  HB2 PRO     8      42.080  99.310  70.290  1.00  0.00            
ATOM     89  CA  PRO     8      42.470  98.110  68.490  1.00  0.00            
ATOM     90  HA  PRO     8      43.330  98.780  68.420  1.00  0.00            
ATOM     91  C   PRO     8      42.700  96.660  67.910  1.00  0.00            
ATOM     92  O   PRO     8      41.770  95.940  67.440  1.00  0.00            
ATOM     93  N   HYP     9      43.910  96.130  68.000  1.00  0.00            
ATOM     94  CD2 HYP     9      45.130  96.810  68.350  1.00  0.00            
ATOM     95 1HD2 HYP     9      45.040  96.980  69.430  1.00  0.00            
ATOM     96 2HD2 HYP     9      45.230  97.770  67.840  1.00  0.00            
ATOM     97  CG  HYP     9      46.350  95.880  67.960  1.00  0.00            
ATOM     98  HG  HYP     9      47.280  95.980  68.530  1.00  0.00            
ATOM     99  OD1 HYP     9      46.670  96.050  66.540  1.00  0.00            
ATOM    100  HD1 HYP     9      47.130  95.270  66.230  1.00  0.00            
ATOM    101  CB  HYP     9      45.780  94.510  68.160  1.00  0.00            
ATOM    102  HB1 HYP     9      45.910  94.340  69.230  1.00  0.00            
ATOM    103  HB2 HYP     9      46.260  93.730  67.560  1.00  0.00            
ATOM    104  CA  HYP     9      44.270  94.730  67.640  1.00  0.00            
ATOM    105  HA  HYP     9      44.100  94.720  66.560  1.00  0.00            
ATOM    106  C   HYP     9      43.390  93.640  68.340  1.00  0.00            
ATOM    107  O   HYP     9      42.860  93.860  69.430  1.00  0.00            
ATOM    108  N   GLY    10      43.180  92.520  67.640  1.00  0.00            
ATOM    109  H   GLY    10      43.510  92.470  66.690  1.00  0.00            
ATOM    110  CA  GLY    10      42.620  91.310  68.170  1.00  0.00            
ATOM    111  HA1 GLY    10      42.700  90.590  67.370  1.00  0.00            
ATOM    112  HA2 GLY    10      41.560  91.460  68.340  1.00  0.00            
ATOM    113  C   GLY    10      43.450  90.700  69.300  1.00  0.00            
ATOM    114  O   GLY    10      44.540  91.150  69.550  1.00  0.00            
ATOM    115  N   PRO    11      42.870  89.680  69.960  1.00  0.00            
ATOM    116  CD  PRO    11      41.530  89.140  69.650  1.00  0.00            
ATOM    117  HD1 PRO    11      41.380  89.120  68.570  1.00  0.00            
ATOM    118  HD2 PRO    11      40.830  89.810  70.150  1.00  0.00            
ATOM    119  CG  PRO    11      41.430  87.720  70.250  1.00  0.00            
ATOM    120  HG1 PRO    11      41.850  86.930  69.620  1.00  0.00            
ATOM    121  HG2 PRO    11      40.440  87.450  70.620  1.00  0.00            
ATOM    122  CB  PRO    11      42.410  87.910  71.420  1.00  0.00            
ATOM    123  HB1 PRO    11      42.740  86.940  71.790  1.00  0.00            
ATOM    124  HB2 PRO    11      42.050  88.500  72.270  1.00  0.00            
ATOM    125  CA  PRO    11      43.550  88.670  70.780  1.00  0.00            
ATOM    126  HA  PRO    11      44.160  89.150  71.550  1.00  0.00            
ATOM    127  C   PRO    11      44.450  87.780  69.940  1.00  0.00            
ATOM    128  O   PRO    11      44.300  87.740  68.660  1.00  0.00            
ATOM    129  N   HYP    12      45.430  87.020  70.560  1.00  0.00            
ATOM    130  CD2 HYP    12      45.670  87.010  72.050  1.00  0.00            
ATOM    131 1HD2 HYP    12      44.780  86.730  72.610  1.00  0.00            
ATOM    132 2HD2 HYP    12      46.010  88.000  72.360  1.00  0.00            
ATOM    133  CG  HYP    12      46.730  85.900  72.180  1.00  0.00            
ATOM    134  HG  HYP    12      46.230  84.940  72.220  1.00  0.00            
ATOM    135  OD1 HYP    12      47.350  86.180  73.420  1.00  0.00            
ATOM    136  HD1 HYP    12      48.150  85.650  73.520  1.00  0.00            
ATOM    137  CB  HYP    12      47.540  85.910  70.870  1.00  0.00            
ATOM    138  HB1 HYP    12      47.980  84.940  70.630  1.00  0.00            
ATOM    139  HB2 HYP    12      48.230  86.750  70.950  1.00  0.00            
ATOM    140  CA  HYP    12      46.430  86.230  69.840  1.00  0.00            
ATOM    141  HA  HYP    12      46.780  86.880  69.030  1.00  0.00            
ATOM    142  C   HYP    12      45.820  84.950  69.200  1.00  0.00            
ATOM    143  O   HYP    12      44.720  84.480  69.610  1.00  0.00            
ATOM    144  N   GLY    13      46.580  84.450  68.200  1.00  0.00            
ATOM    145  H   GLY    13      47.150  85.180  67.790  1.00  0.00            
ATOM    146  CA  GLY    13      46.130  83.210  67.520  1.00  0.00            
ATOM    147  HA1 GLY    13      46.780  83.190  66.640  1.00  0.00            
ATOM    148  HA2 GLY    13      45.160  83.400  67.070  1.00  0.00            
ATOM    149  C   GLY    13      46.180  81.870  68.260  1.00  0.00            
ATOM    150  O   GLY    13      46.390  81.840  69.470  1.00  0.00            
ATOM    151  N   PRO    14      45.950  80.770  67.540  1.00  0.00            
ATOM    152  CD  PRO    14      45.470  80.680  66.230  1.00  0.00            
ATOM    153  HD1 PRO    14      45.990  81.340  65.530  1.00  0.00            
ATOM    154  HD2 PRO    14      44.410  80.910  66.120  1.00  0.00            
ATOM    155  CG  PRO    14      45.600  79.230  65.850  1.00  0.00            
ATOM    156  HG1 PRO    14      46.600  78.910  65.570  1.00  0.00            
ATOM    157  HG2 PRO    14      44.840  79.060  65.080  1.00  0.00            
ATOM    158  CB  PRO    14      45.300  78.550  67.180  1.00  0.00            
ATOM    159  HB1 PRO    14      45.650  77.530  67.320  1.00  0.00            
ATOM    160  HB2 PRO    14      44.220  78.550  67.350  1.00  0.00            
ATOM    161  CA  PRO    14      45.970  79.480  68.180  1.00  0.00            
ATOM    162  HA  PRO    14      45.390  79.570  69.100  1.00  0.00            
ATOM    163  C   PRO    14      47.360  78.960  68.550  1.00  0.00            
ATOM    164  O   PRO    14      48.360  79.290  67.860  1.00  0.00            
ATOM    165  N   HYP    15      47.550  78.060  69.530  1.00  0.00            
ATOM    166  CD2 HYP    15      46.570  77.640  70.470  1.00  0.00            
ATOM    167 1HD2 HYP    15      45.910  77.030  69.870  1.00  0.00            
ATOM    168 2HD2 HYP    15      46.050  78.520  70.850  1.00  0.00            
ATOM    169  CG  HYP    15      47.310  76.780  71.540  1.00  0.00            
ATOM    170  HG  HYP    15      46.740  75.950  71.970  1.00  0.00            
ATOM    171  OD1 HYP    15      47.860  77.590  72.660  1.00  0.00            
ATOM    172  HD1 HYP    15      47.240  77.730  73.370  1.00  0.00            
ATOM    173  CB  HYP    15      48.420  76.180  70.700  1.00  0.00            
ATOM    174  HB1 HYP    15      48.020  75.300  70.200  1.00  0.00            
ATOM    175  HB2 HYP    15      49.270  76.060  71.380  1.00  0.00            
ATOM    176  CA  HYP    15      48.820  77.290  69.720  1.00  0.00            
ATOM    177  HA  HYP    15      49.610  77.940  70.100  1.00  0.00            
ATOM    178  C   HYP    15      49.230  76.570  68.380  1.00  0.00            
ATOM    179  O   HYP    15      48.350  76.220  67.590  1.00  0.00            
ATOM    180  N   GLY    16      50.520  76.380  68.180  1.00  0.00            
ATOM    181  H   GLY    16      51.180  76.740  68.850  1.00  0.00            
ATOM    182  CA  GLY    16      51.230  75.980  67.000  1.00  0.00            
ATOM    183  HA1 GLY    16      52.280  76.200  67.220  1.00  0.00            
ATOM    184  HA2 GLY    16      51.050  76.610  66.140  1.00  0.00            
ATOM    185  C   GLY    16      51.070  74.500  66.730  1.00  0.00            
ATOM    186  O   GLY    16      50.360  73.850  67.450  1.00  0.00            
ATOM    187  N   PRO    17      51.730  73.890  65.780  1.00  0.00            
ATOM    188  CD  PRO    17      52.780  74.490  65.000  1.00  0.00            
ATOM    189  HD1 PRO    17      53.570  74.750  65.700  1.00  0.00            
ATOM    190  HD2 PRO    17      52.470  75.420  64.540  1.00  0.00            
ATOM    191  CG  PRO    17      53.170  73.490  64.000  1.00  0.00            
ATOM    192  HG1 PRO    17      54.100  73.060  64.380  1.00  0.00            
ATOM    193  HG2 PRO    17      53.320  73.960  63.020  1.00  0.00            
ATOM    194  CB  PRO    17      52.090  72.450  63.950  1.00  0.00            
ATOM    195  HB1 PRO    17      52.430  71.460  63.620  1.00  0.00            
ATOM    196  HB2 PRO    17      51.300  72.940  63.390  1.00  0.00            
ATOM    197  CA  PRO    17      51.820  72.490  65.430  1.00  0.00            
ATOM    198  HA  PRO    17      50.830  72.060  65.580  1.00  0.00            
ATOM    199  C   PRO    17      52.810  71.660  66.280  1.00  0.00            
ATOM    200  O   PRO    17      53.440  72.210  67.170  1.00  0.00            
ATOM    201  N   HYP    18      52.820  70.340  66.060  1.00  0.00            
ATOM    202  CD2 HYP    18      51.810  69.510  65.430  1.00  0.00            
ATOM    203 1HD2 HYP    18      52.200  69.360  64.430  1.00  0.00            
ATOM    204 2HD2 HYP    18      50.810  69.940  65.390  1.00  0.00            
ATOM    205  CG  HYP    18      51.910  68.140  66.070  1.00  0.00            
ATOM    206  HG  HYP    18      51.460  67.360  65.450  1.00  0.00            
ATOM    207  OD1 HYP    18      51.260  68.230  67.310  1.00  0.00            
ATOM    208  HD1 HYP    18      50.850  67.370  67.470  1.00  0.00            
ATOM    209  CB  HYP    18      53.380  68.080  66.320  1.00  0.00            
ATOM    210  HB1 HYP    18      53.830  67.860  65.350  1.00  0.00            
ATOM    211  HB2 HYP    18      53.760  67.410  67.090  1.00  0.00            
ATOM    212  CA  HYP    18      53.710  69.460  66.790  1.00  0.00            
ATOM    213  HA  HYP    18      53.540  69.420  67.860  1.00  0.00            
ATOM    214  C   HYP    18      55.210  69.750  66.600  1.00  0.00            
ATOM    215  O   HYP    18      55.670  70.330  65.630  1.00  0.00            
ATOM    216  N   GLY    19      56.000  69.390  67.630  1.00  0.00            
ATOM    217  H   GLY    19      55.510  69.080  68.460  1.00  0.00            
ATOM    218  CA  GLY    19      57.430  69.470  67.670  1.00  0.00            
ATOM    219  HA1 GLY    19      57.720  69.360  68.720  1.00  0.00            
ATOM    220  HA2 GLY    19      57.840  70.420  67.330  1.00  0.00            
ATOM    221  C   GLY    19      58.100  68.310  66.900  1.00  0.00            
ATOM    222  O   GLY    19      57.430  67.430  66.450  1.00  0.00            
ATOM    223  N   PRO    20      59.440  68.360  66.710  1.00  0.00            
ATOM    224  CD  PRO    20      60.340  69.470  67.080  1.00  0.00            
ATOM    225  HD1 PRO    20      60.370  69.660  68.160  1.00  0.00            
ATOM    226  HD2 PRO    20      60.030  70.390  66.600  1.00  0.00            
ATOM    227  CG  PRO    20      61.770  69.040  66.640  1.00  0.00            
ATOM    228  HG1 PRO    20      62.230  68.480  67.460  1.00  0.00            
ATOM    229  HG2 PRO    20      62.440  69.870  66.430  1.00  0.00            
ATOM    230  CB  PRO    20      61.430  68.090  65.500  1.00  0.00            
ATOM    231  HB1 PRO    20      62.170  67.320  65.290  1.00  0.00            
ATOM    232  HB2 PRO    20      61.200  68.670  64.610  1.00  0.00            
ATOM    233  CA  PRO    20      60.150  67.390  65.950  1.00  0.00            
ATOM    234  HA  PRO    20      59.630  67.170  65.020  1.00  0.00            
ATOM    235  C   PRO    20      60.410  66.030  66.560  1.00  0.00            
ATOM    236  O   PRO    20      60.490  65.970  67.800  1.00  0.00            
ATOM    237  N   HYP    21      60.590  64.960  65.820  1.00  0.00            
ATOM    238  CD2 HYP    21      60.510  64.900  64.330  1.00  0.00            
ATOM    239 1HD2 HYP    21      61.410  65.320  63.890  1.00  0.00            
ATOM    240 2HD2 HYP    21      59.640  65.370  63.880  1.00  0.00            
ATOM    241  CG  HYP    21      60.470  63.400  63.980  1.00  0.00            
ATOM    242  HG  HYP    21      60.990  63.220  63.040  1.00  0.00            
ATOM    243  OD1 HYP    21      59.130  62.900  63.910  1.00  0.00            
ATOM    244  HD1 HYP    21      59.070  61.960  63.720  1.00  0.00            
ATOM    245  CB  HYP    21      61.310  62.850  65.160  1.00  0.00            
ATOM    246  HB1 HYP    21      62.350  63.070  64.920  1.00  0.00            
ATOM    247  HB2 HYP    21      61.250  61.770  65.310  1.00  0.00            
ATOM    248  CA  HYP    21      60.940  63.670  66.310  1.00  0.00            
ATOM    249  HA  HYP    21      60.150  63.150  66.850  1.00  0.00            
ATOM    250  C   HYP    21      62.190  63.720  67.220  1.00  0.00            
ATOM    251  O   HYP    21      63.130  64.460  66.940  1.00  0.00            
ATOM    252  N   GLY    22      62.120  62.920  68.360  1.00  0.00            
ATOM    253  H   GLY    22      61.350  62.270  68.500  1.00  0.00            
ATOM    254  CA  GLY    22      63.240  62.840  69.290  1.00  0.00            
ATOM    255  HA1 GLY    22      63.070  62.270  70.210  1.00  0.00            
ATOM    256  HA2 GLY    22      63.540  63.820  69.650  1.00  0.00            
ATOM    257  C   GLY    22      64.620  62.300  68.710  1.00  0.00            
ATOM    258  O   GLY    22      64.700  62.020  67.540  1.00  0.00            
ATOM    259  N   PRO    23      65.760  62.260  69.450  1.00  0.00            
ATOM    260  CD  PRO    23      65.800  62.750  70.810  1.00  0.00            
ATOM    261  HD1 PRO    23      64.980  62.250  71.330  1.00  0.00            
ATOM    262  HD2 PRO    23      65.660  63.830  70.780  1.00  0.00            
ATOM    263  CG  PRO    23      67.150  62.340  71.300  1.00  0.00            
ATOM    264  HG1 PRO    23      67.110  61.340  71.720  1.00  0.00            
ATOM    265  HG2 PRO    23      67.520  63.030  72.060  1.00  0.00            
ATOM    266  CB  PRO    23      67.970  62.340  69.970  1.00  0.00            
ATOM    267  HB1 PRO    23      68.920  61.810  70.090  1.00  0.00            
ATOM    268  HB2 PRO    23      68.180  63.360  69.660  1.00  0.00            
ATOM    269  CA  PRO    23      67.040  61.790  68.880  1.00  0.00            
ATOM    270  HA  PRO    23      67.320  62.220  67.920  1.00  0.00            
ATOM    271  C   PRO    23      66.970  60.220  68.850  1.00  0.00            
ATOM    272  O   PRO    23      66.010  59.760  69.470  1.00  0.00            
ATOM    273  N   HYP    24      67.920  59.530  68.220  1.00  0.00            
ATOM    274  CD2 HYP    24      69.030  60.090  67.600  1.00  0.00            
ATOM    275 1HD2 HYP    24      69.850  60.270  68.300  1.00  0.00            
ATOM    276 2HD2 HYP    24      68.810  61.100  67.270  1.00  0.00            
ATOM    277  CG  HYP    24      69.300  59.120  66.470  1.00  0.00            
ATOM    278  HG  HYP    24      70.320  59.170  66.070  1.00  0.00            
ATOM    279  OD1 HYP    24      68.350  59.220  65.470  1.00  0.00            
ATOM    280  HD1 HYP    24      68.480  58.430  64.930  1.00  0.00            
ATOM    281  CB  HYP    24      69.190  57.830  67.200  1.00  0.00            
ATOM    282  HB1 HYP    24      70.010  57.680  67.910  1.00  0.00            
ATOM    283  HB2 HYP    24      69.040  57.060  66.450  1.00  0.00            
ATOM    284  CA  HYP    24      67.960  58.100  68.020  1.00  0.00            
ATOM    285  HA  HYP    24      67.130  57.830  67.370  1.00  0.00            
ATOM    286  C   HYP    24      67.910  57.270  69.320  1.00  0.00            
ATOM    287  O   HYP    24      68.160  57.840  70.380  1.00  0.00            
ATOM    288  N   GLY    25      67.440  56.080  69.240  1.00  0.00            
ATOM    289  H   GLY    25      67.040  55.780  68.370  1.00  0.00            
ATOM    290  CA  GLY    25      67.260  55.270  70.430  1.00  0.00            
ATOM    291  HA1 GLY    25      66.540  54.490  70.180  1.00  0.00            
ATOM    292  HA2 GLY    25      66.820  55.860  71.240  1.00  0.00            
ATOM    293  C   GLY    25      68.540  54.630  71.070  1.00  0.00            
ATOM    294  O   GLY    25      69.630  54.750  70.480  1.00  0.00            
ATOM    295  N   PRO    26      68.450  54.090  72.310  1.00  0.00            
ATOM    296  CD  PRO    26      67.390  54.290  73.270  1.00  0.00            
ATOM    297  HD1 PRO    26      66.540  53.710  72.890  1.00  0.00            
ATOM    298  HD2 PRO    26      67.150  55.340  73.480  1.00  0.00            
ATOM    299  CG  PRO    26      67.870  53.660  74.570  1.00  0.00            
ATOM    300  HG1 PRO    26      67.040  53.360  75.210  1.00  0.00            
ATOM    301  HG2 PRO    26      68.460  54.350  75.180  1.00  0.00            
ATOM    302  CB  PRO    26      68.830  52.610  74.120  1.00  0.00            
ATOM    303  HB1 PRO    26      68.300  51.690  73.870  1.00  0.00            
ATOM    304  HB2 PRO    26      69.650  52.500  74.830  1.00  0.00            
ATOM    305  CA  PRO    26      69.470  53.280  72.900  1.00  0.00            
ATOM    306  HA  PRO    26      70.250  53.940  73.270  1.00  0.00            
ATOM    307  C   PRO    26      70.160  52.200  71.990  1.00  0.00            
ATOM    308  O   PRO    26      69.480  51.680  71.060  1.00  0.00            
ATOM    309  N   HYP    27      71.380  51.790  72.320  1.00  0.00            
ATOM    310  CD2 HYP    27      72.310  52.390  73.330  1.00  0.00            
ATOM    311 1HD2 HYP    27      71.990  52.090  74.330  1.00  0.00            
ATOM    312 2HD2 HYP    27      72.350  53.480  73.240  1.00  0.00            
ATOM    313  CG  HYP    27      73.740  51.780  73.090  1.00  0.00            
ATOM    314  HG  HYP    27      74.250  51.450  73.990  1.00  0.00            
ATOM    315  OD1 HYP    27      74.490  52.540  72.210  1.00  0.00            
ATOM    316  HD1 HYP    27      75.080  53.100  72.720  1.00  0.00            
ATOM    317  CB  HYP    27      73.340  50.440  72.430  1.00  0.00            
ATOM    318  HB1 HYP    27      73.130  49.760  73.260  1.00  0.00            
ATOM    319  HB2 HYP    27      74.080  50.020  71.760  1.00  0.00            
ATOM    320  CA  HYP    27      71.980  50.570  71.750  1.00  0.00            
ATOM    321  HA  HYP    27      72.090  50.800  70.690  1.00  0.00            
ATOM    322  C   HYP    27      71.140  49.330  71.880  1.00  0.00            
ATOM    323  O   HYP    27      70.660  49.030  72.960  1.00  0.00            
ATOM    324  N   GLY    28      70.960  48.600  70.740  1.00  0.00            
ATOM    325  H   GLY    28      71.370  49.000  69.920  1.00  0.00            
ATOM    326  CA  GLY    28      70.290  47.300  70.580  1.00  0.00            
ATOM    327  HA1 GLY    28      70.310  46.980  69.540  1.00  0.00            
ATOM    328  HA2 GLY    28      69.260  47.550  70.820  1.00  0.00            
ATOM    329  C   GLY    28      70.810  46.130  71.380  1.00  0.00            
ATOM    330  O   GLY    28      71.750  46.260  72.100  1.00  0.00            
ATOM    331  N   PRO    29      70.200  44.940  71.370  1.00  0.00            
ATOM    332  CD  PRO    29      69.000  44.670  70.610  1.00  0.00            
ATOM    333  HD1 PRO    29      69.300  44.370  69.600  1.00  0.00            
ATOM    334  HD2 PRO    29      68.390  45.570  70.500  1.00  0.00            
ATOM    335  CG  PRO    29      68.220  43.570  71.400  1.00  0.00            
ATOM    336  HG1 PRO    29      67.530  42.900  70.900  1.00  0.00            
ATOM    337  HG2 PRO    29      67.760  43.900  72.330  1.00  0.00            
ATOM    338  CB  PRO    29      69.430  42.790  71.820  1.00  0.00            
ATOM    339  HB1 PRO    29      69.770  42.200  70.970  1.00  0.00            
ATOM    340  HB2 PRO    29      69.210  42.110  72.640  1.00  0.00            
ATOM    341  CA  PRO    29      70.520  43.770  72.210  1.00  0.00            
ATOM    342  HA  PRO    29      70.400  44.010  73.260  1.00  0.00            
ATOM    343  C   PRO    29      71.920  43.120  71.970  1.00  0.00            
ATOM    344  O   PRO    29      72.430  43.160  70.820  1.00  0.00            
ATOM    345  N   HYP    30      72.540  42.450  72.970  1.00  0.00            
ATOM    346  CD2 HYP    30      72.200  42.350  74.400  1.00  0.00            
ATOM    347 1HD2 HYP    30      71.730  41.390  74.630  1.00  0.00            
ATOM    348 2HD2 HYP    30      71.560  43.150  74.750  1.00  0.00            
ATOM    349  CG  HYP    30      73.590  42.410  75.070  1.00  0.00            
ATOM    350  HG  HYP    30      73.600  41.830  75.990  1.00  0.00            
ATOM    351  OD1 HYP    30      74.050  43.730  75.260  1.00  0.00            
ATOM    352  HD1 HYP    30      73.350  44.350  75.020  1.00  0.00            
ATOM    353  CB  HYP    30      74.480  41.650  74.100  1.00  0.00            
ATOM    354  HB1 HYP    30      74.380  40.590  74.330  1.00  0.00            
ATOM    355  HB2 HYP    30      75.540  41.900  74.060  1.00  0.00            
ATOM    356  CA  HYP    30      73.900  41.980  72.720  1.00  0.00            
ATOM    357  HA  HYP    30      74.440  42.840  72.340  1.00  0.00            
ATOM    358  C   HYP    30      74.010  40.840  71.660  1.00  0.00            
ATOM    359  O   HYP    30      73.040  40.090  71.540  1.00  0.00            
ATOM    360  N   GLY    31      75.090  40.740  70.880  1.00  0.00            
ATOM    361  H   GLY    31      75.960  41.200  71.110  1.00  0.00            
ATOM    362  CA  GLY    31      75.110  39.820  69.770  1.00  0.00            
ATOM    363  HA1 GLY    31      75.950  40.010  69.120  1.00  0.00            
ATOM    364  HA2 GLY    31      74.200  39.880  69.170  1.00  0.00            
ATOM    365  C   GLY    31      75.240  38.350  70.190  1.00  0.00            
ATOM    366  O   GLY    31      75.360  38.100  71.350  1.00  0.00            
ATOM    367  N   PRO    32      75.310  37.380  69.190  1.00  0.00            
ATOM    368  CD  PRO    32      75.160  37.600  67.760  1.00  0.00            
ATOM    369  HD1 PRO    32      75.910  38.270  67.350  1.00  0.00            
ATOM    370  HD2 PRO    32      74.150  37.940  67.540  1.00  0.00            
ATOM    371  CG  PRO    32      75.240  36.220  67.150  1.00  0.00            
ATOM    372  HG1 PRO    32      76.300  36.060  66.970  1.00  0.00            
ATOM    373  HG2 PRO    32      74.530  36.180  66.320  1.00  0.00            
ATOM    374  CB  PRO    32      74.670  35.230  68.260  1.00  0.00            
ATOM    375  HB1 PRO    32      75.110  34.240  68.110  1.00  0.00            
ATOM    376  HB2 PRO    32      73.590  35.330  68.340  1.00  0.00            
ATOM    377  CA  PRO    32      75.460  35.900  69.420  1.00  0.00            
ATOM    378  HA  PRO    32      74.850  35.620  70.280  1.00  0.00            
ATOM    379  C   PRO    32      76.940  35.480  69.620  1.00  0.00            
ATOM    380  O   PRO    32      77.870  36.200  69.220  1.00  0.00            
ATOM    381  N   HYP    33      77.250  34.290  70.120  1.00  0.00            
ATOM    382  CD2 HYP    33      76.340  33.250  70.630  1.00  0.00            
ATOM    383 1HD2 HYP    33      76.220  32.450  69.900  1.00  0.00            
ATOM    384 2HD2 HYP    33      75.430  33.770  70.930  1.00  0.00            
ATOM    385  CG  HYP    33      77.040  32.680  71.870  1.00  0.00            
ATOM    386  HG  HYP    33      76.650  31.670  72.020  1.00  0.00            
ATOM    387  OD1 HYP    33      76.980  33.410  73.060  1.00  0.00            
ATOM    388  HD1 HYP    33      77.230  32.910  73.850  1.00  0.00            
ATOM    389  CB  HYP    33      78.420  32.600  71.310  1.00  0.00            
ATOM    390  HB1 HYP    33      78.430  31.730  70.670  1.00  0.00            
ATOM    391  HB2 HYP    33      79.150  32.490  72.120  1.00  0.00            
ATOM    392  CA  HYP    33      78.630  33.910  70.630  1.00  0.00            
ATOM    393  HA  HYP    33      78.880  34.700  71.340  1.00  0.00            
ATOM    394  C   HYP    33      79.710  33.770  69.510  1.00  0.00            
ATOM    395  O   HYP    33      79.380  33.390  68.410  1.00  0.00            
ATOM    396  N   GLY    34      81.000  34.090  69.790  1.00  0.00            
ATOM    397  H   GLY    34      81.270  34.390  70.720  1.00  0.00            
ATOM    398  CA  GLY    34      82.090  34.130  68.830  1.00  0.00            
ATOM    399  HA1 GLY    34      82.900  34.710  69.270  1.00  0.00            
ATOM    400  HA2 GLY    34      81.730  34.730  67.990  1.00  0.00            
ATOM    401  C   GLY    34      82.580  32.780  68.360  1.00  0.00            
ATOM    402  O   GLY    34      82.390  31.840  69.170  1.00  0.00            
ATOM    403  N   PRO    35      83.270  32.700  67.240  1.00  0.00            
ATOM    404  CD  PRO    35      83.510  33.680  66.200  1.00  0.00            
ATOM    405  HD1 PRO    35      83.760  34.660  66.590  1.00  0.00            
ATOM    406  HD2 PRO    35      82.700  33.680  65.460  1.00  0.00            
ATOM    407  CG  PRO    35      84.810  33.110  65.450  1.00  0.00            
ATOM    408  HG1 PRO    35      85.730  33.200  66.040  1.00  0.00            
ATOM    409  HG2 PRO    35      84.850  33.450  64.420  1.00  0.00            
ATOM    410  CB  PRO    35      84.440  31.580  65.400  1.00  0.00            
ATOM    411  HB1 PRO    35      85.270  30.950  65.100  1.00  0.00            
ATOM    412  HB2 PRO    35      83.610  31.490  64.700  1.00  0.00            
ATOM    413  CA  PRO    35      83.920  31.430  66.840  1.00  0.00            
ATOM    414  HA  PRO    35      83.240  30.580  66.900  1.00  0.00            
ATOM    415  C   PRO    35      85.100  30.920  67.760  1.00  0.00            
ATOM    416  O   PRO    35      85.730  31.770  68.360  1.00  0.00            
ATOM    417  N   HYP    36      85.290  29.610  67.810  1.00  0.00            
ATOM    418  CD2 HYP    36      84.450  28.500  67.400  1.00  0.00            
ATOM    419 1HD2 HYP    36      84.680  28.320  66.350  1.00  0.00            
ATOM    420 2HD2 HYP    36      83.430  28.850  67.530  1.00  0.00            
ATOM    421  CG  HYP    36      84.800  27.330  68.270  1.00  0.00            
ATOM    422  HG  HYP    36      84.400  26.370  67.920  1.00  0.00            
ATOM    423  OD1 HYP    36      84.210  27.580  69.520  1.00  0.00            
ATOM    424  HD1 HYP    36      83.270  27.400  69.580  1.00  0.00            
ATOM    425  CB  HYP    36      86.310  27.510  68.540  1.00  0.00            
ATOM    426  HB1 HYP    36      86.820  27.190  67.640  1.00  0.00            
ATOM    427  HB2 HYP    36      86.650  27.140  69.510  1.00  0.00            
ATOM    428  CA  HYP    36      86.390  29.050  68.650  1.00  0.00            
ATOM    429  HA  HYP    36      86.150  29.400  69.650  1.00  0.00            
ATOM    430  C   HYP    36      87.790  29.580  68.320  1.00  0.00            
ATOM    431  O   HYP    36      88.060  29.870  67.160  1.00  0.00            
ATOM    432  N   GLY    37      88.660  29.700  69.310  1.00  0.00            
ATOM    433  H   GLY    37      88.310  29.340  70.180  1.00  0.00            
ATOM    434  CA  GLY    37      90.080  30.060  69.050  1.00  0.00            
ATOM    435  HA1 GLY    37      90.630  30.360  69.940  1.00  0.00            
ATOM    436  HA2 GLY    37      89.980  31.000  68.500  1.00  0.00            
ATOM    437  C   GLY    37      90.880  29.090  68.220  1.00  0.00            
ATOM    438  O   GLY    37      90.490  27.910  68.020  1.00  0.00            
ATOM    439  N   PRO    38      92.030  29.540  67.760  1.00  0.00            
ATOM    440  CD  PRO    38      92.540  30.910  67.860  1.00  0.00            
ATOM    441  HD1 PRO    38      92.550  31.370  68.850  1.00  0.00            
ATOM    442  HD2 PRO    38      91.890  31.570  67.280  1.00  0.00            
ATOM    443  CG  PRO    38      93.770  30.800  66.970  1.00  0.00            
ATOM    444  HG1 PRO    38      94.750  30.730  67.450  1.00  0.00            
ATOM    445  HG2 PRO    38      93.930  31.710  66.390  1.00  0.00            
ATOM    446  CB  PRO    38      93.540  29.690  65.970  1.00  0.00            
ATOM    447  HB1 PRO    38      94.400  29.290  65.430  1.00  0.00            
ATOM    448  HB2 PRO    38      92.730  29.940  65.280  1.00  0.00            
ATOM    449  CA  PRO    38      92.840  28.690  66.910  1.00  0.00            
ATOM    450  HA  PRO    38      92.260  28.040  66.260  1.00  0.00            
ATOM    451  C   PRO    38      93.910  27.810  67.640  1.00  0.00            
ATOM    452  O   PRO    38      94.150  27.830  68.900  1.00  0.00            
ATOM    453  N   HYP    39      94.610  26.930  66.950  1.00  0.00            
ATOM    454  CD2 HYP    39      94.420  26.470  65.610  1.00  0.00            
ATOM    455 1HD2 HYP    39      95.100  26.990  64.940  1.00  0.00            
ATOM    456 2HD2 HYP    39      93.360  26.570  65.380  1.00  0.00            
ATOM    457  CG  HYP    39      94.880  24.970  65.580  1.00  0.00            
ATOM    458  HG  HYP    39      95.210  24.700  64.580  1.00  0.00            
ATOM    459  OD1 HYP    39      93.810  24.100  65.880  1.00  0.00            
ATOM    460  HD1 HYP    39      94.230  23.280  66.160  1.00  0.00            
ATOM    461  CB  HYP    39      95.950  24.960  66.630  1.00  0.00            
ATOM    462  HB1 HYP    39      96.890  25.180  66.120  1.00  0.00            
ATOM    463  HB2 HYP    39      96.010  23.980  67.110  1.00  0.00            
ATOM    464  CA  HYP    39      95.540  26.030  67.600  1.00  0.00            
ATOM    465  HA  HYP    39      94.860  25.650  68.350  1.00  0.00            
ATOM    466  C   HYP    39      96.710  26.630  68.390  1.00  0.00            
ATOM    467  O   HYP    39      97.240  27.700  68.100  1.00  0.00            
ATOM    468  N   GLY    40      97.140  25.930  69.450  1.00  0.00            
ATOM    469  H   GLY    40      96.550  25.170  69.740  1.00  0.00            
ATOM    470  CA  GLY    40      98.370  26.200  70.150  1.00  0.00            
ATOM    471  HA1 GLY    40      98.350  25.760  71.150  1.00  0.00            
ATOM    472  HA2 GLY    40      98.490  27.280  70.220  1.00  0.00            
ATOM    473  C   GLY    40      99.660  25.790  69.410  1.00  0.00            
ATOM    474  O   GLY    40      99.680  24.980  68.440  1.00  0.00            
ATOM    475  N   NH2    41     100.830  26.220  69.820  1.00  0.00            
ATOM    476  H1  NH2    41     100.860  26.890  70.570  1.00  0.00            
ATOM    477  H2  NH2    41     101.650  26.050  69.260  1.00  0.00            
ATOM    478  CH3 ACE    42      30.620 111.680  63.890  1.00  0.00            
ATOM    479 1HH3 ACE    42      29.930 111.680  64.740  1.00  0.00            
ATOM    480 2HH3 ACE    42      31.560 112.090  64.240  1.00  0.00            
ATOM    481 3HH3 ACE    42      30.220 112.300  63.080  1.00  0.00            
ATOM    482  C   ACE    42      30.740 110.180  63.560  1.00  0.00            
ATOM    483  O   ACE    42      30.670 109.400  64.530  1.00  0.00            
ATOM    484  N   PRO    43      31.120 109.840  62.290  1.00  0.00            
ATOM    485  CD  PRO    43      31.180 110.680  61.180  1.00  0.00            
ATOM    486  HD1 PRO    43      32.170 111.060  60.940  1.00  0.00            
ATOM    487  HD2 PRO    43      30.420 111.460  61.200  1.00  0.00            
ATOM    488  CG  PRO    43      30.780 109.730  60.040  1.00  0.00            
ATOM    489  HG1 PRO    43      31.070 110.250  59.130  1.00  0.00            
ATOM    490  HG2 PRO    43      29.720 109.510  60.060  1.00  0.00            
ATOM    491  CB  PRO    43      31.510 108.450  60.410  1.00  0.00            
ATOM    492  HB1 PRO    43      32.590 108.530  60.240  1.00  0.00            
ATOM    493  HB2 PRO    43      31.150 107.570  59.870  1.00  0.00            
ATOM    494  CA  PRO    43      31.250 108.380  61.890  1.00  0.00            
ATOM    495  HA  PRO    43      30.290 107.860  62.040  1.00  0.00            
ATOM    496  C   PRO    43      32.360 107.700  62.740  1.00  0.00            
ATOM    497  O   PRO    43      33.490 108.200  62.780  1.00  0.00            
ATOM    498  N   HYP    44      32.170 106.470  63.260  1.00  0.00            
ATOM    499  CD2 HYP    44      30.930 105.750  63.440  1.00  0.00            
ATOM    500 1HD2 HYP    44      30.350 105.590  62.530  1.00  0.00            
ATOM    501 2HD2 HYP    44      30.320 106.090  64.270  1.00  0.00            
ATOM    502  CG  HYP    44      31.450 104.320  63.680  1.00  0.00            
ATOM    503  HG  HYP    44      31.740 103.910  62.710  1.00  0.00            
ATOM    504  OD1 HYP    44      30.520 103.520  64.330  1.00  0.00            
ATOM    505  HD1 HYP    44      30.140 103.950  65.090  1.00  0.00            
ATOM    506  CB  HYP    44      32.710 104.510  64.540  1.00  0.00            
ATOM    507  HB1 HYP    44      33.420 103.690  64.390  1.00  0.00            
ATOM    508  HB2 HYP    44      32.440 104.800  65.560  1.00  0.00            
ATOM    509  CA  HYP    44      33.280 105.680  63.850  1.00  0.00            
ATOM    510  HA  HYP    44      33.740 106.350  64.560  1.00  0.00            
ATOM    511  C   HYP    44      34.320 105.320  62.730  1.00  0.00            
ATOM    512  O   HYP    44      33.990 105.360  61.560  1.00  0.00            
ATOM    513  N   GLY    45      35.540 105.120  63.230  1.00  0.00            
ATOM    514  H   GLY    45      35.630 105.230  64.230  1.00  0.00            
ATOM    515  CA  GLY    45      36.720 104.790  62.410  1.00  0.00            
ATOM    516  HA1 GLY    45      37.600 105.090  62.980  1.00  0.00            
ATOM    517  HA2 GLY    45      36.610 105.330  61.470  1.00  0.00            
ATOM    518  C   GLY    45      36.880 103.320  61.900  1.00  0.00            
ATOM    519  O   GLY    45      35.850 102.650  62.110  1.00  0.00            
ATOM    520  N   PRO    46      38.000 102.870  61.310  1.00  0.00            
ATOM    521  CD  PRO    46      39.170 103.710  60.960  1.00  0.00            
ATOM    522  HD1 PRO    46      39.740 103.860  61.880  1.00  0.00            
ATOM    523  HD2 PRO    46      38.910 104.670  60.500  1.00  0.00            
ATOM    524  CG  PRO    46      39.940 102.820  59.970  1.00  0.00            
ATOM    525  HG1 PRO    46      40.690 102.280  60.540  1.00  0.00            
ATOM    526  HG2 PRO    46      40.560 103.400  59.290  1.00  0.00            
ATOM    527  CB  PRO    46      38.870 101.830  59.360  1.00  0.00            
ATOM    528  HB1 PRO    46      39.220 100.860  59.000  1.00  0.00            
ATOM    529  HB2 PRO    46      38.320 102.460  58.660  1.00  0.00            
ATOM    530  CA  PRO    46      38.010 101.560  60.590  1.00  0.00            
ATOM    531  HA  PRO    46      37.010 101.320  60.220  1.00  0.00            
ATOM    532  C   PRO    46      38.400 100.360  61.450  1.00  0.00            
ATOM    533  O   PRO    46      38.880 100.580  62.570  1.00  0.00            
ATOM    534  N   HYP    47      38.130  99.080  61.050  1.00  0.00            
ATOM    535  CD2 HYP    47      37.240  98.690  59.960  1.00  0.00            
ATOM    536 1HD2 HYP    47      37.780  98.600  59.010  1.00  0.00            
ATOM    537 2HD2 HYP    47      36.400  99.320  59.670  1.00  0.00            
ATOM    538  CG  HYP    47      36.610  97.370  60.400  1.00  0.00            
ATOM    539  HG  HYP    47      36.390  96.740  59.530  1.00  0.00            
ATOM    540  OD1 HYP    47      35.490  97.610  61.120  1.00  0.00            
ATOM    541  HD1 HYP    47      34.800  96.960  60.970  1.00  0.00            
ATOM    542  CB  HYP    47      37.760  96.720  61.260  1.00  0.00            
ATOM    543  HB1 HYP    47      38.430  96.350  60.490  1.00  0.00            
ATOM    544  HB2 HYP    47      37.340  96.000  61.960  1.00  0.00            
ATOM    545  CA  HYP    47      38.410  97.880  61.990  1.00  0.00            
ATOM    546  HA  HYP    47      37.860  97.910  62.930  1.00  0.00            
ATOM    547  C   HYP    47      39.910  97.740  62.300  1.00  0.00            
ATOM    548  O   HYP    47      40.780  98.240  61.600  1.00  0.00            
ATOM    549  N   GLY    48      40.170  97.030  63.440  1.00  0.00            
ATOM    550  H   GLY    48      39.420  96.820  64.080  1.00  0.00            
ATOM    551  CA  GLY    48      41.510  96.810  63.900  1.00  0.00            
ATOM    552  HA1 GLY    48      41.470  96.570  64.960  1.00  0.00            
ATOM    553  HA2 GLY    48      42.080  97.730  63.760  1.00  0.00            
ATOM    554  C   GLY    48      42.330  95.720  63.260  1.00  0.00            
ATOM    555  O   GLY    48      41.670  94.820  62.640  1.00  0.00            
ATOM    556  N   PRO    49      43.690  95.650  63.380  1.00  0.00            
ATOM    557  CD  PRO    49      44.520  96.660  64.060  1.00  0.00            
ATOM    558  HD1 PRO    49      44.670  96.380  65.100  1.00  0.00            
ATOM    559  HD2 PRO    49      44.180  97.690  64.040  1.00  0.00            
ATOM    560  CG  PRO    49      45.800  96.580  63.260  1.00  0.00            
ATOM    561  HG1 PRO    49      46.600  97.070  63.810  1.00  0.00            
ATOM    562  HG2 PRO    49      45.640  97.090  62.320  1.00  0.00            
ATOM    563  CB  PRO    49      45.940  95.060  63.060  1.00  0.00            
ATOM    564  HB1 PRO    49      46.430  94.610  63.920  1.00  0.00            
ATOM    565  HB2 PRO    49      46.520  94.870  62.150  1.00  0.00            
ATOM    566  CA  PRO    49      44.520  94.580  62.880  1.00  0.00            
ATOM    567  HA  PRO    49      44.340  94.500  61.810  1.00  0.00            
ATOM    568  C   PRO    49      44.290  93.180  63.450  1.00  0.00            
ATOM    569  O   PRO    49      43.790  93.050  64.540  1.00  0.00            
ATOM    570  N   HYP    50      44.570  92.160  62.640  1.00  0.00            
ATOM    571  CD2 HYP    50      44.900  92.230  61.200  1.00  0.00            
ATOM    572 1HD2 HYP    50      45.970  92.410  61.120  1.00  0.00            
ATOM    573 2HD2 HYP    50      44.230  92.880  60.640  1.00  0.00            
ATOM    574  CG  HYP    50      44.770  90.780  60.790  1.00  0.00            
ATOM    575  HG  HYP    50      45.460  90.720  59.950  1.00  0.00            
ATOM    576  OD1 HYP    50      43.400  90.560  60.430  1.00  0.00            
ATOM    577  HD1 HYP    50      43.180  89.620  60.370  1.00  0.00            
ATOM    578  CB  HYP    50      45.160  89.950  61.980  1.00  0.00            
ATOM    579  HB1 HYP    50      46.250  89.880  61.970  1.00  0.00            
ATOM    580  HB2 HYP    50      44.630  89.000  62.000  1.00  0.00            
ATOM    581  CA  HYP    50      44.610  90.810  63.120  1.00  0.00            
ATOM    582  HA  HYP    50      43.620  90.510  63.460  1.00  0.00            
ATOM    583  C   HYP    50      45.610  90.910  64.310  1.00  0.00            
ATOM    584  O   HYP    50      46.670  91.610  64.230  1.00  0.00            
ATOM    585  N   GLY    51      45.390  90.150  65.320  1.00  0.00            
ATOM    586  H   GLY    51      44.520  89.630  65.290  1.00  0.00            
ATOM    587  CA  GLY    51      46.020  90.060  66.660  1.00  0.00            
ATOM    588  HA1 GLY    51      45.370  89.500  67.330  1.00  0.00            
ATOM    589  HA2 GLY    51      46.170  91.070  67.030  1.00  0.00            
ATOM    590  C   GLY    51      47.420  89.410  66.560  1.00  0.00            
ATOM    591  O   GLY    51      47.700  88.830  65.560  1.00  0.00            
ATOM    592  N   PRO    52      48.270  89.450  67.610  1.00  0.00            
ATOM    593  CD  PRO    52      48.030  90.430  68.700  1.00  0.00            
ATOM    594  HD1 PRO    52      47.230  90.020  69.310  1.00  0.00            
ATOM    595  HD2 PRO    52      47.830  91.470  68.430  1.00  0.00            
ATOM    596  CG  PRO    52      49.300  90.410  69.440  1.00  0.00            
ATOM    597  HG1 PRO    52      49.170  90.550  70.510  1.00  0.00            
ATOM    598  HG2 PRO    52      49.860  91.190  68.930  1.00  0.00            
ATOM    599  CB  PRO    52      49.960  89.030  69.180  1.00  0.00            
ATOM    600  HB1 PRO    52      49.500  88.310  69.860  1.00  0.00            
ATOM    601  HB2 PRO    52      51.050  89.090  69.270  1.00  0.00            
ATOM    602  CA  PRO    52      49.540  88.750  67.740  1.00  0.00            
ATOM    603  HA  PRO    52      50.180  89.300  67.060  1.00  0.00            
ATOM    604  C   PRO    52      49.510  87.200  67.430  1.00  0.00            
ATOM    605  O   PRO    52      48.560  86.440  67.680  1.00  0.00            
ATOM    606  N   HYP    53      50.710  86.660  67.070  1.00  0.00            
ATOM    607  CD2 HYP    53      51.850  87.390  66.460  1.00  0.00            
ATOM    608 1HD2 HYP    53      52.530  87.770  67.240  1.00  0.00            
ATOM    609 2HD2 HYP    53      51.610  88.230  65.810  1.00  0.00            
ATOM    610  CG  HYP    53      52.650  86.370  65.620  1.00  0.00            
ATOM    611  HG  HYP    53      53.700  86.570  65.820  1.00  0.00            
ATOM    612  OD1 HYP    53      52.390  86.330  64.220  1.00  0.00            
ATOM    613  HD1 HYP    53      52.960  86.980  63.810  1.00  0.00            
ATOM    614  CB  HYP    53      52.290  85.170  66.440  1.00  0.00            
ATOM    615  HB1 HYP    53      53.000  85.120  67.270  1.00  0.00            
ATOM    616  HB2 HYP    53      52.500  84.270  65.870  1.00  0.00            
ATOM    617  CA  HYP    53      50.850  85.190  66.940  1.00  0.00            
ATOM    618  HA  HYP    53      50.220  84.870  66.110  1.00  0.00            
ATOM    619  C   HYP    53      50.780  84.360  68.230  1.00  0.00            
ATOM    620  O   HYP    53      51.260  84.810  69.310  1.00  0.00            
ATOM    621  N   GLY    54      50.210  83.140  68.070  1.00  0.00            
ATOM    622  H   GLY    54      50.190  82.800  67.120  1.00  0.00            
ATOM    623  CA  GLY    54      49.910  82.230  69.120  1.00  0.00            
ATOM    624  HA1 GLY    54      49.310  81.450  68.650  1.00  0.00            
ATOM    625  HA2 GLY    54      49.380  82.600  69.990  1.00  0.00            
ATOM    626  C   GLY    54      51.220  81.530  69.640  1.00  0.00            
ATOM    627  O   GLY    54      52.270  81.730  69.050  1.00  0.00            
ATOM    628  N   PRO    55      51.100  80.660  70.620  1.00  0.00            
ATOM    629  CD  PRO    55      49.860  80.520  71.490  1.00  0.00            
ATOM    630  HD1 PRO    55      49.070  79.970  70.970  1.00  0.00            
ATOM    631  HD2 PRO    55      49.460  81.510  71.720  1.00  0.00            
ATOM    632  CG  PRO    55      50.290  79.750  72.720  1.00  0.00            
ATOM    633  HG1 PRO    55      50.260  78.670  72.540  1.00  0.00            
ATOM    634  HG2 PRO    55      49.710  80.010  73.610  1.00  0.00            
ATOM    635  CB  PRO    55      51.720  80.090  72.890  1.00  0.00            
ATOM    636  HB1 PRO    55      52.210  79.400  73.570  1.00  0.00            
ATOM    637  HB2 PRO    55      51.970  81.100  73.220  1.00  0.00            
ATOM    638  CA  PRO    55      52.230  80.120  71.430  1.00  0.00            
ATOM    639  HA  PRO    55      53.020  80.880  71.380  1.00  0.00            
ATOM    640  C   PRO    55      52.700  78.760  70.920  1.00  0.00            
ATOM    641  O   PRO    55      52.000  78.190  70.060  1.00  0.00            
ATOM    642  N   HYP    56      53.730  78.160  71.520  1.00  0.00            
ATOM    643  CD2 HYP    56      54.660  78.640  72.550  1.00  0.00            
ATOM    644 1HD2 HYP    56      54.280  78.490  73.560  1.00  0.00            
ATOM    645 2HD2 HYP    56      54.820  79.710  72.400  1.00  0.00            
ATOM    646  CG  HYP    56      55.960  77.890  72.340  1.00  0.00            
ATOM    647  HG  HYP    56      56.520  77.670  73.250  1.00  0.00            
ATOM    648  OD1 HYP    56      56.840  78.670  71.500  1.00  0.00            
ATOM    649  HD1 HYP    56      57.490  78.130  71.050  1.00  0.00            
ATOM    650  CB  HYP    56      55.540  76.610  71.630  1.00  0.00            
ATOM    651  HB1 HYP    56      55.290  75.940  72.450  1.00  0.00            
ATOM    652  HB2 HYP    56      56.250  76.200  70.910  1.00  0.00            
ATOM    653  CA  HYP    56      54.310  76.940  70.830  1.00  0.00            
ATOM    654  HA  HYP    56      54.700  77.000  69.810  1.00  0.00            
ATOM    655  C   HYP    56      53.340  75.780  70.950  1.00  0.00            
ATOM    656  O   HYP    56      52.520  75.710  71.890  1.00  0.00            
ATOM    657  N   GLY    57      53.280  74.850  69.950  1.00  0.00            
ATOM    658  H   GLY    57      53.860  75.030  69.140  1.00  0.00            
ATOM    659  CA  GLY    57      52.410  73.670  69.880  1.00  0.00            
ATOM    660  HA1 GLY    57      52.410  73.280  68.860  1.00  0.00            
ATOM    661  HA2 GLY    57      51.370  73.910  70.100  1.00  0.00            
ATOM    662  C   GLY    57      52.760  72.490  70.830  1.00  0.00            
ATOM    663  O   GLY    57      53.360  72.610  71.830  1.00  0.00            
ATOM    664  N   PRO    58      52.320  71.280  70.460  1.00  0.00            
ATOM    665  CD  PRO    58      51.140  71.050  69.610  1.00  0.00            
ATOM    666  HD1 PRO    58      51.570  70.910  68.620  1.00  0.00            
ATOM    667  HD2 PRO    58      50.380  71.820  69.670  1.00  0.00            
ATOM    668  CG  PRO    58      50.470  69.760  70.100  1.00  0.00            
ATOM    669  HG1 PRO    58      49.900  69.210  69.350  1.00  0.00            
ATOM    670  HG2 PRO    58      49.760  70.000  70.900  1.00  0.00            
ATOM    671  CB  PRO    58      51.660  68.990  70.680  1.00  0.00            
ATOM    672  HB1 PRO    58      52.120  68.390  69.900  1.00  0.00            
ATOM    673  HB2 PRO    58      51.400  68.220  71.410  1.00  0.00            
ATOM    674  CA  PRO    58      52.600  70.040  71.220  1.00  0.00            
ATOM    675  HA  PRO    58      52.360  70.280  72.260  1.00  0.00            
ATOM    676  C   PRO    58      54.060  69.490  71.170  1.00  0.00            
ATOM    677  O   PRO    58      54.790  69.660  70.220  1.00  0.00            
ATOM    678  N   HYP    59      54.540  68.640  72.090  1.00  0.00            
ATOM    679  CD2 HYP    59      53.980  68.400  73.470  1.00  0.00            
ATOM    680 1HD2 HYP    59      53.120  67.730  73.530  1.00  0.00            
ATOM    681 2HD2 HYP    59      53.520  69.360  73.700  1.00  0.00            
ATOM    682  CG  HYP    59      55.140  67.960  74.400  1.00  0.00            
ATOM    683  HG  HYP    59      54.770  67.240  75.130  1.00  0.00            
ATOM    684  OD1 HYP    59      55.740  69.100  74.940  1.00  0.00            
ATOM    685  HD1 HYP    59      56.600  68.970  75.350  1.00  0.00            
ATOM    686  CB  HYP    59      56.090  67.270  73.390  1.00  0.00            
ATOM    687  HB1 HYP    59      55.700  66.250  73.370  1.00  0.00            
ATOM    688  HB2 HYP    59      57.140  67.370  73.670  1.00  0.00            
ATOM    689  CA  HYP    59      55.840  67.960  72.020  1.00  0.00            
ATOM    690  HA  HYP    59      56.630  68.690  71.860  1.00  0.00            
ATOM    691  C   HYP    59      55.780  66.880  70.990  1.00  0.00            
ATOM    692  O   HYP    59      54.770  66.180  70.850  1.00  0.00            
ATOM    693  N   GLY    60      56.940  66.750  70.350  1.00  0.00            
ATOM    694  H   GLY    60      57.650  67.450  70.510  1.00  0.00            
ATOM    695  CA  GLY    60      57.150  65.830  69.210  1.00  0.00            
ATOM    696  HA1 GLY    60      58.190  65.920  68.880  1.00  0.00            
ATOM    697  HA2 GLY    60      56.510  66.070  68.360  1.00  0.00            
ATOM    698  C   GLY    60      57.020  64.360  69.570  1.00  0.00            
ATOM    699  O   GLY    60      57.090  63.990  70.720  1.00  0.00            
ATOM    700  N   PRO    61      57.040  63.530  68.540  1.00  0.00            
ATOM    701  CD  PRO    61      57.000  63.920  67.130  1.00  0.00            
ATOM    702  HD1 PRO    61      57.820  64.600  66.900  1.00  0.00            
ATOM    703  HD2 PRO    61      56.040  64.430  66.980  1.00  0.00            
ATOM    704  CG  PRO    61      56.960  62.590  66.380  1.00  0.00            
ATOM    705  HG1 PRO    61      57.990  62.300  66.190  1.00  0.00            
ATOM    706  HG2 PRO    61      56.420  62.720  65.440  1.00  0.00            
ATOM    707  CB  PRO    61      56.270  61.690  67.380  1.00  0.00            
ATOM    708  HB1 PRO    61      56.520  60.690  67.030  1.00  0.00            
ATOM    709  HB2 PRO    61      55.210  61.930  67.360  1.00  0.00            
ATOM    710  CA  PRO    61      56.990  62.120  68.670  1.00  0.00            
ATOM    711  HA  PRO    61      56.350  61.800  69.490  1.00  0.00            
ATOM    712  C   PRO    61      58.360  61.410  68.840  1.00  0.00            
ATOM    713  O   PRO    61      59.410  62.020  68.750  1.00  0.00            
ATOM    714  N   HYP    62      58.340  60.040  69.130  1.00  0.00            
ATOM    715  CD2 HYP    62      57.140  59.210  69.270  1.00  0.00            
ATOM    716 1HD2 HYP    62      56.870  58.900  68.260  1.00  0.00            
ATOM    717 2HD2 HYP    62      56.320  59.830  69.650  1.00  0.00            
ATOM    718  CG  HYP    62      57.590  57.990  70.160  1.00  0.00            
ATOM    719  HG  HYP    62      57.050  57.080  69.900  1.00  0.00            
ATOM    720  OD1 HYP    62      57.610  58.230  71.500  1.00  0.00            
ATOM    721  HD1 HYP    62      57.910  57.440  71.950  1.00  0.00            
ATOM    722  CB  HYP    62      58.920  57.720  69.530  1.00  0.00            
ATOM    723  HB1 HYP    62      58.850  57.110  68.630  1.00  0.00            
ATOM    724  HB2 HYP    62      59.600  57.220  70.220  1.00  0.00            
ATOM    725  CA  HYP    62      59.510  59.170  69.370  1.00  0.00            
ATOM    726  HA  HYP    62      60.060  59.490  70.250  1.00  0.00            
ATOM    727  C   HYP    62      60.560  59.160  68.240  1.00  0.00            
ATOM    728  O   HYP    62      60.180  58.960  67.090  1.00  0.00            
ATOM    729  N   GLY    63      61.840  59.330  68.570  1.00  0.00            
ATOM    730  H   GLY    63      62.100  59.400  69.550  1.00  0.00            
ATOM    731  CA  GLY    63      62.920  59.350  67.600  1.00  0.00            
ATOM    732  HA1 GLY    63      63.870  59.530  68.090  1.00  0.00            
ATOM    733  HA2 GLY    63      62.730  60.220  66.970  1.00  0.00            
ATOM    734  C   GLY    63      63.060  58.090  66.760  1.00  0.00            
ATOM    735  O   GLY    63      62.330  57.070  66.980  1.00  0.00            
ATOM    736  N   PRO    64      64.120  58.050  65.930  1.00  0.00            
ATOM    737  CD  PRO    64      64.970  59.110  65.490  1.00  0.00            
ATOM    738  HD1 PRO    64      65.890  58.940  66.050  1.00  0.00            
ATOM    739  HD2 PRO    64      64.570  60.120  65.580  1.00  0.00            
ATOM    740  CG  PRO    64      65.220  58.820  64.050  1.00  0.00            
ATOM    741  HG1 PRO    64      65.980  59.410  63.550  1.00  0.00            
ATOM    742  HG2 PRO    64      64.350  59.120  63.460  1.00  0.00            
ATOM    743  CB  PRO    64      65.320  57.300  64.020  1.00  0.00            
ATOM    744  HB1 PRO    64      66.340  57.010  64.290  1.00  0.00            
ATOM    745  HB2 PRO    64      65.020  56.870  63.070  1.00  0.00            
ATOM    746  CA  PRO    64      64.410  56.850  65.180  1.00  0.00            
ATOM    747  HA  PRO    64      63.460  56.520  64.760  1.00  0.00            
ATOM    748  C   PRO    64      65.200  55.770  65.990  1.00  0.00            
ATOM    749  O   PRO    64      65.600  56.000  67.110  1.00  0.00            
ATOM    750  N   HYP    65      65.180  54.470  65.450  1.00  0.00            
ATOM    751  CD2 HYP    65      64.510  54.110  64.170  1.00  0.00            
ATOM    752 1HD2 HYP    65      65.110  54.310  63.290  1.00  0.00            
ATOM    753 2HD2 HYP    65      63.540  54.570  63.970  1.00  0.00            
ATOM    754  CG  HYP    65      64.300  52.580  64.190  1.00  0.00            
ATOM    755  HG  HYP    65      64.210  52.160  63.190  1.00  0.00            
ATOM    756  OD1 HYP    65      63.230  52.240  65.020  1.00  0.00            
ATOM    757  HD1 HYP    65      63.190  51.280  65.060  1.00  0.00            
ATOM    758  CB  HYP    65      65.650  52.190  64.880  1.00  0.00            
ATOM    759  HB1 HYP    65      66.420  52.410  64.130  1.00  0.00            
ATOM    760  HB2 HYP    65      65.800  51.170  65.210  1.00  0.00            
ATOM    761  CA  HYP    65      65.770  53.230  66.020  1.00  0.00            
ATOM    762  HA  HYP    65      65.240  52.890  66.910  1.00  0.00            
ATOM    763  C   HYP    65      67.170  53.570  66.440  1.00  0.00            
ATOM    764  O   HYP    65      67.930  54.270  65.700  1.00  0.00            
ATOM    765  N   GLY    66      67.620  52.990  67.560  1.00  0.00            
ATOM    766  H   GLY    66      66.870  52.510  68.030  1.00  0.00            
ATOM    767  CA  GLY    66      69.020  53.140  68.080  1.00  0.00            
ATOM    768  HA1 GLY    66      69.140  52.770  69.090  1.00  0.00            
ATOM    769  HA2 GLY    66      69.170  54.220  68.130  1.00  0.00            
ATOM    770  C   GLY    66      70.010  52.370  67.210  1.00  0.00            
ATOM    771  O   GLY    66      69.610  51.780  66.190  1.00  0.00            
ATOM    772  N   PRO    67      71.300  52.500  67.580  1.00  0.00            
ATOM    773  CD  PRO    67      71.900  53.290  68.640  1.00  0.00            
ATOM    774  HD1 PRO    67      71.320  53.220  69.560  1.00  0.00            
ATOM    775  HD2 PRO    67      71.920  54.310  68.270  1.00  0.00            
ATOM    776  CG  PRO    67      73.300  52.730  68.800  1.00  0.00            
ATOM    777  HG1 PRO    67      73.420  51.870  69.450  1.00  0.00            
ATOM    778  HG2 PRO    67      73.900  53.550  69.210  1.00  0.00            
ATOM    779  CB  PRO    67      73.660  52.530  67.320  1.00  0.00            
ATOM    780  HB1 PRO    67      74.610  52.000  67.250  1.00  0.00            
ATOM    781  HB2 PRO    67      73.680  53.470  66.780  1.00  0.00            
ATOM    782  CA  PRO    67      72.410  51.870  66.830  1.00  0.00            
ATOM    783  HA  PRO    67      72.280  51.990  65.760  1.00  0.00            
ATOM    784  C   PRO    67      72.500  50.330  67.150  1.00  0.00            
ATOM    785  O   PRO    67      71.890  49.900  68.080  1.00  0.00            
ATOM    786  N   HYP    68      73.260  49.500  66.370  1.00  0.00            
ATOM    787  CD2 HYP    68      73.980  49.870  65.170  1.00  0.00            
ATOM    788 1HD2 HYP    68      74.960  50.170  65.550  1.00  0.00            
ATOM    789 2HD2 HYP    68      73.510  50.700  64.650  1.00  0.00            
ATOM    790  CG  HYP    68      74.140  48.510  64.370  1.00  0.00            
ATOM    791  HG  HYP    68      75.070  48.570  63.810  1.00  0.00            
ATOM    792  OD1 HYP    68      72.990  48.360  63.540  1.00  0.00            
ATOM    793  HD1 HYP    68      72.700  47.450  63.490  1.00  0.00            
ATOM    794  CB  HYP    68      74.230  47.440  65.410  1.00  0.00            
ATOM    795  HB1 HYP    68      75.210  47.320  65.870  1.00  0.00            
ATOM    796  HB2 HYP    68      73.830  46.450  65.180  1.00  0.00            
ATOM    797  CA  HYP    68      73.330  48.020  66.580  1.00  0.00            
ATOM    798  HA  HYP    68      72.310  47.640  66.530  1.00  0.00            
ATOM    799  C   HYP    68      73.930  47.710  67.970  1.00  0.00            
ATOM    800  O   HYP    68      74.780  48.370  68.540  1.00  0.00            
ATOM    801  N   GLY    69      73.400  46.640  68.520  1.00  0.00            
ATOM    802  H   GLY    69      72.650  46.130  68.070  1.00  0.00            
ATOM    803  CA  GLY    69      73.870  46.220  69.860  1.00  0.00            
ATOM    804  HA1 GLY    69      73.320  45.340  70.200  1.00  0.00            
ATOM    805  HA2 GLY    69      73.670  46.970  70.610  1.00  0.00            
ATOM    806  C   GLY    69      75.270  45.810  69.890  1.00  0.00            
ATOM    807  O   GLY    69      75.880  45.570  68.830  1.00  0.00            
ATOM    808  N   PRO    70      75.920  45.700  71.050  1.00  0.00            
ATOM    809  CD  PRO    70      75.380  45.860  72.400  1.00  0.00            
ATOM    810  HD1 PRO    70      74.550  45.170  72.570  1.00  0.00            
ATOM    811  HD2 PRO    70      75.140  46.920  72.480  1.00  0.00            
ATOM    812  CG  PRO    70      76.510  45.450  73.300  1.00  0.00            
ATOM    813  HG1 PRO    70      76.490  44.400  73.580  1.00  0.00            
ATOM    814  HG2 PRO    70      76.470  45.990  74.250  1.00  0.00            
ATOM    815  CB  PRO    70      77.800  45.760  72.490  1.00  0.00            
ATOM    816  HB1 PRO    70      78.650  45.180  72.860  1.00  0.00            
ATOM    817  HB2 PRO    70      77.920  46.840  72.620  1.00  0.00            
ATOM    818  CA  PRO    70      77.360  45.370  71.090  1.00  0.00            
ATOM    819  HA  PRO    70      77.920  46.040  70.440  1.00  0.00            
ATOM    820  C   PRO    70      77.620  43.860  70.800  1.00  0.00            
ATOM    821  O   PRO    70      76.740  43.010  70.990  1.00  0.00            
ATOM    822  N   HYP    71      78.850  43.520  70.340  1.00  0.00            
ATOM    823  CD2 HYP    71      80.040  44.340  70.310  1.00  0.00            
ATOM    824 1HD2 HYP    71      80.470  44.300  71.310  1.00  0.00            
ATOM    825 2HD2 HYP    71      79.920  45.370  69.990  1.00  0.00            
ATOM    826  CG  HYP    71      81.040  43.640  69.380  1.00  0.00            
ATOM    827  HG  HYP    71      81.990  44.080  69.680  1.00  0.00            
ATOM    828  OD1 HYP    71      80.820  43.920  68.020  1.00  0.00            
ATOM    829  HD1 HYP    71      80.970  44.870  67.940  1.00  0.00            
ATOM    830  CB  HYP    71      80.730  42.220  69.810  1.00  0.00            
ATOM    831  HB1 HYP    71      81.320  41.900  70.670  1.00  0.00            
ATOM    832  HB2 HYP    71      80.950  41.590  68.950  1.00  0.00            
ATOM    833  CA  HYP    71      79.230  42.180  69.960  1.00  0.00            
ATOM    834  HA  HYP    71      78.940  41.930  68.940  1.00  0.00            
ATOM    835  C   HYP    71      78.830  41.100  70.990  1.00  0.00            
ATOM    836  O   HYP    71      78.980  41.360  72.200  1.00  0.00            
ATOM    837  N   GLY    72      78.430  39.920  70.470  1.00  0.00            
ATOM    838  H   GLY    72      78.260  39.760  69.490  1.00  0.00            
ATOM    839  CA  GLY    72      78.140  38.870  71.510  1.00  0.00            
ATOM    840  HA1 GLY    72      77.820  38.050  70.870  1.00  0.00            
ATOM    841  HA2 GLY    72      77.270  39.190  72.090  1.00  0.00            
ATOM    842  C   GLY    72      79.300  38.320  72.370  1.00  0.00            
ATOM    843  O   GLY    72      80.380  38.890  72.400  1.00  0.00            
ATOM    844  N   PRO    73      79.130  37.210  73.150  1.00  0.00            
ATOM    845  CD  PRO    73      77.810  36.840  73.570  1.00  0.00            
ATOM    846  HD1 PRO    73      77.420  36.110  72.860  1.00  0.00            
ATOM    847  HD2 PRO    73      77.050  37.610  73.650  1.00  0.00            
ATOM    848  CG  PRO    73      78.060  36.230  74.940  1.00  0.00            
ATOM    849  HG1 PRO    73      77.290  35.510  75.190  1.00  0.00            
ATOM    850  HG2 PRO    73      78.000  36.970  75.730  1.00  0.00            
ATOM    851  CB  PRO    73      79.450  35.600  74.850  1.00  0.00            
ATOM    852  HB1 PRO    73      79.580  34.680  74.270  1.00  0.00            
ATOM    853  HB2 PRO    73      79.860  35.410  75.840  1.00  0.00            
ATOM    854  CA  PRO    73      80.140  36.750  74.080  1.00  0.00            
ATOM    855  HA  PRO    73      80.360  37.510  74.830  1.00  0.00            
ATOM    856  C   PRO    73      81.350  36.190  73.380  1.00  0.00            
ATOM    857  O   PRO    73      81.390  35.880  72.190  1.00  0.00            
ATOM    858  N   HYP    74      82.500  36.180  74.110  1.00  0.00            
ATOM    859  CD2 HYP    74      82.720  36.510  75.460  1.00  0.00            
ATOM    860 1HD2 HYP    74      81.880  36.140  76.050  1.00  0.00            
ATOM    861 2HD2 HYP    74      82.820  37.590  75.570  1.00  0.00            
ATOM    862  CG  HYP    74      83.900  35.710  75.900  1.00  0.00            
ATOM    863  HG  HYP    74      83.660  34.650  75.950  1.00  0.00            
ATOM    864  OD1 HYP    74      84.520  36.210  77.070  1.00  0.00            
ATOM    865  HD1 HYP    74      83.940  36.610  77.720  1.00  0.00            
ATOM    866  CB  HYP    74      84.780  35.810  74.650  1.00  0.00            
ATOM    867  HB1 HYP    74      85.480  34.980  74.520  1.00  0.00            
ATOM    868  HB2 HYP    74      85.320  36.750  74.560  1.00  0.00            
ATOM    869  CA  HYP    74      83.730  35.690  73.540  1.00  0.00            
ATOM    870  HA  HYP    74      84.110  36.380  72.780  1.00  0.00            
ATOM    871  C   HYP    74      83.710  34.230  73.030  1.00  0.00            
ATOM    872  O   HYP    74      83.200  33.350  73.740  1.00  0.00            
ATOM    873  N   GLY    75      84.330  33.970  71.920  1.00  0.00            
ATOM    874  H   GLY    75      84.830  34.680  71.410  1.00  0.00            
ATOM    875  CA  GLY    75      84.620  32.580  71.520  1.00  0.00            
ATOM    876  HA1 GLY    75      85.150  32.640  70.570  1.00  0.00            
ATOM    877  HA2 GLY    75      83.670  32.100  71.280  1.00  0.00            
ATOM    878  C   GLY    75      85.300  31.600  72.570  1.00  0.00            
ATOM    879  O   GLY    75      86.170  32.020  73.380  1.00  0.00            
ATOM    880  N   PRO    76      84.930  30.360  72.630  1.00  0.00            
ATOM    881  CD  PRO    76      83.650  29.800  72.120  1.00  0.00            
ATOM    882  HD1 PRO    76      83.700  29.700  71.040  1.00  0.00            
ATOM    883  HD2 PRO    76      82.820  30.470  72.350  1.00  0.00            
ATOM    884  CG  PRO    76      83.380  28.510  72.920  1.00  0.00            
ATOM    885  HG1 PRO    76      82.700  27.820  72.410  1.00  0.00            
ATOM    886  HG2 PRO    76      82.940  28.700  73.900  1.00  0.00            
ATOM    887  CB  PRO    76      84.790  28.040  72.940  1.00  0.00            
ATOM    888  HB1 PRO    76      85.060  27.600  71.980  1.00  0.00            
ATOM    889  HB2 PRO    76      84.760  27.250  73.690  1.00  0.00            
ATOM    890  CA  PRO    76      85.600  29.280  73.340  1.00  0.00            
ATOM    891  HA  PRO    76      85.480  29.520  74.390  1.00  0.00            
ATOM    892  C   PRO    76      87.070  29.050  73.080  1.00  0.00            
ATOM    893  O   PRO    76      87.500  29.080  71.940  1.00  0.00            
ATOM    894  N   HYP    77      87.960  28.800  74.060  1.00  0.00            
ATOM    895  CD2 HYP    77      87.710  28.690  75.420  1.00  0.00            
ATOM    896 1HD2 HYP    77      87.380  27.690  75.730  1.00  0.00            
ATOM    897 2HD2 HYP    77      86.910  29.380  75.700  1.00  0.00            
ATOM    898  CG  HYP    77      88.980  29.070  76.140  1.00  0.00            
ATOM    899  HG  HYP    77      89.030  28.620  77.130  1.00  0.00            
ATOM    900  OD1 HYP    77      88.990  30.490  76.170  1.00  0.00            
ATOM    901  HD1 HYP    77      89.850  30.820  76.450  1.00  0.00            
ATOM    902  CB  HYP    77      89.990  28.440  75.230  1.00  0.00            
ATOM    903  HB1 HYP    77      90.040  27.360  75.380  1.00  0.00            
ATOM    904  HB2 HYP    77      90.970  28.920  75.190  1.00  0.00            
ATOM    905  CA  HYP    77      89.360  28.660  73.880  1.00  0.00            
ATOM    906  HA  HYP    77      89.630  29.630  73.480  1.00  0.00            
ATOM    907  C   HYP    77      89.810  27.560  72.860  1.00  0.00            
ATOM    908  O   HYP    77      89.130  26.600  72.460  1.00  0.00            
ATOM    909  N   GLY    78      91.020  27.760  72.270  1.00  0.00            
ATOM    910  H   GLY    78      91.460  28.610  72.570  1.00  0.00            
ATOM    911  CA  GLY    78      91.670  26.990  71.260  1.00  0.00            
ATOM    912  HA1 GLY    78      92.370  27.670  70.770  1.00  0.00            
ATOM    913  HA2 GLY    78      90.880  26.860  70.520  1.00  0.00            
ATOM    914  C   GLY    78      92.380  25.690  71.750  1.00  0.00            
ATOM    915  O   GLY    78      92.920  25.720  72.840  1.00  0.00            
ATOM    916  N   PRO    79      92.560  24.570  70.990  1.00  0.00            
ATOM    917  CD  PRO    79      92.040  24.410  69.660  1.00  0.00            
ATOM    918  HD1 PRO    79      92.420  25.190  69.010  1.00  0.00            
ATOM    919  HD2 PRO    79      90.950  24.370  69.650  1.00  0.00            
ATOM    920  CG  PRO    79      92.660  23.090  69.180  1.00  0.00            
ATOM    921  HG1 PRO    79      93.640  23.380  68.830  1.00  0.00            
ATOM    922  HG2 PRO    79      92.040  22.630  68.410  1.00  0.00            
ATOM    923  CB  PRO    79      92.760  22.260  70.440  1.00  0.00            
ATOM    924  HB1 PRO    79      93.520  21.490  70.380  1.00  0.00            
ATOM    925  HB2 PRO    79      91.810  21.750  70.580  1.00  0.00            
ATOM    926  CA  PRO    79      93.070  23.290  71.480  1.00  0.00            
ATOM    927  HA  PRO    79      92.470  23.010  72.340  1.00  0.00            
ATOM    928  C   PRO    79      94.620  23.390  71.770  1.00  0.00            
ATOM    929  O   PRO    79      95.300  24.230  71.160  1.00  0.00            
ATOM    930  N   HYP    80      95.180  22.520  72.670  1.00  0.00            
ATOM    931  CD2 HYP    80      94.450  21.590  73.530  1.00  0.00            
ATOM    932 1HD2 HYP    80      94.110  20.770  72.900  1.00  0.00            
ATOM    933 2HD2 HYP    80      93.620  22.130  73.980  1.00  0.00            
ATOM    934  CG  HYP    80      95.390  21.090  74.630  1.00  0.00            
ATOM    935  HG  HYP    80      95.130  20.050  74.840  1.00  0.00            
ATOM    936  OD1 HYP    80      95.370  21.900  75.760  1.00  0.00            
ATOM    937  HD1 HYP    80      95.500  21.350  76.540  1.00  0.00            
ATOM    938  CB  HYP    80      96.730  21.240  73.940  1.00  0.00            
ATOM    939  HB1 HYP    80      97.030  20.330  73.410  1.00  0.00            
ATOM    940  HB2 HYP    80      97.560  21.360  74.640  1.00  0.00            
ATOM    941  CA  HYP    80      96.570  22.490  72.950  1.00  0.00            
ATOM    942  HA  HYP    80      96.720  23.360  73.590  1.00  0.00            
ATOM    943  C   HYP    80      97.520  22.330  71.690  1.00  0.00            
ATOM    944  O   HYP    80      97.190  21.630  70.680  1.00  0.00            
ATOM    945  N   GLY    81      98.690  22.910  71.710  1.00  0.00            
ATOM    946  H   GLY    81      98.730  23.650  72.400  1.00  0.00            
ATOM    947  CA  GLY    81      99.840  22.550  70.860  1.00  0.00            
ATOM    948  HA1 GLY    81     100.610  23.270  71.140  1.00  0.00            
ATOM    949  HA2 GLY    81      99.540  22.840  69.860  1.00  0.00            
ATOM    950  C   GLY    81     100.250  21.020  71.040  1.00  0.00            
ATOM    951  O   GLY    81     100.420  20.420  72.150  1.00  0.00            
ATOM    952  N   NH2    82     100.490  20.350  69.910  1.00  0.00            
ATOM    953  H1  NH2    82     100.870  20.810  69.090  1.00  0.00            
ATOM    954  H2  NH2    82     100.720  19.370  70.030  1.00  0.00            
ATOM    955  CH3 ACE    83      33.970 109.840  65.810  1.00  0.00            
ATOM    956 1HH3 ACE    83      33.250 110.390  66.420  1.00  0.00            
ATOM    957 2HH3 ACE    83      34.580 110.530  65.240  1.00  0.00            
ATOM    958 3HH3 ACE    83      33.400 109.320  65.040  1.00  0.00            
ATOM    959  C   ACE    83      34.940 108.920  66.580  1.00  0.00            
ATOM    960  O   ACE    83      36.160 109.160  66.550  1.00  0.00            
ATOM    961  N   PRO    84      34.370 107.900  67.320  1.00  0.00            
ATOM    962  CD  PRO    84      33.000 107.540  67.210  1.00  0.00            
ATOM    963  HD1 PRO    84      32.750 107.170  66.220  1.00  0.00            
ATOM    964  HD2 PRO    84      32.370 108.400  67.440  1.00  0.00            
ATOM    965  CG  PRO    84      32.800 106.380  68.160  1.00  0.00            
ATOM    966  HG1 PRO    84      32.510 105.430  67.710  1.00  0.00            
ATOM    967  HG2 PRO    84      31.980 106.490  68.870  1.00  0.00            
ATOM    968  CB  PRO    84      34.010 106.230  69.060  1.00  0.00            
ATOM    969  HB1 PRO    84      34.420 105.220  69.100  1.00  0.00            
ATOM    970  HB2 PRO    84      34.080 106.780  70.000  1.00  0.00            
ATOM    971  CA  PRO    84      35.030 106.920  68.110  1.00  0.00            
ATOM    972  HA  PRO    84      35.680 107.480  68.790  1.00  0.00            
ATOM    973  C   PRO    84      35.860 105.930  67.270  1.00  0.00            
ATOM    974  O   PRO    84      35.700 105.840  66.040  1.00  0.00            
ATOM    975  N   HYP    85      36.800 105.230  67.920  1.00  0.00            
ATOM    976  CD2 HYP    85      37.350 105.420  69.210  1.00  0.00            
ATOM    977 1HD2 HYP    85      36.650 105.070  69.970  1.00  0.00            
ATOM    978 2HD2 HYP    85      37.590 106.480  69.290  1.00  0.00            
ATOM    979  CG  HYP    85      38.700 104.660  69.240  1.00  0.00            
ATOM    980  HG  HYP    85      38.900 104.240  70.220  1.00  0.00            
ATOM    981  OD1 HYP    85      39.780 105.370  68.850  1.00  0.00            
ATOM    982  HD1 HYP    85      40.600 104.920  69.060  1.00  0.00            
ATOM    983  CB  HYP    85      38.370 103.520  68.280  1.00  0.00            
ATOM    984  HB1 HYP    85      37.790 102.720  68.750  1.00  0.00            
ATOM    985  HB2 HYP    85      39.200 103.120  67.700  1.00  0.00            
ATOM    986  CA  HYP    85      37.510 104.180  67.250  1.00  0.00            
ATOM    987  HA  HYP    85      38.170 104.620  66.500  1.00  0.00            
ATOM    988  C   HYP    85      36.620 103.160  66.520  1.00  0.00            
ATOM    989  O   HYP    85      35.460 102.950  66.950  1.00  0.00            
ATOM    990  N   GLY    86      37.140 102.560  65.470  1.00  0.00            
ATOM    991  H   GLY    86      38.040 102.860  65.110  1.00  0.00            
ATOM    992  CA  GLY    86      36.450 101.390  64.870  1.00  0.00            
ATOM    993  HA1 GLY    86      36.990 101.120  63.960  1.00  0.00            
ATOM    994  HA2 GLY    86      35.410 101.660  64.720  1.00  0.00            
ATOM    995  C   GLY    86      36.500 100.170  65.710  1.00  0.00            
ATOM    996  O   GLY    86      37.070 100.080  66.820  1.00  0.00            
ATOM    997  N   PRO    87      35.650  99.190  65.280  1.00  0.00            
ATOM    998  CD  PRO    87      34.750  99.290  64.090  1.00  0.00            
ATOM    999  HD1 PRO    87      35.400  99.110  63.240  1.00  0.00            
ATOM   1000  HD2 PRO    87      34.210 100.220  63.930  1.00  0.00            
ATOM   1001  CG  PRO    87      33.700  98.170  64.290  1.00  0.00            
ATOM   1002  HG1 PRO    87      33.420  97.820  63.300  1.00  0.00            
ATOM   1003  HG2 PRO    87      32.850  98.440  64.920  1.00  0.00            
ATOM   1004  CB  PRO    87      34.510  97.090  64.940  1.00  0.00            
ATOM   1005  HB1 PRO    87      35.090  96.600  64.160  1.00  0.00            
ATOM   1006  HB2 PRO    87      33.860  96.300  65.330  1.00  0.00            
ATOM   1007  CA  PRO    87      35.410  97.850  65.910  1.00  0.00            
ATOM   1008  HA  PRO    87      34.860  97.970  66.840  1.00  0.00            
ATOM   1009  C   PRO    87      36.760  97.130  66.140  1.00  0.00            
ATOM   1010  O   PRO    87      37.730  97.290  65.430  1.00  0.00            
ATOM   1011  N   HYP    88      37.000  96.270  67.180  1.00  0.00            
ATOM   1012  CD2 HYP    88      36.160  96.130  68.290  1.00  0.00            
ATOM   1013 1HD2 HYP    88      35.340  95.460  68.050  1.00  0.00            
ATOM   1014 2HD2 HYP    88      35.630  97.030  68.620  1.00  0.00            
ATOM   1015  CG  HYP    88      37.050  95.710  69.440  1.00  0.00            
ATOM   1016  HG  HYP    88      36.430  95.110  70.110  1.00  0.00            
ATOM   1017  OD1 HYP    88      37.650  96.750  70.180  1.00  0.00            
ATOM   1018  HD1 HYP    88      37.410  97.650  69.970  1.00  0.00            
ATOM   1019  CB  HYP    88      38.090  94.860  68.760  1.00  0.00            
ATOM   1020  HB1 HYP    88      37.690  93.870  68.570  1.00  0.00            
ATOM   1021  HB2 HYP    88      39.040  94.810  69.300  1.00  0.00            
ATOM   1022  CA  HYP    88      38.270  95.530  67.380  1.00  0.00            
ATOM   1023  HA  HYP    88      39.100  96.230  67.380  1.00  0.00            
ATOM   1024  C   HYP    88      38.560  94.470  66.240  1.00  0.00            
ATOM   1025  O   HYP    88      37.610  93.990  65.560  1.00  0.00            
ATOM   1026  N   GLY    89      39.870  94.120  66.070  1.00  0.00            
ATOM   1027  H   GLY    89      40.470  94.550  66.760  1.00  0.00            
ATOM   1028  CA  GLY    89      40.460  93.240  65.000  1.00  0.00            
ATOM   1029  HA1 GLY    89      41.510  93.430  64.810  1.00  0.00            
ATOM   1030  HA2 GLY    89      39.960  93.550  64.090  1.00  0.00            
ATOM   1031  C   GLY    89      40.290  91.730  65.200  1.00  0.00            
ATOM   1032  O   GLY    89      39.930  91.280  66.260  1.00  0.00            
ATOM   1033  N   PRO    90      40.430  90.970  64.070  1.00  0.00            
ATOM   1034  CD  PRO    90      40.310  91.290  62.630  1.00  0.00            
ATOM   1035  HD1 PRO    90      41.300  91.530  62.260  1.00  0.00            
ATOM   1036  HD2 PRO    90      39.640  92.120  62.400  1.00  0.00            
ATOM   1037  CG  PRO    90      39.790  90.040  61.930  1.00  0.00            
ATOM   1038  HG1 PRO    90      39.970  90.060  60.850  1.00  0.00            
ATOM   1039  HG2 PRO    90      38.710  90.010  62.020  1.00  0.00            
ATOM   1040  CB  PRO    90      40.500  88.920  62.720  1.00  0.00            
ATOM   1041  HB1 PRO    90      41.550  88.700  62.520  1.00  0.00            
ATOM   1042  HB2 PRO    90      39.930  87.990  62.680  1.00  0.00            
ATOM   1043  CA  PRO    90      40.410  89.480  64.200  1.00  0.00            
ATOM   1044  HA  PRO    90      39.470  89.250  64.710  1.00  0.00            
ATOM   1045  C   PRO    90      41.580  88.810  64.930  1.00  0.00            
ATOM   1046  O   PRO    90      42.460  89.560  65.300  1.00  0.00            
ATOM   1047  N   HYP    91      41.480  87.460  65.290  1.00  0.00            
ATOM   1048  CD2 HYP    91      40.300  86.640  65.320  1.00  0.00            
ATOM   1049 1HD2 HYP    91      40.280  85.930  64.490  1.00  0.00            
ATOM   1050 2HD2 HYP    91      39.340  87.130  65.470  1.00  0.00            
ATOM   1051  CG  HYP    91      40.550  85.730  66.570  1.00  0.00            
ATOM   1052  HG  HYP    91      40.040  84.760  66.550  1.00  0.00            
ATOM   1053  OD1 HYP    91      40.220  86.450  67.760  1.00  0.00            
ATOM   1054  HD1 HYP    91      40.750  86.120  68.500  1.00  0.00            
ATOM   1055  CB  HYP    91      42.100  85.460  66.540  1.00  0.00            
ATOM   1056  HB1 HYP    91      42.310  84.670  65.820  1.00  0.00            
ATOM   1057  HB2 HYP    91      42.590  85.230  67.480  1.00  0.00            
ATOM   1058  CA  HYP    91      42.610  86.790  65.910  1.00  0.00            
ATOM   1059  HA  HYP    91      42.880  87.450  66.720  1.00  0.00            
ATOM   1060  C   HYP    91      43.880  86.520  65.030  1.00  0.00            
ATOM   1061  O   HYP    91      43.880  86.620  63.780  1.00  0.00            
ATOM   1062  N   GLY    92      44.980  86.250  65.720  1.00  0.00            
ATOM   1063  H   GLY    92      45.000  86.160  66.720  1.00  0.00            
ATOM   1064  CA  GLY    92      46.320  86.170  65.140  1.00  0.00            
ATOM   1065  HA1 GLY    92      47.080  86.380  65.890  1.00  0.00            
ATOM   1066  HA2 GLY    92      46.530  86.950  64.410  1.00  0.00            
ATOM   1067  C   GLY    92      46.730  84.850  64.510  1.00  0.00            
ATOM   1068  O   GLY    92      45.920  83.880  64.490  1.00  0.00            
ATOM   1069  N   PRO    93      47.970  84.750  63.960  1.00  0.00            
ATOM   1070  CD  PRO    93      48.870  85.930  63.640  1.00  0.00            
ATOM   1071  HD1 PRO    93      49.610  86.120  64.410  1.00  0.00            
ATOM   1072  HD2 PRO    93      48.330  86.810  63.280  1.00  0.00            
ATOM   1073  CG  PRO    93      49.560  85.430  62.380  1.00  0.00            
ATOM   1074  HG1 PRO    93      50.520  85.920  62.230  1.00  0.00            
ATOM   1075  HG2 PRO    93      48.860  85.510  61.560  1.00  0.00            
ATOM   1076  CB  PRO    93      49.830  83.930  62.710  1.00  0.00            
ATOM   1077  HB1 PRO    93      50.640  84.050  63.430  1.00  0.00            
ATOM   1078  HB2 PRO    93      50.130  83.360  61.830  1.00  0.00            
ATOM   1079  CA  PRO    93      48.560  83.530  63.320  1.00  0.00            
ATOM   1080  HA  PRO    93      47.780  83.260  62.610  1.00  0.00            
ATOM   1081  C   PRO    93      48.670  82.340  64.240  1.00  0.00            
ATOM   1082  O   PRO    93      49.100  82.480  65.380  1.00  0.00            
ATOM   1083  N   HYP    94      48.690  81.060  63.770  1.00  0.00            
ATOM   1084  CD2 HYP    94      48.290  80.720  62.450  1.00  0.00            
ATOM   1085 1HD2 HYP    94      49.170  80.950  61.850  1.00  0.00            
ATOM   1086 2HD2 HYP    94      47.410  81.240  62.070  1.00  0.00            
ATOM   1087  CG  HYP    94      47.950  79.230  62.410  1.00  0.00            
ATOM   1088  HG  HYP    94      48.070  78.650  61.490  1.00  0.00            
ATOM   1089  OD1 HYP    94      46.650  79.100  62.950  1.00  0.00            
ATOM   1090  HD1 HYP    94      46.280  78.220  63.060  1.00  0.00            
ATOM   1091  CB  HYP    94      48.930  78.680  63.400  1.00  0.00            
ATOM   1092  HB1 HYP    94      49.900  78.520  62.940  1.00  0.00            
ATOM   1093  HB2 HYP    94      48.640  77.720  63.820  1.00  0.00            
ATOM   1094  CA  HYP    94      49.060  79.800  64.430  1.00  0.00            
ATOM   1095  HA  HYP    94      48.470  79.630  65.330  1.00  0.00            
ATOM   1096  C   HYP    94      50.530  79.840  64.940  1.00  0.00            
ATOM   1097  O   HYP    94      51.440  80.160  64.170  1.00  0.00            
ATOM   1098  N   GLY    95      50.770  79.430  66.180  1.00  0.00            
ATOM   1099  H   GLY    95      49.990  79.190  66.770  1.00  0.00            
ATOM   1100  CA  GLY    95      52.030  79.320  66.860  1.00  0.00            
ATOM   1101  HA1 GLY    95      51.970  78.860  67.850  1.00  0.00            
ATOM   1102  HA2 GLY    95      52.440  80.320  67.030  1.00  0.00            
ATOM   1103  C   GLY    95      53.100  78.500  66.130  1.00  0.00            
ATOM   1104  O   GLY    95      52.850  77.720  65.160  1.00  0.00            
ATOM   1105  N   PRO    96      54.350  78.600  66.710  1.00  0.00            
ATOM   1106  CD  PRO    96      54.750  79.370  67.860  1.00  0.00            
ATOM   1107  HD1 PRO    96      54.110  79.210  68.730  1.00  0.00            
ATOM   1108  HD2 PRO    96      54.690  80.430  67.630  1.00  0.00            
ATOM   1109  CG  PRO    96      56.190  78.870  68.220  1.00  0.00            
ATOM   1110  HG1 PRO    96      56.090  77.960  68.810  1.00  0.00            
ATOM   1111  HG2 PRO    96      56.840  79.600  68.700  1.00  0.00            
ATOM   1112  CB  PRO    96      56.780  78.550  66.850  1.00  0.00            
ATOM   1113  HB1 PRO    96      57.670  77.940  66.960  1.00  0.00            
ATOM   1114  HB2 PRO    96      56.940  79.480  66.310  1.00  0.00            
ATOM   1115  CA  PRO    96      55.500  77.840  66.240  1.00  0.00            
ATOM   1116  HA  PRO    96      55.570  77.990  65.160  1.00  0.00            
ATOM   1117  C   PRO    96      55.400  76.400  66.720  1.00  0.00            
ATOM   1118  O   PRO    96      54.510  76.070  67.470  1.00  0.00            
ATOM   1119  N   HYP    97      56.280  75.540  66.130  1.00  0.00            
ATOM   1120  CD2 HYP    97      57.180  75.770  64.960  1.00  0.00            
ATOM   1121 1HD2 HYP    97      58.170  76.090  65.290  1.00  0.00            
ATOM   1122 2HD2 HYP    97      56.760  76.470  64.230  1.00  0.00            
ATOM   1123  CG  HYP    97      57.480  74.450  64.380  1.00  0.00            
ATOM   1124  HG  HYP    97      58.450  74.470  63.900  1.00  0.00            
ATOM   1125  OD1 HYP    97      56.420  74.110  63.510  1.00  0.00            
ATOM   1126  HD1 HYP    97      56.590  73.190  63.290  1.00  0.00            
ATOM   1127  CB  HYP    97      57.540  73.620  65.690  1.00  0.00            
ATOM   1128  HB1 HYP    97      58.480  73.680  66.240  1.00  0.00            
ATOM   1129  HB2 HYP    97      57.450  72.570  65.420  1.00  0.00            
ATOM   1130  CA  HYP    97      56.330  74.130  66.520  1.00  0.00            
ATOM   1131  HA  HYP    97      55.390  73.720  66.160  1.00  0.00            
ATOM   1132  C   HYP    97      56.530  74.040  68.060  1.00  0.00            
ATOM   1133  O   HYP    97      57.280  74.840  68.730  1.00  0.00            
ATOM   1134  N   GLY    98      55.910  73.010  68.560  1.00  0.00            
ATOM   1135  H   GLY    98      55.160  72.620  68.010  1.00  0.00            
ATOM   1136  CA  GLY    98      56.180  72.560  69.970  1.00  0.00            
ATOM   1137  HA1 GLY    98      55.450  71.840  70.320  1.00  0.00            
ATOM   1138  HA2 GLY    98      56.070  73.460  70.580  1.00  0.00            
ATOM   1139  C   GLY    98      57.540  71.890  70.210  1.00  0.00            
ATOM   1140  O   GLY    98      58.400  71.940  69.310  1.00  0.00            
ATOM   1141  N   PRO    99      57.850  71.510  71.440  1.00  0.00            
ATOM   1142  CD  PRO    99      56.930  71.630  72.620  1.00  0.00            
ATOM   1143  HD1 PRO    99      56.200  70.820  72.580  1.00  0.00            
ATOM   1144  HD2 PRO    99      56.470  72.620  72.610  1.00  0.00            
ATOM   1145  CG  PRO    99      57.840  71.580  73.850  1.00  0.00            
ATOM   1146  HG1 PRO    99      57.270  71.180  74.680  1.00  0.00            
ATOM   1147  HG2 PRO    99      58.290  72.570  73.920  1.00  0.00            
ATOM   1148  CB  PRO    99      58.930  70.670  73.350  1.00  0.00            
ATOM   1149  HB1 PRO    99      58.580  69.650  73.500  1.00  0.00            
ATOM   1150  HB2 PRO    99      59.880  70.840  73.860  1.00  0.00            
ATOM   1151  CA  PRO    99      59.180  71.030  71.880  1.00  0.00            
ATOM   1152  HA  PRO    99      59.940  71.810  71.890  1.00  0.00            
ATOM   1153  C   PRO    99      59.750  69.840  71.120  1.00  0.00            
ATOM   1154  O   PRO    99      58.940  69.120  70.500  1.00  0.00            
ATOM   1155  N   HYP   100      61.080  69.470  71.220  1.00  0.00            
ATOM   1156  CD2 HYP   100      62.190  70.290  71.740  1.00  0.00            
ATOM   1157 1HD2 HYP   100      62.340  70.220  72.810  1.00  0.00            
ATOM   1158 2HD2 HYP   100      61.980  71.320  71.480  1.00  0.00            
ATOM   1159  CG  HYP   100      63.390  69.740  71.040  1.00  0.00            
ATOM   1160  HG  HYP   100      64.240  69.930  71.700  1.00  0.00            
ATOM   1161  OD1 HYP   100      63.560  70.410  69.740  1.00  0.00            
ATOM   1162  HD1 HYP   100      64.130  69.850  69.210  1.00  0.00            
ATOM   1163  CB  HYP   100      63.120  68.250  70.920  1.00  0.00            
ATOM   1164  HB1 HYP   100      63.300  67.830  71.910  1.00  0.00            
ATOM   1165  HB2 HYP   100      63.710  67.810  70.120  1.00  0.00            
ATOM   1166  CA  HYP   100      61.650  68.250  70.680  1.00  0.00            
ATOM   1167  HA  HYP   100      61.540  68.150  69.600  1.00  0.00            
ATOM   1168  C   HYP   100      61.030  67.000  71.380  1.00  0.00            
ATOM   1169  O   HYP   100      60.460  67.120  72.510  1.00  0.00            
ATOM   1170  N   GLY   101      61.050  65.900  70.650  1.00  0.00            
ATOM   1171  H   GLY   101      61.330  65.910  69.680  1.00  0.00            
ATOM   1172  CA  GLY   101      60.520  64.610  71.050  1.00  0.00            
ATOM   1173  HA1 GLY   101      60.140  64.020  70.210  1.00  0.00            
ATOM   1174  HA2 GLY   101      59.600  64.740  71.620  1.00  0.00            
ATOM   1175  C   GLY   101      61.410  63.670  71.880  1.00  0.00            
ATOM   1176  O   GLY   101      62.580  64.070  72.100  1.00  0.00            
ATOM   1177  N   PRO   102      60.860  62.530  72.290  1.00  0.00            
ATOM   1178  CD  PRO   102      59.430  62.230  72.270  1.00  0.00            
ATOM   1179  HD1 PRO   102      58.900  62.160  71.320  1.00  0.00            
ATOM   1180  HD2 PRO   102      58.940  62.990  72.870  1.00  0.00            
ATOM   1181  CG  PRO   102      59.340  60.810  72.960  1.00  0.00            
ATOM   1182  HG1 PRO   102      59.430  60.050  72.190  1.00  0.00            
ATOM   1183  HG2 PRO   102      58.410  60.700  73.510  1.00  0.00            
ATOM   1184  CB  PRO   102      60.540  60.770  73.840  1.00  0.00            
ATOM   1185  HB1 PRO   102      60.960  59.770  73.970  1.00  0.00            
ATOM   1186  HB2 PRO   102      60.330  61.240  74.800  1.00  0.00            
ATOM   1187  CA  PRO   102      61.560  61.620  73.170  1.00  0.00            
ATOM   1188  HA  PRO   102      62.110  62.170  73.930  1.00  0.00            
ATOM   1189  C   PRO   102      62.540  60.720  72.370  1.00  0.00            
ATOM   1190  O   PRO   102      62.220  60.430  71.230  1.00  0.00            
ATOM   1191  N   HYP   103      63.690  60.310  72.930  1.00  0.00            
ATOM   1192  CD2 HYP   103      64.080  60.500  74.290  1.00  0.00            
ATOM   1193 1HD2 HYP   103      63.220  60.520  74.950  1.00  0.00            
ATOM   1194 2HD2 HYP   103      64.680  61.410  74.290  1.00  0.00            
ATOM   1195  CG  HYP   103      64.990  59.280  74.680  1.00  0.00            
ATOM   1196  HG  HYP   103      64.310  58.430  74.830  1.00  0.00            
ATOM   1197  OD1 HYP   103      65.970  59.490  75.650  1.00  0.00            
ATOM   1198  HD1 HYP   103      65.480  59.310  76.460  1.00  0.00            
ATOM   1199  CB  HYP   103      65.670  59.050  73.290  1.00  0.00            
ATOM   1200  HB1 HYP   103      66.050  58.030  73.190  1.00  0.00            
ATOM   1201  HB2 HYP   103      66.490  59.750  73.150  1.00  0.00            
ATOM   1202  CA  HYP   103      64.510  59.360  72.280  1.00  0.00            
ATOM   1203  HA  HYP   103      65.020  59.960  71.530  1.00  0.00            
ATOM   1204  C   HYP   103      63.870  58.110  71.730  1.00  0.00            
ATOM   1205  O   HYP   103      62.850  57.650  72.250  1.00  0.00            
ATOM   1206  N   GLY   104      64.450  57.480  70.680  1.00  0.00            
ATOM   1207  H   GLY   104      65.160  58.010  70.200  1.00  0.00            
ATOM   1208  CA  GLY   104      63.650  56.480  69.930  1.00  0.00            
ATOM   1209  HA1 GLY   104      64.110  56.390  68.950  1.00  0.00            
ATOM   1210  HA2 GLY   104      62.570  56.660  69.980  1.00  0.00            
ATOM   1211  C   GLY   104      63.780  55.090  70.540  1.00  0.00            
ATOM   1212  O   GLY   104      64.410  54.880  71.540  1.00  0.00            
ATOM   1213  N   PRO   105      63.230  54.080  69.950  1.00  0.00            
ATOM   1214  CD  PRO   105      62.790  54.030  68.590  1.00  0.00            
ATOM   1215  HD1 PRO   105      63.580  54.320  67.900  1.00  0.00            
ATOM   1216  HD2 PRO   105      61.990  54.740  68.380  1.00  0.00            
ATOM   1217  CG  PRO   105      62.500  52.570  68.320  1.00  0.00            
ATOM   1218  HG1 PRO   105      63.400  52.120  67.900  1.00  0.00            
ATOM   1219  HG2 PRO   105      61.580  52.400  67.750  1.00  0.00            
ATOM   1220  CB  PRO   105      62.280  51.910  69.710  1.00  0.00            
ATOM   1221  HB1 PRO   105      62.470  50.840  69.680  1.00  0.00            
ATOM   1222  HB2 PRO   105      61.300  52.060  70.160  1.00  0.00            
ATOM   1223  CA  PRO   105      63.350  52.680  70.500  1.00  0.00            
ATOM   1224  HA  PRO   105      63.090  52.690  71.560  1.00  0.00            
ATOM   1225  C   PRO   105      64.750  52.000  70.380  1.00  0.00            
ATOM   1226  O   PRO   105      65.500  52.300  69.470  1.00  0.00            
ATOM   1227  N   HYP   106      65.090  50.850  71.060  1.00  0.00            
ATOM   1228  CD2 HYP   106      64.410  50.220  72.190  1.00  0.00            
ATOM   1229 1HD2 HYP   106      63.870  49.340  71.830  1.00  0.00            
ATOM   1230 2HD2 HYP   106      63.650  50.790  72.720  1.00  0.00            
ATOM   1231  CG  HYP   106      65.480  49.680  73.140  1.00  0.00            
ATOM   1232  HG  HYP   106      65.070  48.920  73.810  1.00  0.00            
ATOM   1233  OD1 HYP   106      65.990  50.760  73.950  1.00  0.00            
ATOM   1234  HD1 HYP   106      66.750  50.400  74.420  1.00  0.00            
ATOM   1235  CB  HYP   106      66.440  49.120  72.060  1.00  0.00            
ATOM   1236  HB1 HYP   106      66.290  48.100  71.710  1.00  0.00            
ATOM   1237  HB2 HYP   106      67.480  49.050  72.390  1.00  0.00            
ATOM   1238  CA  HYP   106      66.380  50.190  71.040  1.00  0.00            
ATOM   1239  HA  HYP   106      67.080  50.950  71.390  1.00  0.00            
ATOM   1240  C   HYP   106      66.740  49.620  69.650  1.00  0.00            
ATOM   1241  O   HYP   106      65.880  49.170  68.850  1.00  0.00            
ATOM   1242  N   GLY   107      68.010  49.620  69.310  1.00  0.00            
ATOM   1243  H   GLY   107      68.670  49.850  70.040  1.00  0.00            
ATOM   1244  CA  GLY   107      68.450  49.280  67.980  1.00  0.00            
ATOM   1245  HA1 GLY   107      69.500  49.580  68.010  1.00  0.00            
ATOM   1246  HA2 GLY   107      67.860  49.830  67.250  1.00  0.00            
ATOM   1247  C   GLY   107      68.470  47.750  67.590  1.00  0.00            
ATOM   1248  O   GLY   107      68.010  46.940  68.390  1.00  0.00            
ATOM   1249  N   PRO   108      68.990  47.360  66.430  1.00  0.00            
ATOM   1250  CD  PRO   108      69.430  48.270  65.310  1.00  0.00            
ATOM   1251  HD1 PRO   108      70.410  48.640  65.610  1.00  0.00            
ATOM   1252  HD2 PRO   108      68.700  49.080  65.280  1.00  0.00            
ATOM   1253  CG  PRO   108      69.510  47.320  64.130  1.00  0.00            
ATOM   1254  HG1 PRO   108      70.310  47.710  63.490  1.00  0.00            
ATOM   1255  HG2 PRO   108      68.550  47.290  63.620  1.00  0.00            
ATOM   1256  CB  PRO   108      69.780  45.950  64.700  1.00  0.00            
ATOM   1257  HB1 PRO   108      70.860  45.840  64.590  1.00  0.00            
ATOM   1258  HB2 PRO   108      69.280  45.190  64.110  1.00  0.00            
ATOM   1259  CA  PRO   108      69.140  45.950  66.100  1.00  0.00            
ATOM   1260  HA  PRO   108      68.190  45.460  65.920  1.00  0.00            
ATOM   1261  C   PRO   108      70.090  45.110  66.980  1.00  0.00            
ATOM   1262  O   PRO   108      71.040  45.690  67.510  1.00  0.00            
ATOM   1263  N   HYP   109      69.880  43.770  67.040  1.00  0.00            
ATOM   1264  CD2 HYP   109      68.680  43.050  66.580  1.00  0.00            
ATOM   1265 1HD2 HYP   109      68.680  42.900  65.500  1.00  0.00            
ATOM   1266 2HD2 HYP   109      67.770  43.570  66.880  1.00  0.00            
ATOM   1267  CG  HYP   109      68.740  41.680  67.300  1.00  0.00            
ATOM   1268  HG  HYP   109      68.300  40.920  66.660  1.00  0.00            
ATOM   1269  OD1 HYP   109      68.120  41.670  68.530  1.00  0.00            
ATOM   1270  HD1 HYP   109      68.280  40.840  68.980  1.00  0.00            
ATOM   1271  CB  HYP   109      70.210  41.440  67.480  1.00  0.00            
ATOM   1272  HB1 HYP   109      70.540  40.830  66.640  1.00  0.00            
ATOM   1273  HB2 HYP   109      70.460  40.830  68.340  1.00  0.00            
ATOM   1274  CA  HYP   109      70.810  42.810  67.640  1.00  0.00            
ATOM   1275  HA  HYP   109      70.840  43.010  68.710  1.00  0.00            
ATOM   1276  C   HYP   109      72.240  42.910  67.150  1.00  0.00            
ATOM   1277  O   HYP   109      72.540  43.340  66.010  1.00  0.00            
ATOM   1278  N   GLY   110      73.180  42.640  68.030  1.00  0.00            
ATOM   1279  H   GLY   110      72.960  42.300  68.960  1.00  0.00            
ATOM   1280  CA  GLY   110      74.580  42.980  67.850  1.00  0.00            
ATOM   1281  HA1 GLY   110      75.120  43.040  68.800  1.00  0.00            
ATOM   1282  HA2 GLY   110      74.660  43.920  67.320  1.00  0.00            
ATOM   1283  C   GLY   110      75.440  41.930  67.000  1.00  0.00            
ATOM   1284  O   GLY   110      75.010  40.740  66.840  1.00  0.00            
ATOM   1285  N   PRO   111      76.620  42.370  66.560  1.00  0.00            
ATOM   1286  CD  PRO   111      77.350  43.610  66.810  1.00  0.00            
ATOM   1287  HD1 PRO   111      77.820  43.680  67.790  1.00  0.00            
ATOM   1288  HD2 PRO   111      76.620  44.420  66.720  1.00  0.00            
ATOM   1289  CG  PRO   111      78.320  43.740  65.700  1.00  0.00            
ATOM   1290  HG1 PRO   111      79.170  44.340  66.000  1.00  0.00            
ATOM   1291  HG2 PRO   111      77.910  44.170  64.780  1.00  0.00            
ATOM   1292  CB  PRO   111      78.710  42.290  65.410  1.00  0.00            
ATOM   1293  HB1 PRO   111      79.550  42.050  66.060  1.00  0.00            
ATOM   1294  HB2 PRO   111      78.880  42.160  64.340  1.00  0.00            
ATOM   1295  CA  PRO   111      77.480  41.450  65.770  1.00  0.00            
ATOM   1296  HA  PRO   111      76.890  41.210  64.890  1.00  0.00            
ATOM   1297  C   PRO   111      77.870  40.200  66.450  1.00  0.00            
ATOM   1298  O   PRO   111      77.870  40.110  67.660  1.00  0.00            
ATOM   1299  N   HYP   112      78.220  39.150  65.580  1.00  0.00            
ATOM   1300  CD2 HYP   112      78.030  39.030  64.130  1.00  0.00            
ATOM   1301 1HD2 HYP   112      78.820  39.450  63.520  1.00  0.00            
ATOM   1302 2HD2 HYP   112      77.140  39.470  63.680  1.00  0.00            
ATOM   1303  CG  HYP   112      77.920  37.580  63.920  1.00  0.00            
ATOM   1304  HG  HYP   112      78.120  37.280  62.900  1.00  0.00            
ATOM   1305  OD1 HYP   112      76.530  37.190  64.120  1.00  0.00            
ATOM   1306  HD1 HYP   112      76.570  36.230  64.090  1.00  0.00            
ATOM   1307  CB  HYP   112      78.860  36.930  64.940  1.00  0.00            
ATOM   1308  HB1 HYP   112      79.930  36.980  64.700  1.00  0.00            
ATOM   1309  HB2 HYP   112      78.520  35.920  65.160  1.00  0.00            
ATOM   1310  CA  HYP   112      78.660  37.880  66.090  1.00  0.00            
ATOM   1311  HA  HYP   112      77.860  37.520  66.740  1.00  0.00            
ATOM   1312  C   HYP   112      79.880  38.150  66.980  1.00  0.00            
ATOM   1313  O   HYP   112      80.710  38.930  66.590  1.00  0.00            
ATOM   1314  N   GLY   113      80.030  37.360  68.050  1.00  0.00            
ATOM   1315  H   GLY   113      79.280  36.770  68.370  1.00  0.00            
ATOM   1316  CA  GLY   113      81.030  37.730  69.060  1.00  0.00            
ATOM   1317  HA1 GLY   113      80.720  37.280  70.000  1.00  0.00            
ATOM   1318  HA2 GLY   113      80.900  38.800  69.240  1.00  0.00            
ATOM   1319  C   GLY   113      82.530  37.440  68.710  1.00  0.00            
ATOM   1320  O   GLY   113      82.920  36.900  67.660  1.00  0.00            
ATOM   1321  N   PRO   114      83.500  37.880  69.540  1.00  0.00            
ATOM   1322  CD  PRO   114      83.340  38.720  70.720  1.00  0.00            
ATOM   1323  HD1 PRO   114      83.340  38.110  71.630  1.00  0.00            
ATOM   1324  HD2 PRO   114      82.360  39.200  70.690  1.00  0.00            
ATOM   1325  CG  PRO   114      84.540  39.740  70.840  1.00  0.00            
ATOM   1326  HG1 PRO   114      84.780  40.120  71.830  1.00  0.00            
ATOM   1327  HG2 PRO   114      84.210  40.590  70.240  1.00  0.00            
ATOM   1328  CB  PRO   114      85.610  38.860  70.330  1.00  0.00            
ATOM   1329  HB1 PRO   114      86.120  38.320  71.140  1.00  0.00            
ATOM   1330  HB2 PRO   114      86.310  39.500  69.800  1.00  0.00            
ATOM   1331  CA  PRO   114      85.000  37.910  69.230  1.00  0.00            
ATOM   1332  HA  PRO   114      85.110  38.320  68.230  1.00  0.00            
ATOM   1333  C   PRO   114      85.660  36.540  69.250  1.00  0.00            
ATOM   1334  O   PRO   114      85.310  35.710  70.070  1.00  0.00            
ATOM   1335  N   HYP   115      86.620  36.230  68.360  1.00  0.00            
ATOM   1336  CD2 HYP   115      87.050  36.990  67.180  1.00  0.00            
ATOM   1337 1HD2 HYP   115      87.710  37.790  67.520  1.00  0.00            
ATOM   1338 2HD2 HYP   115      86.240  37.380  66.570  1.00  0.00            
ATOM   1339  CG  HYP   115      87.800  35.920  66.380  1.00  0.00            
ATOM   1340  HG  HYP   115      88.650  36.370  65.880  1.00  0.00            
ATOM   1341  OD1 HYP   115      87.030  35.360  65.360  1.00  0.00            
ATOM   1342  HD1 HYP   115      86.820  35.980  64.660  1.00  0.00            
ATOM   1343  CB  HYP   115      88.390  34.950  67.350  1.00  0.00            
ATOM   1344  HB1 HYP   115      89.240  35.370  67.890  1.00  0.00            
ATOM   1345  HB2 HYP   115      88.530  33.960  66.910  1.00  0.00            
ATOM   1346  CA  HYP   115      87.270  34.880  68.320  1.00  0.00            
ATOM   1347  HA  HYP   115      86.470  34.240  67.960  1.00  0.00            
ATOM   1348  C   HYP   115      87.800  34.480  69.720  1.00  0.00            
ATOM   1349  O   HYP   115      88.330  35.270  70.460  1.00  0.00            
ATOM   1350  N   GLY   116      87.650  33.240  70.090  1.00  0.00            
ATOM   1351  H   GLY   116      87.070  32.640  69.530  1.00  0.00            
ATOM   1352  CA  GLY   116      88.290  32.700  71.320  1.00  0.00            
ATOM   1353  HA1 GLY   116      88.120  31.630  71.370  1.00  0.00            
ATOM   1354  HA2 GLY   116      87.900  33.200  72.210  1.00  0.00            
ATOM   1355  C   GLY   116      89.840  32.810  71.250  1.00  0.00            
ATOM   1356  O   GLY   116      90.510  32.930  70.180  1.00  0.00            
ATOM   1357  N   PRO   117      90.520  32.690  72.350  1.00  0.00            
ATOM   1358  CD  PRO   117      89.980  32.890  73.720  1.00  0.00            
ATOM   1359  HD1 PRO   117      89.150  32.200  73.900  1.00  0.00            
ATOM   1360  HD2 PRO   117      89.650  33.920  73.780  1.00  0.00            
ATOM   1361  CG  PRO   117      91.090  32.660  74.690  1.00  0.00            
ATOM   1362  HG1 PRO   117      91.170  31.590  74.890  1.00  0.00            
ATOM   1363  HG2 PRO   117      90.860  33.290  75.540  1.00  0.00            
ATOM   1364  CB  PRO   117      92.300  33.090  73.880  1.00  0.00            
ATOM   1365  HB1 PRO   117      93.240  32.750  74.320  1.00  0.00            
ATOM   1366  HB2 PRO   117      92.360  34.180  73.880  1.00  0.00            
ATOM   1367  CA  PRO   117      91.960  32.780  72.400  1.00  0.00            
ATOM   1368  HA  PRO   117      92.250  33.680  71.850  1.00  0.00            
ATOM   1369  C   PRO   117      92.820  31.630  71.860  1.00  0.00            
ATOM   1370  O   PRO   117      92.340  30.470  71.860  1.00  0.00            
ATOM   1371  N   HYP   118      94.120  31.690  71.530  1.00  0.00            
ATOM   1372  CD2 HYP   118      94.830  32.970  71.400  1.00  0.00            
ATOM   1373 1HD2 HYP   118      95.540  33.120  72.220  1.00  0.00            
ATOM   1374 2HD2 HYP   118      94.290  33.910  71.360  1.00  0.00            
ATOM   1375  CG  HYP   118      95.660  32.850  70.100  1.00  0.00            
ATOM   1376  HG  HYP   118      96.530  33.510  70.140  1.00  0.00            
ATOM   1377  OD1 HYP   118      94.880  33.050  68.940  1.00  0.00            
ATOM   1378  HD1 HYP   118      95.420  33.330  68.200  1.00  0.00            
ATOM   1379  CB  HYP   118      96.140  31.390  70.200  1.00  0.00            
ATOM   1380  HB1 HYP   118      97.050  31.490  70.790  1.00  0.00            
ATOM   1381  HB2 HYP   118      96.360  30.990  69.210  1.00  0.00            
ATOM   1382  CA  HYP   118      94.980  30.660  70.880  1.00  0.00            
ATOM   1383  HA  HYP   118      94.390  30.080  70.180  1.00  0.00            
ATOM   1384  C   HYP   118      95.460  29.690  71.980  1.00  0.00            
ATOM   1385  O   HYP   118      95.650  30.100  73.100  1.00  0.00            
ATOM   1386  N   GLY   119      95.680  28.430  71.640  1.00  0.00            
ATOM   1387  H   GLY   119      95.610  28.250  70.650  1.00  0.00            
ATOM   1388  CA  GLY   119      95.580  27.290  72.560  1.00  0.00            
ATOM   1389  HA1 GLY   119      95.410  26.360  72.010  1.00  0.00            
ATOM   1390  HA2 GLY   119      94.760  27.420  73.270  1.00  0.00            
ATOM   1391  C   GLY   119      96.860  27.080  73.380  1.00  0.00            
ATOM   1392  O   GLY   119      97.920  27.720  73.010  1.00  0.00            
ATOM   1393  N   PRO   120      96.820  26.170  74.420  1.00  0.00            
ATOM   1394  CD  PRO   120      95.650  25.620  75.060  1.00  0.00            
ATOM   1395  HD1 PRO   120      95.610  24.590  74.690  1.00  0.00            
ATOM   1396  HD2 PRO   120      94.690  26.100  74.880  1.00  0.00            
ATOM   1397  CG  PRO   120      95.950  25.690  76.540  1.00  0.00            
ATOM   1398  HG1 PRO   120      95.310  25.060  77.160  1.00  0.00            
ATOM   1399  HG2 PRO   120      95.860  26.710  76.930  1.00  0.00            
ATOM   1400  CB  PRO   120      97.420  25.320  76.500  1.00  0.00            
ATOM   1401  HB1 PRO   120      97.610  24.330  76.090  1.00  0.00            
ATOM   1402  HB2 PRO   120      98.000  25.490  77.410  1.00  0.00            
ATOM   1403  CA  PRO   120      97.940  26.190  75.370  1.00  0.00            
ATOM   1404  HA  PRO   120      97.990  27.230  75.670  1.00  0.00            
ATOM   1405  C   PRO   120      99.220  25.640  74.740  1.00  0.00            
ATOM   1406  O   PRO   120      99.100  25.010  73.670  1.00  0.00            
ATOM   1407  N   HYP   121     100.460  25.720  75.260  1.00  0.00            
ATOM   1408  CD2 HYP   121     100.810  26.590  76.390  1.00  0.00            
ATOM   1409 1HD2 HYP   121     100.840  25.920  77.250  1.00  0.00            
ATOM   1410 2HD2 HYP   121     100.180  27.470  76.490  1.00  0.00            
ATOM   1411  CG  HYP   121     102.210  27.150  76.080  1.00  0.00            
ATOM   1412  HG  HYP   121     102.740  27.550  76.950  1.00  0.00            
ATOM   1413  OD1 HYP   121     102.130  28.070  75.010  1.00  0.00            
ATOM   1414  HD1 HYP   121     101.900  28.920  75.390  1.00  0.00            
ATOM   1415  CB  HYP   121     102.810  25.930  75.460  1.00  0.00            
ATOM   1416  HB1 HYP   121     103.020  25.200  76.250  1.00  0.00            
ATOM   1417  HB2 HYP   121     103.770  26.200  75.010  1.00  0.00            
ATOM   1418  CA  HYP   121     101.650  25.440  74.550  1.00  0.00            
ATOM   1419  HA  HYP   121     101.850  25.830  73.550  1.00  0.00            
ATOM   1420  C   HYP   121     101.820  23.900  74.430  1.00  0.00            
ATOM   1421  O   HYP   121     101.570  23.060  75.300  1.00  0.00            
ATOM   1422  N   GLY   122     102.560  23.620  73.310  1.00  0.00            
ATOM   1423  H   GLY   122     102.770  24.410  72.710  1.00  0.00            
ATOM   1424  CA  GLY   122     103.340  22.410  73.250  1.00  0.00            
ATOM   1425  HA1 GLY   122     103.910  22.390  72.320  1.00  0.00            
ATOM   1426  HA2 GLY   122     102.680  21.550  73.220  1.00  0.00            
ATOM   1427  C   GLY   122     104.320  22.240  74.350  1.00  0.00            
ATOM   1428  O   GLY   122     104.860  23.250  74.860  1.00  0.00            
ATOM   1429  N   NH2   123     104.640  21.040  74.820  1.00  0.00            
ATOM   1430  H1  NH2   123     104.070  20.260  74.500  1.00  0.00            
ATOM   1431  H2  NH2   123     105.420  21.060  75.460  1.00  0.00            
TER
