# Supplementary material for: A solution structure analysis reveals a bent collagen triple helix in the complement activation recognition molecule mannan-binding lectin
Source: J Biol Chem. 2022 Dec 15;299(2):102799. doi: 10.1016/j.jbc.2022.102799 (PMC9898670; doi:10.1016/j.jbc.2022.102799)
Supplement: top10-pog13 [file mmc8.zip › 8-POG13_1412.pdb]

ATOM      1  CH3 ACE     1      31.210 113.310  61.410  1.00  0.00            
ATOM      2 1HH3 ACE     1      30.420 112.700  61.840  1.00  0.00            
ATOM      3 2HH3 ACE     1      30.910 114.350  61.440  1.00  0.00            
ATOM      4 3HH3 ACE     1      31.570 112.980  60.440  1.00  0.00            
ATOM      5  C   ACE     1      32.400 113.130  62.380  1.00  0.00            
ATOM      6  O   ACE     1      33.500 112.850  61.830  1.00  0.00            
ATOM      7  N   PRO     2      32.290 113.290  63.670  1.00  0.00            
ATOM      8  CD  PRO     2      31.130 113.660  64.380  1.00  0.00            
ATOM      9  HD1 PRO     2      30.420 112.860  64.160  1.00  0.00            
ATOM     10  HD2 PRO     2      30.840 114.680  64.110  1.00  0.00            
ATOM     11  CG  PRO     2      31.410 113.510  65.810  1.00  0.00            
ATOM     12  HG1 PRO     2      31.250 112.480  66.140  1.00  0.00            
ATOM     13  HG2 PRO     2      30.720 114.130  66.380  1.00  0.00            
ATOM     14  CB  PRO     2      32.970 113.750  65.990  1.00  0.00            
ATOM     15  HB1 PRO     2      33.360 113.250  66.870  1.00  0.00            
ATOM     16  HB2 PRO     2      33.190 114.820  66.050  1.00  0.00            
ATOM     17  CA  PRO     2      33.410 113.210  64.610  1.00  0.00            
ATOM     18  HA  PRO     2      34.210 113.820  64.200  1.00  0.00            
ATOM     19  C   PRO     2      33.810 111.730  64.840  1.00  0.00            
ATOM     20  O   PRO     2      32.900 110.870  64.920  1.00  0.00            
ATOM     21  N   HYP     3      35.100 111.380  64.860  1.00  0.00            
ATOM     22  CD2 HYP     3      36.180 112.330  64.830  1.00  0.00            
ATOM     23 1HD2 HYP     3      36.110 113.230  65.430  1.00  0.00            
ATOM     24 2HD2 HYP     3      36.320 112.700  63.810  1.00  0.00            
ATOM     25  CG  HYP     3      37.410 111.480  65.170  1.00  0.00            
ATOM     26  HG  HYP     3      37.450 111.580  66.250  1.00  0.00            
ATOM     27  OD1 HYP     3      38.510 112.040  64.450  1.00  0.00            
ATOM     28  HD1 HYP     3      39.180 111.350  64.480  1.00  0.00            
ATOM     29  CB  HYP     3      36.990 110.110  64.700  1.00  0.00            
ATOM     30  HB1 HYP     3      37.480 109.350  65.300  1.00  0.00            
ATOM     31  HB2 HYP     3      37.180 109.980  63.630  1.00  0.00            
ATOM     32  CA  HYP     3      35.490 109.980  64.940  1.00  0.00            
ATOM     33  HA  HYP     3      35.180 109.360  64.100  1.00  0.00            
ATOM     34  C   HYP     3      35.130 109.250  66.210  1.00  0.00            
ATOM     35  O   HYP     3      35.310 109.710  67.340  1.00  0.00            
ATOM     36  N   GLY     4      34.660 108.020  66.000  1.00  0.00            
ATOM     37  H   GLY     4      34.610 107.680  65.050  1.00  0.00            
ATOM     38  CA  GLY     4      34.310 107.160  67.150  1.00  0.00            
ATOM     39  HA1 GLY     4      33.810 106.240  66.840  1.00  0.00            
ATOM     40  HA2 GLY     4      33.610 107.640  67.850  1.00  0.00            
ATOM     41  C   GLY     4      35.420 106.710  68.110  1.00  0.00            
ATOM     42  O   GLY     4      36.520 107.210  67.930  1.00  0.00            
ATOM     43  N   PRO     5      35.130 105.920  69.180  1.00  0.00            
ATOM     44  CD  PRO     5      33.830 105.460  69.410  1.00  0.00            
ATOM     45  HD1 PRO     5      33.670 104.570  68.800  1.00  0.00            
ATOM     46  HD2 PRO     5      33.020 106.190  69.330  1.00  0.00            
ATOM     47  CG  PRO     5      33.810 104.940  70.930  1.00  0.00            
ATOM     48  HG1 PRO     5      33.160 104.080  71.090  1.00  0.00            
ATOM     49  HG2 PRO     5      33.380 105.630  71.650  1.00  0.00            
ATOM     50  CB  PRO     5      35.320 104.800  71.230  1.00  0.00            
ATOM     51  HB1 PRO     5      35.590 103.760  71.080  1.00  0.00            
ATOM     52  HB2 PRO     5      35.410 105.080  72.280  1.00  0.00            
ATOM     53  CA  PRO     5      36.050 105.750  70.240  1.00  0.00            
ATOM     54  HA  PRO     5      36.220 106.720  70.720  1.00  0.00            
ATOM     55  C   PRO     5      37.350 104.990  69.820  1.00  0.00            
ATOM     56  O   PRO     5      37.450 104.310  68.780  1.00  0.00            
ATOM     57  N   HYP     6      38.340 104.930  70.730  1.00  0.00            
ATOM     58  CD2 HYP     6      38.500 105.810  71.850  1.00  0.00            
ATOM     59 1HD2 HYP     6      37.880 105.540  72.710  1.00  0.00            
ATOM     60 2HD2 HYP     6      38.230 106.820  71.570  1.00  0.00            
ATOM     61  CG  HYP     6      39.920 105.820  72.230  1.00  0.00            
ATOM     62  HG  HYP     6      40.000 106.020  73.300  1.00  0.00            
ATOM     63  OD1 HYP     6      40.510 106.790  71.470  1.00  0.00            
ATOM     64  HD1 HYP     6      41.450 106.880  71.640  1.00  0.00            
ATOM     65  CB  HYP     6      40.480 104.470  71.810  1.00  0.00            
ATOM     66  HB1 HYP     6      40.240 103.840  72.670  1.00  0.00            
ATOM     67  HB2 HYP     6      41.550 104.510  71.610  1.00  0.00            
ATOM     68  CA  HYP     6      39.560 104.120  70.620  1.00  0.00            
ATOM     69  HA  HYP     6      40.020 104.570  69.740  1.00  0.00            
ATOM     70  C   HYP     6      39.480 102.660  70.480  1.00  0.00            
ATOM     71  O   HYP     6      38.680 102.000  71.140  1.00  0.00            
ATOM     72  N   GLY     7      40.400 102.080  69.680  1.00  0.00            
ATOM     73  H   GLY     7      41.050 102.650  69.160  1.00  0.00            
ATOM     74  CA  GLY     7      40.320 100.630  69.340  1.00  0.00            
ATOM     75  HA1 GLY     7      40.890 100.420  68.430  1.00  0.00            
ATOM     76  HA2 GLY     7      39.280 100.570  69.000  1.00  0.00            
ATOM     77  C   GLY     7      40.680  99.540  70.370  1.00  0.00            
ATOM     78  O   GLY     7      41.260  99.860  71.370  1.00  0.00            
ATOM     79  N   PRO     8      40.360  98.250  70.160  1.00  0.00            
ATOM     80  CD  PRO     8      39.540  97.750  69.050  1.00  0.00            
ATOM     81  HD1 PRO     8      40.120  98.010  68.170  1.00  0.00            
ATOM     82  HD2 PRO     8      38.610  98.310  69.080  1.00  0.00            
ATOM     83  CG  PRO     8      39.460  96.230  69.200  1.00  0.00            
ATOM     84  HG1 PRO     8      40.220  95.700  68.640  1.00  0.00            
ATOM     85  HG2 PRO     8      38.430  95.910  69.000  1.00  0.00            
ATOM     86  CB  PRO     8      39.910  95.930  70.680  1.00  0.00            
ATOM     87  HB1 PRO     8      40.510  95.020  70.740  1.00  0.00            
ATOM     88  HB2 PRO     8      39.040  95.830  71.330  1.00  0.00            
ATOM     89  CA  PRO     8      40.810  97.170  71.040  1.00  0.00            
ATOM     90  HA  PRO     8      40.630  97.340  72.100  1.00  0.00            
ATOM     91  C   PRO     8      42.330  96.840  70.840  1.00  0.00            
ATOM     92  O   PRO     8      42.960  97.270  69.850  1.00  0.00            
ATOM     93  N   HYP     9      42.900  95.930  71.670  1.00  0.00            
ATOM     94  CD2 HYP     9      42.340  95.330  72.910  1.00  0.00            
ATOM     95 1HD2 HYP     9      41.740  94.460  72.640  1.00  0.00            
ATOM     96 2HD2 HYP     9      41.760  96.090  73.440  1.00  0.00            
ATOM     97  CG  HYP     9      43.430  94.850  73.800  1.00  0.00            
ATOM     98  HG  HYP     9      43.030  94.010  74.360  1.00  0.00            
ATOM     99  OD1 HYP     9      43.980  95.920  74.610  1.00  0.00            
ATOM    100  HD1 HYP     9      44.440  95.440  75.310  1.00  0.00            
ATOM    101  CB  HYP     9      44.450  94.320  72.730  1.00  0.00            
ATOM    102  HB1 HYP     9      44.140  93.330  72.380  1.00  0.00            
ATOM    103  HB2 HYP     9      45.480  94.410  73.090  1.00  0.00            
ATOM    104  CA  HYP     9      44.260  95.350  71.600  1.00  0.00            
ATOM    105  HA  HYP     9      45.000  96.140  71.750  1.00  0.00            
ATOM    106  C   HYP     9      44.430  94.630  70.310  1.00  0.00            
ATOM    107  O   HYP     9      43.510  93.960  69.810  1.00  0.00            
ATOM    108  N   GLY    10      45.570  94.850  69.700  1.00  0.00            
ATOM    109  H   GLY    10      46.170  95.560  70.100  1.00  0.00            
ATOM    110  CA  GLY    10      45.840  94.120  68.450  1.00  0.00            
ATOM    111  HA1 GLY    10      46.720  94.530  67.970  1.00  0.00            
ATOM    112  HA2 GLY    10      44.990  94.330  67.800  1.00  0.00            
ATOM    113  C   GLY    10      45.800  92.570  68.540  1.00  0.00            
ATOM    114  O   GLY    10      45.810  92.030  69.650  1.00  0.00            
ATOM    115  N   PRO    11      45.940  91.870  67.400  1.00  0.00            
ATOM    116  CD  PRO    11      46.080  92.550  66.090  1.00  0.00            
ATOM    117  HD1 PRO    11      47.110  92.890  66.080  1.00  0.00            
ATOM    118  HD2 PRO    11      45.430  93.410  65.940  1.00  0.00            
ATOM    119  CG  PRO    11      45.940  91.420  65.100  1.00  0.00            
ATOM    120  HG1 PRO    11      46.730  91.520  64.360  1.00  0.00            
ATOM    121  HG2 PRO    11      44.990  91.600  64.580  1.00  0.00            
ATOM    122  CB  PRO    11      45.990  90.030  65.820  1.00  0.00            
ATOM    123  HB1 PRO    11      46.870  89.510  65.450  1.00  0.00            
ATOM    124  HB2 PRO    11      45.080  89.480  65.570  1.00  0.00            
ATOM    125  CA  PRO    11      46.030  90.410  67.310  1.00  0.00            
ATOM    126  HA  PRO    11      45.130  90.080  67.830  1.00  0.00            
ATOM    127  C   PRO    11      47.250  89.730  68.010  1.00  0.00            
ATOM    128  O   PRO    11      48.370  90.300  67.910  1.00  0.00            
ATOM    129  N   HYP    12      47.140  88.470  68.410  1.00  0.00            
ATOM    130  CD2 HYP    12      45.950  87.590  68.620  1.00  0.00            
ATOM    131 1HD2 HYP    12      45.660  87.060  67.710  1.00  0.00            
ATOM    132 2HD2 HYP    12      45.120  88.210  68.950  1.00  0.00            
ATOM    133  CG  HYP    12      46.350  86.570  69.680  1.00  0.00            
ATOM    134  HG  HYP    12      45.880  85.600  69.550  1.00  0.00            
ATOM    135  OD1 HYP    12      46.150  87.110  70.980  1.00  0.00            
ATOM    136  HD1 HYP    12      46.470  86.510  71.660  1.00  0.00            
ATOM    137  CB  HYP    12      47.800  86.410  69.310  1.00  0.00            
ATOM    138  HB1 HYP    12      47.980  85.820  68.410  1.00  0.00            
ATOM    139  HB2 HYP    12      48.420  85.940  70.070  1.00  0.00            
ATOM    140  CA  HYP    12      48.300  87.810  68.970  1.00  0.00            
ATOM    141  HA  HYP    12      48.530  88.410  69.850  1.00  0.00            
ATOM    142  C   HYP    12      49.410  87.720  67.940  1.00  0.00            
ATOM    143  O   HYP    12      49.190  87.540  66.760  1.00  0.00            
ATOM    144  N   GLY    13      50.680  87.860  68.400  1.00  0.00            
ATOM    145  H   GLY    13      50.810  88.000  69.400  1.00  0.00            
ATOM    146  CA  GLY    13      51.890  87.850  67.560  1.00  0.00            
ATOM    147  HA1 GLY    13      52.790  87.960  68.180  1.00  0.00            
ATOM    148  HA2 GLY    13      51.910  88.740  66.940  1.00  0.00            
ATOM    149  C   GLY    13      52.090  86.550  66.750  1.00  0.00            
ATOM    150  O   GLY    13      51.410  85.550  66.930  1.00  0.00            
ATOM    151  N   PRO    14      53.160  86.580  65.860  1.00  0.00            
ATOM    152  CD  PRO    14      53.790  87.770  65.390  1.00  0.00            
ATOM    153  HD1 PRO    14      54.610  87.950  66.090  1.00  0.00            
ATOM    154  HD2 PRO    14      53.170  88.670  65.440  1.00  0.00            
ATOM    155  CG  PRO    14      54.240  87.430  63.920  1.00  0.00            
ATOM    156  HG1 PRO    14      55.090  88.060  63.660  1.00  0.00            
ATOM    157  HG2 PRO    14      53.360  87.420  63.280  1.00  0.00            
ATOM    158  CB  PRO    14      54.700  85.940  64.160  1.00  0.00            
ATOM    159  HB1 PRO    14      55.650  85.880  64.680  1.00  0.00            
ATOM    160  HB2 PRO    14      54.820  85.430  63.200  1.00  0.00            
ATOM    161  CA  PRO    14      53.640  85.440  65.080  1.00  0.00            
ATOM    162  HA  PRO    14      52.780  85.190  64.450  1.00  0.00            
ATOM    163  C   PRO    14      54.090  84.190  65.950  1.00  0.00            
ATOM    164  O   PRO    14      54.330  84.320  67.140  1.00  0.00            
ATOM    165  N   HYP    15      54.240  83.000  65.340  1.00  0.00            
ATOM    166  CD2 HYP    15      53.840  82.490  64.000  1.00  0.00            
ATOM    167 1HD2 HYP    15      54.670  82.350  63.300  1.00  0.00            
ATOM    168 2HD2 HYP    15      53.060  83.100  63.540  1.00  0.00            
ATOM    169  CG  HYP    15      53.330  81.060  64.270  1.00  0.00            
ATOM    170  HG  HYP    15      53.330  80.430  63.390  1.00  0.00            
ATOM    171  OD1 HYP    15      52.050  81.160  64.900  1.00  0.00            
ATOM    172  HD1 HYP    15      51.420  81.490  64.250  1.00  0.00            
ATOM    173  CB  HYP    15      54.410  80.610  65.230  1.00  0.00            
ATOM    174  HB1 HYP    15      55.260  80.250  64.640  1.00  0.00            
ATOM    175  HB2 HYP    15      54.010  79.860  65.910  1.00  0.00            
ATOM    176  CA  HYP    15      54.680  81.870  66.100  1.00  0.00            
ATOM    177  HA  HYP    15      54.070  81.790  67.000  1.00  0.00            
ATOM    178  C   HYP    15      56.170  82.060  66.610  1.00  0.00            
ATOM    179  O   HYP    15      56.990  82.780  66.020  1.00  0.00            
ATOM    180  N   GLY    16      56.560  81.520  67.780  1.00  0.00            
ATOM    181  H   GLY    16      55.910  81.110  68.440  1.00  0.00            
ATOM    182  CA  GLY    16      57.950  81.480  68.230  1.00  0.00            
ATOM    183  HA1 GLY    16      57.830  81.190  69.270  1.00  0.00            
ATOM    184  HA2 GLY    16      58.380  82.480  68.160  1.00  0.00            
ATOM    185  C   GLY    16      59.000  80.610  67.550  1.00  0.00            
ATOM    186  O   GLY    16      58.660  79.850  66.600  1.00  0.00            
ATOM    187  N   PRO    17      60.240  80.650  68.020  1.00  0.00            
ATOM    188  CD  PRO    17      60.710  81.610  69.040  1.00  0.00            
ATOM    189  HD1 PRO    17      60.200  81.440  69.990  1.00  0.00            
ATOM    190  HD2 PRO    17      60.610  82.650  68.720  1.00  0.00            
ATOM    191  CG  PRO    17      62.120  81.280  69.310  1.00  0.00            
ATOM    192  HG1 PRO    17      62.210  80.610  70.160  1.00  0.00            
ATOM    193  HG2 PRO    17      62.770  82.160  69.280  1.00  0.00            
ATOM    194  CB  PRO    17      62.520  80.510  68.060  1.00  0.00            
ATOM    195  HB1 PRO    17      63.390  79.870  68.220  1.00  0.00            
ATOM    196  HB2 PRO    17      62.730  81.290  67.330  1.00  0.00            
ATOM    197  CA  PRO    17      61.280  79.880  67.550  1.00  0.00            
ATOM    198  HA  PRO    17      61.340  79.960  66.470  1.00  0.00            
ATOM    199  C   PRO    17      61.170  78.410  68.050  1.00  0.00            
ATOM    200  O   PRO    17      60.510  78.150  69.050  1.00  0.00            
ATOM    201  N   HYP    18      61.930  77.410  67.480  1.00  0.00            
ATOM    202  CD2 HYP    18      62.620  77.520  66.170  1.00  0.00            
ATOM    203 1HD2 HYP    18      63.660  77.770  66.380  1.00  0.00            
ATOM    204 2HD2 HYP    18      62.180  78.280  65.520  1.00  0.00            
ATOM    205  CG  HYP    18      62.630  76.190  65.490  1.00  0.00            
ATOM    206  HG  HYP    18      63.480  76.080  64.810  1.00  0.00            
ATOM    207  OD1 HYP    18      61.520  75.790  64.760  1.00  0.00            
ATOM    208  HD1 HYP    18      61.700  74.890  64.480  1.00  0.00            
ATOM    209  CB  HYP    18      62.800  75.290  66.800  1.00  0.00            
ATOM    210  HB1 HYP    18      63.810  75.400  67.190  1.00  0.00            
ATOM    211  HB2 HYP    18      62.580  74.240  66.670  1.00  0.00            
ATOM    212  CA  HYP    18      61.870  75.970  67.820  1.00  0.00            
ATOM    213  HA  HYP    18      60.830  75.730  67.610  1.00  0.00            
ATOM    214  C   HYP    18      62.240  75.650  69.300  1.00  0.00            
ATOM    215  O   HYP    18      63.200  76.240  69.870  1.00  0.00            
ATOM    216  N   GLY    19      61.570  74.650  69.900  1.00  0.00            
ATOM    217  H   GLY    19      60.880  74.090  69.420  1.00  0.00            
ATOM    218  CA  GLY    19      62.060  74.230  71.270  1.00  0.00            
ATOM    219  HA1 GLY    19      61.440  73.370  71.530  1.00  0.00            
ATOM    220  HA2 GLY    19      61.850  75.020  71.990  1.00  0.00            
ATOM    221  C   GLY    19      63.480  73.600  71.520  1.00  0.00            
ATOM    222  O   GLY    19      64.380  73.700  70.710  1.00  0.00            
ATOM    223  N   PRO    20      63.740  73.140  72.800  1.00  0.00            
ATOM    224  CD  PRO    20      62.850  73.180  73.980  1.00  0.00            
ATOM    225  HD1 PRO    20      62.320  72.230  74.070  1.00  0.00            
ATOM    226  HD2 PRO    20      62.230  74.070  73.900  1.00  0.00            
ATOM    227  CG  PRO    20      63.720  73.120  75.230  1.00  0.00            
ATOM    228  HG1 PRO    20      63.110  72.810  76.070  1.00  0.00            
ATOM    229  HG2 PRO    20      64.110  74.130  75.400  1.00  0.00            
ATOM    230  CB  PRO    20      64.810  72.190  74.770  1.00  0.00            
ATOM    231  HB1 PRO    20      64.510  71.140  74.780  1.00  0.00            
ATOM    232  HB2 PRO    20      65.780  72.200  75.260  1.00  0.00            
ATOM    233  CA  PRO    20      64.970  72.600  73.280  1.00  0.00            
ATOM    234  HA  PRO    20      65.810  73.290  73.190  1.00  0.00            
ATOM    235  C   PRO    20      65.480  71.360  72.480  1.00  0.00            
ATOM    236  O   PRO    20      64.600  70.750  71.850  1.00  0.00            
ATOM    237  N   HYP    21      66.750  70.960  72.420  1.00  0.00            
ATOM    238  CD2 HYP    21      67.940  71.460  73.160  1.00  0.00            
ATOM    239 1HD2 HYP    21      68.090  71.030  74.150  1.00  0.00            
ATOM    240 2HD2 HYP    21      67.800  72.540  73.150  1.00  0.00            
ATOM    241  CG  HYP    21      69.110  71.150  72.190  1.00  0.00            
ATOM    242  HG  HYP    21      70.110  71.250  72.610  1.00  0.00            
ATOM    243  OD1 HYP    21      69.060  72.070  71.110  1.00  0.00            
ATOM    244  HD1 HYP    21      69.480  71.670  70.340  1.00  0.00            
ATOM    245  CB  HYP    21      68.680  69.770  71.730  1.00  0.00            
ATOM    246  HB1 HYP    21      68.880  69.100  72.560  1.00  0.00            
ATOM    247  HB2 HYP    21      69.160  69.430  70.810  1.00  0.00            
ATOM    248  CA  HYP    21      67.130  69.740  71.670  1.00  0.00            
ATOM    249  HA  HYP    21      66.910  69.940  70.620  1.00  0.00            
ATOM    250  C   HYP    21      66.490  68.490  72.330  1.00  0.00            
ATOM    251  O   HYP    21      66.430  68.420  73.540  1.00  0.00            
ATOM    252  N   GLY    22      66.160  67.490  71.560  1.00  0.00            
ATOM    253  H   GLY    22      66.190  67.510  70.550  1.00  0.00            
ATOM    254  CA  GLY    22      65.520  66.300  72.120  1.00  0.00            
ATOM    255  HA1 GLY    22      65.020  65.730  71.330  1.00  0.00            
ATOM    256  HA2 GLY    22      64.710  66.580  72.790  1.00  0.00            
ATOM    257  C   GLY    22      66.530  65.420  72.860  1.00  0.00            
ATOM    258  O   GLY    22      67.740  65.770  72.810  1.00  0.00            
ATOM    259  N   PRO    23      66.130  64.330  73.640  1.00  0.00            
ATOM    260  CD  PRO    23      64.730  63.880  73.730  1.00  0.00            
ATOM    261  HD1 PRO    23      64.480  63.280  72.860  1.00  0.00            
ATOM    262  HD2 PRO    23      64.020  64.700  73.830  1.00  0.00            
ATOM    263  CG  PRO    23      64.630  63.170  75.010  1.00  0.00            
ATOM    264  HG1 PRO    23      63.810  62.460  75.150  1.00  0.00            
ATOM    265  HG2 PRO    23      64.630  63.940  75.780  1.00  0.00            
ATOM    266  CB  PRO    23      65.960  62.460  75.020  1.00  0.00            
ATOM    267  HB1 PRO    23      65.910  61.530  74.460  1.00  0.00            
ATOM    268  HB2 PRO    23      66.220  62.250  76.060  1.00  0.00            
ATOM    269  CA  PRO    23      66.970  63.420  74.420  1.00  0.00            
ATOM    270  HA  PRO    23      67.490  63.980  75.210  1.00  0.00            
ATOM    271  C   PRO    23      68.020  62.680  73.500  1.00  0.00            
ATOM    272  O   PRO    23      67.880  62.560  72.290  1.00  0.00            
ATOM    273  N   HYP    24      69.090  62.160  74.140  1.00  0.00            
ATOM    274  CD2 HYP    24      69.540  62.150  75.540  1.00  0.00            
ATOM    275 1HD2 HYP    24      68.720  62.010  76.240  1.00  0.00            
ATOM    276 2HD2 HYP    24      70.010  63.080  75.850  1.00  0.00            
ATOM    277  CG  HYP    24      70.490  61.000  75.630  1.00  0.00            
ATOM    278  HG  HYP    24      69.960  60.050  75.730  1.00  0.00            
ATOM    279  OD1 HYP    24      71.390  61.080  76.730  1.00  0.00            
ATOM    280  HD1 HYP    24      72.220  60.660  76.500  1.00  0.00            
ATOM    281  CB  HYP    24      71.270  61.240  74.340  1.00  0.00            
ATOM    282  HB1 HYP    24      71.790  60.320  74.070  1.00  0.00            
ATOM    283  HB2 HYP    24      71.920  62.100  74.450  1.00  0.00            
ATOM    284  CA  HYP    24      70.130  61.400  73.380  1.00  0.00            
ATOM    285  HA  HYP    24      70.440  62.030  72.550  1.00  0.00            
ATOM    286  C   HYP    24      69.640  60.070  72.870  1.00  0.00            
ATOM    287  O   HYP    24      68.830  59.420  73.420  1.00  0.00            
ATOM    288  N   GLY    25      70.200  59.640  71.760  1.00  0.00            
ATOM    289  H   GLY    25      70.940  60.180  71.340  1.00  0.00            
ATOM    290  CA  GLY    25      69.770  58.350  71.080  1.00  0.00            
ATOM    291  HA1 GLY    25      70.240  58.390  70.100  1.00  0.00            
ATOM    292  HA2 GLY    25      68.710  58.420  70.810  1.00  0.00            
ATOM    293  C   GLY    25      70.120  57.050  71.870  1.00  0.00            
ATOM    294  O   GLY    25      70.790  57.150  72.910  1.00  0.00            
ATOM    295  N   PRO    26      69.630  55.870  71.420  1.00  0.00            
ATOM    296  CD  PRO    26      68.910  55.710  70.180  1.00  0.00            
ATOM    297  HD1 PRO    26      69.490  56.110  69.350  1.00  0.00            
ATOM    298  HD2 PRO    26      67.900  56.110  70.260  1.00  0.00            
ATOM    299  CG  PRO    26      68.650  54.200  70.100  1.00  0.00            
ATOM    300  HG1 PRO    26      69.510  53.780  69.590  1.00  0.00            
ATOM    301  HG2 PRO    26      67.730  53.900  69.600  1.00  0.00            
ATOM    302  CB  PRO    26      68.710  53.730  71.550  1.00  0.00            
ATOM    303  HB1 PRO    26      68.980  52.680  71.620  1.00  0.00            
ATOM    304  HB2 PRO    26      67.740  54.010  71.950  1.00  0.00            
ATOM    305  CA  PRO    26      69.820  54.580  72.100  1.00  0.00            
ATOM    306  HA  PRO    26      69.650  54.700  73.170  1.00  0.00            
ATOM    307  C   PRO    26      71.210  53.990  71.840  1.00  0.00            
ATOM    308  O   PRO    26      71.840  54.420  70.880  1.00  0.00            
ATOM    309  N   HYP    27      71.620  52.920  72.600  1.00  0.00            
ATOM    310  CD2 HYP    27      70.930  52.300  73.780  1.00  0.00            
ATOM    311 1HD2 HYP    27      70.420  51.380  73.520  1.00  0.00            
ATOM    312 2HD2 HYP    27      70.170  52.920  74.270  1.00  0.00            
ATOM    313  CG  HYP    27      72.050  51.760  74.730  1.00  0.00            
ATOM    314  HG  HYP    27      71.640  51.000  75.400  1.00  0.00            
ATOM    315  OD1 HYP    27      72.470  52.920  75.530  1.00  0.00            
ATOM    316  HD1 HYP    27      71.820  53.100  76.210  1.00  0.00            
ATOM    317  CB  HYP    27      73.030  51.210  73.650  1.00  0.00            
ATOM    318  HB1 HYP    27      72.540  50.320  73.240  1.00  0.00            
ATOM    319  HB2 HYP    27      74.020  51.000  74.030  1.00  0.00            
ATOM    320  CA  HYP    27      72.980  52.280  72.520  1.00  0.00            
ATOM    321  HA  HYP    27      73.680  53.090  72.740  1.00  0.00            
ATOM    322  C   HYP    27      73.340  51.740  71.120  1.00  0.00            
ATOM    323  O   HYP    27      72.460  51.150  70.460  1.00  0.00            
ATOM    324  N   GLY    28      74.530  52.050  70.500  1.00  0.00            
ATOM    325  H   GLY    28      75.210  52.670  70.900  1.00  0.00            
ATOM    326  CA  GLY    28      74.870  51.690  69.090  1.00  0.00            
ATOM    327  HA1 GLY    28      75.730  52.260  68.740  1.00  0.00            
ATOM    328  HA2 GLY    28      74.060  51.920  68.400  1.00  0.00            
ATOM    329  C   GLY    28      75.190  50.150  68.950  1.00  0.00            
ATOM    330  O   GLY    28      75.020  49.340  69.860  1.00  0.00            
ATOM    331  N   PRO    29      75.530  49.700  67.670  1.00  0.00            
ATOM    332  CD  PRO    29      75.950  50.620  66.640  1.00  0.00            
ATOM    333  HD1 PRO    29      76.530  51.490  66.960  1.00  0.00            
ATOM    334  HD2 PRO    29      75.080  51.040  66.140  1.00  0.00            
ATOM    335  CG  PRO    29      76.710  49.800  65.550  1.00  0.00            
ATOM    336  HG1 PRO    29      77.780  49.850  65.750  1.00  0.00            
ATOM    337  HG2 PRO    29      76.380  50.250  64.610  1.00  0.00            
ATOM    338  CB  PRO    29      76.000  48.480  65.720  1.00  0.00            
ATOM    339  HB1 PRO    29      76.610  47.680  65.310  1.00  0.00            
ATOM    340  HB2 PRO    29      75.000  48.530  65.280  1.00  0.00            
ATOM    341  CA  PRO    29      75.850  48.350  67.250  1.00  0.00            
ATOM    342  HA  PRO    29      75.000  47.690  67.430  1.00  0.00            
ATOM    343  C   PRO    29      77.060  47.730  67.980  1.00  0.00            
ATOM    344  O   PRO    29      78.050  48.370  68.240  1.00  0.00            
ATOM    345  N   HYP    30      76.990  46.410  68.360  1.00  0.00            
ATOM    346  CD2 HYP    30      75.850  45.520  68.270  1.00  0.00            
ATOM    347 1HD2 HYP    30      75.640  45.390  67.210  1.00  0.00            
ATOM    348 2HD2 HYP    30      74.950  45.850  68.790  1.00  0.00            
ATOM    349  CG  HYP    30      76.310  44.290  69.030  1.00  0.00            
ATOM    350  HG  HYP    30      75.850  43.400  68.610  1.00  0.00            
ATOM    351  OD1 HYP    30      76.020  44.420  70.390  1.00  0.00            
ATOM    352  HD1 HYP    30      75.230  44.960  70.480  1.00  0.00            
ATOM    353  CB  HYP    30      77.830  44.230  68.750  1.00  0.00            
ATOM    354  HB1 HYP    30      77.930  43.880  67.720  1.00  0.00            
ATOM    355  HB2 HYP    30      78.400  43.640  69.470  1.00  0.00            
ATOM    356  CA  HYP    30      78.160  45.730  68.770  1.00  0.00            
ATOM    357  HA  HYP    30      78.220  46.040  69.810  1.00  0.00            
ATOM    358  C   HYP    30      79.490  46.010  68.060  1.00  0.00            
ATOM    359  O   HYP    30      79.460  46.230  66.870  1.00  0.00            
ATOM    360  N   GLY    31      80.650  46.000  68.760  1.00  0.00            
ATOM    361  H   GLY    31      80.440  45.760  69.710  1.00  0.00            
ATOM    362  CA  GLY    31      81.970  46.300  68.220  1.00  0.00            
ATOM    363  HA1 GLY    31      82.680  46.290  69.040  1.00  0.00            
ATOM    364  HA2 GLY    31      81.960  47.320  67.840  1.00  0.00            
ATOM    365  C   GLY    31      82.660  45.290  67.240  1.00  0.00            
ATOM    366  O   GLY    31      82.130  44.210  66.990  1.00  0.00            
ATOM    367  N   PRO    32      83.920  45.650  66.840  1.00  0.00            
ATOM    368  CD  PRO    32      84.480  47.000  66.890  1.00  0.00            
ATOM    369  HD1 PRO    32      84.580  47.340  67.920  1.00  0.00            
ATOM    370  HD2 PRO    32      83.810  47.640  66.320  1.00  0.00            
ATOM    371  CG  PRO    32      85.910  46.900  66.210  1.00  0.00            
ATOM    372  HG1 PRO    32      86.630  46.630  66.980  1.00  0.00            
ATOM    373  HG2 PRO    32      86.260  47.700  65.550  1.00  0.00            
ATOM    374  CB  PRO    32      85.720  45.680  65.270  1.00  0.00            
ATOM    375  HB1 PRO    32      86.680  45.180  65.240  1.00  0.00            
ATOM    376  HB2 PRO    32      85.360  46.140  64.340  1.00  0.00            
ATOM    377  CA  PRO    32      84.700  44.750  65.990  1.00  0.00            
ATOM    378  HA  PRO    32      84.060  44.290  65.230  1.00  0.00            
ATOM    379  C   PRO    32      85.450  43.700  66.860  1.00  0.00            
ATOM    380  O   PRO    32      85.550  43.810  68.070  1.00  0.00            
ATOM    381  N   HYP    33      85.980  42.640  66.230  1.00  0.00            
ATOM    382  CD2 HYP    33      85.820  42.290  64.820  1.00  0.00            
ATOM    383 1HD2 HYP    33      86.100  43.070  64.110  1.00  0.00            
ATOM    384 2HD2 HYP    33      84.770  42.130  64.590  1.00  0.00            
ATOM    385  CG  HYP    33      86.600  40.970  64.500  1.00  0.00            
ATOM    386  HG  HYP    33      87.230  40.990  63.600  1.00  0.00            
ATOM    387  OD1 HYP    33      85.810  39.800  64.310  1.00  0.00            
ATOM    388  HD1 HYP    33      86.430  39.080  64.460  1.00  0.00            
ATOM    389  CB  HYP    33      87.620  40.840  65.650  1.00  0.00            
ATOM    390  HB1 HYP    33      88.620  41.250  65.540  1.00  0.00            
ATOM    391  HB2 HYP    33      87.750  39.800  65.960  1.00  0.00            
ATOM    392  CA  HYP    33      86.820  41.550  66.750  1.00  0.00            
ATOM    393  HA  HYP    33      86.180  40.900  67.350  1.00  0.00            
ATOM    394  C   HYP    33      87.770  42.210  67.810  1.00  0.00            
ATOM    395  O   HYP    33      88.360  43.300  67.580  1.00  0.00            
ATOM    396  N   GLY    34      87.960  41.420  68.880  1.00  0.00            
ATOM    397  H   GLY    34      87.440  40.550  68.970  1.00  0.00            
ATOM    398  CA  GLY    34      89.010  41.570  69.880  1.00  0.00            
ATOM    399  HA1 GLY    34      88.830  40.760  70.590  1.00  0.00            
ATOM    400  HA2 GLY    34      88.960  42.520  70.410  1.00  0.00            
ATOM    401  C   GLY    34      90.470  41.350  69.450  1.00  0.00            
ATOM    402  O   GLY    34      90.680  40.820  68.360  1.00  0.00            
ATOM    403  N   PRO    35      91.470  41.670  70.290  1.00  0.00            
ATOM    404  CD  PRO    35      91.350  42.360  71.570  1.00  0.00            
ATOM    405  HD1 PRO    35      91.150  41.690  72.410  1.00  0.00            
ATOM    406  HD2 PRO    35      90.580  43.130  71.590  1.00  0.00            
ATOM    407  CG  PRO    35      92.670  43.100  71.750  1.00  0.00            
ATOM    408  HG1 PRO    35      92.810  43.450  72.770  1.00  0.00            
ATOM    409  HG2 PRO    35      92.650  43.950  71.070  1.00  0.00            
ATOM    410  CB  PRO    35      93.590  41.950  71.360  1.00  0.00            
ATOM    411  HB1 PRO    35      93.470  41.080  72.010  1.00  0.00            
ATOM    412  HB2 PRO    35      94.650  42.180  71.230  1.00  0.00            
ATOM    413  CA  PRO    35      92.900  41.430  70.030  1.00  0.00            
ATOM    414  HA  PRO    35      93.240  42.010  69.180  1.00  0.00            
ATOM    415  C   PRO    35      93.200  39.920  69.830  1.00  0.00            
ATOM    416  O   PRO    35      92.580  39.080  70.500  1.00  0.00            
ATOM    417  N   HYP    36      94.190  39.590  68.990  1.00  0.00            
ATOM    418  CD2 HYP    36      94.920  40.340  68.060  1.00  0.00            
ATOM    419 1HD2 HYP    36      95.750  40.800  68.590  1.00  0.00            
ATOM    420 2HD2 HYP    36      94.300  41.080  67.550  1.00  0.00            
ATOM    421  CG  HYP    36      95.350  39.400  66.970  1.00  0.00            
ATOM    422  HG  HYP    36      96.220  39.800  66.460  1.00  0.00            
ATOM    423  OD1 HYP    36      94.330  39.240  66.030  1.00  0.00            
ATOM    424  HD1 HYP    36      94.510  38.610  65.330  1.00  0.00            
ATOM    425  CB  HYP    36      95.500  38.040  67.640  1.00  0.00            
ATOM    426  HB1 HYP    36      96.470  37.810  68.090  1.00  0.00            
ATOM    427  HB2 HYP    36      95.310  37.290  66.880  1.00  0.00            
ATOM    428  CA  HYP    36      94.430  38.170  68.720  1.00  0.00            
ATOM    429  HA  HYP    36      93.490  37.760  68.330  1.00  0.00            
ATOM    430  C   HYP    36      95.040  37.510  69.980  1.00  0.00            
ATOM    431  O   HYP    36      96.000  38.040  70.540  1.00  0.00            
ATOM    432  N   GLY    37      94.610  36.320  70.370  1.00  0.00            
ATOM    433  H   GLY    37      93.890  35.960  69.770  1.00  0.00            
ATOM    434  CA  GLY    37      95.170  35.620  71.590  1.00  0.00            
ATOM    435  HA1 GLY    37      94.520  34.780  71.830  1.00  0.00            
ATOM    436  HA2 GLY    37      95.100  36.300  72.450  1.00  0.00            
ATOM    437  C   GLY    37      96.560  35.090  71.560  1.00  0.00            
ATOM    438  O   GLY    37      97.270  35.400  70.620  1.00  0.00            
ATOM    439  N   PRO    38      96.900  34.220  72.520  1.00  0.00            
ATOM    440  CD  PRO    38      96.150  33.830  73.700  1.00  0.00            
ATOM    441  HD1 PRO    38      95.630  32.880  73.680  1.00  0.00            
ATOM    442  HD2 PRO    38      95.380  34.560  73.960  1.00  0.00            
ATOM    443  CG  PRO    38      97.200  33.740  74.730  1.00  0.00            
ATOM    444  HG1 PRO    38      96.700  33.250  75.560  1.00  0.00            
ATOM    445  HG2 PRO    38      97.360  34.750  75.100  1.00  0.00            
ATOM    446  CB  PRO    38      98.320  33.010  74.110  1.00  0.00            
ATOM    447  HB1 PRO    38      98.130  31.940  74.130  1.00  0.00            
ATOM    448  HB2 PRO    38      99.230  33.340  74.600  1.00  0.00            
ATOM    449  CA  PRO    38      98.230  33.710  72.790  1.00  0.00            
ATOM    450  HA  PRO    38      98.890  34.560  72.980  1.00  0.00            
ATOM    451  C   PRO    38      98.710  32.680  71.720  1.00  0.00            
ATOM    452  O   PRO    38      97.900  32.130  70.990  1.00  0.00            
ATOM    453  N   HYP    39      99.990  32.260  71.730  1.00  0.00            
ATOM    454  CD2 HYP    39     101.100  32.950  72.300  1.00  0.00            
ATOM    455 1HD2 HYP    39     101.490  32.540  73.230  1.00  0.00            
ATOM    456 2HD2 HYP    39     100.950  34.030  72.340  1.00  0.00            
ATOM    457  CG  HYP    39     102.300  32.570  71.420  1.00  0.00            
ATOM    458  HG  HYP    39     103.200  32.740  72.010  1.00  0.00            
ATOM    459  OD1 HYP    39     102.340  33.410  70.250  1.00  0.00            
ATOM    460  HD1 HYP    39     103.100  33.090  69.770  1.00  0.00            
ATOM    461  CB  HYP    39     102.000  31.080  71.140  1.00  0.00            
ATOM    462  HB1 HYP    39     102.320  30.520  72.020  1.00  0.00            
ATOM    463  HB2 HYP    39     102.450  30.730  70.220  1.00  0.00            
ATOM    464  CA  HYP    39     100.470  31.090  70.970  1.00  0.00            
ATOM    465  HA  HYP    39     100.240  31.250  69.920  1.00  0.00            
ATOM    466  C   HYP    39      99.930  29.760  71.450  1.00  0.00            
ATOM    467  O   HYP    39      99.570  29.610  72.600  1.00  0.00            
ATOM    468  N   GLY    40      99.860  28.820  70.580  1.00  0.00            
ATOM    469  H   GLY    40      99.840  29.050  69.590  1.00  0.00            
ATOM    470  CA  GLY    40      99.760  27.380  70.910  1.00  0.00            
ATOM    471  HA1 GLY    40      99.800  26.740  70.020  1.00  0.00            
ATOM    472  HA2 GLY    40      98.840  27.150  71.440  1.00  0.00            
ATOM    473  C   GLY    40     100.890  26.900  71.820  1.00  0.00            
ATOM    474  O   GLY    40     102.060  27.260  71.620  1.00  0.00            
ATOM    475  N   NH2    41     100.710  26.070  72.830  1.00  0.00            
ATOM    476  H1  NH2    41      99.760  26.060  73.180  1.00  0.00            
ATOM    477  H2  NH2    41     101.470  25.900  73.460  1.00  0.00            
ATOM    478  CH3 ACE    42      32.360 109.430  60.130  1.00  0.00            
ATOM    479 1HH3 ACE    42      32.570 110.110  60.960  1.00  0.00            
ATOM    480 2HH3 ACE    42      32.090 110.030  59.260  1.00  0.00            
ATOM    481 3HH3 ACE    42      31.600 108.700  60.420  1.00  0.00            
ATOM    482  C   ACE    42      33.540 108.530  59.760  1.00  0.00            
ATOM    483  O   ACE    42      33.380 107.330  59.430  1.00  0.00            
ATOM    484  N   PRO    43      34.750 109.170  59.830  1.00  0.00            
ATOM    485  CD  PRO    43      35.000 110.620  59.930  1.00  0.00            
ATOM    486  HD1 PRO    43      34.580 111.130  60.800  1.00  0.00            
ATOM    487  HD2 PRO    43      34.580 111.100  59.050  1.00  0.00            
ATOM    488  CG  PRO    43      36.530 110.720  60.140  1.00  0.00            
ATOM    489  HG1 PRO    43      36.670 110.610  61.210  1.00  0.00            
ATOM    490  HG2 PRO    43      36.810 111.700  59.760  1.00  0.00            
ATOM    491  CB  PRO    43      37.140 109.530  59.380  1.00  0.00            
ATOM    492  HB1 PRO    43      38.120 109.140  59.660  1.00  0.00            
ATOM    493  HB2 PRO    43      37.220 109.760  58.320  1.00  0.00            
ATOM    494  CA  PRO    43      36.050 108.520  59.670  1.00  0.00            
ATOM    495  HA  PRO    43      35.980 108.000  58.710  1.00  0.00            
ATOM    496  C   PRO    43      36.210 107.570  61.000  1.00  0.00            
ATOM    497  O   PRO    43      35.630 107.940  62.050  1.00  0.00            
ATOM    498  N   HYP    44      36.800 106.380  60.920  1.00  0.00            
ATOM    499  CD2 HYP    44      37.320 105.660  59.720  1.00  0.00            
ATOM    500 1HD2 HYP    44      38.360 105.920  59.510  1.00  0.00            
ATOM    501 2HD2 HYP    44      36.700 105.880  58.850  1.00  0.00            
ATOM    502  CG  HYP    44      37.330 104.200  60.090  1.00  0.00            
ATOM    503  HG  HYP    44      37.930 103.580  59.420  1.00  0.00            
ATOM    504  OD1 HYP    44      35.970 103.760  60.230  1.00  0.00            
ATOM    505  HD1 HYP    44      35.520 103.760  59.380  1.00  0.00            
ATOM    506  CB  HYP    44      37.860 104.340  61.550  1.00  0.00            
ATOM    507  HB1 HYP    44      38.900 104.670  61.580  1.00  0.00            
ATOM    508  HB2 HYP    44      37.830 103.390  62.100  1.00  0.00            
ATOM    509  CA  HYP    44      37.120 105.550  62.160  1.00  0.00            
ATOM    510  HA  HYP    44      36.170 105.200  62.550  1.00  0.00            
ATOM    511  C   HYP    44      37.940 106.180  63.250  1.00  0.00            
ATOM    512  O   HYP    44      38.840 107.050  62.990  1.00  0.00            
ATOM    513  N   GLY    45      37.580 105.850  64.470  1.00  0.00            
ATOM    514  H   GLY    45      36.750 105.280  64.530  1.00  0.00            
ATOM    515  CA  GLY    45      38.330 106.220  65.700  1.00  0.00            
ATOM    516  HA1 GLY    45      37.900 105.620  66.510  1.00  0.00            
ATOM    517  HA2 GLY    45      38.100 107.270  65.890  1.00  0.00            
ATOM    518  C   GLY    45      39.850 105.950  65.730  1.00  0.00            
ATOM    519  O   GLY    45      40.400 105.330  64.890  1.00  0.00            
ATOM    520  N   PRO    46      40.560 106.430  66.760  1.00  0.00            
ATOM    521  CD  PRO    46      40.130 107.320  67.870  1.00  0.00            
ATOM    522  HD1 PRO    46      39.650 106.780  68.690  1.00  0.00            
ATOM    523  HD2 PRO    46      39.540 108.170  67.530  1.00  0.00            
ATOM    524  CG  PRO    46      41.470 107.860  68.450  1.00  0.00            
ATOM    525  HG1 PRO    46      41.310 108.090  69.500  1.00  0.00            
ATOM    526  HG2 PRO    46      41.780 108.710  67.840  1.00  0.00            
ATOM    527  CB  PRO    46      42.370 106.630  68.360  1.00  0.00            
ATOM    528  HB1 PRO    46      42.110 105.990  69.210  1.00  0.00            
ATOM    529  HB2 PRO    46      43.430 106.870  68.390  1.00  0.00            
ATOM    530  CA  PRO    46      41.940 106.080  66.930  1.00  0.00            
ATOM    531  HA  PRO    46      42.520 106.740  66.290  1.00  0.00            
ATOM    532  C   PRO    46      42.260 104.580  66.900  1.00  0.00            
ATOM    533  O   PRO    46      41.510 103.870  67.590  1.00  0.00            
ATOM    534  N   HYP    47      43.350 104.110  66.290  1.00  0.00            
ATOM    535  CD2 HYP    47      44.270 104.860  65.450  1.00  0.00            
ATOM    536 1HD2 HYP    47      44.940 105.330  66.180  1.00  0.00            
ATOM    537 2HD2 HYP    47      43.730 105.590  64.850  1.00  0.00            
ATOM    538  CG  HYP    47      44.970 103.850  64.580  1.00  0.00            
ATOM    539  HG  HYP    47      45.970 104.120  64.250  1.00  0.00            
ATOM    540  OD1 HYP    47      44.170 103.620  63.470  1.00  0.00            
ATOM    541  HD1 HYP    47      44.580 102.970  62.900  1.00  0.00            
ATOM    542  CB  HYP    47      45.010 102.600  65.500  1.00  0.00            
ATOM    543  HB1 HYP    47      45.910 102.680  66.110  1.00  0.00            
ATOM    544  HB2 HYP    47      45.140 101.710  64.870  1.00  0.00            
ATOM    545  CA  HYP    47      43.760 102.700  66.370  1.00  0.00            
ATOM    546  HA  HYP    47      42.990 102.060  65.940  1.00  0.00            
ATOM    547  C   HYP    47      44.040 102.240  67.840  1.00  0.00            
ATOM    548  O   HYP    47      44.330 103.070  68.730  1.00  0.00            
ATOM    549  N   GLY    48      43.940 100.930  68.130  1.00  0.00            
ATOM    550  H   GLY    48      43.580 100.340  67.400  1.00  0.00            
ATOM    551  CA  GLY    48      44.170 100.290  69.420  1.00  0.00            
ATOM    552  HA1 GLY    48      43.530  99.410  69.490  1.00  0.00            
ATOM    553  HA2 GLY    48      43.850 100.950  70.230  1.00  0.00            
ATOM    554  C   GLY    48      45.680  99.930  69.710  1.00  0.00            
ATOM    555  O   GLY    48      46.600 100.460  69.090  1.00  0.00            
ATOM    556  N   PRO    49      45.890  99.300  70.920  1.00  0.00            
ATOM    557  CD  PRO    49      45.000  99.160  72.090  1.00  0.00            
ATOM    558  HD1 PRO    49      44.630  98.160  72.330  1.00  0.00            
ATOM    559  HD2 PRO    49      44.050  99.690  71.940  1.00  0.00            
ATOM    560  CG  PRO    49      45.820  99.760  73.220  1.00  0.00            
ATOM    561  HG1 PRO    49      45.510  99.500  74.230  1.00  0.00            
ATOM    562  HG2 PRO    49      45.970 100.830  73.090  1.00  0.00            
ATOM    563  CB  PRO    49      47.110  99.080  72.980  1.00  0.00            
ATOM    564  HB1 PRO    49      47.040  98.040  73.320  1.00  0.00            
ATOM    565  HB2 PRO    49      47.870  99.600  73.560  1.00  0.00            
ATOM    566  CA  PRO    49      47.300  99.130  71.500  1.00  0.00            
ATOM    567  HA  PRO    49      47.840 100.030  71.210  1.00  0.00            
ATOM    568  C   PRO    49      47.950  97.880  70.890  1.00  0.00            
ATOM    569  O   PRO    49      47.240  97.010  70.360  1.00  0.00            
ATOM    570  N   HYP    50      49.280  97.730  71.030  1.00  0.00            
ATOM    571  CD2 HYP    50      50.150  98.850  71.150  1.00  0.00            
ATOM    572 1HD2 HYP    50      50.200  99.010  72.230  1.00  0.00            
ATOM    573 2HD2 HYP    50      49.920  99.730  70.540  1.00  0.00            
ATOM    574  CG  HYP    50      51.510  98.320  70.600  1.00  0.00            
ATOM    575  HG  HYP    50      52.270  98.630  71.310  1.00  0.00            
ATOM    576  OD1 HYP    50      51.750  98.570  69.240  1.00  0.00            
ATOM    577  HD1 HYP    50      52.020  99.490  69.180  1.00  0.00            
ATOM    578  CB  HYP    50      51.420  96.780  70.770  1.00  0.00            
ATOM    579  HB1 HYP    50      51.760  96.480  71.760  1.00  0.00            
ATOM    580  HB2 HYP    50      52.030  96.190  70.090  1.00  0.00            
ATOM    581  CA  HYP    50      49.960  96.540  70.500  1.00  0.00            
ATOM    582  HA  HYP    50      49.700  96.350  69.460  1.00  0.00            
ATOM    583  C   HYP    50      49.510  95.300  71.230  1.00  0.00            
ATOM    584  O   HYP    50      49.220  95.220  72.390  1.00  0.00            
ATOM    585  N   GLY    51      49.290  94.260  70.390  1.00  0.00            
ATOM    586  H   GLY    51      49.560  94.270  69.420  1.00  0.00            
ATOM    587  CA  GLY    51      48.530  93.020  70.800  1.00  0.00            
ATOM    588  HA1 GLY    51      48.120  92.560  69.900  1.00  0.00            
ATOM    589  HA2 GLY    51      47.620  93.370  71.290  1.00  0.00            
ATOM    590  C   GLY    51      49.440  92.030  71.570  1.00  0.00            
ATOM    591  O   GLY    51      50.670  92.220  71.650  1.00  0.00            
ATOM    592  N   PRO    52      48.820  91.050  72.220  1.00  0.00            
ATOM    593  CD  PRO    52      47.370  90.840  72.210  1.00  0.00            
ATOM    594  HD1 PRO    52      47.000  90.350  71.310  1.00  0.00            
ATOM    595  HD2 PRO    52      46.790  91.760  72.270  1.00  0.00            
ATOM    596  CG  PRO    52      47.030  90.030  73.460  1.00  0.00            
ATOM    597  HG1 PRO    52      46.150  89.450  73.180  1.00  0.00            
ATOM    598  HG2 PRO    52      46.870  90.770  74.240  1.00  0.00            
ATOM    599  CB  PRO    52      48.300  89.230  73.590  1.00  0.00            
ATOM    600  HB1 PRO    52      48.150  88.340  72.970  1.00  0.00            
ATOM    601  HB2 PRO    52      48.500  89.010  74.640  1.00  0.00            
ATOM    602  CA  PRO    52      49.480  90.030  73.060  1.00  0.00            
ATOM    603  HA  PRO    52      50.070  90.550  73.820  1.00  0.00            
ATOM    604  C   PRO    52      50.620  89.120  72.370  1.00  0.00            
ATOM    605  O   PRO    52      50.670  88.930  71.160  1.00  0.00            
ATOM    606  N   HYP    53      51.440  88.460  73.180  1.00  0.00            
ATOM    607  CD2 HYP    53      51.570  88.520  74.710  1.00  0.00            
ATOM    608 1HD2 HYP    53      50.880  87.780  75.100  1.00  0.00            
ATOM    609 2HD2 HYP    53      51.340  89.540  75.030  1.00  0.00            
ATOM    610  CG  HYP    53      53.010  88.270  75.020  1.00  0.00            
ATOM    611  HG  HYP    53      53.170  87.920  76.040  1.00  0.00            
ATOM    612  OD1 HYP    53      53.830  89.410  74.680  1.00  0.00            
ATOM    613  HD1 HYP    53      53.310  90.200  74.840  1.00  0.00            
ATOM    614  CB  HYP    53      53.280  87.130  74.030  1.00  0.00            
ATOM    615  HB1 HYP    53      52.880  86.170  74.370  1.00  0.00            
ATOM    616  HB2 HYP    53      54.330  87.030  73.760  1.00  0.00            
ATOM    617  CA  HYP    53      52.560  87.620  72.730  1.00  0.00            
ATOM    618  HA  HYP    53      53.310  88.130  72.140  1.00  0.00            
ATOM    619  C   HYP    53      52.090  86.490  71.880  1.00  0.00            
ATOM    620  O   HYP    53      51.080  85.800  72.090  1.00  0.00            
ATOM    621  N   GLY    54      52.890  86.160  70.830  1.00  0.00            
ATOM    622  H   GLY    54      53.610  86.780  70.480  1.00  0.00            
ATOM    623  CA  GLY    54      52.570  85.090  69.910  1.00  0.00            
ATOM    624  HA1 GLY    54      53.230  85.190  69.050  1.00  0.00            
ATOM    625  HA2 GLY    54      51.560  85.350  69.570  1.00  0.00            
ATOM    626  C   GLY    54      52.680  83.700  70.440  1.00  0.00            
ATOM    627  O   GLY    54      53.260  83.470  71.490  1.00  0.00            
ATOM    628  N   PRO    55      52.120  82.660  69.790  1.00  0.00            
ATOM    629  CD  PRO    55      51.550  82.600  68.440  1.00  0.00            
ATOM    630  HD1 PRO    55      52.150  83.170  67.730  1.00  0.00            
ATOM    631  HD2 PRO    55      50.550  83.030  68.540  1.00  0.00            
ATOM    632  CG  PRO    55      51.520  81.090  68.070  1.00  0.00            
ATOM    633  HG1 PRO    55      52.540  80.730  67.890  1.00  0.00            
ATOM    634  HG2 PRO    55      50.730  80.860  67.360  1.00  0.00            
ATOM    635  CB  PRO    55      51.200  80.480  69.420  1.00  0.00            
ATOM    636  HB1 PRO    55      51.410  79.410  69.410  1.00  0.00            
ATOM    637  HB2 PRO    55      50.160  80.610  69.700  1.00  0.00            
ATOM    638  CA  PRO    55      52.070  81.310  70.390  1.00  0.00            
ATOM    639  HA  PRO    55      51.490  81.360  71.310  1.00  0.00            
ATOM    640  C   PRO    55      53.540  80.620  70.460  1.00  0.00            
ATOM    641  O   PRO    55      54.500  80.990  69.810  1.00  0.00            
ATOM    642  N   HYP    56      53.720  79.570  71.230  1.00  0.00            
ATOM    643  CD2 HYP    56      52.760  78.960  72.140  1.00  0.00            
ATOM    644 1HD2 HYP    56      52.170  78.260  71.540  1.00  0.00            
ATOM    645 2HD2 HYP    56      52.070  79.640  72.640  1.00  0.00            
ATOM    646  CG  HYP    56      53.560  78.120  73.170  1.00  0.00            
ATOM    647  HG  HYP    56      52.950  77.310  73.560  1.00  0.00            
ATOM    648  OD1 HYP    56      54.260  78.900  74.170  1.00  0.00            
ATOM    649  HD1 HYP    56      53.590  79.340  74.700  1.00  0.00            
ATOM    650  CB  HYP    56      54.710  77.600  72.200  1.00  0.00            
ATOM    651  HB1 HYP    56      54.370  76.690  71.710  1.00  0.00            
ATOM    652  HB2 HYP    56      55.640  77.320  72.700  1.00  0.00            
ATOM    653  CA  HYP    56      54.950  78.770  71.270  1.00  0.00            
ATOM    654  HA  HYP    56      55.750  79.370  71.700  1.00  0.00            
ATOM    655  C   HYP    56      55.400  78.230  69.830  1.00  0.00            
ATOM    656  O   HYP    56      54.520  77.820  69.000  1.00  0.00            
ATOM    657  N   GLY    57      56.680  78.180  69.590  1.00  0.00            
ATOM    658  H   GLY    57      57.340  78.520  70.270  1.00  0.00            
ATOM    659  CA  GLY    57      57.290  77.790  68.270  1.00  0.00            
ATOM    660  HA1 GLY    57      58.360  77.960  68.340  1.00  0.00            
ATOM    661  HA2 GLY    57      56.950  78.320  67.370  1.00  0.00            
ATOM    662  C   GLY    57      57.150  76.270  67.920  1.00  0.00            
ATOM    663  O   GLY    57      56.570  75.530  68.670  1.00  0.00            
ATOM    664  N   PRO    58      57.710  75.780  66.780  1.00  0.00            
ATOM    665  CD  PRO    58      58.280  76.500  65.680  1.00  0.00            
ATOM    666  HD1 PRO    58      59.370  76.550  65.640  1.00  0.00            
ATOM    667  HD2 PRO    58      57.920  77.520  65.540  1.00  0.00            
ATOM    668  CG  PRO    58      57.760  75.670  64.460  1.00  0.00            
ATOM    669  HG1 PRO    58      58.240  76.010  63.530  1.00  0.00            
ATOM    670  HG2 PRO    58      56.680  75.700  64.350  1.00  0.00            
ATOM    671  CB  PRO    58      58.090  74.270  65.000  1.00  0.00            
ATOM    672  HB1 PRO    58      59.170  74.150  64.910  1.00  0.00            
ATOM    673  HB2 PRO    58      57.640  73.430  64.460  1.00  0.00            
ATOM    674  CA  PRO    58      57.700  74.360  66.500  1.00  0.00            
ATOM    675  HA  PRO    58      56.690  73.970  66.520  1.00  0.00            
ATOM    676  C   PRO    58      58.600  73.480  67.490  1.00  0.00            
ATOM    677  O   PRO    58      59.200  74.090  68.350  1.00  0.00            
ATOM    678  N   HYP    59      58.580  72.130  67.430  1.00  0.00            
ATOM    679  CD2 HYP    59      57.610  71.310  66.720  1.00  0.00            
ATOM    680 1HD2 HYP    59      57.910  71.060  65.700  1.00  0.00            
ATOM    681 2HD2 HYP    59      56.580  71.660  66.720  1.00  0.00            
ATOM    682  CG  HYP    59      57.620  70.100  67.600  1.00  0.00            
ATOM    683  HG  HYP    59      57.230  69.200  67.120  1.00  0.00            
ATOM    684  OD1 HYP    59      56.760  70.170  68.780  1.00  0.00            
ATOM    685  HD1 HYP    59      55.830  70.200  68.550  1.00  0.00            
ATOM    686  CB  HYP    59      59.090  69.840  67.980  1.00  0.00            
ATOM    687  HB1 HYP    59      59.590  69.460  67.090  1.00  0.00            
ATOM    688  HB2 HYP    59      59.220  69.140  68.810  1.00  0.00            
ATOM    689  CA  HYP    59      59.530  71.280  68.180  1.00  0.00            
ATOM    690  HA  HYP    59      59.420  71.630  69.200  1.00  0.00            
ATOM    691  C   HYP    59      61.010  71.540  67.740  1.00  0.00            
ATOM    692  O   HYP    59      61.350  72.050  66.690  1.00  0.00            
ATOM    693  N   GLY    60      61.860  71.240  68.690  1.00  0.00            
ATOM    694  H   GLY    60      61.550  70.840  69.570  1.00  0.00            
ATOM    695  CA  GLY    60      63.260  71.600  68.510  1.00  0.00            
ATOM    696  HA1 GLY    60      63.730  71.850  69.460  1.00  0.00            
ATOM    697  HA2 GLY    60      63.370  72.470  67.870  1.00  0.00            
ATOM    698  C   GLY    60      64.130  70.590  67.770  1.00  0.00            
ATOM    699  O   GLY    60      63.640  69.710  67.060  1.00  0.00            
ATOM    700  N   PRO    61      65.440  70.820  67.840  1.00  0.00            
ATOM    701  CD  PRO    61      66.120  71.940  68.540  1.00  0.00            
ATOM    702  HD1 PRO    61      66.330  71.670  69.580  1.00  0.00            
ATOM    703  HD2 PRO    61      65.560  72.870  68.450  1.00  0.00            
ATOM    704  CG  PRO    61      67.430  72.140  67.770  1.00  0.00            
ATOM    705  HG1 PRO    61      68.210  72.680  68.310  1.00  0.00            
ATOM    706  HG2 PRO    61      67.260  72.650  66.820  1.00  0.00            
ATOM    707  CB  PRO    61      67.810  70.720  67.580  1.00  0.00            
ATOM    708  HB1 PRO    61      68.250  70.340  68.500  1.00  0.00            
ATOM    709  HB2 PRO    61      68.470  70.480  66.750  1.00  0.00            
ATOM    710  CA  PRO    61      66.470  69.980  67.240  1.00  0.00            
ATOM    711  HA  PRO    61      66.310  70.110  66.170  1.00  0.00            
ATOM    712  C   PRO    61      66.460  68.520  67.660  1.00  0.00            
ATOM    713  O   PRO    61      66.160  68.260  68.820  1.00  0.00            
ATOM    714  N   HYP    62      66.720  67.550  66.780  1.00  0.00            
ATOM    715  CD2 HYP    62      66.850  67.840  65.370  1.00  0.00            
ATOM    716 1HD2 HYP    62      67.890  68.120  65.150  1.00  0.00            
ATOM    717 2HD2 HYP    62      66.030  68.440  64.980  1.00  0.00            
ATOM    718  CG  HYP    62      66.640  66.460  64.750  1.00  0.00            
ATOM    719  HG  HYP    62      67.090  66.310  63.770  1.00  0.00            
ATOM    720  OD1 HYP    62      65.240  66.320  64.520  1.00  0.00            
ATOM    721  HD1 HYP    62      65.030  66.920  63.800  1.00  0.00            
ATOM    722  CB  HYP    62      67.200  65.480  65.780  1.00  0.00            
ATOM    723  HB1 HYP    62      68.270  65.410  65.600  1.00  0.00            
ATOM    724  HB2 HYP    62      66.770  64.480  65.820  1.00  0.00            
ATOM    725  CA  HYP    62      66.940  66.170  67.090  1.00  0.00            
ATOM    726  HA  HYP    62      66.010  65.830  67.540  1.00  0.00            
ATOM    727  C   HYP    62      68.140  65.930  68.060  1.00  0.00            
ATOM    728  O   HYP    62      69.070  66.720  68.130  1.00  0.00            
ATOM    729  N   GLY    63      68.070  64.850  68.860  1.00  0.00            
ATOM    730  H   GLY    63      67.330  64.170  68.730  1.00  0.00            
ATOM    731  CA  GLY    63      68.960  64.760  70.060  1.00  0.00            
ATOM    732  HA1 GLY    63      68.520  64.030  70.740  1.00  0.00            
ATOM    733  HA2 GLY    63      68.890  65.740  70.550  1.00  0.00            
ATOM    734  C   GLY    63      70.450  64.490  69.790  1.00  0.00            
ATOM    735  O   GLY    63      70.780  64.110  68.670  1.00  0.00            
ATOM    736  N   PRO    64      71.350  64.530  70.820  1.00  0.00            
ATOM    737  CD  PRO    64      71.130  65.110  72.090  1.00  0.00            
ATOM    738  HD1 PRO    64      70.750  64.370  72.790  1.00  0.00            
ATOM    739  HD2 PRO    64      70.500  66.000  72.120  1.00  0.00            
ATOM    740  CG  PRO    64      72.540  65.420  72.560  1.00  0.00            
ATOM    741  HG1 PRO    64      72.490  65.550  73.640  1.00  0.00            
ATOM    742  HG2 PRO    64      72.920  66.300  72.050  1.00  0.00            
ATOM    743  CB  PRO    64      73.400  64.280  72.030  1.00  0.00            
ATOM    744  HB1 PRO    64      73.220  63.440  72.700  1.00  0.00            
ATOM    745  HB2 PRO    64      74.420  64.670  71.930  1.00  0.00            
ATOM    746  CA  PRO    64      72.720  64.110  70.630  1.00  0.00            
ATOM    747  HA  PRO    64      73.130  64.750  69.850  1.00  0.00            
ATOM    748  C   PRO    64      72.840  62.600  70.270  1.00  0.00            
ATOM    749  O   PRO    64      71.970  61.820  70.780  1.00  0.00            
ATOM    750  N   HYP    65      73.770  62.120  69.480  1.00  0.00            
ATOM    751  CD2 HYP    65      74.730  62.930  68.790  1.00  0.00            
ATOM    752 1HD2 HYP    65      75.590  63.150  69.420  1.00  0.00            
ATOM    753 2HD2 HYP    65      74.320  63.870  68.420  1.00  0.00            
ATOM    754  CG  HYP    65      75.130  62.110  67.570  1.00  0.00            
ATOM    755  HG  HYP    65      76.080  62.410  67.150  1.00  0.00            
ATOM    756  OD1 HYP    65      74.020  62.120  66.620  1.00  0.00            
ATOM    757  HD1 HYP    65      74.270  61.640  65.830  1.00  0.00            
ATOM    758  CB  HYP    65      75.240  60.760  68.290  1.00  0.00            
ATOM    759  HB1 HYP    65      76.070  60.750  69.000  1.00  0.00            
ATOM    760  HB2 HYP    65      75.280  59.930  67.580  1.00  0.00            
ATOM    761  CA  HYP    65      74.000  60.690  69.130  1.00  0.00            
ATOM    762  HA  HYP    65      73.150  60.310  68.570  1.00  0.00            
ATOM    763  C   HYP    65      74.100  59.840  70.440  1.00  0.00            
ATOM    764  O   HYP    65      74.770  60.270  71.370  1.00  0.00            
ATOM    765  N   GLY    66      73.490  58.740  70.490  1.00  0.00            
ATOM    766  H   GLY    66      72.800  58.520  69.790  1.00  0.00            
ATOM    767  CA  GLY    66      73.460  57.820  71.660  1.00  0.00            
ATOM    768  HA1 GLY    66      72.730  57.050  71.430  1.00  0.00            
ATOM    769  HA2 GLY    66      73.220  58.360  72.580  1.00  0.00            
ATOM    770  C   GLY    66      74.810  57.090  71.990  1.00  0.00            
ATOM    771  O   GLY    66      75.810  57.390  71.370  1.00  0.00            
ATOM    772  N   PRO    67      74.790  56.250  73.050  1.00  0.00            
ATOM    773  CD  PRO    67      73.840  56.170  74.130  1.00  0.00            
ATOM    774  HD1 PRO    67      73.150  55.350  73.950  1.00  0.00            
ATOM    775  HD2 PRO    67      73.240  57.070  74.240  1.00  0.00            
ATOM    776  CG  PRO    67      74.620  55.930  75.350  1.00  0.00            
ATOM    777  HG1 PRO    67      74.060  55.350  76.080  1.00  0.00            
ATOM    778  HG2 PRO    67      75.180  56.790  75.730  1.00  0.00            
ATOM    779  CB  PRO    67      75.700  55.000  74.890  1.00  0.00            
ATOM    780  HB1 PRO    67      75.420  53.960  74.700  1.00  0.00            
ATOM    781  HB2 PRO    67      76.460  55.030  75.670  1.00  0.00            
ATOM    782  CA  PRO    67      76.030  55.660  73.530  1.00  0.00            
ATOM    783  HA  PRO    67      76.750  56.430  73.790  1.00  0.00            
ATOM    784  C   PRO    67      76.630  54.640  72.550  1.00  0.00            
ATOM    785  O   PRO    67      75.950  54.080  71.660  1.00  0.00            
ATOM    786  N   HYP    68      77.960  54.370  72.550  1.00  0.00            
ATOM    787  CD2 HYP    68      78.920  55.020  73.500  1.00  0.00            
ATOM    788 1HD2 HYP    68      78.820  54.580  74.500  1.00  0.00            
ATOM    789 2HD2 HYP    68      78.710  56.090  73.490  1.00  0.00            
ATOM    790  CG  HYP    68      80.340  54.740  72.880  1.00  0.00            
ATOM    791  HG  HYP    68      81.090  54.700  73.680  1.00  0.00            
ATOM    792  OD1 HYP    68      80.590  55.720  71.970  1.00  0.00            
ATOM    793  HD1 HYP    68      79.820  56.250  71.750  1.00  0.00            
ATOM    794  CB  HYP    68      80.160  53.400  72.170  1.00  0.00            
ATOM    795  HB1 HYP    68      80.610  52.610  72.780  1.00  0.00            
ATOM    796  HB2 HYP    68      80.700  53.410  71.230  1.00  0.00            
ATOM    797  CA  HYP    68      78.630  53.250  71.850  1.00  0.00            
ATOM    798  HA  HYP    68      78.500  53.370  70.780  1.00  0.00            
ATOM    799  C   HYP    68      78.070  51.810  72.200  1.00  0.00            
ATOM    800  O   HYP    68      77.610  51.540  73.300  1.00  0.00            
ATOM    801  N   GLY    69      78.180  50.860  71.230  1.00  0.00            
ATOM    802  H   GLY    69      78.590  51.130  70.350  1.00  0.00            
ATOM    803  CA  GLY    69      77.600  49.530  71.410  1.00  0.00            
ATOM    804  HA1 GLY    69      77.650  49.000  70.460  1.00  0.00            
ATOM    805  HA2 GLY    69      76.530  49.620  71.590  1.00  0.00            
ATOM    806  C   GLY    69      78.170  48.690  72.520  1.00  0.00            
ATOM    807  O   GLY    69      79.180  49.090  73.140  1.00  0.00            
ATOM    808  N   PRO    70      77.670  47.490  72.810  1.00  0.00            
ATOM    809  CD  PRO    70      76.300  47.120  72.470  1.00  0.00            
ATOM    810  HD1 PRO    70      76.250  46.790  71.440  1.00  0.00            
ATOM    811  HD2 PRO    70      75.600  47.900  72.780  1.00  0.00            
ATOM    812  CG  PRO    70      76.070  46.020  73.440  1.00  0.00            
ATOM    813  HG1 PRO    70      75.300  45.320  73.130  1.00  0.00            
ATOM    814  HG2 PRO    70      75.820  46.500  74.390  1.00  0.00            
ATOM    815  CB  PRO    70      77.390  45.270  73.710  1.00  0.00            
ATOM    816  HB1 PRO    70      77.530  44.450  73.000  1.00  0.00            
ATOM    817  HB2 PRO    70      77.340  45.010  74.770  1.00  0.00            
ATOM    818  CA  PRO    70      78.400  46.410  73.510  1.00  0.00            
ATOM    819  HA  PRO    70      78.680  46.780  74.490  1.00  0.00            
ATOM    820  C   PRO    70      79.610  45.920  72.780  1.00  0.00            
ATOM    821  O   PRO    70      79.770  46.200  71.570  1.00  0.00            
ATOM    822  N   HYP    71      80.590  45.330  73.530  1.00  0.00            
ATOM    823  CD2 HYP    71      80.470  44.920  74.920  1.00  0.00            
ATOM    824 1HD2 HYP    71      79.820  44.050  75.010  1.00  0.00            
ATOM    825 2HD2 HYP    71      80.090  45.690  75.590  1.00  0.00            
ATOM    826  CG  HYP    71      81.920  44.510  75.300  1.00  0.00            
ATOM    827  HG  HYP    71      81.960  43.780  76.110  1.00  0.00            
ATOM    828  OD1 HYP    71      82.760  45.610  75.590  1.00  0.00            
ATOM    829  HD1 HYP    71      83.680  45.370  75.750  1.00  0.00            
ATOM    830  CB  HYP    71      82.420  43.870  74.050  1.00  0.00            
ATOM    831  HB1 HYP    71      81.990  42.870  74.070  1.00  0.00            
ATOM    832  HB2 HYP    71      83.490  43.710  73.900  1.00  0.00            
ATOM    833  CA  HYP    71      81.800  44.790  72.890  1.00  0.00            
ATOM    834  HA  HYP    71      82.510  45.580  72.680  1.00  0.00            
ATOM    835  C   HYP    71      81.630  43.910  71.640  1.00  0.00            
ATOM    836  O   HYP    71      80.680  43.100  71.630  1.00  0.00            
ATOM    837  N   GLY    72      82.690  43.880  70.820  1.00  0.00            
ATOM    838  H   GLY    72      83.450  44.510  71.000  1.00  0.00            
ATOM    839  CA  GLY    72      82.850  42.960  69.710  1.00  0.00            
ATOM    840  HA1 GLY    72      83.700  43.240  69.080  1.00  0.00            
ATOM    841  HA2 GLY    72      81.980  43.010  69.060  1.00  0.00            
ATOM    842  C   GLY    72      83.110  41.530  70.160  1.00  0.00            
ATOM    843  O   GLY    72      83.130  41.210  71.360  1.00  0.00            
ATOM    844  N   PRO    73      83.370  40.600  69.200  1.00  0.00            
ATOM    845  CD  PRO    73      82.970  40.670  67.810  1.00  0.00            
ATOM    846  HD1 PRO    73      83.730  41.020  67.120  1.00  0.00            
ATOM    847  HD2 PRO    73      82.210  41.440  67.670  1.00  0.00            
ATOM    848  CG  PRO    73      82.200  39.360  67.530  1.00  0.00            
ATOM    849  HG1 PRO    73      82.030  39.220  66.470  1.00  0.00            
ATOM    850  HG2 PRO    73      81.200  39.280  67.970  1.00  0.00            
ATOM    851  CB  PRO    73      83.140  38.350  68.340  1.00  0.00            
ATOM    852  HB1 PRO    73      84.000  38.060  67.740  1.00  0.00            
ATOM    853  HB2 PRO    73      82.540  37.510  68.660  1.00  0.00            
ATOM    854  CA  PRO    73      83.590  39.200  69.510  1.00  0.00            
ATOM    855  HA  PRO    73      82.920  39.030  70.360  1.00  0.00            
ATOM    856  C   PRO    73      85.010  38.910  69.960  1.00  0.00            
ATOM    857  O   PRO    73      85.930  39.740  69.710  1.00  0.00            
ATOM    858  N   HYP    74      85.250  37.800  70.680  1.00  0.00            
ATOM    859  CD2 HYP    74      84.360  36.800  71.110  1.00  0.00            
ATOM    860 1HD2 HYP    74      84.260  36.040  70.340  1.00  0.00            
ATOM    861 2HD2 HYP    74      83.330  37.150  71.180  1.00  0.00            
ATOM    862  CG  HYP    74      85.030  36.200  72.340  1.00  0.00            
ATOM    863  HG  HYP    74      84.670  35.190  72.510  1.00  0.00            
ATOM    864  OD1 HYP    74      84.870  37.000  73.510  1.00  0.00            
ATOM    865  HD1 HYP    74      83.960  37.290  73.610  1.00  0.00            
ATOM    866  CB  HYP    74      86.490  36.190  71.840  1.00  0.00            
ATOM    867  HB1 HYP    74      86.590  35.260  71.270  1.00  0.00            
ATOM    868  HB2 HYP    74      87.240  36.110  72.630  1.00  0.00            
ATOM    869  CA  HYP    74      86.660  37.460  71.010  1.00  0.00            
ATOM    870  HA  HYP    74      87.060  38.300  71.580  1.00  0.00            
ATOM    871  C   HYP    74      87.640  37.320  69.800  1.00  0.00            
ATOM    872  O   HYP    74      87.270  37.000  68.650  1.00  0.00            
ATOM    873  N   GLY    75      88.880  37.700  69.980  1.00  0.00            
ATOM    874  H   GLY    75      89.150  38.030  70.890  1.00  0.00            
ATOM    875  CA  GLY    75      89.840  37.880  68.880  1.00  0.00            
ATOM    876  HA1 GLY    75      90.720  38.360  69.300  1.00  0.00            
ATOM    877  HA2 GLY    75      89.430  38.540  68.120  1.00  0.00            
ATOM    878  C   GLY    75      90.280  36.550  68.300  1.00  0.00            
ATOM    879  O   GLY    75      90.120  35.470  68.860  1.00  0.00            
ATOM    880  N   PRO    76      90.890  36.610  67.150  1.00  0.00            
ATOM    881  CD  PRO    76      90.960  37.750  66.210  1.00  0.00            
ATOM    882  HD1 PRO    76      91.840  38.370  66.390  1.00  0.00            
ATOM    883  HD2 PRO    76      90.090  38.400  66.220  1.00  0.00            
ATOM    884  CG  PRO    76      91.000  37.050  64.870  1.00  0.00            
ATOM    885  HG1 PRO    76      91.320  37.730  64.070  1.00  0.00            
ATOM    886  HG2 PRO    76      89.970  36.830  64.600  1.00  0.00            
ATOM    887  CB  PRO    76      91.770  35.760  65.050  1.00  0.00            
ATOM    888  HB1 PRO    76      92.800  36.090  65.070  1.00  0.00            
ATOM    889  HB2 PRO    76      91.670  34.930  64.340  1.00  0.00            
ATOM    890  CA  PRO    76      91.240  35.330  66.460  1.00  0.00            
ATOM    891  HA  PRO    76      90.300  34.800  66.350  1.00  0.00            
ATOM    892  C   PRO    76      92.280  34.600  67.340  1.00  0.00            
ATOM    893  O   PRO    76      93.040  35.240  68.090  1.00  0.00            
ATOM    894  N   HYP    77      92.320  33.270  67.260  1.00  0.00            
ATOM    895  CD2 HYP    77      91.470  32.410  66.430  1.00  0.00            
ATOM    896 1HD2 HYP    77      91.690  32.780  65.430  1.00  0.00            
ATOM    897 2HD2 HYP    77      90.440  32.460  66.770  1.00  0.00            
ATOM    898  CG  HYP    77      91.940  30.890  66.640  1.00  0.00            
ATOM    899  HG  HYP    77      92.010  30.390  65.670  1.00  0.00            
ATOM    900  OD1 HYP    77      91.030  30.140  67.450  1.00  0.00            
ATOM    901  HD1 HYP    77      91.550  29.390  67.730  1.00  0.00            
ATOM    902  CB  HYP    77      93.300  31.090  67.260  1.00  0.00            
ATOM    903  HB1 HYP    77      93.940  31.040  66.380  1.00  0.00            
ATOM    904  HB2 HYP    77      93.470  30.280  67.960  1.00  0.00            
ATOM    905  CA  HYP    77      93.370  32.430  67.880  1.00  0.00            
ATOM    906  HA  HYP    77      93.100  32.420  68.930  1.00  0.00            
ATOM    907  C   HYP    77      94.790  33.010  67.570  1.00  0.00            
ATOM    908  O   HYP    77      95.020  33.470  66.480  1.00  0.00            
ATOM    909  N   GLY    78      95.720  32.950  68.550  1.00  0.00            
ATOM    910  H   GLY    78      95.510  32.590  69.480  1.00  0.00            
ATOM    911  CA  GLY    78      97.110  33.400  68.250  1.00  0.00            
ATOM    912  HA1 GLY    78      97.670  33.520  69.180  1.00  0.00            
ATOM    913  HA2 GLY    78      97.170  34.340  67.700  1.00  0.00            
ATOM    914  C   GLY    78      97.850  32.300  67.400  1.00  0.00            
ATOM    915  O   GLY    78      97.130  31.470  66.790  1.00  0.00            
ATOM    916  N   PRO    79      99.160  32.400  67.200  1.00  0.00            
ATOM    917  CD  PRO    79      99.930  33.410  67.800  1.00  0.00            
ATOM    918  HD1 PRO    79     100.200  33.060  68.800  1.00  0.00            
ATOM    919  HD2 PRO    79      99.410  34.350  67.950  1.00  0.00            
ATOM    920  CG  PRO    79     101.120  33.670  66.870  1.00  0.00            
ATOM    921  HG1 PRO    79     101.920  34.140  67.440  1.00  0.00            
ATOM    922  HG2 PRO    79     100.800  34.320  66.050  1.00  0.00            
ATOM    923  CB  PRO    79     101.400  32.230  66.470  1.00  0.00            
ATOM    924  HB1 PRO    79     102.010  31.670  67.170  1.00  0.00            
ATOM    925  HB2 PRO    79     101.970  32.270  65.540  1.00  0.00            
ATOM    926  CA  PRO    79     100.010  31.620  66.300  1.00  0.00            
ATOM    927  HA  PRO    79      99.600  31.750  65.300  1.00  0.00            
ATOM    928  C   PRO    79     100.070  30.070  66.610  1.00  0.00            
ATOM    929  O   PRO    79      99.750  29.750  67.720  1.00  0.00            
ATOM    930  N   HYP    80     100.540  29.240  65.680  1.00  0.00            
ATOM    931  CD2 HYP    80     100.700  29.560  64.240  1.00  0.00            
ATOM    932 1HD2 HYP    80     101.760  29.370  64.070  1.00  0.00            
ATOM    933 2HD2 HYP    80     100.340  30.520  63.890  1.00  0.00            
ATOM    934  CG  HYP    80      99.970  28.390  63.630  1.00  0.00            
ATOM    935  HG  HYP    80     100.210  28.110  62.600  1.00  0.00            
ATOM    936  OD1 HYP    80      98.620  28.590  63.610  1.00  0.00            
ATOM    937  HD1 HYP    80      98.270  27.770  63.240  1.00  0.00            
ATOM    938  CB  HYP    80     100.380  27.160  64.580  1.00  0.00            
ATOM    939  HB1 HYP    80     101.380  26.830  64.300  1.00  0.00            
ATOM    940  HB2 HYP    80      99.630  26.380  64.530  1.00  0.00            
ATOM    941  CA  HYP    80     100.410  27.780  65.920  1.00  0.00            
ATOM    942  HA  HYP    80      99.450  27.600  66.390  1.00  0.00            
ATOM    943  C   HYP    80     101.540  27.300  66.920  1.00  0.00            
ATOM    944  O   HYP    80     102.680  27.790  66.900  1.00  0.00            
ATOM    945  N   GLY    81     101.340  26.210  67.680  1.00  0.00            
ATOM    946  H   GLY    81     100.410  25.800  67.700  1.00  0.00            
ATOM    947  CA  GLY    81     102.370  25.690  68.590  1.00  0.00            
ATOM    948  HA1 GLY    81     102.810  26.510  69.170  1.00  0.00            
ATOM    949  HA2 GLY    81     103.200  25.250  68.030  1.00  0.00            
ATOM    950  C   GLY    81     101.830  24.560  69.480  1.00  0.00            
ATOM    951  O   GLY    81     100.760  24.000  69.270  1.00  0.00            
ATOM    952  N   NH2    82     102.620  24.040  70.450  1.00  0.00            
ATOM    953  H1  NH2    82     103.530  24.440  70.660  1.00  0.00            
ATOM    954  H2  NH2    82     102.410  23.130  70.840  1.00  0.00            
ATOM    955  CH3 ACE    83      31.950 107.940  63.440  1.00  0.00            
ATOM    956 1HH3 ACE    83      32.880 107.980  62.880  1.00  0.00            
ATOM    957 2HH3 ACE    83      31.100 107.730  62.780  1.00  0.00            
ATOM    958 3HH3 ACE    83      31.790 108.780  64.110  1.00  0.00            
ATOM    959  C   ACE    83      31.970 106.640  64.230  1.00  0.00            
ATOM    960  O   ACE    83      31.800 106.610  65.430  1.00  0.00            
ATOM    961  N   PRO    84      32.380 105.570  63.550  1.00  0.00            
ATOM    962  CD  PRO    84      32.850 105.500  62.140  1.00  0.00            
ATOM    963  HD1 PRO    84      33.720 106.160  62.190  1.00  0.00            
ATOM    964  HD2 PRO    84      32.200 105.860  61.340  1.00  0.00            
ATOM    965  CG  PRO    84      33.270 104.050  61.960  1.00  0.00            
ATOM    966  HG1 PRO    84      34.300 103.930  62.280  1.00  0.00            
ATOM    967  HG2 PRO    84      33.020 103.690  60.960  1.00  0.00            
ATOM    968  CB  PRO    84      32.440 103.290  63.080  1.00  0.00            
ATOM    969  HB1 PRO    84      32.870 102.350  63.410  1.00  0.00            
ATOM    970  HB2 PRO    84      31.410 103.110  62.800  1.00  0.00            
ATOM    971  CA  PRO    84      32.530 104.270  64.200  1.00  0.00            
ATOM    972  HA  PRO    84      31.670 104.150  64.850  1.00  0.00            
ATOM    973  C   PRO    84      33.830 104.180  64.950  1.00  0.00            
ATOM    974  O   PRO    84      34.740 104.990  64.750  1.00  0.00            
ATOM    975  N   HYP    85      33.940 103.140  65.850  1.00  0.00            
ATOM    976  CD2 HYP    85      33.050 102.090  66.190  1.00  0.00            
ATOM    977 1HD2 HYP    85      33.070 101.300  65.440  1.00  0.00            
ATOM    978 2HD2 HYP    85      32.020 102.410  66.340  1.00  0.00            
ATOM    979  CG  HYP    85      33.470 101.640  67.570  1.00  0.00            
ATOM    980  HG  HYP    85      33.170 100.590  67.700  1.00  0.00            
ATOM    981  OD1 HYP    85      32.900 102.340  68.640  1.00  0.00            
ATOM    982  HD1 HYP    85      33.290 102.020  69.460  1.00  0.00            
ATOM    983  CB  HYP    85      34.990 101.740  67.470  1.00  0.00            
ATOM    984  HB1 HYP    85      35.250 100.800  66.980  1.00  0.00            
ATOM    985  HB2 HYP    85      35.530 101.930  68.400  1.00  0.00            
ATOM    986  CA  HYP    85      35.240 103.020  66.610  1.00  0.00            
ATOM    987  HA  HYP    85      35.460 103.890  67.240  1.00  0.00            
ATOM    988  C   HYP    85      36.420 102.850  65.680  1.00  0.00            
ATOM    989  O   HYP    85      36.280 102.660  64.470  1.00  0.00            
ATOM    990  N   GLY    86      37.590 102.990  66.300  1.00  0.00            
ATOM    991  H   GLY    86      37.610 103.230  67.280  1.00  0.00            
ATOM    992  CA  GLY    86      38.790 102.810  65.630  1.00  0.00            
ATOM    993  HA1 GLY    86      39.570 103.240  66.250  1.00  0.00            
ATOM    994  HA2 GLY    86      38.840 103.430  64.740  1.00  0.00            
ATOM    995  C   GLY    86      39.080 101.310  65.250  1.00  0.00            
ATOM    996  O   GLY    86      38.290 100.440  65.650  1.00  0.00            
ATOM    997  N   PRO    87      40.090 100.940  64.390  1.00  0.00            
ATOM    998  CD  PRO    87      40.920 101.920  63.730  1.00  0.00            
ATOM    999  HD1 PRO    87      41.450 102.520  64.470  1.00  0.00            
ATOM   1000  HD2 PRO    87      40.280 102.570  63.130  1.00  0.00            
ATOM   1001  CG  PRO    87      41.940 101.210  62.830  1.00  0.00            
ATOM   1002  HG1 PRO    87      42.950 101.110  63.250  1.00  0.00            
ATOM   1003  HG2 PRO    87      41.960 101.630  61.830  1.00  0.00            
ATOM   1004  CB  PRO    87      41.270  99.840  62.780  1.00  0.00            
ATOM   1005  HB1 PRO    87      41.970  99.040  62.540  1.00  0.00            
ATOM   1006  HB2 PRO    87      40.630  99.750  61.900  1.00  0.00            
ATOM   1007  CA  PRO    87      40.510  99.650  64.100  1.00  0.00            
ATOM   1008  HA  PRO    87      39.620  99.050  63.900  1.00  0.00            
ATOM   1009  C   PRO    87      41.270  99.060  65.310  1.00  0.00            
ATOM   1010  O   PRO    87      41.920  99.780  66.080  1.00  0.00            
ATOM   1011  N   HYP    88      41.420  97.720  65.400  1.00  0.00            
ATOM   1012  CD2 HYP    88      40.730  96.750  64.520  1.00  0.00            
ATOM   1013 1HD2 HYP    88      41.410  96.750  63.670  1.00  0.00            
ATOM   1014 2HD2 HYP    88      39.740  97.050  64.170  1.00  0.00            
ATOM   1015  CG  HYP    88      40.740  95.440  65.310  1.00  0.00            
ATOM   1016  HG  HYP    88      40.840  94.660  64.560  1.00  0.00            
ATOM   1017  OD1 HYP    88      39.630  95.310  66.130  1.00  0.00            
ATOM   1018  HD1 HYP    88      39.420  94.410  66.410  1.00  0.00            
ATOM   1019  CB  HYP    88      42.030  95.490  66.170  1.00  0.00            
ATOM   1020  HB1 HYP    88      42.760  95.150  65.430  1.00  0.00            
ATOM   1021  HB2 HYP    88      41.990  95.000  67.140  1.00  0.00            
ATOM   1022  CA  HYP    88      42.240  97.020  66.330  1.00  0.00            
ATOM   1023  HA  HYP    88      41.830  97.330  67.290  1.00  0.00            
ATOM   1024  C   HYP    88      43.700  97.360  66.130  1.00  0.00            
ATOM   1025  O   HYP    88      44.210  97.530  65.010  1.00  0.00            
ATOM   1026  N   GLY    89      44.430  97.400  67.300  1.00  0.00            
ATOM   1027  H   GLY    89      43.940  97.240  68.180  1.00  0.00            
ATOM   1028  CA  GLY    89      45.850  97.790  67.280  1.00  0.00            
ATOM   1029  HA1 GLY    89      46.090  97.740  68.350  1.00  0.00            
ATOM   1030  HA2 GLY    89      45.970  98.840  66.980  1.00  0.00            
ATOM   1031  C   GLY    89      46.900  96.980  66.560  1.00  0.00            
ATOM   1032  O   GLY    89      46.640  95.920  65.950  1.00  0.00            
ATOM   1033  N   PRO    90      48.200  97.370  66.740  1.00  0.00            
ATOM   1034  CD  PRO    90      48.730  98.700  67.150  1.00  0.00            
ATOM   1035  HD1 PRO    90      48.850  98.680  68.240  1.00  0.00            
ATOM   1036  HD2 PRO    90      48.070  99.500  66.790  1.00  0.00            
ATOM   1037  CG  PRO    90      50.090  98.850  66.420  1.00  0.00            
ATOM   1038  HG1 PRO    90      50.770  99.540  66.910  1.00  0.00            
ATOM   1039  HG2 PRO    90      49.890  99.300  65.450  1.00  0.00            
ATOM   1040  CB  PRO    90      50.550  97.380  66.350  1.00  0.00            
ATOM   1041  HB1 PRO    90      50.960  97.040  67.300  1.00  0.00            
ATOM   1042  HB2 PRO    90      51.310  97.230  65.580  1.00  0.00            
ATOM   1043  CA  PRO    90      49.260  96.640  66.040  1.00  0.00            
ATOM   1044  HA  PRO    90      49.000  96.670  64.990  1.00  0.00            
ATOM   1045  C   PRO    90      49.440  95.170  66.490  1.00  0.00            
ATOM   1046  O   PRO    90      49.000  94.880  67.680  1.00  0.00            
ATOM   1047  N   HYP    91      50.000  94.320  65.620  1.00  0.00            
ATOM   1048  CD2 HYP    91      50.350  94.480  64.230  1.00  0.00            
ATOM   1049 1HD2 HYP    91      51.410  94.720  64.200  1.00  0.00            
ATOM   1050 2HD2 HYP    91      49.650  95.140  63.720  1.00  0.00            
ATOM   1051  CG  HYP    91      50.160  93.040  63.590  1.00  0.00            
ATOM   1052  HG  HYP    91      50.860  92.980  62.750  1.00  0.00            
ATOM   1053  OD1 HYP    91      48.850  92.680  63.290  1.00  0.00            
ATOM   1054  HD1 HYP    91      48.630  93.020  62.410  1.00  0.00            
ATOM   1055  CB  HYP    91      50.570  92.120  64.770  1.00  0.00            
ATOM   1056  HB1 HYP    91      51.640  91.920  64.780  1.00  0.00            
ATOM   1057  HB2 HYP    91      50.010  91.180  64.780  1.00  0.00            
ATOM   1058  CA  HYP    91      50.240  92.970  66.020  1.00  0.00            
ATOM   1059  HA  HYP    91      49.300  92.600  66.430  1.00  0.00            
ATOM   1060  C   HYP    91      51.300  92.720  67.090  1.00  0.00            
ATOM   1061  O   HYP    91      52.340  93.410  67.070  1.00  0.00            
ATOM   1062  N   GLY    92      51.070  91.760  67.990  1.00  0.00            
ATOM   1063  H   GLY    92      50.140  91.380  67.930  1.00  0.00            
ATOM   1064  CA  GLY    92      52.110  91.360  69.060  1.00  0.00            
ATOM   1065  HA1 GLY    92      51.530  90.700  69.700  1.00  0.00            
ATOM   1066  HA2 GLY    92      52.330  92.260  69.640  1.00  0.00            
ATOM   1067  C   GLY    92      53.470  90.920  68.550  1.00  0.00            
ATOM   1068  O   GLY    92      53.600  90.730  67.290  1.00  0.00            
ATOM   1069  N   PRO    93      54.410  90.630  69.450  1.00  0.00            
ATOM   1070  CD  PRO    93      54.260  90.790  70.920  1.00  0.00            
ATOM   1071  HD1 PRO    93      53.330  90.310  71.230  1.00  0.00            
ATOM   1072  HD2 PRO    93      54.170  91.850  71.130  1.00  0.00            
ATOM   1073  CG  PRO    93      55.490  90.140  71.610  1.00  0.00            
ATOM   1074  HG1 PRO    93      55.340  89.100  71.890  1.00  0.00            
ATOM   1075  HG2 PRO    93      55.870  90.670  72.490  1.00  0.00            
ATOM   1076  CB  PRO    93      56.570  90.220  70.510  1.00  0.00            
ATOM   1077  HB1 PRO    93      57.320  89.440  70.600  1.00  0.00            
ATOM   1078  HB2 PRO    93      57.060  91.200  70.480  1.00  0.00            
ATOM   1079  CA  PRO    93      55.750  90.030  69.220  1.00  0.00            
ATOM   1080  HA  PRO    93      56.240  90.640  68.460  1.00  0.00            
ATOM   1081  C   PRO    93      55.750  88.500  68.920  1.00  0.00            
ATOM   1082  O   PRO    93      54.770  87.820  69.260  1.00  0.00            
ATOM   1083  N   HYP    94      56.800  88.020  68.180  1.00  0.00            
ATOM   1084  CD2 HYP    94      57.940  88.730  67.570  1.00  0.00            
ATOM   1085 1HD2 HYP    94      58.700  88.880  68.340  1.00  0.00            
ATOM   1086 2HD2 HYP    94      57.540  89.600  67.060  1.00  0.00            
ATOM   1087  CG  HYP    94      58.430  87.740  66.440  1.00  0.00            
ATOM   1088  HG  HYP    94      59.430  87.980  66.110  1.00  0.00            
ATOM   1089  OD1 HYP    94      57.610  87.790  65.360  1.00  0.00            
ATOM   1090  HD1 HYP    94      57.300  88.700  65.260  1.00  0.00            
ATOM   1091  CB  HYP    94      58.250  86.380  67.170  1.00  0.00            
ATOM   1092  HB1 HYP    94      59.120  86.300  67.810  1.00  0.00            
ATOM   1093  HB2 HYP    94      58.110  85.540  66.490  1.00  0.00            
ATOM   1094  CA  HYP    94      57.020  86.590  68.060  1.00  0.00            
ATOM   1095  HA  HYP    94      56.190  86.160  67.490  1.00  0.00            
ATOM   1096  C   HYP    94      57.070  85.830  69.350  1.00  0.00            
ATOM   1097  O   HYP    94      57.530  86.370  70.400  1.00  0.00            
ATOM   1098  N   GLY    95      56.500  84.650  69.440  1.00  0.00            
ATOM   1099  H   GLY    95      56.170  84.210  68.590  1.00  0.00            
ATOM   1100  CA  GLY    95      56.260  84.070  70.760  1.00  0.00            
ATOM   1101  HA1 GLY    95      55.460  83.330  70.710  1.00  0.00            
ATOM   1102  HA2 GLY    95      55.880  84.850  71.420  1.00  0.00            
ATOM   1103  C   GLY    95      57.470  83.290  71.380  1.00  0.00            
ATOM   1104  O   GLY    95      58.540  83.340  70.770  1.00  0.00            
ATOM   1105  N   PRO    96      57.340  82.550  72.510  1.00  0.00            
ATOM   1106  CD  PRO    96      56.220  82.520  73.400  1.00  0.00            
ATOM   1107  HD1 PRO    96      55.610  81.640  73.230  1.00  0.00            
ATOM   1108  HD2 PRO    96      55.660  83.440  73.210  1.00  0.00            
ATOM   1109  CG  PRO    96      56.690  82.490  74.810  1.00  0.00            
ATOM   1110  HG1 PRO    96      55.950  82.140  75.530  1.00  0.00            
ATOM   1111  HG2 PRO    96      57.200  83.400  75.110  1.00  0.00            
ATOM   1112  CB  PRO    96      57.790  81.460  74.660  1.00  0.00            
ATOM   1113  HB1 PRO    96      57.410  80.440  74.600  1.00  0.00            
ATOM   1114  HB2 PRO    96      58.590  81.580  75.380  1.00  0.00            
ATOM   1115  CA  PRO    96      58.340  81.850  73.280  1.00  0.00            
ATOM   1116  HA  PRO    96      59.160  82.570  73.390  1.00  0.00            
ATOM   1117  C   PRO    96      58.920  80.630  72.590  1.00  0.00            
ATOM   1118  O   PRO    96      58.240  80.080  71.700  1.00  0.00            
ATOM   1119  N   HYP    97      60.080  80.080  73.020  1.00  0.00            
ATOM   1120  CD2 HYP    97      61.120  80.540  74.000  1.00  0.00            
ATOM   1121 1HD2 HYP    97      60.720  80.290  74.990  1.00  0.00            
ATOM   1122 2HD2 HYP    97      61.120  81.620  73.890  1.00  0.00            
ATOM   1123  CG  HYP    97      62.470  79.760  73.780  1.00  0.00            
ATOM   1124  HG  HYP    97      62.970  79.570  74.740  1.00  0.00            
ATOM   1125  OD1 HYP    97      63.200  80.430  72.820  1.00  0.00            
ATOM   1126  HD1 HYP    97      63.620  81.110  73.350  1.00  0.00            
ATOM   1127  CB  HYP    97      61.910  78.420  73.360  1.00  0.00            
ATOM   1128  HB1 HYP    97      61.650  77.730  74.160  1.00  0.00            
ATOM   1129  HB2 HYP    97      62.660  78.000  72.670  1.00  0.00            
ATOM   1130  CA  HYP    97      60.620  78.800  72.530  1.00  0.00            
ATOM   1131  HA  HYP    97      61.000  79.000  71.530  1.00  0.00            
ATOM   1132  C   HYP    97      59.650  77.590  72.600  1.00  0.00            
ATOM   1133  O   HYP    97      59.020  77.280  73.550  1.00  0.00            
ATOM   1134  N   GLY    98      59.590  76.870  71.440  1.00  0.00            
ATOM   1135  H   GLY    98      60.100  77.240  70.650  1.00  0.00            
ATOM   1136  CA  GLY    98      58.720  75.700  71.220  1.00  0.00            
ATOM   1137  HA1 GLY    98      58.490  75.460  70.180  1.00  0.00            
ATOM   1138  HA2 GLY    98      57.720  75.930  71.600  1.00  0.00            
ATOM   1139  C   GLY    98      59.030  74.350  71.990  1.00  0.00            
ATOM   1140  O   GLY    98      59.860  74.430  72.910  1.00  0.00            
ATOM   1141  N   PRO    99      58.390  73.190  71.630  1.00  0.00            
ATOM   1142  CD  PRO    99      57.070  73.100  70.960  1.00  0.00            
ATOM   1143  HD1 PRO    99      57.250  72.640  69.990  1.00  0.00            
ATOM   1144  HD2 PRO    99      56.650  74.100  70.810  1.00  0.00            
ATOM   1145  CG  PRO    99      56.200  72.280  71.890  1.00  0.00            
ATOM   1146  HG1 PRO    99      55.320  71.930  71.360  1.00  0.00            
ATOM   1147  HG2 PRO    99      55.870  72.900  72.720  1.00  0.00            
ATOM   1148  CB  PRO    99      57.280  71.220  72.220  1.00  0.00            
ATOM   1149  HB1 PRO    99      57.480  70.490  71.440  1.00  0.00            
ATOM   1150  HB2 PRO    99      57.000  70.670  73.120  1.00  0.00            
ATOM   1151  CA  PRO    99      58.470  72.040  72.550  1.00  0.00            
ATOM   1152  HA  PRO    99      58.490  72.380  73.580  1.00  0.00            
ATOM   1153  C   PRO    99      59.800  71.260  72.400  1.00  0.00            
ATOM   1154  O   PRO    99      60.470  71.390  71.390  1.00  0.00            
ATOM   1155  N   HYP   100      60.280  70.400  73.290  1.00  0.00            
ATOM   1156  CD2 HYP   100      59.750  70.180  74.650  1.00  0.00            
ATOM   1157 1HD2 HYP   100      58.930  69.460  74.620  1.00  0.00            
ATOM   1158 2HD2 HYP   100      59.470  71.100  75.150  1.00  0.00            
ATOM   1159  CG  HYP   100      60.930  69.480  75.370  1.00  0.00            
ATOM   1160  HG  HYP   100      60.560  68.900  76.220  1.00  0.00            
ATOM   1161  OD1 HYP   100      61.690  70.530  75.900  1.00  0.00            
ATOM   1162  HD1 HYP   100      62.490  70.170  76.290  1.00  0.00            
ATOM   1163  CB  HYP   100      61.650  68.640  74.310  1.00  0.00            
ATOM   1164  HB1 HYP   100      61.280  67.630  74.110  1.00  0.00            
ATOM   1165  HB2 HYP   100      62.710  68.470  74.530  1.00  0.00            
ATOM   1166  CA  HYP   100      61.470  69.570  73.080  1.00  0.00            
ATOM   1167  HA  HYP   100      62.330  70.240  73.110  1.00  0.00            
ATOM   1168  C   HYP   100      61.530  68.690  71.820  1.00  0.00            
ATOM   1169  O   HYP   100      60.510  68.150  71.440  1.00  0.00            
ATOM   1170  N   GLY   101      62.750  68.630  71.180  1.00  0.00            
ATOM   1171  H   GLY   101      63.500  69.260  71.430  1.00  0.00            
ATOM   1172  CA  GLY   101      62.800  67.880  69.900  1.00  0.00            
ATOM   1173  HA1 GLY   101      63.770  68.090  69.450  1.00  0.00            
ATOM   1174  HA2 GLY   101      62.070  68.320  69.210  1.00  0.00            
ATOM   1175  C   GLY   101      62.670  66.380  70.020  1.00  0.00            
ATOM   1176  O   GLY   101      62.500  65.850  71.120  1.00  0.00            
ATOM   1177  N   PRO   102      62.830  65.590  68.990  1.00  0.00            
ATOM   1178  CD  PRO   102      63.010  66.000  67.630  1.00  0.00            
ATOM   1179  HD1 PRO   102      63.940  66.570  67.620  1.00  0.00            
ATOM   1180  HD2 PRO   102      62.210  66.660  67.310  1.00  0.00            
ATOM   1181  CG  PRO   102      63.150  64.730  66.770  1.00  0.00            
ATOM   1182  HG1 PRO   102      64.150  64.370  66.510  1.00  0.00            
ATOM   1183  HG2 PRO   102      62.690  64.910  65.800  1.00  0.00            
ATOM   1184  CB  PRO   102      62.440  63.660  67.600  1.00  0.00            
ATOM   1185  HB1 PRO   102      62.900  62.710  67.320  1.00  0.00            
ATOM   1186  HB2 PRO   102      61.380  63.670  67.370  1.00  0.00            
ATOM   1187  CA  PRO   102      62.800  64.180  69.020  1.00  0.00            
ATOM   1188  HA  PRO   102      62.020  63.840  69.700  1.00  0.00            
ATOM   1189  C   PRO   102      64.070  63.540  69.500  1.00  0.00            
ATOM   1190  O   PRO   102      65.160  64.140  69.320  1.00  0.00            
ATOM   1191  N   HYP   103      64.100  62.270  69.970  1.00  0.00            
ATOM   1192  CD2 HYP   103      62.950  61.490  70.340  1.00  0.00            
ATOM   1193 1HD2 HYP   103      62.500  60.960  69.500  1.00  0.00            
ATOM   1194 2HD2 HYP   103      62.170  62.080  70.820  1.00  0.00            
ATOM   1195  CG  HYP   103      63.470  60.380  71.300  1.00  0.00            
ATOM   1196  HG  HYP   103      62.860  59.480  71.280  1.00  0.00            
ATOM   1197  OD1 HYP   103      63.650  60.880  72.620  1.00  0.00            
ATOM   1198  HD1 HYP   103      63.840  60.190  73.260  1.00  0.00            
ATOM   1199  CB  HYP   103      64.870  60.140  70.590  1.00  0.00            
ATOM   1200  HB1 HYP   103      64.550  59.530  69.730  1.00  0.00            
ATOM   1201  HB2 HYP   103      65.550  59.630  71.260  1.00  0.00            
ATOM   1202  CA  HYP   103      65.290  61.520  70.190  1.00  0.00            
ATOM   1203  HA  HYP   103      65.760  61.970  71.070  1.00  0.00            
ATOM   1204  C   HYP   103      66.350  61.420  69.100  1.00  0.00            
ATOM   1205  O   HYP   103      66.100  61.360  67.880  1.00  0.00            
ATOM   1206  N   GLY   104      67.630  61.590  69.520  1.00  0.00            
ATOM   1207  H   GLY   104      67.780  61.830  70.490  1.00  0.00            
ATOM   1208  CA  GLY   104      68.850  61.610  68.680  1.00  0.00            
ATOM   1209  HA1 GLY   104      69.710  61.910  69.280  1.00  0.00            
ATOM   1210  HA2 GLY   104      68.810  62.380  67.910  1.00  0.00            
ATOM   1211  C   GLY   104      69.150  60.240  67.990  1.00  0.00            
ATOM   1212  O   GLY   104      68.550  59.160  68.300  1.00  0.00            
ATOM   1213  N   PRO   105      70.170  60.230  67.140  1.00  0.00            
ATOM   1214  CD  PRO   105      70.850  61.310  66.470  1.00  0.00            
ATOM   1215  HD1 PRO   105      71.750  61.440  67.060  1.00  0.00            
ATOM   1216  HD2 PRO   105      70.240  62.220  66.400  1.00  0.00            
ATOM   1217  CG  PRO   105      71.200  60.920  65.080  1.00  0.00            
ATOM   1218  HG1 PRO   105      72.090  61.430  64.700  1.00  0.00            
ATOM   1219  HG2 PRO   105      70.430  61.040  64.310  1.00  0.00            
ATOM   1220  CB  PRO   105      71.430  59.470  65.210  1.00  0.00            
ATOM   1221  HB1 PRO   105      72.470  59.280  65.470  1.00  0.00            
ATOM   1222  HB2 PRO   105      71.140  58.930  64.320  1.00  0.00            
ATOM   1223  CA  PRO   105      70.580  59.050  66.420  1.00  0.00            
ATOM   1224  HA  PRO   105      69.660  58.630  65.990  1.00  0.00            
ATOM   1225  C   PRO   105      71.230  58.000  67.330  1.00  0.00            
ATOM   1226  O   PRO   105      71.750  58.260  68.390  1.00  0.00            
ATOM   1227  N   HYP   106      71.300  56.720  66.900  1.00  0.00            
ATOM   1228  CD2 HYP   106      70.660  55.980  65.770  1.00  0.00            
ATOM   1229 1HD2 HYP   106      71.370  56.010  64.950  1.00  0.00            
ATOM   1230 2HD2 HYP   106      69.740  56.530  65.550  1.00  0.00            
ATOM   1231  CG  HYP   106      70.410  54.610  66.260  1.00  0.00            
ATOM   1232  HG  HYP   106      70.380  53.920  65.420  1.00  0.00            
ATOM   1233  OD1 HYP   106      69.140  54.590  66.860  1.00  0.00            
ATOM   1234  HD1 HYP   106      68.410  54.630  66.240  1.00  0.00            
ATOM   1235  CB  HYP   106      71.590  54.350  67.170  1.00  0.00            
ATOM   1236  HB1 HYP   106      72.410  53.870  66.630  1.00  0.00            
ATOM   1237  HB2 HYP   106      71.180  53.760  67.990  1.00  0.00            
ATOM   1238  CA  HYP   106      71.990  55.730  67.760  1.00  0.00            
ATOM   1239  HA  HYP   106      71.690  55.780  68.810  1.00  0.00            
ATOM   1240  C   HYP   106      73.490  55.960  67.780  1.00  0.00            
ATOM   1241  O   HYP   106      74.070  56.750  66.980  1.00  0.00            
ATOM   1242  N   GLY   107      74.200  55.270  68.730  1.00  0.00            
ATOM   1243  H   GLY   107      73.720  54.580  69.280  1.00  0.00            
ATOM   1244  CA  GLY   107      75.620  55.560  68.880  1.00  0.00            
ATOM   1245  HA1 GLY   107      76.000  55.110  69.790  1.00  0.00            
ATOM   1246  HA2 GLY   107      75.790  56.640  68.910  1.00  0.00            
ATOM   1247  C   GLY   107      76.550  54.890  67.910  1.00  0.00            
ATOM   1248  O   GLY   107      76.170  54.140  67.000  1.00  0.00            
ATOM   1249  N   PRO   108      77.870  55.140  68.010  1.00  0.00            
ATOM   1250  CD  PRO   108      78.550  56.340  68.630  1.00  0.00            
ATOM   1251  HD1 PRO   108      78.880  56.060  69.630  1.00  0.00            
ATOM   1252  HD2 PRO   108      77.850  57.180  68.630  1.00  0.00            
ATOM   1253  CG  PRO   108      79.820  56.540  67.820  1.00  0.00            
ATOM   1254  HG1 PRO   108      80.590  57.010  68.430  1.00  0.00            
ATOM   1255  HG2 PRO   108      79.460  57.080  66.940  1.00  0.00            
ATOM   1256  CB  PRO   108      80.190  55.030  67.670  1.00  0.00            
ATOM   1257  HB1 PRO   108      80.540  54.700  68.650  1.00  0.00            
ATOM   1258  HB2 PRO   108      81.010  54.930  66.960  1.00  0.00            
ATOM   1259  CA  PRO   108      78.900  54.310  67.340  1.00  0.00            
ATOM   1260  HA  PRO   108      78.870  54.430  66.250  1.00  0.00            
ATOM   1261  C   PRO   108      78.880  52.820  67.690  1.00  0.00            
ATOM   1262  O   PRO   108      78.270  52.380  68.710  1.00  0.00            
ATOM   1263  N   HYP   109      79.640  51.990  66.940  1.00  0.00            
ATOM   1264  CD2 HYP   109      80.410  52.390  65.740  1.00  0.00            
ATOM   1265 1HD2 HYP   109      81.270  52.970  66.080  1.00  0.00            
ATOM   1266 2HD2 HYP   109      79.770  53.040  65.140  1.00  0.00            
ATOM   1267  CG  HYP   109      80.880  51.080  65.070  1.00  0.00            
ATOM   1268  HG  HYP   109      81.710  51.350  64.410  1.00  0.00            
ATOM   1269  OD1 HYP   109      79.950  50.220  64.390  1.00  0.00            
ATOM   1270  HD1 HYP   109      79.520  50.800  63.750  1.00  0.00            
ATOM   1271  CB  HYP   109      81.330  50.450  66.410  1.00  0.00            
ATOM   1272  HB1 HYP   109      82.260  50.900  66.750  1.00  0.00            
ATOM   1273  HB2 HYP   109      81.500  49.380  66.340  1.00  0.00            
ATOM   1274  CA  HYP   109      80.170  50.710  67.380  1.00  0.00            
ATOM   1275  HA  HYP   109      79.410  49.930  67.290  1.00  0.00            
ATOM   1276  C   HYP   109      80.690  50.640  68.790  1.00  0.00            
ATOM   1277  O   HYP   109      81.170  51.630  69.340  1.00  0.00            
ATOM   1278  N   GLY   110      80.630  49.390  69.350  1.00  0.00            
ATOM   1279  H   GLY   110      80.160  48.610  68.920  1.00  0.00            
ATOM   1280  CA  GLY   110      81.250  49.150  70.640  1.00  0.00            
ATOM   1281  HA1 GLY   110      80.800  48.230  71.020  1.00  0.00            
ATOM   1282  HA2 GLY   110      81.040  49.970  71.340  1.00  0.00            
ATOM   1283  C   GLY   110      82.750  48.970  70.540  1.00  0.00            
ATOM   1284  O   GLY   110      83.420  48.950  69.510  1.00  0.00            
ATOM   1285  N   PRO   111      83.330  48.670  71.710  1.00  0.00            
ATOM   1286  CD  PRO   111      82.630  48.730  73.040  1.00  0.00            
ATOM   1287  HD1 PRO   111      81.880  47.940  73.160  1.00  0.00            
ATOM   1288  HD2 PRO   111      82.070  49.660  73.160  1.00  0.00            
ATOM   1289  CG  PRO   111      83.650  48.700  74.160  1.00  0.00            
ATOM   1290  HG1 PRO   111      83.280  48.270  75.100  1.00  0.00            
ATOM   1291  HG2 PRO   111      84.050  49.690  74.380  1.00  0.00            
ATOM   1292  CB  PRO   111      84.790  47.920  73.500  1.00  0.00            
ATOM   1293  HB1 PRO   111      84.570  46.880  73.740  1.00  0.00            
ATOM   1294  HB2 PRO   111      85.690  48.180  74.060  1.00  0.00            
ATOM   1295  CA  PRO   111      84.750  48.280  72.020  1.00  0.00            
ATOM   1296  HA  PRO   111      85.400  49.150  71.940  1.00  0.00            
ATOM   1297  C   PRO   111      85.210  47.090  71.200  1.00  0.00            
ATOM   1298  O   PRO   111      84.410  46.170  70.910  1.00  0.00            
ATOM   1299  N   HYP   112      86.470  46.980  70.780  1.00  0.00            
ATOM   1300  CD2 HYP   112      87.540  47.990  71.030  1.00  0.00            
ATOM   1301 1HD2 HYP   112      87.760  47.970  72.100  1.00  0.00            
ATOM   1302 2HD2 HYP   112      87.240  48.940  70.580  1.00  0.00            
ATOM   1303  CG  HYP   112      88.750  47.420  70.320  1.00  0.00            
ATOM   1304  HG  HYP   112      89.680  47.740  70.790  1.00  0.00            
ATOM   1305  OD1 HYP   112      88.760  47.700  68.930  1.00  0.00            
ATOM   1306  HD1 HYP   112      89.090  46.950  68.430  1.00  0.00            
ATOM   1307  CB  HYP   112      88.580  45.940  70.500  1.00  0.00            
ATOM   1308  HB1 HYP   112      88.920  45.750  71.520  1.00  0.00            
ATOM   1309  HB2 HYP   112      89.110  45.300  69.790  1.00  0.00            
ATOM   1310  CA  HYP   112      87.100  45.740  70.400  1.00  0.00            
ATOM   1311  HA  HYP   112      86.800  45.490  69.380  1.00  0.00            
ATOM   1312  C   HYP   112      86.760  44.640  71.380  1.00  0.00            
ATOM   1313  O   HYP   112      86.800  44.910  72.580  1.00  0.00            
ATOM   1314  N   GLY   113      86.460  43.450  71.020  1.00  0.00            
ATOM   1315  H   GLY   113      86.450  43.290  70.020  1.00  0.00            
ATOM   1316  CA  GLY   113      86.050  42.300  71.860  1.00  0.00            
ATOM   1317  HA1 GLY   113      85.730  41.480  71.220  1.00  0.00            
ATOM   1318  HA2 GLY   113      85.190  42.660  72.420  1.00  0.00            
ATOM   1319  C   GLY   113      87.200  41.740  72.700  1.00  0.00            
ATOM   1320  O   GLY   113      88.330  42.310  72.630  1.00  0.00            
ATOM   1321  N   PRO   114      87.030  40.700  73.520  1.00  0.00            
ATOM   1322  CD  PRO   114      85.710  40.230  73.850  1.00  0.00            
ATOM   1323  HD1 PRO   114      85.330  39.610  73.040  1.00  0.00            
ATOM   1324  HD2 PRO   114      85.010  41.060  73.930  1.00  0.00            
ATOM   1325  CG  PRO   114      85.880  39.490  75.190  1.00  0.00            
ATOM   1326  HG1 PRO   114      85.090  38.760  75.390  1.00  0.00            
ATOM   1327  HG2 PRO   114      85.850  40.150  76.060  1.00  0.00            
ATOM   1328  CB  PRO   114      87.320  38.930  75.090  1.00  0.00            
ATOM   1329  HB1 PRO   114      87.310  37.940  74.630  1.00  0.00            
ATOM   1330  HB2 PRO   114      87.760  38.630  76.050  1.00  0.00            
ATOM   1331  CA  PRO   114      88.050  40.060  74.370  1.00  0.00            
ATOM   1332  HA  PRO   114      88.330  40.900  75.000  1.00  0.00            
ATOM   1333  C   PRO   114      89.310  39.620  73.690  1.00  0.00            
ATOM   1334  O   PRO   114      89.250  39.350  72.480  1.00  0.00            
ATOM   1335  N   HYP   115      90.380  39.550  74.370  1.00  0.00            
ATOM   1336  CD2 HYP   115      90.740  40.000  75.740  1.00  0.00            
ATOM   1337 1HD2 HYP   115      90.270  39.380  76.500  1.00  0.00            
ATOM   1338 2HD2 HYP   115      90.460  41.030  75.960  1.00  0.00            
ATOM   1339  CG  HYP   115      92.270  39.840  75.880  1.00  0.00            
ATOM   1340  HG  HYP   115      92.540  39.690  76.920  1.00  0.00            
ATOM   1341  OD1 HYP   115      92.940  40.980  75.440  1.00  0.00            
ATOM   1342  HD1 HYP   115      92.620  41.170  74.550  1.00  0.00            
ATOM   1343  CB  HYP   115      92.560  38.600  75.040  1.00  0.00            
ATOM   1344  HB1 HYP   115      92.400  37.660  75.570  1.00  0.00            
ATOM   1345  HB2 HYP   115      93.580  38.520  74.680  1.00  0.00            
ATOM   1346  CA  HYP   115      91.520  38.770  73.910  1.00  0.00            
ATOM   1347  HA  HYP   115      91.930  39.300  73.050  1.00  0.00            
ATOM   1348  C   HYP   115      91.160  37.360  73.460  1.00  0.00            
ATOM   1349  O   HYP   115      90.610  36.630  74.320  1.00  0.00            
ATOM   1350  N   GLY   116      91.520  37.040  72.210  1.00  0.00            
ATOM   1351  H   GLY   116      91.860  37.690  71.520  1.00  0.00            
ATOM   1352  CA  GLY   116      91.280  35.660  71.570  1.00  0.00            
ATOM   1353  HA1 GLY   116      91.750  35.730  70.590  1.00  0.00            
ATOM   1354  HA2 GLY   116      90.200  35.550  71.490  1.00  0.00            
ATOM   1355  C   GLY   116      91.870  34.470  72.330  1.00  0.00            
ATOM   1356  O   GLY   116      92.670  34.600  73.280  1.00  0.00            
ATOM   1357  N   PRO   117      91.570  33.240  71.890  1.00  0.00            
ATOM   1358  CD  PRO   117      90.540  32.840  70.850  1.00  0.00            
ATOM   1359  HD1 PRO   117      90.650  33.330  69.880  1.00  0.00            
ATOM   1360  HD2 PRO   117      89.540  33.060  71.210  1.00  0.00            
ATOM   1361  CG  PRO   117      90.700  31.370  70.610  1.00  0.00            
ATOM   1362  HG1 PRO   117      91.520  31.250  69.890  1.00  0.00            
ATOM   1363  HG2 PRO   117      89.830  30.870  70.200  1.00  0.00            
ATOM   1364  CB  PRO   117      91.240  30.850  71.960  1.00  0.00            
ATOM   1365  HB1 PRO   117      91.850  29.950  71.900  1.00  0.00            
ATOM   1366  HB2 PRO   117      90.380  30.800  72.620  1.00  0.00            
ATOM   1367  CA  PRO   117      92.160  32.020  72.420  1.00  0.00            
ATOM   1368  HA  PRO   117      91.970  32.170  73.490  1.00  0.00            
ATOM   1369  C   PRO   117      93.630  31.780  72.050  1.00  0.00            
ATOM   1370  O   PRO   117      94.200  32.500  71.250  1.00  0.00            
ATOM   1371  N   HYP   118      94.200  30.780  72.730  1.00  0.00            
ATOM   1372  CD2 HYP   118      93.950  30.420  74.120  1.00  0.00            
ATOM   1373 1HD2 HYP   118      93.170  29.670  74.100  1.00  0.00            
ATOM   1374 2HD2 HYP   118      93.590  31.300  74.640  1.00  0.00            
ATOM   1375  CG  HYP   118      95.240  29.730  74.670  1.00  0.00            
ATOM   1376  HG  HYP   118      95.040  28.950  75.400  1.00  0.00            
ATOM   1377  OD1 HYP   118      96.130  30.680  75.230  1.00  0.00            
ATOM   1378  HD1 HYP   118      96.990  30.260  75.340  1.00  0.00            
ATOM   1379  CB  HYP   118      95.860  29.090  73.400  1.00  0.00            
ATOM   1380  HB1 HYP   118      95.370  28.150  73.160  1.00  0.00            
ATOM   1381  HB2 HYP   118      96.930  28.890  73.450  1.00  0.00            
ATOM   1382  CA  HYP   118      95.480  30.150  72.350  1.00  0.00            
ATOM   1383  HA  HYP   118      96.270  30.900  72.360  1.00  0.00            
ATOM   1384  C   HYP   118      95.360  29.540  70.980  1.00  0.00            
ATOM   1385  O   HYP   118      94.370  28.790  70.700  1.00  0.00            
ATOM   1386  N   GLY   119      96.390  29.700  70.090  1.00  0.00            
ATOM   1387  H   GLY   119      97.030  30.440  70.360  1.00  0.00            
ATOM   1388  CA  GLY   119      96.460  29.200  68.760  1.00  0.00            
ATOM   1389  HA1 GLY   119      97.350  29.640  68.320  1.00  0.00            
ATOM   1390  HA2 GLY   119      95.590  29.590  68.240  1.00  0.00            
ATOM   1391  C   GLY   119      96.550  27.610  68.630  1.00  0.00            
ATOM   1392  O   GLY   119      97.010  26.890  69.460  1.00  0.00            
ATOM   1393  N   PRO   120      96.260  27.120  67.390  1.00  0.00            
ATOM   1394  CD  PRO   120      95.980  27.920  66.160  1.00  0.00            
ATOM   1395  HD1 PRO   120      96.640  28.790  66.140  1.00  0.00            
ATOM   1396  HD2 PRO   120      94.910  28.130  66.180  1.00  0.00            
ATOM   1397  CG  PRO   120      96.340  26.970  65.060  1.00  0.00            
ATOM   1398  HG1 PRO   120      97.420  26.830  65.080  1.00  0.00            
ATOM   1399  HG2 PRO   120      95.890  27.310  64.120  1.00  0.00            
ATOM   1400  CB  PRO   120      95.810  25.680  65.610  1.00  0.00            
ATOM   1401  HB1 PRO   120      96.390  24.910  65.110  1.00  0.00            
ATOM   1402  HB2 PRO   120      94.730  25.640  65.460  1.00  0.00            
ATOM   1403  CA  PRO   120      96.160  25.660  67.060  1.00  0.00            
ATOM   1404  HA  PRO   120      95.380  25.260  67.710  1.00  0.00            
ATOM   1405  C   PRO   120      97.390  24.780  67.150  1.00  0.00            
ATOM   1406  O   PRO   120      98.540  25.250  67.230  1.00  0.00            
ATOM   1407  N   HYP   121      97.280  23.480  67.130  1.00  0.00            
ATOM   1408  CD2 HYP   121      96.100  22.630  67.370  1.00  0.00            
ATOM   1409 1HD2 HYP   121      95.500  22.400  66.490  1.00  0.00            
ATOM   1410 2HD2 HYP   121      95.410  23.080  68.090  1.00  0.00            
ATOM   1411  CG  HYP   121      96.550  21.300  68.000  1.00  0.00            
ATOM   1412  HG  HYP   121      95.940  20.430  67.760  1.00  0.00            
ATOM   1413  OD1 HYP   121      96.610  21.410  69.420  1.00  0.00            
ATOM   1414  HD1 HYP   121      97.240  22.060  69.750  1.00  0.00            
ATOM   1415  CB  HYP   121      97.920  21.140  67.360  1.00  0.00            
ATOM   1416  HB1 HYP   121      97.860  20.650  66.380  1.00  0.00            
ATOM   1417  HB2 HYP   121      98.670  20.600  67.940  1.00  0.00            
ATOM   1418  CA  HYP   121      98.450  22.570  67.150  1.00  0.00            
ATOM   1419  HA  HYP   121      98.940  22.840  68.080  1.00  0.00            
ATOM   1420  C   HYP   121      99.380  22.680  65.910  1.00  0.00            
ATOM   1421  O   HYP   121      99.040  22.550  64.730  1.00  0.00            
ATOM   1422  N   GLY   122     100.660  22.840  66.230  1.00  0.00            
ATOM   1423  H   GLY   122     100.890  23.060  67.190  1.00  0.00            
ATOM   1424  CA  GLY   122     101.620  23.280  65.220  1.00  0.00            
ATOM   1425  HA1 GLY   122     101.330  24.210  64.740  1.00  0.00            
ATOM   1426  HA2 GLY   122     101.720  22.550  64.420  1.00  0.00            
ATOM   1427  C   GLY   122     103.060  23.370  65.750  1.00  0.00            
ATOM   1428  O   GLY   122     103.360  23.010  66.910  1.00  0.00            
ATOM   1429  N   NH2   123     103.920  23.960  64.980  1.00  0.00            
ATOM   1430  H1  NH2   123     103.640  24.230  64.050  1.00  0.00            
ATOM   1431  H2  NH2   123     104.820  24.140  65.380  1.00  0.00            
TER
