# Supplementary material for: A solution structure analysis reveals a bent collagen triple helix in the complement activation recognition molecule mannan-binding lectin
Source: J Biol Chem. 2022 Dec 15;299(2):102799. doi: 10.1016/j.jbc.2022.102799 (PMC9898670; doi:10.1016/j.jbc.2022.102799)
Supplement: top10-pog13 [file mmc8.zip › 9-POG13-_226.pdb]

ATOM      1  CH3 ACE     1      11.070  74.130  67.640  1.00  0.00            
ATOM      2 1HH3 ACE     1      10.620  73.560  68.450  1.00  0.00            
ATOM      3 2HH3 ACE     1      10.200  74.660  67.260  1.00  0.00            
ATOM      4 3HH3 ACE     1      11.590  73.580  66.860  1.00  0.00            
ATOM      5  C   ACE     1      12.150  75.100  68.170  1.00  0.00            
ATOM      6  O   ACE     1      13.210  74.980  67.540  1.00  0.00            
ATOM      7  N   PRO     2      11.860  75.980  69.210  1.00  0.00            
ATOM      8  CD  PRO     2      10.580  76.200  69.770  1.00  0.00            
ATOM      9  HD1 PRO     2      10.090  75.240  69.910  1.00  0.00            
ATOM     10  HD2 PRO     2      10.060  76.980  69.210  1.00  0.00            
ATOM     11  CG  PRO     2      10.980  76.800  71.130  1.00  0.00            
ATOM     12  HG1 PRO     2      11.360  75.970  71.720  1.00  0.00            
ATOM     13  HG2 PRO     2      10.190  77.350  71.650  1.00  0.00            
ATOM     14  CB  PRO     2      12.140  77.710  70.790  1.00  0.00            
ATOM     15  HB1 PRO     2      12.730  77.970  71.670  1.00  0.00            
ATOM     16  HB2 PRO     2      11.650  78.630  70.480  1.00  0.00            
ATOM     17  CA  PRO     2      12.910  76.910  69.730  1.00  0.00            
ATOM     18  HA  PRO     2      13.290  77.550  68.940  1.00  0.00            
ATOM     19  C   PRO     2      13.980  76.130  70.410  1.00  0.00            
ATOM     20  O   PRO     2      13.800  75.500  71.430  1.00  0.00            
ATOM     21  N   HYP     3      15.290  76.190  69.880  1.00  0.00            
ATOM     22  CD2 HYP     3      15.790  76.880  68.680  1.00  0.00            
ATOM     23 1HD2 HYP     3      16.260  77.840  68.910  1.00  0.00            
ATOM     24 2HD2 HYP     3      15.030  76.990  67.900  1.00  0.00            
ATOM     25  CG  HYP     3      16.830  75.880  68.130  1.00  0.00            
ATOM     26  HG  HYP     3      17.660  76.350  67.600  1.00  0.00            
ATOM     27  OD1 HYP     3      16.220  74.960  67.280  1.00  0.00            
ATOM     28  HD1 HYP     3      15.300  75.060  67.510  1.00  0.00            
ATOM     29  CB  HYP     3      17.400  75.160  69.330  1.00  0.00            
ATOM     30  HB1 HYP     3      18.250  75.730  69.690  1.00  0.00            
ATOM     31  HB2 HYP     3      17.710  74.120  69.180  1.00  0.00            
ATOM     32  CA  HYP     3      16.250  75.170  70.320  1.00  0.00            
ATOM     33  HA  HYP     3      15.680  74.240  70.280  1.00  0.00            
ATOM     34  C   HYP     3      16.770  75.510  71.710  1.00  0.00            
ATOM     35  O   HYP     3      16.660  76.670  72.180  1.00  0.00            
ATOM     36  N   GLY     4      17.390  74.540  72.320  1.00  0.00            
ATOM     37  H   GLY     4      17.330  73.620  71.900  1.00  0.00            
ATOM     38  CA  GLY     4      18.400  74.660  73.340  1.00  0.00            
ATOM     39  HA1 GLY     4      18.650  73.620  73.550  1.00  0.00            
ATOM     40  HA2 GLY     4      17.870  75.130  74.170  1.00  0.00            
ATOM     41  C   GLY     4      19.620  75.540  73.070  1.00  0.00            
ATOM     42  O   GLY     4      19.680  76.120  71.990  1.00  0.00            
ATOM     43  N   PRO     5      20.600  75.680  74.040  1.00  0.00            
ATOM     44  CD  PRO     5      20.460  75.170  75.410  1.00  0.00            
ATOM     45  HD1 PRO     5      20.550  74.090  75.500  1.00  0.00            
ATOM     46  HD2 PRO     5      19.420  75.300  75.730  1.00  0.00            
ATOM     47  CG  PRO     5      21.530  75.850  76.250  1.00  0.00            
ATOM     48  HG1 PRO     5      22.430  75.230  76.210  1.00  0.00            
ATOM     49  HG2 PRO     5      21.200  75.930  77.280  1.00  0.00            
ATOM     50  CB  PRO     5      21.790  77.070  75.450  1.00  0.00            
ATOM     51  HB1 PRO     5      22.850  77.290  75.610  1.00  0.00            
ATOM     52  HB2 PRO     5      21.160  77.880  75.810  1.00  0.00            
ATOM     53  CA  PRO     5      21.650  76.730  74.000  1.00  0.00            
ATOM     54  HA  PRO     5      21.230  77.560  73.430  1.00  0.00            
ATOM     55  C   PRO     5      22.940  76.290  73.240  1.00  0.00            
ATOM     56  O   PRO     5      23.220  75.090  73.190  1.00  0.00            
ATOM     57  N   HYP     6      23.780  77.230  72.740  1.00  0.00            
ATOM     58  CD2 HYP     6      23.640  78.680  72.850  1.00  0.00            
ATOM     59 1HD2 HYP     6      23.850  78.940  73.890  1.00  0.00            
ATOM     60 2HD2 HYP     6      22.700  79.070  72.470  1.00  0.00            
ATOM     61  CG  HYP     6      24.630  79.360  71.990  1.00  0.00            
ATOM     62  HG  HYP     6      24.920  80.330  72.370  1.00  0.00            
ATOM     63  OD1 HYP     6      24.100  79.620  70.740  1.00  0.00            
ATOM     64  HD1 HYP     6      23.450  80.330  70.690  1.00  0.00            
ATOM     65  CB  HYP     6      25.780  78.330  72.010  1.00  0.00            
ATOM     66  HB1 HYP     6      26.450  78.510  72.860  1.00  0.00            
ATOM     67  HB2 HYP     6      26.400  78.320  71.110  1.00  0.00            
ATOM     68  CA  HYP     6      25.130  76.930  72.140  1.00  0.00            
ATOM     69  HA  HYP     6      25.020  76.510  71.140  1.00  0.00            
ATOM     70  C   HYP     6      25.930  75.930  72.970  1.00  0.00            
ATOM     71  O   HYP     6      26.070  76.060  74.190  1.00  0.00            
ATOM     72  N   GLY     7      26.270  74.790  72.430  1.00  0.00            
ATOM     73  H   GLY     7      26.090  74.750  71.430  1.00  0.00            
ATOM     74  CA  GLY     7      27.410  74.010  72.910  1.00  0.00            
ATOM     75  HA1 GLY     7      27.720  73.240  72.210  1.00  0.00            
ATOM     76  HA2 GLY     7      27.090  73.430  73.790  1.00  0.00            
ATOM     77  C   GLY     7      28.750  74.660  73.330  1.00  0.00            
ATOM     78  O   GLY     7      29.090  75.750  72.860  1.00  0.00            
ATOM     79  N   PRO     8      29.660  73.980  74.100  1.00  0.00            
ATOM     80  CD  PRO     8      29.520  72.640  74.670  1.00  0.00            
ATOM     81  HD1 PRO     8      29.550  71.930  73.850  1.00  0.00            
ATOM     82  HD2 PRO     8      28.590  72.540  75.230  1.00  0.00            
ATOM     83  CG  PRO     8      30.650  72.550  75.660  1.00  0.00            
ATOM     84  HG1 PRO     8      30.900  71.510  75.880  1.00  0.00            
ATOM     85  HG2 PRO     8      30.380  73.040  76.590  1.00  0.00            
ATOM     86  CB  PRO     8      31.740  73.320  74.970  1.00  0.00            
ATOM     87  HB1 PRO     8      32.210  72.730  74.190  1.00  0.00            
ATOM     88  HB2 PRO     8      32.520  73.490  75.710  1.00  0.00            
ATOM     89  CA  PRO     8      30.960  74.480  74.450  1.00  0.00            
ATOM     90  HA  PRO     8      30.900  75.020  75.390  1.00  0.00            
ATOM     91  C   PRO     8      31.880  75.300  73.440  1.00  0.00            
ATOM     92  O   PRO     8      32.020  74.940  72.300  1.00  0.00            
ATOM     93  N   HYP     9      32.510  76.380  73.820  1.00  0.00            
ATOM     94  CD2 HYP     9      32.330  77.120  75.040  1.00  0.00            
ATOM     95 1HD2 HYP     9      33.070  76.760  75.760  1.00  0.00            
ATOM     96 2HD2 HYP     9      31.350  77.020  75.490  1.00  0.00            
ATOM     97  CG  HYP     9      32.730  78.600  74.760  1.00  0.00            
ATOM     98  HG  HYP     9      33.070  79.130  75.640  1.00  0.00            
ATOM     99  OD1 HYP     9      31.660  79.260  74.170  1.00  0.00            
ATOM    100  HD1 HYP     9      31.450  80.010  74.730  1.00  0.00            
ATOM    101  CB  HYP     9      33.870  78.290  73.760  1.00  0.00            
ATOM    102  HB1 HYP     9      34.740  77.950  74.320  1.00  0.00            
ATOM    103  HB2 HYP     9      34.110  79.100  73.080  1.00  0.00            
ATOM    104  CA  HYP     9      33.330  77.110  72.930  1.00  0.00            
ATOM    105  HA  HYP     9      32.700  77.510  72.130  1.00  0.00            
ATOM    106  C   HYP     9      34.540  76.360  72.360  1.00  0.00            
ATOM    107  O   HYP     9      35.090  75.630  73.170  1.00  0.00            
ATOM    108  N   GLY    10      34.940  76.470  71.060  1.00  0.00            
ATOM    109  H   GLY    10      34.400  76.940  70.350  1.00  0.00            
ATOM    110  CA  GLY    10      35.930  75.560  70.500  1.00  0.00            
ATOM    111  HA1 GLY    10      35.930  75.710  69.420  1.00  0.00            
ATOM    112  HA2 GLY    10      35.620  74.540  70.700  1.00  0.00            
ATOM    113  C   GLY    10      37.300  75.670  71.150  1.00  0.00            
ATOM    114  O   GLY    10      37.640  76.650  71.840  1.00  0.00            
ATOM    115  N   PRO    11      38.090  74.610  71.010  1.00  0.00            
ATOM    116  CD  PRO    11      37.870  73.440  70.110  1.00  0.00            
ATOM    117  HD1 PRO    11      37.700  73.780  69.090  1.00  0.00            
ATOM    118  HD2 PRO    11      37.070  72.860  70.580  1.00  0.00            
ATOM    119  CG  PRO    11      39.180  72.640  70.210  1.00  0.00            
ATOM    120  HG1 PRO    11      39.900  72.960  69.460  1.00  0.00            
ATOM    121  HG2 PRO    11      38.980  71.580  70.070  1.00  0.00            
ATOM    122  CB  PRO    11      39.630  72.940  71.640  1.00  0.00            
ATOM    123  HB1 PRO    11      40.660  72.700  71.890  1.00  0.00            
ATOM    124  HB2 PRO    11      38.950  72.470  72.360  1.00  0.00            
ATOM    125  CA  PRO    11      39.420  74.470  71.720  1.00  0.00            
ATOM    126  HA  PRO    11      39.250  74.820  72.730  1.00  0.00            
ATOM    127  C   PRO    11      40.510  75.350  71.100  1.00  0.00            
ATOM    128  O   PRO    11      40.450  75.850  69.930  1.00  0.00            
ATOM    129  N   HYP    12      41.620  75.500  71.830  1.00  0.00            
ATOM    130  CD2 HYP    12      41.740  75.290  73.240  1.00  0.00            
ATOM    131 1HD2 HYP    12      41.680  74.210  73.380  1.00  0.00            
ATOM    132 2HD2 HYP    12      40.980  75.820  73.820  1.00  0.00            
ATOM    133  CG  HYP    12      43.080  75.910  73.680  1.00  0.00            
ATOM    134  HG  HYP    12      43.620  75.230  74.340  1.00  0.00            
ATOM    135  OD1 HYP    12      42.970  77.290  74.160  1.00  0.00            
ATOM    136  HD1 HYP    12      42.680  77.180  75.070  1.00  0.00            
ATOM    137  CB  HYP    12      43.880  75.990  72.380  1.00  0.00            
ATOM    138  HB1 HYP    12      44.450  75.070  72.280  1.00  0.00            
ATOM    139  HB2 HYP    12      44.540  76.860  72.320  1.00  0.00            
ATOM    140  CA  HYP    12      42.850  76.120  71.330  1.00  0.00            
ATOM    141  HA  HYP    12      42.660  77.170  71.150  1.00  0.00            
ATOM    142  C   HYP    12      43.280  75.470  70.050  1.00  0.00            
ATOM    143  O   HYP    12      43.260  74.220  69.960  1.00  0.00            
ATOM    144  N   GLY    13      43.670  76.290  69.110  1.00  0.00            
ATOM    145  H   GLY    13      43.600  77.290  69.250  1.00  0.00            
ATOM    146  CA  GLY    13      44.130  75.800  67.810  1.00  0.00            
ATOM    147  HA1 GLY    13      44.310  76.640  67.130  1.00  0.00            
ATOM    148  HA2 GLY    13      43.410  75.120  67.370  1.00  0.00            
ATOM    149  C   GLY    13      45.430  75.010  67.900  1.00  0.00            
ATOM    150  O   GLY    13      45.960  74.930  68.990  1.00  0.00            
ATOM    151  N   PRO    14      45.900  74.400  66.840  1.00  0.00            
ATOM    152  CD  PRO    14      45.320  74.600  65.490  1.00  0.00            
ATOM    153  HD1 PRO    14      45.020  75.620  65.230  1.00  0.00            
ATOM    154  HD2 PRO    14      44.430  73.980  65.310  1.00  0.00            
ATOM    155  CG  PRO    14      46.440  74.130  64.590  1.00  0.00            
ATOM    156  HG1 PRO    14      47.090  75.000  64.490  1.00  0.00            
ATOM    157  HG2 PRO    14      45.930  73.850  63.660  1.00  0.00            
ATOM    158  CB  PRO    14      47.090  72.980  65.410  1.00  0.00            
ATOM    159  HB1 PRO    14      48.110  72.720  65.110  1.00  0.00            
ATOM    160  HB2 PRO    14      46.350  72.180  65.500  1.00  0.00            
ATOM    161  CA  PRO    14      47.140  73.630  66.780  1.00  0.00            
ATOM    162  HA  PRO    14      47.170  72.940  67.620  1.00  0.00            
ATOM    163  C   PRO    14      48.400  74.570  67.020  1.00  0.00            
ATOM    164  O   PRO    14      48.210  75.780  67.060  1.00  0.00            
ATOM    165  N   HYP    15      49.620  74.050  67.370  1.00  0.00            
ATOM    166  CD2 HYP    15      50.040  72.620  67.480  1.00  0.00            
ATOM    167 1HD2 HYP    15      50.130  72.160  66.490  1.00  0.00            
ATOM    168 2HD2 HYP    15      49.350  72.050  68.100  1.00  0.00            
ATOM    169  CG  HYP    15      51.420  72.580  68.190  1.00  0.00            
ATOM    170  HG  HYP    15      51.940  71.680  67.840  1.00  0.00            
ATOM    171  OD1 HYP    15      51.320  72.540  69.580  1.00  0.00            
ATOM    172  HD1 HYP    15      52.190  72.710  69.950  1.00  0.00            
ATOM    173  CB  HYP    15      51.930  73.920  67.680  1.00  0.00            
ATOM    174  HB1 HYP    15      52.370  73.660  66.720  1.00  0.00            
ATOM    175  HB2 HYP    15      52.600  74.360  68.420  1.00  0.00            
ATOM    176  CA  HYP    15      50.790  74.930  67.580  1.00  0.00            
ATOM    177  HA  HYP    15      50.650  75.470  68.520  1.00  0.00            
ATOM    178  C   HYP    15      51.020  75.830  66.350  1.00  0.00            
ATOM    179  O   HYP    15      50.580  75.440  65.260  1.00  0.00            
ATOM    180  N   GLY    16      51.640  77.030  66.460  1.00  0.00            
ATOM    181  H   GLY    16      51.990  77.340  67.350  1.00  0.00            
ATOM    182  CA  GLY    16      52.190  77.630  65.190  1.00  0.00            
ATOM    183  HA1 GLY    16      52.270  78.700  65.380  1.00  0.00            
ATOM    184  HA2 GLY    16      51.520  77.390  64.360  1.00  0.00            
ATOM    185  C   GLY    16      53.520  77.110  64.790  1.00  0.00            
ATOM    186  O   GLY    16      53.870  75.980  65.210  1.00  0.00            
ATOM    187  N   PRO    17      54.240  77.920  63.990  1.00  0.00            
ATOM    188  CD  PRO    17      53.700  79.120  63.350  1.00  0.00            
ATOM    189  HD1 PRO    17      53.910  80.030  63.910  1.00  0.00            
ATOM    190  HD2 PRO    17      52.620  79.130  63.240  1.00  0.00            
ATOM    191  CG  PRO    17      54.610  79.310  62.100  1.00  0.00            
ATOM    192  HG1 PRO    17      54.790  80.350  61.840  1.00  0.00            
ATOM    193  HG2 PRO    17      54.230  78.770  61.230  1.00  0.00            
ATOM    194  CB  PRO    17      55.970  78.650  62.450  1.00  0.00            
ATOM    195  HB1 PRO    17      56.580  79.360  63.000  1.00  0.00            
ATOM    196  HB2 PRO    17      56.570  78.360  61.590  1.00  0.00            
ATOM    197  CA  PRO    17      55.480  77.460  63.300  1.00  0.00            
ATOM    198  HA  PRO    17      55.090  76.700  62.620  1.00  0.00            
ATOM    199  C   PRO    17      56.670  77.010  64.250  1.00  0.00            
ATOM    200  O   PRO    17      56.750  77.450  65.350  1.00  0.00            
ATOM    201  N   HYP    18      57.670  76.260  63.720  1.00  0.00            
ATOM    202  CD2 HYP    18      57.600  75.570  62.480  1.00  0.00            
ATOM    203 1HD2 HYP    18      57.810  76.280  61.690  1.00  0.00            
ATOM    204 2HD2 HYP    18      56.590  75.190  62.290  1.00  0.00            
ATOM    205  CG  HYP    18      58.630  74.470  62.580  1.00  0.00            
ATOM    206  HG  HYP    18      59.030  74.300  61.580  1.00  0.00            
ATOM    207  OD1 HYP    18      58.070  73.330  63.240  1.00  0.00            
ATOM    208  HD1 HYP    18      58.670  72.590  63.370  1.00  0.00            
ATOM    209  CB  HYP    18      59.670  75.060  63.580  1.00  0.00            
ATOM    210  HB1 HYP    18      60.460  75.580  63.040  1.00  0.00            
ATOM    211  HB2 HYP    18      60.040  74.170  64.090  1.00  0.00            
ATOM    212  CA  HYP    18      58.820  75.930  64.500  1.00  0.00            
ATOM    213  HA  HYP    18      58.510  75.430  65.420  1.00  0.00            
ATOM    214  C   HYP    18      59.740  77.130  64.970  1.00  0.00            
ATOM    215  O   HYP    18      59.570  78.270  64.550  1.00  0.00            
ATOM    216  N   GLY    19      60.680  76.850  65.850  1.00  0.00            
ATOM    217  H   GLY    19      60.720  75.920  66.230  1.00  0.00            
ATOM    218  CA  GLY    19      61.320  77.920  66.580  1.00  0.00            
ATOM    219  HA1 GLY    19      61.570  77.640  67.600  1.00  0.00            
ATOM    220  HA2 GLY    19      60.600  78.720  66.750  1.00  0.00            
ATOM    221  C   GLY    19      62.590  78.450  65.890  1.00  0.00            
ATOM    222  O   GLY    19      63.000  77.870  64.930  1.00  0.00            
ATOM    223  N   PRO    20      63.160  79.560  66.380  1.00  0.00            
ATOM    224  CD  PRO    20      62.600  80.630  67.260  1.00  0.00            
ATOM    225  HD1 PRO    20      62.800  80.440  68.310  1.00  0.00            
ATOM    226  HD2 PRO    20      61.510  80.670  67.190  1.00  0.00            
ATOM    227  CG  PRO    20      63.330  81.980  66.900  1.00  0.00            
ATOM    228  HG1 PRO    20      63.310  82.760  67.660  1.00  0.00            
ATOM    229  HG2 PRO    20      62.930  82.340  65.950  1.00  0.00            
ATOM    230  CB  PRO    20      64.750  81.400  66.630  1.00  0.00            
ATOM    231  HB1 PRO    20      65.310  81.250  67.550  1.00  0.00            
ATOM    232  HB2 PRO    20      65.290  82.080  65.960  1.00  0.00            
ATOM    233  CA  PRO    20      64.440  80.090  65.910  1.00  0.00            
ATOM    234  HA  PRO    20      64.350  80.420  64.870  1.00  0.00            
ATOM    235  C   PRO    20      65.610  79.110  65.960  1.00  0.00            
ATOM    236  O   PRO    20      65.530  78.260  66.840  1.00  0.00            
ATOM    237  N   HYP    21      66.620  79.200  65.110  1.00  0.00            
ATOM    238  CD2 HYP    21      66.770  80.010  63.890  1.00  0.00            
ATOM    239 1HD2 HYP    21      67.290  80.930  64.170  1.00  0.00            
ATOM    240 2HD2 HYP    21      65.850  80.230  63.350  1.00  0.00            
ATOM    241  CG  HYP    21      67.700  79.220  63.010  1.00  0.00            
ATOM    242  HG  HYP    21      68.150  79.920  62.310  1.00  0.00            
ATOM    243  OD1 HYP    21      66.990  78.110  62.460  1.00  0.00            
ATOM    244  HD1 HYP    21      66.250  78.500  62.000  1.00  0.00            
ATOM    245  CB  HYP    21      68.650  78.690  64.070  1.00  0.00            
ATOM    246  HB1 HYP    21      69.290  79.510  64.390  1.00  0.00            
ATOM    247  HB2 HYP    21      69.310  77.880  63.750  1.00  0.00            
ATOM    248  CA  HYP    21      67.780  78.310  65.300  1.00  0.00            
ATOM    249  HA  HYP    21      67.430  77.310  65.030  1.00  0.00            
ATOM    250  C   HYP    21      68.500  78.370  66.630  1.00  0.00            
ATOM    251  O   HYP    21      68.580  79.450  67.200  1.00  0.00            
ATOM    252  N   GLY    22      69.130  77.280  67.060  1.00  0.00            
ATOM    253  H   GLY    22      68.960  76.400  66.600  1.00  0.00            
ATOM    254  CA  GLY    22      69.910  77.270  68.370  1.00  0.00            
ATOM    255  HA1 GLY    22      70.110  76.250  68.720  1.00  0.00            
ATOM    256  HA2 GLY    22      69.330  77.610  69.220  1.00  0.00            
ATOM    257  C   GLY    22      71.250  78.000  68.390  1.00  0.00            
ATOM    258  O   GLY    22      71.640  78.700  67.440  1.00  0.00            
ATOM    259  N   PRO    23      72.070  77.850  69.480  1.00  0.00            
ATOM    260  CD  PRO    23      71.720  77.190  70.760  1.00  0.00            
ATOM    261  HD1 PRO    23      71.650  76.110  70.710  1.00  0.00            
ATOM    262  HD2 PRO    23      70.780  77.580  71.130  1.00  0.00            
ATOM    263  CG  PRO    23      72.840  77.630  71.710  1.00  0.00            
ATOM    264  HG1 PRO    23      73.640  76.900  71.730  1.00  0.00            
ATOM    265  HG2 PRO    23      72.430  77.880  72.690  1.00  0.00            
ATOM    266  CB  PRO    23      73.440  78.910  71.060  1.00  0.00            
ATOM    267  HB1 PRO    23      74.400  79.310  71.400  1.00  0.00            
ATOM    268  HB2 PRO    23      72.740  79.710  71.270  1.00  0.00            
ATOM    269  CA  PRO    23      73.330  78.630  69.590  1.00  0.00            
ATOM    270  HA  PRO    23      73.230  79.570  69.040  1.00  0.00            
ATOM    271  C   PRO    23      74.520  77.880  68.920  1.00  0.00            
ATOM    272  O   PRO    23      74.360  76.670  68.740  1.00  0.00            
ATOM    273  N   HYP    24      75.600  78.580  68.610  1.00  0.00            
ATOM    274  CD2 HYP    24      75.770  80.010  68.690  1.00  0.00            
ATOM    275 1HD2 HYP    24      75.960  80.250  69.730  1.00  0.00            
ATOM    276 2HD2 HYP    24      74.940  80.580  68.260  1.00  0.00            
ATOM    277  CG  HYP    24      77.040  80.340  67.890  1.00  0.00            
ATOM    278  HG  HYP    24      77.490  81.290  68.160  1.00  0.00            
ATOM    279  OD1 HYP    24      76.790  80.610  66.570  1.00  0.00            
ATOM    280  HD1 HYP    24      77.480  81.170  66.190  1.00  0.00            
ATOM    281  CB  HYP    24      77.840  79.040  67.960  1.00  0.00            
ATOM    282  HB1 HYP    24      78.340  79.100  68.920  1.00  0.00            
ATOM    283  HB2 HYP    24      78.500  79.000  67.090  1.00  0.00            
ATOM    284  CA  HYP    24      76.780  78.000  67.980  1.00  0.00            
ATOM    285  HA  HYP    24      76.510  77.720  66.960  1.00  0.00            
ATOM    286  C   HYP    24      77.190  76.690  68.690  1.00  0.00            
ATOM    287  O   HYP    24      77.360  76.710  69.920  1.00  0.00            
ATOM    288  N   GLY    25      77.600  75.670  67.940  1.00  0.00            
ATOM    289  H   GLY    25      77.440  75.740  66.940  1.00  0.00            
ATOM    290  CA  GLY    25      78.130  74.340  68.330  1.00  0.00            
ATOM    291  HA1 GLY    25      78.120  73.630  67.510  1.00  0.00            
ATOM    292  HA2 GLY    25      77.460  73.910  69.070  1.00  0.00            
ATOM    293  C   GLY    25      79.460  74.280  69.030  1.00  0.00            
ATOM    294  O   GLY    25      80.270  75.180  69.180  1.00  0.00            
ATOM    295  N   PRO    26      79.850  73.070  69.500  1.00  0.00            
ATOM    296  CD  PRO    26      79.090  71.870  69.380  1.00  0.00            
ATOM    297  HD1 PRO    26      79.090  71.530  68.340  1.00  0.00            
ATOM    298  HD2 PRO    26      78.100  71.990  69.820  1.00  0.00            
ATOM    299  CG  PRO    26      79.870  70.820  70.230  1.00  0.00            
ATOM    300  HG1 PRO    26      80.480  70.240  69.530  1.00  0.00            
ATOM    301  HG2 PRO    26      79.250  70.090  70.740  1.00  0.00            
ATOM    302  CB  PRO    26      80.760  71.570  71.160  1.00  0.00            
ATOM    303  HB1 PRO    26      81.680  71.040  71.410  1.00  0.00            
ATOM    304  HB2 PRO    26      80.270  71.900  72.070  1.00  0.00            
ATOM    305  CA  PRO    26      81.060  72.830  70.270  1.00  0.00            
ATOM    306  HA  PRO    26      81.340  73.710  70.860  1.00  0.00            
ATOM    307  C   PRO    26      82.280  72.600  69.290  1.00  0.00            
ATOM    308  O   PRO    26      82.070  72.390  68.100  1.00  0.00            
ATOM    309  N   HYP    27      83.580  72.700  69.730  1.00  0.00            
ATOM    310  CD2 HYP    27      84.050  73.300  71.000  1.00  0.00            
ATOM    311 1HD2 HYP    27      84.090  72.530  71.780  1.00  0.00            
ATOM    312 2HD2 HYP    27      83.440  74.150  71.280  1.00  0.00            
ATOM    313  CG  HYP    27      85.480  73.690  70.740  1.00  0.00            
ATOM    314  HG  HYP    27      86.070  73.590  71.650  1.00  0.00            
ATOM    315  OD1 HYP    27      85.580  74.910  70.220  1.00  0.00            
ATOM    316  HD1 HYP    27      85.060  75.600  70.650  1.00  0.00            
ATOM    317  CB  HYP    27      85.930  72.580  69.770  1.00  0.00            
ATOM    318  HB1 HYP    27      85.980  71.630  70.290  1.00  0.00            
ATOM    319  HB2 HYP    27      86.820  72.780  69.180  1.00  0.00            
ATOM    320  CA  HYP    27      84.670  72.410  68.820  1.00  0.00            
ATOM    321  HA  HYP    27      84.710  73.210  68.080  1.00  0.00            
ATOM    322  C   HYP    27      84.750  71.020  68.110  1.00  0.00            
ATOM    323  O   HYP    27      84.050  70.070  68.500  1.00  0.00            
ATOM    324  N   GLY    28      85.510  70.950  67.030  1.00  0.00            
ATOM    325  H   GLY    28      86.140  71.700  66.800  1.00  0.00            
ATOM    326  CA  GLY    28      85.660  69.790  66.130  1.00  0.00            
ATOM    327  HA1 GLY    28      86.040  70.220  65.200  1.00  0.00            
ATOM    328  HA2 GLY    28      84.670  69.400  65.900  1.00  0.00            
ATOM    329  C   GLY    28      86.630  68.670  66.480  1.00  0.00            
ATOM    330  O   GLY    28      87.190  68.820  67.530  1.00  0.00            
ATOM    331  N   PRO    29      86.990  67.790  65.530  1.00  0.00            
ATOM    332  CD  PRO    29      86.170  67.440  64.410  1.00  0.00            
ATOM    333  HD1 PRO    29      86.410  68.160  63.630  1.00  0.00            
ATOM    334  HD2 PRO    29      85.110  67.670  64.540  1.00  0.00            
ATOM    335  CG  PRO    29      86.380  65.930  64.200  1.00  0.00            
ATOM    336  HG1 PRO    29      86.210  65.670  63.150  1.00  0.00            
ATOM    337  HG2 PRO    29      85.730  65.410  64.900  1.00  0.00            
ATOM    338  CB  PRO    29      87.860  65.800  64.650  1.00  0.00            
ATOM    339  HB1 PRO    29      88.590  66.000  63.870  1.00  0.00            
ATOM    340  HB2 PRO    29      87.990  64.780  65.030  1.00  0.00            
ATOM    341  CA  PRO    29      87.940  66.740  65.780  1.00  0.00            
ATOM    342  HA  PRO    29      87.650  66.290  66.730  1.00  0.00            
ATOM    343  C   PRO    29      89.410  67.250  65.930  1.00  0.00            
ATOM    344  O   PRO    29      89.670  68.350  65.440  1.00  0.00            
ATOM    345  N   HYP    30      90.350  66.590  66.560  1.00  0.00            
ATOM    346  CD2 HYP    30      90.130  65.400  67.350  1.00  0.00            
ATOM    347 1HD2 HYP    30      90.100  64.630  66.580  1.00  0.00            
ATOM    348 2HD2 HYP    30      89.250  65.490  67.980  1.00  0.00            
ATOM    349  CG  HYP    30      91.510  65.250  68.130  1.00  0.00            
ATOM    350  HG  HYP    30      91.720  64.190  68.250  1.00  0.00            
ATOM    351  OD1 HYP    30      91.660  65.960  69.250  1.00  0.00            
ATOM    352  HD1 HYP    30      90.760  66.150  69.530  1.00  0.00            
ATOM    353  CB  HYP    30      92.540  65.720  67.100  1.00  0.00            
ATOM    354  HB1 HYP    30      92.650  64.890  66.410  1.00  0.00            
ATOM    355  HB2 HYP    30      93.430  66.190  67.540  1.00  0.00            
ATOM    356  CA  HYP    30      91.790  66.840  66.310  1.00  0.00            
ATOM    357  HA  HYP    30      92.130  67.800  66.710  1.00  0.00            
ATOM    358  C   HYP    30      92.110  66.790  64.850  1.00  0.00            
ATOM    359  O   HYP    30      91.350  66.290  64.020  1.00  0.00            
ATOM    360  N   GLY    31      93.250  67.440  64.500  1.00  0.00            
ATOM    361  H   GLY    31      93.730  67.950  65.220  1.00  0.00            
ATOM    362  CA  GLY    31      93.820  67.420  63.170  1.00  0.00            
ATOM    363  HA1 GLY    31      94.490  68.280  63.250  1.00  0.00            
ATOM    364  HA2 GLY    31      93.070  67.580  62.400  1.00  0.00            
ATOM    365  C   GLY    31      94.490  66.100  62.850  1.00  0.00            
ATOM    366  O   GLY    31      94.570  65.200  63.690  1.00  0.00            
ATOM    367  N   PRO    32      95.050  65.980  61.640  1.00  0.00            
ATOM    368  CD  PRO    32      94.820  66.770  60.470  1.00  0.00            
ATOM    369  HD1 PRO    32      95.650  67.470  60.400  1.00  0.00            
ATOM    370  HD2 PRO    32      93.880  67.340  60.470  1.00  0.00            
ATOM    371  CG  PRO    32      94.800  65.740  59.320  1.00  0.00            
ATOM    372  HG1 PRO    32      94.940  66.210  58.350  1.00  0.00            
ATOM    373  HG2 PRO    32      93.860  65.180  59.410  1.00  0.00            
ATOM    374  CB  PRO    32      95.990  64.880  59.740  1.00  0.00            
ATOM    375  HB1 PRO    32      96.890  65.440  59.490  1.00  0.00            
ATOM    376  HB2 PRO    32      96.030  63.910  59.250  1.00  0.00            
ATOM    377  CA  PRO    32      95.780  64.790  61.270  1.00  0.00            
ATOM    378  HA  PRO    32      95.130  63.950  61.530  1.00  0.00            
ATOM    379  C   PRO    32      97.170  64.540  61.920  1.00  0.00            
ATOM    380  O   PRO    32      97.780  65.480  62.410  1.00  0.00            
ATOM    381  N   HYP    33      97.670  63.280  61.870  1.00  0.00            
ATOM    382  CD2 HYP    33      97.040  62.230  61.160  1.00  0.00            
ATOM    383 1HD2 HYP    33      97.360  62.190  60.120  1.00  0.00            
ATOM    384 2HD2 HYP    33      95.960  62.330  61.220  1.00  0.00            
ATOM    385  CG  HYP    33      97.560  61.010  61.850  1.00  0.00            
ATOM    386  HG  HYP    33      97.300  60.190  61.190  1.00  0.00            
ATOM    387  OD1 HYP    33      96.990  60.740  63.100  1.00  0.00            
ATOM    388  HD1 HYP    33      96.040  60.830  62.950  1.00  0.00            
ATOM    389  CB  HYP    33      99.010  61.290  62.170  1.00  0.00            
ATOM    390  HB1 HYP    33      99.580  60.980  61.290  1.00  0.00            
ATOM    391  HB2 HYP    33      99.330  60.800  63.090  1.00  0.00            
ATOM    392  CA  HYP    33      98.990  62.840  62.340  1.00  0.00            
ATOM    393  HA  HYP    33      99.000  63.070  63.410  1.00  0.00            
ATOM    394  C   HYP    33     100.230  63.490  61.710  1.00  0.00            
ATOM    395  O   HYP    33     100.230  63.680  60.530  1.00  0.00            
ATOM    396  N   GLY    34     101.310  63.790  62.490  1.00  0.00            
ATOM    397  H   GLY    34     101.150  63.630  63.470  1.00  0.00            
ATOM    398  CA  GLY    34     102.390  64.710  62.130  1.00  0.00            
ATOM    399  HA1 GLY    34     103.070  64.830  62.970  1.00  0.00            
ATOM    400  HA2 GLY    34     101.960  65.680  61.850  1.00  0.00            
ATOM    401  C   GLY    34     103.360  64.160  60.940  1.00  0.00            
ATOM    402  O   GLY    34     103.170  63.050  60.440  1.00  0.00            
ATOM    403  N   PRO    35     104.320  65.010  60.520  1.00  0.00            
ATOM    404  CD  PRO    35     104.330  66.430  60.650  1.00  0.00            
ATOM    405  HD1 PRO    35     104.870  66.820  61.510  1.00  0.00            
ATOM    406  HD2 PRO    35     103.300  66.710  60.860  1.00  0.00            
ATOM    407  CG  PRO    35     104.980  66.850  59.330  1.00  0.00            
ATOM    408  HG1 PRO    35     105.220  67.910  59.390  1.00  0.00            
ATOM    409  HG2 PRO    35     104.320  66.700  58.480  1.00  0.00            
ATOM    410  CB  PRO    35     106.190  65.910  59.300  1.00  0.00            
ATOM    411  HB1 PRO    35     106.830  66.170  60.150  1.00  0.00            
ATOM    412  HB2 PRO    35     106.800  65.860  58.400  1.00  0.00            
ATOM    413  CA  PRO    35     105.440  64.610  59.670  1.00  0.00            
ATOM    414  HA  PRO    35     105.010  64.250  58.740  1.00  0.00            
ATOM    415  C   PRO    35     106.390  63.530  60.330  1.00  0.00            
ATOM    416  O   PRO    35     106.400  63.340  61.560  1.00  0.00            
ATOM    417  N   HYP    36     107.210  62.810  59.500  1.00  0.00            
ATOM    418  CD2 HYP    36     107.240  62.790  58.020  1.00  0.00            
ATOM    419 1HD2 HYP    36     108.070  63.390  57.640  1.00  0.00            
ATOM    420 2HD2 HYP    36     106.340  62.980  57.440  1.00  0.00            
ATOM    421  CG  HYP    36     107.660  61.320  57.680  1.00  0.00            
ATOM    422  HG  HYP    36     108.120  61.340  56.690  1.00  0.00            
ATOM    423  OD1 HYP    36     106.560  60.450  57.810  1.00  0.00            
ATOM    424  HD1 HYP    36     105.800  60.700  57.270  1.00  0.00            
ATOM    425  CB  HYP    36     108.690  61.060  58.800  1.00  0.00            
ATOM    426  HB1 HYP    36     109.660  61.380  58.410  1.00  0.00            
ATOM    427  HB2 HYP    36     108.770  60.010  59.070  1.00  0.00            
ATOM    428  CA  HYP    36     108.190  61.800  60.030  1.00  0.00            
ATOM    429  HA  HYP    36     107.610  61.140  60.680  1.00  0.00            
ATOM    430  C   HYP    36     109.240  62.450  60.920  1.00  0.00            
ATOM    431  O   HYP    36     109.510  63.650  60.810  1.00  0.00            
ATOM    432  N   GLY    37     109.670  61.810  61.970  1.00  0.00            
ATOM    433  H   GLY    37     109.230  60.950  62.260  1.00  0.00            
ATOM    434  CA  GLY    37     110.840  62.260  62.820  1.00  0.00            
ATOM    435  HA1 GLY    37     110.920  61.690  63.750  1.00  0.00            
ATOM    436  HA2 GLY    37     110.570  63.280  63.090  1.00  0.00            
ATOM    437  C   GLY    37     112.190  62.070  62.170  1.00  0.00            
ATOM    438  O   GLY    37     112.260  61.450  61.120  1.00  0.00            
ATOM    439  N   PRO    38     113.290  62.670  62.720  1.00  0.00            
ATOM    440  CD  PRO    38     113.260  63.270  64.030  1.00  0.00            
ATOM    441  HD1 PRO    38     112.960  62.600  64.830  1.00  0.00            
ATOM    442  HD2 PRO    38     112.530  64.070  63.900  1.00  0.00            
ATOM    443  CG  PRO    38     114.650  63.760  64.410  1.00  0.00            
ATOM    444  HG1 PRO    38     115.260  63.110  65.030  1.00  0.00            
ATOM    445  HG2 PRO    38     114.550  64.780  64.800  1.00  0.00            
ATOM    446  CB  PRO    38     115.300  63.930  63.050  1.00  0.00            
ATOM    447  HB1 PRO    38     116.390  63.940  63.100  1.00  0.00            
ATOM    448  HB2 PRO    38     115.040  64.880  62.590  1.00  0.00            
ATOM    449  CA  PRO    38     114.670  62.790  62.220  1.00  0.00            
ATOM    450  HA  PRO    38     114.660  63.010  61.150  1.00  0.00            
ATOM    451  C   PRO    38     115.410  61.430  62.350  1.00  0.00            
ATOM    452  O   PRO    38     115.060  60.600  63.220  1.00  0.00            
ATOM    453  N   HYP    39     116.450  61.060  61.560  1.00  0.00            
ATOM    454  CD2 HYP    39     116.890  61.900  60.420  1.00  0.00            
ATOM    455 1HD2 HYP    39     117.650  62.620  60.710  1.00  0.00            
ATOM    456 2HD2 HYP    39     116.100  62.380  59.830  1.00  0.00            
ATOM    457  CG  HYP    39     117.640  60.860  59.500  1.00  0.00            
ATOM    458  HG  HYP    39     118.300  61.370  58.810  1.00  0.00            
ATOM    459  OD1 HYP    39     116.660  60.100  58.810  1.00  0.00            
ATOM    460  HD1 HYP    39     116.090  60.720  58.350  1.00  0.00            
ATOM    461  CB  HYP    39     118.340  60.020  60.590  1.00  0.00            
ATOM    462  HB1 HYP    39     119.130  60.610  61.060  1.00  0.00            
ATOM    463  HB2 HYP    39     118.720  59.110  60.150  1.00  0.00            
ATOM    464  CA  HYP    39     117.250  59.870  61.600  1.00  0.00            
ATOM    465  HA  HYP    39     116.640  58.980  61.420  1.00  0.00            
ATOM    466  C   HYP    39     117.770  59.710  63.030  1.00  0.00            
ATOM    467  O   HYP    39     118.030  60.670  63.780  1.00  0.00            
ATOM    468  N   GLY    40     118.010  58.450  63.430  1.00  0.00            
ATOM    469  H   GLY    40     117.540  57.780  62.850  1.00  0.00            
ATOM    470  CA  GLY    40     118.560  58.010  64.710  1.00  0.00            
ATOM    471  HA1 GLY    40     118.580  56.920  64.730  1.00  0.00            
ATOM    472  HA2 GLY    40     118.050  58.420  65.580  1.00  0.00            
ATOM    473  C   GLY    40     120.020  58.370  64.880  1.00  0.00            
ATOM    474  O   GLY    40     120.730  58.830  63.930  1.00  0.00            
ATOM    475  N   NH2    41     120.660  58.070  66.000  1.00  0.00            
ATOM    476  H1  NH2    41     120.090  57.930  66.830  1.00  0.00            
ATOM    477  H2  NH2    41     121.610  58.360  66.140  1.00  0.00            
ATOM    478  CH3 ACE    42      13.220  72.060  72.360  1.00  0.00            
ATOM    479 1HH3 ACE    42      13.260  73.090  72.020  1.00  0.00            
ATOM    480 2HH3 ACE    42      12.250  71.660  72.060  1.00  0.00            
ATOM    481 3HH3 ACE    42      13.300  72.090  73.440  1.00  0.00            
ATOM    482  C   ACE    42      14.260  71.290  71.640  1.00  0.00            
ATOM    483  O   ACE    42      14.940  70.480  72.170  1.00  0.00            
ATOM    484  N   PRO    43      14.420  71.470  70.270  1.00  0.00            
ATOM    485  CD  PRO    43      13.690  72.330  69.280  1.00  0.00            
ATOM    486  HD1 PRO    43      13.540  73.320  69.710  1.00  0.00            
ATOM    487  HD2 PRO    43      12.830  71.750  68.960  1.00  0.00            
ATOM    488  CG  PRO    43      14.670  72.400  68.180  1.00  0.00            
ATOM    489  HG1 PRO    43      15.400  73.180  68.430  1.00  0.00            
ATOM    490  HG2 PRO    43      14.240  72.640  67.210  1.00  0.00            
ATOM    491  CB  PRO    43      15.290  71.050  68.150  1.00  0.00            
ATOM    492  HB1 PRO    43      16.180  71.010  67.520  1.00  0.00            
ATOM    493  HB2 PRO    43      14.590  70.310  67.770  1.00  0.00            
ATOM    494  CA  PRO    43      15.510  70.770  69.620  1.00  0.00            
ATOM    495  HA  PRO    43      15.380  69.700  69.810  1.00  0.00            
ATOM    496  C   PRO    43      16.940  71.180  70.010  1.00  0.00            
ATOM    497  O   PRO    43      17.060  72.210  70.670  1.00  0.00            
ATOM    498  N   HYP    44      17.930  70.270  69.760  1.00  0.00            
ATOM    499  CD2 HYP    44      17.870  69.080  68.990  1.00  0.00            
ATOM    500 1HD2 HYP    44      18.000  69.380  67.950  1.00  0.00            
ATOM    501 2HD2 HYP    44      16.860  68.670  69.110  1.00  0.00            
ATOM    502  CG  HYP    44      19.050  68.220  69.430  1.00  0.00            
ATOM    503  HG  HYP    44      19.420  67.520  68.690  1.00  0.00            
ATOM    504  OD1 HYP    44      18.630  67.440  70.540  1.00  0.00            
ATOM    505  HD1 HYP    44      19.410  67.100  70.990  1.00  0.00            
ATOM    506  CB  HYP    44      20.120  69.210  69.780  1.00  0.00            
ATOM    507  HB1 HYP    44      20.630  69.520  68.870  1.00  0.00            
ATOM    508  HB2 HYP    44      20.780  68.860  70.570  1.00  0.00            
ATOM    509  CA  HYP    44      19.270  70.400  70.350  1.00  0.00            
ATOM    510  HA  HYP    44      19.260  70.210  71.430  1.00  0.00            
ATOM    511  C   HYP    44      20.000  71.700  69.890  1.00  0.00            
ATOM    512  O   HYP    44      19.820  72.200  68.760  1.00  0.00            
ATOM    513  N   GLY    45      20.720  72.400  70.750  1.00  0.00            
ATOM    514  H   GLY    45      20.760  72.080  71.700  1.00  0.00            
ATOM    515  CA  GLY    45      21.130  73.750  70.400  1.00  0.00            
ATOM    516  HA1 GLY    45      21.530  74.170  71.330  1.00  0.00            
ATOM    517  HA2 GLY    45      20.340  74.320  69.920  1.00  0.00            
ATOM    518  C   GLY    45      22.360  73.810  69.390  1.00  0.00            
ATOM    519  O   GLY    45      22.950  72.750  69.080  1.00  0.00            
ATOM    520  N   PRO    46      22.860  74.990  69.000  1.00  0.00            
ATOM    521  CD  PRO    46      22.330  76.270  69.380  1.00  0.00            
ATOM    522  HD1 PRO    46      23.010  76.740  70.100  1.00  0.00            
ATOM    523  HD2 PRO    46      21.260  76.200  69.580  1.00  0.00            
ATOM    524  CG  PRO    46      22.470  77.030  68.060  1.00  0.00            
ATOM    525  HG1 PRO    46      22.650  78.090  68.270  1.00  0.00            
ATOM    526  HG2 PRO    46      21.750  76.730  67.300  1.00  0.00            
ATOM    527  CB  PRO    46      23.890  76.620  67.620  1.00  0.00            
ATOM    528  HB1 PRO    46      24.580  77.240  68.200  1.00  0.00            
ATOM    529  HB2 PRO    46      23.960  76.630  66.530  1.00  0.00            
ATOM    530  CA  PRO    46      23.870  75.120  67.990  1.00  0.00            
ATOM    531  HA  PRO    46      23.560  74.580  67.090  1.00  0.00            
ATOM    532  C   PRO    46      25.330  74.650  68.390  1.00  0.00            
ATOM    533  O   PRO    46      25.640  74.600  69.610  1.00  0.00            
ATOM    534  N   HYP    47      26.330  74.550  67.500  1.00  0.00            
ATOM    535  CD2 HYP    47      26.150  74.660  66.020  1.00  0.00            
ATOM    536 1HD2 HYP    47      26.340  75.650  65.590  1.00  0.00            
ATOM    537 2HD2 HYP    47      25.130  74.350  65.780  1.00  0.00            
ATOM    538  CG  HYP    47      27.170  73.700  65.520  1.00  0.00            
ATOM    539  HG  HYP    47      27.380  73.800  64.450  1.00  0.00            
ATOM    540  OD1 HYP    47      26.880  72.300  65.850  1.00  0.00            
ATOM    541  HD1 HYP    47      27.670  71.770  65.790  1.00  0.00            
ATOM    542  CB  HYP    47      28.350  74.060  66.430  1.00  0.00            
ATOM    543  HB1 HYP    47      28.730  75.030  66.100  1.00  0.00            
ATOM    544  HB2 HYP    47      28.990  73.180  66.380  1.00  0.00            
ATOM    545  CA  HYP    47      27.730  74.310  67.850  1.00  0.00            
ATOM    546  HA  HYP    47      27.800  73.450  68.520  1.00  0.00            
ATOM    547  C   HYP    47      28.260  75.570  68.580  1.00  0.00            
ATOM    548  O   HYP    47      27.710  76.700  68.490  1.00  0.00            
ATOM    549  N   GLY    48      29.340  75.430  69.340  1.00  0.00            
ATOM    550  H   GLY    48      29.680  74.480  69.350  1.00  0.00            
ATOM    551  CA  GLY    48      30.070  76.540  69.900  1.00  0.00            
ATOM    552  HA1 GLY    48      30.710  76.120  70.680  1.00  0.00            
ATOM    553  HA2 GLY    48      29.360  77.220  70.370  1.00  0.00            
ATOM    554  C   GLY    48      30.950  77.350  68.900  1.00  0.00            
ATOM    555  O   GLY    48      31.340  76.800  67.850  1.00  0.00            
ATOM    556  N   PRO    49      31.310  78.620  69.190  1.00  0.00            
ATOM    557  CD  PRO    49      30.700  79.430  70.190  1.00  0.00            
ATOM    558  HD1 PRO    49      31.150  79.120  71.130  1.00  0.00            
ATOM    559  HD2 PRO    49      29.620  79.270  70.180  1.00  0.00            
ATOM    560  CG  PRO    49      30.980  80.810  69.750  1.00  0.00            
ATOM    561  HG1 PRO    49      31.160  81.450  70.620  1.00  0.00            
ATOM    562  HG2 PRO    49      30.220  81.130  69.040  1.00  0.00            
ATOM    563  CB  PRO    49      32.230  80.700  69.040  1.00  0.00            
ATOM    564  HB1 PRO    49      33.020  80.760  69.800  1.00  0.00            
ATOM    565  HB2 PRO    49      32.230  81.570  68.390  1.00  0.00            
ATOM    566  CA  PRO    49      32.170  79.430  68.370  1.00  0.00            
ATOM    567  HA  PRO    49      31.630  79.570  67.430  1.00  0.00            
ATOM    568  C   PRO    49      33.510  78.850  68.090  1.00  0.00            
ATOM    569  O   PRO    49      33.880  77.900  68.750  1.00  0.00            
ATOM    570  N   HYP    50      34.310  79.310  67.140  1.00  0.00            
ATOM    571  CD2 HYP    50      33.880  80.240  66.030  1.00  0.00            
ATOM    572 1HD2 HYP    50      33.630  81.240  66.390  1.00  0.00            
ATOM    573 2HD2 HYP    50      32.960  79.900  65.540  1.00  0.00            
ATOM    574  CG  HYP    50      34.960  80.140  64.990  1.00  0.00            
ATOM    575  HG  HYP    50      35.070  81.060  64.400  1.00  0.00            
ATOM    576  OD1 HYP    50      34.800  79.090  64.060  1.00  0.00            
ATOM    577  HD1 HYP    50      35.650  78.680  63.860  1.00  0.00            
ATOM    578  CB  HYP    50      36.110  79.930  65.840  1.00  0.00            
ATOM    579  HB1 HYP    50      36.430  80.920  66.150  1.00  0.00            
ATOM    580  HB2 HYP    50      36.970  79.570  65.280  1.00  0.00            
ATOM    581  CA  HYP    50      35.690  78.940  66.940  1.00  0.00            
ATOM    582  HA  HYP    50      35.820  77.890  66.640  1.00  0.00            
ATOM    583  C   HYP    50      36.550  79.260  68.180  1.00  0.00            
ATOM    584  O   HYP    50      36.150  80.070  69.040  1.00  0.00            
ATOM    585  N   GLY    51      37.600  78.490  68.460  1.00  0.00            
ATOM    586  H   GLY    51      37.710  77.690  67.850  1.00  0.00            
ATOM    587  CA  GLY    51      38.540  78.760  69.620  1.00  0.00            
ATOM    588  HA1 GLY    51      39.250  77.940  69.780  1.00  0.00            
ATOM    589  HA2 GLY    51      37.920  78.880  70.500  1.00  0.00            
ATOM    590  C   GLY    51      39.420  80.040  69.450  1.00  0.00            
ATOM    591  O   GLY    51      39.550  80.650  68.350  1.00  0.00            
ATOM    592  N   PRO    52      40.150  80.370  70.520  1.00  0.00            
ATOM    593  CD  PRO    52      39.960  79.840  71.860  1.00  0.00            
ATOM    594  HD1 PRO    52      39.930  78.750  71.980  1.00  0.00            
ATOM    595  HD2 PRO    52      39.070  80.270  72.310  1.00  0.00            
ATOM    596  CG  PRO    52      41.040  80.430  72.700  1.00  0.00            
ATOM    597  HG1 PRO    52      41.830  79.690  72.560  1.00  0.00            
ATOM    598  HG2 PRO    52      40.750  80.600  73.740  1.00  0.00            
ATOM    599  CB  PRO    52      41.470  81.720  71.970  1.00  0.00            
ATOM    600  HB1 PRO    52      42.470  82.070  72.220  1.00  0.00            
ATOM    601  HB2 PRO    52      40.840  82.560  72.250  1.00  0.00            
ATOM    602  CA  PRO    52      41.280  81.340  70.490  1.00  0.00            
ATOM    603  HA  PRO    52      41.050  82.220  69.890  1.00  0.00            
ATOM    604  C   PRO    52      42.550  80.670  69.910  1.00  0.00            
ATOM    605  O   PRO    52      42.650  79.480  69.670  1.00  0.00            
ATOM    606  N   HYP    53      43.540  81.520  69.620  1.00  0.00            
ATOM    607  CD2 HYP    53      43.640  82.970  69.620  1.00  0.00            
ATOM    608 1HD2 HYP    53      43.810  83.420  70.600  1.00  0.00            
ATOM    609 2HD2 HYP    53      42.790  83.410  69.110  1.00  0.00            
ATOM    610  CG  HYP    53      44.860  83.370  68.730  1.00  0.00            
ATOM    611  HG  HYP    53      45.300  84.300  69.090  1.00  0.00            
ATOM    612  OD1 HYP    53      44.460  83.360  67.370  1.00  0.00            
ATOM    613  HD1 HYP    53      45.230  83.320  66.800  1.00  0.00            
ATOM    614  CB  HYP    53      45.800  82.160  68.990  1.00  0.00            
ATOM    615  HB1 HYP    53      46.210  82.270  70.000  1.00  0.00            
ATOM    616  HB2 HYP    53      46.540  81.950  68.210  1.00  0.00            
ATOM    617  CA  HYP    53      44.800  81.010  68.950  1.00  0.00            
ATOM    618  HA  HYP    53      44.430  80.760  67.960  1.00  0.00            
ATOM    619  C   HYP    53      45.510  79.870  69.690  1.00  0.00            
ATOM    620  O   HYP    53      45.460  79.810  70.920  1.00  0.00            
ATOM    621  N   GLY    54      46.190  78.970  68.890  1.00  0.00            
ATOM    622  H   GLY    54      46.260  79.110  67.890  1.00  0.00            
ATOM    623  CA  GLY    54      46.980  77.900  69.430  1.00  0.00            
ATOM    624  HA1 GLY    54      47.470  77.340  68.630  1.00  0.00            
ATOM    625  HA2 GLY    54      46.350  77.260  70.040  1.00  0.00            
ATOM    626  C   GLY    54      48.200  78.270  70.330  1.00  0.00            
ATOM    627  O   GLY    54      48.450  79.400  70.500  1.00  0.00            
ATOM    628  N   PRO    55      48.910  77.330  70.880  1.00  0.00            
ATOM    629  CD  PRO    55      48.630  75.900  70.800  1.00  0.00            
ATOM    630  HD1 PRO    55      48.480  75.530  69.780  1.00  0.00            
ATOM    631  HD2 PRO    55      47.760  75.590  71.370  1.00  0.00            
ATOM    632  CG  PRO    55      49.830  75.250  71.500  1.00  0.00            
ATOM    633  HG1 PRO    55      50.560  74.840  70.800  1.00  0.00            
ATOM    634  HG2 PRO    55      49.510  74.430  72.150  1.00  0.00            
ATOM    635  CB  PRO    55      50.390  76.340  72.450  1.00  0.00            
ATOM    636  HB1 PRO    55      51.410  76.110  72.730  1.00  0.00            
ATOM    637  HB2 PRO    55      49.930  76.320  73.440  1.00  0.00            
ATOM    638  CA  PRO    55      50.120  77.600  71.670  1.00  0.00            
ATOM    639  HA  PRO    55      49.950  78.360  72.430  1.00  0.00            
ATOM    640  C   PRO    55      51.310  77.970  70.790  1.00  0.00            
ATOM    641  O   PRO    55      51.240  77.620  69.610  1.00  0.00            
ATOM    642  N   HYP    56      52.460  78.450  71.330  1.00  0.00            
ATOM    643  CD2 HYP    56      52.410  79.280  72.590  1.00  0.00            
ATOM    644 1HD2 HYP    56      52.360  78.660  73.490  1.00  0.00            
ATOM    645 2HD2 HYP    56      51.510  79.890  72.550  1.00  0.00            
ATOM    646  CG  HYP    56      53.790  80.020  72.600  1.00  0.00            
ATOM    647  HG  HYP    56      54.100  80.300  73.610  1.00  0.00            
ATOM    648  OD1 HYP    56      53.790  81.200  71.830  1.00  0.00            
ATOM    649  HD1 HYP    56      54.700  81.370  71.570  1.00  0.00            
ATOM    650  CB  HYP    56      54.700  79.030  71.840  1.00  0.00            
ATOM    651  HB1 HYP    56      55.110  78.230  72.460  1.00  0.00            
ATOM    652  HB2 HYP    56      55.520  79.590  71.390  1.00  0.00            
ATOM    653  CA  HYP    56      53.790  78.450  70.720  1.00  0.00            
ATOM    654  HA  HYP    56      53.850  79.240  69.960  1.00  0.00            
ATOM    655  C   HYP    56      54.170  77.110  70.060  1.00  0.00            
ATOM    656  O   HYP    56      53.960  76.030  70.630  1.00  0.00            
ATOM    657  N   GLY    57      54.750  77.260  68.860  1.00  0.00            
ATOM    658  H   GLY    57      54.770  78.220  68.560  1.00  0.00            
ATOM    659  CA  GLY    57      55.240  76.180  67.970  1.00  0.00            
ATOM    660  HA1 GLY    57      55.640  76.550  67.030  1.00  0.00            
ATOM    661  HA2 GLY    57      54.440  75.460  67.800  1.00  0.00            
ATOM    662  C   GLY    57      56.350  75.240  68.510  1.00  0.00            
ATOM    663  O   GLY    57      56.910  75.490  69.580  1.00  0.00            
ATOM    664  N   PRO    58      56.660  74.210  67.680  1.00  0.00            
ATOM    665  CD  PRO    58      56.030  73.730  66.480  1.00  0.00            
ATOM    666  HD1 PRO    58      56.410  74.240  65.590  1.00  0.00            
ATOM    667  HD2 PRO    58      54.960  73.900  66.540  1.00  0.00            
ATOM    668  CG  PRO    58      56.480  72.270  66.360  1.00  0.00            
ATOM    669  HG1 PRO    58      56.360  71.850  65.360  1.00  0.00            
ATOM    670  HG2 PRO    58      55.910  71.670  67.070  1.00  0.00            
ATOM    671  CB  PRO    58      57.880  72.350  66.720  1.00  0.00            
ATOM    672  HB1 PRO    58      58.440  72.830  65.910  1.00  0.00            
ATOM    673  HB2 PRO    58      58.290  71.390  67.050  1.00  0.00            
ATOM    674  CA  PRO    58      57.810  73.280  67.900  1.00  0.00            
ATOM    675  HA  PRO    58      57.510  72.790  68.830  1.00  0.00            
ATOM    676  C   PRO    58      59.210  73.900  68.130  1.00  0.00            
ATOM    677  O   PRO    58      59.510  74.980  67.540  1.00  0.00            
ATOM    678  N   HYP    59      60.150  73.200  68.870  1.00  0.00            
ATOM    679  CD2 HYP    59      60.030  71.960  69.610  1.00  0.00            
ATOM    680 1HD2 HYP    59      60.320  71.100  69.000  1.00  0.00            
ATOM    681 2HD2 HYP    59      59.030  71.750  69.990  1.00  0.00            
ATOM    682  CG  HYP    59      60.950  72.260  70.820  1.00  0.00            
ATOM    683  HG  HYP    59      61.220  71.360  71.360  1.00  0.00            
ATOM    684  OD1 HYP    59      60.340  73.220  71.790  1.00  0.00            
ATOM    685  HD1 HYP    59      60.770  73.350  72.630  1.00  0.00            
ATOM    686  CB  HYP    59      62.140  72.890  70.020  1.00  0.00            
ATOM    687  HB1 HYP    59      62.590  72.030  69.530  1.00  0.00            
ATOM    688  HB2 HYP    59      62.850  73.340  70.710  1.00  0.00            
ATOM    689  CA  HYP    59      61.520  73.840  69.060  1.00  0.00            
ATOM    690  HA  HYP    59      61.370  74.780  69.600  1.00  0.00            
ATOM    691  C   HYP    59      62.260  74.080  67.750  1.00  0.00            
ATOM    692  O   HYP    59      62.060  73.320  66.790  1.00  0.00            
ATOM    693  N   GLY    60      63.230  74.970  67.770  1.00  0.00            
ATOM    694  H   GLY    60      63.250  75.560  68.590  1.00  0.00            
ATOM    695  CA  GLY    60      63.800  75.430  66.510  1.00  0.00            
ATOM    696  HA1 GLY    60      64.360  76.350  66.640  1.00  0.00            
ATOM    697  HA2 GLY    60      62.990  75.560  65.790  1.00  0.00            
ATOM    698  C   GLY    60      64.820  74.440  65.970  1.00  0.00            
ATOM    699  O   GLY    60      65.210  73.460  66.630  1.00  0.00            
ATOM    700  N   PRO    61      65.280  74.770  64.700  1.00  0.00            
ATOM    701  CD  PRO    61      64.890  75.780  63.760  1.00  0.00            
ATOM    702  HD1 PRO    61      65.510  76.630  64.040  1.00  0.00            
ATOM    703  HD2 PRO    61      63.800  75.820  63.760  1.00  0.00            
ATOM    704  CG  PRO    61      65.370  75.210  62.430  1.00  0.00            
ATOM    705  HG1 PRO    61      65.290  75.870  61.570  1.00  0.00            
ATOM    706  HG2 PRO    61      64.740  74.340  62.270  1.00  0.00            
ATOM    707  CB  PRO    61      66.750  74.690  62.810  1.00  0.00            
ATOM    708  HB1 PRO    61      67.500  75.480  62.850  1.00  0.00            
ATOM    709  HB2 PRO    61      66.970  73.920  62.060  1.00  0.00            
ATOM    710  CA  PRO    61      66.450  74.080  64.190  1.00  0.00            
ATOM    711  HA  PRO    61      66.160  73.040  64.160  1.00  0.00            
ATOM    712  C   PRO    61      67.670  74.150  65.100  1.00  0.00            
ATOM    713  O   PRO    61      67.780  75.100  65.850  1.00  0.00            
ATOM    714  N   HYP    62      68.710  73.280  64.960  1.00  0.00            
ATOM    715  CD2 HYP    62      68.680  72.100  64.090  1.00  0.00            
ATOM    716 1HD2 HYP    62      68.990  72.300  63.070  1.00  0.00            
ATOM    717 2HD2 HYP    62      67.720  71.600  64.070  1.00  0.00            
ATOM    718  CG  HYP    62      69.650  71.090  64.740  1.00  0.00            
ATOM    719  HG  HYP    62      69.960  70.290  64.080  1.00  0.00            
ATOM    720  OD1 HYP    62      69.150  70.360  65.850  1.00  0.00            
ATOM    721  HD1 HYP    62      68.540  69.720  65.470  1.00  0.00            
ATOM    722  CB  HYP    62      70.720  72.040  65.250  1.00  0.00            
ATOM    723  HB1 HYP    62      71.590  72.140  64.600  1.00  0.00            
ATOM    724  HB2 HYP    62      71.180  71.530  66.100  1.00  0.00            
ATOM    725  CA  HYP    62      69.990  73.310  65.690  1.00  0.00            
ATOM    726  HA  HYP    62      69.740  73.380  66.750  1.00  0.00            
ATOM    727  C   HYP    62      70.750  74.590  65.290  1.00  0.00            
ATOM    728  O   HYP    62      70.490  75.150  64.230  1.00  0.00            
ATOM    729  N   GLY    63      71.730  75.040  66.110  1.00  0.00            
ATOM    730  H   GLY    63      71.890  74.600  67.010  1.00  0.00            
ATOM    731  CA  GLY    63      72.540  76.190  65.790  1.00  0.00            
ATOM    732  HA1 GLY    63      72.940  76.720  66.650  1.00  0.00            
ATOM    733  HA2 GLY    63      71.910  76.960  65.350  1.00  0.00            
ATOM    734  C   GLY    63      73.680  76.000  64.800  1.00  0.00            
ATOM    735  O   GLY    63      73.950  74.940  64.260  1.00  0.00            
ATOM    736  N   PRO    64      74.420  77.100  64.470  1.00  0.00            
ATOM    737  CD  PRO    64      74.050  78.480  64.850  1.00  0.00            
ATOM    738  HD1 PRO    64      74.500  78.600  65.830  1.00  0.00            
ATOM    739  HD2 PRO    64      72.980  78.690  64.840  1.00  0.00            
ATOM    740  CG  PRO    64      74.780  79.390  63.810  1.00  0.00            
ATOM    741  HG1 PRO    64      74.790  80.450  64.070  1.00  0.00            
ATOM    742  HG2 PRO    64      74.250  79.200  62.870  1.00  0.00            
ATOM    743  CB  PRO    64      76.090  78.610  63.830  1.00  0.00            
ATOM    744  HB1 PRO    64      76.540  78.620  64.820  1.00  0.00            
ATOM    745  HB2 PRO    64      76.810  78.900  63.060  1.00  0.00            
ATOM    746  CA  PRO    64      75.610  77.160  63.620  1.00  0.00            
ATOM    747  HA  PRO    64      75.250  77.050  62.600  1.00  0.00            
ATOM    748  C   PRO    64      76.680  76.160  64.040  1.00  0.00            
ATOM    749  O   PRO    64      76.740  75.860  65.230  1.00  0.00            
ATOM    750  N   HYP    65      77.550  75.700  63.140  1.00  0.00            
ATOM    751  CD2 HYP    65      77.470  75.910  61.670  1.00  0.00            
ATOM    752 1HD2 HYP    65      78.180  76.700  61.420  1.00  0.00            
ATOM    753 2HD2 HYP    65      76.520  76.230  61.260  1.00  0.00            
ATOM    754  CG  HYP    65      78.030  74.550  61.180  1.00  0.00            
ATOM    755  HG  HYP    65      78.340  74.590  60.130  1.00  0.00            
ATOM    756  OD1 HYP    65      77.000  73.600  61.210  1.00  0.00            
ATOM    757  HD1 HYP    65      76.200  73.870  60.750  1.00  0.00            
ATOM    758  CB  HYP    65      79.210  74.190  62.090  1.00  0.00            
ATOM    759  HB1 HYP    65      80.060  74.740  61.700  1.00  0.00            
ATOM    760  HB2 HYP    65      79.380  73.120  62.040  1.00  0.00            
ATOM    761  CA  HYP    65      78.660  74.730  63.430  1.00  0.00            
ATOM    762  HA  HYP    65      78.240  73.950  64.060  1.00  0.00            
ATOM    763  C   HYP    65      79.850  75.410  64.150  1.00  0.00            
ATOM    764  O   HYP    65      80.100  76.610  63.980  1.00  0.00            
ATOM    765  N   GLY    66      80.370  74.760  65.170  1.00  0.00            
ATOM    766  H   GLY    66      79.950  73.840  65.290  1.00  0.00            
ATOM    767  CA  GLY    66      81.230  75.370  66.170  1.00  0.00            
ATOM    768  HA1 GLY    66      81.290  74.650  66.990  1.00  0.00            
ATOM    769  HA2 GLY    66      80.720  76.260  66.520  1.00  0.00            
ATOM    770  C   GLY    66      82.640  75.700  65.700  1.00  0.00            
ATOM    771  O   GLY    66      82.950  75.510  64.540  1.00  0.00            
ATOM    772  N   PRO    67      83.510  76.110  66.600  1.00  0.00            
ATOM    773  CD  PRO    67      83.280  76.290  67.950  1.00  0.00            
ATOM    774  HD1 PRO    67      83.390  75.440  68.620  1.00  0.00            
ATOM    775  HD2 PRO    67      82.280  76.700  68.100  1.00  0.00            
ATOM    776  CG  PRO    67      84.230  77.460  68.310  1.00  0.00            
ATOM    777  HG1 PRO    67      84.390  77.560  69.390  1.00  0.00            
ATOM    778  HG2 PRO    67      83.900  78.380  67.810  1.00  0.00            
ATOM    779  CB  PRO    67      85.520  77.000  67.680  1.00  0.00            
ATOM    780  HB1 PRO    67      85.960  76.220  68.310  1.00  0.00            
ATOM    781  HB2 PRO    67      86.220  77.830  67.560  1.00  0.00            
ATOM    782  CA  PRO    67      84.920  76.480  66.310  1.00  0.00            
ATOM    783  HA  PRO    67      84.860  77.300  65.590  1.00  0.00            
ATOM    784  C   PRO    67      85.750  75.350  65.730  1.00  0.00            
ATOM    785  O   PRO    67      85.640  74.230  66.170  1.00  0.00            
ATOM    786  N   HYP    68      86.860  75.690  65.030  1.00  0.00            
ATOM    787  CD2 HYP    68      87.370  77.000  64.550  1.00  0.00            
ATOM    788 1HD2 HYP    68      87.940  77.510  65.320  1.00  0.00            
ATOM    789 2HD2 HYP    68      86.580  77.700  64.260  1.00  0.00            
ATOM    790  CG  HYP    68      88.270  76.650  63.360  1.00  0.00            
ATOM    791  HG  HYP    68      88.940  77.500  63.260  1.00  0.00            
ATOM    792  OD1 HYP    68      87.590  76.480  62.160  1.00  0.00            
ATOM    793  HD1 HYP    68      88.200  76.130  61.510  1.00  0.00            
ATOM    794  CB  HYP    68      88.950  75.330  63.840  1.00  0.00            
ATOM    795  HB1 HYP    68      89.830  75.610  64.420  1.00  0.00            
ATOM    796  HB2 HYP    68      89.360  74.800  62.980  1.00  0.00            
ATOM    797  CA  HYP    68      87.830  74.610  64.600  1.00  0.00            
ATOM    798  HA  HYP    68      87.390  73.960  63.860  1.00  0.00            
ATOM    799  C   HYP    68      88.420  73.840  65.810  1.00  0.00            
ATOM    800  O   HYP    68      88.840  74.410  66.810  1.00  0.00            
ATOM    801  N   GLY    69      88.530  72.490  65.740  1.00  0.00            
ATOM    802  H   GLY    69      88.150  72.060  64.910  1.00  0.00            
ATOM    803  CA  GLY    69      89.030  71.610  66.830  1.00  0.00            
ATOM    804  HA1 GLY    69      88.740  70.610  66.530  1.00  0.00            
ATOM    805  HA2 GLY    69      88.520  71.970  67.720  1.00  0.00            
ATOM    806  C   GLY    69      90.580  71.670  67.060  1.00  0.00            
ATOM    807  O   GLY    69      91.230  72.590  66.600  1.00  0.00            
ATOM    808  N   PRO    70      91.130  70.650  67.810  1.00  0.00            
ATOM    809  CD  PRO    70      90.390  69.700  68.550  1.00  0.00            
ATOM    810  HD1 PRO    70      90.450  68.750  68.020  1.00  0.00            
ATOM    811  HD2 PRO    70      89.380  70.080  68.700  1.00  0.00            
ATOM    812  CG  PRO    70      91.080  69.620  69.930  1.00  0.00            
ATOM    813  HG1 PRO    70      90.800  68.720  70.480  1.00  0.00            
ATOM    814  HG2 PRO    70      90.830  70.490  70.540  1.00  0.00            
ATOM    815  CB  PRO    70      92.510  69.600  69.380  1.00  0.00            
ATOM    816  HB1 PRO    70      92.590  68.600  68.960  1.00  0.00            
ATOM    817  HB2 PRO    70      93.180  69.890  70.200  1.00  0.00            
ATOM    818  CA  PRO    70      92.500  70.750  68.360  1.00  0.00            
ATOM    819  HA  PRO    70      92.630  71.750  68.770  1.00  0.00            
ATOM    820  C   PRO    70      93.550  70.330  67.270  1.00  0.00            
ATOM    821  O   PRO    70      93.150  69.750  66.290  1.00  0.00            
ATOM    822  N   HYP    71      94.850  70.650  67.470  1.00  0.00            
ATOM    823  CD2 HYP    71      95.290  71.440  68.630  1.00  0.00            
ATOM    824 1HD2 HYP    71      95.300  70.900  69.580  1.00  0.00            
ATOM    825 2HD2 HYP    71      94.630  72.300  68.750  1.00  0.00            
ATOM    826  CG  HYP    71      96.640  71.950  68.160  1.00  0.00            
ATOM    827  HG  HYP    71      97.280  72.200  69.010  1.00  0.00            
ATOM    828  OD1 HYP    71      96.390  73.080  67.300  1.00  0.00            
ATOM    829  HD1 HYP    71      97.260  73.280  66.940  1.00  0.00            
ATOM    830  CB  HYP    71      97.250  70.740  67.360  1.00  0.00            
ATOM    831  HB1 HYP    71      97.580  69.960  68.040  1.00  0.00            
ATOM    832  HB2 HYP    71      98.020  71.020  66.640  1.00  0.00            
ATOM    833  CA  HYP    71      95.970  70.150  66.710  1.00  0.00            
ATOM    834  HA  HYP    71      95.960  70.640  65.740  1.00  0.00            
ATOM    835  C   HYP    71      96.020  68.590  66.690  1.00  0.00            
ATOM    836  O   HYP    71      95.550  67.950  67.650  1.00  0.00            
ATOM    837  N   GLY    72      96.620  68.060  65.640  1.00  0.00            
ATOM    838  H   GLY    72      96.870  68.660  64.870  1.00  0.00            
ATOM    839  CA  GLY    72      96.730  66.600  65.470  1.00  0.00            
ATOM    840  HA1 GLY    72      96.970  66.410  64.430  1.00  0.00            
ATOM    841  HA2 GLY    72      95.770  66.170  65.760  1.00  0.00            
ATOM    842  C   GLY    72      97.800  65.960  66.300  1.00  0.00            
ATOM    843  O   GLY    72      98.560  66.670  66.980  1.00  0.00            
ATOM    844  N   PRO    73      97.960  64.620  66.280  1.00  0.00            
ATOM    845  CD  PRO    73      96.990  63.690  65.710  1.00  0.00            
ATOM    846  HD1 PRO    73      96.970  63.670  64.620  1.00  0.00            
ATOM    847  HD2 PRO    73      96.020  63.970  66.110  1.00  0.00            
ATOM    848  CG  PRO    73      97.400  62.270  66.150  1.00  0.00            
ATOM    849  HG1 PRO    73      98.070  61.810  65.420  1.00  0.00            
ATOM    850  HG2 PRO    73      96.490  61.680  66.250  1.00  0.00            
ATOM    851  CB  PRO    73      98.080  62.610  67.540  1.00  0.00            
ATOM    852  HB1 PRO    73      98.780  61.830  67.850  1.00  0.00            
ATOM    853  HB2 PRO    73      97.360  62.920  68.300  1.00  0.00            
ATOM    854  CA  PRO    73      98.860  63.860  67.150  1.00  0.00            
ATOM    855  HA  PRO    73      99.030  64.410  68.070  1.00  0.00            
ATOM    856  C   PRO    73     100.300  63.660  66.540  1.00  0.00            
ATOM    857  O   PRO    73     100.540  63.870  65.350  1.00  0.00            
ATOM    858  N   HYP    74     101.260  63.280  67.310  1.00  0.00            
ATOM    859  CD2 HYP    74     101.200  63.130  68.800  1.00  0.00            
ATOM    860 1HD2 HYP    74     100.780  62.130  68.950  1.00  0.00            
ATOM    861 2HD2 HYP    74     100.820  64.020  69.300  1.00  0.00            
ATOM    862  CG  HYP    74     102.600  62.980  69.290  1.00  0.00            
ATOM    863  HG  HYP    74     102.730  62.340  70.160  1.00  0.00            
ATOM    864  OD1 HYP    74     103.260  64.190  69.690  1.00  0.00            
ATOM    865  HD1 HYP    74     102.820  64.490  70.490  1.00  0.00            
ATOM    866  CB  HYP    74     103.340  62.370  68.050  1.00  0.00            
ATOM    867  HB1 HYP    74     103.120  61.320  67.890  1.00  0.00            
ATOM    868  HB2 HYP    74     104.430  62.390  68.020  1.00  0.00            
ATOM    869  CA  HYP    74     102.690  63.040  66.870  1.00  0.00            
ATOM    870  HA  HYP    74     103.110  64.000  66.570  1.00  0.00            
ATOM    871  C   HYP    74     102.870  62.120  65.620  1.00  0.00            
ATOM    872  O   HYP    74     102.040  61.210  65.380  1.00  0.00            
ATOM    873  N   GLY    75     103.880  62.420  64.840  1.00  0.00            
ATOM    874  H   GLY    75     104.470  63.220  65.030  1.00  0.00            
ATOM    875  CA  GLY    75     104.240  61.640  63.600  1.00  0.00            
ATOM    876  HA1 GLY    75     104.700  62.370  62.930  1.00  0.00            
ATOM    877  HA2 GLY    75     103.350  61.240  63.130  1.00  0.00            
ATOM    878  C   GLY    75     105.110  60.310  63.750  1.00  0.00            
ATOM    879  O   GLY    75     105.510  59.950  64.850  1.00  0.00            
ATOM    880  N   PRO    76     105.410  59.740  62.560  1.00  0.00            
ATOM    881  CD  PRO    76     104.810  60.090  61.290  1.00  0.00            
ATOM    882  HD1 PRO    76     105.410  60.870  60.820  1.00  0.00            
ATOM    883  HD2 PRO    76     103.800  60.510  61.360  1.00  0.00            
ATOM    884  CG  PRO    76     104.870  58.730  60.530  1.00  0.00            
ATOM    885  HG1 PRO    76     104.870  58.870  59.450  1.00  0.00            
ATOM    886  HG2 PRO    76     104.020  58.120  60.820  1.00  0.00            
ATOM    887  CB  PRO    76     106.180  58.220  61.000  1.00  0.00            
ATOM    888  HB1 PRO    76     106.980  58.810  60.560  1.00  0.00            
ATOM    889  HB2 PRO    76     106.270  57.150  60.840  1.00  0.00            
ATOM    890  CA  PRO    76     106.120  58.450  62.480  1.00  0.00            
ATOM    891  HA  PRO    76     105.530  57.690  62.990  1.00  0.00            
ATOM    892  C   PRO    76     107.580  58.590  63.090  1.00  0.00            
ATOM    893  O   PRO    76     108.390  59.360  62.560  1.00  0.00            
ATOM    894  N   HYP    77     107.860  57.880  64.150  1.00  0.00            
ATOM    895  CD2 HYP    77     106.960  56.900  64.800  1.00  0.00            
ATOM    896 1HD2 HYP    77     106.810  56.020  64.180  1.00  0.00            
ATOM    897 2HD2 HYP    77     106.010  57.380  65.070  1.00  0.00            
ATOM    898  CG  HYP    77     107.670  56.560  66.090  1.00  0.00            
ATOM    899  HG  HYP    77     107.360  55.560  66.390  1.00  0.00            
ATOM    900  OD1 HYP    77     107.490  57.490  67.150  1.00  0.00            
ATOM    901  HD1 HYP    77     106.840  58.170  66.930  1.00  0.00            
ATOM    902  CB  HYP    77     109.130  56.650  65.700  1.00  0.00            
ATOM    903  HB1 HYP    77     109.360  55.640  65.360  1.00  0.00            
ATOM    904  HB2 HYP    77     109.830  56.920  66.500  1.00  0.00            
ATOM    905  CA  HYP    77     109.200  57.800  64.640  1.00  0.00            
ATOM    906  HA  HYP    77     109.330  58.780  65.120  1.00  0.00            
ATOM    907  C   HYP    77     110.280  57.470  63.630  1.00  0.00            
ATOM    908  O   HYP    77     109.990  56.700  62.710  1.00  0.00            
ATOM    909  N   GLY    78     111.460  58.200  63.730  1.00  0.00            
ATOM    910  H   GLY    78     111.600  58.740  64.570  1.00  0.00            
ATOM    911  CA  GLY    78     112.330  58.250  62.630  1.00  0.00            
ATOM    912  HA1 GLY    78     113.080  59.000  62.880  1.00  0.00            
ATOM    913  HA2 GLY    78     111.790  58.600  61.750  1.00  0.00            
ATOM    914  C   GLY    78     113.070  56.980  62.320  1.00  0.00            
ATOM    915  O   GLY    78     113.050  56.020  63.160  1.00  0.00            
ATOM    916  N   PRO    79     113.730  56.880  61.110  1.00  0.00            
ATOM    917  CD  PRO    79     113.840  57.860  60.040  1.00  0.00            
ATOM    918  HD1 PRO    79     114.070  58.870  60.400  1.00  0.00            
ATOM    919  HD2 PRO    79     112.990  57.980  59.370  1.00  0.00            
ATOM    920  CG  PRO    79     114.930  57.320  59.190  1.00  0.00            
ATOM    921  HG1 PRO    79     115.890  57.620  59.600  1.00  0.00            
ATOM    922  HG2 PRO    79     114.950  57.700  58.170  1.00  0.00            
ATOM    923  CB  PRO    79     114.740  55.870  59.270  1.00  0.00            
ATOM    924  HB1 PRO    79     115.610  55.340  58.870  1.00  0.00            
ATOM    925  HB2 PRO    79     113.860  55.550  58.700  1.00  0.00            
ATOM    926  CA  PRO    79     114.440  55.650  60.770  1.00  0.00            
ATOM    927  HA  PRO    79     113.750  54.820  60.870  1.00  0.00            
ATOM    928  C   PRO    79     115.780  55.400  61.540  1.00  0.00            
ATOM    929  O   PRO    79     116.340  56.340  62.160  1.00  0.00            
ATOM    930  N   HYP    80     116.350  54.140  61.550  1.00  0.00            
ATOM    931  CD2 HYP    80     115.580  52.950  61.270  1.00  0.00            
ATOM    932 1HD2 HYP    80     115.570  52.760  60.190  1.00  0.00            
ATOM    933 2HD2 HYP    80     114.560  53.020  61.650  1.00  0.00            
ATOM    934  CG  HYP    80     116.350  51.750  61.890  1.00  0.00            
ATOM    935  HG  HYP    80     116.350  50.840  61.280  1.00  0.00            
ATOM    936  OD1 HYP    80     115.860  51.430  63.170  1.00  0.00            
ATOM    937  HD1 HYP    80     114.940  51.190  63.030  1.00  0.00            
ATOM    938  CB  HYP    80     117.770  52.340  62.030  1.00  0.00            
ATOM    939  HB1 HYP    80     118.250  52.170  61.060  1.00  0.00            
ATOM    940  HB2 HYP    80     118.370  51.750  62.720  1.00  0.00            
ATOM    941  CA  HYP    80     117.610  53.900  62.240  1.00  0.00            
ATOM    942  HA  HYP    80     117.440  53.920  63.320  1.00  0.00            
ATOM    943  C   HYP    80     118.730  54.780  61.750  1.00  0.00            
ATOM    944  O   HYP    80     118.930  55.030  60.530  1.00  0.00            
ATOM    945  N   GLY    81     119.610  55.220  62.680  1.00  0.00            
ATOM    946  H   GLY    81     119.430  54.960  63.640  1.00  0.00            
ATOM    947  CA  GLY    81     120.780  56.010  62.460  1.00  0.00            
ATOM    948  HA1 GLY    81     121.190  56.250  63.430  1.00  0.00            
ATOM    949  HA2 GLY    81     120.510  56.930  61.940  1.00  0.00            
ATOM    950  C   GLY    81     121.780  55.340  61.480  1.00  0.00            
ATOM    951  O   GLY    81     121.690  54.190  61.180  1.00  0.00            
ATOM    952  N   NH2    82     122.690  56.140  60.890  1.00  0.00            
ATOM    953  H1  NH2    82     122.520  57.130  60.890  1.00  0.00            
ATOM    954  H2  NH2    82     123.220  55.650  60.180  1.00  0.00            
ATOM    955  CH3 ACE    83      16.330  71.610  75.030  1.00  0.00            
ATOM    956 1HH3 ACE    83      16.130  71.690  73.960  1.00  0.00            
ATOM    957 2HH3 ACE    83      15.730  70.740  75.290  1.00  0.00            
ATOM    958 3HH3 ACE    83      15.960  72.550  75.430  1.00  0.00            
ATOM    959  C   ACE    83      17.790  71.340  75.280  1.00  0.00            
ATOM    960  O   ACE    83      18.400  72.290  75.820  1.00  0.00            
ATOM    961  N   PRO    84      18.460  70.300  74.760  1.00  0.00            
ATOM    962  CD  PRO    84      18.030  69.090  73.980  1.00  0.00            
ATOM    963  HD1 PRO    84      17.610  69.420  73.030  1.00  0.00            
ATOM    964  HD2 PRO    84      17.320  68.520  74.580  1.00  0.00            
ATOM    965  CG  PRO    84      19.300  68.200  73.750  1.00  0.00            
ATOM    966  HG1 PRO    84      19.870  68.520  72.880  1.00  0.00            
ATOM    967  HG2 PRO    84      19.170  67.120  73.650  1.00  0.00            
ATOM    968  CB  PRO    84      20.110  68.580  75.020  1.00  0.00            
ATOM    969  HB1 PRO    84      21.170  68.420  74.830  1.00  0.00            
ATOM    970  HB2 PRO    84      19.630  67.980  75.800  1.00  0.00            
ATOM    971  CA  PRO    84      19.890  70.090  75.200  1.00  0.00            
ATOM    972  HA  PRO    84      20.010  70.250  76.270  1.00  0.00            
ATOM    973  C   PRO    84      20.880  71.020  74.580  1.00  0.00            
ATOM    974  O   PRO    84      20.620  71.520  73.500  1.00  0.00            
ATOM    975  N   HYP    85      22.020  71.250  75.190  1.00  0.00            
ATOM    976  CD2 HYP    85      22.330  70.990  76.600  1.00  0.00            
ATOM    977 1HD2 HYP    85      22.710  69.970  76.660  1.00  0.00            
ATOM    978 2HD2 HYP    85      21.500  71.200  77.270  1.00  0.00            
ATOM    979  CG  HYP    85      23.450  72.020  76.930  1.00  0.00            
ATOM    980  HG  HYP    85      24.220  71.680  77.630  1.00  0.00            
ATOM    981  OD1 HYP    85      22.960  73.200  77.510  1.00  0.00            
ATOM    982  HD1 HYP    85      22.870  73.110  78.460  1.00  0.00            
ATOM    983  CB  HYP    85      24.180  72.120  75.610  1.00  0.00            
ATOM    984  HB1 HYP    85      24.900  71.320  75.520  1.00  0.00            
ATOM    985  HB2 HYP    85      24.770  73.040  75.540  1.00  0.00            
ATOM    986  CA  HYP    85      23.040  72.030  74.590  1.00  0.00            
ATOM    987  HA  HYP    85      22.710  73.060  74.430  1.00  0.00            
ATOM    988  C   HYP    85      23.650  71.460  73.310  1.00  0.00            
ATOM    989  O   HYP    85      23.500  70.290  73.070  1.00  0.00            
ATOM    990  N   GLY    86      24.270  72.290  72.460  1.00  0.00            
ATOM    991  H   GLY    86      24.100  73.270  72.650  1.00  0.00            
ATOM    992  CA  GLY    86      24.930  71.760  71.200  1.00  0.00            
ATOM    993  HA1 GLY    86      25.180  72.630  70.600  1.00  0.00            
ATOM    994  HA2 GLY    86      24.240  71.090  70.670  1.00  0.00            
ATOM    995  C   GLY    86      26.230  70.900  71.370  1.00  0.00            
ATOM    996  O   GLY    86      26.570  70.590  72.480  1.00  0.00            
ATOM    997  N   PRO    87      26.930  70.650  70.260  1.00  0.00            
ATOM    998  CD  PRO    87      26.430  70.670  68.900  1.00  0.00            
ATOM    999  HD1 PRO    87      26.220  71.700  68.610  1.00  0.00            
ATOM   1000  HD2 PRO    87      25.640  69.960  68.680  1.00  0.00            
ATOM   1001  CG  PRO    87      27.580  70.170  68.030  1.00  0.00            
ATOM   1002  HG1 PRO    87      28.330  70.900  67.730  1.00  0.00            
ATOM   1003  HG2 PRO    87      27.120  69.710  67.160  1.00  0.00            
ATOM   1004  CB  PRO    87      28.430  69.330  69.020  1.00  0.00            
ATOM   1005  HB1 PRO    87      29.370  69.110  68.520  1.00  0.00            
ATOM   1006  HB2 PRO    87      27.900  68.390  69.200  1.00  0.00            
ATOM   1007  CA  PRO    87      28.260  70.100  70.360  1.00  0.00            
ATOM   1008  HA  PRO    87      28.370  69.370  71.160  1.00  0.00            
ATOM   1009  C   PRO    87      29.390  71.160  70.510  1.00  0.00            
ATOM   1010  O   PRO    87      29.290  72.370  70.240  1.00  0.00            
ATOM   1011  N   HYP    88      30.590  70.790  70.850  1.00  0.00            
ATOM   1012  CD2 HYP    88      30.840  69.510  71.510  1.00  0.00            
ATOM   1013 1HD2 HYP    88      31.070  68.820  70.690  1.00  0.00            
ATOM   1014 2HD2 HYP    88      30.000  69.210  72.140  1.00  0.00            
ATOM   1015  CG  HYP    88      32.000  69.630  72.420  1.00  0.00            
ATOM   1016  HG  HYP    88      32.510  68.670  72.570  1.00  0.00            
ATOM   1017  OD1 HYP    88      31.530  70.210  73.650  1.00  0.00            
ATOM   1018  HD1 HYP    88      30.930  69.660  74.150  1.00  0.00            
ATOM   1019  CB  HYP    88      32.840  70.590  71.580  1.00  0.00            
ATOM   1020  HB1 HYP    88      33.220  70.020  70.720  1.00  0.00            
ATOM   1021  HB2 HYP    88      33.550  71.160  72.170  1.00  0.00            
ATOM   1022  CA  HYP    88      31.820  71.600  71.040  1.00  0.00            
ATOM   1023  HA  HYP    88      31.720  72.330  71.850  1.00  0.00            
ATOM   1024  C   HYP    88      32.280  72.250  69.780  1.00  0.00            
ATOM   1025  O   HYP    88      32.090  71.650  68.740  1.00  0.00            
ATOM   1026  N   GLY    89      32.910  73.410  69.870  1.00  0.00            
ATOM   1027  H   GLY    89      33.130  73.720  70.800  1.00  0.00            
ATOM   1028  CA  GLY    89      33.130  74.320  68.760  1.00  0.00            
ATOM   1029  HA1 GLY    89      33.310  75.360  69.060  1.00  0.00            
ATOM   1030  HA2 GLY    89      32.270  74.290  68.100  1.00  0.00            
ATOM   1031  C   GLY    89      34.360  74.000  67.920  1.00  0.00            
ATOM   1032  O   GLY    89      35.250  73.240  68.270  1.00  0.00            
ATOM   1033  N   PRO    90      34.520  74.730  66.770  1.00  0.00            
ATOM   1034  CD  PRO    90      33.490  75.490  66.110  1.00  0.00            
ATOM   1035  HD1 PRO    90      33.450  76.460  66.600  1.00  0.00            
ATOM   1036  HD2 PRO    90      32.570  74.900  66.140  1.00  0.00            
ATOM   1037  CG  PRO    90      33.890  75.820  64.680  1.00  0.00            
ATOM   1038  HG1 PRO    90      33.640  76.860  64.470  1.00  0.00            
ATOM   1039  HG2 PRO    90      33.610  75.020  63.980  1.00  0.00            
ATOM   1040  CB  PRO    90      35.440  75.670  64.820  1.00  0.00            
ATOM   1041  HB1 PRO    90      35.890  76.660  64.880  1.00  0.00            
ATOM   1042  HB2 PRO    90      35.670  75.310  63.820  1.00  0.00            
ATOM   1043  CA  PRO    90      35.760  74.650  65.910  1.00  0.00            
ATOM   1044  HA  PRO    90      35.740  73.660  65.460  1.00  0.00            
ATOM   1045  C   PRO    90      37.060  74.970  66.570  1.00  0.00            
ATOM   1046  O   PRO    90      37.150  75.930  67.300  1.00  0.00            
ATOM   1047  N   HYP    91      38.200  74.310  66.330  1.00  0.00            
ATOM   1048  CD2 HYP    91      38.510  73.220  65.370  1.00  0.00            
ATOM   1049 1HD2 HYP    91      38.490  73.680  64.380  1.00  0.00            
ATOM   1050 2HD2 HYP    91      37.710  72.480  65.380  1.00  0.00            
ATOM   1051  CG  HYP    91      39.860  72.550  65.790  1.00  0.00            
ATOM   1052  HG  HYP    91      40.160  71.990  64.900  1.00  0.00            
ATOM   1053  OD1 HYP    91      39.770  71.640  66.840  1.00  0.00            
ATOM   1054  HD1 HYP    91      38.860  71.330  66.770  1.00  0.00            
ATOM   1055  CB  HYP    91      40.670  73.830  66.190  1.00  0.00            
ATOM   1056  HB1 HYP    91      41.050  74.390  65.340  1.00  0.00            
ATOM   1057  HB2 HYP    91      41.440  73.600  66.920  1.00  0.00            
ATOM   1058  CA  HYP    91      39.570  74.720  66.890  1.00  0.00            
ATOM   1059  HA  HYP    91      39.690  74.520  67.960  1.00  0.00            
ATOM   1060  C   HYP    91      39.890  76.200  66.520  1.00  0.00            
ATOM   1061  O   HYP    91      39.530  76.670  65.420  1.00  0.00            
ATOM   1062  N   GLY    92      40.610  76.990  67.350  1.00  0.00            
ATOM   1063  H   GLY    92      40.810  76.700  68.300  1.00  0.00            
ATOM   1064  CA  GLY    92      41.180  78.290  66.860  1.00  0.00            
ATOM   1065  HA1 GLY    92      41.770  78.660  67.690  1.00  0.00            
ATOM   1066  HA2 GLY    92      40.410  78.990  66.550  1.00  0.00            
ATOM   1067  C   GLY    92      42.220  78.190  65.710  1.00  0.00            
ATOM   1068  O   GLY    92      42.810  77.120  65.500  1.00  0.00            
ATOM   1069  N   PRO    93      42.630  79.290  65.020  1.00  0.00            
ATOM   1070  CD  PRO    93      42.130  80.680  65.200  1.00  0.00            
ATOM   1071  HD1 PRO    93      41.890  80.930  66.230  1.00  0.00            
ATOM   1072  HD2 PRO    93      41.290  80.920  64.540  1.00  0.00            
ATOM   1073  CG  PRO    93      43.260  81.670  64.880  1.00  0.00            
ATOM   1074  HG1 PRO    93      43.970  81.770  65.700  1.00  0.00            
ATOM   1075  HG2 PRO    93      42.820  82.600  64.500  1.00  0.00            
ATOM   1076  CB  PRO    93      43.940  80.880  63.790  1.00  0.00            
ATOM   1077  HB1 PRO    93      44.940  81.190  63.500  1.00  0.00            
ATOM   1078  HB2 PRO    93      43.340  80.990  62.880  1.00  0.00            
ATOM   1079  CA  PRO    93      43.880  79.420  64.270  1.00  0.00            
ATOM   1080  HA  PRO    93      43.770  78.810  63.380  1.00  0.00            
ATOM   1081  C   PRO    93      45.220  78.940  64.970  1.00  0.00            
ATOM   1082  O   PRO    93      45.210  78.890  66.200  1.00  0.00            
ATOM   1083  N   HYP    94      46.290  78.580  64.250  1.00  0.00            
ATOM   1084  CD2 HYP    94      46.270  78.500  62.780  1.00  0.00            
ATOM   1085 1HD2 HYP    94      46.190  79.510  62.370  1.00  0.00            
ATOM   1086 2HD2 HYP    94      45.420  77.910  62.440  1.00  0.00            
ATOM   1087  CG  HYP    94      47.570  77.860  62.370  1.00  0.00            
ATOM   1088  HG  HYP    94      47.880  78.360  61.450  1.00  0.00            
ATOM   1089  OD1 HYP    94      47.510  76.520  62.030  1.00  0.00            
ATOM   1090  HD1 HYP    94      48.420  76.270  61.850  1.00  0.00            
ATOM   1091  CB  HYP    94      48.560  78.210  63.540  1.00  0.00            
ATOM   1092  HB1 HYP    94      49.020  79.150  63.210  1.00  0.00            
ATOM   1093  HB2 HYP    94      49.350  77.460  63.550  1.00  0.00            
ATOM   1094  CA  HYP    94      47.620  78.300  64.780  1.00  0.00            
ATOM   1095  HA  HYP    94      47.630  77.300  65.230  1.00  0.00            
ATOM   1096  C   HYP    94      48.130  79.350  65.770  1.00  0.00            
ATOM   1097  O   HYP    94      47.740  80.510  65.660  1.00  0.00            
ATOM   1098  N   GLY    95      49.030  78.980  66.640  1.00  0.00            
ATOM   1099  H   GLY    95      49.340  78.020  66.680  1.00  0.00            
ATOM   1100  CA  GLY    95      49.680  79.900  67.550  1.00  0.00            
ATOM   1101  HA1 GLY    95      49.950  79.290  68.410  1.00  0.00            
ATOM   1102  HA2 GLY    95      48.880  80.590  67.830  1.00  0.00            
ATOM   1103  C   GLY    95      50.900  80.620  67.030  1.00  0.00            
ATOM   1104  O   GLY    95      51.210  80.550  65.880  1.00  0.00            
ATOM   1105  N   PRO    96      51.680  81.200  67.900  1.00  0.00            
ATOM   1106  CD  PRO    96      51.320  81.610  69.240  1.00  0.00            
ATOM   1107  HD1 PRO    96      51.810  80.910  69.920  1.00  0.00            
ATOM   1108  HD2 PRO    96      50.280  81.600  69.560  1.00  0.00            
ATOM   1109  CG  PRO    96      52.010  82.920  69.450  1.00  0.00            
ATOM   1110  HG1 PRO    96      52.160  83.220  70.480  1.00  0.00            
ATOM   1111  HG2 PRO    96      51.530  83.590  68.730  1.00  0.00            
ATOM   1112  CB  PRO    96      53.360  82.680  68.750  1.00  0.00            
ATOM   1113  HB1 PRO    96      53.960  82.100  69.460  1.00  0.00            
ATOM   1114  HB2 PRO    96      53.760  83.670  68.510  1.00  0.00            
ATOM   1115  CA  PRO    96      53.010  81.800  67.570  1.00  0.00            
ATOM   1116  HA  PRO    96      52.760  82.460  66.740  1.00  0.00            
ATOM   1117  C   PRO    96      54.160  80.830  67.330  1.00  0.00            
ATOM   1118  O   PRO    96      54.020  79.630  67.560  1.00  0.00            
ATOM   1119  N   HYP    97      55.270  81.340  66.850  1.00  0.00            
ATOM   1120  CD2 HYP    97      55.490  82.710  66.260  1.00  0.00            
ATOM   1121 1HD2 HYP    97      55.690  83.430  67.050  1.00  0.00            
ATOM   1122 2HD2 HYP    97      54.590  83.010  65.710  1.00  0.00            
ATOM   1123  CG  HYP    97      56.720  82.560  65.420  1.00  0.00            
ATOM   1124  HG  HYP    97      57.230  83.470  65.100  1.00  0.00            
ATOM   1125  OD1 HYP    97      56.220  81.920  64.210  1.00  0.00            
ATOM   1126  HD1 HYP    97      56.930  81.880  63.570  1.00  0.00            
ATOM   1127  CB  HYP    97      57.510  81.500  66.080  1.00  0.00            
ATOM   1128  HB1 HYP    97      58.020  81.980  66.920  1.00  0.00            
ATOM   1129  HB2 HYP    97      58.230  81.070  65.380  1.00  0.00            
ATOM   1130  CA  HYP    97      56.470  80.550  66.630  1.00  0.00            
ATOM   1131  HA  HYP    97      56.270  79.800  65.860  1.00  0.00            
ATOM   1132  C   HYP    97      57.010  79.830  67.900  1.00  0.00            
ATOM   1133  O   HYP    97      56.810  80.290  69.030  1.00  0.00            
ATOM   1134  N   GLY    98      57.730  78.720  67.720  1.00  0.00            
ATOM   1135  H   GLY    98      57.600  78.240  66.840  1.00  0.00            
ATOM   1136  CA  GLY    98      58.360  77.960  68.770  1.00  0.00            
ATOM   1137  HA1 GLY    98      58.680  77.040  68.270  1.00  0.00            
ATOM   1138  HA2 GLY    98      57.630  77.760  69.550  1.00  0.00            
ATOM   1139  C   GLY    98      59.610  78.620  69.440  1.00  0.00            
ATOM   1140  O   GLY    98      60.030  79.720  69.110  1.00  0.00            
ATOM   1141  N   PRO    99      60.120  77.950  70.450  1.00  0.00            
ATOM   1142  CD  PRO    99      59.600  76.780  71.080  1.00  0.00            
ATOM   1143  HD1 PRO    99      59.450  76.000  70.320  1.00  0.00            
ATOM   1144  HD2 PRO    99      58.670  77.000  71.600  1.00  0.00            
ATOM   1145  CG  PRO    99      60.620  76.280  72.070  1.00  0.00            
ATOM   1146  HG1 PRO    99      61.330  75.560  71.670  1.00  0.00            
ATOM   1147  HG2 PRO    99      60.120  75.830  72.930  1.00  0.00            
ATOM   1148  CB  PRO    99      61.260  77.560  72.550  1.00  0.00            
ATOM   1149  HB1 PRO    99      62.230  77.380  73.010  1.00  0.00            
ATOM   1150  HB2 PRO    99      60.550  78.020  73.230  1.00  0.00            
ATOM   1151  CA  PRO    99      61.360  78.330  71.190  1.00  0.00            
ATOM   1152  HA  PRO    99      61.240  79.390  71.440  1.00  0.00            
ATOM   1153  C   PRO    99      62.620  77.930  70.550  1.00  0.00            
ATOM   1154  O   PRO    99      62.640  76.990  69.780  1.00  0.00            
ATOM   1155  N   HYP   100      63.680  78.660  70.870  1.00  0.00            
ATOM   1156  CD2 HYP   100      63.740  79.930  71.570  1.00  0.00            
ATOM   1157 1HD2 HYP   100      63.690  79.800  72.650  1.00  0.00            
ATOM   1158 2HD2 HYP   100      62.960  80.610  71.220  1.00  0.00            
ATOM   1159  CG  HYP   100      65.030  80.560  71.230  1.00  0.00            
ATOM   1160  HG  HYP   100      65.310  81.260  72.020  1.00  0.00            
ATOM   1161  OD1 HYP   100      64.990  81.280  69.980  1.00  0.00            
ATOM   1162  HD1 HYP   100      64.240  81.870  70.070  1.00  0.00            
ATOM   1163  CB  HYP   100      65.890  79.290  71.200  1.00  0.00            
ATOM   1164  HB1 HYP   100      66.020  78.880  72.210  1.00  0.00            
ATOM   1165  HB2 HYP   100      66.870  79.410  70.740  1.00  0.00            
ATOM   1166  CA  HYP   100      64.980  78.410  70.370  1.00  0.00            
ATOM   1167  HA  HYP   100      65.080  78.750  69.330  1.00  0.00            
ATOM   1168  C   HYP   100      65.590  76.980  70.450  1.00  0.00            
ATOM   1169  O   HYP   100      65.420  76.240  71.420  1.00  0.00            
ATOM   1170  N   GLY   101      66.310  76.580  69.420  1.00  0.00            
ATOM   1171  H   GLY   101      66.590  77.290  68.750  1.00  0.00            
ATOM   1172  CA  GLY   101      66.650  75.170  69.130  1.00  0.00            
ATOM   1173  HA1 GLY   101      66.750  75.040  68.050  1.00  0.00            
ATOM   1174  HA2 GLY   101      65.870  74.600  69.630  1.00  0.00            
ATOM   1175  C   GLY   101      67.930  74.820  69.850  1.00  0.00            
ATOM   1176  O   GLY   101      68.490  75.670  70.590  1.00  0.00            
ATOM   1177  N   PRO   102      68.340  73.550  69.740  1.00  0.00            
ATOM   1178  CD  PRO   102      67.990  72.600  68.700  1.00  0.00            
ATOM   1179  HD1 PRO   102      68.270  72.980  67.720  1.00  0.00            
ATOM   1180  HD2 PRO   102      66.960  72.260  68.760  1.00  0.00            
ATOM   1181  CG  PRO   102      68.920  71.410  69.010  1.00  0.00            
ATOM   1182  HG1 PRO   102      69.730  71.470  68.280  1.00  0.00            
ATOM   1183  HG2 PRO   102      68.320  70.520  68.780  1.00  0.00            
ATOM   1184  CB  PRO   102      69.380  71.500  70.420  1.00  0.00            
ATOM   1185  HB1 PRO   102      70.340  70.990  70.430  1.00  0.00            
ATOM   1186  HB2 PRO   102      68.570  71.090  71.020  1.00  0.00            
ATOM   1187  CA  PRO   102      69.460  73.030  70.490  1.00  0.00            
ATOM   1188  HA  PRO   102      69.220  73.400  71.490  1.00  0.00            
ATOM   1189  C   PRO   102      70.810  73.480  69.940  1.00  0.00            
ATOM   1190  O   PRO   102      70.920  73.880  68.840  1.00  0.00            
ATOM   1191  N   HYP   103      71.890  73.360  70.730  1.00  0.00            
ATOM   1192  CD2 HYP   103      71.960  72.930  72.120  1.00  0.00            
ATOM   1193 1HD2 HYP   103      71.850  71.850  72.220  1.00  0.00            
ATOM   1194 2HD2 HYP   103      71.250  73.400  72.800  1.00  0.00            
ATOM   1195  CG  HYP   103      73.350  73.220  72.640  1.00  0.00            
ATOM   1196  HG  HYP   103      73.620  72.550  73.450  1.00  0.00            
ATOM   1197  OD1 HYP   103      73.410  74.560  73.050  1.00  0.00            
ATOM   1198  HD1 HYP   103      72.510  74.880  73.130  1.00  0.00            
ATOM   1199  CB  HYP   103      74.240  72.990  71.400  1.00  0.00            
ATOM   1200  HB1 HYP   103      74.490  71.950  71.210  1.00  0.00            
ATOM   1201  HB2 HYP   103      75.150  73.580  71.510  1.00  0.00            
ATOM   1202  CA  HYP   103      73.320  73.570  70.290  1.00  0.00            
ATOM   1203  HA  HYP   103      73.520  74.620  70.120  1.00  0.00            
ATOM   1204  C   HYP   103      73.650  72.890  68.930  1.00  0.00            
ATOM   1205  O   HYP   103      73.350  71.720  68.640  1.00  0.00            
ATOM   1206  N   GLY   104      74.290  73.650  68.050  1.00  0.00            
ATOM   1207  H   GLY   104      74.500  74.590  68.340  1.00  0.00            
ATOM   1208  CA  GLY   104      74.790  73.290  66.760  1.00  0.00            
ATOM   1209  HA1 GLY   104      75.260  74.140  66.280  1.00  0.00            
ATOM   1210  HA2 GLY   104      73.920  73.010  66.160  1.00  0.00            
ATOM   1211  C   GLY   104      75.750  72.180  66.760  1.00  0.00            
ATOM   1212  O   GLY   104      76.240  71.890  67.880  1.00  0.00            
ATOM   1213  N   PRO   105      76.090  71.570  65.600  1.00  0.00            
ATOM   1214  CD  PRO   105      75.560  71.950  64.320  1.00  0.00            
ATOM   1215  HD1 PRO   105      75.670  73.000  64.050  1.00  0.00            
ATOM   1216  HD2 PRO   105      74.510  71.680  64.460  1.00  0.00            
ATOM   1217  CG  PRO   105      76.150  71.030  63.260  1.00  0.00            
ATOM   1218  HG1 PRO   105      77.070  71.500  62.910  1.00  0.00            
ATOM   1219  HG2 PRO   105      75.410  70.780  62.500  1.00  0.00            
ATOM   1220  CB  PRO   105      76.650  69.880  64.050  1.00  0.00            
ATOM   1221  HB1 PRO   105      77.550  69.440  63.630  1.00  0.00            
ATOM   1222  HB2 PRO   105      75.880  69.120  63.990  1.00  0.00            
ATOM   1223  CA  PRO   105      76.890  70.350  65.510  1.00  0.00            
ATOM   1224  HA  PRO   105      76.430  69.530  66.080  1.00  0.00            
ATOM   1225  C   PRO   105      78.350  70.700  65.840  1.00  0.00            
ATOM   1226  O   PRO   105      78.800  71.880  65.660  1.00  0.00            
ATOM   1227  N   HYP   106      79.200  69.730  66.100  1.00  0.00            
ATOM   1228  CD2 HYP   106      78.810  68.310  66.280  1.00  0.00            
ATOM   1229 1HD2 HYP   106      78.410  67.860  65.380  1.00  0.00            
ATOM   1230 2HD2 HYP   106      78.070  68.290  67.080  1.00  0.00            
ATOM   1231  CG  HYP   106      80.090  67.630  66.900  1.00  0.00            
ATOM   1232  HG  HYP   106      79.990  66.550  66.770  1.00  0.00            
ATOM   1233  OD1 HYP   106      80.420  67.920  68.310  1.00  0.00            
ATOM   1234  HD1 HYP   106      81.220  67.390  68.360  1.00  0.00            
ATOM   1235  CB  HYP   106      81.090  68.300  65.940  1.00  0.00            
ATOM   1236  HB1 HYP   106      81.070  67.970  64.890  1.00  0.00            
ATOM   1237  HB2 HYP   106      82.100  68.140  66.330  1.00  0.00            
ATOM   1238  CA  HYP   106      80.670  69.750  66.020  1.00  0.00            
ATOM   1239  HA  HYP   106      81.060  70.090  66.970  1.00  0.00            
ATOM   1240  C   HYP   106      81.240  70.590  64.910  1.00  0.00            
ATOM   1241  O   HYP   106      80.830  70.600  63.790  1.00  0.00            
ATOM   1242  N   GLY   107      82.170  71.450  65.290  1.00  0.00            
ATOM   1243  H   GLY   107      82.310  71.610  66.280  1.00  0.00            
ATOM   1244  CA  GLY   107      82.920  72.320  64.300  1.00  0.00            
ATOM   1245  HA1 GLY   107      83.570  72.990  64.860  1.00  0.00            
ATOM   1246  HA2 GLY   107      82.200  72.960  63.790  1.00  0.00            
ATOM   1247  C   GLY   107      83.750  71.580  63.260  1.00  0.00            
ATOM   1248  O   GLY   107      83.710  70.340  63.110  1.00  0.00            
ATOM   1249  N   PRO   108      84.590  72.300  62.410  1.00  0.00            
ATOM   1250  CD  PRO   108      84.580  73.720  62.310  1.00  0.00            
ATOM   1251  HD1 PRO   108      84.740  74.190  63.280  1.00  0.00            
ATOM   1252  HD2 PRO   108      83.610  73.890  61.850  1.00  0.00            
ATOM   1253  CG  PRO   108      85.740  74.050  61.320  1.00  0.00            
ATOM   1254  HG1 PRO   108      86.630  74.120  61.950  1.00  0.00            
ATOM   1255  HG2 PRO   108      85.660  74.920  60.680  1.00  0.00            
ATOM   1256  CB  PRO   108      86.030  72.770  60.540  1.00  0.00            
ATOM   1257  HB1 PRO   108      87.060  72.620  60.230  1.00  0.00            
ATOM   1258  HB2 PRO   108      85.320  72.790  59.710  1.00  0.00            
ATOM   1259  CA  PRO   108      85.590  71.740  61.570  1.00  0.00            
ATOM   1260  HA  PRO   108      85.140  70.900  61.040  1.00  0.00            
ATOM   1261  C   PRO   108      86.760  71.190  62.390  1.00  0.00            
ATOM   1262  O   PRO   108      87.000  71.650  63.480  1.00  0.00            
ATOM   1263  N   HYP   109      87.640  70.320  61.820  1.00  0.00            
ATOM   1264  CD2 HYP   109      87.390  69.560  60.620  1.00  0.00            
ATOM   1265 1HD2 HYP   109      87.560  70.130  59.710  1.00  0.00            
ATOM   1266 2HD2 HYP   109      86.340  69.250  60.640  1.00  0.00            
ATOM   1267  CG  HYP   109      88.190  68.260  60.690  1.00  0.00            
ATOM   1268  HG  HYP   109      88.510  67.940  59.700  1.00  0.00            
ATOM   1269  OD1 HYP   109      87.530  67.260  61.440  1.00  0.00            
ATOM   1270  HD1 HYP   109      88.020  66.450  61.310  1.00  0.00            
ATOM   1271  CB  HYP   109      89.380  68.720  61.510  1.00  0.00            
ATOM   1272  HB1 HYP   109      90.190  69.050  60.860  1.00  0.00            
ATOM   1273  HB2 HYP   109      89.740  67.920  62.150  1.00  0.00            
ATOM   1274  CA  HYP   109      88.900  69.870  62.430  1.00  0.00            
ATOM   1275  HA  HYP   109      88.640  69.460  63.400  1.00  0.00            
ATOM   1276  C   HYP   109      89.950  70.910  62.680  1.00  0.00            
ATOM   1277  O   HYP   109      90.190  71.750  61.850  1.00  0.00            
ATOM   1278  N   GLY   110      90.780  70.770  63.750  1.00  0.00            
ATOM   1279  H   GLY   110      90.500  70.140  64.490  1.00  0.00            
ATOM   1280  CA  GLY   110      92.070  71.570  63.900  1.00  0.00            
ATOM   1281  HA1 GLY   110      92.590  71.420  64.850  1.00  0.00            
ATOM   1282  HA2 GLY   110      91.840  72.640  63.910  1.00  0.00            
ATOM   1283  C   GLY   110      93.300  71.260  63.030  1.00  0.00            
ATOM   1284  O   GLY   110      93.160  70.420  62.130  1.00  0.00            
ATOM   1285  N   PRO   111      94.450  72.000  63.150  1.00  0.00            
ATOM   1286  CD  PRO   111      94.680  73.080  64.130  1.00  0.00            
ATOM   1287  HD1 PRO   111      94.250  72.700  65.050  1.00  0.00            
ATOM   1288  HD2 PRO   111      94.070  73.950  63.890  1.00  0.00            
ATOM   1289  CG  PRO   111      96.170  73.430  64.010  1.00  0.00            
ATOM   1290  HG1 PRO   111      96.700  72.670  64.570  1.00  0.00            
ATOM   1291  HG2 PRO   111      96.470  74.440  64.310  1.00  0.00            
ATOM   1292  CB  PRO   111      96.420  73.140  62.490  1.00  0.00            
ATOM   1293  HB1 PRO   111      97.480  72.930  62.400  1.00  0.00            
ATOM   1294  HB2 PRO   111      96.140  73.980  61.840  1.00  0.00            
ATOM   1295  CA  PRO   111      95.620  71.870  62.210  1.00  0.00            
ATOM   1296  HA  PRO   111      95.260  71.970  61.190  1.00  0.00            
ATOM   1297  C   PRO   111      96.470  70.520  62.330  1.00  0.00            
ATOM   1298  O   PRO   111      96.410  69.840  63.390  1.00  0.00            
ATOM   1299  N   HYP   112      97.220  70.110  61.340  1.00  0.00            
ATOM   1300  CD2 HYP   112      97.280  70.660  59.970  1.00  0.00            
ATOM   1301 1HD2 HYP   112      97.860  71.580  60.050  1.00  0.00            
ATOM   1302 2HD2 HYP   112      96.280  70.820  59.560  1.00  0.00            
ATOM   1303  CG  HYP   112      98.090  69.580  59.190  1.00  0.00            
ATOM   1304  HG  HYP   112      98.470  70.200  58.380  1.00  0.00            
ATOM   1305  OD1 HYP   112      97.150  68.600  58.660  1.00  0.00            
ATOM   1306  HD1 HYP   112      97.610  67.950  58.130  1.00  0.00            
ATOM   1307  CB  HYP   112      99.100  69.020  60.140  1.00  0.00            
ATOM   1308  HB1 HYP   112      99.860  69.780  60.320  1.00  0.00            
ATOM   1309  HB2 HYP   112      99.540  68.080  59.830  1.00  0.00            
ATOM   1310  CA  HYP   112      98.210  68.960  61.390  1.00  0.00            
ATOM   1311  HA  HYP   112      97.630  68.040  61.420  1.00  0.00            
ATOM   1312  C   HYP   112      99.080  68.940  62.630  1.00  0.00            
ATOM   1313  O   HYP   112      99.540  69.990  63.020  1.00  0.00            
ATOM   1314  N   GLY   113      99.320  67.760  63.210  1.00  0.00            
ATOM   1315  H   GLY   113      99.020  66.900  62.770  1.00  0.00            
ATOM   1316  CA  GLY   113     100.070  67.670  64.550  1.00  0.00            
ATOM   1317  HA1 GLY   113      99.910  66.720  65.050  1.00  0.00            
ATOM   1318  HA2 GLY   113      99.730  68.440  65.240  1.00  0.00            
ATOM   1319  C   GLY   113     101.600  67.730  64.350  1.00  0.00            
ATOM   1320  O   GLY   113     102.170  67.860  63.230  1.00  0.00            
ATOM   1321  N   PRO   114     102.370  67.670  65.490  1.00  0.00            
ATOM   1322  CD  PRO   114     101.890  67.190  66.740  1.00  0.00            
ATOM   1323  HD1 PRO   114     101.600  66.150  66.540  1.00  0.00            
ATOM   1324  HD2 PRO   114     100.990  67.710  67.070  1.00  0.00            
ATOM   1325  CG  PRO   114     103.050  67.310  67.760  1.00  0.00            
ATOM   1326  HG1 PRO   114     103.540  66.340  67.900  1.00  0.00            
ATOM   1327  HG2 PRO   114     102.810  67.800  68.700  1.00  0.00            
ATOM   1328  CB  PRO   114     104.000  68.240  67.040  1.00  0.00            
ATOM   1329  HB1 PRO   114     104.990  68.190  67.500  1.00  0.00            
ATOM   1330  HB2 PRO   114     103.610  69.250  67.170  1.00  0.00            
ATOM   1331  CA  PRO   114     103.850  67.830  65.620  1.00  0.00            
ATOM   1332  HA  PRO   114     104.130  68.710  65.050  1.00  0.00            
ATOM   1333  C   PRO   114     104.610  66.610  65.090  1.00  0.00            
ATOM   1334  O   PRO   114     104.050  65.520  64.900  1.00  0.00            
ATOM   1335  N   HYP   115     105.910  66.810  64.730  1.00  0.00            
ATOM   1336  CD2 HYP   115     106.580  68.100  64.560  1.00  0.00            
ATOM   1337 1HD2 HYP   115     106.880  68.630  65.460  1.00  0.00            
ATOM   1338 2HD2 HYP   115     105.830  68.770  64.140  1.00  0.00            
ATOM   1339  CG  HYP   115     107.750  67.870  63.680  1.00  0.00            
ATOM   1340  HG  HYP   115     108.480  68.640  63.940  1.00  0.00            
ATOM   1341  OD1 HYP   115     107.450  68.010  62.260  1.00  0.00            
ATOM   1342  HD1 HYP   115     107.260  68.940  62.120  1.00  0.00            
ATOM   1343  CB  HYP   115     108.160  66.460  64.150  1.00  0.00            
ATOM   1344  HB1 HYP   115     108.500  66.420  65.180  1.00  0.00            
ATOM   1345  HB2 HYP   115     108.800  66.070  63.350  1.00  0.00            
ATOM   1346  CA  HYP   115     106.750  65.770  64.170  1.00  0.00            
ATOM   1347  HA  HYP   115     106.390  65.560  63.160  1.00  0.00            
ATOM   1348  C   HYP   115     106.950  64.500  64.920  1.00  0.00            
ATOM   1349  O   HYP   115     106.710  64.380  66.130  1.00  0.00            
ATOM   1350  N   GLY   116     107.430  63.490  64.200  1.00  0.00            
ATOM   1351  H   GLY   116     107.450  63.590  63.190  1.00  0.00            
ATOM   1352  CA  GLY   116     108.000  62.270  64.800  1.00  0.00            
ATOM   1353  HA1 GLY   116     108.440  61.590  64.070  1.00  0.00            
ATOM   1354  HA2 GLY   116     107.140  61.810  65.290  1.00  0.00            
ATOM   1355  C   GLY   116     109.090  62.570  65.830  1.00  0.00            
ATOM   1356  O   GLY   116     110.030  63.400  65.590  1.00  0.00            
ATOM   1357  N   PRO   117     109.090  61.710  66.820  1.00  0.00            
ATOM   1358  CD  PRO   117     107.900  60.930  67.280  1.00  0.00            
ATOM   1359  HD1 PRO   117     107.820  60.000  66.720  1.00  0.00            
ATOM   1360  HD2 PRO   117     106.970  61.510  67.290  1.00  0.00            
ATOM   1361  CG  PRO   117     108.180  60.470  68.690  1.00  0.00            
ATOM   1362  HG1 PRO   117     107.880  59.430  68.830  1.00  0.00            
ATOM   1363  HG2 PRO   117     107.840  61.210  69.420  1.00  0.00            
ATOM   1364  CB  PRO   117     109.660  60.470  68.830  1.00  0.00            
ATOM   1365  HB1 PRO   117     109.930  59.430  68.650  1.00  0.00            
ATOM   1366  HB2 PRO   117     110.040  60.830  69.780  1.00  0.00            
ATOM   1367  CA  PRO   117     110.180  61.460  67.730  1.00  0.00            
ATOM   1368  HA  PRO   117     110.410  62.370  68.290  1.00  0.00            
ATOM   1369  C   PRO   117     111.450  60.840  67.050  1.00  0.00            
ATOM   1370  O   PRO   117     111.390  60.200  65.990  1.00  0.00            
ATOM   1371  N   HYP   118     112.660  61.110  67.510  1.00  0.00            
ATOM   1372  CD2 HYP   118     113.010  61.870  68.670  1.00  0.00            
ATOM   1373 1HD2 HYP   118     113.080  61.130  69.460  1.00  0.00            
ATOM   1374 2HD2 HYP   118     112.370  62.680  69.020  1.00  0.00            
ATOM   1375  CG  HYP   118     114.420  62.410  68.360  1.00  0.00            
ATOM   1376  HG  HYP   118     114.950  62.830  69.210  1.00  0.00            
ATOM   1377  OD1 HYP   118     114.240  63.340  67.310  1.00  0.00            
ATOM   1378  HD1 HYP   118     114.980  63.940  67.420  1.00  0.00            
ATOM   1379  CB  HYP   118     115.000  61.150  67.790  1.00  0.00            
ATOM   1380  HB1 HYP   118     115.170  60.430  68.590  1.00  0.00            
ATOM   1381  HB2 HYP   118     115.960  61.240  67.260  1.00  0.00            
ATOM   1382  CA  HYP   118     113.900  60.620  66.880  1.00  0.00            
ATOM   1383  HA  HYP   118     114.050  61.110  65.920  1.00  0.00            
ATOM   1384  C   HYP   118     114.070  59.110  66.720  1.00  0.00            
ATOM   1385  O   HYP   118     113.490  58.280  67.400  1.00  0.00            
ATOM   1386  N   GLY   119     114.850  58.650  65.680  1.00  0.00            
ATOM   1387  H   GLY   119     115.290  59.310  65.060  1.00  0.00            
ATOM   1388  CA  GLY   119     114.960  57.200  65.390  1.00  0.00            
ATOM   1389  HA1 GLY   119     115.210  56.990  64.350  1.00  0.00            
ATOM   1390  HA2 GLY   119     113.910  56.880  65.450  1.00  0.00            
ATOM   1391  C   GLY   119     115.790  56.260  66.290  1.00  0.00            
ATOM   1392  O   GLY   119     116.360  56.790  67.210  1.00  0.00            
ATOM   1393  N   PRO   120     115.850  54.920  65.980  1.00  0.00            
ATOM   1394  CD  PRO   120     114.860  54.160  65.320  1.00  0.00            
ATOM   1395  HD1 PRO   120     115.150  54.140  64.270  1.00  0.00            
ATOM   1396  HD2 PRO   120     113.930  54.720  65.220  1.00  0.00            
ATOM   1397  CG  PRO   120     114.900  52.780  65.990  1.00  0.00            
ATOM   1398  HG1 PRO   120     114.510  52.010  65.340  1.00  0.00            
ATOM   1399  HG2 PRO   120     114.310  52.940  66.890  1.00  0.00            
ATOM   1400  CB  PRO   120     116.400  52.560  66.250  1.00  0.00            
ATOM   1401  HB1 PRO   120     116.920  52.310  65.330  1.00  0.00            
ATOM   1402  HB2 PRO   120     116.520  51.830  67.050  1.00  0.00            
ATOM   1403  CA  PRO   120     116.740  54.000  66.750  1.00  0.00            
ATOM   1404  HA  PRO   120     116.550  54.140  67.810  1.00  0.00            
ATOM   1405  C   PRO   120     118.250  54.250  66.460  1.00  0.00            
ATOM   1406  O   PRO   120     118.640  54.730  65.410  1.00  0.00            
ATOM   1407  N   HYP   121     119.100  53.810  67.430  1.00  0.00            
ATOM   1408  CD2 HYP   121     118.820  53.360  68.740  1.00  0.00            
ATOM   1409 1HD2 HYP   121     118.660  52.280  68.810  1.00  0.00            
ATOM   1410 2HD2 HYP   121     117.970  53.850  69.210  1.00  0.00            
ATOM   1411  CG  HYP   121     120.080  53.670  69.560  1.00  0.00            
ATOM   1412  HG  HYP   121     120.210  53.030  70.430  1.00  0.00            
ATOM   1413  OD1 HYP   121     120.120  55.080  69.850  1.00  0.00            
ATOM   1414  HD1 HYP   121     121.040  55.360  69.840  1.00  0.00            
ATOM   1415  CB  HYP   121     121.230  53.420  68.560  1.00  0.00            
ATOM   1416  HB1 HYP   121     121.350  52.360  68.340  1.00  0.00            
ATOM   1417  HB2 HYP   121     122.220  53.820  68.780  1.00  0.00            
ATOM   1418  CA  HYP   121     120.500  54.050  67.320  1.00  0.00            
ATOM   1419  HA  HYP   121     120.660  55.130  67.260  1.00  0.00            
ATOM   1420  C   HYP   121     121.220  53.500  66.060  1.00  0.00            
ATOM   1421  O   HYP   121     120.870  52.420  65.550  1.00  0.00            
ATOM   1422  N   GLY   122     122.280  54.210  65.720  1.00  0.00            
ATOM   1423  H   GLY   122     122.410  55.040  66.280  1.00  0.00            
ATOM   1424  CA  GLY   122     123.140  53.950  64.620  1.00  0.00            
ATOM   1425  HA1 GLY   122     123.510  54.920  64.290  1.00  0.00            
ATOM   1426  HA2 GLY   122     122.500  53.620  63.800  1.00  0.00            
ATOM   1427  C   GLY   122     124.170  52.840  64.720  1.00  0.00            
ATOM   1428  O   GLY   122     125.080  52.890  65.540  1.00  0.00            
ATOM   1429  N   NH2   123     124.080  51.880  63.820  1.00  0.00            
ATOM   1430  H1  NH2   123     123.220  51.800  63.300  1.00  0.00            
ATOM   1431  H2  NH2   123     124.640  51.040  63.850  1.00  0.00            
TER
