# Supplementary material for: A solution structure analysis reveals a bent collagen triple helix in the complement activation recognition molecule mannan-binding lectin
Source: J Biol Chem. 2022 Dec 15;299(2):102799. doi: 10.1016/j.jbc.2022.102799 (PMC9898670; doi:10.1016/j.jbc.2022.102799)
Supplement: top10-pog13 [file mmc8.zip › 10-POG13_2525.pdb]

ATOM      1  CH3 ACE     1      38.680 118.850  71.060  1.00  0.00            
ATOM      2 1HH3 ACE     1      39.560 118.880  70.420  1.00  0.00            
ATOM      3 2HH3 ACE     1      37.810 118.630  70.440  1.00  0.00            
ATOM      4 3HH3 ACE     1      38.600 119.790  71.600  1.00  0.00            
ATOM      5  C   ACE     1      38.950 117.820  72.120  1.00  0.00            
ATOM      6  O   ACE     1      40.000 117.210  72.050  1.00  0.00            
ATOM      7  N   PRO     2      38.090 117.640  73.130  1.00  0.00            
ATOM      8  CD  PRO     2      36.820 118.460  73.350  1.00  0.00            
ATOM      9  HD1 PRO     2      36.210 118.700  72.490  1.00  0.00            
ATOM     10  HD2 PRO     2      37.090 119.440  73.740  1.00  0.00            
ATOM     11  CG  PRO     2      36.040 117.610  74.320  1.00  0.00            
ATOM     12  HG1 PRO     2      35.430 116.860  73.820  1.00  0.00            
ATOM     13  HG2 PRO     2      35.430 118.230  74.970  1.00  0.00            
ATOM     14  CB  PRO     2      37.110 116.920  75.170  1.00  0.00            
ATOM     15  HB1 PRO     2      36.750 116.020  75.660  1.00  0.00            
ATOM     16  HB2 PRO     2      37.500 117.500  76.010  1.00  0.00            
ATOM     17  CA  PRO     2      38.260 116.630  74.220  1.00  0.00            
ATOM     18  HA  PRO     2      39.160 116.770  74.840  1.00  0.00            
ATOM     19  C   PRO     2      38.200 115.210  73.660  1.00  0.00            
ATOM     20  O   PRO     2      37.340 114.990  72.800  1.00  0.00            
ATOM     21  N   HYP     3      39.260 114.360  73.810  1.00  0.00            
ATOM     22  CD2 HYP     3      40.590 114.660  74.260  1.00  0.00            
ATOM     23 1HD2 HYP     3      40.860 114.210  75.210  1.00  0.00            
ATOM     24 2HD2 HYP     3      40.850 115.710  74.360  1.00  0.00            
ATOM     25  CG  HYP     3      41.550 114.090  73.240  1.00  0.00            
ATOM     26  HG  HYP     3      42.520 113.910  73.710  1.00  0.00            
ATOM     27  OD1 HYP     3      41.710 114.980  72.140  1.00  0.00            
ATOM     28  HD1 HYP     3      41.190 115.760  72.350  1.00  0.00            
ATOM     29  CB  HYP     3      40.890 112.750  72.870  1.00  0.00            
ATOM     30  HB1 HYP     3      41.080 111.990  73.630  1.00  0.00            
ATOM     31  HB2 HYP     3      41.120 112.390  71.870  1.00  0.00            
ATOM     32  CA  HYP     3      39.420 113.090  73.020  1.00  0.00            
ATOM     33  HA  HYP     3      39.010 113.210  72.020  1.00  0.00            
ATOM     34  C   HYP     3      38.640 111.970  73.620  1.00  0.00            
ATOM     35  O   HYP     3      38.160 111.990  74.760  1.00  0.00            
ATOM     36  N   GLY     4      38.530 110.870  72.830  1.00  0.00            
ATOM     37  H   GLY     4      38.910 110.910  71.890  1.00  0.00            
ATOM     38  CA  GLY     4      37.750 109.600  73.160  1.00  0.00            
ATOM     39  HA1 GLY     4      37.450 109.120  72.230  1.00  0.00            
ATOM     40  HA2 GLY     4      36.840 109.850  73.700  1.00  0.00            
ATOM     41  C   GLY     4      38.520 108.570  74.030  1.00  0.00            
ATOM     42  O   GLY     4      39.720 108.740  74.280  1.00  0.00            
ATOM     43  N   PRO     5      37.870 107.440  74.380  1.00  0.00            
ATOM     44  CD  PRO     5      36.410 107.230  74.400  1.00  0.00            
ATOM     45  HD1 PRO     5      36.090 106.550  73.620  1.00  0.00            
ATOM     46  HD2 PRO     5      35.750 108.090  74.300  1.00  0.00            
ATOM     47  CG  PRO     5      36.010 106.620  75.770  1.00  0.00            
ATOM     48  HG1 PRO     5      35.060 106.100  75.710  1.00  0.00            
ATOM     49  HG2 PRO     5      35.970 107.400  76.530  1.00  0.00            
ATOM     50  CB  PRO     5      37.200 105.670  75.900  1.00  0.00            
ATOM     51  HB1 PRO     5      37.130 104.780  75.270  1.00  0.00            
ATOM     52  HB2 PRO     5      37.370 105.440  76.950  1.00  0.00            
ATOM     53  CA  PRO     5      38.430 106.500  75.400  1.00  0.00            
ATOM     54  HA  PRO     5      38.810 107.140  76.200  1.00  0.00            
ATOM     55  C   PRO     5      39.530 105.540  74.960  1.00  0.00            
ATOM     56  O   PRO     5      39.490 105.220  73.790  1.00  0.00            
ATOM     57  N   HYP     6      40.380 105.070  75.940  1.00  0.00            
ATOM     58  CD2 HYP     6      40.480 105.560  77.360  1.00  0.00            
ATOM     59 1HD2 HYP     6      39.660 105.110  77.920  1.00  0.00            
ATOM     60 2HD2 HYP     6      40.420 106.650  77.390  1.00  0.00            
ATOM     61  CG  HYP     6      41.830 105.150  77.830  1.00  0.00            
ATOM     62  HG  HYP     6      41.770 104.980  78.900  1.00  0.00            
ATOM     63  OD1 HYP     6      42.630 106.230  77.500  1.00  0.00            
ATOM     64  HD1 HYP     6      42.720 106.680  78.340  1.00  0.00            
ATOM     65  CB  HYP     6      42.160 103.940  76.990  1.00  0.00            
ATOM     66  HB1 HYP     6      41.670 103.100  77.480  1.00  0.00            
ATOM     67  HB2 HYP     6      43.220 103.720  76.850  1.00  0.00            
ATOM     68  CA  HYP     6      41.430 104.130  75.670  1.00  0.00            
ATOM     69  HA  HYP     6      42.200 104.470  74.980  1.00  0.00            
ATOM     70  C   HYP     6      40.810 102.860  75.050  1.00  0.00            
ATOM     71  O   HYP     6      39.790 102.430  75.550  1.00  0.00            
ATOM     72  N   GLY     7      41.540 102.260  74.100  1.00  0.00            
ATOM     73  H   GLY     7      42.410 102.700  73.840  1.00  0.00            
ATOM     74  CA  GLY     7      41.110 101.220  73.220  1.00  0.00            
ATOM     75  HA1 GLY     7      41.750 101.250  72.340  1.00  0.00            
ATOM     76  HA2 GLY     7      40.040 101.340  73.030  1.00  0.00            
ATOM     77  C   GLY     7      41.200  99.830  73.960  1.00  0.00            
ATOM     78  O   GLY     7      41.660  99.830  75.140  1.00  0.00            
ATOM     79  N   PRO     8      40.920  98.710  73.380  1.00  0.00            
ATOM     80  CD  PRO     8      40.070  98.740  72.200  1.00  0.00            
ATOM     81  HD1 PRO     8      40.750  99.050  71.410  1.00  0.00            
ATOM     82  HD2 PRO     8      39.290  99.480  72.400  1.00  0.00            
ATOM     83  CG  PRO     8      39.640  97.310  72.020  1.00  0.00            
ATOM     84  HG1 PRO     8      40.350  96.750  71.410  1.00  0.00            
ATOM     85  HG2 PRO     8      38.660  97.320  71.540  1.00  0.00            
ATOM     86  CB  PRO     8      39.670  96.720  73.390  1.00  0.00            
ATOM     87  HB1 PRO     8      39.780  95.640  73.430  1.00  0.00            
ATOM     88  HB2 PRO     8      38.800  97.080  73.950  1.00  0.00            
ATOM     89  CA  PRO     8      40.850  97.390  74.040  1.00  0.00            
ATOM     90  HA  PRO     8      40.540  97.450  75.080  1.00  0.00            
ATOM     91  C   PRO     8      42.140  96.640  73.920  1.00  0.00            
ATOM     92  O   PRO     8      42.840  96.890  72.950  1.00  0.00            
ATOM     93  N   HYP     9      42.400  95.550  74.690  1.00  0.00            
ATOM     94  CD2 HYP     9      41.560  95.080  75.820  1.00  0.00            
ATOM     95 1HD2 HYP     9      40.850  94.330  75.470  1.00  0.00            
ATOM     96 2HD2 HYP     9      40.980  95.900  76.260  1.00  0.00            
ATOM     97  CG  HYP     9      42.490  94.360  76.850  1.00  0.00            
ATOM     98  HG  HYP     9      41.960  93.570  77.380  1.00  0.00            
ATOM     99  OD1 HYP     9      42.980  95.320  77.740  1.00  0.00            
ATOM    100  HD1 HYP     9      43.390  94.940  78.530  1.00  0.00            
ATOM    101  CB  HYP     9      43.570  93.830  75.870  1.00  0.00            
ATOM    102  HB1 HYP     9      43.290  92.830  75.530  1.00  0.00            
ATOM    103  HB2 HYP     9      44.490  93.610  76.410  1.00  0.00            
ATOM    104  CA  HYP     9      43.620  94.770  74.670  1.00  0.00            
ATOM    105  HA  HYP     9      44.420  95.490  74.850  1.00  0.00            
ATOM    106  C   HYP     9      43.930  94.150  73.300  1.00  0.00            
ATOM    107  O   HYP     9      43.070  93.800  72.500  1.00  0.00            
ATOM    108  N   GLY    10      45.220  94.100  73.000  1.00  0.00            
ATOM    109  H   GLY    10      45.960  94.350  73.640  1.00  0.00            
ATOM    110  CA  GLY    10      45.570  93.790  71.590  1.00  0.00            
ATOM    111  HA1 GLY    10      46.620  94.030  71.420  1.00  0.00            
ATOM    112  HA2 GLY    10      44.900  94.340  70.930  1.00  0.00            
ATOM    113  C   GLY    10      45.570  92.260  71.230  1.00  0.00            
ATOM    114  O   GLY    10      45.250  91.470  72.080  1.00  0.00            
ATOM    115  N   PRO    11      45.940  91.920  70.000  1.00  0.00            
ATOM    116  CD  PRO    11      46.310  92.810  68.920  1.00  0.00            
ATOM    117  HD1 PRO    11      47.400  92.900  68.900  1.00  0.00            
ATOM    118  HD2 PRO    11      45.890  93.810  68.980  1.00  0.00            
ATOM    119  CG  PRO    11      45.860  92.080  67.710  1.00  0.00            
ATOM    120  HG1 PRO    11      46.400  92.360  66.800  1.00  0.00            
ATOM    121  HG2 PRO    11      44.790  92.290  67.580  1.00  0.00            
ATOM    122  CB  PRO    11      46.090  90.630  68.100  1.00  0.00            
ATOM    123  HB1 PRO    11      47.140  90.410  67.930  1.00  0.00            
ATOM    124  HB2 PRO    11      45.420  90.100  67.420  1.00  0.00            
ATOM    125  CA  PRO    11      45.740  90.590  69.580  1.00  0.00            
ATOM    126  HA  PRO    11      44.690  90.290  69.650  1.00  0.00            
ATOM    127  C   PRO    11      46.750  89.650  70.240  1.00  0.00            
ATOM    128  O   PRO    11      47.750  90.040  70.810  1.00  0.00            
ATOM    129  N   HYP    12      46.540  88.350  70.170  1.00  0.00            
ATOM    130  CD2 HYP    12      45.310  87.680  69.720  1.00  0.00            
ATOM    131 1HD2 HYP    12      45.440  87.350  68.690  1.00  0.00            
ATOM    132 2HD2 HYP    12      44.500  88.400  69.800  1.00  0.00            
ATOM    133  CG  HYP    12      45.230  86.460  70.600  1.00  0.00            
ATOM    134  HG  HYP    12      44.690  85.680  70.060  1.00  0.00            
ATOM    135  OD1 HYP    12      44.650  86.670  71.840  1.00  0.00            
ATOM    136  HD1 HYP    12      44.260  85.820  72.080  1.00  0.00            
ATOM    137  CB  HYP    12      46.720  86.030  70.660  1.00  0.00            
ATOM    138  HB1 HYP    12      47.030  85.460  69.780  1.00  0.00            
ATOM    139  HB2 HYP    12      46.880  85.500  71.590  1.00  0.00            
ATOM    140  CA  HYP    12      47.530  87.370  70.820  1.00  0.00            
ATOM    141  HA  HYP    12      47.630  87.630  71.880  1.00  0.00            
ATOM    142  C   HYP    12      48.910  87.380  70.130  1.00  0.00            
ATOM    143  O   HYP    12      49.000  87.560  68.930  1.00  0.00            
ATOM    144  N   GLY    13      49.930  87.280  70.900  1.00  0.00            
ATOM    145  H   GLY    13      49.630  87.080  71.840  1.00  0.00            
ATOM    146  CA  GLY    13      51.310  87.300  70.450  1.00  0.00            
ATOM    147  HA1 GLY    13      51.980  87.060  71.270  1.00  0.00            
ATOM    148  HA2 GLY    13      51.490  88.340  70.170  1.00  0.00            
ATOM    149  C   GLY    13      51.640  86.210  69.410  1.00  0.00            
ATOM    150  O   GLY    13      50.810  85.310  69.120  1.00  0.00            
ATOM    151  N   PRO    14      52.860  86.260  68.810  1.00  0.00            
ATOM    152  CD  PRO    14      53.900  87.220  69.140  1.00  0.00            
ATOM    153  HD1 PRO    14      53.870  87.350  70.220  1.00  0.00            
ATOM    154  HD2 PRO    14      53.710  88.150  68.610  1.00  0.00            
ATOM    155  CG  PRO    14      55.240  86.650  68.580  1.00  0.00            
ATOM    156  HG1 PRO    14      55.760  86.040  69.310  1.00  0.00            
ATOM    157  HG2 PRO    14      55.960  87.450  68.360  1.00  0.00            
ATOM    158  CB  PRO    14      54.760  85.770  67.450  1.00  0.00            
ATOM    159  HB1 PRO    14      55.360  84.880  67.230  1.00  0.00            
ATOM    160  HB2 PRO    14      54.580  86.240  66.480  1.00  0.00            
ATOM    161  CA  PRO    14      53.400  85.200  67.990  1.00  0.00            
ATOM    162  HA  PRO    14      52.700  85.030  67.170  1.00  0.00            
ATOM    163  C   PRO    14      53.570  83.920  68.830  1.00  0.00            
ATOM    164  O   PRO    14      53.620  84.040  69.990  1.00  0.00            
ATOM    165  N   HYP    15      53.810  82.790  68.160  1.00  0.00            
ATOM    166  CD2 HYP    15      53.640  82.580  66.730  1.00  0.00            
ATOM    167 1HD2 HYP    15      54.640  82.650  66.300  1.00  0.00            
ATOM    168 2HD2 HYP    15      52.930  83.300  66.320  1.00  0.00            
ATOM    169  CG  HYP    15      53.110  81.130  66.590  1.00  0.00            
ATOM    170  HG  HYP    15      53.210  80.750  65.580  1.00  0.00            
ATOM    171  OD1 HYP    15      51.700  80.980  66.900  1.00  0.00            
ATOM    172  HD1 HYP    15      51.530  80.050  67.090  1.00  0.00            
ATOM    173  CB  HYP    15      54.060  80.500  67.610  1.00  0.00            
ATOM    174  HB1 HYP    15      55.030  80.400  67.130  1.00  0.00            
ATOM    175  HB2 HYP    15      53.850  79.480  67.960  1.00  0.00            
ATOM    176  CA  HYP    15      54.010  81.500  68.790  1.00  0.00            
ATOM    177  HA  HYP    15      53.170  81.470  69.480  1.00  0.00            
ATOM    178  C   HYP    15      55.310  81.340  69.630  1.00  0.00            
ATOM    179  O   HYP    15      56.320  82.000  69.410  1.00  0.00            
ATOM    180  N   GLY    16      55.310  80.430  70.680  1.00  0.00            
ATOM    181  H   GLY    16      54.370  80.050  70.750  1.00  0.00            
ATOM    182  CA  GLY    16      56.410  79.940  71.520  1.00  0.00            
ATOM    183  HA1 GLY    16      56.060  79.210  72.240  1.00  0.00            
ATOM    184  HA2 GLY    16      56.810  80.850  71.970  1.00  0.00            
ATOM    185  C   GLY    16      57.510  79.300  70.640  1.00  0.00            
ATOM    186  O   GLY    16      57.270  79.000  69.440  1.00  0.00            
ATOM    187  N   PRO    17      58.720  79.170  71.160  1.00  0.00            
ATOM    188  CD  PRO    17      59.050  79.460  72.580  1.00  0.00            
ATOM    189  HD1 PRO    17      58.400  78.860  73.220  1.00  0.00            
ATOM    190  HD2 PRO    17      58.840  80.510  72.740  1.00  0.00            
ATOM    191  CG  PRO    17      60.510  79.000  72.830  1.00  0.00            
ATOM    192  HG1 PRO    17      60.520  78.000  73.280  1.00  0.00            
ATOM    193  HG2 PRO    17      61.140  79.660  73.430  1.00  0.00            
ATOM    194  CB  PRO    17      61.120  79.040  71.420  1.00  0.00            
ATOM    195  HB1 PRO    17      61.970  78.380  71.280  1.00  0.00            
ATOM    196  HB2 PRO    17      61.480  80.020  71.100  1.00  0.00            
ATOM    197  CA  PRO    17      59.910  78.600  70.530  1.00  0.00            
ATOM    198  HA  PRO    17      60.070  79.060  69.560  1.00  0.00            
ATOM    199  C   PRO    17      59.730  77.090  70.450  1.00  0.00            
ATOM    200  O   PRO    17      58.950  76.470  71.210  1.00  0.00            
ATOM    201  N   HYP    18      60.400  76.430  69.540  1.00  0.00            
ATOM    202  CD2 HYP    18      61.300  77.010  68.540  1.00  0.00            
ATOM    203 1HD2 HYP    18      62.240  77.300  69.010  1.00  0.00            
ATOM    204 2HD2 HYP    18      60.730  77.790  68.040  1.00  0.00            
ATOM    205  CG  HYP    18      61.520  75.860  67.480  1.00  0.00            
ATOM    206  HG  HYP    18      62.480  75.920  66.960  1.00  0.00            
ATOM    207  OD1 HYP    18      60.540  75.880  66.460  1.00  0.00            
ATOM    208  HD1 HYP    18      60.610  76.730  66.010  1.00  0.00            
ATOM    209  CB  HYP    18      61.430  74.650  68.410  1.00  0.00            
ATOM    210  HB1 HYP    18      62.440  74.550  68.800  1.00  0.00            
ATOM    211  HB2 HYP    18      61.170  73.780  67.810  1.00  0.00            
ATOM    212  CA  HYP    18      60.400  74.950  69.480  1.00  0.00            
ATOM    213  HA  HYP    18      59.430  74.540  69.210  1.00  0.00            
ATOM    214  C   HYP    18      60.860  74.280  70.810  1.00  0.00            
ATOM    215  O   HYP    18      61.700  74.840  71.510  1.00  0.00            
ATOM    216  N   GLY    19      60.430  73.040  71.060  1.00  0.00            
ATOM    217  H   GLY    19      59.740  72.680  70.410  1.00  0.00            
ATOM    218  CA  GLY    19      60.750  72.240  72.280  1.00  0.00            
ATOM    219  HA1 GLY    19      59.890  71.610  72.520  1.00  0.00            
ATOM    220  HA2 GLY    19      60.740  72.970  73.090  1.00  0.00            
ATOM    221  C   GLY    19      62.170  71.490  72.290  1.00  0.00            
ATOM    222  O   GLY    19      62.940  71.750  71.420  1.00  0.00            
ATOM    223  N   PRO    20      62.400  70.600  73.280  1.00  0.00            
ATOM    224  CD  PRO    20      61.580  70.390  74.470  1.00  0.00            
ATOM    225  HD1 PRO    20      60.820  69.630  74.260  1.00  0.00            
ATOM    226  HD2 PRO    20      60.960  71.250  74.710  1.00  0.00            
ATOM    227  CG  PRO    20      62.480  69.880  75.540  1.00  0.00            
ATOM    228  HG1 PRO    20      61.810  69.190  76.070  1.00  0.00            
ATOM    229  HG2 PRO    20      62.800  70.670  76.210  1.00  0.00            
ATOM    230  CB  PRO    20      63.630  69.180  74.850  1.00  0.00            
ATOM    231  HB1 PRO    20      63.430  68.130  74.620  1.00  0.00            
ATOM    232  HB2 PRO    20      64.590  69.340  75.350  1.00  0.00            
ATOM    233  CA  PRO    20      63.680  69.890  73.500  1.00  0.00            
ATOM    234  HA  PRO    20      64.340  70.750  73.470  1.00  0.00            
ATOM    235  C   PRO    20      64.150  68.840  72.450  1.00  0.00            
ATOM    236  O   PRO    20      63.360  68.100  71.840  1.00  0.00            
ATOM    237  N   HYP    21      65.500  68.730  72.270  1.00  0.00            
ATOM    238  CD2 HYP    21      66.630  69.410  72.920  1.00  0.00            
ATOM    239 1HD2 HYP    21      66.710  69.050  73.950  1.00  0.00            
ATOM    240 2HD2 HYP    21      66.380  70.470  72.930  1.00  0.00            
ATOM    241  CG  HYP    21      67.890  69.190  72.080  1.00  0.00            
ATOM    242  HG  HYP    21      68.700  69.160  72.810  1.00  0.00            
ATOM    243  OD1 HYP    21      68.160  70.180  71.090  1.00  0.00            
ATOM    244  HD1 HYP    21      68.590  70.910  71.560  1.00  0.00            
ATOM    245  CB  HYP    21      67.650  67.760  71.540  1.00  0.00            
ATOM    246  HB1 HYP    21      67.990  67.030  72.270  1.00  0.00            
ATOM    247  HB2 HYP    21      68.010  67.610  70.520  1.00  0.00            
ATOM    248  CA  HYP    21      66.130  67.600  71.500  1.00  0.00            
ATOM    249  HA  HYP    21      65.880  67.650  70.440  1.00  0.00            
ATOM    250  C   HYP    21      65.620  66.290  72.060  1.00  0.00            
ATOM    251  O   HYP    21      65.610  66.080  73.290  1.00  0.00            
ATOM    252  N   GLY    22      65.150  65.410  71.230  1.00  0.00            
ATOM    253  H   GLY    22      65.130  65.690  70.260  1.00  0.00            
ATOM    254  CA  GLY    22      64.470  64.190  71.760  1.00  0.00            
ATOM    255  HA1 GLY    22      63.770  63.880  70.990  1.00  0.00            
ATOM    256  HA2 GLY    22      63.820  64.470  72.590  1.00  0.00            
ATOM    257  C   GLY    22      65.320  63.040  72.330  1.00  0.00            
ATOM    258  O   GLY    22      66.500  63.310  72.590  1.00  0.00            
ATOM    259  N   PRO    23      64.750  61.840  72.600  1.00  0.00            
ATOM    260  CD  PRO    23      63.290  61.610  72.640  1.00  0.00            
ATOM    261  HD1 PRO    23      62.750  62.020  71.790  1.00  0.00            
ATOM    262  HD2 PRO    23      62.920  62.160  73.500  1.00  0.00            
ATOM    263  CG  PRO    23      63.090  60.140  72.780  1.00  0.00            
ATOM    264  HG1 PRO    23      63.250  59.620  71.830  1.00  0.00            
ATOM    265  HG2 PRO    23      62.140  59.880  73.230  1.00  0.00            
ATOM    266  CB  PRO    23      64.310  59.800  73.640  1.00  0.00            
ATOM    267  HB1 PRO    23      64.600  58.750  73.690  1.00  0.00            
ATOM    268  HB2 PRO    23      64.060  60.160  74.630  1.00  0.00            
ATOM    269  CA  PRO    23      65.490  60.680  73.200  1.00  0.00            
ATOM    270  HA  PRO    23      66.050  61.080  74.040  1.00  0.00            
ATOM    271  C   PRO    23      66.460  60.030  72.190  1.00  0.00            
ATOM    272  O   PRO    23      66.260  60.200  70.940  1.00  0.00            
ATOM    273  N   HYP    24      67.490  59.290  72.630  1.00  0.00            
ATOM    274  CD2 HYP    24      68.030  59.130  73.990  1.00  0.00            
ATOM    275 1HD2 HYP    24      67.460  58.300  74.430  1.00  0.00            
ATOM    276 2HD2 HYP    24      67.750  59.980  74.610  1.00  0.00            
ATOM    277  CG  HYP    24      69.510  58.990  73.860  1.00  0.00            
ATOM    278  HG  HYP    24      69.940  58.440  74.700  1.00  0.00            
ATOM    279  OD1 HYP    24      70.130  60.230  73.920  1.00  0.00            
ATOM    280  HD1 HYP    24      71.040  59.980  74.040  1.00  0.00            
ATOM    281  CB  HYP    24      69.710  58.230  72.560  1.00  0.00            
ATOM    282  HB1 HYP    24      69.770  57.150  72.650  1.00  0.00            
ATOM    283  HB2 HYP    24      70.660  58.550  72.130  1.00  0.00            
ATOM    284  CA  HYP    24      68.540  58.740  71.720  1.00  0.00            
ATOM    285  HA  HYP    24      68.780  59.610  71.120  1.00  0.00            
ATOM    286  C   HYP    24      67.960  57.610  70.830  1.00  0.00            
ATOM    287  O   HYP    24      66.900  57.100  71.190  1.00  0.00            
ATOM    288  N   GLY    25      68.550  57.270  69.700  1.00  0.00            
ATOM    289  H   GLY    25      69.380  57.800  69.470  1.00  0.00            
ATOM    290  CA  GLY    25      68.050  56.240  68.820  1.00  0.00            
ATOM    291  HA1 GLY    25      68.490  56.270  67.820  1.00  0.00            
ATOM    292  HA2 GLY    25      67.000  56.450  68.600  1.00  0.00            
ATOM    293  C   GLY    25      68.190  54.800  69.320  1.00  0.00            
ATOM    294  O   GLY    25      69.000  54.640  70.280  1.00  0.00            
ATOM    295  N   PRO    26      67.570  53.830  68.660  1.00  0.00            
ATOM    296  CD  PRO    26      66.630  53.950  67.560  1.00  0.00            
ATOM    297  HD1 PRO    26      67.140  54.320  66.670  1.00  0.00            
ATOM    298  HD2 PRO    26      65.810  54.650  67.730  1.00  0.00            
ATOM    299  CG  PRO    26      66.060  52.610  67.200  1.00  0.00            
ATOM    300  HG1 PRO    26      65.600  52.370  66.240  1.00  0.00            
ATOM    301  HG2 PRO    26      65.250  52.460  67.910  1.00  0.00            
ATOM    302  CB  PRO    26      67.200  51.640  67.680  1.00  0.00            
ATOM    303  HB1 PRO    26      67.880  51.490  66.840  1.00  0.00            
ATOM    304  HB2 PRO    26      66.710  50.720  68.010  1.00  0.00            
ATOM    305  CA  PRO    26      67.870  52.380  68.870  1.00  0.00            
ATOM    306  HA  PRO    26      67.310  52.120  69.760  1.00  0.00            
ATOM    307  C   PRO    26      69.310  52.000  69.000  1.00  0.00            
ATOM    308  O   PRO    26      70.140  52.640  68.340  1.00  0.00            
ATOM    309  N   HYP    27      69.660  50.910  69.700  1.00  0.00            
ATOM    310  CD2 HYP    27      68.860  50.150  70.670  1.00  0.00            
ATOM    311 1HD2 HYP    27      68.200  49.410  70.230  1.00  0.00            
ATOM    312 2HD2 HYP    27      68.200  50.770  71.290  1.00  0.00            
ATOM    313  CG  HYP    27      69.900  49.340  71.440  1.00  0.00            
ATOM    314  HG  HYP    27      69.450  48.430  71.840  1.00  0.00            
ATOM    315  OD1 HYP    27      70.490  50.110  72.520  1.00  0.00            
ATOM    316  HD1 HYP    27      69.960  49.950  73.300  1.00  0.00            
ATOM    317  CB  HYP    27      70.900  49.040  70.350  1.00  0.00            
ATOM    318  HB1 HYP    27      70.470  48.250  69.730  1.00  0.00            
ATOM    319  HB2 HYP    27      71.930  48.820  70.640  1.00  0.00            
ATOM    320  CA  HYP    27      71.010  50.370  69.580  1.00  0.00            
ATOM    321  HA  HYP    27      71.780  50.980  70.060  1.00  0.00            
ATOM    322  C   HYP    27      71.410  50.070  68.090  1.00  0.00            
ATOM    323  O   HYP    27      70.510  49.750  67.260  1.00  0.00            
ATOM    324  N   GLY    28      72.700  50.120  67.790  1.00  0.00            
ATOM    325  H   GLY    28      73.390  50.380  68.480  1.00  0.00            
ATOM    326  CA  GLY    28      73.260  49.790  66.440  1.00  0.00            
ATOM    327  HA1 GLY    28      74.270  50.170  66.460  1.00  0.00            
ATOM    328  HA2 GLY    28      72.670  50.360  65.710  1.00  0.00            
ATOM    329  C   GLY    28      73.350  48.310  66.020  1.00  0.00            
ATOM    330  O   GLY    28      73.030  47.380  66.830  1.00  0.00            
ATOM    331  N   PRO    29      73.750  48.020  64.770  1.00  0.00            
ATOM    332  CD  PRO    29      74.100  48.900  63.710  1.00  0.00            
ATOM    333  HD1 PRO    29      74.770  49.660  64.130  1.00  0.00            
ATOM    334  HD2 PRO    29      73.180  49.390  63.420  1.00  0.00            
ATOM    335  CG  PRO    29      74.770  48.150  62.640  1.00  0.00            
ATOM    336  HG1 PRO    29      75.820  48.140  62.930  1.00  0.00            
ATOM    337  HG2 PRO    29      74.640  48.570  61.650  1.00  0.00            
ATOM    338  CB  PRO    29      74.090  46.820  62.750  1.00  0.00            
ATOM    339  HB1 PRO    29      74.630  45.970  62.340  1.00  0.00            
ATOM    340  HB2 PRO    29      73.080  46.820  62.340  1.00  0.00            
ATOM    341  CA  PRO    29      73.850  46.640  64.250  1.00  0.00            
ATOM    342  HA  PRO    29      72.870  46.210  64.440  1.00  0.00            
ATOM    343  C   PRO    29      74.960  45.750  64.920  1.00  0.00            
ATOM    344  O   PRO    29      76.010  46.300  65.400  1.00  0.00            
ATOM    345  N   HYP    30      74.940  44.430  64.850  1.00  0.00            
ATOM    346  CD2 HYP    30      73.970  43.650  64.180  1.00  0.00            
ATOM    347 1HD2 HYP    30      74.350  43.230  63.240  1.00  0.00            
ATOM    348 2HD2 HYP    30      73.030  44.100  63.860  1.00  0.00            
ATOM    349  CG  HYP    30      73.700  42.450  65.110  1.00  0.00            
ATOM    350  HG  HYP    30      73.340  41.620  64.520  1.00  0.00            
ATOM    351  OD1 HYP    30      72.880  42.890  66.180  1.00  0.00            
ATOM    352  HD1 HYP    30      72.120  42.330  66.350  1.00  0.00            
ATOM    353  CB  HYP    30      75.130  42.090  65.570  1.00  0.00            
ATOM    354  HB1 HYP    30      75.570  41.420  64.830  1.00  0.00            
ATOM    355  HB2 HYP    30      75.190  41.610  66.550  1.00  0.00            
ATOM    356  CA  HYP    30      75.820  43.450  65.520  1.00  0.00            
ATOM    357  HA  HYP    30      75.930  43.920  66.500  1.00  0.00            
ATOM    358  C   HYP    30      77.170  43.320  64.860  1.00  0.00            
ATOM    359  O   HYP    30      77.330  43.490  63.700  1.00  0.00            
ATOM    360  N   GLY    31      78.220  43.080  65.720  1.00  0.00            
ATOM    361  H   GLY    31      77.980  43.140  66.700  1.00  0.00            
ATOM    362  CA  GLY    31      79.590  43.370  65.300  1.00  0.00            
ATOM    363  HA1 GLY    31      80.120  43.240  66.240  1.00  0.00            
ATOM    364  HA2 GLY    31      79.760  44.400  65.000  1.00  0.00            
ATOM    365  C   GLY    31      80.220  42.400  64.260  1.00  0.00            
ATOM    366  O   GLY    31      79.520  41.360  63.950  1.00  0.00            
ATOM    367  N   PRO    32      81.460  42.640  63.850  1.00  0.00            
ATOM    368  CD  PRO    32      82.260  43.870  64.130  1.00  0.00            
ATOM    369  HD1 PRO    32      82.450  44.030  65.190  1.00  0.00            
ATOM    370  HD2 PRO    32      81.720  44.730  63.740  1.00  0.00            
ATOM    371  CG  PRO    32      83.610  43.630  63.320  1.00  0.00            
ATOM    372  HG1 PRO    32      84.410  43.190  63.930  1.00  0.00            
ATOM    373  HG2 PRO    32      84.050  44.560  62.960  1.00  0.00            
ATOM    374  CB  PRO    32      83.210  42.670  62.180  1.00  0.00            
ATOM    375  HB1 PRO    32      84.060  42.220  61.660  1.00  0.00            
ATOM    376  HB2 PRO    32      82.640  43.260  61.460  1.00  0.00            
ATOM    377  CA  PRO    32      82.240  41.740  62.960  1.00  0.00            
ATOM    378  HA  PRO    32      81.580  41.250  62.250  1.00  0.00            
ATOM    379  C   PRO    32      83.040  40.660  63.750  1.00  0.00            
ATOM    380  O   PRO    32      83.260  40.790  64.960  1.00  0.00            
ATOM    381  N   HYP    33      83.540  39.650  63.070  1.00  0.00            
ATOM    382  CD2 HYP    33      83.320  39.430  61.670  1.00  0.00            
ATOM    383 1HD2 HYP    33      83.800  40.210  61.080  1.00  0.00            
ATOM    384 2HD2 HYP    33      82.270  39.360  61.370  1.00  0.00            
ATOM    385  CG  HYP    33      83.890  37.980  61.430  1.00  0.00            
ATOM    386  HG  HYP    33      84.200  37.820  60.390  1.00  0.00            
ATOM    387  OD1 HYP    33      82.910  37.010  61.610  1.00  0.00            
ATOM    388  HD1 HYP    33      83.360  36.170  61.710  1.00  0.00            
ATOM    389  CB  HYP    33      85.030  37.920  62.400  1.00  0.00            
ATOM    390  HB1 HYP    33      85.890  38.350  61.890  1.00  0.00            
ATOM    391  HB2 HYP    33      85.240  36.870  62.620  1.00  0.00            
ATOM    392  CA  HYP    33      84.520  38.660  63.610  1.00  0.00            
ATOM    393  HA  HYP    33      84.030  37.950  64.290  1.00  0.00            
ATOM    394  C   HYP    33      85.680  39.320  64.330  1.00  0.00            
ATOM    395  O   HYP    33      86.260  40.280  63.860  1.00  0.00            
ATOM    396  N   GLY    34      86.000  38.720  65.450  1.00  0.00            
ATOM    397  H   GLY    34      85.480  37.920  65.780  1.00  0.00            
ATOM    398  CA  GLY    34      87.410  38.980  66.020  1.00  0.00            
ATOM    399  HA1 GLY    34      87.370  38.540  67.010  1.00  0.00            
ATOM    400  HA2 GLY    34      87.510  40.060  66.060  1.00  0.00            
ATOM    401  C   GLY    34      88.590  38.490  65.140  1.00  0.00            
ATOM    402  O   GLY    34      88.440  38.070  63.960  1.00  0.00            
ATOM    403  N   PRO    35      89.730  38.240  65.830  1.00  0.00            
ATOM    404  CD  PRO    35      89.960  38.920  67.090  1.00  0.00            
ATOM    405  HD1 PRO    35      89.910  38.190  67.890  1.00  0.00            
ATOM    406  HD2 PRO    35      89.350  39.820  67.210  1.00  0.00            
ATOM    407  CG  PRO    35      91.370  39.400  66.860  1.00  0.00            
ATOM    408  HG1 PRO    35      91.880  39.660  67.780  1.00  0.00            
ATOM    409  HG2 PRO    35      91.320  40.250  66.180  1.00  0.00            
ATOM    410  CB  PRO    35      92.090  38.160  66.160  1.00  0.00            
ATOM    411  HB1 PRO    35      92.250  37.310  66.830  1.00  0.00            
ATOM    412  HB2 PRO    35      93.010  38.390  65.630  1.00  0.00            
ATOM    413  CA  PRO    35      90.960  37.800  65.180  1.00  0.00            
ATOM    414  HA  PRO    35      91.060  38.530  64.380  1.00  0.00            
ATOM    415  C   PRO    35      90.980  36.330  64.700  1.00  0.00            
ATOM    416  O   PRO    35      90.220  35.490  65.230  1.00  0.00            
ATOM    417  N   HYP    36      91.750  35.860  63.670  1.00  0.00            
ATOM    418  CD2 HYP    36      92.400  36.670  62.660  1.00  0.00            
ATOM    419 1HD2 HYP    36      93.420  36.920  62.960  1.00  0.00            
ATOM    420 2HD2 HYP    36      91.780  37.540  62.440  1.00  0.00            
ATOM    421  CG  HYP    36      92.470  35.810  61.410  1.00  0.00            
ATOM    422  HG  HYP    36      93.330  36.180  60.860  1.00  0.00            
ATOM    423  OD1 HYP    36      91.300  35.760  60.650  1.00  0.00            
ATOM    424  HD1 HYP    36      91.150  36.650  60.340  1.00  0.00            
ATOM    425  CB  HYP    36      92.730  34.460  62.060  1.00  0.00            
ATOM    426  HB1 HYP    36      93.800  34.410  62.310  1.00  0.00            
ATOM    427  HB2 HYP    36      92.610  33.600  61.400  1.00  0.00            
ATOM    428  CA  HYP    36      91.930  34.420  63.380  1.00  0.00            
ATOM    429  HA  HYP    36      90.940  34.030  63.150  1.00  0.00            
ATOM    430  C   HYP    36      92.730  33.760  64.520  1.00  0.00            
ATOM    431  O   HYP    36      93.740  34.230  65.090  1.00  0.00            
ATOM    432  N   GLY    37      92.370  32.480  64.850  1.00  0.00            
ATOM    433  H   GLY    37      91.530  32.110  64.420  1.00  0.00            
ATOM    434  CA  GLY    37      92.970  31.680  65.930  1.00  0.00            
ATOM    435  HA1 GLY    37      92.320  30.840  66.190  1.00  0.00            
ATOM    436  HA2 GLY    37      93.050  32.330  66.800  1.00  0.00            
ATOM    437  C   GLY    37      94.370  31.040  65.660  1.00  0.00            
ATOM    438  O   GLY    37      94.940  31.170  64.590  1.00  0.00            
ATOM    439  N   PRO    38      94.860  30.320  66.640  1.00  0.00            
ATOM    440  CD  PRO    38      94.230  30.140  68.010  1.00  0.00            
ATOM    441  HD1 PRO    38      93.560  29.290  68.100  1.00  0.00            
ATOM    442  HD2 PRO    38      93.840  31.110  68.330  1.00  0.00            
ATOM    443  CG  PRO    38      95.460  29.820  68.920  1.00  0.00            
ATOM    444  HG1 PRO    38      95.090  29.280  69.790  1.00  0.00            
ATOM    445  HG2 PRO    38      95.980  30.720  69.220  1.00  0.00            
ATOM    446  CB  PRO    38      96.450  29.070  68.020  1.00  0.00            
ATOM    447  HB1 PRO    38      96.210  28.000  67.980  1.00  0.00            
ATOM    448  HB2 PRO    38      97.490  29.260  68.290  1.00  0.00            
ATOM    449  CA  PRO    38      96.210  29.800  66.610  1.00  0.00            
ATOM    450  HA  PRO    38      96.840  30.670  66.430  1.00  0.00            
ATOM    451  C   PRO    38      96.470  28.720  65.510  1.00  0.00            
ATOM    452  O   PRO    38      95.570  27.930  65.240  1.00  0.00            
ATOM    453  N   HYP    39      97.750  28.530  65.100  1.00  0.00            
ATOM    454  CD2 HYP    39      98.850  29.490  65.360  1.00  0.00            
ATOM    455 1HD2 HYP    39      99.180  29.480  66.400  1.00  0.00            
ATOM    456 2HD2 HYP    39      98.580  30.520  65.150  1.00  0.00            
ATOM    457  CG  HYP    39      99.980  29.110  64.390  1.00  0.00            
ATOM    458  HG  HYP    39     100.930  29.280  64.880  1.00  0.00            
ATOM    459  OD1 HYP    39      99.880  29.830  63.250  1.00  0.00            
ATOM    460  HD1 HYP    39     100.650  29.600  62.710  1.00  0.00            
ATOM    461  CB  HYP    39      99.700  27.590  64.150  1.00  0.00            
ATOM    462  HB1 HYP    39     100.200  26.980  64.900  1.00  0.00            
ATOM    463  HB2 HYP    39      99.950  27.260  63.150  1.00  0.00            
ATOM    464  CA  HYP    39      98.220  27.380  64.270  1.00  0.00            
ATOM    465  HA  HYP    39      97.640  27.570  63.370  1.00  0.00            
ATOM    466  C   HYP    39      97.810  26.020  64.890  1.00  0.00            
ATOM    467  O   HYP    39      97.850  25.720  66.120  1.00  0.00            
ATOM    468  N   GLY    40      97.290  25.160  64.000  1.00  0.00            
ATOM    469  H   GLY    40      97.410  25.290  63.000  1.00  0.00            
ATOM    470  CA  GLY    40      96.780  23.880  64.370  1.00  0.00            
ATOM    471  HA1 GLY    40      96.180  23.440  63.570  1.00  0.00            
ATOM    472  HA2 GLY    40      96.120  24.000  65.230  1.00  0.00            
ATOM    473  C   GLY    40      97.850  22.850  64.750  1.00  0.00            
ATOM    474  O   GLY    40      99.040  23.140  64.880  1.00  0.00            
ATOM    475  N   NH2    41      97.370  21.660  64.950  1.00  0.00            
ATOM    476  H1  NH2    41      96.390  21.560  64.760  1.00  0.00            
ATOM    477  H2  NH2    41      97.950  20.890  65.240  1.00  0.00            
ATOM    478  CH3 ACE    42      36.850 114.840  69.030  1.00  0.00            
ATOM    479 1HH3 ACE    42      36.830 114.810  70.120  1.00  0.00            
ATOM    480 2HH3 ACE    42      37.280 115.750  68.610  1.00  0.00            
ATOM    481 3HH3 ACE    42      35.830 114.780  68.640  1.00  0.00            
ATOM    482  C   ACE    42      37.620 113.690  68.470  1.00  0.00            
ATOM    483  O   ACE    42      37.160 112.930  67.610  1.00  0.00            
ATOM    484  N   PRO    43      38.950 113.540  68.760  1.00  0.00            
ATOM    485  CD  PRO    43      39.850 114.520  69.390  1.00  0.00            
ATOM    486  HD1 PRO    43      40.110 114.130  70.380  1.00  0.00            
ATOM    487  HD2 PRO    43      39.340 115.480  69.490  1.00  0.00            
ATOM    488  CG  PRO    43      41.110 114.500  68.560  1.00  0.00            
ATOM    489  HG1 PRO    43      41.960 114.880  69.130  1.00  0.00            
ATOM    490  HG2 PRO    43      40.900 115.040  67.640  1.00  0.00            
ATOM    491  CB  PRO    43      41.210 112.970  68.270  1.00  0.00            
ATOM    492  HB1 PRO    43      41.750 112.510  69.100  1.00  0.00            
ATOM    493  HB2 PRO    43      41.720 112.740  67.330  1.00  0.00            
ATOM    494  CA  PRO    43      39.800 112.490  68.190  1.00  0.00            
ATOM    495  HA  PRO    43      39.490 112.430  67.150  1.00  0.00            
ATOM    496  C   PRO    43      39.670 111.060  68.880  1.00  0.00            
ATOM    497  O   PRO    43      39.190 110.980  69.990  1.00  0.00            
ATOM    498  N   HYP    44      39.970 109.950  68.100  1.00  0.00            
ATOM    499  CD2 HYP    44      40.090 109.880  66.670  1.00  0.00            
ATOM    500 1HD2 HYP    44      41.080 110.220  66.380  1.00  0.00            
ATOM    501 2HD2 HYP    44      39.290 110.460  66.210  1.00  0.00            
ATOM    502  CG  HYP    44      39.840 108.390  66.320  1.00  0.00            
ATOM    503  HG  HYP    44      40.370 108.190  65.390  1.00  0.00            
ATOM    504  OD1 HYP    44      38.420 108.080  66.180  1.00  0.00            
ATOM    505  HD1 HYP    44      38.210 108.410  65.310  1.00  0.00            
ATOM    506  CB  HYP    44      40.370 107.590  67.490  1.00  0.00            
ATOM    507  HB1 HYP    44      41.440 107.460  67.320  1.00  0.00            
ATOM    508  HB2 HYP    44      39.930 106.600  67.540  1.00  0.00            
ATOM    509  CA  HYP    44      40.000 108.520  68.650  1.00  0.00            
ATOM    510  HA  HYP    44      38.980 108.380  68.990  1.00  0.00            
ATOM    511  C   HYP    44      40.930 108.450  69.850  1.00  0.00            
ATOM    512  O   HYP    44      41.990 109.090  69.930  1.00  0.00            
ATOM    513  N   GLY    45      40.550 107.690  70.870  1.00  0.00            
ATOM    514  H   GLY    45      39.660 107.240  70.750  1.00  0.00            
ATOM    515  CA  GLY    45      41.280 107.300  71.970  1.00  0.00            
ATOM    516  HA1 GLY    45      40.670 106.720  72.660  1.00  0.00            
ATOM    517  HA2 GLY    45      41.460 108.260  72.450  1.00  0.00            
ATOM    518  C   GLY    45      42.720 106.730  71.750  1.00  0.00            
ATOM    519  O   GLY    45      43.140 106.410  70.670  1.00  0.00            
ATOM    520  N   PRO    46      43.490 106.610  72.880  1.00  0.00            
ATOM    521  CD  PRO    46      43.280 107.260  74.210  1.00  0.00            
ATOM    522  HD1 PRO    46      42.730 106.620  74.900  1.00  0.00            
ATOM    523  HD2 PRO    46      42.730 108.190  74.160  1.00  0.00            
ATOM    524  CG  PRO    46      44.660 107.490  74.780  1.00  0.00            
ATOM    525  HG1 PRO    46      44.730 107.680  75.850  1.00  0.00            
ATOM    526  HG2 PRO    46      45.150 108.320  74.270  1.00  0.00            
ATOM    527  CB  PRO    46      45.340 106.210  74.340  1.00  0.00            
ATOM    528  HB1 PRO    46      44.930 105.340  74.860  1.00  0.00            
ATOM    529  HB2 PRO    46      46.430 106.240  74.260  1.00  0.00            
ATOM    530  CA  PRO    46      44.810 105.980  72.920  1.00  0.00            
ATOM    531  HA  PRO    46      45.360 106.570  72.190  1.00  0.00            
ATOM    532  C   PRO    46      44.840 104.500  72.540  1.00  0.00            
ATOM    533  O   PRO    46      43.750 103.880  72.670  1.00  0.00            
ATOM    534  N   HYP    47      46.010 103.960  72.060  1.00  0.00            
ATOM    535  CD2 HYP    47      47.130 104.700  71.570  1.00  0.00            
ATOM    536 1HD2 HYP    47      47.730 105.220  72.320  1.00  0.00            
ATOM    537 2HD2 HYP    47      46.760 105.460  70.880  1.00  0.00            
ATOM    538  CG  HYP    47      47.950 103.680  70.770  1.00  0.00            
ATOM    539  HG  HYP    47      49.000 103.950  70.910  1.00  0.00            
ATOM    540  OD1 HYP    47      47.690 103.730  69.390  1.00  0.00            
ATOM    541  HD1 HYP    47      48.420 103.220  69.030  1.00  0.00            
ATOM    542  CB  HYP    47      47.480 102.360  71.290  1.00  0.00            
ATOM    543  HB1 HYP    47      48.210 102.070  72.040  1.00  0.00            
ATOM    544  HB2 HYP    47      47.480 101.590  70.520  1.00  0.00            
ATOM    545  CA  HYP    47      46.100 102.540  71.850  1.00  0.00            
ATOM    546  HA  HYP    47      45.270 102.330  71.170  1.00  0.00            
ATOM    547  C   HYP    47      45.890 101.750  73.130  1.00  0.00            
ATOM    548  O   HYP    47      46.460 102.070  74.200  1.00  0.00            
ATOM    549  N   GLY    48      45.230 100.620  73.010  1.00  0.00            
ATOM    550  H   GLY    48      44.690 100.590  72.160  1.00  0.00            
ATOM    551  CA  GLY    48      44.900  99.770  74.110  1.00  0.00            
ATOM    552  HA1 GLY    48      44.230  98.980  73.760  1.00  0.00            
ATOM    553  HA2 GLY    48      44.430 100.370  74.890  1.00  0.00            
ATOM    554  C   GLY    48      46.070  98.960  74.690  1.00  0.00            
ATOM    555  O   GLY    48      47.210  99.060  74.210  1.00  0.00            
ATOM    556  N   PRO    49      45.910  98.130  75.750  1.00  0.00            
ATOM    557  CD  PRO    49      44.740  98.010  76.610  1.00  0.00            
ATOM    558  HD1 PRO    49      44.080  97.190  76.320  1.00  0.00            
ATOM    559  HD2 PRO    49      44.220  98.960  76.740  1.00  0.00            
ATOM    560  CG  PRO    49      45.360  97.670  77.950  1.00  0.00            
ATOM    561  HG1 PRO    49      44.600  97.250  78.610  1.00  0.00            
ATOM    562  HG2 PRO    49      45.690  98.580  78.450  1.00  0.00            
ATOM    563  CB  PRO    49      46.570  96.750  77.680  1.00  0.00            
ATOM    564  HB1 PRO    49      46.130  95.780  77.480  1.00  0.00            
ATOM    565  HB2 PRO    49      47.320  96.780  78.470  1.00  0.00            
ATOM    566  CA  PRO    49      47.050  97.400  76.360  1.00  0.00            
ATOM    567  HA  PRO    49      47.830  98.100  76.650  1.00  0.00            
ATOM    568  C   PRO    49      47.660  96.290  75.420  1.00  0.00            
ATOM    569  O   PRO    49      46.840  95.760  74.650  1.00  0.00            
ATOM    570  N   HYP    50      48.990  96.010  75.480  1.00  0.00            
ATOM    571  CD2 HYP    50      49.940  96.810  76.150  1.00  0.00            
ATOM    572 1HD2 HYP    50      49.900  96.750  77.240  1.00  0.00            
ATOM    573 2HD2 HYP    50      49.890  97.860  75.860  1.00  0.00            
ATOM    574  CG  HYP    50      51.350  96.390  75.660  1.00  0.00            
ATOM    575  HG  HYP    50      52.070  96.460  76.480  1.00  0.00            
ATOM    576  OD1 HYP    50      51.740  97.260  74.600  1.00  0.00            
ATOM    577  HD1 HYP    50      52.110  98.010  75.060  1.00  0.00            
ATOM    578  CB  HYP    50      51.100  94.930  75.230  1.00  0.00            
ATOM    579  HB1 HYP    50      51.220  94.270  76.090  1.00  0.00            
ATOM    580  HB2 HYP    50      51.770  94.590  74.450  1.00  0.00            
ATOM    581  CA  HYP    50      49.680  94.940  74.670  1.00  0.00            
ATOM    582  HA  HYP    50      49.680  95.180  73.610  1.00  0.00            
ATOM    583  C   HYP    50      48.960  93.590  75.020  1.00  0.00            
ATOM    584  O   HYP    50      48.490  93.320  76.140  1.00  0.00            
ATOM    585  N   GLY    51      48.710  92.840  73.960  1.00  0.00            
ATOM    586  H   GLY    51      48.990  93.150  73.040  1.00  0.00            
ATOM    587  CA  GLY    51      47.820  91.700  74.060  1.00  0.00            
ATOM    588  HA1 GLY    51      47.580  91.360  73.050  1.00  0.00            
ATOM    589  HA2 GLY    51      46.900  92.020  74.540  1.00  0.00            
ATOM    590  C   GLY    51      48.390  90.540  74.870  1.00  0.00            
ATOM    591  O   GLY    51      49.510  90.560  75.320  1.00  0.00            
ATOM    592  N   PRO    52      47.560  89.500  75.190  1.00  0.00            
ATOM    593  CD  PRO    52      46.130  89.390  74.840  1.00  0.00            
ATOM    594  HD1 PRO    52      46.000  89.660  73.800  1.00  0.00            
ATOM    595  HD2 PRO    52      45.530  89.990  75.530  1.00  0.00            
ATOM    596  CG  PRO    52      45.820  87.960  74.940  1.00  0.00            
ATOM    597  HG1 PRO    52      46.240  87.500  74.040  1.00  0.00            
ATOM    598  HG2 PRO    52      44.770  87.740  75.090  1.00  0.00            
ATOM    599  CB  PRO    52      46.710  87.560  76.110  1.00  0.00            
ATOM    600  HB1 PRO    52      46.860  86.480  76.040  1.00  0.00            
ATOM    601  HB2 PRO    52      46.100  87.890  76.950  1.00  0.00            
ATOM    602  CA  PRO    52      47.980  88.390  76.030  1.00  0.00            
ATOM    603  HA  PRO    52      48.360  88.800  76.960  1.00  0.00            
ATOM    604  C   PRO    52      49.010  87.490  75.250  1.00  0.00            
ATOM    605  O   PRO    52      49.140  87.480  74.040  1.00  0.00            
ATOM    606  N   HYP    53      49.690  86.600  76.050  1.00  0.00            
ATOM    607  CD2 HYP    53      49.570  86.410  77.480  1.00  0.00            
ATOM    608 1HD2 HYP    53      48.860  85.600  77.680  1.00  0.00            
ATOM    609 2HD2 HYP    53      49.280  87.280  78.070  1.00  0.00            
ATOM    610  CG  HYP    53      50.940  85.960  77.940  1.00  0.00            
ATOM    611  HG  HYP    53      50.860  85.370  78.850  1.00  0.00            
ATOM    612  OD1 HYP    53      51.840  87.060  78.120  1.00  0.00            
ATOM    613  HD1 HYP    53      52.590  86.540  78.430  1.00  0.00            
ATOM    614  CB  HYP    53      51.290  84.980  76.850  1.00  0.00            
ATOM    615  HB1 HYP    53      50.720  84.060  76.980  1.00  0.00            
ATOM    616  HB2 HYP    53      52.360  84.800  76.770  1.00  0.00            
ATOM    617  CA  HYP    53      50.730  85.700  75.610  1.00  0.00            
ATOM    618  HA  HYP    53      51.400  86.390  75.110  1.00  0.00            
ATOM    619  C   HYP    53      50.120  84.810  74.500  1.00  0.00            
ATOM    620  O   HYP    53      49.010  84.330  74.530  1.00  0.00            
ATOM    621  N   GLY    54      50.960  84.560  73.450  1.00  0.00            
ATOM    622  H   GLY    54      51.840  85.050  73.490  1.00  0.00            
ATOM    623  CA  GLY    54      50.640  83.990  72.090  1.00  0.00            
ATOM    624  HA1 GLY    54      51.310  84.360  71.320  1.00  0.00            
ATOM    625  HA2 GLY    54      49.590  84.230  71.900  1.00  0.00            
ATOM    626  C   GLY    54      50.690  82.460  72.080  1.00  0.00            
ATOM    627  O   GLY    54      50.860  81.820  73.120  1.00  0.00            
ATOM    628  N   PRO    55      50.510  81.750  70.930  1.00  0.00            
ATOM    629  CD  PRO    55      50.050  82.340  69.740  1.00  0.00            
ATOM    630  HD1 PRO    55      50.910  82.600  69.120  1.00  0.00            
ATOM    631  HD2 PRO    55      49.400  83.200  69.870  1.00  0.00            
ATOM    632  CG  PRO    55      49.110  81.380  69.050  1.00  0.00            
ATOM    633  HG1 PRO    55      49.090  81.470  67.970  1.00  0.00            
ATOM    634  HG2 PRO    55      48.130  81.530  69.510  1.00  0.00            
ATOM    635  CB  PRO    55      49.720  80.050  69.490  1.00  0.00            
ATOM    636  HB1 PRO    55      50.630  79.920  68.910  1.00  0.00            
ATOM    637  HB2 PRO    55      49.120  79.130  69.460  1.00  0.00            
ATOM    638  CA  PRO    55      50.230  80.330  70.870  1.00  0.00            
ATOM    639  HA  PRO    55      49.340  80.170  71.490  1.00  0.00            
ATOM    640  C   PRO    55      51.420  79.380  71.280  1.00  0.00            
ATOM    641  O   PRO    55      52.570  79.690  70.850  1.00  0.00            
ATOM    642  N   HYP    56      51.170  78.190  71.960  1.00  0.00            
ATOM    643  CD2 HYP    56      49.900  77.690  72.430  1.00  0.00            
ATOM    644 1HD2 HYP    56      49.350  77.190  71.630  1.00  0.00            
ATOM    645 2HD2 HYP    56      49.240  78.460  72.820  1.00  0.00            
ATOM    646  CG  HYP    56      50.210  76.550  73.460  1.00  0.00            
ATOM    647  HG  HYP    56      49.500  75.730  73.550  1.00  0.00            
ATOM    648  OD1 HYP    56      50.310  77.090  74.800  1.00  0.00            
ATOM    649  HD1 HYP    56      50.450  76.440  75.500  1.00  0.00            
ATOM    650  CB  HYP    56      51.550  76.060  72.880  1.00  0.00            
ATOM    651  HB1 HYP    56      51.350  75.380  72.060  1.00  0.00            
ATOM    652  HB2 HYP    56      52.240  75.610  73.600  1.00  0.00            
ATOM    653  CA  HYP    56      52.250  77.280  72.350  1.00  0.00            
ATOM    654  HA  HYP    56      52.830  77.860  73.060  1.00  0.00            
ATOM    655  C   HYP    56      53.210  76.820  71.200  1.00  0.00            
ATOM    656  O   HYP    56      52.790  76.630  70.040  1.00  0.00            
ATOM    657  N   GLY    57      54.520  76.630  71.520  1.00  0.00            
ATOM    658  H   GLY    57      54.880  76.900  72.420  1.00  0.00            
ATOM    659  CA  GLY    57      55.540  76.320  70.470  1.00  0.00            
ATOM    660  HA1 GLY    57      56.520  76.470  70.940  1.00  0.00            
ATOM    661  HA2 GLY    57      55.490  77.040  69.650  1.00  0.00            
ATOM    662  C   GLY    57      55.610  74.910  69.830  1.00  0.00            
ATOM    663  O   GLY    57      55.170  73.880  70.440  1.00  0.00            
ATOM    664  N   PRO    58      56.260  74.700  68.610  1.00  0.00            
ATOM    665  CD  PRO    58      57.070  75.680  67.840  1.00  0.00            
ATOM    666  HD1 PRO    58      58.070  75.710  68.260  1.00  0.00            
ATOM    667  HD2 PRO    58      56.620  76.670  67.820  1.00  0.00            
ATOM    668  CG  PRO    58      57.020  75.090  66.420  1.00  0.00            
ATOM    669  HG1 PRO    58      57.770  75.500  65.740  1.00  0.00            
ATOM    670  HG2 PRO    58      56.080  75.300  65.910  1.00  0.00            
ATOM    671  CB  PRO    58      57.280  73.580  66.730  1.00  0.00            
ATOM    672  HB1 PRO    58      58.320  73.490  67.050  1.00  0.00            
ATOM    673  HB2 PRO    58      57.070  72.980  65.850  1.00  0.00            
ATOM    674  CA  PRO    58      56.330  73.390  67.910  1.00  0.00            
ATOM    675  HA  PRO    58      55.310  73.170  67.600  1.00  0.00            
ATOM    676  C   PRO    58      56.970  72.260  68.670  1.00  0.00            
ATOM    677  O   PRO    58      57.770  72.410  69.540  1.00  0.00            
ATOM    678  N   HYP    59      56.670  71.030  68.310  1.00  0.00            
ATOM    679  CD2 HYP    59      55.640  70.520  67.400  1.00  0.00            
ATOM    680 1HD2 HYP    59      55.960  70.720  66.380  1.00  0.00            
ATOM    681 2HD2 HYP    59      54.670  70.970  67.620  1.00  0.00            
ATOM    682  CG  HYP    59      55.620  69.020  67.630  1.00  0.00            
ATOM    683  HG  HYP    59      55.240  68.590  66.710  1.00  0.00            
ATOM    684  OD1 HYP    59      54.830  68.760  68.760  1.00  0.00            
ATOM    685  HD1 HYP    59      54.760  67.800  68.820  1.00  0.00            
ATOM    686  CB  HYP    59      57.110  68.770  67.720  1.00  0.00            
ATOM    687  HB1 HYP    59      57.600  68.820  66.760  1.00  0.00            
ATOM    688  HB2 HYP    59      57.210  67.780  68.170  1.00  0.00            
ATOM    689  CA  HYP    59      57.600  69.890  68.610  1.00  0.00            
ATOM    690  HA  HYP    59      57.410  69.740  69.670  1.00  0.00            
ATOM    691  C   HYP    59      59.160  70.190  68.480  1.00  0.00            
ATOM    692  O   HYP    59      59.520  70.880  67.520  1.00  0.00            
ATOM    693  N   GLY    60      60.020  69.710  69.430  1.00  0.00            
ATOM    694  H   GLY    60      59.540  69.210  70.160  1.00  0.00            
ATOM    695  CA  GLY    60      61.440  69.790  69.360  1.00  0.00            
ATOM    696  HA1 GLY    60      61.830  69.450  70.320  1.00  0.00            
ATOM    697  HA2 GLY    60      61.650  70.860  69.290  1.00  0.00            
ATOM    698  C   GLY    60      62.260  69.090  68.240  1.00  0.00            
ATOM    699  O   GLY    60      61.640  68.390  67.420  1.00  0.00            
ATOM    700  N   PRO    61      63.620  69.170  68.240  1.00  0.00            
ATOM    701  CD  PRO    61      64.390  70.070  69.080  1.00  0.00            
ATOM    702  HD1 PRO    61      64.890  69.510  69.870  1.00  0.00            
ATOM    703  HD2 PRO    61      63.790  70.870  69.510  1.00  0.00            
ATOM    704  CG  PRO    61      65.360  70.630  68.070  1.00  0.00            
ATOM    705  HG1 PRO    61      66.190  71.160  68.510  1.00  0.00            
ATOM    706  HG2 PRO    61      64.870  71.200  67.270  1.00  0.00            
ATOM    707  CB  PRO    61      65.840  69.300  67.400  1.00  0.00            
ATOM    708  HB1 PRO    61      66.380  68.770  68.190  1.00  0.00            
ATOM    709  HB2 PRO    61      66.340  69.410  66.440  1.00  0.00            
ATOM    710  CA  PRO    61      64.520  68.550  67.280  1.00  0.00            
ATOM    711  HA  PRO    61      64.100  68.810  66.310  1.00  0.00            
ATOM    712  C   PRO    61      64.650  67.050  67.640  1.00  0.00            
ATOM    713  O   PRO    61      64.400  66.700  68.790  1.00  0.00            
ATOM    714  N   HYP    62      65.140  66.200  66.710  1.00  0.00            
ATOM    715  CD2 HYP    62      65.370  66.560  65.390  1.00  0.00            
ATOM    716 1HD2 HYP    62      66.220  67.260  65.420  1.00  0.00            
ATOM    717 2HD2 HYP    62      64.560  67.050  64.860  1.00  0.00            
ATOM    718  CG  HYP    62      65.920  65.330  64.610  1.00  0.00            
ATOM    719  HG  HYP    62      67.000  65.240  64.740  1.00  0.00            
ATOM    720  OD1 HYP    62      65.670  65.200  63.270  1.00  0.00            
ATOM    721  HD1 HYP    62      64.730  65.380  63.180  1.00  0.00            
ATOM    722  CB  HYP    62      65.430  64.150  65.430  1.00  0.00            
ATOM    723  HB1 HYP    62      66.050  63.270  65.590  1.00  0.00            
ATOM    724  HB2 HYP    62      64.430  63.860  65.090  1.00  0.00            
ATOM    725  CA  HYP    62      65.260  64.800  66.810  1.00  0.00            
ATOM    726  HA  HYP    62      64.330  64.450  67.250  1.00  0.00            
ATOM    727  C   HYP    62      66.500  64.520  67.670  1.00  0.00            
ATOM    728  O   HYP    62      67.560  65.150  67.760  1.00  0.00            
ATOM    729  N   GLY    63      66.310  63.420  68.370  1.00  0.00            
ATOM    730  H   GLY    63      65.400  62.990  68.410  1.00  0.00            
ATOM    731  CA  GLY    63      67.280  62.840  69.280  1.00  0.00            
ATOM    732  HA1 GLY    63      66.880  61.910  69.690  1.00  0.00            
ATOM    733  HA2 GLY    63      67.460  63.470  70.150  1.00  0.00            
ATOM    734  C   GLY    63      68.690  62.500  68.720  1.00  0.00            
ATOM    735  O   GLY    63      68.820  62.480  67.470  1.00  0.00            
ATOM    736  N   PRO    64      69.680  62.440  69.590  1.00  0.00            
ATOM    737  CD  PRO    64      69.790  62.860  70.960  1.00  0.00            
ATOM    738  HD1 PRO    64      69.170  62.230  71.600  1.00  0.00            
ATOM    739  HD2 PRO    64      69.400  63.870  71.080  1.00  0.00            
ATOM    740  CG  PRO    64      71.230  62.870  71.400  1.00  0.00            
ATOM    741  HG1 PRO    64      71.420  62.550  72.420  1.00  0.00            
ATOM    742  HG2 PRO    64      71.600  63.900  71.340  1.00  0.00            
ATOM    743  CB  PRO    64      71.870  61.880  70.430  1.00  0.00            
ATOM    744  HB1 PRO    64      71.700  60.860  70.790  1.00  0.00            
ATOM    745  HB2 PRO    64      72.920  61.980  70.160  1.00  0.00            
ATOM    746  CA  PRO    64      70.980  61.960  69.130  1.00  0.00            
ATOM    747  HA  PRO    64      71.420  62.700  68.460  1.00  0.00            
ATOM    748  C   PRO    64      70.860  60.470  68.530  1.00  0.00            
ATOM    749  O   PRO    64      69.960  59.670  68.850  1.00  0.00            
ATOM    750  N   HYP    65      71.900  60.080  67.780  1.00  0.00            
ATOM    751  CD2 HYP    65      73.040  60.800  67.280  1.00  0.00            
ATOM    752 1HD2 HYP    65      73.510  61.440  68.020  1.00  0.00            
ATOM    753 2HD2 HYP    65      72.920  61.280  66.310  1.00  0.00            
ATOM    754  CG  HYP    65      74.100  59.760  67.050  1.00  0.00            
ATOM    755  HG  HYP    65      74.510  59.570  68.030  1.00  0.00            
ATOM    756  OD1 HYP    65      75.060  60.310  66.150  1.00  0.00            
ATOM    757  HD1 HYP    65      74.650  60.880  65.490  1.00  0.00            
ATOM    758  CB  HYP    65      73.280  58.600  66.480  1.00  0.00            
ATOM    759  HB1 HYP    65      73.840  57.670  66.590  1.00  0.00            
ATOM    760  HB2 HYP    65      73.060  58.770  65.430  1.00  0.00            
ATOM    761  CA  HYP    65      72.040  58.630  67.370  1.00  0.00            
ATOM    762  HA  HYP    65      71.160  58.310  66.810  1.00  0.00            
ATOM    763  C   HYP    65      72.210  57.740  68.550  1.00  0.00            
ATOM    764  O   HYP    65      72.710  58.220  69.560  1.00  0.00            
ATOM    765  N   GLY    66      71.890  56.400  68.460  1.00  0.00            
ATOM    766  H   GLY    66      71.580  56.120  67.540  1.00  0.00            
ATOM    767  CA  GLY    66      71.800  55.420  69.570  1.00  0.00            
ATOM    768  HA1 GLY    66      71.160  54.630  69.190  1.00  0.00            
ATOM    769  HA2 GLY    66      71.250  55.940  70.350  1.00  0.00            
ATOM    770  C   GLY    66      73.210  54.930  69.970  1.00  0.00            
ATOM    771  O   GLY    66      74.180  55.280  69.310  1.00  0.00            
ATOM    772  N   PRO    67      73.330  54.180  71.080  1.00  0.00            
ATOM    773  CD  PRO    67      72.200  53.910  71.930  1.00  0.00            
ATOM    774  HD1 PRO    67      71.520  53.390  71.250  1.00  0.00            
ATOM    775  HD2 PRO    67      71.690  54.790  72.320  1.00  0.00            
ATOM    776  CG  PRO    67      72.710  53.020  73.060  1.00  0.00            
ATOM    777  HG1 PRO    67      72.500  51.990  72.780  1.00  0.00            
ATOM    778  HG2 PRO    67      72.200  53.200  74.020  1.00  0.00            
ATOM    779  CB  PRO    67      74.240  53.230  73.050  1.00  0.00            
ATOM    780  HB1 PRO    67      74.770  52.350  73.420  1.00  0.00            
ATOM    781  HB2 PRO    67      74.380  54.160  73.600  1.00  0.00            
ATOM    782  CA  PRO    67      74.560  53.600  71.550  1.00  0.00            
ATOM    783  HA  PRO    67      75.360  54.340  71.520  1.00  0.00            
ATOM    784  C   PRO    67      74.920  52.370  70.660  1.00  0.00            
ATOM    785  O   PRO    67      74.040  51.820  69.940  1.00  0.00            
ATOM    786  N   HYP    68      76.190  51.930  70.670  1.00  0.00            
ATOM    787  CD2 HYP    68      77.330  52.520  71.390  1.00  0.00            
ATOM    788 1HD2 HYP    68      77.140  52.900  72.400  1.00  0.00            
ATOM    789 2HD2 HYP    68      77.730  53.400  70.890  1.00  0.00            
ATOM    790  CG  HYP    68      78.350  51.380  71.440  1.00  0.00            
ATOM    791  HG  HYP    68      78.050  50.540  72.080  1.00  0.00            
ATOM    792  OD1 HYP    68      79.530  51.930  71.860  1.00  0.00            
ATOM    793  HD1 HYP    68      79.460  52.880  71.970  1.00  0.00            
ATOM    794  CB  HYP    68      78.240  50.850  70.020  1.00  0.00            
ATOM    795  HB1 HYP    68      78.630  49.840  69.970  1.00  0.00            
ATOM    796  HB2 HYP    68      78.760  51.460  69.280  1.00  0.00            
ATOM    797  CA  HYP    68      76.740  50.960  69.740  1.00  0.00            
ATOM    798  HA  HYP    68      76.640  51.370  68.740  1.00  0.00            
ATOM    799  C   HYP    68      76.110  49.550  69.890  1.00  0.00            
ATOM    800  O   HYP    68      75.610  49.140  70.930  1.00  0.00            
ATOM    801  N   GLY    69      76.160  48.840  68.840  1.00  0.00            
ATOM    802  H   GLY    69      76.520  49.340  68.030  1.00  0.00            
ATOM    803  CA  GLY    69      75.490  47.550  68.630  1.00  0.00            
ATOM    804  HA1 GLY    69      75.440  47.300  67.570  1.00  0.00            
ATOM    805  HA2 GLY    69      74.440  47.690  68.920  1.00  0.00            
ATOM    806  C   GLY    69      76.080  46.410  69.420  1.00  0.00            
ATOM    807  O   GLY    69      77.180  46.450  69.950  1.00  0.00            
ATOM    808  N   PRO    70      75.410  45.250  69.450  1.00  0.00            
ATOM    809  CD  PRO    70      74.070  45.060  69.000  1.00  0.00            
ATOM    810  HD1 PRO    70      74.120  44.890  67.920  1.00  0.00            
ATOM    811  HD2 PRO    70      73.430  45.920  69.190  1.00  0.00            
ATOM    812  CG  PRO    70      73.550  43.900  69.790  1.00  0.00            
ATOM    813  HG1 PRO    70      72.900  43.270  69.180  1.00  0.00            
ATOM    814  HG2 PRO    70      73.200  44.190  70.780  1.00  0.00            
ATOM    815  CB  PRO    70      74.860  43.010  69.960  1.00  0.00            
ATOM    816  HB1 PRO    70      75.000  42.540  68.980  1.00  0.00            
ATOM    817  HB2 PRO    70      74.850  42.280  70.770  1.00  0.00            
ATOM    818  CA  PRO    70      75.860  44.060  70.120  1.00  0.00            
ATOM    819  HA  PRO    70      75.900  44.290  71.180  1.00  0.00            
ATOM    820  C   PRO    70      77.290  43.490  69.760  1.00  0.00            
ATOM    821  O   PRO    70      77.530  43.500  68.580  1.00  0.00            
ATOM    822  N   HYP    71      78.110  42.960  70.660  1.00  0.00            
ATOM    823  CD2 HYP    71      77.810  42.920  72.070  1.00  0.00            
ATOM    824 1HD2 HYP    71      77.190  42.040  72.220  1.00  0.00            
ATOM    825 2HD2 HYP    71      77.260  43.750  72.510  1.00  0.00            
ATOM    826  CG  HYP    71      79.160  42.860  72.740  1.00  0.00            
ATOM    827  HG  HYP    71      79.190  42.280  73.660  1.00  0.00            
ATOM    828  OD1 HYP    71      79.580  44.270  73.000  1.00  0.00            
ATOM    829  HD1 HYP    71      78.830  44.860  72.890  1.00  0.00            
ATOM    830  CB  HYP    71      80.020  42.140  71.750  1.00  0.00            
ATOM    831  HB1 HYP    71      79.820  41.070  71.730  1.00  0.00            
ATOM    832  HB2 HYP    71      81.050  42.480  71.870  1.00  0.00            
ATOM    833  CA  HYP    71      79.430  42.530  70.390  1.00  0.00            
ATOM    834  HA  HYP    71      80.000  43.420  70.080  1.00  0.00            
ATOM    835  C   HYP    71      79.500  41.400  69.300  1.00  0.00            
ATOM    836  O   HYP    71      78.710  40.510  69.210  1.00  0.00            
ATOM    837  N   GLY    72      80.540  41.420  68.530  1.00  0.00            
ATOM    838  H   GLY    72      81.070  42.280  68.550  1.00  0.00            
ATOM    839  CA  GLY    72      80.670  40.580  67.330  1.00  0.00            
ATOM    840  HA1 GLY    72      81.630  40.850  66.880  1.00  0.00            
ATOM    841  HA2 GLY    72      79.840  40.770  66.650  1.00  0.00            
ATOM    842  C   GLY    72      80.880  39.050  67.630  1.00  0.00            
ATOM    843  O   GLY    72      81.030  38.630  68.810  1.00  0.00            
ATOM    844  N   PRO    73      80.970  38.260  66.530  1.00  0.00            
ATOM    845  CD  PRO    73      80.610  38.600  65.170  1.00  0.00            
ATOM    846  HD1 PRO    73      81.190  39.470  64.870  1.00  0.00            
ATOM    847  HD2 PRO    73      79.550  38.880  65.140  1.00  0.00            
ATOM    848  CG  PRO    73      80.760  37.400  64.320  1.00  0.00            
ATOM    849  HG1 PRO    73      81.800  37.290  64.010  1.00  0.00            
ATOM    850  HG2 PRO    73      80.170  37.410  63.400  1.00  0.00            
ATOM    851  CB  PRO    73      80.410  36.300  65.330  1.00  0.00            
ATOM    852  HB1 PRO    73      80.790  35.310  65.070  1.00  0.00            
ATOM    853  HB2 PRO    73      79.340  36.270  65.520  1.00  0.00            
ATOM    854  CA  PRO    73      81.070  36.760  66.630  1.00  0.00            
ATOM    855  HA  PRO    73      80.440  36.390  67.440  1.00  0.00            
ATOM    856  C   PRO    73      82.540  36.360  66.660  1.00  0.00            
ATOM    857  O   PRO    73      83.410  37.200  66.490  1.00  0.00            
ATOM    858  N   HYP    74      82.830  35.110  67.050  1.00  0.00            
ATOM    859  CD2 HYP    74      82.020  34.000  67.440  1.00  0.00            
ATOM    860 1HD2 HYP    74      81.710  33.400  66.590  1.00  0.00            
ATOM    861 2HD2 HYP    74      81.120  34.290  67.980  1.00  0.00            
ATOM    862  CG  HYP    74      82.790  33.090  68.310  1.00  0.00            
ATOM    863  HG  HYP    74      82.490  32.050  68.260  1.00  0.00            
ATOM    864  OD1 HYP    74      82.980  33.540  69.670  1.00  0.00            
ATOM    865  HD1 HYP    74      82.120  33.630  70.080  1.00  0.00            
ATOM    866  CB  HYP    74      84.140  33.270  67.620  1.00  0.00            
ATOM    867  HB1 HYP    74      84.260  32.500  66.850  1.00  0.00            
ATOM    868  HB2 HYP    74      84.920  33.260  68.390  1.00  0.00            
ATOM    869  CA  HYP    74      84.180  34.670  67.030  1.00  0.00            
ATOM    870  HA  HYP    74      84.700  35.230  67.810  1.00  0.00            
ATOM    871  C   HYP    74      84.850  34.710  65.670  1.00  0.00            
ATOM    872  O   HYP    74      84.310  34.380  64.590  1.00  0.00            
ATOM    873  N   GLY    75      86.180  34.980  65.740  1.00  0.00            
ATOM    874  H   GLY    75      86.580  35.160  66.650  1.00  0.00            
ATOM    875  CA  GLY    75      87.010  35.110  64.550  1.00  0.00            
ATOM    876  HA1 GLY    75      87.930  35.660  64.750  1.00  0.00            
ATOM    877  HA2 GLY    75      86.460  35.750  63.850  1.00  0.00            
ATOM    878  C   GLY    75      87.230  33.830  63.730  1.00  0.00            
ATOM    879  O   GLY    75      86.850  32.750  64.270  1.00  0.00            
ATOM    880  N   PRO    76      87.780  33.840  62.490  1.00  0.00            
ATOM    881  CD  PRO    76      88.070  35.060  61.770  1.00  0.00            
ATOM    882  HD1 PRO    76      89.070  35.410  62.040  1.00  0.00            
ATOM    883  HD2 PRO    76      87.470  35.920  62.040  1.00  0.00            
ATOM    884  CG  PRO    76      88.030  34.590  60.260  1.00  0.00            
ATOM    885  HG1 PRO    76      88.520  35.230  59.530  1.00  0.00            
ATOM    886  HG2 PRO    76      87.000  34.660  59.910  1.00  0.00            
ATOM    887  CB  PRO    76      88.540  33.160  60.290  1.00  0.00            
ATOM    888  HB1 PRO    76      89.630  33.190  60.250  1.00  0.00            
ATOM    889  HB2 PRO    76      88.240  32.620  59.400  1.00  0.00            
ATOM    890  CA  PRO    76      87.960  32.640  61.640  1.00  0.00            
ATOM    891  HA  PRO    76      86.940  32.290  61.520  1.00  0.00            
ATOM    892  C   PRO    76      88.840  31.540  62.290  1.00  0.00            
ATOM    893  O   PRO    76      89.580  31.820  63.300  1.00  0.00            
ATOM    894  N   HYP    77      88.670  30.320  61.810  1.00  0.00            
ATOM    895  CD2 HYP    77      87.660  29.750  60.990  1.00  0.00            
ATOM    896 1HD2 HYP    77      88.060  29.810  59.980  1.00  0.00            
ATOM    897 2HD2 HYP    77      86.640  30.130  61.110  1.00  0.00            
ATOM    898  CG  HYP    77      87.620  28.250  61.320  1.00  0.00            
ATOM    899  HG  HYP    77      87.310  27.720  60.420  1.00  0.00            
ATOM    900  OD1 HYP    77      86.780  27.930  62.470  1.00  0.00            
ATOM    901  HD1 HYP    77      85.850  28.140  62.380  1.00  0.00            
ATOM    902  CB  HYP    77      89.030  27.930  61.610  1.00  0.00            
ATOM    903  HB1 HYP    77      89.560  27.730  60.680  1.00  0.00            
ATOM    904  HB2 HYP    77      89.330  27.080  62.220  1.00  0.00            
ATOM    905  CA  HYP    77      89.490  29.220  62.350  1.00  0.00            
ATOM    906  HA  HYP    77      89.490  29.130  63.440  1.00  0.00            
ATOM    907  C   HYP    77      90.930  29.490  61.970  1.00  0.00            
ATOM    908  O   HYP    77      91.220  29.970  60.860  1.00  0.00            
ATOM    909  N   GLY    78      91.860  29.040  62.840  1.00  0.00            
ATOM    910  H   GLY    78      91.600  28.620  63.720  1.00  0.00            
ATOM    911  CA  GLY    78      93.300  29.100  62.630  1.00  0.00            
ATOM    912  HA1 GLY    78      93.780  28.750  63.550  1.00  0.00            
ATOM    913  HA2 GLY    78      93.510  30.160  62.610  1.00  0.00            
ATOM    914  C   GLY    78      93.830  28.440  61.390  1.00  0.00            
ATOM    915  O   GLY    78      93.140  27.620  60.830  1.00  0.00            
ATOM    916  N   PRO    79      95.020  28.810  60.880  1.00  0.00            
ATOM    917  CD  PRO    79      95.910  29.830  61.370  1.00  0.00            
ATOM    918  HD1 PRO    79      96.010  29.690  62.450  1.00  0.00            
ATOM    919  HD2 PRO    79      95.430  30.800  61.230  1.00  0.00            
ATOM    920  CG  PRO    79      97.240  29.760  60.580  1.00  0.00            
ATOM    921  HG1 PRO    79      97.930  29.190  61.200  1.00  0.00            
ATOM    922  HG2 PRO    79      97.690  30.720  60.290  1.00  0.00            
ATOM    923  CB  PRO    79      96.920  28.900  59.360  1.00  0.00            
ATOM    924  HB1 PRO    79      97.720  28.200  59.120  1.00  0.00            
ATOM    925  HB2 PRO    79      96.720  29.460  58.450  1.00  0.00            
ATOM    926  CA  PRO    79      95.670  28.130  59.850  1.00  0.00            
ATOM    927  HA  PRO    79      94.930  28.090  59.050  1.00  0.00            
ATOM    928  C   PRO    79      96.010  26.600  60.240  1.00  0.00            
ATOM    929  O   PRO    79      96.370  26.370  61.390  1.00  0.00            
ATOM    930  N   HYP    80      96.080  25.590  59.300  1.00  0.00            
ATOM    931  CD2 HYP    80      95.890  25.770  57.840  1.00  0.00            
ATOM    932 1HD2 HYP    80      96.730  26.370  57.470  1.00  0.00            
ATOM    933 2HD2 HYP    80      95.020  26.380  57.610  1.00  0.00            
ATOM    934  CG  HYP    80      95.690  24.420  57.300  1.00  0.00            
ATOM    935  HG  HYP    80      95.970  24.360  56.250  1.00  0.00            
ATOM    936  OD1 HYP    80      94.400  23.910  57.290  1.00  0.00            
ATOM    937  HD1 HYP    80      93.990  24.270  56.500  1.00  0.00            
ATOM    938  CB  HYP    80      96.620  23.630  58.220  1.00  0.00            
ATOM    939  HB1 HYP    80      97.620  23.670  57.770  1.00  0.00            
ATOM    940  HB2 HYP    80      96.230  22.620  58.250  1.00  0.00            
ATOM    941  CA  HYP    80      96.570  24.280  59.580  1.00  0.00            
ATOM    942  HA  HYP    80      95.870  23.620  60.090  1.00  0.00            
ATOM    943  C   HYP    80      97.980  24.190  60.090  1.00  0.00            
ATOM    944  O   HYP    80      98.850  24.970  59.740  1.00  0.00            
ATOM    945  N   GLY    81      98.110  23.190  60.990  1.00  0.00            
ATOM    946  H   GLY    81      97.300  22.630  61.190  1.00  0.00            
ATOM    947  CA  GLY    81      99.470  22.660  61.320  1.00  0.00            
ATOM    948  HA1 GLY    81      99.570  22.530  62.400  1.00  0.00            
ATOM    949  HA2 GLY    81     100.250  23.370  61.030  1.00  0.00            
ATOM    950  C   GLY    81      99.710  21.370  60.560  1.00  0.00            
ATOM    951  O   GLY    81      99.000  21.140  59.600  1.00  0.00            
ATOM    952  N   NH2    82     100.620  20.540  60.990  1.00  0.00            
ATOM    953  H1  NH2    82     101.160  20.720  61.830  1.00  0.00            
ATOM    954  H2  NH2    82     100.900  19.720  60.450  1.00  0.00            
ATOM    955  CH3 ACE    83      35.600 110.990  70.730  1.00  0.00            
ATOM    956 1HH3 ACE    83      36.620 111.250  70.990  1.00  0.00            
ATOM    957 2HH3 ACE    83      35.170 111.520  69.870  1.00  0.00            
ATOM    958 3HH3 ACE    83      34.870 111.370  71.440  1.00  0.00            
ATOM    959  C   ACE    83      35.400 109.470  70.610  1.00  0.00            
ATOM    960  O   ACE    83      34.970 108.900  71.610  1.00  0.00            
ATOM    961  N   PRO    84      35.720 108.830  69.530  1.00  0.00            
ATOM    962  CD  PRO    84      36.000 109.280  68.190  1.00  0.00            
ATOM    963  HD1 PRO    84      37.090 109.260  68.140  1.00  0.00            
ATOM    964  HD2 PRO    84      35.580 110.240  67.900  1.00  0.00            
ATOM    965  CG  PRO    84      35.360 108.230  67.290  1.00  0.00            
ATOM    966  HG1 PRO    84      35.850 108.240  66.310  1.00  0.00            
ATOM    967  HG2 PRO    84      34.290 108.420  67.260  1.00  0.00            
ATOM    968  CB  PRO    84      35.780 107.000  68.000  1.00  0.00            
ATOM    969  HB1 PRO    84      36.830 106.800  67.760  1.00  0.00            
ATOM    970  HB2 PRO    84      35.170 106.180  67.600  1.00  0.00            
ATOM    971  CA  PRO    84      35.600 107.400  69.480  1.00  0.00            
ATOM    972  HA  PRO    84      34.610 107.040  69.780  1.00  0.00            
ATOM    973  C   PRO    84      36.620 106.640  70.250  1.00  0.00            
ATOM    974  O   PRO    84      37.710 107.110  70.530  1.00  0.00            
ATOM    975  N   HYP    85      36.390 105.420  70.590  1.00  0.00            
ATOM    976  CD2 HYP    85      35.100 104.810  70.630  1.00  0.00            
ATOM    977 1HD2 HYP    85      34.900 104.220  69.730  1.00  0.00            
ATOM    978 2HD2 HYP    85      34.220 105.450  70.680  1.00  0.00            
ATOM    979  CG  HYP    85      35.200 103.760  71.740  1.00  0.00            
ATOM    980  HG  HYP    85      34.480 102.980  71.490  1.00  0.00            
ATOM    981  OD1 HYP    85      34.940 104.390  72.960  1.00  0.00            
ATOM    982  HD1 HYP    85      33.990 104.380  73.100  1.00  0.00            
ATOM    983  CB  HYP    85      36.700 103.260  71.580  1.00  0.00            
ATOM    984  HB1 HYP    85      36.800 102.490  70.810  1.00  0.00            
ATOM    985  HB2 HYP    85      37.120 102.870  72.510  1.00  0.00            
ATOM    986  CA  HYP    85      37.400 104.540  71.250  1.00  0.00            
ATOM    987  HA  HYP    85      37.800 105.060  72.110  1.00  0.00            
ATOM    988  C   HYP    85      38.600 104.360  70.430  1.00  0.00            
ATOM    989  O   HYP    85      38.460 104.150  69.230  1.00  0.00            
ATOM    990  N   GLY    86      39.770 104.320  71.100  1.00  0.00            
ATOM    991  H   GLY    86      39.770 104.550  72.090  1.00  0.00            
ATOM    992  CA  GLY    86      41.140 104.030  70.570  1.00  0.00            
ATOM    993  HA1 GLY    86      41.960 104.120  71.280  1.00  0.00            
ATOM    994  HA2 GLY    86      41.360 104.790  69.820  1.00  0.00            
ATOM    995  C   GLY    86      41.220 102.690  69.830  1.00  0.00            
ATOM    996  O   GLY    86      40.400 101.810  70.010  1.00  0.00            
ATOM    997  N   PRO    87      42.320 102.450  69.030  1.00  0.00            
ATOM    998  CD  PRO    87      43.330 103.420  68.670  1.00  0.00            
ATOM    999  HD1 PRO    87      43.740 103.960  69.530  1.00  0.00            
ATOM   1000  HD2 PRO    87      42.980 104.150  67.940  1.00  0.00            
ATOM   1001  CG  PRO    87      44.520 102.690  68.090  1.00  0.00            
ATOM   1002  HG1 PRO    87      45.180 102.370  68.900  1.00  0.00            
ATOM   1003  HG2 PRO    87      44.950 103.360  67.350  1.00  0.00            
ATOM   1004  CB  PRO    87      43.770 101.480  67.400  1.00  0.00            
ATOM   1005  HB1 PRO    87      44.490 100.670  67.240  1.00  0.00            
ATOM   1006  HB2 PRO    87      43.400 101.700  66.400  1.00  0.00            
ATOM   1007  CA  PRO    87      42.580 101.230  68.370  1.00  0.00            
ATOM   1008  HA  PRO    87      41.700 100.920  67.800  1.00  0.00            
ATOM   1009  C   PRO    87      42.920 100.140  69.410  1.00  0.00            
ATOM   1010  O   PRO    87      43.520 100.330  70.470  1.00  0.00            
ATOM   1011  N   HYP    88      42.640  98.860  69.020  1.00  0.00            
ATOM   1012  CD2 HYP    88      41.950  98.450  67.800  1.00  0.00            
ATOM   1013 1HD2 HYP    88      42.700  98.490  67.010  1.00  0.00            
ATOM   1014 2HD2 HYP    88      41.130  99.120  67.550  1.00  0.00            
ATOM   1015  CG  HYP    88      41.600  96.990  68.080  1.00  0.00            
ATOM   1016  HG  HYP    88      41.480  96.430  67.160  1.00  0.00            
ATOM   1017  OD1 HYP    88      40.420  96.830  68.840  1.00  0.00            
ATOM   1018  HD1 HYP    88      40.360  95.990  69.300  1.00  0.00            
ATOM   1019  CB  HYP    88      42.820  96.430  68.850  1.00  0.00            
ATOM   1020  HB1 HYP    88      43.600  95.980  68.230  1.00  0.00            
ATOM   1021  HB2 HYP    88      42.420  95.620  69.460  1.00  0.00            
ATOM   1022  CA  HYP    88      43.220  97.690  69.700  1.00  0.00            
ATOM   1023  HA  HYP    88      42.830  97.760  70.710  1.00  0.00            
ATOM   1024  C   HYP    88      44.740  97.690  69.830  1.00  0.00            
ATOM   1025  O   HYP    88      45.450  98.100  68.880  1.00  0.00            
ATOM   1026  N   GLY    89      45.290  97.220  70.970  1.00  0.00            
ATOM   1027  H   GLY    89      44.650  96.940  71.700  1.00  0.00            
ATOM   1028  CA  GLY    89      46.690  97.290  71.350  1.00  0.00            
ATOM   1029  HA1 GLY    89      46.890  96.940  72.370  1.00  0.00            
ATOM   1030  HA2 GLY    89      46.890  98.350  71.470  1.00  0.00            
ATOM   1031  C   GLY    89      47.630  96.510  70.450  1.00  0.00            
ATOM   1032  O   GLY    89      47.200  95.800  69.560  1.00  0.00            
ATOM   1033  N   PRO    90      48.970  96.480  70.790  1.00  0.00            
ATOM   1034  CD  PRO    90      49.620  97.460  71.700  1.00  0.00            
ATOM   1035  HD1 PRO    90      49.680  97.000  72.690  1.00  0.00            
ATOM   1036  HD2 PRO    90      49.060  98.380  71.520  1.00  0.00            
ATOM   1037  CG  PRO    90      50.990  97.630  71.090  1.00  0.00            
ATOM   1038  HG1 PRO    90      51.720  97.930  71.840  1.00  0.00            
ATOM   1039  HG2 PRO    90      50.870  98.250  70.200  1.00  0.00            
ATOM   1040  CB  PRO    90      51.300  96.190  70.700  1.00  0.00            
ATOM   1041  HB1 PRO    90      51.660  95.570  71.530  1.00  0.00            
ATOM   1042  HB2 PRO    90      52.050  96.280  69.920  1.00  0.00            
ATOM   1043  CA  PRO    90      49.960  95.730  70.060  1.00  0.00            
ATOM   1044  HA  PRO    90      49.940  96.020  69.010  1.00  0.00            
ATOM   1045  C   PRO    90      49.850  94.180  70.240  1.00  0.00            
ATOM   1046  O   PRO    90      49.500  93.740  71.350  1.00  0.00            
ATOM   1047  N   HYP    91      50.200  93.450  69.190  1.00  0.00            
ATOM   1048  CD2 HYP    91      50.390  93.870  67.790  1.00  0.00            
ATOM   1049 1HD2 HYP    91      51.420  94.200  67.610  1.00  0.00            
ATOM   1050 2HD2 HYP    91      49.710  94.680  67.510  1.00  0.00            
ATOM   1051  CG  HYP    91      50.180  92.620  66.920  1.00  0.00            
ATOM   1052  HG  HYP    91      50.810  92.620  66.040  1.00  0.00            
ATOM   1053  OD1 HYP    91      48.790  92.380  66.630  1.00  0.00            
ATOM   1054  HD1 HYP    91      48.520  93.250  66.320  1.00  0.00            
ATOM   1055  CB  HYP    91      50.620  91.540  67.890  1.00  0.00            
ATOM   1056  HB1 HYP    91      51.710  91.520  67.940  1.00  0.00            
ATOM   1057  HB2 HYP    91      50.200  90.580  67.610  1.00  0.00            
ATOM   1058  CA  HYP    91      50.250  92.030  69.290  1.00  0.00            
ATOM   1059  HA  HYP    91      49.270  91.680  69.620  1.00  0.00            
ATOM   1060  C   HYP    91      51.110  91.560  70.450  1.00  0.00            
ATOM   1061  O   HYP    91      52.210  92.080  70.580  1.00  0.00            
ATOM   1062  N   GLY    92      50.520  90.650  71.290  1.00  0.00            
ATOM   1063  H   GLY    92      49.680  90.280  70.880  1.00  0.00            
ATOM   1064  CA  GLY    92      51.000  90.130  72.580  1.00  0.00            
ATOM   1065  HA1 GLY    92      50.350  89.330  72.920  1.00  0.00            
ATOM   1066  HA2 GLY    92      50.980  91.010  73.220  1.00  0.00            
ATOM   1067  C   GLY    92      52.450  89.620  72.700  1.00  0.00            
ATOM   1068  O   GLY    92      53.120  89.340  71.670  1.00  0.00            
ATOM   1069  N   PRO    93      52.910  89.370  73.980  1.00  0.00            
ATOM   1070  CD  PRO    93      52.370  89.850  75.290  1.00  0.00            
ATOM   1071  HD1 PRO    93      51.660  89.080  75.610  1.00  0.00            
ATOM   1072  HD2 PRO    93      51.990  90.860  75.150  1.00  0.00            
ATOM   1073  CG  PRO    93      53.590  89.720  76.160  1.00  0.00            
ATOM   1074  HG1 PRO    93      53.370  89.490  77.200  1.00  0.00            
ATOM   1075  HG2 PRO    93      54.210  90.610  76.090  1.00  0.00            
ATOM   1076  CB  PRO    93      54.400  88.600  75.560  1.00  0.00            
ATOM   1077  HB1 PRO    93      54.010  87.670  75.980  1.00  0.00            
ATOM   1078  HB2 PRO    93      55.460  88.630  75.830  1.00  0.00            
ATOM   1079  CA  PRO    93      54.220  88.690  74.100  1.00  0.00            
ATOM   1080  HA  PRO    93      54.970  89.310  73.600  1.00  0.00            
ATOM   1081  C   PRO    93      54.100  87.270  73.540  1.00  0.00            
ATOM   1082  O   PRO    93      52.980  86.830  73.200  1.00  0.00            
ATOM   1083  N   HYP    94      55.200  86.480  73.430  1.00  0.00            
ATOM   1084  CD2 HYP    94      56.560  86.870  73.710  1.00  0.00            
ATOM   1085 1HD2 HYP    94      56.700  87.200  74.730  1.00  0.00            
ATOM   1086 2HD2 HYP    94      56.780  87.720  73.060  1.00  0.00            
ATOM   1087  CG  HYP    94      57.410  85.580  73.390  1.00  0.00            
ATOM   1088  HG  HYP    94      57.420  84.920  74.260  1.00  0.00            
ATOM   1089  OD1 HYP    94      58.720  85.820  72.950  1.00  0.00            
ATOM   1090  HD1 HYP    94      59.360  85.110  73.020  1.00  0.00            
ATOM   1091  CB  HYP    94      56.570  84.950  72.310  1.00  0.00            
ATOM   1092  HB1 HYP    94      56.760  83.890  72.160  1.00  0.00            
ATOM   1093  HB2 HYP    94      56.780  85.510  71.400  1.00  0.00            
ATOM   1094  CA  HYP    94      55.090  85.190  72.690  1.00  0.00            
ATOM   1095  HA  HYP    94      54.530  85.350  71.770  1.00  0.00            
ATOM   1096  C   HYP    94      54.460  84.050  73.510  1.00  0.00            
ATOM   1097  O   HYP    94      54.160  84.260  74.690  1.00  0.00            
ATOM   1098  N   GLY    95      54.240  82.920  72.930  1.00  0.00            
ATOM   1099  H   GLY    95      54.430  82.970  71.940  1.00  0.00            
ATOM   1100  CA  GLY    95      53.750  81.750  73.580  1.00  0.00            
ATOM   1101  HA1 GLY    95      53.460  81.050  72.800  1.00  0.00            
ATOM   1102  HA2 GLY    95      52.950  82.030  74.270  1.00  0.00            
ATOM   1103  C   GLY    95      54.840  80.940  74.380  1.00  0.00            
ATOM   1104  O   GLY    95      56.010  81.230  74.290  1.00  0.00            
ATOM   1105  N   PRO    96      54.430  80.000  75.240  1.00  0.00            
ATOM   1106  CD  PRO    96      53.070  79.500  75.410  1.00  0.00            
ATOM   1107  HD1 PRO    96      52.600  79.120  74.500  1.00  0.00            
ATOM   1108  HD2 PRO    96      52.450  80.330  75.750  1.00  0.00            
ATOM   1109  CG  PRO    96      53.140  78.460  76.550  1.00  0.00            
ATOM   1110  HG1 PRO    96      53.110  77.470  76.090  1.00  0.00            
ATOM   1111  HG2 PRO    96      52.310  78.740  77.210  1.00  0.00            
ATOM   1112  CB  PRO    96      54.590  78.650  77.120  1.00  0.00            
ATOM   1113  HB1 PRO    96      54.910  77.670  77.470  1.00  0.00            
ATOM   1114  HB2 PRO    96      54.510  79.230  78.050  1.00  0.00            
ATOM   1115  CA  PRO    96      55.380  79.190  76.050  1.00  0.00            
ATOM   1116  HA  PRO    96      56.220  79.810  76.360  1.00  0.00            
ATOM   1117  C   PRO    96      56.110  78.010  75.220  1.00  0.00            
ATOM   1118  O   PRO    96      55.620  77.650  74.170  1.00  0.00            
ATOM   1119  N   HYP    97      57.210  77.380  75.700  1.00  0.00            
ATOM   1120  CD2 HYP    97      57.850  77.530  77.020  1.00  0.00            
ATOM   1121 1HD2 HYP    97      57.400  76.800  77.690  1.00  0.00            
ATOM   1122 2HD2 HYP    97      57.850  78.490  77.530  1.00  0.00            
ATOM   1123  CG  HYP    97      59.280  77.230  76.790  1.00  0.00            
ATOM   1124  HG  HYP    97      59.840  76.930  77.670  1.00  0.00            
ATOM   1125  OD1 HYP    97      59.840  78.350  76.110  1.00  0.00            
ATOM   1126  HD1 HYP    97      60.800  78.360  76.100  1.00  0.00            
ATOM   1127  CB  HYP    97      59.140  75.970  75.900  1.00  0.00            
ATOM   1128  HB1 HYP    97      58.760  75.160  76.520  1.00  0.00            
ATOM   1129  HB2 HYP    97      60.130  75.790  75.470  1.00  0.00            
ATOM   1130  CA  HYP    97      58.040  76.390  74.930  1.00  0.00            
ATOM   1131  HA  HYP    97      58.510  76.920  74.110  1.00  0.00            
ATOM   1132  C   HYP    97      57.340  75.160  74.370  1.00  0.00            
ATOM   1133  O   HYP    97      56.260  74.820  74.820  1.00  0.00            
ATOM   1134  N   GLY    98      57.860  74.520  73.350  1.00  0.00            
ATOM   1135  H   GLY    98      58.750  74.860  73.020  1.00  0.00            
ATOM   1136  CA  GLY    98      57.380  73.280  72.740  1.00  0.00            
ATOM   1137  HA1 GLY    98      57.910  73.130  71.800  1.00  0.00            
ATOM   1138  HA2 GLY    98      56.310  73.310  72.530  1.00  0.00            
ATOM   1139  C   GLY    98      57.580  71.940  73.510  1.00  0.00            
ATOM   1140  O   GLY    98      58.460  71.960  74.330  1.00  0.00            
ATOM   1141  N   PRO    99      56.920  70.810  73.290  1.00  0.00            
ATOM   1142  CD  PRO    99      55.940  70.760  72.160  1.00  0.00            
ATOM   1143  HD1 PRO    99      56.390  70.980  71.190  1.00  0.00            
ATOM   1144  HD2 PRO    99      55.100  71.440  72.320  1.00  0.00            
ATOM   1145  CG  PRO    99      55.470  69.280  72.130  1.00  0.00            
ATOM   1146  HG1 PRO    99      56.000  68.680  71.400  1.00  0.00            
ATOM   1147  HG2 PRO    99      54.400  69.210  71.930  1.00  0.00            
ATOM   1148  CB  PRO    99      55.730  68.810  73.590  1.00  0.00            
ATOM   1149  HB1 PRO    99      55.920  67.770  73.850  1.00  0.00            
ATOM   1150  HB2 PRO    99      54.960  69.220  74.250  1.00  0.00            
ATOM   1151  CA  PRO    99      57.070  69.530  73.970  1.00  0.00            
ATOM   1152  HA  PRO    99      57.020  69.650  75.060  1.00  0.00            
ATOM   1153  C   PRO    99      58.340  68.780  73.380  1.00  0.00            
ATOM   1154  O   PRO    99      58.760  69.070  72.260  1.00  0.00            
ATOM   1155  N   HYP   100      58.850  67.720  74.030  1.00  0.00            
ATOM   1156  CD2 HYP   100      58.380  67.160  75.280  1.00  0.00            
ATOM   1157 1HD2 HYP   100      57.420  66.640  75.190  1.00  0.00            
ATOM   1158 2HD2 HYP   100      58.240  67.880  76.090  1.00  0.00            
ATOM   1159  CG  HYP   100      59.460  66.190  75.650  1.00  0.00            
ATOM   1160  HG  HYP   100      59.000  65.490  76.340  1.00  0.00            
ATOM   1161  OD1 HYP   100      60.480  66.930  76.270  1.00  0.00            
ATOM   1162  HD1 HYP   100      60.100  67.150  77.120  1.00  0.00            
ATOM   1163  CB  HYP   100      59.870  65.560  74.310  1.00  0.00            
ATOM   1164  HB1 HYP   100      59.070  64.860  74.040  1.00  0.00            
ATOM   1165  HB2 HYP   100      60.850  65.110  74.430  1.00  0.00            
ATOM   1166  CA  HYP   100      59.950  66.870  73.500  1.00  0.00            
ATOM   1167  HA  HYP   100      60.910  67.320  73.760  1.00  0.00            
ATOM   1168  C   HYP   100      59.850  66.490  71.980  1.00  0.00            
ATOM   1169  O   HYP   100      58.820  65.990  71.630  1.00  0.00            
ATOM   1170  N   GLY   101      60.890  66.620  71.200  1.00  0.00            
ATOM   1171  H   GLY   101      61.610  67.220  71.590  1.00  0.00            
ATOM   1172  CA  GLY   101      61.020  65.980  69.880  1.00  0.00            
ATOM   1173  HA1 GLY   101      61.870  66.460  69.410  1.00  0.00            
ATOM   1174  HA2 GLY   101      60.080  66.220  69.400  1.00  0.00            
ATOM   1175  C   GLY   101      61.250  64.450  69.770  1.00  0.00            
ATOM   1176  O   GLY   101      61.260  63.770  70.760  1.00  0.00            
ATOM   1177  N   PRO   102      61.280  63.930  68.550  1.00  0.00            
ATOM   1178  CD  PRO   102      61.170  64.730  67.310  1.00  0.00            
ATOM   1179  HD1 PRO   102      62.070  65.340  67.240  1.00  0.00            
ATOM   1180  HD2 PRO   102      60.280  65.330  67.100  1.00  0.00            
ATOM   1181  CG  PRO   102      61.250  63.600  66.180  1.00  0.00            
ATOM   1182  HG1 PRO   102      62.290  63.280  66.070  1.00  0.00            
ATOM   1183  HG2 PRO   102      60.960  63.910  65.180  1.00  0.00            
ATOM   1184  CB  PRO   102      60.530  62.490  66.860  1.00  0.00            
ATOM   1185  HB1 PRO   102      60.500  61.510  66.370  1.00  0.00            
ATOM   1186  HB2 PRO   102      59.510  62.870  66.880  1.00  0.00            
ATOM   1187  CA  PRO   102      61.130  62.500  68.260  1.00  0.00            
ATOM   1188  HA  PRO   102      60.410  62.090  68.970  1.00  0.00            
ATOM   1189  C   PRO   102      62.430  61.680  68.380  1.00  0.00            
ATOM   1190  O   PRO   102      63.530  62.330  68.470  1.00  0.00            
ATOM   1191  N   HYP   103      62.400  60.310  68.180  1.00  0.00            
ATOM   1192  CD2 HYP   103      61.210  59.520  68.130  1.00  0.00            
ATOM   1193 1HD2 HYP   103      60.830  59.410  67.120  1.00  0.00            
ATOM   1194 2HD2 HYP   103      60.430  59.810  68.840  1.00  0.00            
ATOM   1195  CG  HYP   103      61.610  58.130  68.590  1.00  0.00            
ATOM   1196  HG  HYP   103      60.890  57.400  68.230  1.00  0.00            
ATOM   1197  OD1 HYP   103      61.680  58.260  70.020  1.00  0.00            
ATOM   1198  HD1 HYP   103      62.330  57.690  70.430  1.00  0.00            
ATOM   1199  CB  HYP   103      63.030  58.010  67.960  1.00  0.00            
ATOM   1200  HB1 HYP   103      63.020  57.870  66.880  1.00  0.00            
ATOM   1201  HB2 HYP   103      63.630  57.280  68.510  1.00  0.00            
ATOM   1202  CA  HYP   103      63.580  59.400  68.180  1.00  0.00            
ATOM   1203  HA  HYP   103      64.020  59.550  69.170  1.00  0.00            
ATOM   1204  C   HYP   103      64.670  59.760  67.210  1.00  0.00            
ATOM   1205  O   HYP   103      64.450  60.040  66.030  1.00  0.00            
ATOM   1206  N   GLY   104      65.890  59.710  67.640  1.00  0.00            
ATOM   1207  H   GLY   104      65.950  59.440  68.610  1.00  0.00            
ATOM   1208  CA  GLY   104      67.060  59.730  66.820  1.00  0.00            
ATOM   1209  HA1 GLY   104      67.870  59.970  67.510  1.00  0.00            
ATOM   1210  HA2 GLY   104      67.010  60.540  66.090  1.00  0.00            
ATOM   1211  C   GLY   104      67.340  58.380  66.080  1.00  0.00            
ATOM   1212  O   GLY   104      66.710  57.350  66.360  1.00  0.00            
ATOM   1213  N   PRO   105      68.270  58.390  65.100  1.00  0.00            
ATOM   1214  CD  PRO   105      68.920  59.620  64.640  1.00  0.00            
ATOM   1215  HD1 PRO   105      69.310  60.180  65.490  1.00  0.00            
ATOM   1216  HD2 PRO   105      68.190  60.210  64.080  1.00  0.00            
ATOM   1217  CG  PRO   105      70.090  59.300  63.690  1.00  0.00            
ATOM   1218  HG1 PRO   105      71.050  59.230  64.210  1.00  0.00            
ATOM   1219  HG2 PRO   105      69.990  60.050  62.900  1.00  0.00            
ATOM   1220  CB  PRO   105      69.650  57.930  63.150  1.00  0.00            
ATOM   1221  HB1 PRO   105      70.510  57.300  62.950  1.00  0.00            
ATOM   1222  HB2 PRO   105      69.120  58.100  62.210  1.00  0.00            
ATOM   1223  CA  PRO   105      68.760  57.290  64.250  1.00  0.00            
ATOM   1224  HA  PRO   105      67.840  56.990  63.750  1.00  0.00            
ATOM   1225  C   PRO   105      69.480  56.110  64.940  1.00  0.00            
ATOM   1226  O   PRO   105      70.280  56.400  65.870  1.00  0.00            
ATOM   1227  N   HYP   106      69.350  54.820  64.520  1.00  0.00            
ATOM   1228  CD2 HYP   106      68.750  54.430  63.290  1.00  0.00            
ATOM   1229 1HD2 HYP   106      69.370  54.660  62.420  1.00  0.00            
ATOM   1230 2HD2 HYP   106      67.760  54.850  63.120  1.00  0.00            
ATOM   1231  CG  HYP   106      68.560  52.920  63.490  1.00  0.00            
ATOM   1232  HG  HYP   106      68.410  52.450  62.520  1.00  0.00            
ATOM   1233  OD1 HYP   106      67.490  52.490  64.340  1.00  0.00            
ATOM   1234  HD1 HYP   106      67.480  51.530  64.350  1.00  0.00            
ATOM   1235  CB  HYP   106      69.870  52.490  64.200  1.00  0.00            
ATOM   1236  HB1 HYP   106      70.720  52.400  63.520  1.00  0.00            
ATOM   1237  HB2 HYP   106      69.710  51.680  64.910  1.00  0.00            
ATOM   1238  CA  HYP   106      70.070  53.690  65.120  1.00  0.00            
ATOM   1239  HA  HYP   106      69.540  53.510  66.050  1.00  0.00            
ATOM   1240  C   HYP   106      71.560  53.920  65.220  1.00  0.00            
ATOM   1241  O   HYP   106      72.100  54.520  64.330  1.00  0.00            
ATOM   1242  N   GLY   107      72.140  53.460  66.320  1.00  0.00            
ATOM   1243  H   GLY   107      71.550  52.990  66.990  1.00  0.00            
ATOM   1244  CA  GLY   107      73.480  53.660  66.690  1.00  0.00            
ATOM   1245  HA1 GLY   107      73.550  53.400  67.750  1.00  0.00            
ATOM   1246  HA2 GLY   107      73.840  54.690  66.690  1.00  0.00            
ATOM   1247  C   GLY   107      74.560  52.860  65.870  1.00  0.00            
ATOM   1248  O   GLY   107      74.170  52.160  64.840  1.00  0.00            
ATOM   1249  N   PRO   108      75.870  53.070  66.090  1.00  0.00            
ATOM   1250  CD  PRO   108      76.250  53.920  67.210  1.00  0.00            
ATOM   1251  HD1 PRO   108      75.790  53.620  68.160  1.00  0.00            
ATOM   1252  HD2 PRO   108      76.030  54.960  66.960  1.00  0.00            
ATOM   1253  CG  PRO   108      77.740  53.600  67.260  1.00  0.00            
ATOM   1254  HG1 PRO   108      77.970  52.780  67.930  1.00  0.00            
ATOM   1255  HG2 PRO   108      78.240  54.520  67.560  1.00  0.00            
ATOM   1256  CB  PRO   108      78.170  53.350  65.750  1.00  0.00            
ATOM   1257  HB1 PRO   108      79.090  52.770  65.750  1.00  0.00            
ATOM   1258  HB2 PRO   108      78.170  54.300  65.220  1.00  0.00            
ATOM   1259  CA  PRO   108      76.910  52.550  65.300  1.00  0.00            
ATOM   1260  HA  PRO   108      76.730  52.690  64.240  1.00  0.00            
ATOM   1261  C   PRO   108      77.170  51.040  65.460  1.00  0.00            
ATOM   1262  O   PRO   108      76.530  50.490  66.380  1.00  0.00            
ATOM   1263  N   HYP   109      77.940  50.490  64.590  1.00  0.00            
ATOM   1264  CD2 HYP   109      78.510  51.060  63.320  1.00  0.00            
ATOM   1265 1HD2 HYP   109      79.490  51.460  63.580  1.00  0.00            
ATOM   1266 2HD2 HYP   109      77.900  51.740  62.720  1.00  0.00            
ATOM   1267  CG  HYP   109      78.800  49.820  62.440  1.00  0.00            
ATOM   1268  HG  HYP   109      79.700  50.060  61.860  1.00  0.00            
ATOM   1269  OD1 HYP   109      77.740  49.660  61.590  1.00  0.00            
ATOM   1270  HD1 HYP   109      77.740  50.350  60.930  1.00  0.00            
ATOM   1271  CB  HYP   109      78.870  48.620  63.340  1.00  0.00            
ATOM   1272  HB1 HYP   109      79.960  48.590  63.430  1.00  0.00            
ATOM   1273  HB2 HYP   109      78.470  47.700  62.930  1.00  0.00            
ATOM   1274  CA  HYP   109      78.200  49.070  64.590  1.00  0.00            
ATOM   1275  HA  HYP   109      77.240  48.560  64.520  1.00  0.00            
ATOM   1276  C   HYP   109      78.890  48.570  65.860  1.00  0.00            
ATOM   1277  O   HYP   109      79.700  49.200  66.440  1.00  0.00            
ATOM   1278  N   GLY   110      78.510  47.310  66.170  1.00  0.00            
ATOM   1279  H   GLY   110      77.710  46.930  65.680  1.00  0.00            
ATOM   1280  CA  GLY   110      79.030  46.650  67.390  1.00  0.00            
ATOM   1281  HA1 GLY   110      78.440  45.770  67.620  1.00  0.00            
ATOM   1282  HA2 GLY   110      78.780  47.440  68.100  1.00  0.00            
ATOM   1283  C   GLY   110      80.540  46.400  67.340  1.00  0.00            
ATOM   1284  O   GLY   110      81.080  46.020  66.290  1.00  0.00            
ATOM   1285  N   PRO   111      81.210  46.390  68.490  1.00  0.00            
ATOM   1286  CD  PRO   111      80.710  46.610  69.860  1.00  0.00            
ATOM   1287  HD1 PRO   111      79.720  46.170  69.840  1.00  0.00            
ATOM   1288  HD2 PRO   111      80.590  47.670  70.060  1.00  0.00            
ATOM   1289  CG  PRO   111      81.630  45.910  70.850  1.00  0.00            
ATOM   1290  HG1 PRO   111      81.360  44.860  70.770  1.00  0.00            
ATOM   1291  HG2 PRO   111      81.600  46.290  71.870  1.00  0.00            
ATOM   1292  CB  PRO   111      83.010  46.090  70.110  1.00  0.00            
ATOM   1293  HB1 PRO   111      83.710  45.350  70.480  1.00  0.00            
ATOM   1294  HB2 PRO   111      83.540  47.030  70.290  1.00  0.00            
ATOM   1295  CA  PRO   111      82.620  45.920  68.650  1.00  0.00            
ATOM   1296  HA  PRO   111      83.230  46.630  68.090  1.00  0.00            
ATOM   1297  C   PRO   111      82.940  44.500  68.100  1.00  0.00            
ATOM   1298  O   PRO   111      81.950  43.760  67.950  1.00  0.00            
ATOM   1299  N   HYP   112      84.240  44.210  67.920  1.00  0.00            
ATOM   1300  CD2 HYP   112      85.420  45.060  67.770  1.00  0.00            
ATOM   1301 1HD2 HYP   112      85.910  45.160  68.740  1.00  0.00            
ATOM   1302 2HD2 HYP   112      85.060  46.030  67.430  1.00  0.00            
ATOM   1303  CG  HYP   112      86.320  44.440  66.690  1.00  0.00            
ATOM   1304  HG  HYP   112      87.350  44.760  66.850  1.00  0.00            
ATOM   1305  OD1 HYP   112      85.850  44.780  65.450  1.00  0.00            
ATOM   1306  HD1 HYP   112      86.330  44.390  64.710  1.00  0.00            
ATOM   1307  CB  HYP   112      86.150  42.960  67.060  1.00  0.00            
ATOM   1308  HB1 HYP   112      86.680  42.690  67.980  1.00  0.00            
ATOM   1309  HB2 HYP   112      86.310  42.250  66.250  1.00  0.00            
ATOM   1310  CA  HYP   112      84.600  42.880  67.450  1.00  0.00            
ATOM   1311  HA  HYP   112      84.070  42.700  66.510  1.00  0.00            
ATOM   1312  C   HYP   112      84.370  41.800  68.440  1.00  0.00            
ATOM   1313  O   HYP   112      84.510  42.010  69.630  1.00  0.00            
ATOM   1314  N   GLY   113      84.130  40.580  67.930  1.00  0.00            
ATOM   1315  H   GLY   113      84.040  40.400  66.940  1.00  0.00            
ATOM   1316  CA  GLY   113      84.080  39.440  68.810  1.00  0.00            
ATOM   1317  HA1 GLY   113      83.520  38.570  68.460  1.00  0.00            
ATOM   1318  HA2 GLY   113      83.520  39.750  69.690  1.00  0.00            
ATOM   1319  C   GLY   113      85.490  38.840  69.210  1.00  0.00            
ATOM   1320  O   GLY   113      86.500  39.440  68.810  1.00  0.00            
ATOM   1321  N   PRO   114      85.550  37.750  70.010  1.00  0.00            
ATOM   1322  CD  PRO   114      84.350  36.960  70.380  1.00  0.00            
ATOM   1323  HD1 PRO   114      83.670  36.820  69.550  1.00  0.00            
ATOM   1324  HD2 PRO   114      83.870  37.470  71.210  1.00  0.00            
ATOM   1325  CG  PRO   114      84.930  35.630  70.830  1.00  0.00            
ATOM   1326  HG1 PRO   114      85.080  35.030  69.940  1.00  0.00            
ATOM   1327  HG2 PRO   114      84.310  35.190  71.610  1.00  0.00            
ATOM   1328  CB  PRO   114      86.300  36.010  71.430  1.00  0.00            
ATOM   1329  HB1 PRO   114      87.040  35.230  71.630  1.00  0.00            
ATOM   1330  HB2 PRO   114      86.080  36.470  72.390  1.00  0.00            
ATOM   1331  CA  PRO   114      86.730  37.080  70.380  1.00  0.00            
ATOM   1332  HA  PRO   114      87.390  37.800  70.870  1.00  0.00            
ATOM   1333  C   PRO   114      87.530  36.420  69.270  1.00  0.00            
ATOM   1334  O   PRO   114      86.990  36.070  68.240  1.00  0.00            
ATOM   1335  N   HYP   115      88.900  36.310  69.500  1.00  0.00            
ATOM   1336  CD2 HYP   115      89.560  36.670  70.720  1.00  0.00            
ATOM   1337 1HD2 HYP   115      89.290  35.990  71.520  1.00  0.00            
ATOM   1338 2HD2 HYP   115      89.420  37.720  70.970  1.00  0.00            
ATOM   1339  CG  HYP   115      91.060  36.480  70.340  1.00  0.00            
ATOM   1340  HG  HYP   115      91.660  36.320  71.240  1.00  0.00            
ATOM   1341  OD1 HYP   115      91.550  37.610  69.560  1.00  0.00            
ATOM   1342  HD1 HYP   115      91.100  38.450  69.660  1.00  0.00            
ATOM   1343  CB  HYP   115      91.070  35.310  69.330  1.00  0.00            
ATOM   1344  HB1 HYP   115      91.030  34.420  69.970  1.00  0.00            
ATOM   1345  HB2 HYP   115      91.990  35.270  68.750  1.00  0.00            
ATOM   1346  CA  HYP   115      89.750  35.490  68.570  1.00  0.00            
ATOM   1347  HA  HYP   115      90.030  36.130  67.740  1.00  0.00            
ATOM   1348  C   HYP   115      89.190  34.140  68.320  1.00  0.00            
ATOM   1349  O   HYP   115      88.580  33.480  69.180  1.00  0.00            
ATOM   1350  N   GLY   116      89.460  33.630  67.100  1.00  0.00            
ATOM   1351  H   GLY   116      89.770  34.300  66.410  1.00  0.00            
ATOM   1352  CA  GLY   116      88.950  32.360  66.590  1.00  0.00            
ATOM   1353  HA1 GLY   116      88.920  32.220  65.510  1.00  0.00            
ATOM   1354  HA2 GLY   116      87.880  32.290  66.770  1.00  0.00            
ATOM   1355  C   GLY   116      89.520  31.130  67.250  1.00  0.00            
ATOM   1356  O   GLY   116      90.570  31.190  67.900  1.00  0.00            
ATOM   1357  N   PRO   117      88.880  30.010  67.030  1.00  0.00            
ATOM   1358  CD  PRO   117      87.750  29.770  66.150  1.00  0.00            
ATOM   1359  HD1 PRO   117      87.770  30.340  65.220  1.00  0.00            
ATOM   1360  HD2 PRO   117      86.850  30.010  66.720  1.00  0.00            
ATOM   1361  CG  PRO   117      87.790  28.280  65.780  1.00  0.00            
ATOM   1362  HG1 PRO   117      88.520  28.180  64.970  1.00  0.00            
ATOM   1363  HG2 PRO   117      86.790  27.870  65.620  1.00  0.00            
ATOM   1364  CB  PRO   117      88.410  27.710  67.080  1.00  0.00            
ATOM   1365  HB1 PRO   117      88.780  26.700  66.900  1.00  0.00            
ATOM   1366  HB2 PRO   117      87.700  27.540  67.880  1.00  0.00            
ATOM   1367  CA  PRO   117      89.540  28.710  67.480  1.00  0.00            
ATOM   1368  HA  PRO   117      89.630  28.680  68.560  1.00  0.00            
ATOM   1369  C   PRO   117      90.880  28.370  66.770  1.00  0.00            
ATOM   1370  O   PRO   117      91.100  28.880  65.690  1.00  0.00            
ATOM   1371  N   HYP   118      91.680  27.460  67.350  1.00  0.00            
ATOM   1372  CD2 HYP   118      91.460  26.810  68.650  1.00  0.00            
ATOM   1373 1HD2 HYP   118      90.410  26.500  68.700  1.00  0.00            
ATOM   1374 2HD2 HYP   118      91.800  27.480  69.430  1.00  0.00            
ATOM   1375  CG  HYP   118      92.360  25.590  68.620  1.00  0.00            
ATOM   1376  HG  HYP   118      91.830  24.890  67.970  1.00  0.00            
ATOM   1377  OD1 HYP   118      92.590  25.080  69.930  1.00  0.00            
ATOM   1378  HD1 HYP   118      92.920  24.210  69.700  1.00  0.00            
ATOM   1379  CB  HYP   118      93.620  26.050  67.850  1.00  0.00            
ATOM   1380  HB1 HYP   118      94.180  25.190  67.510  1.00  0.00            
ATOM   1381  HB2 HYP   118      94.110  26.840  68.430  1.00  0.00            
ATOM   1382  CA  HYP   118      92.870  26.830  66.690  1.00  0.00            
ATOM   1383  HA  HYP   118      93.490  27.680  66.400  1.00  0.00            
ATOM   1384  C   HYP   118      92.440  25.970  65.410  1.00  0.00            
ATOM   1385  O   HYP   118      91.270  25.710  65.100  1.00  0.00            
ATOM   1386  N   GLY   119      93.500  25.810  64.540  1.00  0.00            
ATOM   1387  H   GLY   119      94.380  26.160  64.860  1.00  0.00            
ATOM   1388  CA  GLY   119      93.350  25.290  63.160  1.00  0.00            
ATOM   1389  HA1 GLY   119      94.030  25.720  62.420  1.00  0.00            
ATOM   1390  HA2 GLY   119      92.400  25.700  62.820  1.00  0.00            
ATOM   1391  C   GLY   119      93.510  23.750  63.080  1.00  0.00            
ATOM   1392  O   GLY   119      93.810  23.150  64.150  1.00  0.00            
ATOM   1393  N   PRO   120      93.300  23.130  61.940  1.00  0.00            
ATOM   1394  CD  PRO   120      92.840  23.780  60.730  1.00  0.00            
ATOM   1395  HD1 PRO   120      93.680  23.980  60.070  1.00  0.00            
ATOM   1396  HD2 PRO   120      92.210  24.650  60.930  1.00  0.00            
ATOM   1397  CG  PRO   120      91.980  22.660  60.100  1.00  0.00            
ATOM   1398  HG1 PRO   120      91.850  22.880  59.040  1.00  0.00            
ATOM   1399  HG2 PRO   120      91.010  22.620  60.600  1.00  0.00            
ATOM   1400  CB  PRO   120      92.800  21.410  60.330  1.00  0.00            
ATOM   1401  HB1 PRO   120      93.620  21.320  59.610  1.00  0.00            
ATOM   1402  HB2 PRO   120      92.120  20.560  60.270  1.00  0.00            
ATOM   1403  CA  PRO   120      93.280  21.670  61.750  1.00  0.00            
ATOM   1404  HA  PRO   120      92.540  21.210  62.420  1.00  0.00            
ATOM   1405  C   PRO   120      94.630  21.040  61.930  1.00  0.00            
ATOM   1406  O   PRO   120      95.590  21.510  61.360  1.00  0.00            
ATOM   1407  N   HYP   121      94.850  19.960  62.670  1.00  0.00            
ATOM   1408  CD2 HYP   121      93.830  19.300  63.390  1.00  0.00            
ATOM   1409 1HD2 HYP   121      93.260  18.700  62.680  1.00  0.00            
ATOM   1410 2HD2 HYP   121      93.190  19.940  64.000  1.00  0.00            
ATOM   1411  CG  HYP   121      94.530  18.300  64.250  1.00  0.00            
ATOM   1412  HG  HYP   121      93.850  17.490  64.530  1.00  0.00            
ATOM   1413  OD1 HYP   121      95.010  19.060  65.360  1.00  0.00            
ATOM   1414  HD1 HYP   121      95.640  18.510  65.840  1.00  0.00            
ATOM   1415  CB  HYP   121      95.610  17.780  63.220  1.00  0.00            
ATOM   1416  HB1 HYP   121      95.060  17.130  62.540  1.00  0.00            
ATOM   1417  HB2 HYP   121      96.400  17.180  63.670  1.00  0.00            
ATOM   1418  CA  HYP   121      96.070  19.050  62.570  1.00  0.00            
ATOM   1419  HA  HYP   121      96.880  19.480  63.160  1.00  0.00            
ATOM   1420  C   HYP   121      96.490  18.740  61.090  1.00  0.00            
ATOM   1421  O   HYP   121      95.580  18.570  60.210  1.00  0.00            
ATOM   1422  N   GLY   122      97.810  18.710  60.740  1.00  0.00            
ATOM   1423  H   GLY   122      98.540  18.980  61.380  1.00  0.00            
ATOM   1424  CA  GLY   122      98.330  18.260  59.470  1.00  0.00            
ATOM   1425  HA1 GLY   122      99.390  18.470  59.310  1.00  0.00            
ATOM   1426  HA2 GLY   122      97.770  18.790  58.700  1.00  0.00            
ATOM   1427  C   GLY   122      98.150  16.760  59.240  1.00  0.00            
ATOM   1428  O   GLY   122      98.680  15.870  59.930  1.00  0.00            
ATOM   1429  N   NH2   123      97.430  16.330  58.230  1.00  0.00            
ATOM   1430  H1  NH2   123      96.900  17.060  57.760  1.00  0.00            
ATOM   1431  H2  NH2   123      97.360  15.350  57.990  1.00  0.00            
TER
