# Supplementary material for: A solution structure analysis reveals a bent collagen triple helix in the complement activation recognition molecule mannan-binding lectin
Source: J Biol Chem. 2022 Dec 15;299(2):102799. doi: 10.1016/j.jbc.2022.102799 (PMC9898670; doi:10.1016/j.jbc.2022.102799)
Supplement: top10-pog13 [file mmc8.zip › 1-POG13_1403.pdb]

ATOM      1  CH3 ACE     1      34.560 115.550  61.320  1.00  0.00            
ATOM      2 1HH3 ACE     1      33.800 116.070  61.900  1.00  0.00            
ATOM      3 2HH3 ACE     1      34.800 116.010  60.360  1.00  0.00            
ATOM      4 3HH3 ACE     1      34.030 114.620  61.130  1.00  0.00            
ATOM      5  C   ACE     1      35.820 115.160  62.060  1.00  0.00            
ATOM      6  O   ACE     1      36.710 114.720  61.360  1.00  0.00            
ATOM      7  N   PRO     2      35.920 115.290  63.430  1.00  0.00            
ATOM      8  CD  PRO     2      34.890 115.940  64.290  1.00  0.00            
ATOM      9  HD1 PRO     2      34.030 115.300  64.460  1.00  0.00            
ATOM     10  HD2 PRO     2      34.530 116.870  63.830  1.00  0.00            
ATOM     11  CG  PRO     2      35.640 116.220  65.620  1.00  0.00            
ATOM     12  HG1 PRO     2      35.370 115.500  66.400  1.00  0.00            
ATOM     13  HG2 PRO     2      35.340 117.230  65.880  1.00  0.00            
ATOM     14  CB  PRO     2      37.170 116.170  65.270  1.00  0.00            
ATOM     15  HB1 PRO     2      37.610 115.900  66.220  1.00  0.00            
ATOM     16  HB2 PRO     2      37.460 117.150  64.890  1.00  0.00            
ATOM     17  CA  PRO     2      37.190 115.130  64.160  1.00  0.00            
ATOM     18  HA  PRO     2      37.980 115.390  63.450  1.00  0.00            
ATOM     19  C   PRO     2      37.500 113.690  64.750  1.00  0.00            
ATOM     20  O   PRO     2      36.660 113.120  65.460  1.00  0.00            
ATOM     21  N   HYP     3      38.670 113.070  64.400  1.00  0.00            
ATOM     22  CD2 HYP     3      39.510 113.480  63.300  1.00  0.00            
ATOM     23 1HD2 HYP     3      40.200 114.270  63.610  1.00  0.00            
ATOM     24 2HD2 HYP     3      38.960 113.790  62.410  1.00  0.00            
ATOM     25  CG  HYP     3      40.380 112.280  62.920  1.00  0.00            
ATOM     26  HG  HYP     3      41.360 112.580  62.540  1.00  0.00            
ATOM     27  OD1 HYP     3      39.700 111.370  62.050  1.00  0.00            
ATOM     28  HD1 HYP     3      40.210 110.600  61.800  1.00  0.00            
ATOM     29  CB  HYP     3      40.470 111.530  64.250  1.00  0.00            
ATOM     30  HB1 HYP     3      41.080 112.000  65.030  1.00  0.00            
ATOM     31  HB2 HYP     3      40.840 110.510  64.100  1.00  0.00            
ATOM     32  CA  HYP     3      39.000 111.660  64.780  1.00  0.00            
ATOM     33  HA  HYP     3      38.410 110.960  64.190  1.00  0.00            
ATOM     34  C   HYP     3      38.870 111.320  66.310  1.00  0.00            
ATOM     35  O   HYP     3      39.340 112.150  67.140  1.00  0.00            
ATOM     36  N   GLY     4      38.440 110.130  66.570  1.00  0.00            
ATOM     37  H   GLY     4      38.150 109.590  65.770  1.00  0.00            
ATOM     38  CA  GLY     4      38.370 109.500  67.950  1.00  0.00            
ATOM     39  HA1 GLY     4      37.710 108.640  67.880  1.00  0.00            
ATOM     40  HA2 GLY     4      37.970 110.300  68.570  1.00  0.00            
ATOM     41  C   GLY     4      39.670 109.010  68.650  1.00  0.00            
ATOM     42  O   GLY     4      40.760 109.460  68.270  1.00  0.00            
ATOM     43  N   PRO     5      39.470 108.160  69.620  1.00  0.00            
ATOM     44  CD  PRO     5      38.250 108.100  70.430  1.00  0.00            
ATOM     45  HD1 PRO     5      37.760 107.130  70.340  1.00  0.00            
ATOM     46  HD2 PRO     5      37.550 108.890  70.190  1.00  0.00            
ATOM     47  CG  PRO     5      38.780 108.170  71.870  1.00  0.00            
ATOM     48  HG1 PRO     5      37.990 107.860  72.550  1.00  0.00            
ATOM     49  HG2 PRO     5      39.190 109.110  72.240  1.00  0.00            
ATOM     50  CB  PRO     5      40.000 107.210  71.710  1.00  0.00            
ATOM     51  HB1 PRO     5      39.670 106.180  71.790  1.00  0.00            
ATOM     52  HB2 PRO     5      40.730 107.390  72.510  1.00  0.00            
ATOM     53  CA  PRO     5      40.570 107.680  70.450  1.00  0.00            
ATOM     54  HA  PRO     5      41.210 108.520  70.710  1.00  0.00            
ATOM     55  C   PRO     5      41.360 106.500  69.820  1.00  0.00            
ATOM     56  O   PRO     5      40.890 106.010  68.820  1.00  0.00            
ATOM     57  N   HYP     6      42.490 106.010  70.360  1.00  0.00            
ATOM     58  CD2 HYP     6      43.280 106.650  71.350  1.00  0.00            
ATOM     59 1HD2 HYP     6      43.110 106.190  72.320  1.00  0.00            
ATOM     60 2HD2 HYP     6      43.150 107.740  71.370  1.00  0.00            
ATOM     61  CG  HYP     6      44.750 106.380  70.950  1.00  0.00            
ATOM     62  HG  HYP     6      45.300 106.420  71.900  1.00  0.00            
ATOM     63  OD1 HYP     6      45.250 107.290  69.930  1.00  0.00            
ATOM     64  HD1 HYP     6      46.210 107.250  69.910  1.00  0.00            
ATOM     65  CB  HYP     6      44.710 104.900  70.500  1.00  0.00            
ATOM     66  HB1 HYP     6      44.660 104.350  71.450  1.00  0.00            
ATOM     67  HB2 HYP     6      45.450 104.500  69.800  1.00  0.00            
ATOM     68  CA  HYP     6      43.300 104.940  69.770  1.00  0.00            
ATOM     69  HA  HYP     6      43.400 105.210  68.720  1.00  0.00            
ATOM     70  C   HYP     6      42.620 103.640  69.860  1.00  0.00            
ATOM     71  O   HYP     6      41.830 103.470  70.770  1.00  0.00            
ATOM     72  N   GLY     7      42.860 102.700  68.960  1.00  0.00            
ATOM     73  H   GLY     7      43.650 102.900  68.360  1.00  0.00            
ATOM     74  CA  GLY     7      42.330 101.350  68.930  1.00  0.00            
ATOM     75  HA1 GLY     7      42.450 100.900  67.950  1.00  0.00            
ATOM     76  HA2 GLY     7      41.250 101.460  69.040  1.00  0.00            
ATOM     77  C   GLY     7      42.860 100.340  70.020  1.00  0.00            
ATOM     78  O   GLY     7      43.680 100.730  70.820  1.00  0.00            
ATOM     79  N   PRO     8      42.370  99.050  69.990  1.00  0.00            
ATOM     80  CD  PRO     8      41.300  98.620  69.100  1.00  0.00            
ATOM     81  HD1 PRO     8      41.630  98.860  68.090  1.00  0.00            
ATOM     82  HD2 PRO     8      40.350  99.090  69.340  1.00  0.00            
ATOM     83  CG  PRO     8      41.260  97.170  69.250  1.00  0.00            
ATOM     84  HG1 PRO     8      42.050  96.670  68.680  1.00  0.00            
ATOM     85  HG2 PRO     8      40.300  96.700  69.020  1.00  0.00            
ATOM     86  CB  PRO     8      41.690  96.980  70.740  1.00  0.00            
ATOM     87  HB1 PRO     8      42.020  95.980  71.010  1.00  0.00            
ATOM     88  HB2 PRO     8      40.950  97.260  71.490  1.00  0.00            
ATOM     89  CA  PRO     8      42.840  98.010  70.850  1.00  0.00            
ATOM     90  HA  PRO     8      42.810  98.290  71.900  1.00  0.00            
ATOM     91  C   PRO     8      44.230  97.340  70.440  1.00  0.00            
ATOM     92  O   PRO     8      44.730  97.490  69.270  1.00  0.00            
ATOM     93  N   HYP     9      44.900  96.660  71.330  1.00  0.00            
ATOM     94  CD2 HYP     9      44.450  96.360  72.620  1.00  0.00            
ATOM     95 1HD2 HYP     9      43.670  95.600  72.710  1.00  0.00            
ATOM     96 2HD2 HYP     9      44.180  97.240  73.200  1.00  0.00            
ATOM     97  CG  HYP     9      45.630  95.790  73.400  1.00  0.00            
ATOM     98  HG  HYP     9      45.340  95.100  74.200  1.00  0.00            
ATOM     99  OD1 HYP     9      46.460  96.760  74.050  1.00  0.00            
ATOM    100  HD1 HYP     9      46.230  96.650  74.980  1.00  0.00            
ATOM    101  CB  HYP     9      46.430  95.140  72.300  1.00  0.00            
ATOM    102  HB1 HYP     9      46.270  94.070  72.300  1.00  0.00            
ATOM    103  HB2 HYP     9      47.490  95.300  72.520  1.00  0.00            
ATOM    104  CA  HYP     9      46.040  95.830  70.990  1.00  0.00            
ATOM    105  HA  HYP     9      46.860  96.490  70.700  1.00  0.00            
ATOM    106  C   HYP     9      45.870  94.810  69.880  1.00  0.00            
ATOM    107  O   HYP     9      44.730  94.350  69.710  1.00  0.00            
ATOM    108  N   GLY    10      46.940  94.690  69.070  1.00  0.00            
ATOM    109  H   GLY    10      47.680  95.350  69.260  1.00  0.00            
ATOM    110  CA  GLY    10      46.880  93.920  67.790  1.00  0.00            
ATOM    111  HA1 GLY    10      47.690  94.160  67.100  1.00  0.00            
ATOM    112  HA2 GLY    10      45.980  94.250  67.270  1.00  0.00            
ATOM    113  C   GLY    10      46.900  92.440  67.950  1.00  0.00            
ATOM    114  O   GLY    10      46.760  91.790  68.980  1.00  0.00            
ATOM    115  N   PRO    11      47.090  91.740  66.770  1.00  0.00            
ATOM    116  CD  PRO    11      47.000  92.360  65.460  1.00  0.00            
ATOM    117  HD1 PRO    11      47.810  93.050  65.220  1.00  0.00            
ATOM    118  HD2 PRO    11      46.010  92.790  65.300  1.00  0.00            
ATOM    119  CG  PRO    11      47.200  91.190  64.470  1.00  0.00            
ATOM    120  HG1 PRO    11      48.260  90.950  64.400  1.00  0.00            
ATOM    121  HG2 PRO    11      46.800  91.430  63.490  1.00  0.00            
ATOM    122  CB  PRO    11      46.630  90.000  65.190  1.00  0.00            
ATOM    123  HB1 PRO    11      46.930  89.010  64.850  1.00  0.00            
ATOM    124  HB2 PRO    11      45.540  90.100  65.170  1.00  0.00            
ATOM    125  CA  PRO    11      47.050  90.280  66.680  1.00  0.00            
ATOM    126  HA  PRO    11      46.200  89.870  67.230  1.00  0.00            
ATOM    127  C   PRO    11      48.440  89.730  67.080  1.00  0.00            
ATOM    128  O   PRO    11      49.410  90.500  67.190  1.00  0.00            
ATOM    129  N   HYP    12      48.600  88.460  67.510  1.00  0.00            
ATOM    130  CD2 HYP    12      47.650  87.450  67.330  1.00  0.00            
ATOM    131 1HD2 HYP    12      47.590  87.110  66.300  1.00  0.00            
ATOM    132 2HD2 HYP    12      46.670  87.730  67.730  1.00  0.00            
ATOM    133  CG  HYP    12      48.060  86.340  68.310  1.00  0.00            
ATOM    134  HG  HYP    12      47.780  85.360  67.930  1.00  0.00            
ATOM    135  OD1 HYP    12      47.490  86.510  69.600  1.00  0.00            
ATOM    136  HD1 HYP    12      47.370  87.430  69.850  1.00  0.00            
ATOM    137  CB  HYP    12      49.630  86.420  68.280  1.00  0.00            
ATOM    138  HB1 HYP    12      49.980  85.860  67.410  1.00  0.00            
ATOM    139  HB2 HYP    12      50.130  86.140  69.200  1.00  0.00            
ATOM    140  CA  HYP    12      49.850  87.920  68.130  1.00  0.00            
ATOM    141  HA  HYP    12      49.930  88.450  69.090  1.00  0.00            
ATOM    142  C   HYP    12      51.010  88.090  67.170  1.00  0.00            
ATOM    143  O   HYP    12      50.880  88.240  65.960  1.00  0.00            
ATOM    144  N   GLY    13      52.240  88.170  67.700  1.00  0.00            
ATOM    145  H   GLY    13      52.270  88.410  68.680  1.00  0.00            
ATOM    146  CA  GLY    13      53.410  88.230  66.860  1.00  0.00            
ATOM    147  HA1 GLY    13      54.280  88.570  67.410  1.00  0.00            
ATOM    148  HA2 GLY    13      53.200  89.010  66.130  1.00  0.00            
ATOM    149  C   GLY    13      53.770  86.940  66.140  1.00  0.00            
ATOM    150  O   GLY    13      53.120  85.910  66.400  1.00  0.00            
ATOM    151  N   PRO    14      54.740  86.900  65.230  1.00  0.00            
ATOM    152  CD  PRO    14      55.420  88.120  64.800  1.00  0.00            
ATOM    153  HD1 PRO    14      56.120  88.280  65.620  1.00  0.00            
ATOM    154  HD2 PRO    14      54.780  88.990  64.640  1.00  0.00            
ATOM    155  CG  PRO    14      56.020  87.760  63.450  1.00  0.00            
ATOM    156  HG1 PRO    14      56.950  88.280  63.230  1.00  0.00            
ATOM    157  HG2 PRO    14      55.290  87.890  62.650  1.00  0.00            
ATOM    158  CB  PRO    14      56.190  86.220  63.460  1.00  0.00            
ATOM    159  HB1 PRO    14      57.130  86.060  63.990  1.00  0.00            
ATOM    160  HB2 PRO    14      56.160  85.810  62.450  1.00  0.00            
ATOM    161  CA  PRO    14      55.100  85.740  64.430  1.00  0.00            
ATOM    162  HA  PRO    14      54.200  85.440  63.900  1.00  0.00            
ATOM    163  C   PRO    14      55.500  84.620  65.310  1.00  0.00            
ATOM    164  O   PRO    14      56.040  84.810  66.350  1.00  0.00            
ATOM    165  N   HYP    15      55.490  83.340  64.890  1.00  0.00            
ATOM    166  CD2 HYP    15      54.830  82.860  63.680  1.00  0.00            
ATOM    167 1HD2 HYP    15      55.350  83.170  62.770  1.00  0.00            
ATOM    168 2HD2 HYP    15      53.780  83.140  63.690  1.00  0.00            
ATOM    169  CG  HYP    15      54.920  81.310  63.750  1.00  0.00            
ATOM    170  HG  HYP    15      54.950  80.820  62.780  1.00  0.00            
ATOM    171  OD1 HYP    15      53.880  80.720  64.510  1.00  0.00            
ATOM    172  HD1 HYP    15      54.040  79.770  64.540  1.00  0.00            
ATOM    173  CB  HYP    15      56.150  81.070  64.560  1.00  0.00            
ATOM    174  HB1 HYP    15      56.980  81.130  63.850  1.00  0.00            
ATOM    175  HB2 HYP    15      56.120  80.110  65.080  1.00  0.00            
ATOM    176  CA  HYP    15      56.300  82.280  65.490  1.00  0.00            
ATOM    177  HA  HYP    15      55.990  82.060  66.510  1.00  0.00            
ATOM    178  C   HYP    15      57.740  82.750  65.540  1.00  0.00            
ATOM    179  O   HYP    15      58.190  83.550  64.710  1.00  0.00            
ATOM    180  N   GLY    16      58.440  82.040  66.460  1.00  0.00            
ATOM    181  H   GLY    16      57.860  81.660  67.190  1.00  0.00            
ATOM    182  CA  GLY    16      59.860  82.310  66.800  1.00  0.00            
ATOM    183  HA1 GLY    16      59.970  81.850  67.780  1.00  0.00            
ATOM    184  HA2 GLY    16      60.000  83.390  66.790  1.00  0.00            
ATOM    185  C   GLY    16      60.840  81.570  65.830  1.00  0.00            
ATOM    186  O   GLY    16      60.460  81.170  64.690  1.00  0.00            
ATOM    187  N   PRO    17      62.070  81.340  66.320  1.00  0.00            
ATOM    188  CD  PRO    17      62.820  81.990  67.340  1.00  0.00            
ATOM    189  HD1 PRO    17      63.050  81.430  68.250  1.00  0.00            
ATOM    190  HD2 PRO    17      62.270  82.840  67.750  1.00  0.00            
ATOM    191  CG  PRO    17      64.160  82.390  66.670  1.00  0.00            
ATOM    192  HG1 PRO    17      64.900  82.740  67.380  1.00  0.00            
ATOM    193  HG2 PRO    17      63.920  83.180  65.950  1.00  0.00            
ATOM    194  CB  PRO    17      64.420  81.100  65.970  1.00  0.00            
ATOM    195  HB1 PRO    17      64.760  80.440  66.770  1.00  0.00            
ATOM    196  HB2 PRO    17      65.170  81.200  65.190  1.00  0.00            
ATOM    197  CA  PRO    17      63.090  80.650  65.420  1.00  0.00            
ATOM    198  HA  PRO    17      63.090  81.120  64.440  1.00  0.00            
ATOM    199  C   PRO    17      62.820  79.080  65.470  1.00  0.00            
ATOM    200  O   PRO    17      62.050  78.630  66.350  1.00  0.00            
ATOM    201  N   HYP    18      63.570  78.340  64.640  1.00  0.00            
ATOM    202  CD2 HYP    18      64.420  78.880  63.620  1.00  0.00            
ATOM    203 1HD2 HYP    18      65.270  79.390  64.080  1.00  0.00            
ATOM    204 2HD2 HYP    18      63.880  79.620  63.030  1.00  0.00            
ATOM    205  CG  HYP    18      64.760  77.690  62.760  1.00  0.00            
ATOM    206  HG  HYP    18      65.640  77.840  62.130  1.00  0.00            
ATOM    207  OD1 HYP    18      63.720  77.420  61.820  1.00  0.00            
ATOM    208  HD1 HYP    18      63.790  78.100  61.140  1.00  0.00            
ATOM    209  CB  HYP    18      64.890  76.510  63.660  1.00  0.00            
ATOM    210  HB1 HYP    18      65.900  76.470  64.060  1.00  0.00            
ATOM    211  HB2 HYP    18      64.620  75.640  63.070  1.00  0.00            
ATOM    212  CA  HYP    18      63.800  76.910  64.730  1.00  0.00            
ATOM    213  HA  HYP    18      62.840  76.420  64.570  1.00  0.00            
ATOM    214  C   HYP    18      64.160  76.580  66.190  1.00  0.00            
ATOM    215  O   HYP    18      64.850  77.400  66.800  1.00  0.00            
ATOM    216  N   GLY    19      63.660  75.390  66.640  1.00  0.00            
ATOM    217  H   GLY    19      63.020  74.910  66.020  1.00  0.00            
ATOM    218  CA  GLY    19      63.920  74.810  67.960  1.00  0.00            
ATOM    219  HA1 GLY    19      63.230  74.020  68.260  1.00  0.00            
ATOM    220  HA2 GLY    19      63.810  75.650  68.650  1.00  0.00            
ATOM    221  C   GLY    19      65.350  74.300  68.050  1.00  0.00            
ATOM    222  O   GLY    19      66.110  74.510  67.140  1.00  0.00            
ATOM    223  N   PRO    20      65.780  73.600  69.120  1.00  0.00            
ATOM    224  CD  PRO    20      65.050  73.480  70.410  1.00  0.00            
ATOM    225  HD1 PRO    20      64.200  72.820  70.220  1.00  0.00            
ATOM    226  HD2 PRO    20      64.750  74.470  70.750  1.00  0.00            
ATOM    227  CG  PRO    20      65.990  72.820  71.390  1.00  0.00            
ATOM    228  HG1 PRO    20      65.860  71.740  71.510  1.00  0.00            
ATOM    229  HG2 PRO    20      65.850  73.200  72.400  1.00  0.00            
ATOM    230  CB  PRO    20      67.340  73.150  70.820  1.00  0.00            
ATOM    231  HB1 PRO    20      68.070  72.460  71.250  1.00  0.00            
ATOM    232  HB2 PRO    20      67.490  74.220  71.000  1.00  0.00            
ATOM    233  CA  PRO    20      67.140  73.060  69.280  1.00  0.00            
ATOM    234  HA  PRO    20      67.850  73.680  68.730  1.00  0.00            
ATOM    235  C   PRO    20      67.350  71.650  68.880  1.00  0.00            
ATOM    236  O   PRO    20      66.470  70.840  68.810  1.00  0.00            
ATOM    237  N   HYP    21      68.630  71.250  68.690  1.00  0.00            
ATOM    238  CD2 HYP    21      69.840  72.110  68.770  1.00  0.00            
ATOM    239 1HD2 HYP    21      70.100  72.320  69.810  1.00  0.00            
ATOM    240 2HD2 HYP    21      69.750  73.020  68.190  1.00  0.00            
ATOM    241  CG  HYP    21      71.010  71.290  68.160  1.00  0.00            
ATOM    242  HG  HYP    21      71.960  71.580  68.610  1.00  0.00            
ATOM    243  OD1 HYP    21      71.070  71.370  66.740  1.00  0.00            
ATOM    244  HD1 HYP    21      71.180  72.310  66.550  1.00  0.00            
ATOM    245  CB  HYP    21      70.590  69.910  68.570  1.00  0.00            
ATOM    246  HB1 HYP    21      70.930  69.600  69.550  1.00  0.00            
ATOM    247  HB2 HYP    21      71.120  69.190  67.950  1.00  0.00            
ATOM    248  CA  HYP    21      69.100  69.930  68.400  1.00  0.00            
ATOM    249  HA  HYP    21      68.900  69.780  67.340  1.00  0.00            
ATOM    250  C   HYP    21      68.560  68.810  69.290  1.00  0.00            
ATOM    251  O   HYP    21      68.520  68.980  70.510  1.00  0.00            
ATOM    252  N   GLY    22      68.030  67.680  68.700  1.00  0.00            
ATOM    253  H   GLY    22      68.040  67.650  67.690  1.00  0.00            
ATOM    254  CA  GLY    22      67.200  66.630  69.370  1.00  0.00            
ATOM    255  HA1 GLY    22      66.730  66.000  68.620  1.00  0.00            
ATOM    256  HA2 GLY    22      66.370  67.070  69.940  1.00  0.00            
ATOM    257  C   GLY    22      67.980  65.650  70.210  1.00  0.00            
ATOM    258  O   GLY    22      69.170  65.840  70.370  1.00  0.00            
ATOM    259  N   PRO    23      67.390  64.530  70.640  1.00  0.00            
ATOM    260  CD  PRO    23      65.980  64.360  70.560  1.00  0.00            
ATOM    261  HD1 PRO    23      65.770  63.920  69.580  1.00  0.00            
ATOM    262  HD2 PRO    23      65.480  65.320  70.700  1.00  0.00            
ATOM    263  CG  PRO    23      65.730  63.380  71.720  1.00  0.00            
ATOM    264  HG1 PRO    23      64.780  62.850  71.690  1.00  0.00            
ATOM    265  HG2 PRO    23      65.760  63.870  72.690  1.00  0.00            
ATOM    266  CB  PRO    23      66.920  62.410  71.670  1.00  0.00            
ATOM    267  HB1 PRO    23      66.800  61.820  70.760  1.00  0.00            
ATOM    268  HB2 PRO    23      67.040  61.930  72.640  1.00  0.00            
ATOM    269  CA  PRO    23      68.010  63.490  71.430  1.00  0.00            
ATOM    270  HA  PRO    23      68.210  64.000  72.370  1.00  0.00            
ATOM    271  C   PRO    23      69.280  62.920  70.760  1.00  0.00            
ATOM    272  O   PRO    23      69.230  62.600  69.560  1.00  0.00            
ATOM    273  N   HYP    24      70.300  62.580  71.500  1.00  0.00            
ATOM    274  CD2 HYP    24      70.450  62.820  72.880  1.00  0.00            
ATOM    275 1HD2 HYP    24      69.830  62.140  73.470  1.00  0.00            
ATOM    276 2HD2 HYP    24      70.260  63.840  73.200  1.00  0.00            
ATOM    277  CG  HYP    24      71.880  62.400  73.260  1.00  0.00            
ATOM    278  HG  HYP    24      71.900  62.200  74.330  1.00  0.00            
ATOM    279  OD1 HYP    24      72.880  63.400  73.010  1.00  0.00            
ATOM    280  HD1 HYP    24      72.700  64.250  73.430  1.00  0.00            
ATOM    281  CB  HYP    24      71.990  61.130  72.390  1.00  0.00            
ATOM    282  HB1 HYP    24      71.350  60.410  72.920  1.00  0.00            
ATOM    283  HB2 HYP    24      73.050  60.880  72.330  1.00  0.00            
ATOM    284  CA  HYP    24      71.340  61.650  71.070  1.00  0.00            
ATOM    285  HA  HYP    24      72.160  62.150  70.570  1.00  0.00            
ATOM    286  C   HYP    24      70.780  60.410  70.250  1.00  0.00            
ATOM    287  O   HYP    24      69.820  59.740  70.730  1.00  0.00            
ATOM    288  N   GLY    25      71.390  59.980  69.160  1.00  0.00            
ATOM    289  H   GLY    25      72.090  60.560  68.720  1.00  0.00            
ATOM    290  CA  GLY    25      71.080  58.690  68.520  1.00  0.00            
ATOM    291  HA1 GLY    25      71.800  58.540  67.720  1.00  0.00            
ATOM    292  HA2 GLY    25      70.070  58.810  68.110  1.00  0.00            
ATOM    293  C   GLY    25      71.140  57.520  69.460  1.00  0.00            
ATOM    294  O   GLY    25      71.770  57.530  70.530  1.00  0.00            
ATOM    295  N   PRO    26      70.440  56.420  69.130  1.00  0.00            
ATOM    296  CD  PRO    26      69.560  56.250  67.980  1.00  0.00            
ATOM    297  HD1 PRO    26      69.920  56.680  67.050  1.00  0.00            
ATOM    298  HD2 PRO    26      68.750  56.950  68.200  1.00  0.00            
ATOM    299  CG  PRO    26      69.060  54.780  67.910  1.00  0.00            
ATOM    300  HG1 PRO    26      69.840  54.270  67.350  1.00  0.00            
ATOM    301  HG2 PRO    26      68.030  54.680  67.580  1.00  0.00            
ATOM    302  CB  PRO    26      69.230  54.380  69.410  1.00  0.00            
ATOM    303  HB1 PRO    26      69.320  53.300  69.530  1.00  0.00            
ATOM    304  HB2 PRO    26      68.350  54.750  69.940  1.00  0.00            
ATOM    305  CA  PRO    26      70.500  55.180  69.880  1.00  0.00            
ATOM    306  HA  PRO    26      70.340  55.530  70.900  1.00  0.00            
ATOM    307  C   PRO    26      71.840  54.500  69.500  1.00  0.00            
ATOM    308  O   PRO    26      72.610  55.060  68.650  1.00  0.00            
ATOM    309  N   HYP    27      72.240  53.370  70.160  1.00  0.00            
ATOM    310  CD2 HYP    27      71.550  52.820  71.320  1.00  0.00            
ATOM    311 1HD2 HYP    27      70.850  52.080  70.940  1.00  0.00            
ATOM    312 2HD2 HYP    27      71.070  53.540  71.980  1.00  0.00            
ATOM    313  CG  HYP    27      72.670  52.160  72.100  1.00  0.00            
ATOM    314  HG  HYP    27      72.360  51.330  72.730  1.00  0.00            
ATOM    315  OD1 HYP    27      73.270  53.120  72.940  1.00  0.00            
ATOM    316  HD1 HYP    27      73.860  52.760  73.610  1.00  0.00            
ATOM    317  CB  HYP    27      73.610  51.650  71.050  1.00  0.00            
ATOM    318  HB1 HYP    27      73.160  50.750  70.620  1.00  0.00            
ATOM    319  HB2 HYP    27      74.590  51.520  71.500  1.00  0.00            
ATOM    320  CA  HYP    27      73.560  52.740  69.990  1.00  0.00            
ATOM    321  HA  HYP    27      74.360  53.390  70.330  1.00  0.00            
ATOM    322  C   HYP    27      73.770  52.110  68.580  1.00  0.00            
ATOM    323  O   HYP    27      72.780  51.830  67.880  1.00  0.00            
ATOM    324  N   GLY    28      75.030  51.920  68.190  1.00  0.00            
ATOM    325  H   GLY    28      75.760  52.490  68.620  1.00  0.00            
ATOM    326  CA  GLY    28      75.420  51.320  66.910  1.00  0.00            
ATOM    327  HA1 GLY    28      76.450  51.580  66.680  1.00  0.00            
ATOM    328  HA2 GLY    28      74.850  51.790  66.110  1.00  0.00            
ATOM    329  C   GLY    28      75.230  49.790  66.900  1.00  0.00            
ATOM    330  O   GLY    28      75.090  49.160  67.920  1.00  0.00            
ATOM    331  N   PRO    29      75.340  49.150  65.710  1.00  0.00            
ATOM    332  CD  PRO    29      75.600  49.830  64.450  1.00  0.00            
ATOM    333  HD1 PRO    29      76.410  50.550  64.460  1.00  0.00            
ATOM    334  HD2 PRO    29      74.730  50.460  64.260  1.00  0.00            
ATOM    335  CG  PRO    29      75.740  48.750  63.410  1.00  0.00            
ATOM    336  HG1 PRO    29      76.770  48.410  63.280  1.00  0.00            
ATOM    337  HG2 PRO    29      75.360  49.050  62.440  1.00  0.00            
ATOM    338  CB  PRO    29      74.890  47.590  64.000  1.00  0.00            
ATOM    339  HB1 PRO    29      75.150  46.570  63.730  1.00  0.00            
ATOM    340  HB2 PRO    29      73.820  47.700  63.820  1.00  0.00            
ATOM    341  CA  PRO    29      75.220  47.740  65.490  1.00  0.00            
ATOM    342  HA  PRO    29      74.350  47.360  66.030  1.00  0.00            
ATOM    343  C   PRO    29      76.470  47.020  65.980  1.00  0.00            
ATOM    344  O   PRO    29      77.510  47.620  65.980  1.00  0.00            
ATOM    345  N   HYP    30      76.340  45.700  66.170  1.00  0.00            
ATOM    346  CD2 HYP    30      75.200  44.830  66.250  1.00  0.00            
ATOM    347 1HD2 HYP    30      75.110  44.250  65.330  1.00  0.00            
ATOM    348 2HD2 HYP    30      74.220  45.290  66.390  1.00  0.00            
ATOM    349  CG  HYP    30      75.300  43.860  67.400  1.00  0.00            
ATOM    350  HG  HYP    30      74.800  42.930  67.160  1.00  0.00            
ATOM    351  OD1 HYP    30      75.000  44.430  68.650  1.00  0.00            
ATOM    352  HD1 HYP    30      74.050  44.540  68.720  1.00  0.00            
ATOM    353  CB  HYP    30      76.890  43.700  67.380  1.00  0.00            
ATOM    354  HB1 HYP    30      77.250  42.860  66.790  1.00  0.00            
ATOM    355  HB2 HYP    30      77.200  43.510  68.410  1.00  0.00            
ATOM    356  CA  HYP    30      77.420  45.010  66.850  1.00  0.00            
ATOM    357  HA  HYP    30      77.710  45.720  67.630  1.00  0.00            
ATOM    358  C   HYP    30      78.650  44.950  65.960  1.00  0.00            
ATOM    359  O   HYP    30      78.640  45.030  64.720  1.00  0.00            
ATOM    360  N   GLY    31      79.860  44.910  66.640  1.00  0.00            
ATOM    361  H   GLY    31      79.820  44.790  67.640  1.00  0.00            
ATOM    362  CA  GLY    31      81.110  44.840  65.980  1.00  0.00            
ATOM    363  HA1 GLY    31      81.810  44.970  66.810  1.00  0.00            
ATOM    364  HA2 GLY    31      81.200  45.790  65.450  1.00  0.00            
ATOM    365  C   GLY    31      81.430  43.630  65.240  1.00  0.00            
ATOM    366  O   GLY    31      80.880  42.600  65.530  1.00  0.00            
ATOM    367  N   PRO    32      82.550  43.650  64.390  1.00  0.00            
ATOM    368  CD  PRO    32      83.280  44.850  64.060  1.00  0.00            
ATOM    369  HD1 PRO    32      83.630  45.300  65.000  1.00  0.00            
ATOM    370  HD2 PRO    32      82.720  45.620  63.540  1.00  0.00            
ATOM    371  CG  PRO    32      84.490  44.350  63.320  1.00  0.00            
ATOM    372  HG1 PRO    32      85.110  43.890  64.090  1.00  0.00            
ATOM    373  HG2 PRO    32      84.970  45.180  62.810  1.00  0.00            
ATOM    374  CB  PRO    32      83.870  43.180  62.510  1.00  0.00            
ATOM    375  HB1 PRO    32      84.600  42.480  62.120  1.00  0.00            
ATOM    376  HB2 PRO    32      83.280  43.580  61.690  1.00  0.00            
ATOM    377  CA  PRO    32      82.970  42.530  63.620  1.00  0.00            
ATOM    378  HA  PRO    32      82.120  42.020  63.160  1.00  0.00            
ATOM    379  C   PRO    32      83.710  41.600  64.560  1.00  0.00            
ATOM    380  O   PRO    32      84.120  41.980  65.650  1.00  0.00            
ATOM    381  N   HYP    33      83.830  40.290  64.260  1.00  0.00            
ATOM    382  CD2 HYP    33      83.360  39.750  62.950  1.00  0.00            
ATOM    383 1HD2 HYP    33      83.980  40.060  62.110  1.00  0.00            
ATOM    384 2HD2 HYP    33      82.360  40.140  62.730  1.00  0.00            
ATOM    385  CG  HYP    33      83.250  38.280  63.210  1.00  0.00            
ATOM    386  HG  HYP    33      83.400  37.760  62.260  1.00  0.00            
ATOM    387  OD1 HYP    33      81.950  37.940  63.830  1.00  0.00            
ATOM    388  HD1 HYP    33      81.730  37.020  63.720  1.00  0.00            
ATOM    389  CB  HYP    33      84.410  37.900  64.200  1.00  0.00            
ATOM    390  HB1 HYP    33      85.280  37.630  63.600  1.00  0.00            
ATOM    391  HB2 HYP    33      84.160  37.110  64.910  1.00  0.00            
ATOM    392  CA  HYP    33      84.580  39.210  65.020  1.00  0.00            
ATOM    393  HA  HYP    33      84.230  39.150  66.060  1.00  0.00            
ATOM    394  C   HYP    33      86.090  39.520  65.140  1.00  0.00            
ATOM    395  O   HYP    33      86.620  40.280  64.300  1.00  0.00            
ATOM    396  N   GLY    34      86.820  38.960  66.170  1.00  0.00            
ATOM    397  H   GLY    34      86.430  38.210  66.730  1.00  0.00            
ATOM    398  CA  GLY    34      88.250  39.210  66.420  1.00  0.00            
ATOM    399  HA1 GLY    34      88.530  39.050  67.460  1.00  0.00            
ATOM    400  HA2 GLY    34      88.510  40.250  66.270  1.00  0.00            
ATOM    401  C   GLY    34      89.370  38.400  65.670  1.00  0.00            
ATOM    402  O   GLY    34      89.100  37.700  64.680  1.00  0.00            
ATOM    403  N   PRO    35      90.660  38.510  66.070  1.00  0.00            
ATOM    404  CD  PRO    35      91.190  39.300  67.170  1.00  0.00            
ATOM    405  HD1 PRO    35      90.800  39.050  68.150  1.00  0.00            
ATOM    406  HD2 PRO    35      90.960  40.350  66.980  1.00  0.00            
ATOM    407  CG  PRO    35      92.690  38.980  67.190  1.00  0.00            
ATOM    408  HG1 PRO    35      92.830  38.160  67.900  1.00  0.00            
ATOM    409  HG2 PRO    35      93.230  39.870  67.510  1.00  0.00            
ATOM    410  CB  PRO    35      93.070  38.650  65.790  1.00  0.00            
ATOM    411  HB1 PRO    35      94.040  38.160  65.820  1.00  0.00            
ATOM    412  HB2 PRO    35      93.150  39.570  65.220  1.00  0.00            
ATOM    413  CA  PRO    35      91.790  37.920  65.290  1.00  0.00            
ATOM    414  HA  PRO    35      91.600  38.150  64.240  1.00  0.00            
ATOM    415  C   PRO    35      91.940  36.390  65.500  1.00  0.00            
ATOM    416  O   PRO    35      91.450  35.860  66.480  1.00  0.00            
ATOM    417  N   HYP    36      92.550  35.640  64.550  1.00  0.00            
ATOM    418  CD2 HYP    36      92.880  36.040  63.220  1.00  0.00            
ATOM    419 1HD2 HYP    36      93.510  36.920  63.250  1.00  0.00            
ATOM    420 2HD2 HYP    36      91.960  36.290  62.690  1.00  0.00            
ATOM    421  CG  HYP    36      93.590  34.870  62.490  1.00  0.00            
ATOM    422  HG  HYP    36      94.360  35.200  61.800  1.00  0.00            
ATOM    423  OD1 HYP    36      92.640  34.120  61.780  1.00  0.00            
ATOM    424  HD1 HYP    36      93.070  33.320  61.440  1.00  0.00            
ATOM    425  CB  HYP    36      94.100  33.980  63.660  1.00  0.00            
ATOM    426  HB1 HYP    36      95.150  34.280  63.760  1.00  0.00            
ATOM    427  HB2 HYP    36      94.150  32.920  63.410  1.00  0.00            
ATOM    428  CA  HYP    36      93.030  34.250  64.700  1.00  0.00            
ATOM    429  HA  HYP    36      92.210  33.570  64.460  1.00  0.00            
ATOM    430  C   HYP    36      93.590  34.040  66.130  1.00  0.00            
ATOM    431  O   HYP    36      94.180  34.970  66.720  1.00  0.00            
ATOM    432  N   GLY    37      93.390  32.890  66.700  1.00  0.00            
ATOM    433  H   GLY    37      92.780  32.270  66.180  1.00  0.00            
ATOM    434  CA  GLY    37      93.960  32.490  67.940  1.00  0.00            
ATOM    435  HA1 GLY    37      93.530  31.570  68.330  1.00  0.00            
ATOM    436  HA2 GLY    37      93.810  33.280  68.670  1.00  0.00            
ATOM    437  C   GLY    37      95.500  32.320  67.950  1.00  0.00            
ATOM    438  O   GLY    37      96.190  32.560  66.950  1.00  0.00            
ATOM    439  N   PRO    38      96.090  31.840  69.070  1.00  0.00            
ATOM    440  CD  PRO    38      95.420  31.710  70.330  1.00  0.00            
ATOM    441  HD1 PRO    38      94.630  30.970  70.250  1.00  0.00            
ATOM    442  HD2 PRO    38      94.940  32.660  70.550  1.00  0.00            
ATOM    443  CG  PRO    38      96.440  31.170  71.360  1.00  0.00            
ATOM    444  HG1 PRO    38      96.370  30.090  71.480  1.00  0.00            
ATOM    445  HG2 PRO    38      96.320  31.510  72.390  1.00  0.00            
ATOM    446  CB  PRO    38      97.740  31.610  70.690  1.00  0.00            
ATOM    447  HB1 PRO    38      98.560  31.030  71.120  1.00  0.00            
ATOM    448  HB2 PRO    38      97.900  32.680  70.770  1.00  0.00            
ATOM    449  CA  PRO    38      97.440  31.450  69.200  1.00  0.00            
ATOM    450  HA  PRO    38      98.030  32.110  68.580  1.00  0.00            
ATOM    451  C   PRO    38      97.690  30.080  68.570  1.00  0.00            
ATOM    452  O   PRO    38      96.840  29.190  68.510  1.00  0.00            
ATOM    453  N   HYP    39      98.940  29.780  68.260  1.00  0.00            
ATOM    454  CD2 HYP    39     100.120  30.670  68.480  1.00  0.00            
ATOM    455 1HD2 HYP    39     100.540  30.530  69.470  1.00  0.00            
ATOM    456 2HD2 HYP    39      99.870  31.740  68.450  1.00  0.00            
ATOM    457  CG  HYP    39     101.120  30.340  67.390  1.00  0.00            
ATOM    458  HG  HYP    39     102.120  30.670  67.650  1.00  0.00            
ATOM    459  OD1 HYP    39     100.690  31.030  66.250  1.00  0.00            
ATOM    460  HD1 HYP    39     100.150  31.790  66.440  1.00  0.00            
ATOM    461  CB  HYP    39     100.910  28.760  67.310  1.00  0.00            
ATOM    462  HB1 HYP    39     101.420  28.340  68.170  1.00  0.00            
ATOM    463  HB2 HYP    39     101.200  28.220  66.410  1.00  0.00            
ATOM    464  CA  HYP    39      99.410  28.530  67.560  1.00  0.00            
ATOM    465  HA  HYP    39      98.940  28.500  66.580  1.00  0.00            
ATOM    466  C   HYP    39      99.160  27.180  68.280  1.00  0.00            
ATOM    467  O   HYP    39      99.110  27.180  69.530  1.00  0.00            
ATOM    468  N   GLY    40      99.110  26.070  67.530  1.00  0.00            
ATOM    469  H   GLY    40      99.160  26.110  66.520  1.00  0.00            
ATOM    470  CA  GLY    40      99.180  24.740  68.180  1.00  0.00            
ATOM    471  HA1 GLY    40      99.260  23.990  67.400  1.00  0.00            
ATOM    472  HA2 GLY    40      98.210  24.490  68.610  1.00  0.00            
ATOM    473  C   GLY    40     100.180  24.430  69.240  1.00  0.00            
ATOM    474  O   GLY    40     101.280  25.070  69.220  1.00  0.00            
ATOM    475  N   NH2    41      99.830  23.630  70.220  1.00  0.00            
ATOM    476  H1  NH2    41      98.960  23.110  70.160  1.00  0.00            
ATOM    477  H2  NH2    41     100.400  23.520  71.040  1.00  0.00            
ATOM    478  CH3 ACE    42      32.240 109.930  65.200  1.00  0.00            
ATOM    479 1HH3 ACE    42      31.580 110.590  64.630  1.00  0.00            
ATOM    480 2HH3 ACE    42      31.720 109.200  65.830  1.00  0.00            
ATOM    481 3HH3 ACE    42      33.000 110.510  65.710  1.00  0.00            
ATOM    482  C   ACE    42      33.060 109.100  64.230  1.00  0.00            
ATOM    483  O   ACE    42      32.870 107.880  64.210  1.00  0.00            
ATOM    484  N   PRO    43      33.870 109.730  63.400  1.00  0.00            
ATOM    485  CD  PRO    43      34.160 111.180  63.390  1.00  0.00            
ATOM    486  HD1 PRO    43      34.340 111.430  64.440  1.00  0.00            
ATOM    487  HD2 PRO    43      33.360 111.750  62.920  1.00  0.00            
ATOM    488  CG  PRO    43      35.460 111.410  62.630  1.00  0.00            
ATOM    489  HG1 PRO    43      36.260 111.440  63.370  1.00  0.00            
ATOM    490  HG2 PRO    43      35.450 112.340  62.050  1.00  0.00            
ATOM    491  CB  PRO    43      35.410 110.170  61.750  1.00  0.00            
ATOM    492  HB1 PRO    43      36.440 110.040  61.410  1.00  0.00            
ATOM    493  HB2 PRO    43      34.670 110.290  60.950  1.00  0.00            
ATOM    494  CA  PRO    43      34.860 109.010  62.640  1.00  0.00            
ATOM    495  HA  PRO    43      34.290 108.320  62.010  1.00  0.00            
ATOM    496  C   PRO    43      35.940 108.370  63.590  1.00  0.00            
ATOM    497  O   PRO    43      36.300 109.080  64.560  1.00  0.00            
ATOM    498  N   HYP    44      36.330 107.060  63.420  1.00  0.00            
ATOM    499  CD2 HYP    44      35.730 106.180  62.450  1.00  0.00            
ATOM    500 1HD2 HYP    44      36.050 106.360  61.420  1.00  0.00            
ATOM    501 2HD2 HYP    44      34.650 106.270  62.550  1.00  0.00            
ATOM    502  CG  HYP    44      36.030 104.710  62.870  1.00  0.00            
ATOM    503  HG  HYP    44      36.070 104.060  62.000  1.00  0.00            
ATOM    504  OD1 HYP    44      35.200 104.200  63.820  1.00  0.00            
ATOM    505  HD1 HYP    44      34.440 103.710  63.490  1.00  0.00            
ATOM    506  CB  HYP    44      37.440 104.970  63.540  1.00  0.00            
ATOM    507  HB1 HYP    44      38.150 105.100  62.730  1.00  0.00            
ATOM    508  HB2 HYP    44      37.810 104.060  64.020  1.00  0.00            
ATOM    509  CA  HYP    44      37.300 106.340  64.280  1.00  0.00            
ATOM    510  HA  HYP    44      36.900 106.110  65.270  1.00  0.00            
ATOM    511  C   HYP    44      38.590 107.130  64.390  1.00  0.00            
ATOM    512  O   HYP    44      39.100 107.740  63.510  1.00  0.00            
ATOM    513  N   GLY    45      39.270 107.010  65.560  1.00  0.00            
ATOM    514  H   GLY    45      38.710 106.780  66.370  1.00  0.00            
ATOM    515  CA  GLY    45      40.620 107.460  65.730  1.00  0.00            
ATOM    516  HA1 GLY    45      40.920 107.440  66.780  1.00  0.00            
ATOM    517  HA2 GLY    45      40.690 108.490  65.370  1.00  0.00            
ATOM    518  C   GLY    45      41.680 106.570  64.980  1.00  0.00            
ATOM    519  O   GLY    45      41.450 105.890  63.960  1.00  0.00            
ATOM    520  N   PRO    46      42.960 106.670  65.390  1.00  0.00            
ATOM    521  CD  PRO    46      43.420 107.750  66.220  1.00  0.00            
ATOM    522  HD1 PRO    46      42.960 107.590  67.200  1.00  0.00            
ATOM    523  HD2 PRO    46      43.250 108.750  65.830  1.00  0.00            
ATOM    524  CG  PRO    46      44.940 107.540  66.480  1.00  0.00            
ATOM    525  HG1 PRO    46      45.120 106.710  67.160  1.00  0.00            
ATOM    526  HG2 PRO    46      45.410 108.490  66.720  1.00  0.00            
ATOM    527  CB  PRO    46      45.320 107.040  65.080  1.00  0.00            
ATOM    528  HB1 PRO    46      46.300 106.570  65.120  1.00  0.00            
ATOM    529  HB2 PRO    46      45.380 107.950  64.470  1.00  0.00            
ATOM    530  CA  PRO    46      44.120 106.050  64.770  1.00  0.00            
ATOM    531  HA  PRO    46      44.010 106.050  63.690  1.00  0.00            
ATOM    532  C   PRO    46      44.390 104.570  65.330  1.00  0.00            
ATOM    533  O   PRO    46      43.790 104.230  66.390  1.00  0.00            
ATOM    534  N   HYP    47      45.100 103.750  64.530  1.00  0.00            
ATOM    535  CD2 HYP    47      45.680 104.080  63.210  1.00  0.00            
ATOM    536 1HD2 HYP    47      46.510 104.780  63.250  1.00  0.00            
ATOM    537 2HD2 HYP    47      44.940 104.540  62.550  1.00  0.00            
ATOM    538  CG  HYP    47      46.150 102.740  62.650  1.00  0.00            
ATOM    539  HG  HYP    47      46.920 102.840  61.880  1.00  0.00            
ATOM    540  OD1 HYP    47      45.130 101.970  62.150  1.00  0.00            
ATOM    541  HD1 HYP    47      45.500 101.100  61.950  1.00  0.00            
ATOM    542  CB  HYP    47      46.520 102.040  63.990  1.00  0.00            
ATOM    543  HB1 HYP    47      47.520 102.350  64.300  1.00  0.00            
ATOM    544  HB2 HYP    47      46.600 100.960  63.880  1.00  0.00            
ATOM    545  CA  HYP    47      45.460 102.440  64.880  1.00  0.00            
ATOM    546  HA  HYP    47      44.700 101.670  64.680  1.00  0.00            
ATOM    547  C   HYP    47      46.010 102.290  66.310  1.00  0.00            
ATOM    548  O   HYP    47      46.900 103.120  66.710  1.00  0.00            
ATOM    549  N   GLY    48      45.550 101.170  66.970  1.00  0.00            
ATOM    550  H   GLY    48      44.690 100.780  66.600  1.00  0.00            
ATOM    551  CA  GLY    48      46.000 100.810  68.280  1.00  0.00            
ATOM    552  HA1 GLY    48      45.420  99.940  68.600  1.00  0.00            
ATOM    553  HA2 GLY    48      45.870 101.650  68.970  1.00  0.00            
ATOM    554  C   GLY    48      47.470 100.260  68.330  1.00  0.00            
ATOM    555  O   GLY    48      48.110 100.110  67.280  1.00  0.00            
ATOM    556  N   PRO    49      47.850  99.930  69.590  1.00  0.00            
ATOM    557  CD  PRO    49      47.100 100.210  70.760  1.00  0.00            
ATOM    558  HD1 PRO    49      46.120  99.760  70.590  1.00  0.00            
ATOM    559  HD2 PRO    49      47.120 101.280  70.970  1.00  0.00            
ATOM    560  CG  PRO    49      47.820  99.440  71.830  1.00  0.00            
ATOM    561  HG1 PRO    49      47.550  98.390  71.940  1.00  0.00            
ATOM    562  HG2 PRO    49      47.630  99.910  72.800  1.00  0.00            
ATOM    563  CB  PRO    49      49.260  99.580  71.330  1.00  0.00            
ATOM    564  HB1 PRO    49      49.900  98.880  71.860  1.00  0.00            
ATOM    565  HB2 PRO    49      49.670 100.560  71.530  1.00  0.00            
ATOM    566  CA  PRO    49      49.190  99.420  69.870  1.00  0.00            
ATOM    567  HA  PRO    49      49.870 100.100  69.360  1.00  0.00            
ATOM    568  C   PRO    49      49.370  97.880  69.440  1.00  0.00            
ATOM    569  O   PRO    49      48.370  97.160  69.170  1.00  0.00            
ATOM    570  N   HYP    50      50.620  97.420  69.460  1.00  0.00            
ATOM    571  CD2 HYP    50      51.880  98.140  69.670  1.00  0.00            
ATOM    572 1HD2 HYP    50      52.090  98.050  70.740  1.00  0.00            
ATOM    573 2HD2 HYP    50      51.750  99.170  69.370  1.00  0.00            
ATOM    574  CG  HYP    50      52.960  97.500  68.770  1.00  0.00            
ATOM    575  HG  HYP    50      54.000  97.760  69.000  1.00  0.00            
ATOM    576  OD1 HYP    50      52.770  97.900  67.430  1.00  0.00            
ATOM    577  HD1 HYP    50      53.470  97.580  66.850  1.00  0.00            
ATOM    578  CB  HYP    50      52.460  95.980  68.950  1.00  0.00            
ATOM    579  HB1 HYP    50      52.860  95.570  69.880  1.00  0.00            
ATOM    580  HB2 HYP    50      52.760  95.350  68.110  1.00  0.00            
ATOM    581  CA  HYP    50      50.950  96.060  69.060  1.00  0.00            
ATOM    582  HA  HYP    50      50.570  96.000  68.040  1.00  0.00            
ATOM    583  C   HYP    50      50.350  94.870  69.870  1.00  0.00            
ATOM    584  O   HYP    50      50.140  94.980  71.080  1.00  0.00            
ATOM    585  N   GLY    51      50.120  93.760  69.250  1.00  0.00            
ATOM    586  H   GLY    51      50.170  93.810  68.240  1.00  0.00            
ATOM    587  CA  GLY    51      49.470  92.580  69.880  1.00  0.00            
ATOM    588  HA1 GLY    51      49.190  91.890  69.100  1.00  0.00            
ATOM    589  HA2 GLY    51      48.560  92.960  70.350  1.00  0.00            
ATOM    590  C   GLY    51      50.350  91.900  70.920  1.00  0.00            
ATOM    591  O   GLY    51      51.480  92.340  71.120  1.00  0.00            
ATOM    592  N   PRO    52      49.810  90.840  71.590  1.00  0.00            
ATOM    593  CD  PRO    52      48.470  90.370  71.440  1.00  0.00            
ATOM    594  HD1 PRO    52      48.440  89.600  70.670  1.00  0.00            
ATOM    595  HD2 PRO    52      47.780  91.190  71.240  1.00  0.00            
ATOM    596  CG  PRO    52      48.150  89.610  72.720  1.00  0.00            
ATOM    597  HG1 PRO    52      47.330  88.910  72.610  1.00  0.00            
ATOM    598  HG2 PRO    52      47.920  90.270  73.550  1.00  0.00            
ATOM    599  CB  PRO    52      49.500  88.810  72.900  1.00  0.00            
ATOM    600  HB1 PRO    52      49.440  87.950  72.220  1.00  0.00            
ATOM    601  HB2 PRO    52      49.490  88.410  73.910  1.00  0.00            
ATOM    602  CA  PRO    52      50.580  89.860  72.470  1.00  0.00            
ATOM    603  HA  PRO    52      50.970  90.480  73.280  1.00  0.00            
ATOM    604  C   PRO    52      51.820  89.290  71.700  1.00  0.00            
ATOM    605  O   PRO    52      51.730  89.050  70.450  1.00  0.00            
ATOM    606  N   HYP    53      52.780  88.710  72.450  1.00  0.00            
ATOM    607  CD2 HYP    53      52.790  88.630  73.880  1.00  0.00            
ATOM    608 1HD2 HYP    53      52.250  87.720  74.160  1.00  0.00            
ATOM    609 2HD2 HYP    53      52.310  89.480  74.370  1.00  0.00            
ATOM    610  CG  HYP    53      54.300  88.520  74.200  1.00  0.00            
ATOM    611  HG  HYP    53      54.390  88.070  75.190  1.00  0.00            
ATOM    612  OD1 HYP    53      55.110  89.680  74.120  1.00  0.00            
ATOM    613  HD1 HYP    53      54.760  90.300  74.760  1.00  0.00            
ATOM    614  CB  HYP    53      54.740  87.520  73.100  1.00  0.00            
ATOM    615  HB1 HYP    53      54.530  86.510  73.450  1.00  0.00            
ATOM    616  HB2 HYP    53      55.820  87.530  72.960  1.00  0.00            
ATOM    617  CA  HYP    53      53.910  87.940  71.900  1.00  0.00            
ATOM    618  HA  HYP    53      54.450  88.680  71.310  1.00  0.00            
ATOM    619  C   HYP    53      53.490  86.710  71.080  1.00  0.00            
ATOM    620  O   HYP    53      52.620  85.950  71.380  1.00  0.00            
ATOM    621  N   GLY    54      54.350  86.440  70.120  1.00  0.00            
ATOM    622  H   GLY    54      55.180  87.000  70.010  1.00  0.00            
ATOM    623  CA  GLY    54      54.240  85.230  69.260  1.00  0.00            
ATOM    624  HA1 GLY    54      54.970  85.410  68.470  1.00  0.00            
ATOM    625  HA2 GLY    54      53.230  85.200  68.840  1.00  0.00            
ATOM    626  C   GLY    54      54.430  83.870  69.920  1.00  0.00            
ATOM    627  O   GLY    54      54.950  83.770  71.050  1.00  0.00            
ATOM    628  N   PRO    55      54.120  82.780  69.250  1.00  0.00            
ATOM    629  CD  PRO    55      53.450  82.820  67.990  1.00  0.00            
ATOM    630  HD1 PRO    55      54.170  83.290  67.320  1.00  0.00            
ATOM    631  HD2 PRO    55      52.560  83.430  68.110  1.00  0.00            
ATOM    632  CG  PRO    55      53.030  81.420  67.650  1.00  0.00            
ATOM    633  HG1 PRO    55      53.830  80.930  67.110  1.00  0.00            
ATOM    634  HG2 PRO    55      52.120  81.410  67.050  1.00  0.00            
ATOM    635  CB  PRO    55      52.900  80.820  69.020  1.00  0.00            
ATOM    636  HB1 PRO    55      53.000  79.740  69.010  1.00  0.00            
ATOM    637  HB2 PRO    55      51.960  81.110  69.500  1.00  0.00            
ATOM    638  CA  PRO    55      54.120  81.440  69.710  1.00  0.00            
ATOM    639  HA  PRO    55      53.780  81.340  70.740  1.00  0.00            
ATOM    640  C   PRO    55      55.390  80.680  69.350  1.00  0.00            
ATOM    641  O   PRO    55      56.160  81.170  68.510  1.00  0.00            
ATOM    642  N   HYP    56      55.650  79.510  69.990  1.00  0.00            
ATOM    643  CD2 HYP    56      55.150  78.970  71.250  1.00  0.00            
ATOM    644 1HD2 HYP    56      54.180  78.490  71.200  1.00  0.00            
ATOM    645 2HD2 HYP    56      55.200  79.750  72.010  1.00  0.00            
ATOM    646  CG  HYP    56      56.190  77.980  71.840  1.00  0.00            
ATOM    647  HG  HYP    56      55.610  77.190  72.330  1.00  0.00            
ATOM    648  OD1 HYP    56      57.150  78.500  72.680  1.00  0.00            
ATOM    649  HD1 HYP    56      57.460  77.910  73.370  1.00  0.00            
ATOM    650  CB  HYP    56      56.850  77.480  70.600  1.00  0.00            
ATOM    651  HB1 HYP    56      56.200  76.680  70.230  1.00  0.00            
ATOM    652  HB2 HYP    56      57.840  77.090  70.800  1.00  0.00            
ATOM    653  CA  HYP    56      56.830  78.710  69.620  1.00  0.00            
ATOM    654  HA  HYP    56      57.680  79.240  70.040  1.00  0.00            
ATOM    655  C   HYP    56      57.030  78.470  68.080  1.00  0.00            
ATOM    656  O   HYP    56      56.090  78.230  67.330  1.00  0.00            
ATOM    657  N   GLY    57      58.250  78.470  67.600  1.00  0.00            
ATOM    658  H   GLY    57      58.920  78.890  68.230  1.00  0.00            
ATOM    659  CA  GLY    57      58.690  78.330  66.210  1.00  0.00            
ATOM    660  HA1 GLY    57      59.690  78.750  66.140  1.00  0.00            
ATOM    661  HA2 GLY    57      58.020  78.780  65.480  1.00  0.00            
ATOM    662  C   GLY    57      58.740  76.840  65.640  1.00  0.00            
ATOM    663  O   GLY    57      58.300  75.870  66.350  1.00  0.00            
ATOM    664  N   PRO    58      59.360  76.660  64.480  1.00  0.00            
ATOM    665  CD  PRO    58      59.780  77.760  63.600  1.00  0.00            
ATOM    666  HD1 PRO    58      60.860  77.850  63.710  1.00  0.00            
ATOM    667  HD2 PRO    58      59.110  78.610  63.700  1.00  0.00            
ATOM    668  CG  PRO    58      59.590  77.120  62.220  1.00  0.00            
ATOM    669  HG1 PRO    58      60.010  77.710  61.400  1.00  0.00            
ATOM    670  HG2 PRO    58      58.530  77.080  62.000  1.00  0.00            
ATOM    671  CB  PRO    58      60.100  75.700  62.440  1.00  0.00            
ATOM    672  HB1 PRO    58      61.190  75.670  62.390  1.00  0.00            
ATOM    673  HB2 PRO    58      59.710  75.010  61.690  1.00  0.00            
ATOM    674  CA  PRO    58      59.530  75.340  63.830  1.00  0.00            
ATOM    675  HA  PRO    58      58.500  74.970  63.740  1.00  0.00            
ATOM    676  C   PRO    58      60.420  74.290  64.580  1.00  0.00            
ATOM    677  O   PRO    58      61.210  74.610  65.470  1.00  0.00            
ATOM    678  N   HYP    59      60.380  72.990  64.220  1.00  0.00            
ATOM    679  CD2 HYP    59      59.480  72.420  63.230  1.00  0.00            
ATOM    680 1HD2 HYP    59      59.890  72.550  62.230  1.00  0.00            
ATOM    681 2HD2 HYP    59      58.530  72.950  63.320  1.00  0.00            
ATOM    682  CG  HYP    59      59.360  70.960  63.700  1.00  0.00            
ATOM    683  HG  HYP    59      59.080  70.330  62.860  1.00  0.00            
ATOM    684  OD1 HYP    59      58.410  70.910  64.760  1.00  0.00            
ATOM    685  HD1 HYP    59      58.390  69.970  64.970  1.00  0.00            
ATOM    686  CB  HYP    59      60.770  70.670  64.260  1.00  0.00            
ATOM    687  HB1 HYP    59      61.480  70.460  63.460  1.00  0.00            
ATOM    688  HB2 HYP    59      60.730  69.900  65.030  1.00  0.00            
ATOM    689  CA  HYP    59      61.240  71.980  64.910  1.00  0.00            
ATOM    690  HA  HYP    59      61.110  72.010  66.000  1.00  0.00            
ATOM    691  C   HYP    59      62.720  72.130  64.620  1.00  0.00            
ATOM    692  O   HYP    59      63.180  72.450  63.550  1.00  0.00            
ATOM    693  N   GLY    60      63.490  71.950  65.700  1.00  0.00            
ATOM    694  H   GLY    60      63.020  71.690  66.560  1.00  0.00            
ATOM    695  CA  GLY    60      64.940  71.840  65.690  1.00  0.00            
ATOM    696  HA1 GLY    60      65.310  71.740  66.710  1.00  0.00            
ATOM    697  HA2 GLY    60      65.240  72.840  65.380  1.00  0.00            
ATOM    698  C   GLY    60      65.570  70.800  64.750  1.00  0.00            
ATOM    699  O   GLY    60      64.940  69.940  64.150  1.00  0.00            
ATOM    700  N   PRO    61      66.890  70.780  64.680  1.00  0.00            
ATOM    701  CD  PRO    61      67.760  71.870  65.180  1.00  0.00            
ATOM    702  HD1 PRO    61      68.150  71.580  66.150  1.00  0.00            
ATOM    703  HD2 PRO    61      67.300  72.860  65.250  1.00  0.00            
ATOM    704  CG  PRO    61      68.920  71.960  64.250  1.00  0.00            
ATOM    705  HG1 PRO    61      69.780  72.260  64.850  1.00  0.00            
ATOM    706  HG2 PRO    61      68.740  72.610  63.390  1.00  0.00            
ATOM    707  CB  PRO    61      69.080  70.480  63.850  1.00  0.00            
ATOM    708  HB1 PRO    61      69.750  69.940  64.530  1.00  0.00            
ATOM    709  HB2 PRO    61      69.550  70.350  62.880  1.00  0.00            
ATOM    710  CA  PRO    61      67.690  69.880  63.900  1.00  0.00            
ATOM    711  HA  PRO    61      67.270  69.800  62.900  1.00  0.00            
ATOM    712  C   PRO    61      67.810  68.510  64.460  1.00  0.00            
ATOM    713  O   PRO    61      67.710  68.320  65.720  1.00  0.00            
ATOM    714  N   HYP    62      67.960  67.480  63.600  1.00  0.00            
ATOM    715  CD2 HYP    62      68.080  67.560  62.110  1.00  0.00            
ATOM    716 1HD2 HYP    62      69.040  68.020  61.860  1.00  0.00            
ATOM    717 2HD2 HYP    62      67.280  68.100  61.610  1.00  0.00            
ATOM    718  CG  HYP    62      68.010  66.110  61.650  1.00  0.00            
ATOM    719  HG  HYP    62      68.580  66.000  60.730  1.00  0.00            
ATOM    720  OD1 HYP    62      66.690  65.730  61.460  1.00  0.00            
ATOM    721  HD1 HYP    62      66.730  64.850  61.080  1.00  0.00            
ATOM    722  CB  HYP    62      68.700  65.390  62.800  1.00  0.00            
ATOM    723  HB1 HYP    62      69.790  65.410  62.790  1.00  0.00            
ATOM    724  HB2 HYP    62      68.370  64.350  62.870  1.00  0.00            
ATOM    725  CA  HYP    62      68.250  66.120  64.050  1.00  0.00            
ATOM    726  HA  HYP    62      67.380  65.610  64.470  1.00  0.00            
ATOM    727  C   HYP    62      69.380  66.150  65.050  1.00  0.00            
ATOM    728  O   HYP    62      70.390  66.810  64.790  1.00  0.00            
ATOM    729  N   GLY    63      69.240  65.370  66.110  1.00  0.00            
ATOM    730  H   GLY    63      68.370  64.860  66.180  1.00  0.00            
ATOM    731  CA  GLY    63      70.140  65.130  67.180  1.00  0.00            
ATOM    732  HA1 GLY    63      69.790  64.390  67.900  1.00  0.00            
ATOM    733  HA2 GLY    63      70.130  66.110  67.660  1.00  0.00            
ATOM    734  C   GLY    63      71.570  64.730  66.820  1.00  0.00            
ATOM    735  O   GLY    63      71.820  64.360  65.710  1.00  0.00            
ATOM    736  N   PRO    64      72.460  64.730  67.840  1.00  0.00            
ATOM    737  CD  PRO    64      72.250  65.120  69.220  1.00  0.00            
ATOM    738  HD1 PRO    64      71.430  64.530  69.660  1.00  0.00            
ATOM    739  HD2 PRO    64      72.070  66.160  69.480  1.00  0.00            
ATOM    740  CG  PRO    64      73.540  64.750  69.880  1.00  0.00            
ATOM    741  HG1 PRO    64      73.470  63.770  70.350  1.00  0.00            
ATOM    742  HG2 PRO    64      73.840  65.530  70.580  1.00  0.00            
ATOM    743  CB  PRO    64      74.620  64.770  68.800  1.00  0.00            
ATOM    744  HB1 PRO    64      75.440  64.090  69.040  1.00  0.00            
ATOM    745  HB2 PRO    64      74.920  65.810  68.730  1.00  0.00            
ATOM    746  CA  PRO    64      73.820  64.240  67.640  1.00  0.00            
ATOM    747  HA  PRO    64      74.070  64.790  66.730  1.00  0.00            
ATOM    748  C   PRO    64      73.890  62.660  67.500  1.00  0.00            
ATOM    749  O   PRO    64      72.950  61.980  67.860  1.00  0.00            
ATOM    750  N   HYP    65      74.970  62.140  66.900  1.00  0.00            
ATOM    751  CD2 HYP    65      76.130  62.900  66.370  1.00  0.00            
ATOM    752 1HD2 HYP    65      76.870  63.060  67.150  1.00  0.00            
ATOM    753 2HD2 HYP    65      75.790  63.790  65.830  1.00  0.00            
ATOM    754  CG  HYP    65      76.740  61.940  65.300  1.00  0.00            
ATOM    755  HG  HYP    65      77.750  62.160  64.980  1.00  0.00            
ATOM    756  OD1 HYP    65      75.910  61.820  64.100  1.00  0.00            
ATOM    757  HD1 HYP    65      76.160  62.550  63.540  1.00  0.00            
ATOM    758  CB  HYP    65      76.660  60.560  66.020  1.00  0.00            
ATOM    759  HB1 HYP    65      77.460  60.470  66.740  1.00  0.00            
ATOM    760  HB2 HYP    65      76.610  59.750  65.290  1.00  0.00            
ATOM    761  CA  HYP    65      75.280  60.700  66.750  1.00  0.00            
ATOM    762  HA  HYP    65      74.560  60.260  66.060  1.00  0.00            
ATOM    763  C   HYP    65      75.170  59.910  68.050  1.00  0.00            
ATOM    764  O   HYP    65      75.610  60.440  69.080  1.00  0.00            
ATOM    765  N   GLY    66      74.620  58.700  68.090  1.00  0.00            
ATOM    766  H   GLY    66      74.180  58.310  67.270  1.00  0.00            
ATOM    767  CA  GLY    66      74.520  57.890  69.290  1.00  0.00            
ATOM    768  HA1 GLY    66      73.890  57.030  69.070  1.00  0.00            
ATOM    769  HA2 GLY    66      74.080  58.510  70.070  1.00  0.00            
ATOM    770  C   GLY    66      75.830  57.220  69.830  1.00  0.00            
ATOM    771  O   GLY    66      76.870  57.520  69.250  1.00  0.00            
ATOM    772  N   PRO    67      75.790  56.440  70.920  1.00  0.00            
ATOM    773  CD  PRO    67      74.600  56.220  71.700  1.00  0.00            
ATOM    774  HD1 PRO    67      73.990  55.360  71.440  1.00  0.00            
ATOM    775  HD2 PRO    67      73.930  57.090  71.710  1.00  0.00            
ATOM    776  CG  PRO    67      75.200  56.010  73.080  1.00  0.00            
ATOM    777  HG1 PRO    67      74.430  55.560  73.700  1.00  0.00            
ATOM    778  HG2 PRO    67      75.540  56.940  73.540  1.00  0.00            
ATOM    779  CB  PRO    67      76.400  55.090  72.760  1.00  0.00            
ATOM    780  HB1 PRO    67      76.060  54.060  72.710  1.00  0.00            
ATOM    781  HB2 PRO    67      77.150  55.120  73.540  1.00  0.00            
ATOM    782  CA  PRO    67      76.920  55.580  71.400  1.00  0.00            
ATOM    783  HA  PRO    67      77.820  56.180  71.530  1.00  0.00            
ATOM    784  C   PRO    67      77.220  54.440  70.490  1.00  0.00            
ATOM    785  O   PRO    67      76.400  54.140  69.670  1.00  0.00            
ATOM    786  N   HYP    68      78.370  53.750  70.580  1.00  0.00            
ATOM    787  CD2 HYP    68      79.480  54.080  71.490  1.00  0.00            
ATOM    788 1HD2 HYP    68      79.460  53.580  72.460  1.00  0.00            
ATOM    789 2HD2 HYP    68      79.440  55.150  71.680  1.00  0.00            
ATOM    790  CG  HYP    68      80.770  53.690  70.810  1.00  0.00            
ATOM    791  HG  HYP    68      81.430  53.380  71.620  1.00  0.00            
ATOM    792  OD1 HYP    68      81.340  54.750  70.140  1.00  0.00            
ATOM    793  HD1 HYP    68      81.060  55.560  70.580  1.00  0.00            
ATOM    794  CB  HYP    68      80.370  52.460  70.030  1.00  0.00            
ATOM    795  HB1 HYP    68      80.590  51.610  70.670  1.00  0.00            
ATOM    796  HB2 HYP    68      80.880  52.270  69.080  1.00  0.00            
ATOM    797  CA  HYP    68      78.830  52.650  69.760  1.00  0.00            
ATOM    798  HA  HYP    68      78.700  52.990  68.730  1.00  0.00            
ATOM    799  C   HYP    68      78.130  51.300  70.010  1.00  0.00            
ATOM    800  O   HYP    68      77.710  50.940  71.090  1.00  0.00            
ATOM    801  N   GLY    69      78.290  50.510  68.970  1.00  0.00            
ATOM    802  H   GLY    69      78.740  50.900  68.150  1.00  0.00            
ATOM    803  CA  GLY    69      78.130  49.100  69.020  1.00  0.00            
ATOM    804  HA1 GLY    69      78.440  48.710  68.050  1.00  0.00            
ATOM    805  HA2 GLY    69      77.040  49.070  69.020  1.00  0.00            
ATOM    806  C   GLY    69      78.810  48.320  70.140  1.00  0.00            
ATOM    807  O   GLY    69      79.900  48.780  70.510  1.00  0.00            
ATOM    808  N   PRO    70      78.290  47.160  70.530  1.00  0.00            
ATOM    809  CD  PRO    70      76.920  46.780  70.220  1.00  0.00            
ATOM    810  HD1 PRO    70      76.760  46.650  69.150  1.00  0.00            
ATOM    811  HD2 PRO    70      76.150  47.460  70.580  1.00  0.00            
ATOM    812  CG  PRO    70      76.810  45.470  71.010  1.00  0.00            
ATOM    813  HG1 PRO    70      76.950  44.660  70.300  1.00  0.00            
ATOM    814  HG2 PRO    70      75.800  45.420  71.420  1.00  0.00            
ATOM    815  CB  PRO    70      77.880  45.440  72.100  1.00  0.00            
ATOM    816  HB1 PRO    70      78.060  44.400  72.360  1.00  0.00            
ATOM    817  HB2 PRO    70      77.530  45.960  72.990  1.00  0.00            
ATOM    818  CA  PRO    70      78.970  46.280  71.500  1.00  0.00            
ATOM    819  HA  PRO    70      79.340  46.930  72.290  1.00  0.00            
ATOM    820  C   PRO    70      80.080  45.490  70.780  1.00  0.00            
ATOM    821  O   PRO    70      80.030  45.350  69.560  1.00  0.00            
ATOM    822  N   HYP    71      81.030  44.950  71.570  1.00  0.00            
ATOM    823  CD2 HYP    71      81.310  45.160  72.990  1.00  0.00            
ATOM    824 1HD2 HYP    71      80.550  44.630  73.570  1.00  0.00            
ATOM    825 2HD2 HYP    71      81.230  46.210  73.260  1.00  0.00            
ATOM    826  CG  HYP    71      82.720  44.660  73.270  1.00  0.00            
ATOM    827  HG  HYP    71      82.890  44.370  74.310  1.00  0.00            
ATOM    828  OD1 HYP    71      83.730  45.570  72.960  1.00  0.00            
ATOM    829  HD1 HYP    71      83.990  46.160  73.670  1.00  0.00            
ATOM    830  CB  HYP    71      82.880  43.450  72.290  1.00  0.00            
ATOM    831  HB1 HYP    71      82.330  42.600  72.690  1.00  0.00            
ATOM    832  HB2 HYP    71      83.910  43.170  72.100  1.00  0.00            
ATOM    833  CA  HYP    71      82.150  44.110  71.040  1.00  0.00            
ATOM    834  HA  HYP    71      82.810  44.680  70.390  1.00  0.00            
ATOM    835  C   HYP    71      81.570  42.940  70.210  1.00  0.00            
ATOM    836  O   HYP    71      80.500  42.350  70.580  1.00  0.00            
ATOM    837  N   GLY    72      82.200  42.640  69.100  1.00  0.00            
ATOM    838  H   GLY    72      83.090  43.070  68.880  1.00  0.00            
ATOM    839  CA  GLY    72      81.770  41.450  68.360  1.00  0.00            
ATOM    840  HA1 GLY    72      82.120  41.480  67.330  1.00  0.00            
ATOM    841  HA2 GLY    72      80.690  41.490  68.300  1.00  0.00            
ATOM    842  C   GLY    72      82.210  40.110  69.050  1.00  0.00            
ATOM    843  O   GLY    72      82.800  40.160  70.090  1.00  0.00            
ATOM    844  N   PRO    73      81.880  38.980  68.460  1.00  0.00            
ATOM    845  CD  PRO    73      80.970  38.740  67.370  1.00  0.00            
ATOM    846  HD1 PRO    73      81.510  39.070  66.480  1.00  0.00            
ATOM    847  HD2 PRO    73      80.050  39.310  67.520  1.00  0.00            
ATOM    848  CG  PRO    73      80.600  37.290  67.240  1.00  0.00            
ATOM    849  HG1 PRO    73      80.520  37.020  66.180  1.00  0.00            
ATOM    850  HG2 PRO    73      79.710  37.120  67.830  1.00  0.00            
ATOM    851  CB  PRO    73      81.770  36.610  67.890  1.00  0.00            
ATOM    852  HB1 PRO    73      82.400  36.380  67.020  1.00  0.00            
ATOM    853  HB2 PRO    73      81.400  35.660  68.280  1.00  0.00            
ATOM    854  CA  PRO    73      82.360  37.650  68.880  1.00  0.00            
ATOM    855  HA  PRO    73      81.980  37.460  69.890  1.00  0.00            
ATOM    856  C   PRO    73      83.830  37.360  68.760  1.00  0.00            
ATOM    857  O   PRO    73      84.540  37.940  67.970  1.00  0.00            
ATOM    858  N   HYP    74      84.280  36.300  69.540  1.00  0.00            
ATOM    859  CD2 HYP    74      83.570  35.520  70.590  1.00  0.00            
ATOM    860 1HD2 HYP    74      82.790  34.910  70.140  1.00  0.00            
ATOM    861 2HD2 HYP    74      83.060  36.170  71.290  1.00  0.00            
ATOM    862  CG  HYP    74      84.560  34.640  71.290  1.00  0.00            
ATOM    863  HG  HYP    74      84.080  33.750  71.690  1.00  0.00            
ATOM    864  OD1 HYP    74      85.320  35.310  72.320  1.00  0.00            
ATOM    865  HD1 HYP    74      84.730  35.660  73.000  1.00  0.00            
ATOM    866  CB  HYP    74      85.580  34.430  70.210  1.00  0.00            
ATOM    867  HB1 HYP    74      85.320  33.530  69.650  1.00  0.00            
ATOM    868  HB2 HYP    74      86.580  34.170  70.540  1.00  0.00            
ATOM    869  CA  HYP    74      85.630  35.700  69.400  1.00  0.00            
ATOM    870  HA  HYP    74      86.170  36.470  69.950  1.00  0.00            
ATOM    871  C   HYP    74      86.040  35.400  67.980  1.00  0.00            
ATOM    872  O   HYP    74      85.260  35.090  67.090  1.00  0.00            
ATOM    873  N   GLY    75      87.320  35.420  67.710  1.00  0.00            
ATOM    874  H   GLY    75      87.950  35.660  68.460  1.00  0.00            
ATOM    875  CA  GLY    75      87.900  35.350  66.360  1.00  0.00            
ATOM    876  HA1 GLY    75      88.820  35.930  66.290  1.00  0.00            
ATOM    877  HA2 GLY    75      87.200  35.910  65.750  1.00  0.00            
ATOM    878  C   GLY    75      88.130  33.950  65.770  1.00  0.00            
ATOM    879  O   GLY    75      87.620  32.990  66.310  1.00  0.00            
ATOM    880  N   PRO    76      88.810  33.690  64.630  1.00  0.00            
ATOM    881  CD  PRO    76      89.240  34.740  63.800  1.00  0.00            
ATOM    882  HD1 PRO    76      90.260  35.000  64.070  1.00  0.00            
ATOM    883  HD2 PRO    76      88.560  35.590  63.790  1.00  0.00            
ATOM    884  CG  PRO    76      89.160  34.160  62.360  1.00  0.00            
ATOM    885  HG1 PRO    76      89.790  34.710  61.670  1.00  0.00            
ATOM    886  HG2 PRO    76      88.100  34.080  62.100  1.00  0.00            
ATOM    887  CB  PRO    76      89.730  32.710  62.650  1.00  0.00            
ATOM    888  HB1 PRO    76      90.820  32.750  62.770  1.00  0.00            
ATOM    889  HB2 PRO    76      89.470  31.950  61.920  1.00  0.00            
ATOM    890  CA  PRO    76      89.100  32.360  64.000  1.00  0.00            
ATOM    891  HA  PRO    76      88.240  31.720  63.870  1.00  0.00            
ATOM    892  C   PRO    76      90.040  31.490  64.940  1.00  0.00            
ATOM    893  O   PRO    76      90.850  32.070  65.600  1.00  0.00            
ATOM    894  N   HYP    77      90.120  30.200  64.680  1.00  0.00            
ATOM    895  CD2 HYP    77      89.200  29.410  63.970  1.00  0.00            
ATOM    896 1HD2 HYP    77      89.270  29.650  62.910  1.00  0.00            
ATOM    897 2HD2 HYP    77      88.170  29.500  64.310  1.00  0.00            
ATOM    898  CG  HYP    77      89.580  27.960  64.400  1.00  0.00            
ATOM    899  HG  HYP    77      89.310  27.200  63.670  1.00  0.00            
ATOM    900  OD1 HYP    77      88.960  27.640  65.670  1.00  0.00            
ATOM    901  HD1 HYP    77      88.020  27.820  65.600  1.00  0.00            
ATOM    902  CB  HYP    77      91.070  27.940  64.560  1.00  0.00            
ATOM    903  HB1 HYP    77      91.580  27.880  63.600  1.00  0.00            
ATOM    904  HB2 HYP    77      91.500  27.280  65.320  1.00  0.00            
ATOM    905  CA  HYP    77      91.240  29.350  65.070  1.00  0.00            
ATOM    906  HA  HYP    77      91.280  29.340  66.160  1.00  0.00            
ATOM    907  C   HYP    77      92.550  29.900  64.550  1.00  0.00            
ATOM    908  O   HYP    77      92.720  30.550  63.550  1.00  0.00            
ATOM    909  N   GLY    78      93.620  29.740  65.350  1.00  0.00            
ATOM    910  H   GLY    78      93.320  29.310  66.220  1.00  0.00            
ATOM    911  CA  GLY    78      95.010  30.090  65.090  1.00  0.00            
ATOM    912  HA1 GLY    78      95.620  30.230  65.990  1.00  0.00            
ATOM    913  HA2 GLY    78      95.010  31.010  64.510  1.00  0.00            
ATOM    914  C   GLY    78      95.880  29.070  64.300  1.00  0.00            
ATOM    915  O   GLY    78      95.300  28.010  63.940  1.00  0.00            
ATOM    916  N   PRO    79      97.140  29.350  64.020  1.00  0.00            
ATOM    917  CD  PRO    79      97.620  30.760  64.260  1.00  0.00            
ATOM    918  HD1 PRO    79      97.910  30.950  65.300  1.00  0.00            
ATOM    919  HD2 PRO    79      96.910  31.480  63.850  1.00  0.00            
ATOM    920  CG  PRO    79      98.850  30.750  63.330  1.00  0.00            
ATOM    921  HG1 PRO    79      99.630  31.420  63.710  1.00  0.00            
ATOM    922  HG2 PRO    79      98.690  31.070  62.300  1.00  0.00            
ATOM    923  CB  PRO    79      99.430  29.380  63.350  1.00  0.00            
ATOM    924  HB1 PRO    79      99.980  29.110  64.250  1.00  0.00            
ATOM    925  HB2 PRO    79     100.030  29.330  62.440  1.00  0.00            
ATOM    926  CA  PRO    79      98.090  28.540  63.200  1.00  0.00            
ATOM    927  HA  PRO    79      97.860  28.700  62.140  1.00  0.00            
ATOM    928  C   PRO    79      98.380  27.150  63.710  1.00  0.00            
ATOM    929  O   PRO    79      98.560  26.930  64.940  1.00  0.00            
ATOM    930  N   HYP    80      98.350  26.140  62.860  1.00  0.00            
ATOM    931  CD2 HYP    80      97.880  26.330  61.500  1.00  0.00            
ATOM    932 1HD2 HYP    80      98.650  26.800  60.880  1.00  0.00            
ATOM    933 2HD2 HYP    80      96.940  26.870  61.430  1.00  0.00            
ATOM    934  CG  HYP    80      97.600  24.880  61.010  1.00  0.00            
ATOM    935  HG  HYP    80      97.840  24.760  59.950  1.00  0.00            
ATOM    936  OD1 HYP    80      96.210  24.570  61.230  1.00  0.00            
ATOM    937  HD1 HYP    80      95.820  24.150  60.460  1.00  0.00            
ATOM    938  CB  HYP    80      98.590  24.060  61.850  1.00  0.00            
ATOM    939  HB1 HYP    80      99.570  23.810  61.450  1.00  0.00            
ATOM    940  HB2 HYP    80      98.140  23.070  61.950  1.00  0.00            
ATOM    941  CA  HYP    80      98.740  24.790  63.200  1.00  0.00            
ATOM    942  HA  HYP    80      98.050  24.300  63.900  1.00  0.00            
ATOM    943  C   HYP    80     100.190  24.640  63.750  1.00  0.00            
ATOM    944  O   HYP    80     101.120  25.340  63.240  1.00  0.00            
ATOM    945  N   GLY    81     100.480  23.680  64.690  1.00  0.00            
ATOM    946  H   GLY    81      99.740  23.230  65.220  1.00  0.00            
ATOM    947  CA  GLY    81     101.850  23.680  65.300  1.00  0.00            
ATOM    948  HA1 GLY    81     102.090  24.700  65.600  1.00  0.00            
ATOM    949  HA2 GLY    81     102.580  23.460  64.520  1.00  0.00            
ATOM    950  C   GLY    81     101.990  22.680  66.510  1.00  0.00            
ATOM    951  O   GLY    81     101.290  21.710  66.540  1.00  0.00            
ATOM    952  N   NH2    82     102.910  22.960  67.410  1.00  0.00            
ATOM    953  H1  NH2    82     103.560  23.730  67.310  1.00  0.00            
ATOM    954  H2  NH2    82     103.180  22.320  68.150  1.00  0.00            
ATOM    955  CH3 ACE    83      34.270 109.050  67.880  1.00  0.00            
ATOM    956 1HH3 ACE    83      33.190 109.040  68.030  1.00  0.00            
ATOM    957 2HH3 ACE    83      34.790 109.920  68.280  1.00  0.00            
ATOM    958 3HH3 ACE    83      34.580 109.080  66.830  1.00  0.00            
ATOM    959  C   ACE    83      34.830 107.780  68.520  1.00  0.00            
ATOM    960  O   ACE    83      35.470 107.870  69.510  1.00  0.00            
ATOM    961  N   PRO    84      34.370 106.630  67.890  1.00  0.00            
ATOM    962  CD  PRO    84      33.420 106.450  66.830  1.00  0.00            
ATOM    963  HD1 PRO    84      33.980 106.560  65.900  1.00  0.00            
ATOM    964  HD2 PRO    84      32.600 107.170  66.910  1.00  0.00            
ATOM    965  CG  PRO    84      32.940 104.980  66.960  1.00  0.00            
ATOM    966  HG1 PRO    84      32.430 104.480  66.130  1.00  0.00            
ATOM    967  HG2 PRO    84      32.230 105.010  67.790  1.00  0.00            
ATOM    968  CB  PRO    84      34.190 104.270  67.440  1.00  0.00            
ATOM    969  HB1 PRO    84      34.790 104.030  66.570  1.00  0.00            
ATOM    970  HB2 PRO    84      33.880 103.370  67.960  1.00  0.00            
ATOM    971  CA  PRO    84      34.810 105.310  68.370  1.00  0.00            
ATOM    972  HA  PRO    84      34.340 105.110  69.340  1.00  0.00            
ATOM    973  C   PRO    84      36.320 105.120  68.410  1.00  0.00            
ATOM    974  O   PRO    84      37.060 105.850  67.750  1.00  0.00            
ATOM    975  N   HYP    85      36.860 104.190  69.210  1.00  0.00            
ATOM    976  CD2 HYP    85      36.300 103.420  70.310  1.00  0.00            
ATOM    977 1HD2 HYP    85      36.020 102.410  69.980  1.00  0.00            
ATOM    978 2HD2 HYP    85      35.460 103.860  70.850  1.00  0.00            
ATOM    979  CG  HYP    85      37.440 103.250  71.250  1.00  0.00            
ATOM    980  HG  HYP    85      37.270 102.380  71.880  1.00  0.00            
ATOM    981  OD1 HYP    85      37.690 104.390  72.080  1.00  0.00            
ATOM    982  HD1 HYP    85      38.640 104.380  72.250  1.00  0.00            
ATOM    983  CB  HYP    85      38.560 102.990  70.310  1.00  0.00            
ATOM    984  HB1 HYP    85      38.530 101.950  69.970  1.00  0.00            
ATOM    985  HB2 HYP    85      39.510 103.160  70.820  1.00  0.00            
ATOM    986  CA  HYP    85      38.320 103.960  69.210  1.00  0.00            
ATOM    987  HA  HYP    85      38.920 104.850  69.420  1.00  0.00            
ATOM    988  C   HYP    85      38.690 103.380  67.810  1.00  0.00            
ATOM    989  O   HYP    85      38.010 102.570  67.250  1.00  0.00            
ATOM    990  N   GLY    86      39.940 103.560  67.390  1.00  0.00            
ATOM    991  H   GLY    86      40.580 104.030  68.020  1.00  0.00            
ATOM    992  CA  GLY    86      40.550 103.320  66.050  1.00  0.00            
ATOM    993  HA1 GLY    86      41.530 103.820  66.050  1.00  0.00            
ATOM    994  HA2 GLY    86      39.870 103.800  65.350  1.00  0.00            
ATOM    995  C   GLY    86      40.790 101.860  65.730  1.00  0.00            
ATOM    996  O   GLY    86      40.470 101.010  66.530  1.00  0.00            
ATOM    997  N   PRO    87      41.340 101.510  64.550  1.00  0.00            
ATOM    998  CD  PRO    87      41.670 102.500  63.460  1.00  0.00            
ATOM    999  HD1 PRO    87      42.610 103.000  63.720  1.00  0.00            
ATOM   1000  HD2 PRO    87      41.020 103.350  63.300  1.00  0.00            
ATOM   1001  CG  PRO    87      41.780 101.640  62.180  1.00  0.00            
ATOM   1002  HG1 PRO    87      42.510 102.100  61.520  1.00  0.00            
ATOM   1003  HG2 PRO    87      40.770 101.430  61.810  1.00  0.00            
ATOM   1004  CB  PRO    87      42.310 100.380  62.770  1.00  0.00            
ATOM   1005  HB1 PRO    87      43.360 100.550  63.040  1.00  0.00            
ATOM   1006  HB2 PRO    87      42.260  99.560  62.060  1.00  0.00            
ATOM   1007  CA  PRO    87      41.520 100.160  64.030  1.00  0.00            
ATOM   1008  HA  PRO    87      40.580  99.630  63.950  1.00  0.00            
ATOM   1009  C   PRO    87      42.340  99.310  65.060  1.00  0.00            
ATOM   1010  O   PRO    87      43.210  99.820  65.800  1.00  0.00            
ATOM   1011  N   HYP    88      42.270  97.950  65.090  1.00  0.00            
ATOM   1012  CD2 HYP    88      41.390  97.090  64.360  1.00  0.00            
ATOM   1013 1HD2 HYP    88      41.870  96.830  63.410  1.00  0.00            
ATOM   1014 2HD2 HYP    88      40.390  97.440  64.130  1.00  0.00            
ATOM   1015  CG  HYP    88      41.290  95.800  65.220  1.00  0.00            
ATOM   1016  HG  HYP    88      41.130  94.930  64.580  1.00  0.00            
ATOM   1017  OD1 HYP    88      40.300  95.920  66.240  1.00  0.00            
ATOM   1018  HD1 HYP    88      39.530  96.290  65.810  1.00  0.00            
ATOM   1019  CB  HYP    88      42.650  95.820  65.970  1.00  0.00            
ATOM   1020  HB1 HYP    88      43.290  95.190  65.340  1.00  0.00            
ATOM   1021  HB2 HYP    88      42.540  95.410  66.980  1.00  0.00            
ATOM   1022  CA  HYP    88      43.200  97.180  66.000  1.00  0.00            
ATOM   1023  HA  HYP    88      43.110  97.670  66.980  1.00  0.00            
ATOM   1024  C   HYP    88      44.620  97.290  65.520  1.00  0.00            
ATOM   1025  O   HYP    88      44.890  97.460  64.320  1.00  0.00            
ATOM   1026  N   GLY    89      45.590  97.170  66.410  1.00  0.00            
ATOM   1027  H   GLY    89      45.350  96.980  67.370  1.00  0.00            
ATOM   1028  CA  GLY    89      46.980  97.540  66.150  1.00  0.00            
ATOM   1029  HA1 GLY    89      47.540  97.690  67.070  1.00  0.00            
ATOM   1030  HA2 GLY    89      46.800  98.460  65.590  1.00  0.00            
ATOM   1031  C   GLY    89      47.860  96.560  65.270  1.00  0.00            
ATOM   1032  O   GLY    89      47.390  95.530  64.800  1.00  0.00            
ATOM   1033  N   PRO    90      49.100  97.000  65.000  1.00  0.00            
ATOM   1034  CD  PRO    90      49.730  98.310  65.190  1.00  0.00            
ATOM   1035  HD1 PRO    90      49.990  98.340  66.250  1.00  0.00            
ATOM   1036  HD2 PRO    90      49.130  99.190  64.950  1.00  0.00            
ATOM   1037  CG  PRO    90      50.930  98.370  64.320  1.00  0.00            
ATOM   1038  HG1 PRO    90      51.580  98.980  64.960  1.00  0.00            
ATOM   1039  HG2 PRO    90      50.700  98.850  63.370  1.00  0.00            
ATOM   1040  CB  PRO    90      51.310  96.860  64.240  1.00  0.00            
ATOM   1041  HB1 PRO    90      51.810  96.680  65.190  1.00  0.00            
ATOM   1042  HB2 PRO    90      51.840  96.820  63.280  1.00  0.00            
ATOM   1043  CA  PRO    90      50.040  96.060  64.360  1.00  0.00            
ATOM   1044  HA  PRO    90      49.610  95.960  63.360  1.00  0.00            
ATOM   1045  C   PRO    90      50.200  94.690  64.970  1.00  0.00            
ATOM   1046  O   PRO    90      49.840  94.430  66.130  1.00  0.00            
ATOM   1047  N   HYP    91      50.820  93.710  64.270  1.00  0.00            
ATOM   1048  CD2 HYP    91      51.400  93.930  62.920  1.00  0.00            
ATOM   1049 1HD2 HYP    91      52.370  94.420  62.860  1.00  0.00            
ATOM   1050 2HD2 HYP    91      50.650  94.450  62.320  1.00  0.00            
ATOM   1051  CG  HYP    91      51.580  92.520  62.390  1.00  0.00            
ATOM   1052  HG  HYP    91      52.220  92.500  61.500  1.00  0.00            
ATOM   1053  OD1 HYP    91      50.360  91.960  61.930  1.00  0.00            
ATOM   1054  HD1 HYP    91      50.490  91.020  61.790  1.00  0.00            
ATOM   1055  CB  HYP    91      52.080  91.840  63.650  1.00  0.00            
ATOM   1056  HB1 HYP    91      53.130  92.090  63.830  1.00  0.00            
ATOM   1057  HB2 HYP    91      52.070  90.750  63.760  1.00  0.00            
ATOM   1058  CA  HYP    91      51.210  92.420  64.780  1.00  0.00            
ATOM   1059  HA  HYP    91      50.340  91.780  64.940  1.00  0.00            
ATOM   1060  C   HYP    91      52.020  92.580  66.060  1.00  0.00            
ATOM   1061  O   HYP    91      52.870  93.480  66.130  1.00  0.00            
ATOM   1062  N   GLY    92      51.880  91.690  66.990  1.00  0.00            
ATOM   1063  H   GLY    92      51.070  91.090  66.950  1.00  0.00            
ATOM   1064  CA  GLY    92      52.790  91.660  68.200  1.00  0.00            
ATOM   1065  HA1 GLY    92      52.390  90.970  68.940  1.00  0.00            
ATOM   1066  HA2 GLY    92      52.860  92.660  68.620  1.00  0.00            
ATOM   1067  C   GLY    92      54.230  91.260  67.930  1.00  0.00            
ATOM   1068  O   GLY    92      54.560  90.980  66.780  1.00  0.00            
ATOM   1069  N   PRO    93      55.160  91.170  68.920  1.00  0.00            
ATOM   1070  CD  PRO    93      54.980  91.790  70.220  1.00  0.00            
ATOM   1071  HD1 PRO    93      54.150  91.310  70.730  1.00  0.00            
ATOM   1072  HD2 PRO    93      54.910  92.870  70.100  1.00  0.00            
ATOM   1073  CG  PRO    93      56.210  91.480  71.000  1.00  0.00            
ATOM   1074  HG1 PRO    93      56.050  90.500  71.450  1.00  0.00            
ATOM   1075  HG2 PRO    93      56.480  92.190  71.780  1.00  0.00            
ATOM   1076  CB  PRO    93      57.320  91.340  69.940  1.00  0.00            
ATOM   1077  HB1 PRO    93      58.180  90.750  70.240  1.00  0.00            
ATOM   1078  HB2 PRO    93      57.740  92.350  69.840  1.00  0.00            
ATOM   1079  CA  PRO    93      56.590  90.710  68.750  1.00  0.00            
ATOM   1080  HA  PRO    93      57.010  91.030  67.790  1.00  0.00            
ATOM   1081  C   PRO    93      56.850  89.200  68.790  1.00  0.00            
ATOM   1082  O   PRO    93      55.950  88.460  69.180  1.00  0.00            
ATOM   1083  N   HYP    94      58.030  88.720  68.280  1.00  0.00            
ATOM   1084  CD2 HYP    94      59.260  89.470  67.900  1.00  0.00            
ATOM   1085 1HD2 HYP    94      59.970  89.480  68.730  1.00  0.00            
ATOM   1086 2HD2 HYP    94      59.050  90.460  67.490  1.00  0.00            
ATOM   1087  CG  HYP    94      59.700  88.690  66.660  1.00  0.00            
ATOM   1088  HG  HYP    94      60.740  88.900  66.440  1.00  0.00            
ATOM   1089  OD1 HYP    94      58.940  89.030  65.500  1.00  0.00            
ATOM   1090  HD1 HYP    94      59.300  88.430  64.840  1.00  0.00            
ATOM   1091  CB  HYP    94      59.480  87.260  67.110  1.00  0.00            
ATOM   1092  HB1 HYP    94      60.320  86.900  67.690  1.00  0.00            
ATOM   1093  HB2 HYP    94      59.470  86.550  66.280  1.00  0.00            
ATOM   1094  CA  HYP    94      58.120  87.320  67.890  1.00  0.00            
ATOM   1095  HA  HYP    94      57.310  87.170  67.190  1.00  0.00            
ATOM   1096  C   HYP    94      58.080  86.260  68.950  1.00  0.00            
ATOM   1097  O   HYP    94      58.330  86.590  70.140  1.00  0.00            
ATOM   1098  N   GLY    95      57.780  85.040  68.640  1.00  0.00            
ATOM   1099  H   GLY    95      57.300  84.870  67.770  1.00  0.00            
ATOM   1100  CA  GLY    95      57.640  83.970  69.630  1.00  0.00            
ATOM   1101  HA1 GLY    95      57.000  83.300  69.060  1.00  0.00            
ATOM   1102  HA2 GLY    95      57.190  84.400  70.520  1.00  0.00            
ATOM   1103  C   GLY    95      58.790  83.190  70.020  1.00  0.00            
ATOM   1104  O   GLY    95      59.930  83.410  69.590  1.00  0.00            
ATOM   1105  N   PRO    96      58.700  82.160  70.980  1.00  0.00            
ATOM   1106  CD  PRO    96      57.660  81.780  71.800  1.00  0.00            
ATOM   1107  HD1 PRO    96      57.350  80.750  71.610  1.00  0.00            
ATOM   1108  HD2 PRO    96      56.810  82.460  71.710  1.00  0.00            
ATOM   1109  CG  PRO    96      58.210  81.810  73.220  1.00  0.00            
ATOM   1110  HG1 PRO    96      57.550  81.210  73.840  1.00  0.00            
ATOM   1111  HG2 PRO    96      58.510  82.790  73.590  1.00  0.00            
ATOM   1112  CB  PRO    96      59.480  81.030  72.910  1.00  0.00            
ATOM   1113  HB1 PRO    96      59.210  79.980  72.800  1.00  0.00            
ATOM   1114  HB2 PRO    96      60.280  81.270  73.600  1.00  0.00            
ATOM   1115  CA  PRO    96      59.880  81.560  71.530  1.00  0.00            
ATOM   1116  HA  PRO    96      60.640  82.340  71.540  1.00  0.00            
ATOM   1117  C   PRO    96      60.430  80.440  70.560  1.00  0.00            
ATOM   1118  O   PRO    96      59.760  80.090  69.630  1.00  0.00            
ATOM   1119  N   HYP    97      61.610  79.950  70.820  1.00  0.00            
ATOM   1120  CD2 HYP    97      62.510  80.350  71.900  1.00  0.00            
ATOM   1121 1HD2 HYP    97      62.490  79.580  72.670  1.00  0.00            
ATOM   1122 2HD2 HYP    97      62.330  81.320  72.360  1.00  0.00            
ATOM   1123  CG  HYP    97      63.920  80.230  71.370  1.00  0.00            
ATOM   1124  HG  HYP    97      64.600  80.280  72.220  1.00  0.00            
ATOM   1125  OD1 HYP    97      64.250  81.250  70.460  1.00  0.00            
ATOM   1126  HD1 HYP    97      65.080  81.100  70.010  1.00  0.00            
ATOM   1127  CB  HYP    97      63.750  78.850  70.650  1.00  0.00            
ATOM   1128  HB1 HYP    97      63.830  78.020  71.350  1.00  0.00            
ATOM   1129  HB2 HYP    97      64.460  78.750  69.830  1.00  0.00            
ATOM   1130  CA  HYP    97      62.330  79.020  70.020  1.00  0.00            
ATOM   1131  HA  HYP    97      62.470  79.500  69.050  1.00  0.00            
ATOM   1132  C   HYP    97      61.590  77.740  70.030  1.00  0.00            
ATOM   1133  O   HYP    97      61.220  77.260  71.100  1.00  0.00            
ATOM   1134  N   GLY    98      61.570  77.080  68.880  1.00  0.00            
ATOM   1135  H   GLY    98      61.990  77.520  68.070  1.00  0.00            
ATOM   1136  CA  GLY    98      60.630  75.930  68.600  1.00  0.00            
ATOM   1137  HA1 GLY    98      60.700  75.690  67.540  1.00  0.00            
ATOM   1138  HA2 GLY    98      59.590  76.200  68.730  1.00  0.00            
ATOM   1139  C   GLY    98      60.990  74.690  69.480  1.00  0.00            
ATOM   1140  O   GLY    98      61.830  74.740  70.410  1.00  0.00            
ATOM   1141  N   PRO    99      60.250  73.600  69.340  1.00  0.00            
ATOM   1142  CD  PRO    99      59.160  73.610  68.320  1.00  0.00            
ATOM   1143  HD1 PRO    99      59.580  73.660  67.310  1.00  0.00            
ATOM   1144  HD2 PRO    99      58.410  74.340  68.610  1.00  0.00            
ATOM   1145  CG  PRO    99      58.610  72.210  68.540  1.00  0.00            
ATOM   1146  HG1 PRO    99      58.800  71.640  67.630  1.00  0.00            
ATOM   1147  HG2 PRO    99      57.550  72.310  68.760  1.00  0.00            
ATOM   1148  CB  PRO    99      59.130  71.570  69.810  1.00  0.00            
ATOM   1149  HB1 PRO    99      59.110  70.490  69.710  1.00  0.00            
ATOM   1150  HB2 PRO    99      58.510  71.830  70.670  1.00  0.00            
ATOM   1151  CA  PRO    99      60.460  72.370  70.070  1.00  0.00            
ATOM   1152  HA  PRO    99      60.610  72.680  71.100  1.00  0.00            
ATOM   1153  C   PRO    99      61.710  71.560  69.510  1.00  0.00            
ATOM   1154  O   PRO    99      62.150  71.870  68.360  1.00  0.00            
ATOM   1155  N   HYP   100      62.200  70.520  70.230  1.00  0.00            
ATOM   1156  CD2 HYP   100      61.600  70.000  71.410  1.00  0.00            
ATOM   1157 1HD2 HYP   100      61.130  69.040  71.200  1.00  0.00            
ATOM   1158 2HD2 HYP   100      60.950  70.790  71.790  1.00  0.00            
ATOM   1159  CG  HYP   100      62.840  69.660  72.260  1.00  0.00            
ATOM   1160  HG  HYP   100      62.640  69.010  73.110  1.00  0.00            
ATOM   1161  OD1 HYP   100      63.460  70.790  72.790  1.00  0.00            
ATOM   1162  HD1 HYP   100      64.220  70.510  73.300  1.00  0.00            
ATOM   1163  CB  HYP   100      63.640  68.930  71.160  1.00  0.00            
ATOM   1164  HB1 HYP   100      63.200  67.950  70.950  1.00  0.00            
ATOM   1165  HB2 HYP   100      64.690  68.980  71.450  1.00  0.00            
ATOM   1166  CA  HYP   100      63.400  69.800  69.900  1.00  0.00            
ATOM   1167  HA  HYP   100      64.250  70.480  69.790  1.00  0.00            
ATOM   1168  C   HYP   100      63.250  69.050  68.630  1.00  0.00            
ATOM   1169  O   HYP   100      62.260  68.530  68.220  1.00  0.00            
ATOM   1170  N   GLY   101      64.390  68.970  67.880  1.00  0.00            
ATOM   1171  H   GLY   101      65.210  69.470  68.200  1.00  0.00            
ATOM   1172  CA  GLY   101      64.590  68.130  66.740  1.00  0.00            
ATOM   1173  HA1 GLY   101      65.550  68.300  66.250  1.00  0.00            
ATOM   1174  HA2 GLY   101      63.900  68.530  66.000  1.00  0.00            
ATOM   1175  C   GLY   101      64.620  66.620  67.020  1.00  0.00            
ATOM   1176  O   GLY   101      64.400  66.330  68.190  1.00  0.00            
ATOM   1177  N   PRO   102      64.570  65.810  66.020  1.00  0.00            
ATOM   1178  CD  PRO   102      64.640  66.120  64.580  1.00  0.00            
ATOM   1179  HD1 PRO   102      65.540  66.650  64.250  1.00  0.00            
ATOM   1180  HD2 PRO   102      63.800  66.780  64.380  1.00  0.00            
ATOM   1181  CG  PRO   102      64.440  64.810  63.800  1.00  0.00            
ATOM   1182  HG1 PRO   102      65.410  64.410  63.530  1.00  0.00            
ATOM   1183  HG2 PRO   102      63.890  64.990  62.870  1.00  0.00            
ATOM   1184  CB  PRO   102      63.730  63.900  64.820  1.00  0.00            
ATOM   1185  HB1 PRO   102      63.810  62.820  64.690  1.00  0.00            
ATOM   1186  HB2 PRO   102      62.670  64.140  64.840  1.00  0.00            
ATOM   1187  CA  PRO   102      64.310  64.370  66.180  1.00  0.00            
ATOM   1188  HA  PRO   102      63.480  64.240  66.880  1.00  0.00            
ATOM   1189  C   PRO   102      65.610  63.590  66.550  1.00  0.00            
ATOM   1190  O   PRO   102      66.700  64.150  66.650  1.00  0.00            
ATOM   1191  N   HYP   103      65.480  62.370  67.040  1.00  0.00            
ATOM   1192  CD2 HYP   103      64.250  61.550  67.180  1.00  0.00            
ATOM   1193 1HD2 HYP   103      63.980  61.010  66.270  1.00  0.00            
ATOM   1194 2HD2 HYP   103      63.380  62.180  67.350  1.00  0.00            
ATOM   1195  CG  HYP   103      64.590  60.530  68.230  1.00  0.00            
ATOM   1196  HG  HYP   103      63.940  59.650  68.150  1.00  0.00            
ATOM   1197  OD1 HYP   103      64.380  61.200  69.450  1.00  0.00            
ATOM   1198  HD1 HYP   103      64.200  60.590  70.170  1.00  0.00            
ATOM   1199  CB  HYP   103      66.060  60.220  67.890  1.00  0.00            
ATOM   1200  HB1 HYP   103      66.060  59.500  67.080  1.00  0.00            
ATOM   1201  HB2 HYP   103      66.580  59.890  68.790  1.00  0.00            
ATOM   1202  CA  HYP   103      66.600  61.580  67.530  1.00  0.00            
ATOM   1203  HA  HYP   103      67.000  62.160  68.370  1.00  0.00            
ATOM   1204  C   HYP   103      67.690  61.430  66.470  1.00  0.00            
ATOM   1205  O   HYP   103      67.420  61.270  65.320  1.00  0.00            
ATOM   1206  N   GLY   104      68.960  61.600  66.890  1.00  0.00            
ATOM   1207  H   GLY   104      69.180  62.010  67.790  1.00  0.00            
ATOM   1208  CA  GLY   104      70.070  61.660  65.930  1.00  0.00            
ATOM   1209  HA1 GLY   104      70.960  62.000  66.450  1.00  0.00            
ATOM   1210  HA2 GLY   104      69.820  62.210  65.020  1.00  0.00            
ATOM   1211  C   GLY   104      70.560  60.250  65.380  1.00  0.00            
ATOM   1212  O   GLY   104      69.950  59.180  65.620  1.00  0.00            
ATOM   1213  N   PRO   105      71.680  60.300  64.540  1.00  0.00            
ATOM   1214  CD  PRO   105      72.310  61.570  64.130  1.00  0.00            
ATOM   1215  HD1 PRO   105      73.000  61.990  64.870  1.00  0.00            
ATOM   1216  HD2 PRO   105      71.550  62.310  63.880  1.00  0.00            
ATOM   1217  CG  PRO   105      72.930  61.210  62.850  1.00  0.00            
ATOM   1218  HG1 PRO   105      73.670  61.940  62.520  1.00  0.00            
ATOM   1219  HG2 PRO   105      72.230  61.340  62.020  1.00  0.00            
ATOM   1220  CB  PRO   105      73.310  59.700  62.920  1.00  0.00            
ATOM   1221  HB1 PRO   105      74.180  59.450  63.530  1.00  0.00            
ATOM   1222  HB2 PRO   105      73.250  59.220  61.940  1.00  0.00            
ATOM   1223  CA  PRO   105      72.140  59.180  63.750  1.00  0.00            
ATOM   1224  HA  PRO   105      71.320  58.890  63.090  1.00  0.00            
ATOM   1225  C   PRO   105      72.530  57.990  64.670  1.00  0.00            
ATOM   1226  O   PRO   105      73.140  58.200  65.740  1.00  0.00            
ATOM   1227  N   HYP   106      72.230  56.750  64.240  1.00  0.00            
ATOM   1228  CD2 HYP   106      71.380  56.340  63.110  1.00  0.00            
ATOM   1229 1HD2 HYP   106      71.890  56.400  62.150  1.00  0.00            
ATOM   1230 2HD2 HYP   106      70.550  57.050  63.040  1.00  0.00            
ATOM   1231  CG  HYP   106      70.990  54.900  63.490  1.00  0.00            
ATOM   1232  HG  HYP   106      70.820  54.220  62.650  1.00  0.00            
ATOM   1233  OD1 HYP   106      69.740  54.860  64.200  1.00  0.00            
ATOM   1234  HD1 HYP   106      69.580  54.010  64.610  1.00  0.00            
ATOM   1235  CB  HYP   106      72.070  54.310  64.390  1.00  0.00            
ATOM   1236  HB1 HYP   106      72.840  53.910  63.730  1.00  0.00            
ATOM   1237  HB2 HYP   106      71.810  53.570  65.140  1.00  0.00            
ATOM   1238  CA  HYP   106      72.640  55.620  65.000  1.00  0.00            
ATOM   1239  HA  HYP   106      72.230  55.800  65.990  1.00  0.00            
ATOM   1240  C   HYP   106      74.190  55.550  65.010  1.00  0.00            
ATOM   1241  O   HYP   106      74.820  55.880  64.050  1.00  0.00            
ATOM   1242  N   GLY   107      74.740  55.210  66.180  1.00  0.00            
ATOM   1243  H   GLY   107      74.110  55.130  66.970  1.00  0.00            
ATOM   1244  CA  GLY   107      76.140  55.420  66.600  1.00  0.00            
ATOM   1245  HA1 GLY   107      76.160  55.250  67.680  1.00  0.00            
ATOM   1246  HA2 GLY   107      76.460  56.450  66.420  1.00  0.00            
ATOM   1247  C   GLY   107      77.170  54.400  66.010  1.00  0.00            
ATOM   1248  O   GLY   107      76.780  53.490  65.310  1.00  0.00            
ATOM   1249  N   PRO   108      78.510  54.510  66.350  1.00  0.00            
ATOM   1250  CD  PRO   108      79.020  55.590  67.150  1.00  0.00            
ATOM   1251  HD1 PRO   108      78.900  55.450  68.230  1.00  0.00            
ATOM   1252  HD2 PRO   108      78.590  56.560  66.910  1.00  0.00            
ATOM   1253  CG  PRO   108      80.470  55.590  66.790  1.00  0.00            
ATOM   1254  HG1 PRO   108      81.000  55.900  67.690  1.00  0.00            
ATOM   1255  HG2 PRO   108      80.640  56.240  65.920  1.00  0.00            
ATOM   1256  CB  PRO   108      80.830  54.190  66.430  1.00  0.00            
ATOM   1257  HB1 PRO   108      80.930  53.540  67.300  1.00  0.00            
ATOM   1258  HB2 PRO   108      81.750  54.160  65.840  1.00  0.00            
ATOM   1259  CA  PRO   108      79.590  53.830  65.640  1.00  0.00            
ATOM   1260  HA  PRO   108      79.660  54.290  64.660  1.00  0.00            
ATOM   1261  C   PRO   108      79.450  52.340  65.610  1.00  0.00            
ATOM   1262  O   PRO   108      78.990  51.740  66.590  1.00  0.00            
ATOM   1263  N   HYP   109      79.870  51.590  64.580  1.00  0.00            
ATOM   1264  CD2 HYP   109      80.460  52.100  63.340  1.00  0.00            
ATOM   1265 1HD2 HYP   109      81.220  52.810  63.690  1.00  0.00            
ATOM   1266 2HD2 HYP   109      79.710  52.440  62.630  1.00  0.00            
ATOM   1267  CG  HYP   109      81.150  50.850  62.690  1.00  0.00            
ATOM   1268  HG  HYP   109      82.110  50.680  63.170  1.00  0.00            
ATOM   1269  OD1 HYP   109      81.250  50.970  61.300  1.00  0.00            
ATOM   1270  HD1 HYP   109      82.130  50.630  61.100  1.00  0.00            
ATOM   1271  CB  HYP   109      80.200  49.770  63.180  1.00  0.00            
ATOM   1272  HB1 HYP   109      80.750  48.830  63.160  1.00  0.00            
ATOM   1273  HB2 HYP   109      79.290  49.640  62.600  1.00  0.00            
ATOM   1274  CA  HYP   109      79.820  50.180  64.610  1.00  0.00            
ATOM   1275  HA  HYP   109      78.840  49.750  64.780  1.00  0.00            
ATOM   1276  C   HYP   109      80.820  49.650  65.750  1.00  0.00            
ATOM   1277  O   HYP   109      81.860  50.260  66.010  1.00  0.00            
ATOM   1278  N   GLY   110      80.380  48.560  66.310  1.00  0.00            
ATOM   1279  H   GLY   110      79.490  48.150  66.050  1.00  0.00            
ATOM   1280  CA  GLY   110      81.030  47.880  67.450  1.00  0.00            
ATOM   1281  HA1 GLY   110      80.780  46.830  67.590  1.00  0.00            
ATOM   1282  HA2 GLY   110      80.750  48.510  68.290  1.00  0.00            
ATOM   1283  C   GLY   110      82.610  47.740  67.180  1.00  0.00            
ATOM   1284  O   GLY   110      83.120  47.410  66.160  1.00  0.00            
ATOM   1285  N   PRO   111      83.380  47.940  68.280  1.00  0.00            
ATOM   1286  CD  PRO   111      82.850  48.200  69.590  1.00  0.00            
ATOM   1287  HD1 PRO   111      82.230  47.350  69.870  1.00  0.00            
ATOM   1288  HD2 PRO   111      82.300  49.140  69.490  1.00  0.00            
ATOM   1289  CG  PRO   111      84.060  48.390  70.530  1.00  0.00            
ATOM   1290  HG1 PRO   111      83.710  48.260  71.550  1.00  0.00            
ATOM   1291  HG2 PRO   111      84.630  49.300  70.360  1.00  0.00            
ATOM   1292  CB  PRO   111      84.970  47.310  70.040  1.00  0.00            
ATOM   1293  HB1 PRO   111      84.520  46.370  70.380  1.00  0.00            
ATOM   1294  HB2 PRO   111      85.990  47.450  70.400  1.00  0.00            
ATOM   1295  CA  PRO   111      84.720  47.280  68.500  1.00  0.00            
ATOM   1296  HA  PRO   111      85.400  47.990  68.020  1.00  0.00            
ATOM   1297  C   PRO   111      84.870  45.820  68.050  1.00  0.00            
ATOM   1298  O   PRO   111      83.890  45.080  68.250  1.00  0.00            
ATOM   1299  N   HYP   112      86.030  45.330  67.610  1.00  0.00            
ATOM   1300  CD2 HYP   112      87.210  46.170  67.170  1.00  0.00            
ATOM   1301 1HD2 HYP   112      87.890  46.490  67.960  1.00  0.00            
ATOM   1302 2HD2 HYP   112      86.900  47.070  66.640  1.00  0.00            
ATOM   1303  CG  HYP   112      87.940  45.210  66.230  1.00  0.00            
ATOM   1304  HG  HYP   112      89.000  45.450  66.330  1.00  0.00            
ATOM   1305  OD1 HYP   112      87.610  45.180  64.830  1.00  0.00            
ATOM   1306  HD1 HYP   112      88.000  44.400  64.440  1.00  0.00            
ATOM   1307  CB  HYP   112      87.720  43.850  66.890  1.00  0.00            
ATOM   1308  HB1 HYP   112      88.400  43.680  67.720  1.00  0.00            
ATOM   1309  HB2 HYP   112      87.880  43.060  66.160  1.00  0.00            
ATOM   1310  CA  HYP   112      86.280  43.900  67.340  1.00  0.00            
ATOM   1311  HA  HYP   112      85.640  43.670  66.490  1.00  0.00            
ATOM   1312  C   HYP   112      85.970  43.090  68.620  1.00  0.00            
ATOM   1313  O   HYP   112      86.310  43.570  69.690  1.00  0.00            
ATOM   1314  N   GLY   113      85.690  41.830  68.400  1.00  0.00            
ATOM   1315  H   GLY   113      85.460  41.590  67.440  1.00  0.00            
ATOM   1316  CA  GLY   113      85.600  40.750  69.460  1.00  0.00            
ATOM   1317  HA1 GLY   113      85.060  39.990  68.890  1.00  0.00            
ATOM   1318  HA2 GLY   113      85.060  41.070  70.360  1.00  0.00            
ATOM   1319  C   GLY   113      86.980  40.210  69.940  1.00  0.00            
ATOM   1320  O   GLY   113      87.940  40.550  69.310  1.00  0.00            
ATOM   1321  N   PRO   114      87.020  39.380  71.030  1.00  0.00            
ATOM   1322  CD  PRO   114      85.900  38.990  71.820  1.00  0.00            
ATOM   1323  HD1 PRO   114      85.560  38.040  71.400  1.00  0.00            
ATOM   1324  HD2 PRO   114      85.150  39.760  71.960  1.00  0.00            
ATOM   1325  CG  PRO   114      86.560  38.650  73.180  1.00  0.00            
ATOM   1326  HG1 PRO   114      86.010  37.960  73.810  1.00  0.00            
ATOM   1327  HG2 PRO   114      86.800  39.580  73.710  1.00  0.00            
ATOM   1328  CB  PRO   114      87.880  38.020  72.790  1.00  0.00            
ATOM   1329  HB1 PRO   114      87.840  36.950  72.570  1.00  0.00            
ATOM   1330  HB2 PRO   114      88.660  38.240  73.510  1.00  0.00            
ATOM   1331  CA  PRO   114      88.260  38.840  71.570  1.00  0.00            
ATOM   1332  HA  PRO   114      88.830  39.650  72.030  1.00  0.00            
ATOM   1333  C   PRO   114      89.110  37.990  70.610  1.00  0.00            
ATOM   1334  O   PRO   114      88.600  37.470  69.640  1.00  0.00            
ATOM   1335  N   HYP   115      90.370  37.680  70.910  1.00  0.00            
ATOM   1336  CD2 HYP   115      91.220  38.270  71.920  1.00  0.00            
ATOM   1337 1HD2 HYP   115      91.090  37.590  72.760  1.00  0.00            
ATOM   1338 2HD2 HYP   115      90.990  39.300  72.220  1.00  0.00            
ATOM   1339  CG  HYP   115      92.700  38.070  71.410  1.00  0.00            
ATOM   1340  HG  HYP   115      93.400  38.150  72.230  1.00  0.00            
ATOM   1341  OD1 HYP   115      92.880  39.150  70.510  1.00  0.00            
ATOM   1342  HD1 HYP   115      92.850  39.960  71.030  1.00  0.00            
ATOM   1343  CB  HYP   115      92.640  36.730  70.760  1.00  0.00            
ATOM   1344  HB1 HYP   115      92.770  35.910  71.470  1.00  0.00            
ATOM   1345  HB2 HYP   115      93.410  36.710  69.980  1.00  0.00            
ATOM   1346  CA  HYP   115      91.230  36.790  70.120  1.00  0.00            
ATOM   1347  HA  HYP   115      91.360  37.070  69.070  1.00  0.00            
ATOM   1348  C   HYP   115      90.550  35.370  70.130  1.00  0.00            
ATOM   1349  O   HYP   115      89.870  34.970  71.170  1.00  0.00            
ATOM   1350  N   GLY   116      90.710  34.670  69.020  1.00  0.00            
ATOM   1351  H   GLY   116      91.100  35.190  68.250  1.00  0.00            
ATOM   1352  CA  GLY   116      90.280  33.340  68.620  1.00  0.00            
ATOM   1353  HA1 GLY   116      90.520  33.050  67.590  1.00  0.00            
ATOM   1354  HA2 GLY   116      89.200  33.290  68.740  1.00  0.00            
ATOM   1355  C   GLY   116      90.830  32.220  69.500  1.00  0.00            
ATOM   1356  O   GLY   116      91.820  32.420  70.200  1.00  0.00            
ATOM   1357  N   PRO   117      90.160  31.110  69.490  1.00  0.00            
ATOM   1358  CD  PRO   117      89.130  30.670  68.580  1.00  0.00            
ATOM   1359  HD1 PRO   117      89.540  30.900  67.590  1.00  0.00            
ATOM   1360  HD2 PRO   117      88.220  31.210  68.840  1.00  0.00            
ATOM   1361  CG  PRO   117      88.890  29.180  68.780  1.00  0.00            
ATOM   1362  HG1 PRO   117      89.520  28.640  68.070  1.00  0.00            
ATOM   1363  HG2 PRO   117      87.890  28.830  68.520  1.00  0.00            
ATOM   1364  CB  PRO   117      89.470  28.930  70.210  1.00  0.00            
ATOM   1365  HB1 PRO   117      89.830  27.940  70.500  1.00  0.00            
ATOM   1366  HB2 PRO   117      88.650  29.160  70.900  1.00  0.00            
ATOM   1367  CA  PRO   117      90.630  29.910  70.280  1.00  0.00            
ATOM   1368  HA  PRO   117      90.820  30.250  71.300  1.00  0.00            
ATOM   1369  C   PRO   117      91.890  29.360  69.670  1.00  0.00            
ATOM   1370  O   PRO   117      92.220  29.690  68.520  1.00  0.00            
ATOM   1371  N   HYP   118      92.650  28.530  70.410  1.00  0.00            
ATOM   1372  CD2 HYP   118      92.440  28.120  71.780  1.00  0.00            
ATOM   1373 1HD2 HYP   118      91.630  27.390  71.760  1.00  0.00            
ATOM   1374 2HD2 HYP   118      92.280  28.940  72.470  1.00  0.00            
ATOM   1375  CG  HYP   118      93.830  27.560  72.230  1.00  0.00            
ATOM   1376  HG  HYP   118      93.540  26.890  73.030  1.00  0.00            
ATOM   1377  OD1 HYP   118      94.760  28.510  72.680  1.00  0.00            
ATOM   1378  HD1 HYP   118      94.280  29.230  73.100  1.00  0.00            
ATOM   1379  CB  HYP   118      94.420  27.050  70.970  1.00  0.00            
ATOM   1380  HB1 HYP   118      93.950  26.090  70.760  1.00  0.00            
ATOM   1381  HB2 HYP   118      95.500  27.130  71.070  1.00  0.00            
ATOM   1382  CA  HYP   118      93.930  28.000  69.910  1.00  0.00            
ATOM   1383  HA  HYP   118      94.570  28.880  69.940  1.00  0.00            
ATOM   1384  C   HYP   118      93.930  27.270  68.630  1.00  0.00            
ATOM   1385  O   HYP   118      92.990  26.600  68.150  1.00  0.00            
ATOM   1386  N   GLY   119      95.100  27.270  67.990  1.00  0.00            
ATOM   1387  H   GLY   119      95.860  27.740  68.460  1.00  0.00            
ATOM   1388  CA  GLY   119      95.360  26.480  66.730  1.00  0.00            
ATOM   1389  HA1 GLY   119      96.280  26.830  66.260  1.00  0.00            
ATOM   1390  HA2 GLY   119      94.510  26.650  66.070  1.00  0.00            
ATOM   1391  C   GLY   119      95.450  25.020  66.850  1.00  0.00            
ATOM   1392  O   GLY   119      95.600  24.500  67.970  1.00  0.00            
ATOM   1393  N   PRO   120      95.410  24.270  65.700  1.00  0.00            
ATOM   1394  CD  PRO   120      95.050  24.700  64.380  1.00  0.00            
ATOM   1395  HD1 PRO   120      96.020  24.820  63.920  1.00  0.00            
ATOM   1396  HD2 PRO   120      94.560  25.680  64.420  1.00  0.00            
ATOM   1397  CG  PRO   120      94.080  23.680  63.690  1.00  0.00            
ATOM   1398  HG1 PRO   120      94.300  23.820  62.640  1.00  0.00            
ATOM   1399  HG2 PRO   120      93.040  23.870  63.940  1.00  0.00            
ATOM   1400  CB  PRO   120      94.640  22.380  64.330  1.00  0.00            
ATOM   1401  HB1 PRO   120      95.280  21.800  63.660  1.00  0.00            
ATOM   1402  HB2 PRO   120      93.810  21.680  64.450  1.00  0.00            
ATOM   1403  CA  PRO   120      95.350  22.790  65.660  1.00  0.00            
ATOM   1404  HA  PRO   120      94.650  22.540  66.450  1.00  0.00            
ATOM   1405  C   PRO   120      96.800  22.180  65.830  1.00  0.00            
ATOM   1406  O   PRO   120      97.690  22.440  65.060  1.00  0.00            
ATOM   1407  N   HYP   121      96.960  21.250  66.730  1.00  0.00            
ATOM   1408  CD2 HYP   121      96.060  21.030  67.880  1.00  0.00            
ATOM   1409 1HD2 HYP   121      95.450  20.130  67.780  1.00  0.00            
ATOM   1410 2HD2 HYP   121      95.470  21.930  68.070  1.00  0.00            
ATOM   1411  CG  HYP   121      96.990  20.730  68.990  1.00  0.00            
ATOM   1412  HG  HYP   121      96.440  20.240  69.800  1.00  0.00            
ATOM   1413  OD1 HYP   121      97.590  21.920  69.470  1.00  0.00            
ATOM   1414  HD1 HYP   121      98.230  21.480  70.020  1.00  0.00            
ATOM   1415  CB  HYP   121      97.930  19.830  68.280  1.00  0.00            
ATOM   1416  HB1 HYP   121      97.580  18.830  68.040  1.00  0.00            
ATOM   1417  HB2 HYP   121      98.850  19.630  68.840  1.00  0.00            
ATOM   1418  CA  HYP   121      98.230  20.590  66.980  1.00  0.00            
ATOM   1419  HA  HYP   121      98.980  21.340  67.230  1.00  0.00            
ATOM   1420  C   HYP   121      98.630  19.690  65.790  1.00  0.00            
ATOM   1421  O   HYP   121      97.830  18.930  65.290  1.00  0.00            
ATOM   1422  N   GLY   122      99.860  19.700  65.360  1.00  0.00            
ATOM   1423  H   GLY   122     100.540  20.230  65.890  1.00  0.00            
ATOM   1424  CA  GLY   122     100.460  18.960  64.210  1.00  0.00            
ATOM   1425  HA1 GLY   122     100.300  17.900  64.390  1.00  0.00            
ATOM   1426  HA2 GLY   122     101.500  19.260  64.300  1.00  0.00            
ATOM   1427  C   GLY   122      99.810  19.340  62.860  1.00  0.00            
ATOM   1428  O   GLY   122     100.200  18.870  61.820  1.00  0.00            
ATOM   1429  N   NH2   123      98.830  20.200  62.830  1.00  0.00            
ATOM   1430  H1  NH2   123      98.400  20.560  63.670  1.00  0.00            
ATOM   1431  H2  NH2   123      98.590  20.610  61.940  1.00  0.00            
TER
