# Supplementary material for: A solution structure analysis reveals a bent collagen triple helix in the complement activation recognition molecule mannan-binding lectin
Source: J Biol Chem. 2022 Dec 15;299(2):102799. doi: 10.1016/j.jbc.2022.102799 (PMC9898670; doi:10.1016/j.jbc.2022.102799)
Supplement: top10-pog13 [file mmc8.zip › 2-POG13_3450.pdb]

ATOM      1  CH3 ACE     1      35.580 117.300  59.540  1.00  0.00            
ATOM      2 1HH3 ACE     1      34.790 116.670  59.120  1.00  0.00            
ATOM      3 2HH3 ACE     1      35.470 117.220  60.620  1.00  0.00            
ATOM      4 3HH3 ACE     1      35.610 118.350  59.260  1.00  0.00            
ATOM      5  C   ACE     1      36.860 116.650  59.030  1.00  0.00            
ATOM      6  O   ACE     1      36.880 115.500  58.550  1.00  0.00            
ATOM      7  N   PRO     2      37.990 117.310  59.280  1.00  0.00            
ATOM      8  CD  PRO     2      38.150 118.790  59.400  1.00  0.00            
ATOM      9  HD1 PRO     2      38.000 119.130  60.420  1.00  0.00            
ATOM     10  HD2 PRO     2      37.490 119.310  58.700  1.00  0.00            
ATOM     11  CG  PRO     2      39.690 119.000  59.040  1.00  0.00            
ATOM     12  HG1 PRO     2      40.030 119.980  59.360  1.00  0.00            
ATOM     13  HG2 PRO     2      39.860 118.720  58.000  1.00  0.00            
ATOM     14  CB  PRO     2      40.180 117.860  59.910  1.00  0.00            
ATOM     15  HB1 PRO     2      40.140 118.160  60.960  1.00  0.00            
ATOM     16  HB2 PRO     2      41.200 117.590  59.640  1.00  0.00            
ATOM     17  CA  PRO     2      39.250 116.700  59.590  1.00  0.00            
ATOM     18  HA  PRO     2      39.580 116.190  58.680  1.00  0.00            
ATOM     19  C   PRO     2      39.090 115.670  60.700  1.00  0.00            
ATOM     20  O   PRO     2      38.440 115.970  61.650  1.00  0.00            
ATOM     21  N   HYP     3      39.830 114.560  60.540  1.00  0.00            
ATOM     22  CD2 HYP     3      40.670 114.180  59.490  1.00  0.00            
ATOM     23 1HD2 HYP     3      41.480 114.890  59.320  1.00  0.00            
ATOM     24 2HD2 HYP     3      40.090 114.140  58.560  1.00  0.00            
ATOM     25  CG  HYP     3      41.330 112.850  59.820  1.00  0.00            
ATOM     26  HG  HYP     3      42.220 112.990  60.430  1.00  0.00            
ATOM     27  OD1 HYP     3      41.770 112.090  58.680  1.00  0.00            
ATOM     28  HD1 HYP     3      42.340 112.520  58.040  1.00  0.00            
ATOM     29  CB  HYP     3      40.370 112.200  60.700  1.00  0.00            
ATOM     30  HB1 HYP     3      40.910 111.500  61.340  1.00  0.00            
ATOM     31  HB2 HYP     3      39.650 111.590  60.140  1.00  0.00            
ATOM     32  CA  HYP     3      39.730 113.380  61.440  1.00  0.00            
ATOM     33  HA  HYP     3      38.670 113.190  61.590  1.00  0.00            
ATOM     34  C   HYP     3      40.280 113.640  62.870  1.00  0.00            
ATOM     35  O   HYP     3      40.780 114.670  63.280  1.00  0.00            
ATOM     36  N   GLY     4      40.160 112.640  63.730  1.00  0.00            
ATOM     37  H   GLY     4      39.720 111.770  63.470  1.00  0.00            
ATOM     38  CA  GLY     4      40.590 112.580  65.130  1.00  0.00            
ATOM     39  HA1 GLY     4      40.040 111.730  65.550  1.00  0.00            
ATOM     40  HA2 GLY     4      40.430 113.510  65.670  1.00  0.00            
ATOM     41  C   GLY     4      42.060 112.330  65.250  1.00  0.00            
ATOM     42  O   GLY     4      42.810 112.270  64.260  1.00  0.00            
ATOM     43  N   PRO     5      42.620 112.270  66.500  1.00  0.00            
ATOM     44  CD  PRO     5      41.890 112.350  67.820  1.00  0.00            
ATOM     45  HD1 PRO     5      41.190 111.530  68.000  1.00  0.00            
ATOM     46  HD2 PRO     5      41.260 113.240  67.810  1.00  0.00            
ATOM     47  CG  PRO     5      42.960 112.440  68.920  1.00  0.00            
ATOM     48  HG1 PRO     5      43.060 111.440  69.330  1.00  0.00            
ATOM     49  HG2 PRO     5      42.580 113.200  69.610  1.00  0.00            
ATOM     50  CB  PRO     5      44.210 112.850  68.140  1.00  0.00            
ATOM     51  HB1 PRO     5      45.130 112.470  68.570  1.00  0.00            
ATOM     52  HB2 PRO     5      44.350 113.930  68.090  1.00  0.00            
ATOM     53  CA  PRO     5      44.000 112.260  66.770  1.00  0.00            
ATOM     54  HA  PRO     5      44.520 112.880  66.030  1.00  0.00            
ATOM     55  C   PRO     5      44.620 110.860  66.710  1.00  0.00            
ATOM     56  O   PRO     5      43.840 109.880  66.700  1.00  0.00            
ATOM     57  N   HYP     6      45.930 110.660  66.610  1.00  0.00            
ATOM     58  CD2 HYP     6      46.980 111.670  66.490  1.00  0.00            
ATOM     59 1HD2 HYP     6      47.550 111.730  67.420  1.00  0.00            
ATOM     60 2HD2 HYP     6      46.580 112.660  66.260  1.00  0.00            
ATOM     61  CG  HYP     6      47.830 111.200  65.360  1.00  0.00            
ATOM     62  HG  HYP     6      48.850 111.580  65.370  1.00  0.00            
ATOM     63  OD1 HYP     6      47.180 111.530  64.140  1.00  0.00            
ATOM     64  HD1 HYP     6      47.780 111.420  63.400  1.00  0.00            
ATOM     65  CB  HYP     6      47.870 109.680  65.590  1.00  0.00            
ATOM     66  HB1 HYP     6      48.690 109.370  66.240  1.00  0.00            
ATOM     67  HB2 HYP     6      48.150 109.120  64.710  1.00  0.00            
ATOM     68  CA  HYP     6      46.470 109.410  66.030  1.00  0.00            
ATOM     69  HA  HYP     6      45.840 109.210  65.160  1.00  0.00            
ATOM     70  C   HYP     6      46.480 108.150  66.950  1.00  0.00            
ATOM     71  O   HYP     6      46.340 108.380  68.170  1.00  0.00            
ATOM     72  N   GLY     7      46.620 106.890  66.540  1.00  0.00            
ATOM     73  H   GLY     7      46.730 106.790  65.540  1.00  0.00            
ATOM     74  CA  GLY     7      46.690 105.680  67.370  1.00  0.00            
ATOM     75  HA1 GLY     7      46.550 104.840  66.700  1.00  0.00            
ATOM     76  HA2 GLY     7      45.810 105.670  68.010  1.00  0.00            
ATOM     77  C   GLY     7      47.980 105.480  68.130  1.00  0.00            
ATOM     78  O   GLY     7      48.920 106.180  67.810  1.00  0.00            
ATOM     79  N   PRO     8      48.010 104.520  69.110  1.00  0.00            
ATOM     80  CD  PRO     8      46.880 103.790  69.590  1.00  0.00            
ATOM     81  HD1 PRO     8      46.440 103.210  68.780  1.00  0.00            
ATOM     82  HD2 PRO     8      46.130 104.500  69.920  1.00  0.00            
ATOM     83  CG  PRO     8      47.400 102.990  70.710  1.00  0.00            
ATOM     84  HG1 PRO     8      47.740 102.020  70.350  1.00  0.00            
ATOM     85  HG2 PRO     8      46.730 102.850  71.560  1.00  0.00            
ATOM     86  CB  PRO     8      48.730 103.620  71.120  1.00  0.00            
ATOM     87  HB1 PRO     8      49.360 102.870  71.600  1.00  0.00            
ATOM     88  HB2 PRO     8      48.540 104.470  71.770  1.00  0.00            
ATOM     89  CA  PRO     8      49.230 104.120  69.760  1.00  0.00            
ATOM     90  HA  PRO     8      49.900 104.970  69.890  1.00  0.00            
ATOM     91  C   PRO     8      50.010 103.010  69.100  1.00  0.00            
ATOM     92  O   PRO     8      49.470 102.240  68.320  1.00  0.00            
ATOM     93  N   HYP     9      51.330 102.850  69.430  1.00  0.00            
ATOM     94  CD2 HYP     9      52.080 103.630  70.390  1.00  0.00            
ATOM     95 1HD2 HYP     9      51.890 103.200  71.370  1.00  0.00            
ATOM     96 2HD2 HYP     9      51.700 104.630  70.590  1.00  0.00            
ATOM     97  CG  HYP     9      53.530 103.490  69.950  1.00  0.00            
ATOM     98  HG  HYP     9      54.230 103.590  70.770  1.00  0.00            
ATOM     99  OD1 HYP     9      53.860 104.250  68.810  1.00  0.00            
ATOM    100  HD1 HYP     9      54.190 105.110  69.090  1.00  0.00            
ATOM    101  CB  HYP     9      53.460 102.020  69.630  1.00  0.00            
ATOM    102  HB1 HYP     9      53.360 101.460  70.560  1.00  0.00            
ATOM    103  HB2 HYP     9      54.310 101.720  69.020  1.00  0.00            
ATOM    104  CA  HYP     9      52.180 101.890  68.810  1.00  0.00            
ATOM    105  HA  HYP     9      52.420 102.110  67.770  1.00  0.00            
ATOM    106  C   HYP     9      51.680 100.450  68.970  1.00  0.00            
ATOM    107  O   HYP     9      51.200  99.980  70.030  1.00  0.00            
ATOM    108  N   GLY    10      51.830  99.760  67.850  1.00  0.00            
ATOM    109  H   GLY    10      52.160 100.290  67.060  1.00  0.00            
ATOM    110  CA  GLY    10      51.490  98.320  67.770  1.00  0.00            
ATOM    111  HA1 GLY    10      51.630  97.950  66.750  1.00  0.00            
ATOM    112  HA2 GLY    10      50.440  98.280  68.070  1.00  0.00            
ATOM    113  C   GLY    10      52.260  97.540  68.790  1.00  0.00            
ATOM    114  O   GLY    10      53.400  97.950  69.160  1.00  0.00            
ATOM    115  N   PRO    11      51.660  96.510  69.380  1.00  0.00            
ATOM    116  CD  PRO    11      50.620  95.770  68.730  1.00  0.00            
ATOM    117  HD1 PRO    11      50.800  95.600  67.670  1.00  0.00            
ATOM    118  HD2 PRO    11      49.670  96.270  68.910  1.00  0.00            
ATOM    119  CG  PRO    11      50.530  94.370  69.400  1.00  0.00            
ATOM    120  HG1 PRO    11      51.110  93.630  68.850  1.00  0.00            
ATOM    121  HG2 PRO    11      49.490  94.050  69.330  1.00  0.00            
ATOM    122  CB  PRO    11      51.070  94.690  70.750  1.00  0.00            
ATOM    123  HB1 PRO    11      51.330  93.770  71.270  1.00  0.00            
ATOM    124  HB2 PRO    11      50.330  95.210  71.360  1.00  0.00            
ATOM    125  CA  PRO    11      52.230  95.640  70.400  1.00  0.00            
ATOM    126  HA  PRO    11      52.490  96.170  71.310  1.00  0.00            
ATOM    127  C   PRO    11      53.490  94.900  69.910  1.00  0.00            
ATOM    128  O   PRO    11      53.740  94.840  68.720  1.00  0.00            
ATOM    129  N   HYP    12      54.340  94.470  70.820  1.00  0.00            
ATOM    130  CD2 HYP    12      54.430  94.700  72.290  1.00  0.00            
ATOM    131 1HD2 HYP    12      53.820  94.000  72.860  1.00  0.00            
ATOM    132 2HD2 HYP    12      54.180  95.750  72.450  1.00  0.00            
ATOM    133  CG  HYP    12      55.860  94.440  72.580  1.00  0.00            
ATOM    134  HG  HYP    12      56.070  94.160  73.610  1.00  0.00            
ATOM    135  OD1 HYP    12      56.700  95.600  72.370  1.00  0.00            
ATOM    136  HD1 HYP    12      56.100  96.310  72.140  1.00  0.00            
ATOM    137  CB  HYP    12      56.300  93.380  71.620  1.00  0.00            
ATOM    138  HB1 HYP    12      56.200  92.380  72.050  1.00  0.00            
ATOM    139  HB2 HYP    12      57.370  93.380  71.400  1.00  0.00            
ATOM    140  CA  HYP    12      55.420  93.630  70.370  1.00  0.00            
ATOM    141  HA  HYP    12      55.890  94.270  69.620  1.00  0.00            
ATOM    142  C   HYP    12      54.980  92.340  69.700  1.00  0.00            
ATOM    143  O   HYP    12      53.840  91.880  69.730  1.00  0.00            
ATOM    144  N   GLY    13      55.900  91.750  68.930  1.00  0.00            
ATOM    145  H   GLY    13      56.820  92.160  68.920  1.00  0.00            
ATOM    146  CA  GLY    13      55.760  90.550  68.100  1.00  0.00            
ATOM    147  HA1 GLY    13      56.670  90.560  67.500  1.00  0.00            
ATOM    148  HA2 GLY    13      54.850  90.660  67.520  1.00  0.00            
ATOM    149  C   GLY    13      55.700  89.160  68.720  1.00  0.00            
ATOM    150  O   GLY    13      55.890  89.050  69.940  1.00  0.00            
ATOM    151  N   PRO    14      55.430  88.130  67.880  1.00  0.00            
ATOM    152  CD  PRO    14      55.110  88.280  66.460  1.00  0.00            
ATOM    153  HD1 PRO    14      55.970  88.670  65.910  1.00  0.00            
ATOM    154  HD2 PRO    14      54.170  88.820  66.370  1.00  0.00            
ATOM    155  CG  PRO    14      54.840  86.860  65.980  1.00  0.00            
ATOM    156  HG1 PRO    14      55.720  86.410  65.520  1.00  0.00            
ATOM    157  HG2 PRO    14      54.090  86.840  65.180  1.00  0.00            
ATOM    158  CB  PRO    14      54.420  86.060  67.210  1.00  0.00            
ATOM    159  HB1 PRO    14      54.750  85.030  67.050  1.00  0.00            
ATOM    160  HB2 PRO    14      53.350  86.090  67.410  1.00  0.00            
ATOM    161  CA  PRO    14      55.270  86.710  68.360  1.00  0.00            
ATOM    162  HA  PRO    14      54.770  86.710  69.330  1.00  0.00            
ATOM    163  C   PRO    14      56.660  85.990  68.440  1.00  0.00            
ATOM    164  O   PRO    14      57.680  86.550  68.020  1.00  0.00            
ATOM    165  N   HYP    15      56.720  84.760  68.990  1.00  0.00            
ATOM    166  CD2 HYP    15      55.580  84.100  69.660  1.00  0.00            
ATOM    167 1HD2 HYP    15      54.890  83.790  68.880  1.00  0.00            
ATOM    168 2HD2 HYP    15      55.120  84.870  70.270  1.00  0.00            
ATOM    169  CG  HYP    15      56.250  83.050  70.470  1.00  0.00            
ATOM    170  HG  HYP    15      55.630  82.160  70.630  1.00  0.00            
ATOM    171  OD1 HYP    15      56.550  83.580  71.770  1.00  0.00            
ATOM    172  HD1 HYP    15      57.410  83.220  71.990  1.00  0.00            
ATOM    173  CB  HYP    15      57.530  82.670  69.720  1.00  0.00            
ATOM    174  HB1 HYP    15      57.220  82.040  68.880  1.00  0.00            
ATOM    175  HB2 HYP    15      58.320  82.130  70.240  1.00  0.00            
ATOM    176  CA  HYP    15      57.940  84.020  69.170  1.00  0.00            
ATOM    177  HA  HYP    15      58.510  84.450  69.990  1.00  0.00            
ATOM    178  C   HYP    15      58.780  83.920  67.920  1.00  0.00            
ATOM    179  O   HYP    15      58.270  83.730  66.820  1.00  0.00            
ATOM    180  N   GLY    16      60.070  83.880  68.060  1.00  0.00            
ATOM    181  H   GLY    16      60.460  84.050  68.970  1.00  0.00            
ATOM    182  CA  GLY    16      61.000  83.400  67.090  1.00  0.00            
ATOM    183  HA1 GLY    16      62.010  83.470  67.470  1.00  0.00            
ATOM    184  HA2 GLY    16      60.920  84.040  66.210  1.00  0.00            
ATOM    185  C   GLY    16      60.820  81.860  66.890  1.00  0.00            
ATOM    186  O   GLY    16      60.080  81.210  67.620  1.00  0.00            
ATOM    187  N   PRO    17      61.450  81.370  65.800  1.00  0.00            
ATOM    188  CD  PRO    17      62.120  82.240  64.770  1.00  0.00            
ATOM    189  HD1 PRO    17      62.950  82.820  65.160  1.00  0.00            
ATOM    190  HD2 PRO    17      61.350  82.840  64.290  1.00  0.00            
ATOM    191  CG  PRO    17      62.650  81.270  63.700  1.00  0.00            
ATOM    192  HG1 PRO    17      63.720  81.100  63.860  1.00  0.00            
ATOM    193  HG2 PRO    17      62.470  81.740  62.740  1.00  0.00            
ATOM    194  CB  PRO    17      61.790  80.000  63.890  1.00  0.00            
ATOM    195  HB1 PRO    17      62.350  79.210  63.390  1.00  0.00            
ATOM    196  HB2 PRO    17      60.830  80.180  63.420  1.00  0.00            
ATOM    197  CA  PRO    17      61.500  79.950  65.390  1.00  0.00            
ATOM    198  HA  PRO    17      60.480  79.610  65.510  1.00  0.00            
ATOM    199  C   PRO    17      62.500  79.160  66.210  1.00  0.00            
ATOM    200  O   PRO    17      63.440  79.640  66.760  1.00  0.00            
ATOM    201  N   HYP    18      62.280  77.830  66.280  1.00  0.00            
ATOM    202  CD2 HYP    18      61.120  77.080  65.830  1.00  0.00            
ATOM    203 1HD2 HYP    18      61.170  76.830  64.770  1.00  0.00            
ATOM    204 2HD2 HYP    18      60.170  77.620  65.880  1.00  0.00            
ATOM    205  CG  HYP    18      61.160  75.800  66.580  1.00  0.00            
ATOM    206  HG  HYP    18      60.760  75.000  65.970  1.00  0.00            
ATOM    207  OD1 HYP    18      60.510  75.820  67.860  1.00  0.00            
ATOM    208  HD1 HYP    18      59.740  76.380  67.850  1.00  0.00            
ATOM    209  CB  HYP    18      62.610  75.530  66.700  1.00  0.00            
ATOM    210  HB1 HYP    18      63.050  75.050  65.830  1.00  0.00            
ATOM    211  HB2 HYP    18      62.890  74.840  67.490  1.00  0.00            
ATOM    212  CA  HYP    18      63.180  76.910  66.930  1.00  0.00            
ATOM    213  HA  HYP    18      63.130  77.080  68.010  1.00  0.00            
ATOM    214  C   HYP    18      64.630  76.970  66.510  1.00  0.00            
ATOM    215  O   HYP    18      64.990  77.290  65.390  1.00  0.00            
ATOM    216  N   GLY    19      65.490  76.710  67.510  1.00  0.00            
ATOM    217  H   GLY    19      65.010  76.440  68.360  1.00  0.00            
ATOM    218  CA  GLY    19      66.940  77.000  67.340  1.00  0.00            
ATOM    219  HA1 GLY    19      67.430  76.750  68.280  1.00  0.00            
ATOM    220  HA2 GLY    19      67.150  78.030  67.050  1.00  0.00            
ATOM    221  C   GLY    19      67.590  76.110  66.320  1.00  0.00            
ATOM    222  O   GLY    19      66.950  75.180  65.790  1.00  0.00            
ATOM    223  N   PRO    20      68.910  76.310  66.100  1.00  0.00            
ATOM    224  CD  PRO    20      69.730  77.400  66.760  1.00  0.00            
ATOM    225  HD1 PRO    20      69.570  77.540  67.830  1.00  0.00            
ATOM    226  HD2 PRO    20      69.650  78.350  66.240  1.00  0.00            
ATOM    227  CG  PRO    20      71.250  77.080  66.760  1.00  0.00            
ATOM    228  HG1 PRO    20      71.600  76.550  67.650  1.00  0.00            
ATOM    229  HG2 PRO    20      71.710  78.050  66.660  1.00  0.00            
ATOM    230  CB  PRO    20      71.270  76.230  65.450  1.00  0.00            
ATOM    231  HB1 PRO    20      72.120  75.550  65.380  1.00  0.00            
ATOM    232  HB2 PRO    20      71.250  76.910  64.610  1.00  0.00            
ATOM    233  CA  PRO    20      69.880  75.440  65.450  1.00  0.00            
ATOM    234  HA  PRO    20      69.540  75.280  64.420  1.00  0.00            
ATOM    235  C   PRO    20      70.030  74.160  66.280  1.00  0.00            
ATOM    236  O   PRO    20      69.670  74.140  67.470  1.00  0.00            
ATOM    237  N   HYP    21      70.640  73.050  65.730  1.00  0.00            
ATOM    238  CD2 HYP    21      70.890  72.880  64.280  1.00  0.00            
ATOM    239 1HD2 HYP    21      71.830  73.340  63.970  1.00  0.00            
ATOM    240 2HD2 HYP    21      69.970  73.220  63.810  1.00  0.00            
ATOM    241  CG  HYP    21      71.000  71.390  64.040  1.00  0.00            
ATOM    242  HG  HYP    21      71.740  71.150  63.280  1.00  0.00            
ATOM    243  OD1 HYP    21      69.740  70.770  63.900  1.00  0.00            
ATOM    244  HD1 HYP    21      69.760  69.880  64.270  1.00  0.00            
ATOM    245  CB  HYP    21      71.670  70.960  65.320  1.00  0.00            
ATOM    246  HB1 HYP    21      72.750  71.080  65.280  1.00  0.00            
ATOM    247  HB2 HYP    21      71.610  69.890  65.500  1.00  0.00            
ATOM    248  CA  HYP    21      70.980  71.800  66.420  1.00  0.00            
ATOM    249  HA  HYP    21      70.030  71.350  66.700  1.00  0.00            
ATOM    250  C   HYP    21      71.860  72.000  67.650  1.00  0.00            
ATOM    251  O   HYP    21      72.440  73.100  67.880  1.00  0.00            
ATOM    252  N   GLY    22      71.940  71.020  68.520  1.00  0.00            
ATOM    253  H   GLY    22      71.200  70.340  68.540  1.00  0.00            
ATOM    254  CA  GLY    22      73.060  70.910  69.480  1.00  0.00            
ATOM    255  HA1 GLY    22      72.720  70.180  70.220  1.00  0.00            
ATOM    256  HA2 GLY    22      73.070  71.820  70.090  1.00  0.00            
ATOM    257  C   GLY    22      74.410  70.460  68.950  1.00  0.00            
ATOM    258  O   GLY    22      74.490  70.000  67.770  1.00  0.00            
ATOM    259  N   PRO    23      75.450  70.430  69.800  1.00  0.00            
ATOM    260  CD  PRO    23      75.460  71.020  71.150  1.00  0.00            
ATOM    261  HD1 PRO    23      74.670  70.680  71.820  1.00  0.00            
ATOM    262  HD2 PRO    23      75.450  72.110  71.030  1.00  0.00            
ATOM    263  CG  PRO    23      76.800  70.640  71.770  1.00  0.00            
ATOM    264  HG1 PRO    23      76.710  69.700  72.320  1.00  0.00            
ATOM    265  HG2 PRO    23      76.970  71.440  72.490  1.00  0.00            
ATOM    266  CB  PRO    23      77.710  70.450  70.630  1.00  0.00            
ATOM    267  HB1 PRO    23      78.450  69.690  70.870  1.00  0.00            
ATOM    268  HB2 PRO    23      78.290  71.320  70.300  1.00  0.00            
ATOM    269  CA  PRO    23      76.810  69.910  69.550  1.00  0.00            
ATOM    270  HA  PRO    23      77.090  70.240  68.550  1.00  0.00            
ATOM    271  C   PRO    23      76.880  68.330  69.470  1.00  0.00            
ATOM    272  O   PRO    23      76.050  67.770  70.110  1.00  0.00            
ATOM    273  N   HYP    24      77.830  67.710  68.770  1.00  0.00            
ATOM    274  CD2 HYP    24      78.900  68.320  67.960  1.00  0.00            
ATOM    275 1HD2 HYP    24      79.610  68.850  68.610  1.00  0.00            
ATOM    276 2HD2 HYP    24      78.450  69.080  67.320  1.00  0.00            
ATOM    277  CG  HYP    24      79.590  67.170  67.160  1.00  0.00            
ATOM    278  HG  HYP    24      80.640  67.370  66.940  1.00  0.00            
ATOM    279  OD1 HYP    24      78.860  66.830  66.010  1.00  0.00            
ATOM    280  HD1 HYP    24      78.570  67.570  65.470  1.00  0.00            
ATOM    281  CB  HYP    24      79.390  65.950  68.080  1.00  0.00            
ATOM    282  HB1 HYP    24      80.220  65.800  68.770  1.00  0.00            
ATOM    283  HB2 HYP    24      79.170  65.030  67.540  1.00  0.00            
ATOM    284  CA  HYP    24      78.070  66.230  68.830  1.00  0.00            
ATOM    285  HA  HYP    24      77.220  65.870  68.250  1.00  0.00            
ATOM    286  C   HYP    24      78.170  65.670  70.250  1.00  0.00            
ATOM    287  O   HYP    24      78.750  66.220  71.160  1.00  0.00            
ATOM    288  N   GLY    25      77.600  64.500  70.300  1.00  0.00            
ATOM    289  H   GLY    25      77.090  64.110  69.520  1.00  0.00            
ATOM    290  CA  GLY    25      77.820  63.650  71.420  1.00  0.00            
ATOM    291  HA1 GLY    25      77.110  62.820  71.340  1.00  0.00            
ATOM    292  HA2 GLY    25      77.550  64.170  72.340  1.00  0.00            
ATOM    293  C   GLY    25      79.230  63.070  71.580  1.00  0.00            
ATOM    294  O   GLY    25      80.160  63.420  70.890  1.00  0.00            
ATOM    295  N   PRO    26      79.400  62.130  72.570  1.00  0.00            
ATOM    296  CD  PRO    26      78.440  61.900  73.710  1.00  0.00            
ATOM    297  HD1 PRO    26      77.750  61.090  73.490  1.00  0.00            
ATOM    298  HD2 PRO    26      77.830  62.790  73.920  1.00  0.00            
ATOM    299  CG  PRO    26      79.280  61.540  75.000  1.00  0.00            
ATOM    300  HG1 PRO    26      78.600  60.960  75.610  1.00  0.00            
ATOM    301  HG2 PRO    26      79.620  62.470  75.440  1.00  0.00            
ATOM    302  CB  PRO    26      80.270  60.720  74.250  1.00  0.00            
ATOM    303  HB1 PRO    26      79.830  59.720  74.160  1.00  0.00            
ATOM    304  HB2 PRO    26      81.170  60.620  74.850  1.00  0.00            
ATOM    305  CA  PRO    26      80.610  61.460  72.970  1.00  0.00            
ATOM    306  HA  PRO    26      81.440  62.160  73.050  1.00  0.00            
ATOM    307  C   PRO    26      81.120  60.420  71.930  1.00  0.00            
ATOM    308  O   PRO    26      80.310  59.800  71.170  1.00  0.00            
ATOM    309  N   HYP    27      82.380  60.020  72.010  1.00  0.00            
ATOM    310  CD2 HYP    27      83.360  60.600  72.870  1.00  0.00            
ATOM    311 1HD2 HYP    27      83.190  60.440  73.930  1.00  0.00            
ATOM    312 2HD2 HYP    27      83.350  61.670  72.660  1.00  0.00            
ATOM    313  CG  HYP    27      84.700  59.950  72.580  1.00  0.00            
ATOM    314  HG  HYP    27      85.320  59.930  73.480  1.00  0.00            
ATOM    315  OD1 HYP    27      85.390  60.520  71.520  1.00  0.00            
ATOM    316  HD1 HYP    27      86.100  59.950  71.210  1.00  0.00            
ATOM    317  CB  HYP    27      84.160  58.500  72.380  1.00  0.00            
ATOM    318  HB1 HYP    27      83.940  58.130  73.380  1.00  0.00            
ATOM    319  HB2 HYP    27      84.880  57.890  71.830  1.00  0.00            
ATOM    320  CA  HYP    27      82.830  58.650  71.620  1.00  0.00            
ATOM    321  HA  HYP    27      83.070  58.670  70.560  1.00  0.00            
ATOM    322  C   HYP    27      81.890  57.480  72.070  1.00  0.00            
ATOM    323  O   HYP    27      81.390  57.550  73.190  1.00  0.00            
ATOM    324  N   GLY    28      81.700  56.480  71.210  1.00  0.00            
ATOM    325  H   GLY    28      82.170  56.600  70.320  1.00  0.00            
ATOM    326  CA  GLY    28      80.660  55.450  71.280  1.00  0.00            
ATOM    327  HA1 GLY    28      80.440  55.130  70.270  1.00  0.00            
ATOM    328  HA2 GLY    28      79.730  55.890  71.650  1.00  0.00            
ATOM    329  C   GLY    28      80.960  54.320  72.300  1.00  0.00            
ATOM    330  O   GLY    28      81.980  54.390  72.990  1.00  0.00            
ATOM    331  N   PRO    29      80.220  53.200  72.350  1.00  0.00            
ATOM    332  CD  PRO    29      78.920  53.130  71.800  1.00  0.00            
ATOM    333  HD1 PRO    29      79.010  52.490  70.920  1.00  0.00            
ATOM    334  HD2 PRO    29      78.560  54.140  71.610  1.00  0.00            
ATOM    335  CG  PRO    29      78.120  52.330  72.800  1.00  0.00            
ATOM    336  HG1 PRO    29      77.240  51.940  72.290  1.00  0.00            
ATOM    337  HG2 PRO    29      77.770  52.860  73.680  1.00  0.00            
ATOM    338  CB  PRO    29      79.180  51.320  73.230  1.00  0.00            
ATOM    339  HB1 PRO    29      78.980  50.380  72.710  1.00  0.00            
ATOM    340  HB2 PRO    29      79.110  51.040  74.280  1.00  0.00            
ATOM    341  CA  PRO    29      80.540  52.020  73.100  1.00  0.00            
ATOM    342  HA  PRO    29      80.890  52.350  74.080  1.00  0.00            
ATOM    343  C   PRO    29      81.690  51.090  72.580  1.00  0.00            
ATOM    344  O   PRO    29      82.080  51.220  71.440  1.00  0.00            
ATOM    345  N   HYP    30      82.230  50.180  73.350  1.00  0.00            
ATOM    346  CD2 HYP    30      81.970  50.040  74.830  1.00  0.00            
ATOM    347 1HD2 HYP    30      81.010  49.540  74.890  1.00  0.00            
ATOM    348 2HD2 HYP    30      81.980  51.020  75.290  1.00  0.00            
ATOM    349  CG  HYP    30      83.070  49.070  75.310  1.00  0.00            
ATOM    350  HG  HYP    30      82.750  48.440  76.140  1.00  0.00            
ATOM    351  OD1 HYP    30      84.230  49.780  75.650  1.00  0.00            
ATOM    352  HD1 HYP    30      84.020  50.480  76.270  1.00  0.00            
ATOM    353  CB  HYP    30      83.400  48.250  74.080  1.00  0.00            
ATOM    354  HB1 HYP    30      82.770  47.360  74.080  1.00  0.00            
ATOM    355  HB2 HYP    30      84.400  47.820  74.130  1.00  0.00            
ATOM    356  CA  HYP    30      83.100  49.110  72.830  1.00  0.00            
ATOM    357  HA  HYP    30      84.020  49.650  72.590  1.00  0.00            
ATOM    358  C   HYP    30      82.730  48.310  71.580  1.00  0.00            
ATOM    359  O   HYP    30      81.590  48.050  71.340  1.00  0.00            
ATOM    360  N   GLY    31      83.730  47.900  70.860  1.00  0.00            
ATOM    361  H   GLY    31      84.660  48.220  71.050  1.00  0.00            
ATOM    362  CA  GLY    31      83.560  47.260  69.530  1.00  0.00            
ATOM    363  HA1 GLY    31      84.380  47.600  68.910  1.00  0.00            
ATOM    364  HA2 GLY    31      82.680  47.710  69.070  1.00  0.00            
ATOM    365  C   GLY    31      83.370  45.730  69.600  1.00  0.00            
ATOM    366  O   GLY    31      83.550  45.040  70.620  1.00  0.00            
ATOM    367  N   PRO    32      83.070  45.170  68.430  1.00  0.00            
ATOM    368  CD  PRO    32      82.700  45.870  67.240  1.00  0.00            
ATOM    369  HD1 PRO    32      83.620  46.170  66.750  1.00  0.00            
ATOM    370  HD2 PRO    32      82.060  46.760  67.320  1.00  0.00            
ATOM    371  CG  PRO    32      81.880  44.900  66.390  1.00  0.00            
ATOM    372  HG1 PRO    32      81.920  45.030  65.310  1.00  0.00            
ATOM    373  HG2 PRO    32      80.880  44.780  66.800  1.00  0.00            
ATOM    374  CB  PRO    32      82.650  43.600  66.760  1.00  0.00            
ATOM    375  HB1 PRO    32      83.490  43.540  66.070  1.00  0.00            
ATOM    376  HB2 PRO    32      81.960  42.770  66.570  1.00  0.00            
ATOM    377  CA  PRO    32      83.000  43.720  68.200  1.00  0.00            
ATOM    378  HA  PRO    32      82.160  43.340  68.790  1.00  0.00            
ATOM    379  C   PRO    32      84.310  42.890  68.430  1.00  0.00            
ATOM    380  O   PRO    32      85.370  43.510  68.520  1.00  0.00            
ATOM    381  N   HYP    33      84.340  41.540  68.420  1.00  0.00            
ATOM    382  CD2 HYP    33      83.210  40.530  68.560  1.00  0.00            
ATOM    383 1HD2 HYP    33      83.210  40.010  67.610  1.00  0.00            
ATOM    384 2HD2 HYP    33      82.250  41.030  68.670  1.00  0.00            
ATOM    385  CG  HYP    33      83.560  39.570  69.740  1.00  0.00            
ATOM    386  HG  HYP    33      83.040  38.620  69.670  1.00  0.00            
ATOM    387  OD1 HYP    33      83.450  40.260  70.910  1.00  0.00            
ATOM    388  HD1 HYP    33      83.280  39.700  71.670  1.00  0.00            
ATOM    389  CB  HYP    33      84.990  39.350  69.280  1.00  0.00            
ATOM    390  HB1 HYP    33      84.970  38.540  68.550  1.00  0.00            
ATOM    391  HB2 HYP    33      85.470  38.950  70.180  1.00  0.00            
ATOM    392  CA  HYP    33      85.540  40.750  68.800  1.00  0.00            
ATOM    393  HA  HYP    33      86.030  41.300  69.600  1.00  0.00            
ATOM    394  C   HYP    33      86.460  40.560  67.570  1.00  0.00            
ATOM    395  O   HYP    33      85.980  40.430  66.440  1.00  0.00            
ATOM    396  N   GLY    34      87.760  40.440  67.910  1.00  0.00            
ATOM    397  H   GLY    34      88.070  40.480  68.870  1.00  0.00            
ATOM    398  CA  GLY    34      88.680  40.100  66.770  1.00  0.00            
ATOM    399  HA1 GLY    34      89.700  40.150  67.150  1.00  0.00            
ATOM    400  HA2 GLY    34      88.540  40.860  66.000  1.00  0.00            
ATOM    401  C   GLY    34      88.410  38.690  66.170  1.00  0.00            
ATOM    402  O   GLY    34      87.600  37.840  66.650  1.00  0.00            
ATOM    403  N   PRO    35      89.180  38.380  65.130  1.00  0.00            
ATOM    404  CD  PRO    35      89.770  39.470  64.380  1.00  0.00            
ATOM    405  HD1 PRO    35      90.720  39.760  64.820  1.00  0.00            
ATOM    406  HD2 PRO    35      89.100  40.310  64.230  1.00  0.00            
ATOM    407  CG  PRO    35      89.850  38.860  63.010  1.00  0.00            
ATOM    408  HG1 PRO    35      90.560  39.470  62.460  1.00  0.00            
ATOM    409  HG2 PRO    35      88.820  38.910  62.640  1.00  0.00            
ATOM    410  CB  PRO    35      90.220  37.430  63.220  1.00  0.00            
ATOM    411  HB1 PRO    35      91.270  37.400  63.480  1.00  0.00            
ATOM    412  HB2 PRO    35      90.080  36.760  62.380  1.00  0.00            
ATOM    413  CA  PRO    35      89.260  37.120  64.370  1.00  0.00            
ATOM    414  HA  PRO    35      88.230  36.960  64.040  1.00  0.00            
ATOM    415  C   PRO    35      89.880  35.950  65.170  1.00  0.00            
ATOM    416  O   PRO    35      90.510  36.180  66.170  1.00  0.00            
ATOM    417  N   HYP    36      89.670  34.710  64.720  1.00  0.00            
ATOM    418  CD2 HYP    36      88.910  34.280  63.570  1.00  0.00            
ATOM    419 1HD2 HYP    36      89.510  34.240  62.650  1.00  0.00            
ATOM    420 2HD2 HYP    36      88.060  34.950  63.430  1.00  0.00            
ATOM    421  CG  HYP    36      88.390  32.930  63.900  1.00  0.00            
ATOM    422  HG  HYP    36      88.170  32.330  63.020  1.00  0.00            
ATOM    423  OD1 HYP    36      87.190  32.960  64.810  1.00  0.00            
ATOM    424  HD1 HYP    36      86.380  33.270  64.390  1.00  0.00            
ATOM    425  CB  HYP    36      89.600  32.370  64.600  1.00  0.00            
ATOM    426  HB1 HYP    36      90.370  32.050  63.900  1.00  0.00            
ATOM    427  HB2 HYP    36      89.360  31.550  65.280  1.00  0.00            
ATOM    428  CA  HYP    36      90.150  33.530  65.490  1.00  0.00            
ATOM    429  HA  HYP    36      89.770  33.380  66.500  1.00  0.00            
ATOM    430  C   HYP    36      91.700  33.440  65.610  1.00  0.00            
ATOM    431  O   HYP    36      92.410  33.670  64.610  1.00  0.00            
ATOM    432  N   GLY    37      92.090  33.290  66.880  1.00  0.00            
ATOM    433  H   GLY    37      91.450  33.270  67.650  1.00  0.00            
ATOM    434  CA  GLY    37      93.520  33.000  67.320  1.00  0.00            
ATOM    435  HA1 GLY    37      93.530  32.910  68.400  1.00  0.00            
ATOM    436  HA2 GLY    37      94.080  33.880  67.010  1.00  0.00            
ATOM    437  C   GLY    37      94.170  31.720  66.700  1.00  0.00            
ATOM    438  O   GLY    37      93.470  30.890  66.140  1.00  0.00            
ATOM    439  N   PRO    38      95.520  31.580  66.890  1.00  0.00            
ATOM    440  CD  PRO    38      96.370  32.550  67.420  1.00  0.00            
ATOM    441  HD1 PRO    38      96.430  32.400  68.500  1.00  0.00            
ATOM    442  HD2 PRO    38      96.060  33.570  67.190  1.00  0.00            
ATOM    443  CG  PRO    38      97.680  32.330  66.740  1.00  0.00            
ATOM    444  HG1 PRO    38      98.480  32.640  67.410  1.00  0.00            
ATOM    445  HG2 PRO    38      97.730  32.860  65.780  1.00  0.00            
ATOM    446  CB  PRO    38      97.660  30.780  66.570  1.00  0.00            
ATOM    447  HB1 PRO    38      98.000  30.380  67.530  1.00  0.00            
ATOM    448  HB2 PRO    38      98.250  30.300  65.800  1.00  0.00            
ATOM    449  CA  PRO    38      96.280  30.430  66.320  1.00  0.00            
ATOM    450  HA  PRO    38      96.080  30.540  65.250  1.00  0.00            
ATOM    451  C   PRO    38      95.990  29.000  66.840  1.00  0.00            
ATOM    452  O   PRO    38      95.510  28.830  67.990  1.00  0.00            
ATOM    453  N   HYP    39      96.360  27.900  66.090  1.00  0.00            
ATOM    454  CD2 HYP    39      96.760  27.860  64.700  1.00  0.00            
ATOM    455 1HD2 HYP    39      97.770  28.260  64.600  1.00  0.00            
ATOM    456 2HD2 HYP    39      96.010  28.440  64.160  1.00  0.00            
ATOM    457  CG  HYP    39      96.650  26.370  64.270  1.00  0.00            
ATOM    458  HG  HYP    39      97.390  26.220  63.480  1.00  0.00            
ATOM    459  OD1 HYP    39      95.420  25.910  63.850  1.00  0.00            
ATOM    460  HD1 HYP    39      95.200  26.210  62.960  1.00  0.00            
ATOM    461  CB  HYP    39      97.060  25.750  65.630  1.00  0.00            
ATOM    462  HB1 HYP    39      98.130  25.770  65.810  1.00  0.00            
ATOM    463  HB2 HYP    39      96.670  24.740  65.810  1.00  0.00            
ATOM    464  CA  HYP    39      96.460  26.600  66.680  1.00  0.00            
ATOM    465  HA  HYP    39      95.430  26.260  66.820  1.00  0.00            
ATOM    466  C   HYP    39      97.440  26.670  67.900  1.00  0.00            
ATOM    467  O   HYP    39      98.490  27.350  67.840  1.00  0.00            
ATOM    468  N   GLY    40      97.150  25.900  68.900  1.00  0.00            
ATOM    469  H   GLY    40      96.230  25.490  68.830  1.00  0.00            
ATOM    470  CA  GLY    40      97.740  25.890  70.210  1.00  0.00            
ATOM    471  HA1 GLY    40      97.200  25.120  70.770  1.00  0.00            
ATOM    472  HA2 GLY    40      97.630  26.860  70.690  1.00  0.00            
ATOM    473  C   GLY    40      99.240  25.530  70.230  1.00  0.00            
ATOM    474  O   GLY    40      99.920  25.270  69.240  1.00  0.00            
ATOM    475  N   NH2    41      99.830  25.560  71.430  1.00  0.00            
ATOM    476  H1  NH2    41      99.290  25.890  72.210  1.00  0.00            
ATOM    477  H2  NH2    41     100.830  25.420  71.520  1.00  0.00            
ATOM    478  CH3 ACE    42      35.220 114.540  62.500  1.00  0.00            
ATOM    479 1HH3 ACE    42      35.050 114.850  63.530  1.00  0.00            
ATOM    480 2HH3 ACE    42      36.190 114.940  62.190  1.00  0.00            
ATOM    481 3HH3 ACE    42      34.360 114.870  61.920  1.00  0.00            
ATOM    482  C   ACE    42      35.060 113.050  62.560  1.00  0.00            
ATOM    483  O   ACE    42      34.370 112.490  63.460  1.00  0.00            
ATOM    484  N   PRO    43      35.590 112.290  61.580  1.00  0.00            
ATOM    485  CD  PRO    43      36.100 112.870  60.380  1.00  0.00            
ATOM    486  HD1 PRO    43      37.010 113.470  60.400  1.00  0.00            
ATOM    487  HD2 PRO    43      35.330 113.460  59.880  1.00  0.00            
ATOM    488  CG  PRO    43      36.420 111.690  59.490  1.00  0.00            
ATOM    489  HG1 PRO    43      37.460 111.350  59.490  1.00  0.00            
ATOM    490  HG2 PRO    43      36.220 111.910  58.440  1.00  0.00            
ATOM    491  CB  PRO    43      35.640 110.530  60.140  1.00  0.00            
ATOM    492  HB1 PRO    43      36.100 109.590  59.810  1.00  0.00            
ATOM    493  HB2 PRO    43      34.620 110.680  59.780  1.00  0.00            
ATOM    494  CA  PRO    43      35.670 110.800  61.620  1.00  0.00            
ATOM    495  HA  PRO    43      34.810 110.370  62.120  1.00  0.00            
ATOM    496  C   PRO    43      37.000 110.250  62.240  1.00  0.00            
ATOM    497  O   PRO    43      37.730 111.070  62.770  1.00  0.00            
ATOM    498  N   HYP    44      37.120 108.910  62.450  1.00  0.00            
ATOM    499  CD2 HYP    44      36.110 107.870  62.230  1.00  0.00            
ATOM    500 1HD2 HYP    44      36.030 107.560  61.190  1.00  0.00            
ATOM    501 2HD2 HYP    44      35.120 108.170  62.570  1.00  0.00            
ATOM    502  CG  HYP    44      36.450 106.680  63.080  1.00  0.00            
ATOM    503  HG  HYP    44      36.180 105.770  62.560  1.00  0.00            
ATOM    504  OD1 HYP    44      35.870 106.650  64.370  1.00  0.00            
ATOM    505  HD1 HYP    44      35.860 105.770  64.760  1.00  0.00            
ATOM    506  CB  HYP    44      37.990 106.820  63.240  1.00  0.00            
ATOM    507  HB1 HYP    44      38.420 106.370  62.340  1.00  0.00            
ATOM    508  HB2 HYP    44      38.380 106.500  64.200  1.00  0.00            
ATOM    509  CA  HYP    44      38.180 108.340  63.230  1.00  0.00            
ATOM    510  HA  HYP    44      38.190 108.790  64.220  1.00  0.00            
ATOM    511  C   HYP    44      39.580 108.650  62.720  1.00  0.00            
ATOM    512  O   HYP    44      39.770 108.620  61.520  1.00  0.00            
ATOM    513  N   GLY    45      40.540 108.840  63.630  1.00  0.00            
ATOM    514  H   GLY    45      40.290 108.680  64.590  1.00  0.00            
ATOM    515  CA  GLY    45      41.900 109.290  63.330  1.00  0.00            
ATOM    516  HA1 GLY    45      42.390 109.400  64.300  1.00  0.00            
ATOM    517  HA2 GLY    45      41.890 110.220  62.770  1.00  0.00            
ATOM    518  C   GLY    45      42.710 108.140  62.640  1.00  0.00            
ATOM    519  O   GLY    45      42.280 107.060  62.590  1.00  0.00            
ATOM    520  N   PRO    46      43.930 108.420  62.170  1.00  0.00            
ATOM    521  CD  PRO    46      44.600 109.700  62.380  1.00  0.00            
ATOM    522  HD1 PRO    46      44.580 110.020  63.420  1.00  0.00            
ATOM    523  HD2 PRO    46      44.090 110.470  61.790  1.00  0.00            
ATOM    524  CG  PRO    46      46.080 109.450  62.020  1.00  0.00            
ATOM    525  HG1 PRO    46      46.700 109.090  62.830  1.00  0.00            
ATOM    526  HG2 PRO    46      46.580 110.330  61.620  1.00  0.00            
ATOM    527  CB  PRO    46      46.010 108.340  61.010  1.00  0.00            
ATOM    528  HB1 PRO    46      46.900 107.710  61.030  1.00  0.00            
ATOM    529  HB2 PRO    46      45.780 108.720  60.020  1.00  0.00            
ATOM    530  CA  PRO    46      44.860 107.470  61.510  1.00  0.00            
ATOM    531  HA  PRO    46      44.350 106.950  60.710  1.00  0.00            
ATOM    532  C   PRO    46      45.470 106.510  62.560  1.00  0.00            
ATOM    533  O   PRO    46      45.560 106.850  63.760  1.00  0.00            
ATOM    534  N   HYP    47      45.980 105.340  62.100  1.00  0.00            
ATOM    535  CD2 HYP    47      46.060 104.920  60.720  1.00  0.00            
ATOM    536 1HD2 HYP    47      46.970 105.330  60.280  1.00  0.00            
ATOM    537 2HD2 HYP    47      45.180 105.230  60.160  1.00  0.00            
ATOM    538  CG  HYP    47      46.050 103.400  60.750  1.00  0.00            
ATOM    539  HG  HYP    47      46.430 102.910  59.860  1.00  0.00            
ATOM    540  OD1 HYP    47      44.760 102.820  61.060  1.00  0.00            
ATOM    541  HD1 HYP    47      44.910 101.910  61.310  1.00  0.00            
ATOM    542  CB  HYP    47      46.910 103.150  61.990  1.00  0.00            
ATOM    543  HB1 HYP    47      47.930 103.230  61.610  1.00  0.00            
ATOM    544  HB2 HYP    47      46.680 102.150  62.360  1.00  0.00            
ATOM    545  CA  HYP    47      46.580 104.290  62.930  1.00  0.00            
ATOM    546  HA  HYP    47      45.900 103.850  63.650  1.00  0.00            
ATOM    547  C   HYP    47      47.920 104.640  63.630  1.00  0.00            
ATOM    548  O   HYP    47      48.680 105.360  62.950  1.00  0.00            
ATOM    549  N   GLY    48      48.280 104.060  64.790  1.00  0.00            
ATOM    550  H   GLY    48      47.630 103.410  65.210  1.00  0.00            
ATOM    551  CA  GLY    48      49.630 104.100  65.360  1.00  0.00            
ATOM    552  HA1 GLY    48      49.640 103.420  66.210  1.00  0.00            
ATOM    553  HA2 GLY    48      49.800 105.150  65.590  1.00  0.00            
ATOM    554  C   GLY    48      50.710 103.540  64.440  1.00  0.00            
ATOM    555  O   GLY    48      50.490 102.810  63.500  1.00  0.00            
ATOM    556  N   PRO    49      52.000 103.720  64.790  1.00  0.00            
ATOM    557  CD  PRO    49      52.440 104.790  65.670  1.00  0.00            
ATOM    558  HD1 PRO    49      52.550 104.480  66.710  1.00  0.00            
ATOM    559  HD2 PRO    49      51.830 105.680  65.520  1.00  0.00            
ATOM    560  CG  PRO    49      53.840 105.230  65.280  1.00  0.00            
ATOM    561  HG1 PRO    49      54.520 105.490  66.090  1.00  0.00            
ATOM    562  HG2 PRO    49      53.820 106.130  64.670  1.00  0.00            
ATOM    563  CB  PRO    49      54.350 104.020  64.530  1.00  0.00            
ATOM    564  HB1 PRO    49      55.100 103.460  65.090  1.00  0.00            
ATOM    565  HB2 PRO    49      54.860 104.350  63.630  1.00  0.00            
ATOM    566  CA  PRO    49      53.170 103.140  64.050  1.00  0.00            
ATOM    567  HA  PRO    49      52.960 103.160  62.980  1.00  0.00            
ATOM    568  C   PRO    49      53.470 101.670  64.400  1.00  0.00            
ATOM    569  O   PRO    49      52.780 101.130  65.240  1.00  0.00            
ATOM    570  N   HYP    50      54.440 100.990  63.780  1.00  0.00            
ATOM    571  CD2 HYP    50      55.290 101.420  62.680  1.00  0.00            
ATOM    572 1HD2 HYP    50      56.310 101.670  62.980  1.00  0.00            
ATOM    573 2HD2 HYP    50      54.740 102.210  62.170  1.00  0.00            
ATOM    574  CG  HYP    50      55.410 100.160  61.770  1.00  0.00            
ATOM    575  HG  HYP    50      56.210 100.220  61.040  1.00  0.00            
ATOM    576  OD1 HYP    50      54.120  99.940  61.100  1.00  0.00            
ATOM    577  HD1 HYP    50      54.290  99.190  60.530  1.00  0.00            
ATOM    578  CB  HYP    50      55.590  99.110  62.870  1.00  0.00            
ATOM    579  HB1 HYP    50      56.580  99.000  63.320  1.00  0.00            
ATOM    580  HB2 HYP    50      55.370  98.080  62.610  1.00  0.00            
ATOM    581  CA  HYP    50      54.630  99.540  64.000  1.00  0.00            
ATOM    582  HA  HYP    50      53.680  99.030  63.810  1.00  0.00            
ATOM    583  C   HYP    50      55.190  99.180  65.330  1.00  0.00            
ATOM    584  O   HYP    50      56.100  99.810  65.910  1.00  0.00            
ATOM    585  N   GLY    51      54.830  98.000  65.820  1.00  0.00            
ATOM    586  H   GLY    51      54.200  97.420  65.290  1.00  0.00            
ATOM    587  CA  GLY    51      55.380  97.350  67.030  1.00  0.00            
ATOM    588  HA1 GLY    51      54.650  96.560  67.200  1.00  0.00            
ATOM    589  HA2 GLY    51      55.360  98.080  67.850  1.00  0.00            
ATOM    590  C   GLY    51      56.790  96.690  66.770  1.00  0.00            
ATOM    591  O   GLY    51      57.120  96.500  65.630  1.00  0.00            
ATOM    592  N   PRO    52      57.600  96.580  67.810  1.00  0.00            
ATOM    593  CD  PRO    52      57.210  96.910  69.160  1.00  0.00            
ATOM    594  HD1 PRO    52      56.300  96.330  69.290  1.00  0.00            
ATOM    595  HD2 PRO    52      57.070  97.980  69.330  1.00  0.00            
ATOM    596  CG  PRO    52      58.350  96.470  70.110  1.00  0.00            
ATOM    597  HG1 PRO    52      58.240  95.410  70.330  1.00  0.00            
ATOM    598  HG2 PRO    52      58.430  97.070  71.010  1.00  0.00            
ATOM    599  CB  PRO    52      59.520  96.530  69.180  1.00  0.00            
ATOM    600  HB1 PRO    52      60.390  95.990  69.530  1.00  0.00            
ATOM    601  HB2 PRO    52      59.790  97.580  69.080  1.00  0.00            
ATOM    602  CA  PRO    52      58.950  96.040  67.850  1.00  0.00            
ATOM    603  HA  PRO    52      59.530  96.300  66.960  1.00  0.00            
ATOM    604  C   PRO    52      58.880  94.480  67.830  1.00  0.00            
ATOM    605  O   PRO    52      57.820  93.900  68.080  1.00  0.00            
ATOM    606  N   HYP    53      60.010  93.840  67.720  1.00  0.00            
ATOM    607  CD2 HYP    53      61.300  94.480  67.370  1.00  0.00            
ATOM    608 1HD2 HYP    53      61.760  95.030  68.180  1.00  0.00            
ATOM    609 2HD2 HYP    53      61.200  95.150  66.520  1.00  0.00            
ATOM    610  CG  HYP    53      62.220  93.340  66.880  1.00  0.00            
ATOM    611  HG  HYP    53      63.260  93.470  67.160  1.00  0.00            
ATOM    612  OD1 HYP    53      62.090  93.140  65.500  1.00  0.00            
ATOM    613  HD1 HYP    53      62.180  92.220  65.250  1.00  0.00            
ATOM    614  CB  HYP    53      61.640  92.080  67.570  1.00  0.00            
ATOM    615  HB1 HYP    53      61.980  92.060  68.600  1.00  0.00            
ATOM    616  HB2 HYP    53      61.850  91.120  67.090  1.00  0.00            
ATOM    617  CA  HYP    53      60.150  92.390  67.670  1.00  0.00            
ATOM    618  HA  HYP    53      59.600  92.000  66.810  1.00  0.00            
ATOM    619  C   HYP    53      59.520  91.590  68.780  1.00  0.00            
ATOM    620  O   HYP    53      59.570  92.070  69.920  1.00  0.00            
ATOM    621  N   GLY    54      59.240  90.320  68.550  1.00  0.00            
ATOM    622  H   GLY    54      59.320  90.000  67.590  1.00  0.00            
ATOM    623  CA  GLY    54      58.970  89.320  69.630  1.00  0.00            
ATOM    624  HA1 GLY    54      58.540  88.510  69.040  1.00  0.00            
ATOM    625  HA2 GLY    54      58.210  89.630  70.360  1.00  0.00            
ATOM    626  C   GLY    54      60.240  88.740  70.340  1.00  0.00            
ATOM    627  O   GLY    54      61.360  89.120  70.010  1.00  0.00            
ATOM    628  N   PRO    55      60.040  87.860  71.310  1.00  0.00            
ATOM    629  CD  PRO    55      58.720  87.500  71.770  1.00  0.00            
ATOM    630  HD1 PRO    55      58.240  86.950  70.960  1.00  0.00            
ATOM    631  HD2 PRO    55      58.160  88.340  72.190  1.00  0.00            
ATOM    632  CG  PRO    55      59.040  86.600  73.010  1.00  0.00            
ATOM    633  HG1 PRO    55      59.150  85.580  72.660  1.00  0.00            
ATOM    634  HG2 PRO    55      58.290  86.470  73.800  1.00  0.00            
ATOM    635  CB  PRO    55      60.420  86.930  73.450  1.00  0.00            
ATOM    636  HB1 PRO    55      60.930  86.220  74.090  1.00  0.00            
ATOM    637  HB2 PRO    55      60.350  87.900  73.940  1.00  0.00            
ATOM    638  CA  PRO    55      61.040  87.190  72.070  1.00  0.00            
ATOM    639  HA  PRO    55      61.850  87.880  72.300  1.00  0.00            
ATOM    640  C   PRO    55      61.740  85.920  71.450  1.00  0.00            
ATOM    641  O   PRO    55      61.210  85.250  70.560  1.00  0.00            
ATOM    642  N   HYP    56      63.010  85.550  71.940  1.00  0.00            
ATOM    643  CD2 HYP    56      63.890  86.410  72.720  1.00  0.00            
ATOM    644 1HD2 HYP    56      63.560  86.420  73.760  1.00  0.00            
ATOM    645 2HD2 HYP    56      64.010  87.390  72.260  1.00  0.00            
ATOM    646  CG  HYP    56      65.300  85.760  72.630  1.00  0.00            
ATOM    647  HG  HYP    56      65.850  85.920  73.560  1.00  0.00            
ATOM    648  OD1 HYP    56      65.970  86.300  71.490  1.00  0.00            
ATOM    649  HD1 HYP    56      66.120  87.220  71.690  1.00  0.00            
ATOM    650  CB  HYP    56      65.050  84.310  72.330  1.00  0.00            
ATOM    651  HB1 HYP    56      64.740  83.800  73.240  1.00  0.00            
ATOM    652  HB2 HYP    56      65.900  83.860  71.810  1.00  0.00            
ATOM    653  CA  HYP    56      63.770  84.390  71.490  1.00  0.00            
ATOM    654  HA  HYP    56      64.170  84.640  70.510  1.00  0.00            
ATOM    655  C   HYP    56      62.990  83.130  71.320  1.00  0.00            
ATOM    656  O   HYP    56      62.180  82.810  72.240  1.00  0.00            
ATOM    657  N   GLY    57      63.160  82.300  70.310  1.00  0.00            
ATOM    658  H   GLY    57      63.840  82.580  69.610  1.00  0.00            
ATOM    659  CA  GLY    57      62.420  81.030  70.150  1.00  0.00            
ATOM    660  HA1 GLY    57      62.570  80.640  69.140  1.00  0.00            
ATOM    661  HA2 GLY    57      61.380  81.270  70.360  1.00  0.00            
ATOM    662  C   GLY    57      62.660  79.910  71.150  1.00  0.00            
ATOM    663  O   GLY    57      63.650  79.970  71.860  1.00  0.00            
ATOM    664  N   PRO    58      61.850  78.870  71.130  1.00  0.00            
ATOM    665  CD  PRO    58      60.440  78.800  70.640  1.00  0.00            
ATOM    666  HD1 PRO    58      60.440  79.030  69.580  1.00  0.00            
ATOM    667  HD2 PRO    58      59.840  79.550  71.150  1.00  0.00            
ATOM    668  CG  PRO    58      59.930  77.360  70.990  1.00  0.00            
ATOM    669  HG1 PRO    58      59.390  76.950  70.130  1.00  0.00            
ATOM    670  HG2 PRO    58      59.410  77.360  71.940  1.00  0.00            
ATOM    671  CB  PRO    58      61.290  76.590  71.110  1.00  0.00            
ATOM    672  HB1 PRO    58      61.560  76.330  70.090  1.00  0.00            
ATOM    673  HB2 PRO    58      61.200  75.680  71.700  1.00  0.00            
ATOM    674  CA  PRO    58      62.260  77.560  71.720  1.00  0.00            
ATOM    675  HA  PRO    58      62.120  77.640  72.800  1.00  0.00            
ATOM    676  C   PRO    58      63.680  77.140  71.360  1.00  0.00            
ATOM    677  O   PRO    58      64.070  77.200  70.160  1.00  0.00            
ATOM    678  N   HYP    59      64.490  76.610  72.310  1.00  0.00            
ATOM    679  CD2 HYP    59      64.150  76.580  73.740  1.00  0.00            
ATOM    680 1HD2 HYP    59      63.520  75.720  73.980  1.00  0.00            
ATOM    681 2HD2 HYP    59      63.620  77.510  73.950  1.00  0.00            
ATOM    682  CG  HYP    59      65.530  76.540  74.460  1.00  0.00            
ATOM    683  HG  HYP    59      65.420  76.110  75.450  1.00  0.00            
ATOM    684  OD1 HYP    59      66.150  77.820  74.730  1.00  0.00            
ATOM    685  HD1 HYP    59      66.900  77.740  75.340  1.00  0.00            
ATOM    686  CB  HYP    59      66.250  75.700  73.460  1.00  0.00            
ATOM    687  HB1 HYP    59      66.100  74.630  73.570  1.00  0.00            
ATOM    688  HB2 HYP    59      67.330  75.830  73.570  1.00  0.00            
ATOM    689  CA  HYP    59      65.830  76.110  72.080  1.00  0.00            
ATOM    690  HA  HYP    59      66.530  76.880  71.770  1.00  0.00            
ATOM    691  C   HYP    59      65.720  74.970  71.030  1.00  0.00            
ATOM    692  O   HYP    59      64.660  74.270  70.980  1.00  0.00            
ATOM    693  N   GLY    60      66.860  74.810  70.250  1.00  0.00            
ATOM    694  H   GLY    60      67.560  75.530  70.300  1.00  0.00            
ATOM    695  CA  GLY    60      66.820  73.880  69.100  1.00  0.00            
ATOM    696  HA1 GLY    60      67.750  74.040  68.550  1.00  0.00            
ATOM    697  HA2 GLY    60      66.030  74.120  68.390  1.00  0.00            
ATOM    698  C   GLY    60      66.740  72.310  69.320  1.00  0.00            
ATOM    699  O   GLY    60      66.840  71.780  70.450  1.00  0.00            
ATOM    700  N   PRO    61      66.590  71.470  68.260  1.00  0.00            
ATOM    701  CD  PRO    61      66.380  71.750  66.880  1.00  0.00            
ATOM    702  HD1 PRO    61      67.000  72.550  66.480  1.00  0.00            
ATOM    703  HD2 PRO    61      65.400  72.140  66.630  1.00  0.00            
ATOM    704  CG  PRO    61      66.660  70.500  66.160  1.00  0.00            
ATOM    705  HG1 PRO    61      67.740  70.400  66.040  1.00  0.00            
ATOM    706  HG2 PRO    61      66.220  70.600  65.170  1.00  0.00            
ATOM    707  CB  PRO    61      66.150  69.430  67.090  1.00  0.00            
ATOM    708  HB1 PRO    61      66.690  68.500  66.930  1.00  0.00            
ATOM    709  HB2 PRO    61      65.090  69.290  66.870  1.00  0.00            
ATOM    710  CA  PRO    61      66.490  70.030  68.440  1.00  0.00            
ATOM    711  HA  PRO    61      65.700  69.610  69.060  1.00  0.00            
ATOM    712  C   PRO    61      67.920  69.480  68.900  1.00  0.00            
ATOM    713  O   PRO    61      68.900  70.240  69.020  1.00  0.00            
ATOM    714  N   HYP    62      68.030  68.100  69.230  1.00  0.00            
ATOM    715  CD2 HYP    62      66.890  67.220  69.510  1.00  0.00            
ATOM    716 1HD2 HYP    62      66.410  66.830  68.610  1.00  0.00            
ATOM    717 2HD2 HYP    62      66.150  67.800  70.050  1.00  0.00            
ATOM    718  CG  HYP    62      67.460  66.120  70.400  1.00  0.00            
ATOM    719  HG  HYP    62      66.960  65.170  70.230  1.00  0.00            
ATOM    720  OD1 HYP    62      67.260  66.390  71.800  1.00  0.00            
ATOM    721  HD1 HYP    62      67.450  65.580  72.270  1.00  0.00            
ATOM    722  CB  HYP    62      68.940  66.050  69.940  1.00  0.00            
ATOM    723  HB1 HYP    62      69.020  65.560  68.970  1.00  0.00            
ATOM    724  HB2 HYP    62      69.450  65.610  70.800  1.00  0.00            
ATOM    725  CA  HYP    62      69.270  67.540  69.770  1.00  0.00            
ATOM    726  HA  HYP    62      69.530  68.000  70.730  1.00  0.00            
ATOM    727  C   HYP    62      70.420  67.650  68.730  1.00  0.00            
ATOM    728  O   HYP    62      70.210  67.580  67.540  1.00  0.00            
ATOM    729  N   GLY    63      71.690  67.440  69.260  1.00  0.00            
ATOM    730  H   GLY    63      71.750  67.490  70.270  1.00  0.00            
ATOM    731  CA  GLY    63      72.910  67.200  68.470  1.00  0.00            
ATOM    732  HA1 GLY    63      73.750  67.290  69.160  1.00  0.00            
ATOM    733  HA2 GLY    63      73.030  68.050  67.790  1.00  0.00            
ATOM    734  C   GLY    63      73.000  65.850  67.680  1.00  0.00            
ATOM    735  O   GLY    63      72.330  64.870  68.090  1.00  0.00            
ATOM    736  N   PRO    64      73.840  65.730  66.640  1.00  0.00            
ATOM    737  CD  PRO    64      74.560  66.870  65.970  1.00  0.00            
ATOM    738  HD1 PRO    64      75.060  67.490  66.720  1.00  0.00            
ATOM    739  HD2 PRO    64      73.840  67.460  65.410  1.00  0.00            
ATOM    740  CG  PRO    64      75.610  66.220  65.060  1.00  0.00            
ATOM    741  HG1 PRO    64      76.520  65.870  65.540  1.00  0.00            
ATOM    742  HG2 PRO    64      75.920  66.930  64.290  1.00  0.00            
ATOM    743  CB  PRO    64      74.890  64.990  64.550  1.00  0.00            
ATOM    744  HB1 PRO    64      75.620  64.260  64.190  1.00  0.00            
ATOM    745  HB2 PRO    64      74.040  65.150  63.890  1.00  0.00            
ATOM    746  CA  PRO    64      74.300  64.500  65.930  1.00  0.00            
ATOM    747  HA  PRO    64      73.410  63.890  65.800  1.00  0.00            
ATOM    748  C   PRO    64      75.190  63.580  66.790  1.00  0.00            
ATOM    749  O   PRO    64      75.790  63.970  67.760  1.00  0.00            
ATOM    750  N   HYP    65      75.370  62.250  66.510  1.00  0.00            
ATOM    751  CD2 HYP    65      75.060  61.560  65.190  1.00  0.00            
ATOM    752 1HD2 HYP    65      75.900  61.630  64.500  1.00  0.00            
ATOM    753 2HD2 HYP    65      74.160  61.970  64.740  1.00  0.00            
ATOM    754  CG  HYP    65      74.850  60.120  65.560  1.00  0.00            
ATOM    755  HG  HYP    65      74.870  59.420  64.720  1.00  0.00            
ATOM    756  OD1 HYP    65      73.660  59.960  66.330  1.00  0.00            
ATOM    757  HD1 HYP    65      73.000  60.580  66.010  1.00  0.00            
ATOM    758  CB  HYP    65      76.010  59.920  66.570  1.00  0.00            
ATOM    759  HB1 HYP    65      76.870  59.570  65.990  1.00  0.00            
ATOM    760  HB2 HYP    65      75.730  59.150  67.280  1.00  0.00            
ATOM    761  CA  HYP    65      76.210  61.330  67.200  1.00  0.00            
ATOM    762  HA  HYP    65      75.960  61.290  68.260  1.00  0.00            
ATOM    763  C   HYP    65      77.700  61.730  67.120  1.00  0.00            
ATOM    764  O   HYP    65      78.180  62.130  66.030  1.00  0.00            
ATOM    765  N   GLY    66      78.370  61.510  68.210  1.00  0.00            
ATOM    766  H   GLY    66      77.820  61.210  69.010  1.00  0.00            
ATOM    767  CA  GLY    66      79.860  61.600  68.300  1.00  0.00            
ATOM    768  HA1 GLY    66      80.140  61.640  69.360  1.00  0.00            
ATOM    769  HA2 GLY    66      80.230  62.560  67.930  1.00  0.00            
ATOM    770  C   GLY    66      80.640  60.550  67.510  1.00  0.00            
ATOM    771  O   GLY    66      80.090  59.770  66.700  1.00  0.00            
ATOM    772  N   PRO    67      81.980  60.510  67.610  1.00  0.00            
ATOM    773  CD  PRO    67      82.880  61.550  68.180  1.00  0.00            
ATOM    774  HD1 PRO    67      82.980  61.620  69.260  1.00  0.00            
ATOM    775  HD2 PRO    67      82.580  62.520  67.760  1.00  0.00            
ATOM    776  CG  PRO    67      84.190  61.260  67.550  1.00  0.00            
ATOM    777  HG1 PRO    67      85.040  61.690  68.070  1.00  0.00            
ATOM    778  HG2 PRO    67      84.330  61.620  66.530  1.00  0.00            
ATOM    779  CB  PRO    67      84.170  59.730  67.610  1.00  0.00            
ATOM    780  HB1 PRO    67      84.280  59.510  68.670  1.00  0.00            
ATOM    781  HB2 PRO    67      85.070  59.350  67.100  1.00  0.00            
ATOM    782  CA  PRO    67      82.810  59.380  67.040  1.00  0.00            
ATOM    783  HA  PRO    67      82.750  59.510  65.960  1.00  0.00            
ATOM    784  C   PRO    67      82.450  57.940  67.540  1.00  0.00            
ATOM    785  O   PRO    67      81.800  57.750  68.560  1.00  0.00            
ATOM    786  N   HYP    68      82.980  57.030  66.810  1.00  0.00            
ATOM    787  CD2 HYP    68      83.500  57.120  65.440  1.00  0.00            
ATOM    788 1HD2 HYP    68      84.440  57.660  65.330  1.00  0.00            
ATOM    789 2HD2 HYP    68      82.730  57.500  64.780  1.00  0.00            
ATOM    790  CG  HYP    68      83.640  55.660  64.920  1.00  0.00            
ATOM    791  HG  HYP    68      84.520  55.550  64.280  1.00  0.00            
ATOM    792  OD1 HYP    68      82.470  55.090  64.400  1.00  0.00            
ATOM    793  HD1 HYP    68      82.160  55.620  63.660  1.00  0.00            
ATOM    794  CB  HYP    68      83.990  54.960  66.280  1.00  0.00            
ATOM    795  HB1 HYP    68      84.990  55.230  66.590  1.00  0.00            
ATOM    796  HB2 HYP    68      83.800  53.890  66.320  1.00  0.00            
ATOM    797  CA  HYP    68      83.120  55.610  67.350  1.00  0.00            
ATOM    798  HA  HYP    68      82.120  55.190  67.250  1.00  0.00            
ATOM    799  C   HYP    68      83.690  55.400  68.730  1.00  0.00            
ATOM    800  O   HYP    68      84.530  56.170  69.210  1.00  0.00            
ATOM    801  N   GLY    69      83.290  54.240  69.290  1.00  0.00            
ATOM    802  H   GLY    69      82.440  53.810  68.970  1.00  0.00            
ATOM    803  CA  GLY    69      83.920  53.840  70.530  1.00  0.00            
ATOM    804  HA1 GLY    69      83.290  53.030  70.910  1.00  0.00            
ATOM    805  HA2 GLY    69      83.790  54.560  71.330  1.00  0.00            
ATOM    806  C   GLY    69      85.370  53.390  70.520  1.00  0.00            
ATOM    807  O   GLY    69      85.990  53.190  69.430  1.00  0.00            
ATOM    808  N   PRO    70      85.980  53.080  71.660  1.00  0.00            
ATOM    809  CD  PRO    70      85.460  53.270  72.960  1.00  0.00            
ATOM    810  HD1 PRO    70      84.500  52.750  73.040  1.00  0.00            
ATOM    811  HD2 PRO    70      85.350  54.320  73.250  1.00  0.00            
ATOM    812  CG  PRO    70      86.510  52.750  73.960  1.00  0.00            
ATOM    813  HG1 PRO    70      86.250  51.710  74.190  1.00  0.00            
ATOM    814  HG2 PRO    70      86.680  53.360  74.840  1.00  0.00            
ATOM    815  CB  PRO    70      87.790  52.690  73.170  1.00  0.00            
ATOM    816  HB1 PRO    70      88.490  51.900  73.450  1.00  0.00            
ATOM    817  HB2 PRO    70      88.380  53.600  73.140  1.00  0.00            
ATOM    818  CA  PRO    70      87.310  52.410  71.730  1.00  0.00            
ATOM    819  HA  PRO    70      87.990  52.880  71.020  1.00  0.00            
ATOM    820  C   PRO    70      87.220  50.900  71.500  1.00  0.00            
ATOM    821  O   PRO    70      86.200  50.310  71.320  1.00  0.00            
ATOM    822  N   HYP    71      88.380  50.330  71.090  1.00  0.00            
ATOM    823  CD2 HYP    71      89.660  50.940  71.140  1.00  0.00            
ATOM    824 1HD2 HYP    71      89.960  50.920  72.190  1.00  0.00            
ATOM    825 2HD2 HYP    71      89.740  51.920  70.680  1.00  0.00            
ATOM    826  CG  HYP    71      90.480  50.020  70.260  1.00  0.00            
ATOM    827  HG  HYP    71      91.500  50.130  70.620  1.00  0.00            
ATOM    828  OD1 HYP    71      90.310  50.370  68.900  1.00  0.00            
ATOM    829  HD1 HYP    71      90.450  51.310  68.770  1.00  0.00            
ATOM    830  CB  HYP    71      89.970  48.630  70.610  1.00  0.00            
ATOM    831  HB1 HYP    71      90.150  48.270  71.620  1.00  0.00            
ATOM    832  HB2 HYP    71      90.300  47.880  69.890  1.00  0.00            
ATOM    833  CA  HYP    71      88.450  48.920  70.490  1.00  0.00            
ATOM    834  HA  HYP    71      88.020  48.870  69.480  1.00  0.00            
ATOM    835  C   HYP    71      87.660  47.800  71.300  1.00  0.00            
ATOM    836  O   HYP    71      87.550  47.940  72.520  1.00  0.00            
ATOM    837  N   GLY    72      87.230  46.700  70.570  1.00  0.00            
ATOM    838  H   GLY    72      87.330  46.730  69.570  1.00  0.00            
ATOM    839  CA  GLY    72      86.520  45.610  71.160  1.00  0.00            
ATOM    840  HA1 GLY    72      86.050  45.000  70.380  1.00  0.00            
ATOM    841  HA2 GLY    72      85.740  45.930  71.850  1.00  0.00            
ATOM    842  C   GLY    72      87.380  44.710  72.000  1.00  0.00            
ATOM    843  O   GLY    72      88.580  45.000  72.240  1.00  0.00            
ATOM    844  N   PRO    73      86.800  43.600  72.580  1.00  0.00            
ATOM    845  CD  PRO    73      85.390  43.270  72.570  1.00  0.00            
ATOM    846  HD1 PRO    73      85.180  42.960  71.550  1.00  0.00            
ATOM    847  HD2 PRO    73      84.710  44.050  72.900  1.00  0.00            
ATOM    848  CG  PRO    73      85.230  42.010  73.390  1.00  0.00            
ATOM    849  HG1 PRO    73      85.470  41.170  72.740  1.00  0.00            
ATOM    850  HG2 PRO    73      84.280  41.800  73.880  1.00  0.00            
ATOM    851  CB  PRO    73      86.430  42.100  74.340  1.00  0.00            
ATOM    852  HB1 PRO    73      86.620  41.140  74.810  1.00  0.00            
ATOM    853  HB2 PRO    73      86.220  42.900  75.050  1.00  0.00            
ATOM    854  CA  PRO    73      87.520  42.640  73.370  1.00  0.00            
ATOM    855  HA  PRO    73      88.240  43.140  74.020  1.00  0.00            
ATOM    856  C   PRO    73      88.230  41.540  72.470  1.00  0.00            
ATOM    857  O   PRO    73      87.930  41.400  71.320  1.00  0.00            
ATOM    858  N   HYP    74      89.060  40.710  73.070  1.00  0.00            
ATOM    859  CD2 HYP    74      89.480  40.650  74.480  1.00  0.00            
ATOM    860 1HD2 HYP    74      88.790  40.110  75.130  1.00  0.00            
ATOM    861 2HD2 HYP    74      89.590  41.670  74.860  1.00  0.00            
ATOM    862  CG  HYP    74      90.820  39.950  74.440  1.00  0.00            
ATOM    863  HG  HYP    74      91.080  39.380  75.330  1.00  0.00            
ATOM    864  OD1 HYP    74      91.800  41.030  74.320  1.00  0.00            
ATOM    865  HD1 HYP    74      92.670  40.670  74.470  1.00  0.00            
ATOM    866  CB  HYP    74      90.800  39.000  73.280  1.00  0.00            
ATOM    867  HB1 HYP    74      90.460  38.010  73.590  1.00  0.00            
ATOM    868  HB2 HYP    74      91.730  38.860  72.730  1.00  0.00            
ATOM    869  CA  HYP    74      89.860  39.750  72.330  1.00  0.00            
ATOM    870  HA  HYP    74      90.460  40.370  71.650  1.00  0.00            
ATOM    871  C   HYP    74      89.030  38.750  71.550  1.00  0.00            
ATOM    872  O   HYP    74      87.930  38.330  71.960  1.00  0.00            
ATOM    873  N   GLY    75      89.520  38.380  70.380  1.00  0.00            
ATOM    874  H   GLY    75      90.270  38.950  70.010  1.00  0.00            
ATOM    875  CA  GLY    75      88.980  37.360  69.460  1.00  0.00            
ATOM    876  HA1 GLY    75      89.600  37.220  68.580  1.00  0.00            
ATOM    877  HA2 GLY    75      87.970  37.650  69.160  1.00  0.00            
ATOM    878  C   GLY    75      88.850  35.980  70.130  1.00  0.00            
ATOM    879  O   GLY    75      89.510  35.730  71.150  1.00  0.00            
ATOM    880  N   PRO    76      88.120  34.980  69.550  1.00  0.00            
ATOM    881  CD  PRO    76      87.310  35.040  68.310  1.00  0.00            
ATOM    882  HD1 PRO    76      87.920  35.260  67.440  1.00  0.00            
ATOM    883  HD2 PRO    76      86.460  35.680  68.530  1.00  0.00            
ATOM    884  CG  PRO    76      86.900  33.550  68.140  1.00  0.00            
ATOM    885  HG1 PRO    76      87.630  33.070  67.480  1.00  0.00            
ATOM    886  HG2 PRO    76      85.930  33.460  67.660  1.00  0.00            
ATOM    887  CB  PRO    76      86.860  32.900  69.490  1.00  0.00            
ATOM    888  HB1 PRO    76      86.970  31.820  69.490  1.00  0.00            
ATOM    889  HB2 PRO    76      85.990  33.190  70.090  1.00  0.00            
ATOM    890  CA  PRO    76      88.000  33.710  70.190  1.00  0.00            
ATOM    891  HA  PRO    76      87.670  33.830  71.220  1.00  0.00            
ATOM    892  C   PRO    76      89.290  32.910  70.300  1.00  0.00            
ATOM    893  O   PRO    76      90.060  33.020  69.340  1.00  0.00            
ATOM    894  N   HYP    77      89.420  31.980  71.260  1.00  0.00            
ATOM    895  CD2 HYP    77      88.500  31.670  72.350  1.00  0.00            
ATOM    896 1HD2 HYP    77      87.850  30.850  72.030  1.00  0.00            
ATOM    897 2HD2 HYP    77      87.820  32.460  72.690  1.00  0.00            
ATOM    898  CG  HYP    77      89.470  31.390  73.480  1.00  0.00            
ATOM    899  HG  HYP    77      88.980  30.760  74.220  1.00  0.00            
ATOM    900  OD1 HYP    77      90.010  32.550  73.980  1.00  0.00            
ATOM    901  HD1 HYP    77      90.310  32.360  74.870  1.00  0.00            
ATOM    902  CB  HYP    77      90.560  30.520  72.810  1.00  0.00            
ATOM    903  HB1 HYP    77      90.180  29.500  72.770  1.00  0.00            
ATOM    904  HB2 HYP    77      91.530  30.550  73.310  1.00  0.00            
ATOM    905  CA  HYP    77      90.630  31.230  71.430  1.00  0.00            
ATOM    906  HA  HYP    77      91.490  31.880  71.310  1.00  0.00            
ATOM    907  C   HYP    77      90.780  30.160  70.340  1.00  0.00            
ATOM    908  O   HYP    77      89.730  29.590  70.040  1.00  0.00            
ATOM    909  N   GLY    78      91.980  29.880  69.810  1.00  0.00            
ATOM    910  H   GLY    78      92.800  30.410  70.080  1.00  0.00            
ATOM    911  CA  GLY    78      92.050  29.090  68.640  1.00  0.00            
ATOM    912  HA1 GLY    78      93.010  29.440  68.280  1.00  0.00            
ATOM    913  HA2 GLY    78      91.350  29.530  67.930  1.00  0.00            
ATOM    914  C   GLY    78      92.040  27.560  68.770  1.00  0.00            
ATOM    915  O   GLY    78      91.710  26.900  69.740  1.00  0.00            
ATOM    916  N   PRO    79      92.410  26.890  67.670  1.00  0.00            
ATOM    917  CD  PRO    79      92.350  27.480  66.340  1.00  0.00            
ATOM    918  HD1 PRO    79      93.390  27.580  66.020  1.00  0.00            
ATOM    919  HD2 PRO    79      91.880  28.450  66.200  1.00  0.00            
ATOM    920  CG  PRO    79      91.650  26.460  65.590  1.00  0.00            
ATOM    921  HG1 PRO    79      91.670  26.650  64.510  1.00  0.00            
ATOM    922  HG2 PRO    79      90.620  26.310  65.910  1.00  0.00            
ATOM    923  CB  PRO    79      92.430  25.240  66.020  1.00  0.00            
ATOM    924  HB1 PRO    79      93.460  25.220  65.690  1.00  0.00            
ATOM    925  HB2 PRO    79      91.980  24.290  65.730  1.00  0.00            
ATOM    926  CA  PRO    79      92.350  25.420  67.480  1.00  0.00            
ATOM    927  HA  PRO    79      91.350  25.130  67.810  1.00  0.00            
ATOM    928  C   PRO    79      93.370  24.630  68.230  1.00  0.00            
ATOM    929  O   PRO    79      94.320  25.270  68.690  1.00  0.00            
ATOM    930  N   HYP    80      93.230  23.280  68.370  1.00  0.00            
ATOM    931  CD2 HYP    80      92.220  22.370  67.790  1.00  0.00            
ATOM    932 1HD2 HYP    80      92.210  22.280  66.700  1.00  0.00            
ATOM    933 2HD2 HYP    80      91.250  22.790  68.040  1.00  0.00            
ATOM    934  CG  HYP    80      92.370  20.970  68.550  1.00  0.00            
ATOM    935  HG  HYP    80      92.040  20.170  67.900  1.00  0.00            
ATOM    936  OD1 HYP    80      91.720  21.050  69.800  1.00  0.00            
ATOM    937  HD1 HYP    80      91.860  20.190  70.200  1.00  0.00            
ATOM    938  CB  HYP    80      93.870  20.950  68.810  1.00  0.00            
ATOM    939  HB1 HYP    80      94.310  20.480  67.930  1.00  0.00            
ATOM    940  HB2 HYP    80      94.170  20.420  69.720  1.00  0.00            
ATOM    941  CA  HYP    80      94.250  22.430  68.990  1.00  0.00            
ATOM    942  HA  HYP    80      94.200  22.530  70.080  1.00  0.00            
ATOM    943  C   HYP    80      95.670  22.660  68.470  1.00  0.00            
ATOM    944  O   HYP    80      95.900  22.830  67.230  1.00  0.00            
ATOM    945  N   GLY    81      96.690  22.520  69.370  1.00  0.00            
ATOM    946  H   GLY    81      96.390  22.350  70.310  1.00  0.00            
ATOM    947  CA  GLY    81      98.080  22.190  68.910  1.00  0.00            
ATOM    948  HA1 GLY    81      98.810  22.360  69.700  1.00  0.00            
ATOM    949  HA2 GLY    81      98.520  22.930  68.240  1.00  0.00            
ATOM    950  C   GLY    81      98.280  20.760  68.350  1.00  0.00            
ATOM    951  O   GLY    81      97.330  19.960  68.350  1.00  0.00            
ATOM    952  N   NH2    82      99.410  20.450  67.840  1.00  0.00            
ATOM    953  H1  NH2    82     100.050  21.220  67.690  1.00  0.00            
ATOM    954  H2  NH2    82      99.760  19.560  67.500  1.00  0.00            
ATOM    955  CH3 ACE    83      36.810 113.050  65.630  1.00  0.00            
ATOM    956 1HH3 ACE    83      35.840 113.370  65.990  1.00  0.00            
ATOM    957 2HH3 ACE    83      37.440 113.900  65.390  1.00  0.00            
ATOM    958 3HH3 ACE    83      36.770 112.610  64.640  1.00  0.00            
ATOM    959  C   ACE    83      37.420 112.040  66.610  1.00  0.00            
ATOM    960  O   ACE    83      38.340 112.380  67.350  1.00  0.00            
ATOM    961  N   PRO    84      36.820 110.840  66.650  1.00  0.00            
ATOM    962  CD  PRO    84      35.710 110.440  65.840  1.00  0.00            
ATOM    963  HD1 PRO    84      36.060 110.200  64.830  1.00  0.00            
ATOM    964  HD2 PRO    84      34.920 111.190  65.780  1.00  0.00            
ATOM    965  CG  PRO    84      35.210 109.210  66.700  1.00  0.00            
ATOM    966  HG1 PRO    84      34.610 108.550  66.070  1.00  0.00            
ATOM    967  HG2 PRO    84      34.530 109.640  67.440  1.00  0.00            
ATOM    968  CB  PRO    84      36.470 108.550  67.260  1.00  0.00            
ATOM    969  HB1 PRO    84      36.770 107.940  66.410  1.00  0.00            
ATOM    970  HB2 PRO    84      36.230 107.960  68.140  1.00  0.00            
ATOM    971  CA  PRO    84      37.340 109.760  67.470  1.00  0.00            
ATOM    972  HA  PRO    84      37.110 110.060  68.490  1.00  0.00            
ATOM    973  C   PRO    84      38.820 109.470  67.170  1.00  0.00            
ATOM    974  O   PRO    84      39.290 109.670  66.050  1.00  0.00            
ATOM    975  N   HYP    85      39.620 109.130  68.170  1.00  0.00            
ATOM    976  CD2 HYP    85      39.270 108.980  69.650  1.00  0.00            
ATOM    977 1HD2 HYP    85      38.780 108.040  69.890  1.00  0.00            
ATOM    978 2HD2 HYP    85      38.670 109.850  69.900  1.00  0.00            
ATOM    979  CG  HYP    85      40.650 109.090  70.280  1.00  0.00            
ATOM    980  HG  HYP    85      40.680 108.560  71.230  1.00  0.00            
ATOM    981  OD1 HYP    85      41.000 110.420  70.460  1.00  0.00            
ATOM    982  HD1 HYP    85      40.300 111.010  70.160  1.00  0.00            
ATOM    983  CB  HYP    85      41.510 108.270  69.330  1.00  0.00            
ATOM    984  HB1 HYP    85      41.390 107.240  69.640  1.00  0.00            
ATOM    985  HB2 HYP    85      42.550 108.600  69.340  1.00  0.00            
ATOM    986  CA  HYP    85      40.900 108.620  67.940  1.00  0.00            
ATOM    987  HA  HYP    85      41.550 109.430  67.620  1.00  0.00            
ATOM    988  C   HYP    85      41.120 107.490  66.920  1.00  0.00            
ATOM    989  O   HYP    85      40.160 106.750  66.550  1.00  0.00            
ATOM    990  N   GLY    86      42.270 107.410  66.380  1.00  0.00            
ATOM    991  H   GLY    86      42.890 108.200  66.480  1.00  0.00            
ATOM    992  CA  GLY    86      42.670 106.260  65.520  1.00  0.00            
ATOM    993  HA1 GLY    86      43.470 106.580  64.850  1.00  0.00            
ATOM    994  HA2 GLY    86      41.760 105.970  65.000  1.00  0.00            
ATOM    995  C   GLY    86      43.120 104.930  66.200  1.00  0.00            
ATOM    996  O   GLY    86      43.390 104.950  67.390  1.00  0.00            
ATOM    997  N   PRO    87      43.210 103.810  65.450  1.00  0.00            
ATOM    998  CD  PRO    87      42.940 103.740  64.010  1.00  0.00            
ATOM    999  HD1 PRO    87      43.690 104.330  63.490  1.00  0.00            
ATOM   1000  HD2 PRO    87      41.910 103.940  63.730  1.00  0.00            
ATOM   1001  CG  PRO    87      43.130 102.280  63.620  1.00  0.00            
ATOM   1002  HG1 PRO    87      44.150 101.910  63.460  1.00  0.00            
ATOM   1003  HG2 PRO    87      42.420 101.950  62.860  1.00  0.00            
ATOM   1004  CB  PRO    87      42.650 101.650  64.950  1.00  0.00            
ATOM   1005  HB1 PRO    87      42.950 100.600  65.000  1.00  0.00            
ATOM   1006  HB2 PRO    87      41.560 101.730  64.970  1.00  0.00            
ATOM   1007  CA  PRO    87      43.330 102.440  66.040  1.00  0.00            
ATOM   1008  HA  PRO    87      42.750 102.470  66.970  1.00  0.00            
ATOM   1009  C   PRO    87      44.810 102.060  66.530  1.00  0.00            
ATOM   1010  O   PRO    87      45.760 102.650  65.970  1.00  0.00            
ATOM   1011  N   HYP    88      45.090 101.110  67.460  1.00  0.00            
ATOM   1012  CD2 HYP    88      44.130 100.260  68.160  1.00  0.00            
ATOM   1013 1HD2 HYP    88      43.810  99.350  67.660  1.00  0.00            
ATOM   1014 2HD2 HYP    88      43.210 100.800  68.410  1.00  0.00            
ATOM   1015  CG  HYP    88      44.780  99.700  69.390  1.00  0.00            
ATOM   1016  HG  HYP    88      44.320  98.790  69.790  1.00  0.00            
ATOM   1017  OD1 HYP    88      44.930 100.790  70.290  1.00  0.00            
ATOM   1018  HD1 HYP    88      45.480 100.440  70.990  1.00  0.00            
ATOM   1019  CB  HYP    88      46.190  99.420  68.810  1.00  0.00            
ATOM   1020  HB1 HYP    88      46.280  98.420  68.380  1.00  0.00            
ATOM   1021  HB2 HYP    88      46.960  99.460  69.580  1.00  0.00            
ATOM   1022  CA  HYP    88      46.430 100.520  67.780  1.00  0.00            
ATOM   1023  HA  HYP    88      47.130 101.250  68.200  1.00  0.00            
ATOM   1024  C   HYP    88      47.140 100.090  66.480  1.00  0.00            
ATOM   1025  O   HYP    88      46.540  99.430  65.570  1.00  0.00            
ATOM   1026  N   GLY    89      48.410 100.440  66.300  1.00  0.00            
ATOM   1027  H   GLY    89      48.860 100.820  67.120  1.00  0.00            
ATOM   1028  CA  GLY    89      49.280 100.270  65.150  1.00  0.00            
ATOM   1029  HA1 GLY    89      50.230 100.760  65.390  1.00  0.00            
ATOM   1030  HA2 GLY    89      48.870 100.730  64.240  1.00  0.00            
ATOM   1031  C   GLY    89      49.630  98.810  64.780  1.00  0.00            
ATOM   1032  O   GLY    89      49.080  97.840  65.330  1.00  0.00            
ATOM   1033  N   PRO    90      50.450  98.550  63.700  1.00  0.00            
ATOM   1034  CD  PRO    90      50.710  99.450  62.630  1.00  0.00            
ATOM   1035  HD1 PRO    90      51.580 100.070  62.820  1.00  0.00            
ATOM   1036  HD2 PRO    90      49.790 100.010  62.500  1.00  0.00            
ATOM   1037  CG  PRO    90      50.820  98.590  61.370  1.00  0.00            
ATOM   1038  HG1 PRO    90      51.520  99.180  60.770  1.00  0.00            
ATOM   1039  HG2 PRO    90      49.820  98.460  60.950  1.00  0.00            
ATOM   1040  CB  PRO    90      51.450  97.300  61.840  1.00  0.00            
ATOM   1041  HB1 PRO    90      52.440  97.640  62.130  1.00  0.00            
ATOM   1042  HB2 PRO    90      51.350  96.490  61.110  1.00  0.00            
ATOM   1043  CA  PRO    90      50.700  97.140  63.160  1.00  0.00            
ATOM   1044  HA  PRO    90      49.720  96.680  63.010  1.00  0.00            
ATOM   1045  C   PRO    90      51.540  96.210  64.060  1.00  0.00            
ATOM   1046  O   PRO    90      52.540  96.690  64.570  1.00  0.00            
ATOM   1047  N   HYP    91      51.070  94.960  64.330  1.00  0.00            
ATOM   1048  CD2 HYP    91      49.740  94.430  64.060  1.00  0.00            
ATOM   1049 1HD2 HYP    91      49.620  94.100  63.030  1.00  0.00            
ATOM   1050 2HD2 HYP    91      48.860  95.050  64.210  1.00  0.00            
ATOM   1051  CG  HYP    91      49.580  93.210  64.860  1.00  0.00            
ATOM   1052  HG  HYP    91      48.890  92.490  64.410  1.00  0.00            
ATOM   1053  OD1 HYP    91      48.970  93.600  66.080  1.00  0.00            
ATOM   1054  HD1 HYP    91      48.610  92.830  66.520  1.00  0.00            
ATOM   1055  CB  HYP    91      51.020  92.700  64.940  1.00  0.00            
ATOM   1056  HB1 HYP    91      51.330  92.210  64.020  1.00  0.00            
ATOM   1057  HB2 HYP    91      51.120  91.920  65.690  1.00  0.00            
ATOM   1058  CA  HYP    91      51.840  94.000  65.110  1.00  0.00            
ATOM   1059  HA  HYP    91      51.810  94.230  66.180  1.00  0.00            
ATOM   1060  C   HYP    91      53.370  93.840  64.820  1.00  0.00            
ATOM   1061  O   HYP    91      53.870  94.070  63.730  1.00  0.00            
ATOM   1062  N   GLY    92      54.090  93.430  65.830  1.00  0.00            
ATOM   1063  H   GLY    92      53.670  93.360  66.750  1.00  0.00            
ATOM   1064  CA  GLY    92      55.550  93.240  65.570  1.00  0.00            
ATOM   1065  HA1 GLY    92      56.080  93.350  66.520  1.00  0.00            
ATOM   1066  HA2 GLY    92      55.900  94.060  64.940  1.00  0.00            
ATOM   1067  C   GLY    92      56.000  91.990  64.870  1.00  0.00            
ATOM   1068  O   GLY    92      55.260  90.960  64.830  1.00  0.00            
ATOM   1069  N   PRO    93      57.170  91.970  64.250  1.00  0.00            
ATOM   1070  CD  PRO    93      58.070  93.080  64.020  1.00  0.00            
ATOM   1071  HD1 PRO    93      58.270  93.640  64.930  1.00  0.00            
ATOM   1072  HD2 PRO    93      57.560  93.720  63.300  1.00  0.00            
ATOM   1073  CG  PRO    93      59.360  92.400  63.570  1.00  0.00            
ATOM   1074  HG1 PRO    93      59.880  91.970  64.430  1.00  0.00            
ATOM   1075  HG2 PRO    93      60.050  93.000  62.980  1.00  0.00            
ATOM   1076  CB  PRO    93      58.850  91.300  62.650  1.00  0.00            
ATOM   1077  HB1 PRO    93      59.500  90.430  62.510  1.00  0.00            
ATOM   1078  HB2 PRO    93      58.540  91.920  61.810  1.00  0.00            
ATOM   1079  CA  PRO    93      57.680  90.820  63.600  1.00  0.00            
ATOM   1080  HA  PRO    93      56.870  90.330  63.060  1.00  0.00            
ATOM   1081  C   PRO    93      58.190  89.770  64.580  1.00  0.00            
ATOM   1082  O   PRO    93      58.410  90.100  65.740  1.00  0.00            
ATOM   1083  N   HYP    94      58.320  88.510  64.100  1.00  0.00            
ATOM   1084  CD2 HYP    94      57.910  87.910  62.820  1.00  0.00            
ATOM   1085 1HD2 HYP    94      58.350  88.620  62.110  1.00  0.00            
ATOM   1086 2HD2 HYP    94      56.860  87.640  62.670  1.00  0.00            
ATOM   1087  CG  HYP    94      58.770  86.670  62.670  1.00  0.00            
ATOM   1088  HG  HYP    94      59.780  86.850  62.310  1.00  0.00            
ATOM   1089  OD1 HYP    94      58.120  85.750  61.740  1.00  0.00            
ATOM   1090  HD1 HYP    94      58.730  85.010  61.680  1.00  0.00            
ATOM   1091  CB  HYP    94      58.810  86.210  64.140  1.00  0.00            
ATOM   1092  HB1 HYP    94      59.670  85.570  64.300  1.00  0.00            
ATOM   1093  HB2 HYP    94      57.850  85.730  64.290  1.00  0.00            
ATOM   1094  CA  HYP    94      58.750  87.440  64.990  1.00  0.00            
ATOM   1095  HA  HYP    94      58.020  87.210  65.770  1.00  0.00            
ATOM   1096  C   HYP    94      60.190  87.770  65.540  1.00  0.00            
ATOM   1097  O   HYP    94      60.960  88.440  64.870  1.00  0.00            
ATOM   1098  N   GLY    95      60.430  87.330  66.800  1.00  0.00            
ATOM   1099  H   GLY    95      59.650  86.940  67.310  1.00  0.00            
ATOM   1100  CA  GLY    95      61.720  87.660  67.450  1.00  0.00            
ATOM   1101  HA1 GLY    95      61.560  87.400  68.490  1.00  0.00            
ATOM   1102  HA2 GLY    95      61.990  88.710  67.480  1.00  0.00            
ATOM   1103  C   GLY    95      62.910  86.820  66.980  1.00  0.00            
ATOM   1104  O   GLY    95      62.810  86.270  65.880  1.00  0.00            
ATOM   1105  N   PRO    96      64.040  86.800  67.690  1.00  0.00            
ATOM   1106  CD  PRO    96      64.370  87.780  68.700  1.00  0.00            
ATOM   1107  HD1 PRO    96      64.180  87.380  69.690  1.00  0.00            
ATOM   1108  HD2 PRO    96      63.910  88.770  68.630  1.00  0.00            
ATOM   1109  CG  PRO    96      65.890  87.940  68.510  1.00  0.00            
ATOM   1110  HG1 PRO    96      66.370  88.390  69.380  1.00  0.00            
ATOM   1111  HG2 PRO    96      66.070  88.620  67.680  1.00  0.00            
ATOM   1112  CB  PRO    96      66.300  86.550  68.020  1.00  0.00            
ATOM   1113  HB1 PRO    96      66.420  85.930  68.910  1.00  0.00            
ATOM   1114  HB2 PRO    96      67.260  86.480  67.510  1.00  0.00            
ATOM   1115  CA  PRO    96      65.190  86.130  67.130  1.00  0.00            
ATOM   1116  HA  PRO    96      65.420  86.470  66.120  1.00  0.00            
ATOM   1117  C   PRO    96      65.080  84.570  67.210  1.00  0.00            
ATOM   1118  O   PRO    96      64.460  83.990  68.140  1.00  0.00            
ATOM   1119  N   HYP    97      65.750  83.790  66.340  1.00  0.00            
ATOM   1120  CD2 HYP    97      66.640  84.210  65.230  1.00  0.00            
ATOM   1121 1HD2 HYP    97      67.680  84.360  65.510  1.00  0.00            
ATOM   1122 2HD2 HYP    97      66.260  85.080  64.690  1.00  0.00            
ATOM   1123  CG  HYP    97      66.590  82.980  64.270  1.00  0.00            
ATOM   1124  HG  HYP    97      67.480  83.030  63.640  1.00  0.00            
ATOM   1125  OD1 HYP    97      65.450  82.850  63.410  1.00  0.00            
ATOM   1126  HD1 HYP    97      65.360  83.690  62.960  1.00  0.00            
ATOM   1127  CB  HYP    97      66.570  81.770  65.260  1.00  0.00            
ATOM   1128  HB1 HYP    97      67.580  81.610  65.620  1.00  0.00            
ATOM   1129  HB2 HYP    97      66.160  80.970  64.630  1.00  0.00            
ATOM   1130  CA  HYP    97      65.730  82.320  66.460  1.00  0.00            
ATOM   1131  HA  HYP    97      64.740  81.870  66.430  1.00  0.00            
ATOM   1132  C   HYP    97      66.210  81.790  67.890  1.00  0.00            
ATOM   1133  O   HYP    97      67.150  82.270  68.570  1.00  0.00            
ATOM   1134  N   GLY    98      65.660  80.610  68.250  1.00  0.00            
ATOM   1135  H   GLY    98      64.910  80.200  67.690  1.00  0.00            
ATOM   1136  CA  GLY    98      65.900  80.030  69.580  1.00  0.00            
ATOM   1137  HA1 GLY    98      65.230  79.180  69.740  1.00  0.00            
ATOM   1138  HA2 GLY    98      65.480  80.720  70.320  1.00  0.00            
ATOM   1139  C   GLY    98      67.320  79.580  69.910  1.00  0.00            
ATOM   1140  O   GLY    98      68.120  79.370  68.990  1.00  0.00            
ATOM   1141  N   PRO    99      67.740  79.610  71.200  1.00  0.00            
ATOM   1142  CD  PRO    99      66.960  80.130  72.330  1.00  0.00            
ATOM   1143  HD1 PRO    99      66.200  79.360  72.490  1.00  0.00            
ATOM   1144  HD2 PRO    99      66.570  81.130  72.120  1.00  0.00            
ATOM   1145  CG  PRO    99      67.950  80.220  73.430  1.00  0.00            
ATOM   1146  HG1 PRO    99      67.440  80.040  74.380  1.00  0.00            
ATOM   1147  HG2 PRO    99      68.300  81.250  73.480  1.00  0.00            
ATOM   1148  CB  PRO    99      69.080  79.290  73.080  1.00  0.00            
ATOM   1149  HB1 PRO    99      68.990  78.370  73.670  1.00  0.00            
ATOM   1150  HB2 PRO    99      70.050  79.680  73.380  1.00  0.00            
ATOM   1151  CA  PRO    99      69.040  79.090  71.560  1.00  0.00            
ATOM   1152  HA  PRO    99      69.790  79.780  71.180  1.00  0.00            
ATOM   1153  C   PRO    99      69.400  77.650  71.030  1.00  0.00            
ATOM   1154  O   PRO    99      68.490  76.920  70.590  1.00  0.00            
ATOM   1155  N   HYP   100      70.700  77.290  71.130  1.00  0.00            
ATOM   1156  CD2 HYP   100      71.950  78.060  71.450  1.00  0.00            
ATOM   1157 1HD2 HYP   100      72.260  77.980  72.490  1.00  0.00            
ATOM   1158 2HD2 HYP   100      71.880  79.130  71.250  1.00  0.00            
ATOM   1159  CG  HYP   100      73.000  77.520  70.550  1.00  0.00            
ATOM   1160  HG  HYP   100      74.020  77.690  70.910  1.00  0.00            
ATOM   1161  OD1 HYP   100      72.930  78.240  69.320  1.00  0.00            
ATOM   1162  HD1 HYP   100      73.600  77.840  68.760  1.00  0.00            
ATOM   1163  CB  HYP   100      72.680  76.030  70.480  1.00  0.00            
ATOM   1164  HB1 HYP   100      73.010  75.670  71.460  1.00  0.00            
ATOM   1165  HB2 HYP   100      73.110  75.540  69.610  1.00  0.00            
ATOM   1166  CA  HYP   100      71.150  76.040  70.490  1.00  0.00            
ATOM   1167  HA  HYP   100      70.740  76.010  69.470  1.00  0.00            
ATOM   1168  C   HYP   100      70.660  74.880  71.190  1.00  0.00            
ATOM   1169  O   HYP   100      70.460  74.880  72.410  1.00  0.00            
ATOM   1170  N   GLY   101      70.330  73.800  70.450  1.00  0.00            
ATOM   1171  H   GLY   101      70.460  73.860  69.450  1.00  0.00            
ATOM   1172  CA  GLY   101      69.650  72.630  70.990  1.00  0.00            
ATOM   1173  HA1 GLY   101      69.490  72.090  70.060  1.00  0.00            
ATOM   1174  HA2 GLY   101      68.690  72.880  71.430  1.00  0.00            
ATOM   1175  C   GLY   101      70.580  71.760  71.870  1.00  0.00            
ATOM   1176  O   GLY   101      71.730  72.080  72.070  1.00  0.00            
ATOM   1177  N   PRO   102      70.130  70.730  72.640  1.00  0.00            
ATOM   1178  CD  PRO   102      68.740  70.270  72.720  1.00  0.00            
ATOM   1179  HD1 PRO   102      68.420  69.870  71.760  1.00  0.00            
ATOM   1180  HD2 PRO   102      68.080  71.090  73.020  1.00  0.00            
ATOM   1181  CG  PRO   102      68.760  69.110  73.720  1.00  0.00            
ATOM   1182  HG1 PRO   102      69.130  68.180  73.290  1.00  0.00            
ATOM   1183  HG2 PRO   102      67.860  68.940  74.310  1.00  0.00            
ATOM   1184  CB  PRO   102      69.830  69.570  74.710  1.00  0.00            
ATOM   1185  HB1 PRO   102      70.150  68.670  75.220  1.00  0.00            
ATOM   1186  HB2 PRO   102      69.570  70.480  75.250  1.00  0.00            
ATOM   1187  CA  PRO   102      70.910  70.080  73.680  1.00  0.00            
ATOM   1188  HA  PRO   102      71.610  70.710  74.230  1.00  0.00            
ATOM   1189  C   PRO   102      71.870  68.970  73.070  1.00  0.00            
ATOM   1190  O   PRO   102      71.760  68.680  71.900  1.00  0.00            
ATOM   1191  N   HYP   103      72.910  68.440  73.770  1.00  0.00            
ATOM   1192  CD2 HYP   103      73.240  68.790  75.120  1.00  0.00            
ATOM   1193 1HD2 HYP   103      72.680  68.110  75.750  1.00  0.00            
ATOM   1194 2HD2 HYP   103      73.020  69.810  75.450  1.00  0.00            
ATOM   1195  CG  HYP   103      74.750  68.470  75.240  1.00  0.00            
ATOM   1196  HG  HYP   103      75.160  68.310  76.240  1.00  0.00            
ATOM   1197  OD1 HYP   103      75.570  69.540  74.770  1.00  0.00            
ATOM   1198  HD1 HYP   103      76.310  69.690  75.370  1.00  0.00            
ATOM   1199  CB  HYP   103      74.940  67.200  74.290  1.00  0.00            
ATOM   1200  HB1 HYP   103      74.600  66.300  74.810  1.00  0.00            
ATOM   1201  HB2 HYP   103      75.970  67.050  73.970  1.00  0.00            
ATOM   1202  CA  HYP   103      73.990  67.570  73.170  1.00  0.00            
ATOM   1203  HA  HYP   103      74.590  68.200  72.520  1.00  0.00            
ATOM   1204  C   HYP   103      73.490  66.370  72.350  1.00  0.00            
ATOM   1205  O   HYP   103      72.420  65.810  72.690  1.00  0.00            
ATOM   1206  N   GLY   104      74.290  65.900  71.390  1.00  0.00            
ATOM   1207  H   GLY   104      75.180  66.370  71.330  1.00  0.00            
ATOM   1208  CA  GLY   104      74.120  64.610  70.710  1.00  0.00            
ATOM   1209  HA1 GLY   104      74.690  64.470  69.790  1.00  0.00            
ATOM   1210  HA2 GLY   104      73.080  64.700  70.390  1.00  0.00            
ATOM   1211  C   GLY   104      74.280  63.310  71.480  1.00  0.00            
ATOM   1212  O   GLY   104      74.640  63.480  72.680  1.00  0.00            
ATOM   1213  N   PRO   105      74.040  62.190  70.850  1.00  0.00            
ATOM   1214  CD  PRO   105      73.120  62.070  69.670  1.00  0.00            
ATOM   1215  HD1 PRO   105      73.680  62.380  68.780  1.00  0.00            
ATOM   1216  HD2 PRO   105      72.180  62.580  69.850  1.00  0.00            
ATOM   1217  CG  PRO   105      72.870  60.530  69.540  1.00  0.00            
ATOM   1218  HG1 PRO   105      73.610  60.040  68.910  1.00  0.00            
ATOM   1219  HG2 PRO   105      71.910  60.350  69.050  1.00  0.00            
ATOM   1220  CB  PRO   105      72.940  60.130  71.020  1.00  0.00            
ATOM   1221  HB1 PRO   105      73.010  59.040  71.130  1.00  0.00            
ATOM   1222  HB2 PRO   105      72.010  60.500  71.440  1.00  0.00            
ATOM   1223  CA  PRO   105      74.130  60.970  71.620  1.00  0.00            
ATOM   1224  HA  PRO   105      73.770  61.260  72.610  1.00  0.00            
ATOM   1225  C   PRO   105      75.510  60.320  71.580  1.00  0.00            
ATOM   1226  O   PRO   105      76.270  60.720  70.700  1.00  0.00            
ATOM   1227  N   HYP   106      75.730  59.280  72.450  1.00  0.00            
ATOM   1228  CD2 HYP   106      74.900  58.890  73.530  1.00  0.00            
ATOM   1229 1HD2 HYP   106      74.120  58.310  73.040  1.00  0.00            
ATOM   1230 2HD2 HYP   106      74.550  59.700  74.160  1.00  0.00            
ATOM   1231  CG  HYP   106      75.730  57.900  74.270  1.00  0.00            
ATOM   1232  HG  HYP   106      75.100  57.190  74.800  1.00  0.00            
ATOM   1233  OD1 HYP   106      76.510  58.580  75.250  1.00  0.00            
ATOM   1234  HD1 HYP   106      77.140  58.020  75.710  1.00  0.00            
ATOM   1235  CB  HYP   106      76.610  57.190  73.150  1.00  0.00            
ATOM   1236  HB1 HYP   106      75.860  56.530  72.710  1.00  0.00            
ATOM   1237  HB2 HYP   106      77.530  56.710  73.480  1.00  0.00            
ATOM   1238  CA  HYP   106      76.880  58.310  72.210  1.00  0.00            
ATOM   1239  HA  HYP   106      77.770  58.770  72.640  1.00  0.00            
ATOM   1240  C   HYP   106      77.030  57.880  70.780  1.00  0.00            
ATOM   1241  O   HYP   106      76.040  57.810  70.050  1.00  0.00            
ATOM   1242  N   GLY   107      78.260  57.770  70.310  1.00  0.00            
ATOM   1243  H   GLY   107      79.030  58.170  70.820  1.00  0.00            
ATOM   1244  CA  GLY   107      78.510  57.420  68.910  1.00  0.00            
ATOM   1245  HA1 GLY   107      79.550  57.670  68.710  1.00  0.00            
ATOM   1246  HA2 GLY   107      77.830  57.980  68.260  1.00  0.00            
ATOM   1247  C   GLY   107      78.360  55.920  68.620  1.00  0.00            
ATOM   1248  O   GLY   107      77.940  55.230  69.570  1.00  0.00            
ATOM   1249  N   PRO   108      78.660  55.440  67.400  1.00  0.00            
ATOM   1250  CD  PRO   108      78.720  56.240  66.160  1.00  0.00            
ATOM   1251  HD1 PRO   108      79.690  56.700  65.980  1.00  0.00            
ATOM   1252  HD2 PRO   108      78.020  57.080  66.210  1.00  0.00            
ATOM   1253  CG  PRO   108      78.440  55.320  64.980  1.00  0.00            
ATOM   1254  HG1 PRO   108      79.170  55.410  64.170  1.00  0.00            
ATOM   1255  HG2 PRO   108      77.400  55.480  64.710  1.00  0.00            
ATOM   1256  CB  PRO   108      78.660  53.910  65.500  1.00  0.00            
ATOM   1257  HB1 PRO   108      79.670  53.520  65.360  1.00  0.00            
ATOM   1258  HB2 PRO   108      77.950  53.170  65.120  1.00  0.00            
ATOM   1259  CA  PRO   108      78.480  54.010  67.060  1.00  0.00            
ATOM   1260  HA  PRO   108      77.500  53.720  67.460  1.00  0.00            
ATOM   1261  C   PRO   108      79.580  53.250  67.860  1.00  0.00            
ATOM   1262  O   PRO   108      80.620  53.780  68.290  1.00  0.00            
ATOM   1263  N   HYP   109      79.430  51.900  67.930  1.00  0.00            
ATOM   1264  CD2 HYP   109      78.300  51.050  67.620  1.00  0.00            
ATOM   1265 1HD2 HYP   109      78.340  50.610  66.630  1.00  0.00            
ATOM   1266 2HD2 HYP   109      77.400  51.660  67.680  1.00  0.00            
ATOM   1267  CG  HYP   109      78.260  49.920  68.680  1.00  0.00            
ATOM   1268  HG  HYP   109      77.710  49.110  68.200  1.00  0.00            
ATOM   1269  OD1 HYP   109      77.800  50.240  69.970  1.00  0.00            
ATOM   1270  HD1 HYP   109      76.990  50.750  69.970  1.00  0.00            
ATOM   1271  CB  HYP   109      79.770  49.540  68.710  1.00  0.00            
ATOM   1272  HB1 HYP   109      79.930  49.030  67.760  1.00  0.00            
ATOM   1273  HB2 HYP   109      80.060  49.030  69.630  1.00  0.00            
ATOM   1274  CA  HYP   109      80.430  50.940  68.560  1.00  0.00            
ATOM   1275  HA  HYP   109      80.520  51.320  69.580  1.00  0.00            
ATOM   1276  C   HYP   109      81.800  51.040  67.840  1.00  0.00            
ATOM   1277  O   HYP   109      81.860  51.330  66.610  1.00  0.00            
ATOM   1278  N   GLY   110      82.850  50.850  68.640  1.00  0.00            
ATOM   1279  H   GLY   110      82.670  50.710  69.620  1.00  0.00            
ATOM   1280  CA  GLY   110      84.220  50.940  68.150  1.00  0.00            
ATOM   1281  HA1 GLY   110      84.890  51.000  69.010  1.00  0.00            
ATOM   1282  HA2 GLY   110      84.210  51.890  67.620  1.00  0.00            
ATOM   1283  C   GLY   110      84.680  49.860  67.130  1.00  0.00            
ATOM   1284  O   GLY   110      83.920  48.910  66.770  1.00  0.00            
ATOM   1285  N   PRO   111      85.940  50.070  66.690  1.00  0.00            
ATOM   1286  CD  PRO   111      86.830  51.110  67.000  1.00  0.00            
ATOM   1287  HD1 PRO   111      87.090  51.210  68.050  1.00  0.00            
ATOM   1288  HD2 PRO   111      86.460  52.040  66.580  1.00  0.00            
ATOM   1289  CG  PRO   111      88.160  50.800  66.290  1.00  0.00            
ATOM   1290  HG1 PRO   111      88.750  50.140  66.930  1.00  0.00            
ATOM   1291  HG2 PRO   111      88.740  51.670  66.000  1.00  0.00            
ATOM   1292  CB  PRO   111      87.740  49.830  65.180  1.00  0.00            
ATOM   1293  HB1 PRO   111      88.520  49.100  64.960  1.00  0.00            
ATOM   1294  HB2 PRO   111      87.530  50.440  64.300  1.00  0.00            
ATOM   1295  CA  PRO   111      86.510  49.110  65.720  1.00  0.00            
ATOM   1296  HA  PRO   111      85.800  48.900  64.930  1.00  0.00            
ATOM   1297  C   PRO   111      86.810  47.730  66.410  1.00  0.00            
ATOM   1298  O   PRO   111      86.760  47.640  67.660  1.00  0.00            
ATOM   1299  N   HYP   112      87.080  46.640  65.710  1.00  0.00            
ATOM   1300  CD2 HYP   112      87.240  46.520  64.260  1.00  0.00            
ATOM   1301 1HD2 HYP   112      88.290  46.420  63.970  1.00  0.00            
ATOM   1302 2HD2 HYP   112      86.760  47.250  63.610  1.00  0.00            
ATOM   1303  CG  HYP   112      86.690  45.100  64.110  1.00  0.00            
ATOM   1304  HG  HYP   112      87.140  44.700  63.200  1.00  0.00            
ATOM   1305  OD1 HYP   112      85.300  45.170  63.950  1.00  0.00            
ATOM   1306  HD1 HYP   112      84.980  44.270  63.920  1.00  0.00            
ATOM   1307  CB  HYP   112      87.090  44.290  65.340  1.00  0.00            
ATOM   1308  HB1 HYP   112      88.080  43.860  65.200  1.00  0.00            
ATOM   1309  HB2 HYP   112      86.460  43.460  65.670  1.00  0.00            
ATOM   1310  CA  HYP   112      87.040  45.320  66.400  1.00  0.00            
ATOM   1311  HA  HYP   112      86.140  45.080  66.960  1.00  0.00            
ATOM   1312  C   HYP   112      88.260  45.160  67.350  1.00  0.00            
ATOM   1313  O   HYP   112      89.260  45.910  67.360  1.00  0.00            
ATOM   1314  N   GLY   113      88.180  44.150  68.180  1.00  0.00            
ATOM   1315  H   GLY   113      87.480  43.450  67.970  1.00  0.00            
ATOM   1316  CA  GLY   113      89.240  43.740  69.130  1.00  0.00            
ATOM   1317  HA1 GLY   113      88.750  42.990  69.760  1.00  0.00            
ATOM   1318  HA2 GLY   113      89.510  44.560  69.800  1.00  0.00            
ATOM   1319  C   GLY   113      90.490  43.240  68.450  1.00  0.00            
ATOM   1320  O   GLY   113      90.530  43.100  67.250  1.00  0.00            
ATOM   1321  N   PRO   114      91.590  42.900  69.240  1.00  0.00            
ATOM   1322  CD  PRO   114      91.910  43.240  70.610  1.00  0.00            
ATOM   1323  HD1 PRO   114      91.080  43.170  71.310  1.00  0.00            
ATOM   1324  HD2 PRO   114      92.310  44.260  70.610  1.00  0.00            
ATOM   1325  CG  PRO   114      92.970  42.230  71.040  1.00  0.00            
ATOM   1326  HG1 PRO   114      92.460  41.290  71.250  1.00  0.00            
ATOM   1327  HG2 PRO   114      93.650  42.450  71.870  1.00  0.00            
ATOM   1328  CB  PRO   114      93.710  42.030  69.760  1.00  0.00            
ATOM   1329  HB1 PRO   114      94.300  41.120  69.770  1.00  0.00            
ATOM   1330  HB2 PRO   114      94.420  42.830  69.550  1.00  0.00            
ATOM   1331  CA  PRO   114      92.670  42.020  68.720  1.00  0.00            
ATOM   1332  HA  PRO   114      93.180  42.420  67.830  1.00  0.00            
ATOM   1333  C   PRO   114      92.210  40.570  68.410  1.00  0.00            
ATOM   1334  O   PRO   114      91.230  40.050  68.990  1.00  0.00            
ATOM   1335  N   HYP   115      92.860  39.860  67.450  1.00  0.00            
ATOM   1336  CD2 HYP   115      93.880  40.320  66.500  1.00  0.00            
ATOM   1337 1HD2 HYP   115      94.810  40.470  67.040  1.00  0.00            
ATOM   1338 2HD2 HYP   115      93.570  41.250  66.020  1.00  0.00            
ATOM   1339  CG  HYP   115      94.160  39.210  65.450  1.00  0.00            
ATOM   1340  HG  HYP   115      95.220  39.000  65.310  1.00  0.00            
ATOM   1341  OD1 HYP   115      93.400  39.470  64.290  1.00  0.00            
ATOM   1342  HD1 HYP   115      93.510  38.680  63.760  1.00  0.00            
ATOM   1343  CB  HYP   115      93.540  38.000  66.110  1.00  0.00            
ATOM   1344  HB1 HYP   115      94.370  37.510  66.610  1.00  0.00            
ATOM   1345  HB2 HYP   115      93.180  37.260  65.390  1.00  0.00            
ATOM   1346  CA  HYP   115      92.540  38.410  67.190  1.00  0.00            
ATOM   1347  HA  HYP   115      91.510  38.360  66.840  1.00  0.00            
ATOM   1348  C   HYP   115      92.820  37.610  68.550  1.00  0.00            
ATOM   1349  O   HYP   115      93.440  38.070  69.540  1.00  0.00            
ATOM   1350  N   GLY   116      92.350  36.340  68.630  1.00  0.00            
ATOM   1351  H   GLY   116      91.680  36.070  67.920  1.00  0.00            
ATOM   1352  CA  GLY   116      92.350  35.500  69.870  1.00  0.00            
ATOM   1353  HA1 GLY   116      91.640  34.670  69.870  1.00  0.00            
ATOM   1354  HA2 GLY   116      91.880  36.140  70.620  1.00  0.00            
ATOM   1355  C   GLY   116      93.700  34.940  70.320  1.00  0.00            
ATOM   1356  O   GLY   116      94.640  34.970  69.490  1.00  0.00            
ATOM   1357  N   PRO   117      93.740  34.450  71.520  1.00  0.00            
ATOM   1358  CD  PRO   117      92.690  34.290  72.530  1.00  0.00            
ATOM   1359  HD1 PRO   117      91.760  33.840  72.190  1.00  0.00            
ATOM   1360  HD2 PRO   117      92.380  35.260  72.940  1.00  0.00            
ATOM   1361  CG  PRO   117      93.210  33.460  73.630  1.00  0.00            
ATOM   1362  HG1 PRO   117      92.950  32.400  73.530  1.00  0.00            
ATOM   1363  HG2 PRO   117      92.780  33.840  74.550  1.00  0.00            
ATOM   1364  CB  PRO   117      94.670  33.640  73.470  1.00  0.00            
ATOM   1365  HB1 PRO   117      95.300  32.920  74.000  1.00  0.00            
ATOM   1366  HB2 PRO   117      94.940  34.610  73.870  1.00  0.00            
ATOM   1367  CA  PRO   117      94.910  33.680  71.960  1.00  0.00            
ATOM   1368  HA  PRO   117      95.830  34.270  71.860  1.00  0.00            
ATOM   1369  C   PRO   117      95.020  32.290  71.310  1.00  0.00            
ATOM   1370  O   PRO   117      94.020  31.750  70.890  1.00  0.00            
ATOM   1371  N   HYP   118      96.200  31.650  71.210  1.00  0.00            
ATOM   1372  CD2 HYP   118      97.520  32.090  71.630  1.00  0.00            
ATOM   1373 1HD2 HYP   118      97.550  32.050  72.710  1.00  0.00            
ATOM   1374 2HD2 HYP   118      97.680  33.100  71.260  1.00  0.00            
ATOM   1375  CG  HYP   118      98.590  31.130  70.950  1.00  0.00            
ATOM   1376  HG  HYP   118      99.570  31.040  71.420  1.00  0.00            
ATOM   1377  OD1 HYP   118      98.850  31.540  69.660  1.00  0.00            
ATOM   1378  HD1 HYP   118      99.180  32.440  69.640  1.00  0.00            
ATOM   1379  CB  HYP   118      97.740  29.850  70.760  1.00  0.00            
ATOM   1380  HB1 HYP   118      98.000  29.290  71.660  1.00  0.00            
ATOM   1381  HB2 HYP   118      97.970  29.210  69.900  1.00  0.00            
ATOM   1382  CA  HYP   118      96.310  30.300  70.700  1.00  0.00            
ATOM   1383  HA  HYP   118      95.970  30.380  69.670  1.00  0.00            
ATOM   1384  C   HYP   118      95.460  29.320  71.460  1.00  0.00            
ATOM   1385  O   HYP   118      95.150  29.470  72.620  1.00  0.00            
ATOM   1386  N   GLY   119      95.030  28.280  70.730  1.00  0.00            
ATOM   1387  H   GLY   119      95.340  28.310  69.760  1.00  0.00            
ATOM   1388  CA  GLY   119      94.200  27.230  71.310  1.00  0.00            
ATOM   1389  HA1 GLY   119      93.830  26.560  70.540  1.00  0.00            
ATOM   1390  HA2 GLY   119      93.370  27.700  71.860  1.00  0.00            
ATOM   1391  C   GLY   119      94.860  26.300  72.360  1.00  0.00            
ATOM   1392  O   GLY   119      95.930  26.600  72.910  1.00  0.00            
ATOM   1393  N   PRO   120      94.130  25.150  72.640  1.00  0.00            
ATOM   1394  CD  PRO   120      92.850  24.750  72.010  1.00  0.00            
ATOM   1395  HD1 PRO   120      93.060  24.530  70.960  1.00  0.00            
ATOM   1396  HD2 PRO   120      92.100  25.540  72.120  1.00  0.00            
ATOM   1397  CG  PRO   120      92.290  23.580  72.880  1.00  0.00            
ATOM   1398  HG1 PRO   120      92.220  22.620  72.370  1.00  0.00            
ATOM   1399  HG2 PRO   120      91.240  23.650  73.170  1.00  0.00            
ATOM   1400  CB  PRO   120      93.160  23.520  74.170  1.00  0.00            
ATOM   1401  HB1 PRO   120      93.350  22.480  74.410  1.00  0.00            
ATOM   1402  HB2 PRO   120      92.630  24.070  74.940  1.00  0.00            
ATOM   1403  CA  PRO   120      94.440  24.200  73.700  1.00  0.00            
ATOM   1404  HA  PRO   120      94.950  24.660  74.550  1.00  0.00            
ATOM   1405  C   PRO   120      95.490  23.130  73.260  1.00  0.00            
ATOM   1406  O   PRO   120      95.820  23.020  72.120  1.00  0.00            
ATOM   1407  N   HYP   121      95.900  22.280  74.210  1.00  0.00            
ATOM   1408  CD2 HYP   121      95.600  22.300  75.620  1.00  0.00            
ATOM   1409 1HD2 HYP   121      94.680  21.740  75.800  1.00  0.00            
ATOM   1410 2HD2 HYP   121      95.500  23.270  76.110  1.00  0.00            
ATOM   1411  CG  HYP   121      96.760  21.470  76.230  1.00  0.00            
ATOM   1412  HG  HYP   121      96.550  21.000  77.190  1.00  0.00            
ATOM   1413  OD1 HYP   121      97.970  22.200  76.400  1.00  0.00            
ATOM   1414  HD1 HYP   121      98.530  21.610  76.910  1.00  0.00            
ATOM   1415  CB  HYP   121      96.950  20.400  75.170  1.00  0.00            
ATOM   1416  HB1 HYP   121      96.170  19.650  75.250  1.00  0.00            
ATOM   1417  HB2 HYP   121      97.960  20.010  75.250  1.00  0.00            
ATOM   1418  CA  HYP   121      96.820  21.140  73.830  1.00  0.00            
ATOM   1419  HA  HYP   121      97.790  21.540  73.520  1.00  0.00            
ATOM   1420  C   HYP   121      96.310  20.230  72.750  1.00  0.00            
ATOM   1421  O   HYP   121      95.080  20.140  72.440  1.00  0.00            
ATOM   1422  N   GLY   122      97.250  19.490  72.200  1.00  0.00            
ATOM   1423  H   GLY   122      98.200  19.580  72.520  1.00  0.00            
ATOM   1424  CA  GLY   122      96.830  18.450  71.290  1.00  0.00            
ATOM   1425  HA1 GLY   122      97.490  18.370  70.420  1.00  0.00            
ATOM   1426  HA2 GLY   122      95.900  18.680  70.780  1.00  0.00            
ATOM   1427  C   GLY   122      96.710  17.060  71.900  1.00  0.00            
ATOM   1428  O   GLY   122      96.510  16.800  73.090  1.00  0.00            
ATOM   1429  N   NH2   123      96.970  16.180  70.970  1.00  0.00            
ATOM   1430  H1  NH2   123      97.080  16.580  70.040  1.00  0.00            
ATOM   1431  H2  NH2   123      97.070  15.210  71.220  1.00  0.00            
TER
