# Supplementary material for: A solution structure analysis reveals a bent collagen triple helix in the complement activation recognition molecule mannan-binding lectin
Source: J Biol Chem. 2022 Dec 15;299(2):102799. doi: 10.1016/j.jbc.2022.102799 (PMC9898670; doi:10.1016/j.jbc.2022.102799)
Supplement: top10-pog13 [file mmc8.zip › 3-POG13_1088.pdb]

ATOM      1  CH3 ACE     1      25.840 110.700  71.110  1.00  0.00            
ATOM      2 1HH3 ACE     1      25.370 109.870  71.640  1.00  0.00            
ATOM      3 2HH3 ACE     1      25.670 111.640  71.640  1.00  0.00            
ATOM      4 3HH3 ACE     1      25.450 110.860  70.110  1.00  0.00            
ATOM      5  C   ACE     1      27.330 110.490  70.910  1.00  0.00            
ATOM      6  O   ACE     1      27.720 110.580  69.750  1.00  0.00            
ATOM      7  N   PRO     2      28.140 110.260  72.010  1.00  0.00            
ATOM      8  CD  PRO     2      27.680 110.080  73.340  1.00  0.00            
ATOM      9  HD1 PRO     2      26.760 109.500  73.380  1.00  0.00            
ATOM     10  HD2 PRO     2      27.570 111.090  73.730  1.00  0.00            
ATOM     11  CG  PRO     2      28.770 109.330  74.070  1.00  0.00            
ATOM     12  HG1 PRO     2      28.660 108.240  74.140  1.00  0.00            
ATOM     13  HG2 PRO     2      28.830 109.760  75.070  1.00  0.00            
ATOM     14  CB  PRO     2      30.070 109.650  73.310  1.00  0.00            
ATOM     15  HB1 PRO     2      30.800 108.860  73.450  1.00  0.00            
ATOM     16  HB2 PRO     2      30.300 110.660  73.670  1.00  0.00            
ATOM     17  CA  PRO     2      29.500 109.750  71.840  1.00  0.00            
ATOM     18  HA  PRO     2      30.150 110.360  71.210  1.00  0.00            
ATOM     19  C   PRO     2      29.560 108.370  71.120  1.00  0.00            
ATOM     20  O   PRO     2      28.520 107.710  70.910  1.00  0.00            
ATOM     21  N   HYP     3      30.680 107.790  70.720  1.00  0.00            
ATOM     22  CD2 HYP     3      32.000 108.460  70.730  1.00  0.00            
ATOM     23 1HD2 HYP     3      32.530 108.170  71.640  1.00  0.00            
ATOM     24 2HD2 HYP     3      31.930 109.540  70.680  1.00  0.00            
ATOM     25  CG  HYP     3      32.780 107.880  69.530  1.00  0.00            
ATOM     26  HG  HYP     3      33.860 107.920  69.670  1.00  0.00            
ATOM     27  OD1 HYP     3      32.330 108.580  68.430  1.00  0.00            
ATOM     28  HD1 HYP     3      32.780 109.430  68.430  1.00  0.00            
ATOM     29  CB  HYP     3      32.250 106.450  69.540  1.00  0.00            
ATOM     30  HB1 HYP     3      32.810 105.870  70.280  1.00  0.00            
ATOM     31  HB2 HYP     3      32.400 105.970  68.570  1.00  0.00            
ATOM     32  CA  HYP     3      30.820 106.490  70.030  1.00  0.00            
ATOM     33  HA  HYP     3      30.200 106.410  69.130  1.00  0.00            
ATOM     34  C   HYP     3      30.540 105.300  70.940  1.00  0.00            
ATOM     35  O   HYP     3      30.460 105.440  72.220  1.00  0.00            
ATOM     36  N   GLY     4      30.320 104.110  70.340  1.00  0.00            
ATOM     37  H   GLY     4      30.230 104.030  69.340  1.00  0.00            
ATOM     38  CA  GLY     4      30.080 102.870  71.060  1.00  0.00            
ATOM     39  HA1 GLY     4      29.650 102.180  70.330  1.00  0.00            
ATOM     40  HA2 GLY     4      29.350 103.010  71.850  1.00  0.00            
ATOM     41  C   GLY     4      31.290 102.240  71.790  1.00  0.00            
ATOM     42  O   GLY     4      32.430 102.670  71.560  1.00  0.00            
ATOM     43  N   PRO     5      31.060 101.250  72.700  1.00  0.00            
ATOM     44  CD  PRO     5      29.810 100.680  73.120  1.00  0.00            
ATOM     45  HD1 PRO     5      29.450  99.900  72.450  1.00  0.00            
ATOM     46  HD2 PRO     5      29.050 101.440  73.310  1.00  0.00            
ATOM     47  CG  PRO     5      30.050 100.070  74.490  1.00  0.00            
ATOM     48  HG1 PRO     5      29.260  99.350  74.740  1.00  0.00            
ATOM     49  HG2 PRO     5      30.090 100.840  75.260  1.00  0.00            
ATOM     50  CB  PRO     5      31.350  99.420  74.180  1.00  0.00            
ATOM     51  HB1 PRO     5      31.110  98.550  73.580  1.00  0.00            
ATOM     52  HB2 PRO     5      31.900  99.240  75.100  1.00  0.00            
ATOM     53  CA  PRO     5      32.170 100.450  73.280  1.00  0.00            
ATOM     54  HA  PRO     5      32.690 101.180  73.910  1.00  0.00            
ATOM     55  C   PRO     5      33.200  99.850  72.290  1.00  0.00            
ATOM     56  O   PRO     5      32.800  99.560  71.140  1.00  0.00            
ATOM     57  N   HYP     6      34.410  99.460  72.730  1.00  0.00            
ATOM     58  CD2 HYP     6      34.830  99.600  74.110  1.00  0.00            
ATOM     59 1HD2 HYP     6      34.260  98.900  74.720  1.00  0.00            
ATOM     60 2HD2 HYP     6      34.700 100.620  74.450  1.00  0.00            
ATOM     61  CG  HYP     6      36.310  99.350  74.050  1.00  0.00            
ATOM     62  HG  HYP     6      36.710  98.910  74.970  1.00  0.00            
ATOM     63  OD1 HYP     6      37.010 100.560  73.820  1.00  0.00            
ATOM     64  HD1 HYP     6      37.950 100.460  74.000  1.00  0.00            
ATOM     65  CB  HYP     6      36.420  98.270  73.020  1.00  0.00            
ATOM     66  HB1 HYP     6      36.050  97.340  73.450  1.00  0.00            
ATOM     67  HB2 HYP     6      37.440  98.210  72.620  1.00  0.00            
ATOM     68  CA  HYP     6      35.370  98.690  71.940  1.00  0.00            
ATOM     69  HA  HYP     6      35.960  99.350  71.310  1.00  0.00            
ATOM     70  C   HYP     6      34.880  97.490  71.180  1.00  0.00            
ATOM     71  O   HYP     6      33.980  96.800  71.700  1.00  0.00            
ATOM     72  N   GLY     7      35.500  97.180  70.090  1.00  0.00            
ATOM     73  H   GLY     7      36.040  97.840  69.550  1.00  0.00            
ATOM     74  CA  GLY     7      35.240  96.000  69.310  1.00  0.00            
ATOM     75  HA1 GLY     7      35.780  96.090  68.370  1.00  0.00            
ATOM     76  HA2 GLY     7      34.190  95.870  69.060  1.00  0.00            
ATOM     77  C   GLY     7      35.660  94.680  70.060  1.00  0.00            
ATOM     78  O   GLY     7      36.420  94.810  70.980  1.00  0.00            
ATOM     79  N   PRO     8      35.330  93.510  69.570  1.00  0.00            
ATOM     80  CD  PRO     8      34.240  93.200  68.720  1.00  0.00            
ATOM     81  HD1 PRO     8      34.510  93.070  67.680  1.00  0.00            
ATOM     82  HD2 PRO     8      33.480  93.970  68.610  1.00  0.00            
ATOM     83  CG  PRO     8      33.740  91.930  69.300  1.00  0.00            
ATOM     84  HG1 PRO     8      33.100  91.460  68.560  1.00  0.00            
ATOM     85  HG2 PRO     8      33.310  92.110  70.290  1.00  0.00            
ATOM     86  CB  PRO     8      34.970  91.090  69.530  1.00  0.00            
ATOM     87  HB1 PRO     8      35.330  90.800  68.540  1.00  0.00            
ATOM     88  HB2 PRO     8      34.830  90.180  70.130  1.00  0.00            
ATOM     89  CA  PRO     8      35.870  92.210  70.130  1.00  0.00            
ATOM     90  HA  PRO     8      35.690  92.230  71.200  1.00  0.00            
ATOM     91  C   PRO     8      37.330  91.930  69.750  1.00  0.00            
ATOM     92  O   PRO     8      37.790  92.610  68.860  1.00  0.00            
ATOM     93  N   HYP     9      37.990  91.060  70.470  1.00  0.00            
ATOM     94  CD2 HYP     9      37.690  90.640  71.790  1.00  0.00            
ATOM     95 1HD2 HYP     9      37.000  89.810  71.660  1.00  0.00            
ATOM     96 2HD2 HYP     9      37.260  91.460  72.370  1.00  0.00            
ATOM     97  CG  HYP     9      38.990  90.160  72.390  1.00  0.00            
ATOM     98  HG  HYP     9      38.730  89.290  73.010  1.00  0.00            
ATOM     99  OD1 HYP     9      39.610  91.290  72.930  1.00  0.00            
ATOM    100  HD1 HYP     9      40.120  91.090  73.710  1.00  0.00            
ATOM    101  CB  HYP     9      39.820  89.680  71.190  1.00  0.00            
ATOM    102  HB1 HYP     9      39.570  88.650  70.910  1.00  0.00            
ATOM    103  HB2 HYP     9      40.900  89.750  71.310  1.00  0.00            
ATOM    104  CA  HYP     9      39.370  90.580  70.020  1.00  0.00            
ATOM    105  HA  HYP     9      40.080  91.400  69.920  1.00  0.00            
ATOM    106  C   HYP     9      39.250  89.860  68.680  1.00  0.00            
ATOM    107  O   HYP     9      38.280  89.140  68.520  1.00  0.00            
ATOM    108  N   GLY    10      40.120  90.090  67.700  1.00  0.00            
ATOM    109  H   GLY    10      41.020  90.500  67.920  1.00  0.00            
ATOM    110  CA  GLY    10      40.110  89.630  66.310  1.00  0.00            
ATOM    111  HA1 GLY    10      40.900  90.070  65.690  1.00  0.00            
ATOM    112  HA2 GLY    10      39.230  90.010  65.800  1.00  0.00            
ATOM    113  C   GLY    10      40.220  88.100  66.100  1.00  0.00            
ATOM    114  O   GLY    10      40.220  87.360  67.090  1.00  0.00            
ATOM    115  N   PRO    11      40.370  87.590  64.880  1.00  0.00            
ATOM    116  CD  PRO    11      40.310  88.410  63.670  1.00  0.00            
ATOM    117  HD1 PRO    11      40.970  89.280  63.690  1.00  0.00            
ATOM    118  HD2 PRO    11      39.310  88.830  63.520  1.00  0.00            
ATOM    119  CG  PRO    11      40.510  87.420  62.530  1.00  0.00            
ATOM    120  HG1 PRO    11      40.990  87.790  61.630  1.00  0.00            
ATOM    121  HG2 PRO    11      39.500  87.120  62.260  1.00  0.00            
ATOM    122  CB  PRO    11      41.250  86.190  63.180  1.00  0.00            
ATOM    123  HB1 PRO    11      42.330  86.350  63.090  1.00  0.00            
ATOM    124  HB2 PRO    11      40.840  85.310  62.690  1.00  0.00            
ATOM    125  CA  PRO    11      40.670  86.200  64.540  1.00  0.00            
ATOM    126  HA  PRO    11      39.710  85.670  64.490  1.00  0.00            
ATOM    127  C   PRO    11      41.600  85.410  65.390  1.00  0.00            
ATOM    128  O   PRO    11      42.650  85.980  65.770  1.00  0.00            
ATOM    129  N   HYP    12      41.320  84.100  65.510  1.00  0.00            
ATOM    130  CD2 HYP    12      40.140  83.250  65.220  1.00  0.00            
ATOM    131 1HD2 HYP    12      40.320  82.930  64.190  1.00  0.00            
ATOM    132 2HD2 HYP    12      39.200  83.790  65.320  1.00  0.00            
ATOM    133  CG  HYP    12      40.200  81.980  66.080  1.00  0.00            
ATOM    134  HG  HYP    12      39.670  81.110  65.710  1.00  0.00            
ATOM    135  OD1 HYP    12      39.710  82.170  67.420  1.00  0.00            
ATOM    136  HD1 HYP    12      38.750  82.220  67.450  1.00  0.00            
ATOM    137  CB  HYP    12      41.720  81.790  65.950  1.00  0.00            
ATOM    138  HB1 HYP    12      41.950  81.340  64.990  1.00  0.00            
ATOM    139  HB2 HYP    12      42.080  81.230  66.820  1.00  0.00            
ATOM    140  CA  HYP    12      42.350  83.210  65.980  1.00  0.00            
ATOM    141  HA  HYP    12      42.510  83.430  67.030  1.00  0.00            
ATOM    142  C   HYP    12      43.650  83.410  65.120  1.00  0.00            
ATOM    143  O   HYP    12      43.510  83.620  63.870  1.00  0.00            
ATOM    144  N   GLY    13      44.810  83.170  65.730  1.00  0.00            
ATOM    145  H   GLY    13      44.800  83.200  66.740  1.00  0.00            
ATOM    146  CA  GLY    13      46.070  83.230  65.090  1.00  0.00            
ATOM    147  HA1 GLY    13      46.800  83.080  65.880  1.00  0.00            
ATOM    148  HA2 GLY    13      46.330  84.200  64.670  1.00  0.00            
ATOM    149  C   GLY    13      46.360  82.090  64.140  1.00  0.00            
ATOM    150  O   GLY    13      45.570  81.160  64.040  1.00  0.00            
ATOM    151  N   PRO    14      47.490  82.240  63.430  1.00  0.00            
ATOM    152  CD  PRO    14      48.230  83.440  63.120  1.00  0.00            
ATOM    153  HD1 PRO    14      49.020  83.530  63.870  1.00  0.00            
ATOM    154  HD2 PRO    14      47.630  84.350  63.150  1.00  0.00            
ATOM    155  CG  PRO    14      48.770  83.270  61.670  1.00  0.00            
ATOM    156  HG1 PRO    14      49.670  83.880  61.550  1.00  0.00            
ATOM    157  HG2 PRO    14      48.130  83.450  60.810  1.00  0.00            
ATOM    158  CB  PRO    14      49.050  81.780  61.540  1.00  0.00            
ATOM    159  HB1 PRO    14      50.040  81.480  61.870  1.00  0.00            
ATOM    160  HB2 PRO    14      48.890  81.500  60.490  1.00  0.00            
ATOM    161  CA  PRO    14      47.950  81.240  62.430  1.00  0.00            
ATOM    162  HA  PRO    14      47.130  80.910  61.790  1.00  0.00            
ATOM    163  C   PRO    14      48.560  80.030  63.170  1.00  0.00            
ATOM    164  O   PRO    14      48.800  80.120  64.380  1.00  0.00            
ATOM    165  N   HYP    15      48.890  78.930  62.470  1.00  0.00            
ATOM    166  CD2 HYP    15      48.660  78.600  61.150  1.00  0.00            
ATOM    167 1HD2 HYP    15      49.420  79.050  60.520  1.00  0.00            
ATOM    168 2HD2 HYP    15      47.720  79.050  60.820  1.00  0.00            
ATOM    169  CG  HYP    15      48.630  77.010  61.010  1.00  0.00            
ATOM    170  HG  HYP    15      48.890  76.620  60.030  1.00  0.00            
ATOM    171  OD1 HYP    15      47.390  76.510  61.450  1.00  0.00            
ATOM    172  HD1 HYP    15      46.680  76.790  60.860  1.00  0.00            
ATOM    173  CB  HYP    15      49.650  76.700  62.070  1.00  0.00            
ATOM    174  HB1 HYP    15      50.630  76.570  61.620  1.00  0.00            
ATOM    175  HB2 HYP    15      49.610  75.750  62.600  1.00  0.00            
ATOM    176  CA  HYP    15      49.520  77.800  63.120  1.00  0.00            
ATOM    177  HA  HYP    15      48.790  77.400  63.810  1.00  0.00            
ATOM    178  C   HYP    15      50.850  78.150  63.800  1.00  0.00            
ATOM    179  O   HYP    15      51.510  79.070  63.390  1.00  0.00            
ATOM    180  N   GLY    16      51.300  77.410  64.840  1.00  0.00            
ATOM    181  H   GLY    16      50.620  76.810  65.280  1.00  0.00            
ATOM    182  CA  GLY    16      52.630  77.520  65.380  1.00  0.00            
ATOM    183  HA1 GLY    16      52.660  76.870  66.250  1.00  0.00            
ATOM    184  HA2 GLY    16      52.790  78.570  65.640  1.00  0.00            
ATOM    185  C   GLY    16      53.830  77.160  64.460  1.00  0.00            
ATOM    186  O   GLY    16      53.620  76.650  63.360  1.00  0.00            
ATOM    187  N   PRO    17      55.030  77.380  64.880  1.00  0.00            
ATOM    188  CD  PRO    17      55.370  77.830  66.240  1.00  0.00            
ATOM    189  HD1 PRO    17      54.970  77.190  67.020  1.00  0.00            
ATOM    190  HD2 PRO    17      54.940  78.830  66.270  1.00  0.00            
ATOM    191  CG  PRO    17      56.850  77.960  66.420  1.00  0.00            
ATOM    192  HG1 PRO    17      57.210  77.020  66.840  1.00  0.00            
ATOM    193  HG2 PRO    17      57.170  78.840  66.970  1.00  0.00            
ATOM    194  CB  PRO    17      57.230  78.080  64.920  1.00  0.00            
ATOM    195  HB1 PRO    17      58.250  77.800  64.680  1.00  0.00            
ATOM    196  HB2 PRO    17      57.070  79.130  64.680  1.00  0.00            
ATOM    197  CA  PRO    17      56.300  77.180  64.170  1.00  0.00            
ATOM    198  HA  PRO    17      56.360  77.490  63.130  1.00  0.00            
ATOM    199  C   PRO    17      56.790  75.690  64.320  1.00  0.00            
ATOM    200  O   PRO    17      56.210  75.020  65.190  1.00  0.00            
ATOM    201  N   HYP    18      57.760  75.180  63.530  1.00  0.00            
ATOM    202  CD2 HYP    18      58.420  75.820  62.370  1.00  0.00            
ATOM    203 1HD2 HYP    18      59.280  76.350  62.770  1.00  0.00            
ATOM    204 2HD2 HYP    18      57.660  76.350  61.800  1.00  0.00            
ATOM    205  CG  HYP    18      59.000  74.650  61.570  1.00  0.00            
ATOM    206  HG  HYP    18      59.810  75.000  60.920  1.00  0.00            
ATOM    207  OD1 HYP    18      57.970  74.150  60.860  1.00  0.00            
ATOM    208  HD1 HYP    18      58.310  73.400  60.360  1.00  0.00            
ATOM    209  CB  HYP    18      59.390  73.710  62.670  1.00  0.00            
ATOM    210  HB1 HYP    18      60.340  74.040  63.090  1.00  0.00            
ATOM    211  HB2 HYP    18      59.500  72.700  62.290  1.00  0.00            
ATOM    212  CA  HYP    18      58.240  73.800  63.610  1.00  0.00            
ATOM    213  HA  HYP    18      57.430  73.190  63.220  1.00  0.00            
ATOM    214  C   HYP    18      58.700  73.430  65.080  1.00  0.00            
ATOM    215  O   HYP    18      59.320  74.230  65.750  1.00  0.00            
ATOM    216  N   GLY    19      58.470  72.230  65.440  1.00  0.00            
ATOM    217  H   GLY    19      57.830  71.730  64.850  1.00  0.00            
ATOM    218  CA  GLY    19      58.770  71.670  66.790  1.00  0.00            
ATOM    219  HA1 GLY    19      58.240  70.720  66.870  1.00  0.00            
ATOM    220  HA2 GLY    19      58.220  72.220  67.560  1.00  0.00            
ATOM    221  C   GLY    19      60.260  71.630  67.150  1.00  0.00            
ATOM    222  O   GLY    19      61.080  71.860  66.270  1.00  0.00            
ATOM    223  N   PRO    20      60.630  71.270  68.400  1.00  0.00            
ATOM    224  CD  PRO    20      59.630  71.090  69.520  1.00  0.00            
ATOM    225  HD1 PRO    20      59.280  70.060  69.460  1.00  0.00            
ATOM    226  HD2 PRO    20      58.810  71.790  69.420  1.00  0.00            
ATOM    227  CG  PRO    20      60.450  71.370  70.740  1.00  0.00            
ATOM    228  HG1 PRO    20      60.120  70.750  71.570  1.00  0.00            
ATOM    229  HG2 PRO    20      60.410  72.400  71.080  1.00  0.00            
ATOM    230  CB  PRO    20      61.820  70.960  70.330  1.00  0.00            
ATOM    231  HB1 PRO    20      62.050  69.980  70.750  1.00  0.00            
ATOM    232  HB2 PRO    20      62.500  71.640  70.850  1.00  0.00            
ATOM    233  CA  PRO    20      61.980  71.160  68.860  1.00  0.00            
ATOM    234  HA  PRO    20      62.460  72.140  68.790  1.00  0.00            
ATOM    235  C   PRO    20      62.830  70.000  68.270  1.00  0.00            
ATOM    236  O   PRO    20      62.240  69.040  67.790  1.00  0.00            
ATOM    237  N   HYP    21      64.190  69.910  68.440  1.00  0.00            
ATOM    238  CD2 HYP    21      64.980  71.060  68.500  1.00  0.00            
ATOM    239 1HD2 HYP    21      65.060  71.370  69.540  1.00  0.00            
ATOM    240 2HD2 HYP    21      64.540  71.910  67.970  1.00  0.00            
ATOM    241  CG  HYP    21      66.320  70.810  67.810  1.00  0.00            
ATOM    242  HG  HYP    21      67.130  71.290  68.350  1.00  0.00            
ATOM    243  OD1 HYP    21      66.270  71.110  66.420  1.00  0.00            
ATOM    244  HD1 HYP    21      66.170  72.060  66.400  1.00  0.00            
ATOM    245  CB  HYP    21      66.460  69.290  68.000  1.00  0.00            
ATOM    246  HB1 HYP    21      66.930  69.040  68.960  1.00  0.00            
ATOM    247  HB2 HYP    21      67.130  68.860  67.250  1.00  0.00            
ATOM    248  CA  HYP    21      64.970  68.840  67.920  1.00  0.00            
ATOM    249  HA  HYP    21      64.650  68.870  66.870  1.00  0.00            
ATOM    250  C   HYP    21      64.820  67.440  68.510  1.00  0.00            
ATOM    251  O   HYP    21      64.890  67.190  69.700  1.00  0.00            
ATOM    252  N   GLY    22      64.750  66.440  67.660  1.00  0.00            
ATOM    253  H   GLY    22      64.790  66.750  66.700  1.00  0.00            
ATOM    254  CA  GLY    22      64.840  65.020  67.970  1.00  0.00            
ATOM    255  HA1 GLY    22      64.680  64.400  67.100  1.00  0.00            
ATOM    256  HA2 GLY    22      64.000  64.830  68.640  1.00  0.00            
ATOM    257  C   GLY    22      66.070  64.500  68.820  1.00  0.00            
ATOM    258  O   GLY    22      67.050  65.180  68.930  1.00  0.00            
ATOM    259  N   PRO    23      65.900  63.320  69.420  1.00  0.00            
ATOM    260  CD  PRO    23      64.750  62.390  69.530  1.00  0.00            
ATOM    261  HD1 PRO    23      64.510  61.900  68.580  1.00  0.00            
ATOM    262  HD2 PRO    23      63.880  62.950  69.880  1.00  0.00            
ATOM    263  CG  PRO    23      65.080  61.360  70.640  1.00  0.00            
ATOM    264  HG1 PRO    23      65.480  60.520  70.080  1.00  0.00            
ATOM    265  HG2 PRO    23      64.260  61.050  71.300  1.00  0.00            
ATOM    266  CB  PRO    23      66.200  61.980  71.430  1.00  0.00            
ATOM    267  HB1 PRO    23      66.780  61.170  71.860  1.00  0.00            
ATOM    268  HB2 PRO    23      65.780  62.690  72.150  1.00  0.00            
ATOM    269  CA  PRO    23      66.980  62.780  70.300  1.00  0.00            
ATOM    270  HA  PRO    23      67.550  63.570  70.790  1.00  0.00            
ATOM    271  C   PRO    23      68.000  61.900  69.540  1.00  0.00            
ATOM    272  O   PRO    23      67.820  61.620  68.390  1.00  0.00            
ATOM    273  N   HYP    24      69.040  61.390  70.190  1.00  0.00            
ATOM    274  CD2 HYP    24      69.480  61.770  71.510  1.00  0.00            
ATOM    275 1HD2 HYP    24      68.950  61.230  72.290  1.00  0.00            
ATOM    276 2HD2 HYP    24      69.410  62.860  71.620  1.00  0.00            
ATOM    277  CG  HYP    24      71.020  61.450  71.580  1.00  0.00            
ATOM    278  HG  HYP    24      71.360  61.210  72.580  1.00  0.00            
ATOM    279  OD1 HYP    24      71.700  62.640  71.170  1.00  0.00            
ATOM    280  HD1 HYP    24      71.250  63.430  71.470  1.00  0.00            
ATOM    281  CB  HYP    24      71.130  60.250  70.650  1.00  0.00            
ATOM    282  HB1 HYP    24      70.760  59.370  71.160  1.00  0.00            
ATOM    283  HB2 HYP    24      72.160  60.240  70.280  1.00  0.00            
ATOM    284  CA  HYP    24      70.100  60.610  69.520  1.00  0.00            
ATOM    285  HA  HYP    24      70.560  61.280  68.790  1.00  0.00            
ATOM    286  C   HYP    24      69.650  59.360  68.860  1.00  0.00            
ATOM    287  O   HYP    24      68.960  58.540  69.380  1.00  0.00            
ATOM    288  N   GLY    25      70.230  59.060  67.710  1.00  0.00            
ATOM    289  H   GLY    25      70.820  59.770  67.310  1.00  0.00            
ATOM    290  CA  GLY    25      69.940  57.860  66.940  1.00  0.00            
ATOM    291  HA1 GLY    25      70.180  58.070  65.890  1.00  0.00            
ATOM    292  HA2 GLY    25      68.870  57.690  66.980  1.00  0.00            
ATOM    293  C   GLY    25      70.670  56.670  67.500  1.00  0.00            
ATOM    294  O   GLY    25      71.400  56.840  68.450  1.00  0.00            
ATOM    295  N   PRO    26      70.360  55.480  66.920  1.00  0.00            
ATOM    296  CD  PRO    26      69.560  55.310  65.750  1.00  0.00            
ATOM    297  HD1 PRO    26      70.010  55.940  64.980  1.00  0.00            
ATOM    298  HD2 PRO    26      68.510  55.600  65.810  1.00  0.00            
ATOM    299  CG  PRO    26      69.850  53.860  65.260  1.00  0.00            
ATOM    300  HG1 PRO    26      70.740  53.780  64.630  1.00  0.00            
ATOM    301  HG2 PRO    26      68.950  53.410  64.830  1.00  0.00            
ATOM    302  CB  PRO    26      70.040  53.250  66.670  1.00  0.00            
ATOM    303  HB1 PRO    26      70.460  52.240  66.680  1.00  0.00            
ATOM    304  HB2 PRO    26      69.040  53.190  67.110  1.00  0.00            
ATOM    305  CA  PRO    26      70.860  54.240  67.460  1.00  0.00            
ATOM    306  HA  PRO    26      70.580  54.230  68.520  1.00  0.00            
ATOM    307  C   PRO    26      72.420  54.080  67.280  1.00  0.00            
ATOM    308  O   PRO    26      73.040  54.840  66.540  1.00  0.00            
ATOM    309  N   HYP    27      73.000  53.140  68.070  1.00  0.00            
ATOM    310  CD2 HYP    27      72.360  52.070  68.780  1.00  0.00            
ATOM    311 1HD2 HYP    27      71.940  51.330  68.090  1.00  0.00            
ATOM    312 2HD2 HYP    27      71.670  52.500  69.500  1.00  0.00            
ATOM    313  CG  HYP    27      73.530  51.410  69.480  1.00  0.00            
ATOM    314  HG  HYP    27      73.730  50.570  68.800  1.00  0.00            
ATOM    315  OD1 HYP    27      73.240  50.820  70.720  1.00  0.00            
ATOM    316  HD1 HYP    27      72.780  51.500  71.230  1.00  0.00            
ATOM    317  CB  HYP    27      74.670  52.420  69.480  1.00  0.00            
ATOM    318  HB1 HYP    27      75.700  52.070  69.570  1.00  0.00            
ATOM    319  HB2 HYP    27      74.620  53.110  70.330  1.00  0.00            
ATOM    320  CA  HYP    27      74.450  53.180  68.190  1.00  0.00            
ATOM    321  HA  HYP    27      74.870  54.180  68.270  1.00  0.00            
ATOM    322  C   HYP    27      75.050  52.530  66.940  1.00  0.00            
ATOM    323  O   HYP    27      74.430  51.750  66.200  1.00  0.00            
ATOM    324  N   GLY    28      76.300  52.800  66.580  1.00  0.00            
ATOM    325  H   GLY    28      76.720  53.640  66.960  1.00  0.00            
ATOM    326  CA  GLY    28      76.910  52.280  65.300  1.00  0.00            
ATOM    327  HA1 GLY    28      77.820  52.790  65.010  1.00  0.00            
ATOM    328  HA2 GLY    28      76.240  52.550  64.480  1.00  0.00            
ATOM    329  C   GLY    28      77.270  50.740  65.370  1.00  0.00            
ATOM    330  O   GLY    28      77.090  50.110  66.400  1.00  0.00            
ATOM    331  N   PRO    29      77.810  50.120  64.300  1.00  0.00            
ATOM    332  CD  PRO    29      77.920  50.700  62.990  1.00  0.00            
ATOM    333  HD1 PRO    29      78.430  51.660  62.900  1.00  0.00            
ATOM    334  HD2 PRO    29      76.990  50.780  62.440  1.00  0.00            
ATOM    335  CG  PRO    29      78.860  49.780  62.240  1.00  0.00            
ATOM    336  HG1 PRO    29      79.830  50.020  62.670  1.00  0.00            
ATOM    337  HG2 PRO    29      78.870  49.800  61.150  1.00  0.00            
ATOM    338  CB  PRO    29      78.310  48.400  62.700  1.00  0.00            
ATOM    339  HB1 PRO    29      78.940  47.520  62.600  1.00  0.00            
ATOM    340  HB2 PRO    29      77.330  48.310  62.240  1.00  0.00            
ATOM    341  CA  PRO    29      78.040  48.680  64.180  1.00  0.00            
ATOM    342  HA  PRO    29      77.210  48.110  64.600  1.00  0.00            
ATOM    343  C   PRO    29      79.280  48.340  65.040  1.00  0.00            
ATOM    344  O   PRO    29      80.350  49.030  64.950  1.00  0.00            
ATOM    345  N   HYP    30      79.340  47.080  65.640  1.00  0.00            
ATOM    346  CD2 HYP    30      78.350  46.030  65.460  1.00  0.00            
ATOM    347 1HD2 HYP    30      78.020  46.020  64.420  1.00  0.00            
ATOM    348 2HD2 HYP    30      77.640  46.140  66.270  1.00  0.00            
ATOM    349  CG  HYP    30      79.080  44.740  65.670  1.00  0.00            
ATOM    350  HG  HYP    30      79.590  44.450  64.750  1.00  0.00            
ATOM    351  OD1 HYP    30      78.210  43.750  66.030  1.00  0.00            
ATOM    352  HD1 HYP    30      77.710  43.500  65.250  1.00  0.00            
ATOM    353  CB  HYP    30      80.130  45.110  66.720  1.00  0.00            
ATOM    354  HB1 HYP    30      80.990  44.430  66.670  1.00  0.00            
ATOM    355  HB2 HYP    30      79.520  45.060  67.620  1.00  0.00            
ATOM    356  CA  HYP    30      80.530  46.490  66.300  1.00  0.00            
ATOM    357  HA  HYP    30      80.820  47.040  67.190  1.00  0.00            
ATOM    358  C   HYP    30      81.680  46.410  65.300  1.00  0.00            
ATOM    359  O   HYP    30      81.550  46.260  64.100  1.00  0.00            
ATOM    360  N   GLY    31      82.920  46.690  65.780  1.00  0.00            
ATOM    361  H   GLY    31      82.950  46.760  66.790  1.00  0.00            
ATOM    362  CA  GLY    31      84.010  47.150  64.990  1.00  0.00            
ATOM    363  HA1 GLY    31      84.640  47.810  65.590  1.00  0.00            
ATOM    364  HA2 GLY    31      83.580  47.810  64.230  1.00  0.00            
ATOM    365  C   GLY    31      84.880  46.090  64.270  1.00  0.00            
ATOM    366  O   GLY    31      84.540  44.870  64.220  1.00  0.00            
ATOM    367  N   PRO    32      86.090  46.470  63.840  1.00  0.00            
ATOM    368  CD  PRO    32      86.340  47.860  63.490  1.00  0.00            
ATOM    369  HD1 PRO    32      86.770  48.330  64.380  1.00  0.00            
ATOM    370  HD2 PRO    32      85.440  48.380  63.190  1.00  0.00            
ATOM    371  CG  PRO    32      87.360  47.840  62.260  1.00  0.00            
ATOM    372  HG1 PRO    32      87.950  48.750  62.340  1.00  0.00            
ATOM    373  HG2 PRO    32      86.890  47.710  61.280  1.00  0.00            
ATOM    374  CB  PRO    32      88.150  46.550  62.710  1.00  0.00            
ATOM    375  HB1 PRO    32      88.900  46.780  63.460  1.00  0.00            
ATOM    376  HB2 PRO    32      88.540  45.970  61.880  1.00  0.00            
ATOM    377  CA  PRO    32      87.140  45.590  63.270  1.00  0.00            
ATOM    378  HA  PRO    32      86.710  45.020  62.440  1.00  0.00            
ATOM    379  C   PRO    32      87.910  44.670  64.260  1.00  0.00            
ATOM    380  O   PRO    32      88.020  44.870  65.510  1.00  0.00            
ATOM    381  N   HYP    33      88.320  43.450  63.780  1.00  0.00            
ATOM    382  CD2 HYP    33      88.400  42.900  62.380  1.00  0.00            
ATOM    383 1HD2 HYP    33      89.220  43.300  61.790  1.00  0.00            
ATOM    384 2HD2 HYP    33      87.510  43.230  61.850  1.00  0.00            
ATOM    385  CG  HYP    33      88.430  41.360  62.530  1.00  0.00            
ATOM    386  HG  HYP    33      89.000  40.970  61.690  1.00  0.00            
ATOM    387  OD1 HYP    33      87.130  40.790  62.550  1.00  0.00            
ATOM    388  HD1 HYP    33      86.400  41.410  62.590  1.00  0.00            
ATOM    389  CB  HYP    33      89.250  41.220  63.760  1.00  0.00            
ATOM    390  HB1 HYP    33      90.260  41.350  63.380  1.00  0.00            
ATOM    391  HB2 HYP    33      89.140  40.290  64.320  1.00  0.00            
ATOM    392  CA  HYP    33      88.990  42.480  64.670  1.00  0.00            
ATOM    393  HA  HYP    33      88.310  42.260  65.490  1.00  0.00            
ATOM    394  C   HYP    33      90.350  42.980  65.220  1.00  0.00            
ATOM    395  O   HYP    33      91.000  43.730  64.520  1.00  0.00            
ATOM    396  N   GLY    34      90.740  42.510  66.370  1.00  0.00            
ATOM    397  H   GLY    34      90.140  41.820  66.810  1.00  0.00            
ATOM    398  CA  GLY    34      92.040  42.690  67.040  1.00  0.00            
ATOM    399  HA1 GLY    34      91.860  42.380  68.070  1.00  0.00            
ATOM    400  HA2 GLY    34      92.070  43.780  67.050  1.00  0.00            
ATOM    401  C   GLY    34      93.180  42.040  66.330  1.00  0.00            
ATOM    402  O   GLY    34      93.090  41.170  65.480  1.00  0.00            
ATOM    403  N   PRO    35      94.370  42.470  66.680  1.00  0.00            
ATOM    404  CD  PRO    35      94.630  43.510  67.680  1.00  0.00            
ATOM    405  HD1 PRO    35      94.080  43.410  68.610  1.00  0.00            
ATOM    406  HD2 PRO    35      94.310  44.460  67.250  1.00  0.00            
ATOM    407  CG  PRO    35      96.120  43.580  67.720  1.00  0.00            
ATOM    408  HG1 PRO    35      96.440  42.870  68.490  1.00  0.00            
ATOM    409  HG2 PRO    35      96.370  44.620  67.950  1.00  0.00            
ATOM    410  CB  PRO    35      96.550  43.220  66.290  1.00  0.00            
ATOM    411  HB1 PRO    35      97.540  42.770  66.380  1.00  0.00            
ATOM    412  HB2 PRO    35      96.580  44.100  65.650  1.00  0.00            
ATOM    413  CA  PRO    35      95.520  42.160  65.960  1.00  0.00            
ATOM    414  HA  PRO    35      95.260  42.340  64.920  1.00  0.00            
ATOM    415  C   PRO    35      96.000  40.760  66.300  1.00  0.00            
ATOM    416  O   PRO    35      95.440  40.140  67.230  1.00  0.00            
ATOM    417  N   HYP    36      96.980  40.180  65.590  1.00  0.00            
ATOM    418  CD2 HYP    36      97.570  40.740  64.330  1.00  0.00            
ATOM    419 1HD2 HYP    36      98.370  41.440  64.550  1.00  0.00            
ATOM    420 2HD2 HYP    36      96.800  41.130  63.670  1.00  0.00            
ATOM    421  CG  HYP    36      98.240  39.480  63.680  1.00  0.00            
ATOM    422  HG  HYP    36      99.030  39.850  63.030  1.00  0.00            
ATOM    423  OD1 HYP    36      97.110  39.000  62.920  1.00  0.00            
ATOM    424  HD1 HYP    36      97.490  38.740  62.070  1.00  0.00            
ATOM    425  CB  HYP    36      98.560  38.560  64.930  1.00  0.00            
ATOM    426  HB1 HYP    36      99.540  38.720  65.390  1.00  0.00            
ATOM    427  HB2 HYP    36      98.460  37.500  64.700  1.00  0.00            
ATOM    428  CA  HYP    36      97.430  38.880  65.870  1.00  0.00            
ATOM    429  HA  HYP    36      96.580  38.210  65.750  1.00  0.00            
ATOM    430  C   HYP    36      98.050  38.790  67.240  1.00  0.00            
ATOM    431  O   HYP    36      98.750  39.690  67.670  1.00  0.00            
ATOM    432  N   GLY    37      97.860  37.630  67.940  1.00  0.00            
ATOM    433  H   GLY    37      97.510  36.850  67.400  1.00  0.00            
ATOM    434  CA  GLY    37      98.440  37.430  69.270  1.00  0.00            
ATOM    435  HA1 GLY    37      98.000  36.530  69.690  1.00  0.00            
ATOM    436  HA2 GLY    37      98.010  38.260  69.840  1.00  0.00            
ATOM    437  C   GLY    37      99.940  37.320  69.450  1.00  0.00            
ATOM    438  O   GLY    37     100.620  37.330  68.440  1.00  0.00            
ATOM    439  N   PRO    38     100.410  37.020  70.700  1.00  0.00            
ATOM    440  CD  PRO    38      99.620  37.140  71.930  1.00  0.00            
ATOM    441  HD1 PRO    38      98.960  36.310  72.160  1.00  0.00            
ATOM    442  HD2 PRO    38      99.070  38.080  71.880  1.00  0.00            
ATOM    443  CG  PRO    38     100.710  37.310  73.020  1.00  0.00            
ATOM    444  HG1 PRO    38     100.370  37.010  74.010  1.00  0.00            
ATOM    445  HG2 PRO    38     101.070  38.340  72.970  1.00  0.00            
ATOM    446  CB  PRO    38     101.800  36.400  72.430  1.00  0.00            
ATOM    447  HB1 PRO    38     101.500  35.360  72.530  1.00  0.00            
ATOM    448  HB2 PRO    38     102.740  36.600  72.940  1.00  0.00            
ATOM    449  CA  PRO    38     101.790  36.700  70.990  1.00  0.00            
ATOM    450  HA  PRO    38     102.410  37.590  70.920  1.00  0.00            
ATOM    451  C   PRO    38     102.400  35.500  70.170  1.00  0.00            
ATOM    452  O   PRO    38     101.700  34.570  69.680  1.00  0.00            
ATOM    453  N   HYP    39     103.730  35.300  70.230  1.00  0.00            
ATOM    454  CD2 HYP    39     104.720  36.220  70.750  1.00  0.00            
ATOM    455 1HD2 HYP    39     104.870  35.960  71.800  1.00  0.00            
ATOM    456 2HD2 HYP    39     104.460  37.270  70.580  1.00  0.00            
ATOM    457  CG  HYP    39     105.940  35.980  69.850  1.00  0.00            
ATOM    458  HG  HYP    39     106.920  36.180  70.280  1.00  0.00            
ATOM    459  OD1 HYP    39     105.740  36.790  68.690  1.00  0.00            
ATOM    460  HD1 HYP    39     106.480  36.710  68.080  1.00  0.00            
ATOM    461  CB  HYP    39     105.830  34.420  69.630  1.00  0.00            
ATOM    462  HB1 HYP    39     106.320  33.850  70.420  1.00  0.00            
ATOM    463  HB2 HYP    39     106.320  34.220  68.680  1.00  0.00            
ATOM    464  CA  HYP    39     104.390  34.200  69.590  1.00  0.00            
ATOM    465  HA  HYP    39     104.130  34.160  68.530  1.00  0.00            
ATOM    466  C   HYP    39     104.090  32.830  70.140  1.00  0.00            
ATOM    467  O   HYP    39     103.980  32.610  71.310  1.00  0.00            
ATOM    468  N   GLY    40     103.960  31.910  69.220  1.00  0.00            
ATOM    469  H   GLY    40     104.210  32.250  68.300  1.00  0.00            
ATOM    470  CA  GLY    40     103.870  30.450  69.430  1.00  0.00            
ATOM    471  HA1 GLY    40     103.790  30.010  68.440  1.00  0.00            
ATOM    472  HA2 GLY    40     103.050  30.240  70.120  1.00  0.00            
ATOM    473  C   GLY    40     105.080  29.800  70.040  1.00  0.00            
ATOM    474  O   GLY    40     106.090  30.390  70.250  1.00  0.00            
ATOM    475  N   NH2    41     104.970  28.500  70.180  1.00  0.00            
ATOM    476  H1  NH2    41     104.060  28.070  70.270  1.00  0.00            
ATOM    477  H2  NH2    41     105.790  27.980  70.450  1.00  0.00            
ATOM    478  CH3 ACE    42      26.290 108.270  68.250  1.00  0.00            
ATOM    479 1HH3 ACE    42      26.420 108.080  69.310  1.00  0.00            
ATOM    480 2HH3 ACE    42      26.820 109.190  68.020  1.00  0.00            
ATOM    481 3HH3 ACE    42      25.270 108.490  67.920  1.00  0.00            
ATOM    482  C   ACE    42      26.860 107.180  67.380  1.00  0.00            
ATOM    483  O   ACE    42      26.090 106.360  66.870  1.00  0.00            
ATOM    484  N   PRO    43      28.210 107.230  67.220  1.00  0.00            
ATOM    485  CD  PRO    43      29.150 108.430  67.360  1.00  0.00            
ATOM    486  HD1 PRO    43      29.790 108.340  68.230  1.00  0.00            
ATOM    487  HD2 PRO    43      28.620 109.370  67.440  1.00  0.00            
ATOM    488  CG  PRO    43      30.020 108.540  66.110  1.00  0.00            
ATOM    489  HG1 PRO    43      30.960 109.050  66.330  1.00  0.00            
ATOM    490  HG2 PRO    43      29.450 108.900  65.250  1.00  0.00            
ATOM    491  CB  PRO    43      30.250 107.070  65.940  1.00  0.00            
ATOM    492  HB1 PRO    43      31.010 106.570  66.540  1.00  0.00            
ATOM    493  HB2 PRO    43      30.550 106.890  64.900  1.00  0.00            
ATOM    494  CA  PRO    43      28.920 106.380  66.240  1.00  0.00            
ATOM    495  HA  PRO    43      28.270 106.330  65.360  1.00  0.00            
ATOM    496  C   PRO    43      29.170 104.930  66.670  1.00  0.00            
ATOM    497  O   PRO    43      29.070 104.660  67.880  1.00  0.00            
ATOM    498  N   HYP    44      29.570 104.070  65.720  1.00  0.00            
ATOM    499  CD2 HYP    44      29.510 104.150  64.290  1.00  0.00            
ATOM    500 1HD2 HYP    44      30.450 104.600  63.980  1.00  0.00            
ATOM    501 2HD2 HYP    44      28.640 104.740  64.000  1.00  0.00            
ATOM    502  CG  HYP    44      29.360 102.720  63.830  1.00  0.00            
ATOM    503  HG  HYP    44      29.780 102.580  62.830  1.00  0.00            
ATOM    504  OD1 HYP    44      28.030 102.150  63.970  1.00  0.00            
ATOM    505  HD1 HYP    44      28.110 101.200  63.890  1.00  0.00            
ATOM    506  CB  HYP    44      30.290 102.030  64.780  1.00  0.00            
ATOM    507  HB1 HYP    44      31.340 101.940  64.520  1.00  0.00            
ATOM    508  HB2 HYP    44      30.010 100.980  64.880  1.00  0.00            
ATOM    509  CA  HYP    44      30.120 102.790  66.100  1.00  0.00            
ATOM    510  HA  HYP    44      29.360 102.250  66.670  1.00  0.00            
ATOM    511  C   HYP    44      31.360 102.890  66.940  1.00  0.00            
ATOM    512  O   HYP    44      32.040 103.930  66.920  1.00  0.00            
ATOM    513  N   GLY    45      31.660 101.860  67.740  1.00  0.00            
ATOM    514  H   GLY    45      31.020 101.090  67.900  1.00  0.00            
ATOM    515  CA  GLY    45      32.810 101.930  68.570  1.00  0.00            
ATOM    516  HA1 GLY    45      32.640 101.230  69.390  1.00  0.00            
ATOM    517  HA2 GLY    45      32.950 102.910  69.020  1.00  0.00            
ATOM    518  C   GLY    45      34.220 101.650  67.950  1.00  0.00            
ATOM    519  O   GLY    45      34.300 101.290  66.760  1.00  0.00            
ATOM    520  N   PRO    46      35.320 101.840  68.680  1.00  0.00            
ATOM    521  CD  PRO    46      35.440 102.480  69.970  1.00  0.00            
ATOM    522  HD1 PRO    46      35.380 101.670  70.700  1.00  0.00            
ATOM    523  HD2 PRO    46      34.600 103.160  70.070  1.00  0.00            
ATOM    524  CG  PRO    46      36.770 103.070  70.100  1.00  0.00            
ATOM    525  HG1 PRO    46      37.110 103.160  71.130  1.00  0.00            
ATOM    526  HG2 PRO    46      36.780 104.000  69.540  1.00  0.00            
ATOM    527  CB  PRO    46      37.610 102.040  69.360  1.00  0.00            
ATOM    528  HB1 PRO    46      37.950 101.300  70.090  1.00  0.00            
ATOM    529  HB2 PRO    46      38.540 102.460  68.980  1.00  0.00            
ATOM    530  CA  PRO    46      36.650 101.610  68.230  1.00  0.00            
ATOM    531  HA  PRO    46      36.720 102.270  67.360  1.00  0.00            
ATOM    532  C   PRO    46      36.900 100.140  67.860  1.00  0.00            
ATOM    533  O   PRO    46      36.450  99.310  68.690  1.00  0.00            
ATOM    534  N   HYP    47      37.720  99.770  66.820  1.00  0.00            
ATOM    535  CD2 HYP    47      38.300 100.650  65.770  1.00  0.00            
ATOM    536 1HD2 HYP    47      39.080 101.160  66.320  1.00  0.00            
ATOM    537 2HD2 HYP    47      37.580 101.340  65.320  1.00  0.00            
ATOM    538  CG  HYP    47      38.830  99.690  64.740  1.00  0.00            
ATOM    539  HG  HYP    47      39.740 100.120  64.330  1.00  0.00            
ATOM    540  OD1 HYP    47      37.820  99.380  63.770  1.00  0.00            
ATOM    541  HD1 HYP    47      38.210  98.750  63.160  1.00  0.00            
ATOM    542  CB  HYP    47      39.230  98.480  65.580  1.00  0.00            
ATOM    543  HB1 HYP    47      40.180  98.810  66.000  1.00  0.00            
ATOM    544  HB2 HYP    47      39.400  97.610  64.940  1.00  0.00            
ATOM    545  CA  HYP    47      38.170  98.380  66.620  1.00  0.00            
ATOM    546  HA  HYP    47      37.330  97.770  66.290  1.00  0.00            
ATOM    547  C   HYP    47      38.800  97.790  67.860  1.00  0.00            
ATOM    548  O   HYP    47      39.550  98.430  68.590  1.00  0.00            
ATOM    549  N   GLY    48      38.510  96.490  68.100  1.00  0.00            
ATOM    550  H   GLY    48      37.920  95.990  67.450  1.00  0.00            
ATOM    551  CA  GLY    48      38.900  95.840  69.360  1.00  0.00            
ATOM    552  HA1 GLY    48      38.280  94.950  69.420  1.00  0.00            
ATOM    553  HA2 GLY    48      38.690  96.500  70.210  1.00  0.00            
ATOM    554  C   GLY    48      40.350  95.410  69.390  1.00  0.00            
ATOM    555  O   GLY    48      41.030  95.580  68.390  1.00  0.00            
ATOM    556  N   PRO    49      40.780  94.730  70.480  1.00  0.00            
ATOM    557  CD  PRO    49      40.120  94.610  71.770  1.00  0.00            
ATOM    558  HD1 PRO    49      39.540  93.690  71.750  1.00  0.00            
ATOM    559  HD2 PRO    49      39.520  95.480  72.030  1.00  0.00            
ATOM    560  CG  PRO    49      41.290  94.490  72.770  1.00  0.00            
ATOM    561  HG1 PRO    49      40.900  94.010  73.670  1.00  0.00            
ATOM    562  HG2 PRO    49      41.710  95.460  73.020  1.00  0.00            
ATOM    563  CB  PRO    49      42.210  93.590  71.990  1.00  0.00            
ATOM    564  HB1 PRO    49      41.950  92.530  71.980  1.00  0.00            
ATOM    565  HB2 PRO    49      43.240  93.680  72.350  1.00  0.00            
ATOM    566  CA  PRO    49      42.170  94.170  70.610  1.00  0.00            
ATOM    567  HA  PRO    49      42.820  95.040  70.700  1.00  0.00            
ATOM    568  C   PRO    49      42.640  93.100  69.570  1.00  0.00            
ATOM    569  O   PRO    49      41.840  92.470  68.880  1.00  0.00            
ATOM    570  N   HYP    50      43.900  92.710  69.560  1.00  0.00            
ATOM    571  CD2 HYP    50      45.100  93.160  70.290  1.00  0.00            
ATOM    572 1HD2 HYP    50      45.160  92.630  71.240  1.00  0.00            
ATOM    573 2HD2 HYP    50      45.070  94.250  70.390  1.00  0.00            
ATOM    574  CG  HYP    50      46.220  92.820  69.390  1.00  0.00            
ATOM    575  HG  HYP    50      47.150  92.820  69.960  1.00  0.00            
ATOM    576  OD1 HYP    50      46.300  93.900  68.450  1.00  0.00            
ATOM    577  HD1 HYP    50      46.610  94.730  68.810  1.00  0.00            
ATOM    578  CB  HYP    50      45.880  91.490  68.810  1.00  0.00            
ATOM    579  HB1 HYP    50      46.380  90.750  69.430  1.00  0.00            
ATOM    580  HB2 HYP    50      46.320  91.450  67.820  1.00  0.00            
ATOM    581  CA  HYP    50      44.310  91.550  68.830  1.00  0.00            
ATOM    582  HA  HYP    50      44.020  91.700  67.790  1.00  0.00            
ATOM    583  C   HYP    50      43.700  90.250  69.360  1.00  0.00            
ATOM    584  O   HYP    50      43.160  90.030  70.470  1.00  0.00            
ATOM    585  N   GLY    51      43.710  89.230  68.450  1.00  0.00            
ATOM    586  H   GLY    51      43.980  89.310  67.480  1.00  0.00            
ATOM    587  CA  GLY    51      43.040  87.990  68.620  1.00  0.00            
ATOM    588  HA1 GLY    51      43.000  87.640  67.590  1.00  0.00            
ATOM    589  HA2 GLY    51      42.090  88.240  69.090  1.00  0.00            
ATOM    590  C   GLY    51      43.800  87.090  69.580  1.00  0.00            
ATOM    591  O   GLY    51      44.920  87.290  70.020  1.00  0.00            
ATOM    592  N   PRO    52      43.220  85.910  69.850  1.00  0.00            
ATOM    593  CD  PRO    52      41.820  85.530  69.540  1.00  0.00            
ATOM    594  HD1 PRO    52      41.710  85.490  68.450  1.00  0.00            
ATOM    595  HD2 PRO    52      41.120  86.260  69.940  1.00  0.00            
ATOM    596  CG  PRO    52      41.590  84.090  70.090  1.00  0.00            
ATOM    597  HG1 PRO    52      41.860  83.390  69.300  1.00  0.00            
ATOM    598  HG2 PRO    52      40.570  83.920  70.430  1.00  0.00            
ATOM    599  CB  PRO    52      42.660  83.980  71.160  1.00  0.00            
ATOM    600  HB1 PRO    52      43.050  82.990  71.400  1.00  0.00            
ATOM    601  HB2 PRO    52      42.280  84.350  72.110  1.00  0.00            
ATOM    602  CA  PRO    52      43.810  84.860  70.650  1.00  0.00            
ATOM    603  HA  PRO    52      44.310  85.290  71.520  1.00  0.00            
ATOM    604  C   PRO    52      44.860  84.010  69.870  1.00  0.00            
ATOM    605  O   PRO    52      44.820  83.900  68.620  1.00  0.00            
ATOM    606  N   HYP    53      45.860  83.460  70.570  1.00  0.00            
ATOM    607  CD2 HYP    53      45.940  83.480  72.050  1.00  0.00            
ATOM    608 1HD2 HYP    53      45.070  83.430  72.710  1.00  0.00            
ATOM    609 2HD2 HYP    53      46.500  84.360  72.360  1.00  0.00            
ATOM    610  CG  HYP    53      46.930  82.310  72.380  1.00  0.00            
ATOM    611  HG  HYP    53      46.210  81.490  72.390  1.00  0.00            
ATOM    612  OD1 HYP    53      47.650  82.280  73.630  1.00  0.00            
ATOM    613  HD1 HYP    53      48.190  81.490  73.720  1.00  0.00            
ATOM    614  CB  HYP    53      47.830  82.220  71.180  1.00  0.00            
ATOM    615  HB1 HYP    53      48.080  81.180  71.010  1.00  0.00            
ATOM    616  HB2 HYP    53      48.730  82.830  71.280  1.00  0.00            
ATOM    617  CA  HYP    53      47.010  82.690  70.000  1.00  0.00            
ATOM    618  HA  HYP    53      47.600  83.290  69.310  1.00  0.00            
ATOM    619  C   HYP    53      46.520  81.480  69.130  1.00  0.00            
ATOM    620  O   HYP    53      45.380  81.000  69.320  1.00  0.00            
ATOM    621  N   GLY    54      47.400  81.070  68.200  1.00  0.00            
ATOM    622  H   GLY    54      48.300  81.510  68.040  1.00  0.00            
ATOM    623  CA  GLY    54      46.920  80.170  67.100  1.00  0.00            
ATOM    624  HA1 GLY    54      47.580  80.400  66.260  1.00  0.00            
ATOM    625  HA2 GLY    54      45.860  80.330  66.910  1.00  0.00            
ATOM    626  C   GLY    54      47.100  78.700  67.370  1.00  0.00            
ATOM    627  O   GLY    54      47.590  78.360  68.440  1.00  0.00            
ATOM    628  N   PRO    55      46.580  77.820  66.470  1.00  0.00            
ATOM    629  CD  PRO    55      45.790  78.260  65.320  1.00  0.00            
ATOM    630  HD1 PRO    55      46.290  79.000  64.690  1.00  0.00            
ATOM    631  HD2 PRO    55      44.870  78.760  65.610  1.00  0.00            
ATOM    632  CG  PRO    55      45.600  76.970  64.520  1.00  0.00            
ATOM    633  HG1 PRO    55      46.350  76.950  63.730  1.00  0.00            
ATOM    634  HG2 PRO    55      44.660  76.820  63.990  1.00  0.00            
ATOM    635  CB  PRO    55      45.720  75.780  65.450  1.00  0.00            
ATOM    636  HB1 PRO    55      46.150  74.920  64.920  1.00  0.00            
ATOM    637  HB2 PRO    55      44.760  75.470  65.860  1.00  0.00            
ATOM    638  CA  PRO    55      46.620  76.340  66.570  1.00  0.00            
ATOM    639  HA  PRO    55      46.310  76.020  67.560  1.00  0.00            
ATOM    640  C   PRO    55      48.100  75.770  66.530  1.00  0.00            
ATOM    641  O   PRO    55      48.990  76.490  65.940  1.00  0.00            
ATOM    642  N   HYP    56      48.470  74.650  67.250  1.00  0.00            
ATOM    643  CD2 HYP    56      47.680  73.810  68.160  1.00  0.00            
ATOM    644 1HD2 HYP    56      47.170  73.070  67.530  1.00  0.00            
ATOM    645 2HD2 HYP    56      46.950  74.420  68.700  1.00  0.00            
ATOM    646  CG  HYP    56      48.660  73.290  69.180  1.00  0.00            
ATOM    647  HG  HYP    56      48.330  72.300  69.510  1.00  0.00            
ATOM    648  OD1 HYP    56      48.670  74.190  70.270  1.00  0.00            
ATOM    649  HD1 HYP    56      48.600  73.730  71.110  1.00  0.00            
ATOM    650  CB  HYP    56      49.920  73.150  68.340  1.00  0.00            
ATOM    651  HB1 HYP    56      49.930  72.190  67.830  1.00  0.00            
ATOM    652  HB2 HYP    56      50.780  73.130  69.000  1.00  0.00            
ATOM    653  CA  HYP    56      49.890  74.280  67.320  1.00  0.00            
ATOM    654  HA  HYP    56      50.500  75.090  67.710  1.00  0.00            
ATOM    655  C   HYP    56      50.550  73.910  66.040  1.00  0.00            
ATOM    656  O   HYP    56      49.860  73.560  65.070  1.00  0.00            
ATOM    657  N   GLY    57      51.890  74.110  65.910  1.00  0.00            
ATOM    658  H   GLY    57      52.330  74.520  66.710  1.00  0.00            
ATOM    659  CA  GLY    57      52.710  73.890  64.680  1.00  0.00            
ATOM    660  HA1 GLY    57      53.600  74.510  64.830  1.00  0.00            
ATOM    661  HA2 GLY    57      52.230  74.360  63.830  1.00  0.00            
ATOM    662  C   GLY    57      52.960  72.420  64.430  1.00  0.00            
ATOM    663  O   GLY    57      52.580  71.560  65.250  1.00  0.00            
ATOM    664  N   PRO    58      53.640  72.060  63.330  1.00  0.00            
ATOM    665  CD  PRO    58      54.050  72.910  62.270  1.00  0.00            
ATOM    666  HD1 PRO    58      54.520  73.790  62.710  1.00  0.00            
ATOM    667  HD2 PRO    58      53.140  73.210  61.760  1.00  0.00            
ATOM    668  CG  PRO    58      54.930  72.060  61.330  1.00  0.00            
ATOM    669  HG1 PRO    58      55.970  72.050  61.670  1.00  0.00            
ATOM    670  HG2 PRO    58      54.950  72.410  60.300  1.00  0.00            
ATOM    671  CB  PRO    58      54.270  70.730  61.490  1.00  0.00            
ATOM    672  HB1 PRO    58      54.990  69.980  61.160  1.00  0.00            
ATOM    673  HB2 PRO    58      53.300  70.700  61.000  1.00  0.00            
ATOM    674  CA  PRO    58      54.040  70.690  63.040  1.00  0.00            
ATOM    675  HA  PRO    58      53.160  70.060  63.200  1.00  0.00            
ATOM    676  C   PRO    58      55.320  70.080  63.700  1.00  0.00            
ATOM    677  O   PRO    58      56.140  70.870  64.230  1.00  0.00            
ATOM    678  N   HYP    59      55.540  68.760  63.630  1.00  0.00            
ATOM    679  CD2 HYP    59      54.690  67.810  62.960  1.00  0.00            
ATOM    680 1HD2 HYP    59      55.010  67.940  61.920  1.00  0.00            
ATOM    681 2HD2 HYP    59      53.670  68.060  63.240  1.00  0.00            
ATOM    682  CG  HYP    59      55.090  66.410  63.630  1.00  0.00            
ATOM    683  HG  HYP    59      54.730  65.640  62.940  1.00  0.00            
ATOM    684  OD1 HYP    59      54.320  66.270  64.860  1.00  0.00            
ATOM    685  HD1 HYP    59      54.580  65.480  65.350  1.00  0.00            
ATOM    686  CB  HYP    59      56.560  66.610  63.720  1.00  0.00            
ATOM    687  HB1 HYP    59      56.880  66.370  62.710  1.00  0.00            
ATOM    688  HB2 HYP    59      56.960  65.930  64.460  1.00  0.00            
ATOM    689  CA  HYP    59      56.690  68.040  64.110  1.00  0.00            
ATOM    690  HA  HYP    59      56.690  68.100  65.190  1.00  0.00            
ATOM    691  C   HYP    59      57.990  68.710  63.680  1.00  0.00            
ATOM    692  O   HYP    59      58.050  69.100  62.550  1.00  0.00            
ATOM    693  N   GLY    60      58.930  68.890  64.640  1.00  0.00            
ATOM    694  H   GLY    60      58.770  68.580  65.590  1.00  0.00            
ATOM    695  CA  GLY    60      60.240  69.430  64.340  1.00  0.00            
ATOM    696  HA1 GLY    60      60.760  69.680  65.270  1.00  0.00            
ATOM    697  HA2 GLY    60      60.110  70.280  63.680  1.00  0.00            
ATOM    698  C   GLY    60      61.220  68.610  63.550  1.00  0.00            
ATOM    699  O   GLY    60      60.930  67.450  63.170  1.00  0.00            
ATOM    700  N   PRO    61      62.450  69.070  63.380  1.00  0.00            
ATOM    701  CD  PRO    61      62.900  70.450  63.620  1.00  0.00            
ATOM    702  HD1 PRO    61      63.410  70.510  64.580  1.00  0.00            
ATOM    703  HD2 PRO    61      62.090  71.170  63.580  1.00  0.00            
ATOM    704  CG  PRO    61      63.790  70.920  62.450  1.00  0.00            
ATOM    705  HG1 PRO    61      64.550  71.680  62.650  1.00  0.00            
ATOM    706  HG2 PRO    61      63.320  71.050  61.480  1.00  0.00            
ATOM    707  CB  PRO    61      64.600  69.590  62.350  1.00  0.00            
ATOM    708  HB1 PRO    61      65.420  69.700  63.070  1.00  0.00            
ATOM    709  HB2 PRO    61      65.130  69.420  61.420  1.00  0.00            
ATOM    710  CA  PRO    61      63.620  68.490  62.760  1.00  0.00            
ATOM    711  HA  PRO    61      63.280  68.120  61.790  1.00  0.00            
ATOM    712  C   PRO    61      64.280  67.330  63.580  1.00  0.00            
ATOM    713  O   PRO    61      64.020  67.160  64.760  1.00  0.00            
ATOM    714  N   HYP    62      65.090  66.490  62.860  1.00  0.00            
ATOM    715  CD2 HYP    62      65.320  66.520  61.400  1.00  0.00            
ATOM    716 1HD2 HYP    62      66.300  66.940  61.190  1.00  0.00            
ATOM    717 2HD2 HYP    62      64.600  67.110  60.830  1.00  0.00            
ATOM    718  CG  HYP    62      65.260  65.100  60.900  1.00  0.00            
ATOM    719  HG  HYP    62      65.810  65.000  59.970  1.00  0.00            
ATOM    720  OD1 HYP    62      64.010  64.590  60.690  1.00  0.00            
ATOM    721  HD1 HYP    62      64.070  63.830  60.110  1.00  0.00            
ATOM    722  CB  HYP    62      66.020  64.470  62.050  1.00  0.00            
ATOM    723  HB1 HYP    62      67.080  64.650  61.870  1.00  0.00            
ATOM    724  HB2 HYP    62      65.850  63.390  62.060  1.00  0.00            
ATOM    725  CA  HYP    62      65.580  65.190  63.350  1.00  0.00            
ATOM    726  HA  HYP    62      64.780  64.590  63.790  1.00  0.00            
ATOM    727  C   HYP    62      66.810  65.340  64.290  1.00  0.00            
ATOM    728  O   HYP    62      67.530  66.320  64.330  1.00  0.00            
ATOM    729  N   GLY    63      67.040  64.350  65.070  1.00  0.00            
ATOM    730  H   GLY    63      66.380  63.580  65.010  1.00  0.00            
ATOM    731  CA  GLY    63      68.020  64.260  66.140  1.00  0.00            
ATOM    732  HA1 GLY    63      67.950  63.320  66.690  1.00  0.00            
ATOM    733  HA2 GLY    63      67.960  65.110  66.810  1.00  0.00            
ATOM    734  C   GLY    63      69.440  64.240  65.640  1.00  0.00            
ATOM    735  O   GLY    63      69.760  64.170  64.490  1.00  0.00            
ATOM    736  N   PRO    64      70.380  64.420  66.620  1.00  0.00            
ATOM    737  CD  PRO    64      70.150  64.610  68.040  1.00  0.00            
ATOM    738  HD1 PRO    64      69.430  63.860  68.380  1.00  0.00            
ATOM    739  HD2 PRO    64      69.910  65.630  68.350  1.00  0.00            
ATOM    740  CG  PRO    64      71.530  64.200  68.620  1.00  0.00            
ATOM    741  HG1 PRO    64      71.520  63.110  68.700  1.00  0.00            
ATOM    742  HG2 PRO    64      71.740  64.610  69.610  1.00  0.00            
ATOM    743  CB  PRO    64      72.510  64.650  67.640  1.00  0.00            
ATOM    744  HB1 PRO    64      73.480  64.160  67.720  1.00  0.00            
ATOM    745  HB2 PRO    64      72.490  65.740  67.570  1.00  0.00            
ATOM    746  CA  PRO    64      71.770  64.070  66.380  1.00  0.00            
ATOM    747  HA  PRO    64      71.970  64.720  65.530  1.00  0.00            
ATOM    748  C   PRO    64      72.130  62.590  66.070  1.00  0.00            
ATOM    749  O   PRO    64      71.430  61.660  66.280  1.00  0.00            
ATOM    750  N   HYP    65      73.330  62.370  65.600  1.00  0.00            
ATOM    751  CD2 HYP    65      74.280  63.350  65.090  1.00  0.00            
ATOM    752 1HD2 HYP    65      74.990  63.640  65.860  1.00  0.00            
ATOM    753 2HD2 HYP    65      73.790  64.290  64.830  1.00  0.00            
ATOM    754  CG  HYP    65      75.090  62.630  63.980  1.00  0.00            
ATOM    755  HG  HYP    65      76.060  63.100  63.860  1.00  0.00            
ATOM    756  OD1 HYP    65      74.450  62.460  62.770  1.00  0.00            
ATOM    757  HD1 HYP    65      74.200  63.350  62.500  1.00  0.00            
ATOM    758  CB  HYP    65      75.200  61.260  64.700  1.00  0.00            
ATOM    759  HB1 HYP    65      76.070  61.240  65.360  1.00  0.00            
ATOM    760  HB2 HYP    65      75.380  60.460  64.000  1.00  0.00            
ATOM    761  CA  HYP    65      73.850  61.060  65.420  1.00  0.00            
ATOM    762  HA  HYP    65      73.220  60.540  64.700  1.00  0.00            
ATOM    763  C   HYP    65      74.010  60.220  66.700  1.00  0.00            
ATOM    764  O   HYP    65      74.210  60.810  67.810  1.00  0.00            
ATOM    765  N   GLY    66      73.890  58.910  66.630  1.00  0.00            
ATOM    766  H   GLY    66      73.600  58.450  65.780  1.00  0.00            
ATOM    767  CA  GLY    66      74.110  57.990  67.720  1.00  0.00            
ATOM    768  HA1 GLY    66      73.790  57.020  67.330  1.00  0.00            
ATOM    769  HA2 GLY    66      73.530  58.330  68.580  1.00  0.00            
ATOM    770  C   GLY    66      75.570  57.770  68.140  1.00  0.00            
ATOM    771  O   GLY    66      76.540  58.170  67.430  1.00  0.00            
ATOM    772  N   PRO    67      75.810  57.140  69.290  1.00  0.00            
ATOM    773  CD  PRO    67      74.910  56.590  70.260  1.00  0.00            
ATOM    774  HD1 PRO    67      74.330  55.730  69.920  1.00  0.00            
ATOM    775  HD2 PRO    67      74.270  57.330  70.740  1.00  0.00            
ATOM    776  CG  PRO    67      75.740  55.980  71.370  1.00  0.00            
ATOM    777  HG1 PRO    67      75.860  54.900  71.300  1.00  0.00            
ATOM    778  HG2 PRO    67      75.260  56.060  72.340  1.00  0.00            
ATOM    779  CB  PRO    67      77.100  56.680  71.110  1.00  0.00            
ATOM    780  HB1 PRO    67      77.940  56.130  71.540  1.00  0.00            
ATOM    781  HB2 PRO    67      77.170  57.670  71.560  1.00  0.00            
ATOM    782  CA  PRO    67      77.220  56.940  69.630  1.00  0.00            
ATOM    783  HA  PRO    67      77.830  57.840  69.500  1.00  0.00            
ATOM    784  C   PRO    67      77.930  55.810  68.880  1.00  0.00            
ATOM    785  O   PRO    67      77.250  55.040  68.280  1.00  0.00            
ATOM    786  N   HYP    68      79.270  55.660  69.040  1.00  0.00            
ATOM    787  CD2 HYP    68      80.130  56.480  69.880  1.00  0.00            
ATOM    788 1HD2 HYP    68      80.120  56.050  70.880  1.00  0.00            
ATOM    789 2HD2 HYP    68      79.870  57.540  69.860  1.00  0.00            
ATOM    790  CG  HYP    68      81.470  56.330  69.220  1.00  0.00            
ATOM    791  HG  HYP    68      82.210  56.520  70.000  1.00  0.00            
ATOM    792  OD1 HYP    68      81.760  57.040  68.080  1.00  0.00            
ATOM    793  HD1 HYP    68      81.600  57.980  68.170  1.00  0.00            
ATOM    794  CB  HYP    68      81.470  54.840  68.860  1.00  0.00            
ATOM    795  HB1 HYP    68      81.550  54.330  69.820  1.00  0.00            
ATOM    796  HB2 HYP    68      82.280  54.520  68.210  1.00  0.00            
ATOM    797  CA  HYP    68      80.040  54.610  68.360  1.00  0.00            
ATOM    798  HA  HYP    68      80.140  54.740  67.290  1.00  0.00            
ATOM    799  C   HYP    68      79.650  53.120  68.680  1.00  0.00            
ATOM    800  O   HYP    68      79.320  52.810  69.860  1.00  0.00            
ATOM    801  N   GLY    69      79.750  52.200  67.680  1.00  0.00            
ATOM    802  H   GLY    69      80.020  52.500  66.750  1.00  0.00            
ATOM    803  CA  GLY    69      79.720  50.730  67.870  1.00  0.00            
ATOM    804  HA1 GLY    69      79.960  50.290  66.910  1.00  0.00            
ATOM    805  HA2 GLY    69      78.720  50.500  68.240  1.00  0.00            
ATOM    806  C   GLY    69      80.720  50.350  69.060  1.00  0.00            
ATOM    807  O   GLY    69      81.740  51.060  69.170  1.00  0.00            
ATOM    808  N   PRO    70      80.500  49.240  69.760  1.00  0.00            
ATOM    809  CD  PRO    70      79.400  48.350  69.580  1.00  0.00            
ATOM    810  HD1 PRO    70      79.230  48.130  68.530  1.00  0.00            
ATOM    811  HD2 PRO    70      78.580  48.840  70.110  1.00  0.00            
ATOM    812  CG  PRO    70      79.740  46.970  70.260  1.00  0.00            
ATOM    813  HG1 PRO    70      80.320  46.330  69.600  1.00  0.00            
ATOM    814  HG2 PRO    70      78.930  46.370  70.690  1.00  0.00            
ATOM    815  CB  PRO    70      80.630  47.390  71.410  1.00  0.00            
ATOM    816  HB1 PRO    70      81.280  46.530  71.540  1.00  0.00            
ATOM    817  HB2 PRO    70      80.100  47.790  72.280  1.00  0.00            
ATOM    818  CA  PRO    70      81.370  48.550  70.650  1.00  0.00            
ATOM    819  HA  PRO    70      81.610  49.310  71.390  1.00  0.00            
ATOM    820  C   PRO    70      82.620  48.020  69.950  1.00  0.00            
ATOM    821  O   PRO    70      82.510  47.690  68.760  1.00  0.00            
ATOM    822  N   HYP    71      83.800  47.800  70.620  1.00  0.00            
ATOM    823  CD2 HYP    71      83.980  48.050  72.020  1.00  0.00            
ATOM    824 1HD2 HYP    71      83.540  47.190  72.520  1.00  0.00            
ATOM    825 2HD2 HYP    71      83.630  49.010  72.410  1.00  0.00            
ATOM    826  CG  HYP    71      85.480  47.980  72.280  1.00  0.00            
ATOM    827  HG  HYP    71      85.700  47.680  73.300  1.00  0.00            
ATOM    828  OD1 HYP    71      86.070  49.280  72.070  1.00  0.00            
ATOM    829  HD1 HYP    71      87.020  49.210  72.080  1.00  0.00            
ATOM    830  CB  HYP    71      85.940  47.010  71.200  1.00  0.00            
ATOM    831  HB1 HYP    71      85.880  46.000  71.600  1.00  0.00            
ATOM    832  HB2 HYP    71      86.970  47.200  70.900  1.00  0.00            
ATOM    833  CA  HYP    71      85.010  47.190  70.030  1.00  0.00            
ATOM    834  HA  HYP    71      85.420  47.850  69.260  1.00  0.00            
ATOM    835  C   HYP    71      84.770  45.850  69.320  1.00  0.00            
ATOM    836  O   HYP    71      83.860  45.100  69.700  1.00  0.00            
ATOM    837  N   GLY    72      85.580  45.560  68.300  1.00  0.00            
ATOM    838  H   GLY    72      86.200  46.310  68.040  1.00  0.00            
ATOM    839  CA  GLY    72      85.270  44.440  67.390  1.00  0.00            
ATOM    840  HA1 GLY    72      85.750  44.590  66.420  1.00  0.00            
ATOM    841  HA2 GLY    72      84.190  44.320  67.250  1.00  0.00            
ATOM    842  C   GLY    72      85.740  43.100  67.830  1.00  0.00            
ATOM    843  O   GLY    72      85.880  42.910  69.070  1.00  0.00            
ATOM    844  N   PRO    73      85.920  42.090  66.940  1.00  0.00            
ATOM    845  CD  PRO    73      85.300  42.090  65.670  1.00  0.00            
ATOM    846  HD1 PRO    73      85.950  42.550  64.920  1.00  0.00            
ATOM    847  HD2 PRO    73      84.350  42.600  65.790  1.00  0.00            
ATOM    848  CG  PRO    73      85.080  40.650  65.340  1.00  0.00            
ATOM    849  HG1 PRO    73      85.040  40.460  64.260  1.00  0.00            
ATOM    850  HG2 PRO    73      84.090  40.360  65.690  1.00  0.00            
ATOM    851  CB  PRO    73      86.220  39.930  66.010  1.00  0.00            
ATOM    852  HB1 PRO    73      87.130  40.010  65.420  1.00  0.00            
ATOM    853  HB2 PRO    73      86.020  38.860  66.040  1.00  0.00            
ATOM    854  CA  PRO    73      86.290  40.710  67.330  1.00  0.00            
ATOM    855  HA  PRO    73      85.620  40.220  68.030  1.00  0.00            
ATOM    856  C   PRO    73      87.700  40.410  67.910  1.00  0.00            
ATOM    857  O   PRO    73      88.660  41.100  67.450  1.00  0.00            
ATOM    858  N   HYP    74      87.920  39.410  68.720  1.00  0.00            
ATOM    859  CD2 HYP    74      86.950  38.590  69.450  1.00  0.00            
ATOM    860 1HD2 HYP    74      86.430  37.980  68.710  1.00  0.00            
ATOM    861 2HD2 HYP    74      86.260  39.150  70.080  1.00  0.00            
ATOM    862  CG  HYP    74      87.720  37.750  70.400  1.00  0.00            
ATOM    863  HG  HYP    74      87.300  36.780  70.640  1.00  0.00            
ATOM    864  OD1 HYP    74      87.900  38.320  71.680  1.00  0.00            
ATOM    865  HD1 HYP    74      88.200  37.620  72.270  1.00  0.00            
ATOM    866  CB  HYP    74      89.150  37.620  69.830  1.00  0.00            
ATOM    867  HB1 HYP    74      89.290  36.790  69.140  1.00  0.00            
ATOM    868  HB2 HYP    74      89.930  37.610  70.590  1.00  0.00            
ATOM    869  CA  HYP    74      89.300  38.870  68.950  1.00  0.00            
ATOM    870  HA  HYP    74      89.720  39.540  69.700  1.00  0.00            
ATOM    871  C   HYP    74      90.170  38.650  67.700  1.00  0.00            
ATOM    872  O   HYP    74      89.700  38.360  66.630  1.00  0.00            
ATOM    873  N   GLY    75      91.460  38.750  67.910  1.00  0.00            
ATOM    874  H   GLY    75      91.720  38.980  68.860  1.00  0.00            
ATOM    875  CA  GLY    75      92.470  38.610  66.890  1.00  0.00            
ATOM    876  HA1 GLY    75      93.410  39.030  67.230  1.00  0.00            
ATOM    877  HA2 GLY    75      92.050  39.200  66.080  1.00  0.00            
ATOM    878  C   GLY    75      92.730  37.130  66.470  1.00  0.00            
ATOM    879  O   GLY    75      92.450  36.240  67.310  1.00  0.00            
ATOM    880  N   PRO    76      93.420  36.810  65.290  1.00  0.00            
ATOM    881  CD  PRO    76      93.590  37.780  64.270  1.00  0.00            
ATOM    882  HD1 PRO    76      94.350  38.490  64.590  1.00  0.00            
ATOM    883  HD2 PRO    76      92.690  38.370  64.090  1.00  0.00            
ATOM    884  CG  PRO    76      94.040  37.020  63.020  1.00  0.00            
ATOM    885  HG1 PRO    76      94.990  37.460  62.710  1.00  0.00            
ATOM    886  HG2 PRO    76      93.270  37.200  62.270  1.00  0.00            
ATOM    887  CB  PRO    76      93.990  35.600  63.430  1.00  0.00            
ATOM    888  HB1 PRO    76      94.880  35.060  63.090  1.00  0.00            
ATOM    889  HB2 PRO    76      93.130  35.210  62.890  1.00  0.00            
ATOM    890  CA  PRO    76      93.870  35.510  64.960  1.00  0.00            
ATOM    891  HA  PRO    76      93.150  34.750  65.260  1.00  0.00            
ATOM    892  C   PRO    76      95.180  35.130  65.670  1.00  0.00            
ATOM    893  O   PRO    76      95.970  35.960  66.210  1.00  0.00            
ATOM    894  N   HYP    77      95.510  33.840  65.600  1.00  0.00            
ATOM    895  CD2 HYP    77      94.680  32.710  65.030  1.00  0.00            
ATOM    896 1HD2 HYP    77      94.790  32.640  63.950  1.00  0.00            
ATOM    897 2HD2 HYP    77      93.630  32.750  65.320  1.00  0.00            
ATOM    898  CG  HYP    77      95.310  31.400  65.610  1.00  0.00            
ATOM    899  HG  HYP    77      95.010  30.600  64.930  1.00  0.00            
ATOM    900  OD1 HYP    77      94.750  31.100  66.860  1.00  0.00            
ATOM    901  HD1 HYP    77      94.160  30.360  66.670  1.00  0.00            
ATOM    902  CB  HYP    77      96.790  31.810  65.830  1.00  0.00            
ATOM    903  HB1 HYP    77      97.370  31.620  64.930  1.00  0.00            
ATOM    904  HB2 HYP    77      97.250  31.240  66.630  1.00  0.00            
ATOM    905  CA  HYP    77      96.750  33.290  66.170  1.00  0.00            
ATOM    906  HA  HYP    77      96.640  33.430  67.250  1.00  0.00            
ATOM    907  C   HYP    77      98.030  33.990  65.650  1.00  0.00            
ATOM    908  O   HYP    77      98.170  34.260  64.450  1.00  0.00            
ATOM    909  N   GLY    78      98.940  34.290  66.590  1.00  0.00            
ATOM    910  H   GLY    78      98.760  34.040  67.560  1.00  0.00            
ATOM    911  CA  GLY    78     100.130  35.160  66.430  1.00  0.00            
ATOM    912  HA1 GLY    78     100.630  35.350  67.380  1.00  0.00            
ATOM    913  HA2 GLY    78      99.810  36.120  66.030  1.00  0.00            
ATOM    914  C   GLY    78     101.180  34.610  65.480  1.00  0.00            
ATOM    915  O   GLY    78     101.010  33.560  64.920  1.00  0.00            
ATOM    916  N   PRO    79     102.400  35.230  65.490  1.00  0.00            
ATOM    917  CD  PRO    79     102.690  36.470  66.130  1.00  0.00            
ATOM    918  HD1 PRO    79     102.770  36.250  67.190  1.00  0.00            
ATOM    919  HD2 PRO    79     101.870  37.170  65.940  1.00  0.00            
ATOM    920  CG  PRO    79     103.990  36.960  65.530  1.00  0.00            
ATOM    921  HG1 PRO    79     104.510  37.580  66.250  1.00  0.00            
ATOM    922  HG2 PRO    79     103.800  37.510  64.610  1.00  0.00            
ATOM    923  CB  PRO    79     104.750  35.710  65.190  1.00  0.00            
ATOM    924  HB1 PRO    79     105.130  35.270  66.110  1.00  0.00            
ATOM    925  HB2 PRO    79     105.430  35.890  64.360  1.00  0.00            
ATOM    926  CA  PRO    79     103.580  34.730  64.830  1.00  0.00            
ATOM    927  HA  PRO    79     103.460  34.800  63.750  1.00  0.00            
ATOM    928  C   PRO    79     104.060  33.350  65.210  1.00  0.00            
ATOM    929  O   PRO    79     103.890  32.930  66.370  1.00  0.00            
ATOM    930  N   HYP    80     104.580  32.520  64.280  1.00  0.00            
ATOM    931  CD2 HYP    80     104.590  32.620  62.820  1.00  0.00            
ATOM    932 1HD2 HYP    80     105.650  32.720  62.570  1.00  0.00            
ATOM    933 2HD2 HYP    80     104.020  33.440  62.390  1.00  0.00            
ATOM    934  CG  HYP    80     104.190  31.300  62.330  1.00  0.00            
ATOM    935  HG  HYP    80     104.450  31.120  61.290  1.00  0.00            
ATOM    936  OD1 HYP    80     102.820  31.060  62.520  1.00  0.00            
ATOM    937  HD1 HYP    80     102.630  30.130  62.380  1.00  0.00            
ATOM    938  CB  HYP    80     105.100  30.480  63.290  1.00  0.00            
ATOM    939  HB1 HYP    80     106.130  30.450  62.930  1.00  0.00            
ATOM    940  HB2 HYP    80     104.780  29.430  63.300  1.00  0.00            
ATOM    941  CA  HYP    80     104.880  31.140  64.640  1.00  0.00            
ATOM    942  HA  HYP    80     104.070  30.600  65.140  1.00  0.00            
ATOM    943  C   HYP    80     106.140  31.080  65.510  1.00  0.00            
ATOM    944  O   HYP    80     107.080  31.880  65.390  1.00  0.00            
ATOM    945  N   GLY    81     106.240  30.100  66.400  1.00  0.00            
ATOM    946  H   GLY    81     105.500  29.410  66.470  1.00  0.00            
ATOM    947  CA  GLY    81     107.440  29.870  67.100  1.00  0.00            
ATOM    948  HA1 GLY    81     107.200  29.200  67.930  1.00  0.00            
ATOM    949  HA2 GLY    81     107.900  30.810  67.370  1.00  0.00            
ATOM    950  C   GLY    81     108.430  28.990  66.360  1.00  0.00            
ATOM    951  O   GLY    81     108.060  28.310  65.370  1.00  0.00            
ATOM    952  N   NH2    82     109.740  29.120  66.530  1.00  0.00            
ATOM    953  H1  NH2    82     110.100  29.690  67.280  1.00  0.00            
ATOM    954  H2  NH2    82     110.430  28.650  65.960  1.00  0.00            
ATOM    955  CH3 ACE    83      26.600 103.730  69.830  1.00  0.00            
ATOM    956 1HH3 ACE    83      26.020 103.990  70.710  1.00  0.00            
ATOM    957 2HH3 ACE    83      27.570 104.230  69.860  1.00  0.00            
ATOM    958 3HH3 ACE    83      26.160 104.180  68.950  1.00  0.00            
ATOM    959  C   ACE    83      26.870 102.190  69.680  1.00  0.00            
ATOM    960  O   ACE    83      27.120 101.500  70.700  1.00  0.00            
ATOM    961  N   PRO    84      26.700 101.590  68.490  1.00  0.00            
ATOM    962  CD  PRO    84      26.330 102.270  67.220  1.00  0.00            
ATOM    963  HD1 PRO    84      27.020 102.950  66.720  1.00  0.00            
ATOM    964  HD2 PRO    84      25.490 102.960  67.320  1.00  0.00            
ATOM    965  CG  PRO    84      25.830 101.140  66.330  1.00  0.00            
ATOM    966  HG1 PRO    84      25.930 101.380  65.270  1.00  0.00            
ATOM    967  HG2 PRO    84      24.800 100.840  66.480  1.00  0.00            
ATOM    968  CB  PRO    84      26.760 100.000  66.750  1.00  0.00            
ATOM    969  HB1 PRO    84      27.680 100.180  66.200  1.00  0.00            
ATOM    970  HB2 PRO    84      26.350  99.000  66.600  1.00  0.00            
ATOM    971  CA  PRO    84      27.050 100.170  68.250  1.00  0.00            
ATOM    972  HA  PRO    84      26.370  99.480  68.750  1.00  0.00            
ATOM    973  C   PRO    84      28.460  99.680  68.610  1.00  0.00            
ATOM    974  O   PRO    84      29.320 100.510  68.680  1.00  0.00            
ATOM    975  N   HYP    85      28.750  98.420  69.010  1.00  0.00            
ATOM    976  CD2 HYP    85      27.840  97.250  69.130  1.00  0.00            
ATOM    977 1HD2 HYP    85      27.130  97.220  68.300  1.00  0.00            
ATOM    978 2HD2 HYP    85      27.250  97.300  70.050  1.00  0.00            
ATOM    979  CG  HYP    85      28.720  96.000  69.210  1.00  0.00            
ATOM    980  HG  HYP    85      29.010  95.680  68.210  1.00  0.00            
ATOM    981  OD1 HYP    85      28.080  94.940  69.990  1.00  0.00            
ATOM    982  HD1 HYP    85      28.780  94.330  70.220  1.00  0.00            
ATOM    983  CB  HYP    85      29.920  96.630  69.900  1.00  0.00            
ATOM    984  HB1 HYP    85      30.730  95.900  69.860  1.00  0.00            
ATOM    985  HB2 HYP    85      29.650  96.840  70.930  1.00  0.00            
ATOM    986  CA  HYP    85      30.130  98.040  69.240  1.00  0.00            
ATOM    987  HA  HYP    85      30.620  98.770  69.890  1.00  0.00            
ATOM    988  C   HYP    85      31.030  98.010  67.980  1.00  0.00            
ATOM    989  O   HYP    85      30.600  97.750  66.850  1.00  0.00            
ATOM    990  N   GLY    86      32.330  98.190  68.200  1.00  0.00            
ATOM    991  H   GLY    86      32.570  98.450  69.150  1.00  0.00            
ATOM    992  CA  GLY    86      33.400  98.330  67.120  1.00  0.00            
ATOM    993  HA1 GLY    86      34.340  98.640  67.570  1.00  0.00            
ATOM    994  HA2 GLY    86      32.980  99.130  66.500  1.00  0.00            
ATOM    995  C   GLY    86      33.590  97.020  66.340  1.00  0.00            
ATOM    996  O   GLY    86      33.190  95.960  66.870  1.00  0.00            
ATOM    997  N   PRO    87      34.240  97.010  65.150  1.00  0.00            
ATOM    998  CD  PRO    87      34.610  98.090  64.370  1.00  0.00            
ATOM    999  HD1 PRO    87      35.510  98.510  64.820  1.00  0.00            
ATOM   1000  HD2 PRO    87      33.840  98.850  64.470  1.00  0.00            
ATOM   1001  CG  PRO    87      34.830  97.580  62.910  1.00  0.00            
ATOM   1002  HG1 PRO    87      35.470  98.200  62.280  1.00  0.00            
ATOM   1003  HG2 PRO    87      33.820  97.500  62.500  1.00  0.00            
ATOM   1004  CB  PRO    87      35.490  96.340  63.240  1.00  0.00            
ATOM   1005  HB1 PRO    87      36.510  96.600  63.540  1.00  0.00            
ATOM   1006  HB2 PRO    87      35.660  95.670  62.390  1.00  0.00            
ATOM   1007  CA  PRO    87      34.670  95.790  64.450  1.00  0.00            
ATOM   1008  HA  PRO    87      33.740  95.300  64.170  1.00  0.00            
ATOM   1009  C   PRO    87      35.520  94.830  65.280  1.00  0.00            
ATOM   1010  O   PRO    87      36.280  95.240  66.150  1.00  0.00            
ATOM   1011  N   HYP    88      35.540  93.510  64.970  1.00  0.00            
ATOM   1012  CD2 HYP    88      34.710  92.780  64.100  1.00  0.00            
ATOM   1013 1HD2 HYP    88      34.960  92.990  63.060  1.00  0.00            
ATOM   1014 2HD2 HYP    88      33.670  93.060  64.260  1.00  0.00            
ATOM   1015  CG  HYP    88      34.960  91.300  64.410  1.00  0.00            
ATOM   1016  HG  HYP    88      34.640  90.650  63.600  1.00  0.00            
ATOM   1017  OD1 HYP    88      34.320  90.910  65.640  1.00  0.00            
ATOM   1018  HD1 HYP    88      34.440  89.950  65.640  1.00  0.00            
ATOM   1019  CB  HYP    88      36.450  91.270  64.670  1.00  0.00            
ATOM   1020  HB1 HYP    88      37.000  91.400  63.740  1.00  0.00            
ATOM   1021  HB2 HYP    88      36.770  90.410  65.260  1.00  0.00            
ATOM   1022  CA  HYP    88      36.530  92.570  65.510  1.00  0.00            
ATOM   1023  HA  HYP    88      36.450  92.260  66.550  1.00  0.00            
ATOM   1024  C   HYP    88      37.940  93.120  65.300  1.00  0.00            
ATOM   1025  O   HYP    88      38.170  93.780  64.310  1.00  0.00            
ATOM   1026  N   GLY    89      38.930  92.880  66.220  1.00  0.00            
ATOM   1027  H   GLY    89      38.680  92.310  67.010  1.00  0.00            
ATOM   1028  CA  GLY    89      40.330  93.370  66.290  1.00  0.00            
ATOM   1029  HA1 GLY    89      40.750  93.240  67.280  1.00  0.00            
ATOM   1030  HA2 GLY    89      40.380  94.440  66.080  1.00  0.00            
ATOM   1031  C   GLY    89      41.250  92.720  65.230  1.00  0.00            
ATOM   1032  O   GLY    89      40.750  92.070  64.310  1.00  0.00            
ATOM   1033  N   PRO    90      42.540  92.970  65.200  1.00  0.00            
ATOM   1034  CD  PRO    90      43.130  94.050  65.920  1.00  0.00            
ATOM   1035  HD1 PRO    90      43.300  93.720  66.940  1.00  0.00            
ATOM   1036  HD2 PRO    90      42.430  94.870  66.040  1.00  0.00            
ATOM   1037  CG  PRO    90      44.410  94.490  65.130  1.00  0.00            
ATOM   1038  HG1 PRO    90      45.270  94.800  65.740  1.00  0.00            
ATOM   1039  HG2 PRO    90      44.180  95.190  64.320  1.00  0.00            
ATOM   1040  CB  PRO    90      44.910  93.140  64.490  1.00  0.00            
ATOM   1041  HB1 PRO    90      45.590  92.620  65.170  1.00  0.00            
ATOM   1042  HB2 PRO    90      45.200  93.260  63.450  1.00  0.00            
ATOM   1043  CA  PRO    90      43.550  92.340  64.390  1.00  0.00            
ATOM   1044  HA  PRO    90      43.270  92.460  63.340  1.00  0.00            
ATOM   1045  C   PRO    90      43.690  90.910  64.660  1.00  0.00            
ATOM   1046  O   PRO    90      43.330  90.490  65.740  1.00  0.00            
ATOM   1047  N   HYP    91      44.390  90.180  63.770  1.00  0.00            
ATOM   1048  CD2 HYP    91      44.900  90.530  62.430  1.00  0.00            
ATOM   1049 1HD2 HYP    91      45.890  90.970  62.500  1.00  0.00            
ATOM   1050 2HD2 HYP    91      44.230  91.200  61.900  1.00  0.00            
ATOM   1051  CG  HYP    91      44.910  89.160  61.690  1.00  0.00            
ATOM   1052  HG  HYP    91      45.770  89.270  61.030  1.00  0.00            
ATOM   1053  OD1 HYP    91      43.580  89.030  61.280  1.00  0.00            
ATOM   1054  HD1 HYP    91      43.560  88.500  60.480  1.00  0.00            
ATOM   1055  CB  HYP    91      45.240  88.170  62.760  1.00  0.00            
ATOM   1056  HB1 HYP    91      46.320  88.130  62.900  1.00  0.00            
ATOM   1057  HB2 HYP    91      44.810  87.190  62.570  1.00  0.00            
ATOM   1058  CA  HYP    91      44.600  88.750  64.030  1.00  0.00            
ATOM   1059  HA  HYP    91      43.590  88.350  64.170  1.00  0.00            
ATOM   1060  C   HYP    91      45.340  88.460  65.320  1.00  0.00            
ATOM   1061  O   HYP    91      46.060  89.270  65.800  1.00  0.00            
ATOM   1062  N   GLY    92      45.100  87.290  65.860  1.00  0.00            
ATOM   1063  H   GLY    92      44.240  86.820  65.640  1.00  0.00            
ATOM   1064  CA  GLY    92      45.970  86.810  66.950  1.00  0.00            
ATOM   1065  HA1 GLY    92      45.520  85.870  67.290  1.00  0.00            
ATOM   1066  HA2 GLY    92      46.040  87.480  67.810  1.00  0.00            
ATOM   1067  C   GLY    92      47.360  86.360  66.450  1.00  0.00            
ATOM   1068  O   GLY    92      47.580  86.200  65.220  1.00  0.00            
ATOM   1069  N   PRO    93      48.290  86.220  67.400  1.00  0.00            
ATOM   1070  CD  PRO    93      48.130  86.570  68.770  1.00  0.00            
ATOM   1071  HD1 PRO    93      47.230  86.100  69.190  1.00  0.00            
ATOM   1072  HD2 PRO    93      48.030  87.660  68.810  1.00  0.00            
ATOM   1073  CG  PRO    93      49.400  86.040  69.510  1.00  0.00            
ATOM   1074  HG1 PRO    93      49.260  85.030  69.890  1.00  0.00            
ATOM   1075  HG2 PRO    93      49.800  86.710  70.270  1.00  0.00            
ATOM   1076  CB  PRO    93      50.450  86.010  68.320  1.00  0.00            
ATOM   1077  HB1 PRO    93      51.080  85.180  68.620  1.00  0.00            
ATOM   1078  HB2 PRO    93      51.060  86.910  68.190  1.00  0.00            
ATOM   1079  CA  PRO    93      49.660  85.710  67.050  1.00  0.00            
ATOM   1080  HA  PRO    93      49.990  86.250  66.160  1.00  0.00            
ATOM   1081  C   PRO    93      49.660  84.190  66.870  1.00  0.00            
ATOM   1082  O   PRO    93      48.690  83.570  67.260  1.00  0.00            
ATOM   1083  N   HYP    94      50.690  83.620  66.260  1.00  0.00            
ATOM   1084  CD2 HYP    94      51.830  84.360  65.700  1.00  0.00            
ATOM   1085 1HD2 HYP    94      52.550  84.760  66.420  1.00  0.00            
ATOM   1086 2HD2 HYP    94      51.470  85.210  65.120  1.00  0.00            
ATOM   1087  CG  HYP    94      52.450  83.330  64.740  1.00  0.00            
ATOM   1088  HG  HYP    94      53.500  83.590  64.650  1.00  0.00            
ATOM   1089  OD1 HYP    94      51.690  83.400  63.520  1.00  0.00            
ATOM   1090  HD1 HYP    94      51.570  84.300  63.220  1.00  0.00            
ATOM   1091  CB  HYP    94      52.230  82.010  65.480  1.00  0.00            
ATOM   1092  HB1 HYP    94      52.940  81.950  66.300  1.00  0.00            
ATOM   1093  HB2 HYP    94      52.340  81.150  64.810  1.00  0.00            
ATOM   1094  CA  HYP    94      50.840  82.220  65.990  1.00  0.00            
ATOM   1095  HA  HYP    94      50.120  81.940  65.230  1.00  0.00            
ATOM   1096  C   HYP    94      50.590  81.250  67.150  1.00  0.00            
ATOM   1097  O   HYP    94      50.720  81.710  68.280  1.00  0.00            
ATOM   1098  N   GLY    95      50.520  79.960  66.830  1.00  0.00            
ATOM   1099  H   GLY    95      50.470  79.760  65.840  1.00  0.00            
ATOM   1100  CA  GLY    95      50.440  78.930  67.860  1.00  0.00            
ATOM   1101  HA1 GLY    95      50.030  78.100  67.280  1.00  0.00            
ATOM   1102  HA2 GLY    95      49.690  79.220  68.590  1.00  0.00            
ATOM   1103  C   GLY    95      51.740  78.470  68.530  1.00  0.00            
ATOM   1104  O   GLY    95      52.850  78.930  68.220  1.00  0.00            
ATOM   1105  N   PRO    96      51.610  77.550  69.540  1.00  0.00            
ATOM   1106  CD  PRO    96      50.380  77.280  70.240  1.00  0.00            
ATOM   1107  HD1 PRO    96      49.900  76.470  69.690  1.00  0.00            
ATOM   1108  HD2 PRO    96      49.850  78.210  70.440  1.00  0.00            
ATOM   1109  CG  PRO    96      50.890  76.750  71.550  1.00  0.00            
ATOM   1110  HG1 PRO    96      50.120  76.100  71.980  1.00  0.00            
ATOM   1111  HG2 PRO    96      51.330  77.590  72.090  1.00  0.00            
ATOM   1112  CB  PRO    96      52.190  75.910  71.160  1.00  0.00            
ATOM   1113  HB1 PRO    96      51.980  74.900  70.810  1.00  0.00            
ATOM   1114  HB2 PRO    96      52.910  75.810  71.970  1.00  0.00            
ATOM   1115  CA  PRO    96      52.770  76.850  70.120  1.00  0.00            
ATOM   1116  HA  PRO    96      53.410  77.590  70.610  1.00  0.00            
ATOM   1117  C   PRO    96      53.530  75.960  69.140  1.00  0.00            
ATOM   1118  O   PRO    96      53.010  75.600  68.070  1.00  0.00            
ATOM   1119  N   HYP    97      54.760  75.470  69.450  1.00  0.00            
ATOM   1120  CD2 HYP    97      55.510  75.810  70.620  1.00  0.00            
ATOM   1121 1HD2 HYP    97      55.300  75.180  71.480  1.00  0.00            
ATOM   1122 2HD2 HYP    97      55.350  76.850  70.910  1.00  0.00            
ATOM   1123  CG  HYP    97      56.970  75.550  70.220  1.00  0.00            
ATOM   1124  HG  HYP    97      57.550  75.240  71.090  1.00  0.00            
ATOM   1125  OD1 HYP    97      57.560  76.680  69.570  1.00  0.00            
ATOM   1126  HD1 HYP    97      58.270  77.020  70.120  1.00  0.00            
ATOM   1127  CB  HYP    97      56.900  74.380  69.350  1.00  0.00            
ATOM   1128  HB1 HYP    97      56.920  73.520  70.010  1.00  0.00            
ATOM   1129  HB2 HYP    97      57.720  74.370  68.630  1.00  0.00            
ATOM   1130  CA  HYP    97      55.500  74.520  68.670  1.00  0.00            
ATOM   1131  HA  HYP    97      55.670  74.920  67.680  1.00  0.00            
ATOM   1132  C   HYP    97      54.760  73.180  68.550  1.00  0.00            
ATOM   1133  O   HYP    97      53.970  72.810  69.430  1.00  0.00            
ATOM   1134  N   GLY    98      54.930  72.420  67.450  1.00  0.00            
ATOM   1135  H   GLY    98      55.450  72.740  66.640  1.00  0.00            
ATOM   1136  CA  GLY    98      54.570  71.010  67.360  1.00  0.00            
ATOM   1137  HA1 GLY    98      54.560  70.680  66.320  1.00  0.00            
ATOM   1138  HA2 GLY    98      53.570  70.940  67.780  1.00  0.00            
ATOM   1139  C   GLY    98      55.550  70.120  68.210  1.00  0.00            
ATOM   1140  O   GLY    98      56.590  70.660  68.670  1.00  0.00            
ATOM   1141  N   PRO    99      55.390  68.750  68.300  1.00  0.00            
ATOM   1142  CD  PRO    99      54.110  68.140  67.950  1.00  0.00            
ATOM   1143  HD1 PRO    99      54.110  68.040  66.860  1.00  0.00            
ATOM   1144  HD2 PRO    99      53.370  68.830  68.320  1.00  0.00            
ATOM   1145  CG  PRO    99      54.080  66.830  68.680  1.00  0.00            
ATOM   1146  HG1 PRO    99      53.400  66.130  68.210  1.00  0.00            
ATOM   1147  HG2 PRO    99      53.850  67.010  69.730  1.00  0.00            
ATOM   1148  CB  PRO    99      55.510  66.440  68.770  1.00  0.00            
ATOM   1149  HB1 PRO    99      55.860  66.000  67.830  1.00  0.00            
ATOM   1150  HB2 PRO    99      55.700  65.640  69.490  1.00  0.00            
ATOM   1151  CA  PRO    99      56.160  67.840  69.110  1.00  0.00            
ATOM   1152  HA  PRO    99      56.040  67.970  70.180  1.00  0.00            
ATOM   1153  C   PRO    99      57.600  67.750  68.600  1.00  0.00            
ATOM   1154  O   PRO    99      57.920  68.060  67.440  1.00  0.00            
ATOM   1155  N   HYP   100      58.440  67.170  69.410  1.00  0.00            
ATOM   1156  CD2 HYP   100      58.250  66.880  70.850  1.00  0.00            
ATOM   1157 1HD2 HYP   100      57.690  65.950  70.950  1.00  0.00            
ATOM   1158 2HD2 HYP   100      57.710  67.700  71.320  1.00  0.00            
ATOM   1159  CG  HYP   100      59.620  66.800  71.460  1.00  0.00            
ATOM   1160  HG  HYP   100      59.550  66.010  72.200  1.00  0.00            
ATOM   1161  OD1 HYP   100      60.020  68.000  72.170  1.00  0.00            
ATOM   1162  HD1 HYP   100      60.730  67.670  72.720  1.00  0.00            
ATOM   1163  CB  HYP   100      60.660  66.560  70.350  1.00  0.00            
ATOM   1164  HB1 HYP   100      60.820  65.500  70.190  1.00  0.00            
ATOM   1165  HB2 HYP   100      61.630  67.030  70.550  1.00  0.00            
ATOM   1166  CA  HYP   100      59.890  67.030  69.060  1.00  0.00            
ATOM   1167  HA  HYP   100      60.230  68.040  68.870  1.00  0.00            
ATOM   1168  C   HYP   100      60.030  66.060  67.890  1.00  0.00            
ATOM   1169  O   HYP   100      59.350  65.040  67.680  1.00  0.00            
ATOM   1170  N   GLY   101      61.000  66.380  67.010  1.00  0.00            
ATOM   1171  H   GLY   101      61.670  67.080  67.310  1.00  0.00            
ATOM   1172  CA  GLY   101      61.410  65.600  65.840  1.00  0.00            
ATOM   1173  HA1 GLY   101      62.160  66.140  65.260  1.00  0.00            
ATOM   1174  HA2 GLY   101      60.600  65.440  65.130  1.00  0.00            
ATOM   1175  C   GLY   101      61.890  64.130  66.060  1.00  0.00            
ATOM   1176  O   GLY   101      62.010  63.690  67.250  1.00  0.00            
ATOM   1177  N   PRO   102      62.150  63.360  64.940  1.00  0.00            
ATOM   1178  CD  PRO   102      62.010  63.760  63.590  1.00  0.00            
ATOM   1179  HD1 PRO   102      62.660  64.580  63.290  1.00  0.00            
ATOM   1180  HD2 PRO   102      60.950  63.960  63.410  1.00  0.00            
ATOM   1181  CG  PRO   102      62.480  62.570  62.760  1.00  0.00            
ATOM   1182  HG1 PRO   102      63.530  62.780  62.570  1.00  0.00            
ATOM   1183  HG2 PRO   102      61.980  62.550  61.790  1.00  0.00            
ATOM   1184  CB  PRO   102      62.240  61.370  63.720  1.00  0.00            
ATOM   1185  HB1 PRO   102      63.090  60.740  63.480  1.00  0.00            
ATOM   1186  HB2 PRO   102      61.230  60.980  63.600  1.00  0.00            
ATOM   1187  CA  PRO   102      62.450  61.930  65.110  1.00  0.00            
ATOM   1188  HA  PRO   102      61.700  61.530  65.790  1.00  0.00            
ATOM   1189  C   PRO   102      63.830  61.640  65.600  1.00  0.00            
ATOM   1190  O   PRO   102      64.740  62.460  65.510  1.00  0.00            
ATOM   1191  N   HYP   103      64.110  60.370  66.010  1.00  0.00            
ATOM   1192  CD2 HYP   103      63.230  59.230  66.250  1.00  0.00            
ATOM   1193 1HD2 HYP   103      63.040  58.590  65.390  1.00  0.00            
ATOM   1194 2HD2 HYP   103      62.250  59.600  66.570  1.00  0.00            
ATOM   1195  CG  HYP   103      63.930  58.410  67.350  1.00  0.00            
ATOM   1196  HG  HYP   103      63.670  57.350  67.340  1.00  0.00            
ATOM   1197  OD1 HYP   103      63.670  58.960  68.610  1.00  0.00            
ATOM   1198  HD1 HYP   103      64.230  58.500  69.240  1.00  0.00            
ATOM   1199  CB  HYP   103      65.430  58.560  66.970  1.00  0.00            
ATOM   1200  HB1 HYP   103      65.760  57.790  66.270  1.00  0.00            
ATOM   1201  HB2 HYP   103      66.010  58.520  67.890  1.00  0.00            
ATOM   1202  CA  HYP   103      65.490  59.930  66.320  1.00  0.00            
ATOM   1203  HA  HYP   103      65.710  60.690  67.080  1.00  0.00            
ATOM   1204  C   HYP   103      66.470  60.050  65.170  1.00  0.00            
ATOM   1205  O   HYP   103      66.070  59.810  64.050  1.00  0.00            
ATOM   1206  N   GLY   104      67.670  60.600  65.420  1.00  0.00            
ATOM   1207  H   GLY   104      67.760  60.950  66.360  1.00  0.00            
ATOM   1208  CA  GLY   104      68.670  60.960  64.420  1.00  0.00            
ATOM   1209  HA1 GLY   104      69.380  61.640  64.900  1.00  0.00            
ATOM   1210  HA2 GLY   104      68.220  61.630  63.700  1.00  0.00            
ATOM   1211  C   GLY   104      69.390  59.810  63.670  1.00  0.00            
ATOM   1212  O   GLY   104      68.990  58.600  63.730  1.00  0.00            
ATOM   1213  N   PRO   105      70.450  60.130  62.830  1.00  0.00            
ATOM   1214  CD  PRO   105      70.890  61.460  62.510  1.00  0.00            
ATOM   1215  HD1 PRO   105      71.620  61.710  63.290  1.00  0.00            
ATOM   1216  HD2 PRO   105      70.060  62.150  62.360  1.00  0.00            
ATOM   1217  CG  PRO   105      71.560  61.340  61.180  1.00  0.00            
ATOM   1218  HG1 PRO   105      72.280  62.120  60.940  1.00  0.00            
ATOM   1219  HG2 PRO   105      70.810  61.400  60.390  1.00  0.00            
ATOM   1220  CB  PRO   105      72.150  59.960  61.290  1.00  0.00            
ATOM   1221  HB1 PRO   105      73.060  60.030  61.890  1.00  0.00            
ATOM   1222  HB2 PRO   105      72.360  59.500  60.320  1.00  0.00            
ATOM   1223  CA  PRO   105      71.140  59.140  62.120  1.00  0.00            
ATOM   1224  HA  PRO   105      70.350  58.730  61.500  1.00  0.00            
ATOM   1225  C   PRO   105      71.960  58.090  62.980  1.00  0.00            
ATOM   1226  O   PRO   105      72.410  58.450  64.110  1.00  0.00            
ATOM   1227  N   HYP   106      72.300  56.870  62.400  1.00  0.00            
ATOM   1228  CD2 HYP   106      71.940  56.410  61.120  1.00  0.00            
ATOM   1229 1HD2 HYP   106      72.700  56.660  60.380  1.00  0.00            
ATOM   1230 2HD2 HYP   106      70.960  56.810  60.880  1.00  0.00            
ATOM   1231  CG  HYP   106      71.930  54.910  61.290  1.00  0.00            
ATOM   1232  HG  HYP   106      72.070  54.530  60.280  1.00  0.00            
ATOM   1233  OD1 HYP   106      70.680  54.440  61.770  1.00  0.00            
ATOM   1234  HD1 HYP   106      70.660  53.480  61.820  1.00  0.00            
ATOM   1235  CB  HYP   106      73.210  54.700  62.160  1.00  0.00            
ATOM   1236  HB1 HYP   106      74.020  54.810  61.440  1.00  0.00            
ATOM   1237  HB2 HYP   106      73.330  53.760  62.710  1.00  0.00            
ATOM   1238  CA  HYP   106      73.070  55.880  63.170  1.00  0.00            
ATOM   1239  HA  HYP   106      72.520  55.520  64.040  1.00  0.00            
ATOM   1240  C   HYP   106      74.510  56.420  63.490  1.00  0.00            
ATOM   1241  O   HYP   106      75.050  57.230  62.770  1.00  0.00            
ATOM   1242  N   GLY   107      75.100  55.900  64.540  1.00  0.00            
ATOM   1243  H   GLY   107      74.590  55.200  65.050  1.00  0.00            
ATOM   1244  CA  GLY   107      76.460  56.290  65.030  1.00  0.00            
ATOM   1245  HA1 GLY   107      76.640  56.130  66.100  1.00  0.00            
ATOM   1246  HA2 GLY   107      76.600  57.370  65.010  1.00  0.00            
ATOM   1247  C   GLY   107      77.640  55.660  64.220  1.00  0.00            
ATOM   1248  O   GLY   107      77.410  54.650  63.540  1.00  0.00            
ATOM   1249  N   PRO   108      78.850  56.190  64.390  1.00  0.00            
ATOM   1250  CD  PRO   108      79.150  57.330  65.300  1.00  0.00            
ATOM   1251  HD1 PRO   108      79.200  56.980  66.330  1.00  0.00            
ATOM   1252  HD2 PRO   108      78.440  58.150  65.190  1.00  0.00            
ATOM   1253  CG  PRO   108      80.520  57.840  64.940  1.00  0.00            
ATOM   1254  HG1 PRO   108      81.020  58.370  65.760  1.00  0.00            
ATOM   1255  HG2 PRO   108      80.480  58.470  64.050  1.00  0.00            
ATOM   1256  CB  PRO   108      81.200  56.540  64.500  1.00  0.00            
ATOM   1257  HB1 PRO   108      81.660  56.010  65.340  1.00  0.00            
ATOM   1258  HB2 PRO   108      82.040  56.790  63.850  1.00  0.00            
ATOM   1259  CA  PRO   108      80.110  55.670  63.870  1.00  0.00            
ATOM   1260  HA  PRO   108      80.030  55.790  62.790  1.00  0.00            
ATOM   1261  C   PRO   108      80.430  54.230  64.090  1.00  0.00            
ATOM   1262  O   PRO   108      79.970  53.700  65.080  1.00  0.00            
ATOM   1263  N   HYP   109      81.280  53.550  63.340  1.00  0.00            
ATOM   1264  CD2 HYP   109      81.890  53.910  62.040  1.00  0.00            
ATOM   1265 1HD2 HYP   109      82.940  54.160  62.160  1.00  0.00            
ATOM   1266 2HD2 HYP   109      81.450  54.770  61.540  1.00  0.00            
ATOM   1267  CG  HYP   109      81.800  52.670  61.220  1.00  0.00            
ATOM   1268  HG  HYP   109      82.580  52.580  60.460  1.00  0.00            
ATOM   1269  OD1 HYP   109      80.470  52.340  60.650  1.00  0.00            
ATOM   1270  HD1 HYP   109      80.480  51.390  60.670  1.00  0.00            
ATOM   1271  CB  HYP   109      82.230  51.630  62.320  1.00  0.00            
ATOM   1272  HB1 HYP   109      83.320  51.630  62.400  1.00  0.00            
ATOM   1273  HB2 HYP   109      82.020  50.570  62.180  1.00  0.00            
ATOM   1274  CA  HYP   109      81.640  52.190  63.590  1.00  0.00            
ATOM   1275  HA  HYP   109      80.680  51.720  63.800  1.00  0.00            
ATOM   1276  C   HYP   109      82.550  52.040  64.820  1.00  0.00            
ATOM   1277  O   HYP   109      83.300  52.950  65.170  1.00  0.00            
ATOM   1278  N   GLY   110      82.480  50.890  65.450  1.00  0.00            
ATOM   1279  H   GLY   110      81.750  50.250  65.190  1.00  0.00            
ATOM   1280  CA  GLY   110      83.300  50.500  66.600  1.00  0.00            
ATOM   1281  HA1 GLY   110      82.980  49.550  67.020  1.00  0.00            
ATOM   1282  HA2 GLY   110      83.030  51.250  67.350  1.00  0.00            
ATOM   1283  C   GLY   110      84.830  50.460  66.340  1.00  0.00            
ATOM   1284  O   GLY   110      85.290  50.310  65.230  1.00  0.00            
ATOM   1285  N   PRO   111      85.730  50.570  67.410  1.00  0.00            
ATOM   1286  CD  PRO   111      85.480  51.280  68.660  1.00  0.00            
ATOM   1287  HD1 PRO   111      85.310  50.470  69.370  1.00  0.00            
ATOM   1288  HD2 PRO   111      84.680  51.990  68.480  1.00  0.00            
ATOM   1289  CG  PRO   111      86.810  52.030  68.990  1.00  0.00            
ATOM   1290  HG1 PRO   111      86.930  52.220  70.060  1.00  0.00            
ATOM   1291  HG2 PRO   111      86.890  53.030  68.560  1.00  0.00            
ATOM   1292  CB  PRO   111      87.850  51.050  68.440  1.00  0.00            
ATOM   1293  HB1 PRO   111      88.180  50.310  69.170  1.00  0.00            
ATOM   1294  HB2 PRO   111      88.700  51.690  68.230  1.00  0.00            
ATOM   1295  CA  PRO   111      87.200  50.420  67.200  1.00  0.00            
ATOM   1296  HA  PRO   111      87.440  50.930  66.270  1.00  0.00            
ATOM   1297  C   PRO   111      87.610  48.880  67.050  1.00  0.00            
ATOM   1298  O   PRO   111      86.780  47.920  67.190  1.00  0.00            
ATOM   1299  N   HYP   112      88.950  48.680  66.870  1.00  0.00            
ATOM   1300  CD2 HYP   112      90.030  49.730  66.670  1.00  0.00            
ATOM   1301 1HD2 HYP   112      90.310  50.150  67.640  1.00  0.00            
ATOM   1302 2HD2 HYP   112      89.550  50.450  66.020  1.00  0.00            
ATOM   1303  CG  HYP   112      91.190  49.000  66.050  1.00  0.00            
ATOM   1304  HG  HYP   112      92.080  49.560  66.320  1.00  0.00            
ATOM   1305  OD1 HYP   112      91.080  48.810  64.680  1.00  0.00            
ATOM   1306  HD1 HYP   112      91.780  48.210  64.410  1.00  0.00            
ATOM   1307  CB  HYP   112      91.110  47.690  66.760  1.00  0.00            
ATOM   1308  HB1 HYP   112      91.620  47.830  67.710  1.00  0.00            
ATOM   1309  HB2 HYP   112      91.760  46.920  66.340  1.00  0.00            
ATOM   1310  CA  HYP   112      89.620  47.340  66.860  1.00  0.00            
ATOM   1311  HA  HYP   112      89.290  46.750  66.010  1.00  0.00            
ATOM   1312  C   HYP   112      89.380  46.590  68.160  1.00  0.00            
ATOM   1313  O   HYP   112      89.370  47.100  69.290  1.00  0.00            
ATOM   1314  N   GLY   113      89.110  45.320  68.030  1.00  0.00            
ATOM   1315  H   GLY   113      89.090  45.050  67.060  1.00  0.00            
ATOM   1316  CA  GLY   113      88.830  44.380  69.070  1.00  0.00            
ATOM   1317  HA1 GLY   113      88.360  43.490  68.640  1.00  0.00            
ATOM   1318  HA2 GLY   113      88.080  44.810  69.730  1.00  0.00            
ATOM   1319  C   GLY   113      90.120  43.890  69.760  1.00  0.00            
ATOM   1320  O   GLY   113      91.130  44.520  69.570  1.00  0.00            
ATOM   1321  N   PRO   114      90.040  42.870  70.680  1.00  0.00            
ATOM   1322  CD  PRO   114      88.870  42.320  71.270  1.00  0.00            
ATOM   1323  HD1 PRO   114      88.570  41.460  70.670  1.00  0.00            
ATOM   1324  HD2 PRO   114      88.030  43.020  71.290  1.00  0.00            
ATOM   1325  CG  PRO   114      89.110  42.090  72.750  1.00  0.00            
ATOM   1326  HG1 PRO   114      88.470  41.280  73.090  1.00  0.00            
ATOM   1327  HG2 PRO   114      89.020  42.950  73.410  1.00  0.00            
ATOM   1328  CB  PRO   114      90.450  41.510  72.630  1.00  0.00            
ATOM   1329  HB1 PRO   114      90.420  40.490  72.260  1.00  0.00            
ATOM   1330  HB2 PRO   114      91.010  41.560  73.560  1.00  0.00            
ATOM   1331  CA  PRO   114      91.150  42.430  71.570  1.00  0.00            
ATOM   1332  HA  PRO   114      91.620  43.270  72.070  1.00  0.00            
ATOM   1333  C   PRO   114      92.220  41.590  70.890  1.00  0.00            
ATOM   1334  O   PRO   114      91.920  40.820  69.930  1.00  0.00            
ATOM   1335  N   HYP   115      93.450  41.600  71.370  1.00  0.00            
ATOM   1336  CD2 HYP   115      94.050  42.420  72.390  1.00  0.00            
ATOM   1337 1HD2 HYP   115      93.820  41.910  73.320  1.00  0.00            
ATOM   1338 2HD2 HYP   115      93.640  43.430  72.470  1.00  0.00            
ATOM   1339  CG  HYP   115      95.530  42.610  72.060  1.00  0.00            
ATOM   1340  HG  HYP   115      96.110  42.720  72.980  1.00  0.00            
ATOM   1341  OD1 HYP   115      95.730  43.750  71.220  1.00  0.00            
ATOM   1342  HD1 HYP   115      96.670  43.660  71.040  1.00  0.00            
ATOM   1343  CB  HYP   115      95.770  41.270  71.310  1.00  0.00            
ATOM   1344  HB1 HYP   115      96.070  40.550  72.080  1.00  0.00            
ATOM   1345  HB2 HYP   115      96.610  41.420  70.630  1.00  0.00            
ATOM   1346  CA  HYP   115      94.450  40.830  70.690  1.00  0.00            
ATOM   1347  HA  HYP   115      94.390  41.120  69.640  1.00  0.00            
ATOM   1348  C   HYP   115      94.270  39.350  70.640  1.00  0.00            
ATOM   1349  O   HYP   115      93.720  38.840  71.570  1.00  0.00            
ATOM   1350  N   GLY   116      94.850  38.790  69.650  1.00  0.00            
ATOM   1351  H   GLY   116      95.340  39.370  68.980  1.00  0.00            
ATOM   1352  CA  GLY   116      94.750  37.350  69.360  1.00  0.00            
ATOM   1353  HA1 GLY   116      95.270  37.170  68.420  1.00  0.00            
ATOM   1354  HA2 GLY   116      93.690  37.110  69.380  1.00  0.00            
ATOM   1355  C   GLY   116      95.310  36.370  70.380  1.00  0.00            
ATOM   1356  O   GLY   116      96.090  36.870  71.180  1.00  0.00            
ATOM   1357  N   PRO   117      94.980  35.100  70.260  1.00  0.00            
ATOM   1358  CD  PRO   117      93.930  34.490  69.430  1.00  0.00            
ATOM   1359  HD1 PRO   117      94.020  34.710  68.370  1.00  0.00            
ATOM   1360  HD2 PRO   117      92.930  34.660  69.840  1.00  0.00            
ATOM   1361  CG  PRO   117      94.250  33.010  69.490  1.00  0.00            
ATOM   1362  HG1 PRO   117      95.080  32.790  68.810  1.00  0.00            
ATOM   1363  HG2 PRO   117      93.370  32.380  69.390  1.00  0.00            
ATOM   1364  CB  PRO   117      94.770  32.870  70.940  1.00  0.00            
ATOM   1365  HB1 PRO   117      95.360  31.970  71.130  1.00  0.00            
ATOM   1366  HB2 PRO   117      93.950  32.970  71.650  1.00  0.00            
ATOM   1367  CA  PRO   117      95.640  34.100  71.090  1.00  0.00            
ATOM   1368  HA  PRO   117      95.650  34.400  72.140  1.00  0.00            
ATOM   1369  C   PRO   117      97.090  33.890  70.580  1.00  0.00            
ATOM   1370  O   PRO   117      97.400  34.180  69.430  1.00  0.00            
ATOM   1371  N   HYP   118      97.930  33.180  71.310  1.00  0.00            
ATOM   1372  CD2 HYP   118      97.790  32.680  72.660  1.00  0.00            
ATOM   1373 1HD2 HYP   118      97.280  31.710  72.680  1.00  0.00            
ATOM   1374 2HD2 HYP   118      97.120  33.270  73.280  1.00  0.00            
ATOM   1375  CG  HYP   118      99.210  32.680  73.250  1.00  0.00            
ATOM   1376  HG  HYP   118      99.360  31.960  74.060  1.00  0.00            
ATOM   1377  OD1 HYP   118      99.600  33.970  73.740  1.00  0.00            
ATOM   1378  HD1 HYP   118      99.260  34.060  74.630  1.00  0.00            
ATOM   1379  CB  HYP   118     100.010  32.290  72.030  1.00  0.00            
ATOM   1380  HB1 HYP   118      99.880  31.210  71.930  1.00  0.00            
ATOM   1381  HB2 HYP   118     101.050  32.560  72.180  1.00  0.00            
ATOM   1382  CA  HYP   118      99.310  32.940  70.870  1.00  0.00            
ATOM   1383  HA  HYP   118      99.760  33.900  70.610  1.00  0.00            
ATOM   1384  C   HYP   118      99.340  32.030  69.590  1.00  0.00            
ATOM   1385  O   HYP   118      98.520  31.190  69.370  1.00  0.00            
ATOM   1386  N   GLY   119     100.360  32.290  68.740  1.00  0.00            
ATOM   1387  H   GLY   119     101.090  32.920  69.010  1.00  0.00            
ATOM   1388  CA  GLY   119     100.540  31.530  67.450  1.00  0.00            
ATOM   1389  HA1 GLY   119     101.230  32.090  66.820  1.00  0.00            
ATOM   1390  HA2 GLY   119      99.580  31.450  66.950  1.00  0.00            
ATOM   1391  C   GLY   119     100.940  30.080  67.620  1.00  0.00            
ATOM   1392  O   GLY   119     101.080  29.700  68.750  1.00  0.00            
ATOM   1393  N   PRO   120     101.220  29.330  66.560  1.00  0.00            
ATOM   1394  CD  PRO   120     101.010  29.650  65.170  1.00  0.00            
ATOM   1395  HD1 PRO   120     101.660  30.520  65.030  1.00  0.00            
ATOM   1396  HD2 PRO   120      99.960  29.870  64.980  1.00  0.00            
ATOM   1397  CG  PRO   120     101.420  28.400  64.370  1.00  0.00            
ATOM   1398  HG1 PRO   120     102.470  28.460  64.080  1.00  0.00            
ATOM   1399  HG2 PRO   120     100.690  28.320  63.570  1.00  0.00            
ATOM   1400  CB  PRO   120     101.140  27.290  65.440  1.00  0.00            
ATOM   1401  HB1 PRO   120     101.600  26.350  65.150  1.00  0.00            
ATOM   1402  HB2 PRO   120     100.050  27.220  65.500  1.00  0.00            
ATOM   1403  CA  PRO   120     101.590  27.930  66.700  1.00  0.00            
ATOM   1404  HA  PRO   120     101.090  27.590  67.600  1.00  0.00            
ATOM   1405  C   PRO   120     103.060  27.630  66.850  1.00  0.00            
ATOM   1406  O   PRO   120     103.890  28.460  66.570  1.00  0.00            
ATOM   1407  N   HYP   121     103.350  26.430  67.310  1.00  0.00            
ATOM   1408  CD2 HYP   121     102.450  25.440  67.850  1.00  0.00            
ATOM   1409 1HD2 HYP   121     102.070  24.750  67.100  1.00  0.00            
ATOM   1410 2HD2 HYP   121     101.620  25.930  68.370  1.00  0.00            
ATOM   1411  CG  HYP   121     103.300  24.630  68.850  1.00  0.00            
ATOM   1412  HG  HYP   121     102.970  23.590  68.920  1.00  0.00            
ATOM   1413  OD1 HYP   121     103.430  25.200  70.070  1.00  0.00            
ATOM   1414  HD1 HYP   121     102.850  25.970  70.150  1.00  0.00            
ATOM   1415  CB  HYP   121     104.640  24.610  68.190  1.00  0.00            
ATOM   1416  HB1 HYP   121     104.580  23.790  67.470  1.00  0.00            
ATOM   1417  HB2 HYP   121     105.490  24.450  68.850  1.00  0.00            
ATOM   1418  CA  HYP   121     104.750  26.000  67.600  1.00  0.00            
ATOM   1419  HA  HYP   121     105.230  26.660  68.320  1.00  0.00            
ATOM   1420  C   HYP   121     105.780  25.990  66.430  1.00  0.00            
ATOM   1421  O   HYP   121     107.010  25.960  66.710  1.00  0.00            
ATOM   1422  N   GLY   122     105.330  26.060  65.140  1.00  0.00            
ATOM   1423  H   GLY   122     104.350  26.110  64.920  1.00  0.00            
ATOM   1424  CA  GLY   122     106.180  25.920  63.920  1.00  0.00            
ATOM   1425  HA1 GLY   122     106.520  24.900  63.710  1.00  0.00            
ATOM   1426  HA2 GLY   122     107.050  26.570  64.040  1.00  0.00            
ATOM   1427  C   GLY   122     105.550  26.450  62.660  1.00  0.00            
ATOM   1428  O   GLY   122     104.340  26.620  62.700  1.00  0.00            
ATOM   1429  N   NH2   123     106.250  26.650  61.570  1.00  0.00            
ATOM   1430  H1  NH2   123     107.250  26.500  61.610  1.00  0.00            
ATOM   1431  H2  NH2   123     105.860  26.690  60.640  1.00  0.00            
TER
