# Supplementary material for: A solution structure analysis reveals a bent collagen triple helix in the complement activation recognition molecule mannan-binding lectin
Source: J Biol Chem. 2022 Dec 15;299(2):102799. doi: 10.1016/j.jbc.2022.102799 (PMC9898670; doi:10.1016/j.jbc.2022.102799)
Supplement: top10-pog13 [file mmc8.zip › 4-POG13_3914.pdb]

ATOM      1  CH3 ACE     1      38.350 120.010  67.940  1.00  0.00            
ATOM      2 1HH3 ACE     1      38.430 120.620  68.840  1.00  0.00            
ATOM      3 2HH3 ACE     1      38.550 120.700  67.120  1.00  0.00            
ATOM      4 3HH3 ACE     1      37.390 119.500  67.850  1.00  0.00            
ATOM      5  C   ACE     1      39.470 119.060  68.100  1.00  0.00            
ATOM      6  O   ACE     1      40.400 119.060  67.300  1.00  0.00            
ATOM      7  N   PRO     2      39.440 118.180  69.110  1.00  0.00            
ATOM      8  CD  PRO     2      38.360 118.200  70.130  1.00  0.00            
ATOM      9  HD1 PRO     2      37.340 118.020  69.770  1.00  0.00            
ATOM     10  HD2 PRO     2      38.470 119.130  70.690  1.00  0.00            
ATOM     11  CG  PRO     2      38.670 117.030  71.030  1.00  0.00            
ATOM     12  HG1 PRO     2      38.250 116.140  70.590  1.00  0.00            
ATOM     13  HG2 PRO     2      38.210 117.280  71.990  1.00  0.00            
ATOM     14  CB  PRO     2      40.250 117.020  71.000  1.00  0.00            
ATOM     15  HB1 PRO     2      40.670 116.060  71.330  1.00  0.00            
ATOM     16  HB2 PRO     2      40.630 117.850  71.590  1.00  0.00            
ATOM     17  CA  PRO     2      40.460 117.220  69.500  1.00  0.00            
ATOM     18  HA  PRO     2      41.460 117.650  69.390  1.00  0.00            
ATOM     19  C   PRO     2      40.430 115.910  68.690  1.00  0.00            
ATOM     20  O   PRO     2      39.420 115.710  67.950  1.00  0.00            
ATOM     21  N   HYP     3      41.440 115.000  68.800  1.00  0.00            
ATOM     22  CD2 HYP     3      42.790 115.110  69.380  1.00  0.00            
ATOM     23 1HD2 HYP     3      42.830 114.370  70.180  1.00  0.00            
ATOM     24 2HD2 HYP     3      43.170 116.030  69.830  1.00  0.00            
ATOM     25  CG  HYP     3      43.600 114.670  68.200  1.00  0.00            
ATOM     26  HG  HYP     3      44.610 114.380  68.500  1.00  0.00            
ATOM     27  OD1 HYP     3      43.610 115.580  67.170  1.00  0.00            
ATOM     28  HD1 HYP     3      43.840 115.080  66.390  1.00  0.00            
ATOM     29  CB  HYP     3      42.920 113.360  67.790  1.00  0.00            
ATOM     30  HB1 HYP     3      43.210 112.620  68.530  1.00  0.00            
ATOM     31  HB2 HYP     3      43.000 112.950  66.780  1.00  0.00            
ATOM     32  CA  HYP     3      41.420 113.790  67.870  1.00  0.00            
ATOM     33  HA  HYP     3      41.210 114.120  66.860  1.00  0.00            
ATOM     34  C   HYP     3      40.500 112.690  68.400  1.00  0.00            
ATOM     35  O   HYP     3      39.850 112.710  69.440  1.00  0.00            
ATOM     36  N   GLY     4      40.170 111.720  67.490  1.00  0.00            
ATOM     37  H   GLY     4      40.420 111.840  66.520  1.00  0.00            
ATOM     38  CA  GLY     4      39.220 110.670  67.830  1.00  0.00            
ATOM     39  HA1 GLY     4      38.950 110.160  66.910  1.00  0.00            
ATOM     40  HA2 GLY     4      38.370 111.150  68.310  1.00  0.00            
ATOM     41  C   GLY     4      39.650 109.560  68.780  1.00  0.00            
ATOM     42  O   GLY     4      40.770 109.640  69.290  1.00  0.00            
ATOM     43  N   PRO     5      38.810 108.560  69.060  1.00  0.00            
ATOM     44  CD  PRO     5      37.300 108.610  68.850  1.00  0.00            
ATOM     45  HD1 PRO     5      36.980 108.090  67.950  1.00  0.00            
ATOM     46  HD2 PRO     5      36.950 109.640  68.910  1.00  0.00            
ATOM     47  CG  PRO     5      36.780 107.890  70.030  1.00  0.00            
ATOM     48  HG1 PRO     5      35.810 107.420  69.860  1.00  0.00            
ATOM     49  HG2 PRO     5      36.670 108.490  70.940  1.00  0.00            
ATOM     50  CB  PRO     5      37.870 106.870  70.260  1.00  0.00            
ATOM     51  HB1 PRO     5      37.800 105.850  69.880  1.00  0.00            
ATOM     52  HB2 PRO     5      37.870 106.670  71.330  1.00  0.00            
ATOM     53  CA  PRO     5      39.210 107.450  69.890  1.00  0.00            
ATOM     54  HA  PRO     5      39.530 107.900  70.840  1.00  0.00            
ATOM     55  C   PRO     5      40.320 106.600  69.270  1.00  0.00            
ATOM     56  O   PRO     5      40.290 106.520  68.080  1.00  0.00            
ATOM     57  N   HYP     6      41.120 105.860  70.010  1.00  0.00            
ATOM     58  CD2 HYP     6      41.160 105.890  71.520  1.00  0.00            
ATOM     59 1HD2 HYP     6      40.250 106.040  72.090  1.00  0.00            
ATOM     60 2HD2 HYP     6      41.960 106.600  71.730  1.00  0.00            
ATOM     61  CG  HYP     6      41.760 104.490  71.890  1.00  0.00            
ATOM     62  HG  HYP     6      41.020 103.710  71.730  1.00  0.00            
ATOM     63  OD1 HYP     6      42.300 104.520  73.220  1.00  0.00            
ATOM     64  HD1 HYP     6      42.900 103.780  73.290  1.00  0.00            
ATOM     65  CB  HYP     6      42.800 104.240  70.790  1.00  0.00            
ATOM     66  HB1 HYP     6      43.120 103.210  70.640  1.00  0.00            
ATOM     67  HB2 HYP     6      43.690 104.830  71.030  1.00  0.00            
ATOM     68  CA  HYP     6      42.100 104.820  69.540  1.00  0.00            
ATOM     69  HA  HYP     6      42.860 105.370  68.990  1.00  0.00            
ATOM     70  C   HYP     6      41.450 103.720  68.670  1.00  0.00            
ATOM     71  O   HYP     6      40.320 103.320  68.890  1.00  0.00            
ATOM     72  N   GLY     7      42.210 103.240  67.730  1.00  0.00            
ATOM     73  H   GLY     7      43.150 103.540  67.520  1.00  0.00            
ATOM     74  CA  GLY     7      41.860 102.220  66.750  1.00  0.00            
ATOM     75  HA1 GLY     7      42.550 102.300  65.910  1.00  0.00            
ATOM     76  HA2 GLY     7      40.830 102.290  66.400  1.00  0.00            
ATOM     77  C   GLY     7      42.010 100.850  67.300  1.00  0.00            
ATOM     78  O   GLY     7      42.580 100.650  68.340  1.00  0.00            
ATOM     79  N   PRO     8      41.350  99.870  66.580  1.00  0.00            
ATOM     80  CD  PRO     8      40.520  99.970  65.330  1.00  0.00            
ATOM     81  HD1 PRO     8      41.130 100.300  64.490  1.00  0.00            
ATOM     82  HD2 PRO     8      39.710 100.680  65.460  1.00  0.00            
ATOM     83  CG  PRO     8      39.850  98.680  65.120  1.00  0.00            
ATOM     84  HG1 PRO     8      40.500  98.120  64.440  1.00  0.00            
ATOM     85  HG2 PRO     8      38.890  98.950  64.660  1.00  0.00            
ATOM     86  CB  PRO     8      39.860  98.030  66.520  1.00  0.00            
ATOM     87  HB1 PRO     8      39.840  96.950  66.400  1.00  0.00            
ATOM     88  HB2 PRO     8      39.100  98.480  67.160  1.00  0.00            
ATOM     89  CA  PRO     8      41.250  98.480  67.070  1.00  0.00            
ATOM     90  HA  PRO     8      41.180  98.500  68.160  1.00  0.00            
ATOM     91  C   PRO     8      42.470  97.600  66.730  1.00  0.00            
ATOM     92  O   PRO     8      43.320  98.010  65.960  1.00  0.00            
ATOM     93  N   HYP     9      42.590  96.360  67.340  1.00  0.00            
ATOM     94  CD2 HYP     9      41.740  95.800  68.280  1.00  0.00            
ATOM     95 1HD2 HYP     9      41.010  95.160  67.780  1.00  0.00            
ATOM     96 2HD2 HYP     9      41.270  96.550  68.930  1.00  0.00            
ATOM     97  CG  HYP     9      42.610  94.970  69.250  1.00  0.00            
ATOM     98  HG  HYP     9      41.950  94.210  69.650  1.00  0.00            
ATOM     99  OD1 HYP     9      42.990  95.800  70.290  1.00  0.00            
ATOM    100  HD1 HYP     9      43.510  95.250  70.870  1.00  0.00            
ATOM    101  CB  HYP     9      43.640  94.440  68.290  1.00  0.00            
ATOM    102  HB1 HYP     9      43.350  93.490  67.820  1.00  0.00            
ATOM    103  HB2 HYP     9      44.590  94.270  68.810  1.00  0.00            
ATOM    104  CA  HYP     9      43.790  95.560  67.270  1.00  0.00            
ATOM    105  HA  HYP     9      44.620  96.170  67.620  1.00  0.00            
ATOM    106  C   HYP     9      44.110  95.020  65.920  1.00  0.00            
ATOM    107  O   HYP     9      43.260  94.870  65.110  1.00  0.00            
ATOM    108  N   GLY    10      45.390  94.640  65.730  1.00  0.00            
ATOM    109  H   GLY    10      46.070  94.960  66.400  1.00  0.00            
ATOM    110  CA  GLY    10      45.770  94.000  64.450  1.00  0.00            
ATOM    111  HA1 GLY    10      46.840  94.150  64.300  1.00  0.00            
ATOM    112  HA2 GLY    10      45.240  94.550  63.670  1.00  0.00            
ATOM    113  C   GLY    10      45.400  92.570  64.170  1.00  0.00            
ATOM    114  O   GLY    10      45.020  91.830  65.120  1.00  0.00            
ATOM    115  N   PRO    11      45.650  92.010  62.950  1.00  0.00            
ATOM    116  CD  PRO    11      46.140  92.750  61.800  1.00  0.00            
ATOM    117  HD1 PRO    11      47.020  93.310  62.130  1.00  0.00            
ATOM    118  HD2 PRO    11      45.420  93.480  61.420  1.00  0.00            
ATOM    119  CG  PRO    11      46.330  91.670  60.670  1.00  0.00            
ATOM    120  HG1 PRO    11      47.360  91.330  60.720  1.00  0.00            
ATOM    121  HG2 PRO    11      46.250  92.170  59.700  1.00  0.00            
ATOM    122  CB  PRO    11      45.340  90.600  61.050  1.00  0.00            
ATOM    123  HB1 PRO    11      45.560  89.610  60.650  1.00  0.00            
ATOM    124  HB2 PRO    11      44.340  90.920  60.760  1.00  0.00            
ATOM    125  CA  PRO    11      45.420  90.640  62.560  1.00  0.00            
ATOM    126  HA  PRO    11      44.480  90.300  63.000  1.00  0.00            
ATOM    127  C   PRO    11      46.540  89.630  62.990  1.00  0.00            
ATOM    128  O   PRO    11      47.720  90.130  63.060  1.00  0.00            
ATOM    129  N   HYP    12      46.250  88.340  63.220  1.00  0.00            
ATOM    130  CD2 HYP    12      44.980  87.640  63.280  1.00  0.00            
ATOM    131 1HD2 HYP    12      44.640  87.220  62.330  1.00  0.00            
ATOM    132 2HD2 HYP    12      44.170  88.220  63.740  1.00  0.00            
ATOM    133  CG  HYP    12      45.220  86.430  64.200  1.00  0.00            
ATOM    134  HG  HYP    12      44.540  85.630  63.890  1.00  0.00            
ATOM    135  OD1 HYP    12      44.980  86.760  65.550  1.00  0.00            
ATOM    136  HD1 HYP    12      45.040  86.000  66.130  1.00  0.00            
ATOM    137  CB  HYP    12      46.650  86.000  63.870  1.00  0.00            
ATOM    138  HB1 HYP    12      46.620  85.440  62.930  1.00  0.00            
ATOM    139  HB2 HYP    12      47.080  85.380  64.650  1.00  0.00            
ATOM    140  CA  HYP    12      47.260  87.370  63.730  1.00  0.00            
ATOM    141  HA  HYP    12      47.560  87.650  64.740  1.00  0.00            
ATOM    142  C   HYP    12      48.500  87.400  62.850  1.00  0.00            
ATOM    143  O   HYP    12      48.400  87.660  61.630  1.00  0.00            
ATOM    144  N   GLY    13      49.700  87.070  63.400  1.00  0.00            
ATOM    145  H   GLY    13      49.660  86.870  64.390  1.00  0.00            
ATOM    146  CA  GLY    13      50.950  86.890  62.680  1.00  0.00            
ATOM    147  HA1 GLY    13      51.680  86.960  63.480  1.00  0.00            
ATOM    148  HA2 GLY    13      51.110  87.750  62.020  1.00  0.00            
ATOM    149  C   GLY    13      51.110  85.590  61.860  1.00  0.00            
ATOM    150  O   GLY    13      50.290  84.660  62.030  1.00  0.00            
ATOM    151  N   PRO    14      52.220  85.410  61.010  1.00  0.00            
ATOM    152  CD  PRO    14      53.110  86.510  60.580  1.00  0.00            
ATOM    153  HD1 PRO    14      53.620  86.980  61.420  1.00  0.00            
ATOM    154  HD2 PRO    14      52.750  87.230  59.850  1.00  0.00            
ATOM    155  CG  PRO    14      54.150  85.740  59.760  1.00  0.00            
ATOM    156  HG1 PRO    14      54.900  85.460  60.490  1.00  0.00            
ATOM    157  HG2 PRO    14      54.540  86.260  58.880  1.00  0.00            
ATOM    158  CB  PRO    14      53.430  84.510  59.170  1.00  0.00            
ATOM    159  HB1 PRO    14      54.190  83.770  58.940  1.00  0.00            
ATOM    160  HB2 PRO    14      52.790  84.730  58.320  1.00  0.00            
ATOM    161  CA  PRO    14      52.570  84.150  60.350  1.00  0.00            
ATOM    162  HA  PRO    14      51.670  83.670  59.950  1.00  0.00            
ATOM    163  C   PRO    14      53.130  82.960  61.210  1.00  0.00            
ATOM    164  O   PRO    14      53.730  83.190  62.270  1.00  0.00            
ATOM    165  N   HYP    15      53.150  81.700  60.680  1.00  0.00            
ATOM    166  CD2 HYP    15      52.180  81.190  59.650  1.00  0.00            
ATOM    167 1HD2 HYP    15      52.690  81.380  58.700  1.00  0.00            
ATOM    168 2HD2 HYP    15      51.210  81.670  59.520  1.00  0.00            
ATOM    169  CG  HYP    15      52.080  79.680  59.910  1.00  0.00            
ATOM    170  HG  HYP    15      51.810  79.200  58.970  1.00  0.00            
ATOM    171  OD1 HYP    15      51.140  79.330  60.980  1.00  0.00            
ATOM    172  HD1 HYP    15      50.210  79.460  60.780  1.00  0.00            
ATOM    173  CB  HYP    15      53.430  79.340  60.490  1.00  0.00            
ATOM    174  HB1 HYP    15      54.140  79.410  59.660  1.00  0.00            
ATOM    175  HB2 HYP    15      53.460  78.380  61.000  1.00  0.00            
ATOM    176  CA  HYP    15      53.690  80.530  61.390  1.00  0.00            
ATOM    177  HA  HYP    15      53.150  80.500  62.340  1.00  0.00            
ATOM    178  C   HYP    15      55.200  80.640  61.670  1.00  0.00            
ATOM    179  O   HYP    15      55.920  81.350  61.030  1.00  0.00            
ATOM    180  N   GLY    16      55.610  79.800  62.690  1.00  0.00            
ATOM    181  H   GLY    16      54.920  79.240  63.170  1.00  0.00            
ATOM    182  CA  GLY    16      56.920  79.860  63.160  1.00  0.00            
ATOM    183  HA1 GLY    16      57.000  79.400  64.140  1.00  0.00            
ATOM    184  HA2 GLY    16      57.120  80.910  63.380  1.00  0.00            
ATOM    185  C   GLY    16      57.980  79.310  62.150  1.00  0.00            
ATOM    186  O   GLY    16      57.640  78.590  61.170  1.00  0.00            
ATOM    187  N   PRO    17      59.250  79.570  62.430  1.00  0.00            
ATOM    188  CD  PRO    17      59.710  80.760  63.140  1.00  0.00            
ATOM    189  HD1 PRO    17      59.830  80.510  64.190  1.00  0.00            
ATOM    190  HD2 PRO    17      59.130  81.680  63.020  1.00  0.00            
ATOM    191  CG  PRO    17      61.060  81.040  62.500  1.00  0.00            
ATOM    192  HG1 PRO    17      61.710  81.400  63.300  1.00  0.00            
ATOM    193  HG2 PRO    17      60.980  81.710  61.650  1.00  0.00            
ATOM    194  CB  PRO    17      61.580  79.680  62.110  1.00  0.00            
ATOM    195  HB1 PRO    17      62.020  79.220  63.000  1.00  0.00            
ATOM    196  HB2 PRO    17      62.330  79.760  61.320  1.00  0.00            
ATOM    197  CA  PRO    17      60.360  78.920  61.730  1.00  0.00            
ATOM    198  HA  PRO    17      60.160  79.080  60.670  1.00  0.00            
ATOM    199  C   PRO    17      60.330  77.410  62.240  1.00  0.00            
ATOM    200  O   PRO    17      59.750  77.110  63.310  1.00  0.00            
ATOM    201  N   HYP    18      61.020  76.500  61.570  1.00  0.00            
ATOM    202  CD2 HYP    18      61.560  76.760  60.270  1.00  0.00            
ATOM    203 1HD2 HYP    18      62.540  77.210  60.390  1.00  0.00            
ATOM    204 2HD2 HYP    18      60.940  77.490  59.730  1.00  0.00            
ATOM    205  CG  HYP    18      61.650  75.420  59.600  1.00  0.00            
ATOM    206  HG  HYP    18      62.460  75.530  58.870  1.00  0.00            
ATOM    207  OD1 HYP    18      60.510  74.860  59.020  1.00  0.00            
ATOM    208  HD1 HYP    18      60.130  75.450  58.360  1.00  0.00            
ATOM    209  CB  HYP    18      62.000  74.480  60.780  1.00  0.00            
ATOM    210  HB1 HYP    18      63.080  74.490  60.930  1.00  0.00            
ATOM    211  HB2 HYP    18      61.590  73.490  60.600  1.00  0.00            
ATOM    212  CA  HYP    18      61.250  75.140  61.880  1.00  0.00            
ATOM    213  HA  HYP    18      60.300  74.630  62.060  1.00  0.00            
ATOM    214  C   HYP    18      62.100  75.020  63.170  1.00  0.00            
ATOM    215  O   HYP    18      63.010  75.780  63.500  1.00  0.00            
ATOM    216  N   GLY    19      61.830  73.970  63.930  1.00  0.00            
ATOM    217  H   GLY    19      61.020  73.430  63.650  1.00  0.00            
ATOM    218  CA  GLY    19      62.690  73.570  65.060  1.00  0.00            
ATOM    219  HA1 GLY    19      62.160  72.880  65.720  1.00  0.00            
ATOM    220  HA2 GLY    19      62.820  74.430  65.710  1.00  0.00            
ATOM    221  C   GLY    19      64.070  73.060  64.600  1.00  0.00            
ATOM    222  O   GLY    19      64.340  72.850  63.400  1.00  0.00            
ATOM    223  N   PRO    20      64.980  72.810  65.530  1.00  0.00            
ATOM    224  CD  PRO    20      64.850  73.290  66.930  1.00  0.00            
ATOM    225  HD1 PRO    20      64.320  72.570  67.550  1.00  0.00            
ATOM    226  HD2 PRO    20      64.350  74.260  66.920  1.00  0.00            
ATOM    227  CG  PRO    20      66.330  73.590  67.400  1.00  0.00            
ATOM    228  HG1 PRO    20      66.440  73.740  68.470  1.00  0.00            
ATOM    229  HG2 PRO    20      66.630  74.530  66.940  1.00  0.00            
ATOM    230  CB  PRO    20      67.060  72.350  66.760  1.00  0.00            
ATOM    231  HB1 PRO    20      66.790  71.550  67.440  1.00  0.00            
ATOM    232  HB2 PRO    20      68.130  72.440  66.620  1.00  0.00            
ATOM    233  CA  PRO    20      66.320  72.150  65.400  1.00  0.00            
ATOM    234  HA  PRO    20      66.730  72.780  64.610  1.00  0.00            
ATOM    235  C   PRO    20      66.260  70.650  65.140  1.00  0.00            
ATOM    236  O   PRO    20      65.200  70.010  65.220  1.00  0.00            
ATOM    237  N   HYP    21      67.410  70.000  64.720  1.00  0.00            
ATOM    238  CD2 HYP    21      68.580  70.590  64.070  1.00  0.00            
ATOM    239 1HD2 HYP    21      69.320  70.930  64.800  1.00  0.00            
ATOM    240 2HD2 HYP    21      68.320  71.510  63.540  1.00  0.00            
ATOM    241  CG  HYP    21      69.110  69.530  63.140  1.00  0.00            
ATOM    242  HG  HYP    21      70.200  69.550  63.150  1.00  0.00            
ATOM    243  OD1 HYP    21      68.670  69.820  61.750  1.00  0.00            
ATOM    244  HD1 HYP    21      69.160  69.280  61.140  1.00  0.00            
ATOM    245  CB  HYP    21      68.620  68.200  63.640  1.00  0.00            
ATOM    246  HB1 HYP    21      69.320  67.660  64.280  1.00  0.00            
ATOM    247  HB2 HYP    21      68.200  67.640  62.810  1.00  0.00            
ATOM    248  CA  HYP    21      67.300  68.610  64.390  1.00  0.00            
ATOM    249  HA  HYP    21      66.410  68.540  63.770  1.00  0.00            
ATOM    250  C   HYP    21      67.180  67.680  65.610  1.00  0.00            
ATOM    251  O   HYP    21      67.550  68.100  66.720  1.00  0.00            
ATOM    252  N   GLY    22      66.650  66.420  65.430  1.00  0.00            
ATOM    253  H   GLY    22      66.410  66.080  64.510  1.00  0.00            
ATOM    254  CA  GLY    22      66.440  65.530  66.560  1.00  0.00            
ATOM    255  HA1 GLY    22      65.830  64.700  66.210  1.00  0.00            
ATOM    256  HA2 GLY    22      65.830  65.970  67.350  1.00  0.00            
ATOM    257  C   GLY    22      67.640  64.860  67.280  1.00  0.00            
ATOM    258  O   GLY    22      68.790  65.180  66.900  1.00  0.00            
ATOM    259  N   PRO    23      67.410  63.890  68.210  1.00  0.00            
ATOM    260  CD  PRO    23      66.150  63.520  68.740  1.00  0.00            
ATOM    261  HD1 PRO    23      65.700  62.800  68.050  1.00  0.00            
ATOM    262  HD2 PRO    23      65.550  64.420  68.840  1.00  0.00            
ATOM    263  CG  PRO    23      66.380  63.100  70.220  1.00  0.00            
ATOM    264  HG1 PRO    23      65.540  62.460  70.500  1.00  0.00            
ATOM    265  HG2 PRO    23      66.620  63.980  70.810  1.00  0.00            
ATOM    266  CB  PRO    23      67.650  62.340  69.970  1.00  0.00            
ATOM    267  HB1 PRO    23      67.400  61.360  69.560  1.00  0.00            
ATOM    268  HB2 PRO    23      68.210  62.190  70.900  1.00  0.00            
ATOM    269  CA  PRO    23      68.450  63.150  68.950  1.00  0.00            
ATOM    270  HA  PRO    23      69.130  63.820  69.470  1.00  0.00            
ATOM    271  C   PRO    23      69.180  62.060  68.110  1.00  0.00            
ATOM    272  O   PRO    23      68.640  61.570  67.150  1.00  0.00            
ATOM    273  N   HYP    24      70.380  61.550  68.450  1.00  0.00            
ATOM    274  CD2 HYP    24      71.200  62.010  69.530  1.00  0.00            
ATOM    275 1HD2 HYP    24      70.970  61.350  70.370  1.00  0.00            
ATOM    276 2HD2 HYP    24      71.080  63.060  69.820  1.00  0.00            
ATOM    277  CG  HYP    24      72.610  61.710  69.060  1.00  0.00            
ATOM    278  HG  HYP    24      73.300  61.520  69.870  1.00  0.00            
ATOM    279  OD1 HYP    24      72.900  62.870  68.280  1.00  0.00            
ATOM    280  HD1 HYP    24      72.790  63.620  68.860  1.00  0.00            
ATOM    281  CB  HYP    24      72.440  60.410  68.310  1.00  0.00            
ATOM    282  HB1 HYP    24      72.520  59.510  68.920  1.00  0.00            
ATOM    283  HB2 HYP    24      73.220  60.250  67.560  1.00  0.00            
ATOM    284  CA  HYP    24      71.040  60.510  67.650  1.00  0.00            
ATOM    285  HA  HYP    24      71.090  60.910  66.640  1.00  0.00            
ATOM    286  C   HYP    24      70.290  59.150  67.680  1.00  0.00            
ATOM    287  O   HYP    24      69.610  58.850  68.650  1.00  0.00            
ATOM    288  N   GLY    25      70.490  58.320  66.650  1.00  0.00            
ATOM    289  H   GLY    25      71.070  58.640  65.880  1.00  0.00            
ATOM    290  CA  GLY    25      69.840  57.050  66.350  1.00  0.00            
ATOM    291  HA1 GLY    25      69.810  56.900  65.270  1.00  0.00            
ATOM    292  HA2 GLY    25      68.800  57.230  66.630  1.00  0.00            
ATOM    293  C   GLY    25      70.340  55.880  67.260  1.00  0.00            
ATOM    294  O   GLY    25      71.280  56.070  68.060  1.00  0.00            
ATOM    295  N   PRO    26      69.800  54.630  67.070  1.00  0.00            
ATOM    296  CD  PRO    26      68.540  54.390  66.320  1.00  0.00            
ATOM    297  HD1 PRO    26      68.750  54.270  65.260  1.00  0.00            
ATOM    298  HD2 PRO    26      67.740  55.140  66.310  1.00  0.00            
ATOM    299  CG  PRO    26      67.890  53.120  66.800  1.00  0.00            
ATOM    300  HG1 PRO    26      67.230  52.740  66.020  1.00  0.00            
ATOM    301  HG2 PRO    26      67.380  53.370  67.730  1.00  0.00            
ATOM    302  CB  PRO    26      69.180  52.310  67.060  1.00  0.00            
ATOM    303  HB1 PRO    26      69.600  51.950  66.110  1.00  0.00            
ATOM    304  HB2 PRO    26      69.000  51.480  67.740  1.00  0.00            
ATOM    305  CA  PRO    26      70.080  53.380  67.730  1.00  0.00            
ATOM    306  HA  PRO    26      69.810  53.470  68.780  1.00  0.00            
ATOM    307  C   PRO    26      71.610  53.070  67.620  1.00  0.00            
ATOM    308  O   PRO    26      72.100  53.010  66.510  1.00  0.00            
ATOM    309  N   HYP    27      72.280  52.800  68.820  1.00  0.00            
ATOM    310  CD2 HYP    27      71.710  53.060  70.110  1.00  0.00            
ATOM    311 1HD2 HYP    27      70.950  52.350  70.440  1.00  0.00            
ATOM    312 2HD2 HYP    27      71.300  54.080  70.080  1.00  0.00            
ATOM    313  CG  HYP    27      72.860  53.020  71.040  1.00  0.00            
ATOM    314  HG  HYP    27      72.420  52.600  71.940  1.00  0.00            
ATOM    315  OD1 HYP    27      73.490  54.270  71.240  1.00  0.00            
ATOM    316  HD1 HYP    27      73.970  54.180  72.060  1.00  0.00            
ATOM    317  CB  HYP    27      73.770  51.960  70.360  1.00  0.00            
ATOM    318  HB1 HYP    27      73.450  50.990  70.730  1.00  0.00            
ATOM    319  HB2 HYP    27      74.800  52.120  70.700  1.00  0.00            
ATOM    320  CA  HYP    27      73.580  52.150  68.880  1.00  0.00            
ATOM    321  HA  HYP    27      74.330  52.840  68.490  1.00  0.00            
ATOM    322  C   HYP    27      73.620  50.900  68.050  1.00  0.00            
ATOM    323  O   HYP    27      72.600  50.190  67.960  1.00  0.00            
ATOM    324  N   GLY    28      74.720  50.610  67.340  1.00  0.00            
ATOM    325  H   GLY    28      75.470  51.250  67.540  1.00  0.00            
ATOM    326  CA  GLY    28      74.780  49.590  66.290  1.00  0.00            
ATOM    327  HA1 GLY    28      75.730  49.700  65.770  1.00  0.00            
ATOM    328  HA2 GLY    28      74.020  49.850  65.550  1.00  0.00            
ATOM    329  C   GLY    28      74.640  48.180  66.850  1.00  0.00            
ATOM    330  O   GLY    28      74.620  47.980  68.070  1.00  0.00            
ATOM    331  N   PRO    29      74.440  47.150  66.030  1.00  0.00            
ATOM    332  CD  PRO    29      74.140  47.260  64.590  1.00  0.00            
ATOM    333  HD1 PRO    29      74.880  47.720  63.940  1.00  0.00            
ATOM    334  HD2 PRO    29      73.260  47.880  64.430  1.00  0.00            
ATOM    335  CG  PRO    29      73.860  45.840  64.060  1.00  0.00            
ATOM    336  HG1 PRO    29      74.810  45.350  63.850  1.00  0.00            
ATOM    337  HG2 PRO    29      73.160  45.770  63.230  1.00  0.00            
ATOM    338  CB  PRO    29      73.290  45.200  65.350  1.00  0.00            
ATOM    339  HB1 PRO    29      73.390  44.110  65.250  1.00  0.00            
ATOM    340  HB2 PRO    29      72.260  45.530  65.460  1.00  0.00            
ATOM    341  CA  PRO    29      74.270  45.700  66.350  1.00  0.00            
ATOM    342  HA  PRO    29      73.820  45.690  67.350  1.00  0.00            
ATOM    343  C   PRO    29      75.570  44.890  66.370  1.00  0.00            
ATOM    344  O   PRO    29      76.610  45.490  66.060  1.00  0.00            
ATOM    345  N   HYP    30      75.640  43.560  66.820  1.00  0.00            
ATOM    346  CD2 HYP    30      74.480  42.810  67.240  1.00  0.00            
ATOM    347 1HD2 HYP    30      73.890  42.350  66.460  1.00  0.00            
ATOM    348 2HD2 HYP    30      73.710  43.400  67.730  1.00  0.00            
ATOM    349  CG  HYP    30      75.050  41.870  68.330  1.00  0.00            
ATOM    350  HG  HYP    30      74.490  40.960  68.520  1.00  0.00            
ATOM    351  OD1 HYP    30      75.200  42.490  69.630  1.00  0.00            
ATOM    352  HD1 HYP    30      74.380  42.740  70.050  1.00  0.00            
ATOM    353  CB  HYP    30      76.480  41.610  67.740  1.00  0.00            
ATOM    354  HB1 HYP    30      76.390  40.920  66.900  1.00  0.00            
ATOM    355  HB2 HYP    30      77.150  41.270  68.520  1.00  0.00            
ATOM    356  CA  HYP    30      76.880  42.930  67.150  1.00  0.00            
ATOM    357  HA  HYP    30      77.300  43.560  67.940  1.00  0.00            
ATOM    358  C   HYP    30      77.850  42.850  65.960  1.00  0.00            
ATOM    359  O   HYP    30      77.390  42.720  64.820  1.00  0.00            
ATOM    360  N   GLY    31      79.130  42.970  66.230  1.00  0.00            
ATOM    361  H   GLY    31      79.490  43.130  67.160  1.00  0.00            
ATOM    362  CA  GLY    31      80.140  42.690  65.240  1.00  0.00            
ATOM    363  HA1 GLY    31      81.110  43.140  65.440  1.00  0.00            
ATOM    364  HA2 GLY    31      79.760  43.130  64.320  1.00  0.00            
ATOM    365  C   GLY    31      80.420  41.200  64.940  1.00  0.00            
ATOM    366  O   GLY    31      79.810  40.270  65.430  1.00  0.00            
ATOM    367  N   PRO    32      81.450  40.990  64.050  1.00  0.00            
ATOM    368  CD  PRO    32      82.260  41.990  63.410  1.00  0.00            
ATOM    369  HD1 PRO    32      83.000  42.470  64.050  1.00  0.00            
ATOM    370  HD2 PRO    32      81.580  42.730  62.980  1.00  0.00            
ATOM    371  CG  PRO    32      82.990  41.160  62.390  1.00  0.00            
ATOM    372  HG1 PRO    32      84.010  41.000  62.770  1.00  0.00            
ATOM    373  HG2 PRO    32      83.120  41.760  61.500  1.00  0.00            
ATOM    374  CB  PRO    32      82.160  39.940  62.060  1.00  0.00            
ATOM    375  HB1 PRO    32      82.630  39.120  61.530  1.00  0.00            
ATOM    376  HB2 PRO    32      81.280  40.270  61.510  1.00  0.00            
ATOM    377  CA  PRO    32      81.640  39.680  63.470  1.00  0.00            
ATOM    378  HA  PRO    32      80.680  39.160  63.480  1.00  0.00            
ATOM    379  C   PRO    32      82.590  38.740  64.320  1.00  0.00            
ATOM    380  O   PRO    32      83.370  39.300  65.150  1.00  0.00            
ATOM    381  N   HYP    33      82.590  37.420  64.150  1.00  0.00            
ATOM    382  CD2 HYP    33      81.780  36.620  63.280  1.00  0.00            
ATOM    383 1HD2 HYP    33      82.290  36.460  62.330  1.00  0.00            
ATOM    384 2HD2 HYP    33      80.880  37.160  63.020  1.00  0.00            
ATOM    385  CG  HYP    33      81.540  35.270  63.980  1.00  0.00            
ATOM    386  HG  HYP    33      81.260  34.650  63.130  1.00  0.00            
ATOM    387  OD1 HYP    33      80.620  35.170  65.060  1.00  0.00            
ATOM    388  HD1 HYP    33      79.700  35.170  64.790  1.00  0.00            
ATOM    389  CB  HYP    33      83.010  35.040  64.440  1.00  0.00            
ATOM    390  HB1 HYP    33      83.540  34.580  63.600  1.00  0.00            
ATOM    391  HB2 HYP    33      83.030  34.250  65.190  1.00  0.00            
ATOM    392  CA  HYP    33      83.430  36.460  64.840  1.00  0.00            
ATOM    393  HA  HYP    33      83.170  36.430  65.900  1.00  0.00            
ATOM    394  C   HYP    33      84.920  36.750  64.710  1.00  0.00            
ATOM    395  O   HYP    33      85.370  37.060  63.610  1.00  0.00            
ATOM    396  N   GLY    34      85.690  36.530  65.760  1.00  0.00            
ATOM    397  H   GLY    34      85.180  36.360  66.620  1.00  0.00            
ATOM    398  CA  GLY    34      87.100  36.910  65.900  1.00  0.00            
ATOM    399  HA1 GLY    34      87.310  36.910  66.970  1.00  0.00            
ATOM    400  HA2 GLY    34      87.130  37.960  65.630  1.00  0.00            
ATOM    401  C   GLY    34      88.250  36.140  65.190  1.00  0.00            
ATOM    402  O   GLY    34      87.950  35.280  64.330  1.00  0.00            
ATOM    403  N   PRO    35      89.460  36.490  65.500  1.00  0.00            
ATOM    404  CD  PRO    35      89.790  37.480  66.590  1.00  0.00            
ATOM    405  HD1 PRO    35      89.750  36.860  67.490  1.00  0.00            
ATOM    406  HD2 PRO    35      89.130  38.340  66.590  1.00  0.00            
ATOM    407  CG  PRO    35      91.290  37.810  66.410  1.00  0.00            
ATOM    408  HG1 PRO    35      91.770  37.910  67.380  1.00  0.00            
ATOM    409  HG2 PRO    35      91.370  38.640  65.700  1.00  0.00            
ATOM    410  CB  PRO    35      91.870  36.630  65.710  1.00  0.00            
ATOM    411  HB1 PRO    35      92.410  36.080  66.480  1.00  0.00            
ATOM    412  HB2 PRO    35      92.520  36.900  64.880  1.00  0.00            
ATOM    413  CA  PRO    35      90.740  35.800  65.110  1.00  0.00            
ATOM    414  HA  PRO    35      90.810  35.780  64.020  1.00  0.00            
ATOM    415  C   PRO    35      90.890  34.410  65.720  1.00  0.00            
ATOM    416  O   PRO    35      90.300  34.110  66.710  1.00  0.00            
ATOM    417  N   HYP    36      91.750  33.510  65.170  1.00  0.00            
ATOM    418  CD2 HYP    36      92.510  33.710  63.890  1.00  0.00            
ATOM    419 1HD2 HYP    36      93.400  34.300  64.120  1.00  0.00            
ATOM    420 2HD2 HYP    36      91.930  34.210  63.120  1.00  0.00            
ATOM    421  CG  HYP    36      92.980  32.310  63.520  1.00  0.00            
ATOM    422  HG  HYP    36      93.910  32.350  62.960  1.00  0.00            
ATOM    423  OD1 HYP    36      91.990  31.500  62.960  1.00  0.00            
ATOM    424  HD1 HYP    36      92.340  30.650  62.700  1.00  0.00            
ATOM    425  CB  HYP    36      93.280  31.670  64.930  1.00  0.00            
ATOM    426  HB1 HYP    36      94.240  32.020  65.310  1.00  0.00            
ATOM    427  HB2 HYP    36      93.090  30.600  64.840  1.00  0.00            
ATOM    428  CA  HYP    36      92.050  32.210  65.710  1.00  0.00            
ATOM    429  HA  HYP    36      91.180  31.570  65.570  1.00  0.00            
ATOM    430  C   HYP    36      92.440  32.120  67.260  1.00  0.00            
ATOM    431  O   HYP    36      93.100  33.010  67.830  1.00  0.00            
ATOM    432  N   GLY    37      92.040  31.030  67.870  1.00  0.00            
ATOM    433  H   GLY    37      91.400  30.460  67.330  1.00  0.00            
ATOM    434  CA  GLY    37      92.160  30.660  69.290  1.00  0.00            
ATOM    435  HA1 GLY    37      91.430  29.910  69.590  1.00  0.00            
ATOM    436  HA2 GLY    37      91.980  31.550  69.900  1.00  0.00            
ATOM    437  C   GLY    37      93.530  30.030  69.750  1.00  0.00            
ATOM    438  O   GLY    37      94.330  29.700  68.810  1.00  0.00            
ATOM    439  N   PRO    38      93.830  30.050  71.020  1.00  0.00            
ATOM    440  CD  PRO    38      93.170  30.710  72.160  1.00  0.00            
ATOM    441  HD1 PRO    38      92.330  30.180  72.620  1.00  0.00            
ATOM    442  HD2 PRO    38      92.770  31.700  71.920  1.00  0.00            
ATOM    443  CG  PRO    38      94.280  30.990  73.160  1.00  0.00            
ATOM    444  HG1 PRO    38      93.860  30.820  74.150  1.00  0.00            
ATOM    445  HG2 PRO    38      94.770  31.950  73.020  1.00  0.00            
ATOM    446  CB  PRO    38      95.170  29.840  72.910  1.00  0.00            
ATOM    447  HB1 PRO    38      94.640  29.030  73.410  1.00  0.00            
ATOM    448  HB2 PRO    38      96.170  29.970  73.330  1.00  0.00            
ATOM    449  CA  PRO    38      95.170  29.590  71.460  1.00  0.00            
ATOM    450  HA  PRO    38      95.840  30.230  70.900  1.00  0.00            
ATOM    451  C   PRO    38      95.500  28.080  71.170  1.00  0.00            
ATOM    452  O   PRO    38      94.550  27.300  71.200  1.00  0.00            
ATOM    453  N   HYP    39      96.720  27.610  70.930  1.00  0.00            
ATOM    454  CD2 HYP    39      97.970  28.380  70.770  1.00  0.00            
ATOM    455 1HD2 HYP    39      98.470  28.480  71.730  1.00  0.00            
ATOM    456 2HD2 HYP    39      97.710  29.370  70.390  1.00  0.00            
ATOM    457  CG  HYP    39      98.890  27.520  69.930  1.00  0.00            
ATOM    458  HG  HYP    39      99.900  27.760  70.270  1.00  0.00            
ATOM    459  OD1 HYP    39      98.660  27.850  68.550  1.00  0.00            
ATOM    460  HD1 HYP    39      98.520  28.800  68.560  1.00  0.00            
ATOM    461  CB  HYP    39      98.530  26.180  70.360  1.00  0.00            
ATOM    462  HB1 HYP    39      99.110  25.980  71.260  1.00  0.00            
ATOM    463  HB2 HYP    39      98.690  25.470  69.550  1.00  0.00            
ATOM    464  CA  HYP    39      96.960  26.190  70.710  1.00  0.00            
ATOM    465  HA  HYP    39      96.370  25.910  69.830  1.00  0.00            
ATOM    466  C   HYP    39      96.650  25.300  71.910  1.00  0.00            
ATOM    467  O   HYP    39      96.690  25.850  73.040  1.00  0.00            
ATOM    468  N   GLY    40      96.350  24.020  71.870  1.00  0.00            
ATOM    469  H   GLY    40      96.080  23.580  71.000  1.00  0.00            
ATOM    470  CA  GLY    40      96.180  23.210  73.110  1.00  0.00            
ATOM    471  HA1 GLY    40      95.710  22.260  72.840  1.00  0.00            
ATOM    472  HA2 GLY    40      95.540  23.680  73.840  1.00  0.00            
ATOM    473  C   GLY    40      97.440  22.810  73.870  1.00  0.00            
ATOM    474  O   GLY    40      98.370  22.320  73.300  1.00  0.00            
ATOM    475  N   NH2    41      97.530  23.010  75.190  1.00  0.00            
ATOM    476  H1  NH2    41      96.740  23.340  75.720  1.00  0.00            
ATOM    477  H2  NH2    41      98.370  22.710  75.670  1.00  0.00            
ATOM    478  CH3 ACE    42      36.900 114.910  62.070  1.00  0.00            
ATOM    479 1HH3 ACE    42      36.900 115.950  61.720  1.00  0.00            
ATOM    480 2HH3 ACE    42      36.280 114.240  61.480  1.00  0.00            
ATOM    481 3HH3 ACE    42      36.590 114.910  63.110  1.00  0.00            
ATOM    482  C   ACE    42      38.300 114.430  61.970  1.00  0.00            
ATOM    483  O   ACE    42      38.440 113.580  61.070  1.00  0.00            
ATOM    484  N   PRO    43      39.340 114.880  62.720  1.00  0.00            
ATOM    485  CD  PRO    43      39.320 115.960  63.710  1.00  0.00            
ATOM    486  HD1 PRO    43      38.490 115.940  64.420  1.00  0.00            
ATOM    487  HD2 PRO    43      39.350 116.910  63.170  1.00  0.00            
ATOM    488  CG  PRO    43      40.650 115.840  64.470  1.00  0.00            
ATOM    489  HG1 PRO    43      40.510 115.080  65.230  1.00  0.00            
ATOM    490  HG2 PRO    43      41.080 116.760  64.870  1.00  0.00            
ATOM    491  CB  PRO    43      41.580 115.260  63.400  1.00  0.00            
ATOM    492  HB1 PRO    43      42.420 114.680  63.770  1.00  0.00            
ATOM    493  HB2 PRO    43      41.960 116.050  62.740  1.00  0.00            
ATOM    494  CA  PRO    43      40.680 114.280  62.690  1.00  0.00            
ATOM    495  HA  PRO    43      40.970 114.210  61.640  1.00  0.00            
ATOM    496  C   PRO    43      40.740 112.870  63.370  1.00  0.00            
ATOM    497  O   PRO    43      40.330 112.710  64.480  1.00  0.00            
ATOM    498  N   HYP    44      41.300 111.750  62.810  1.00  0.00            
ATOM    499  CD2 HYP    44      41.820 111.560  61.400  1.00  0.00            
ATOM    500 1HD2 HYP    44      42.870 111.800  61.300  1.00  0.00            
ATOM    501 2HD2 HYP    44      41.310 112.200  60.680  1.00  0.00            
ATOM    502  CG  HYP    44      41.510 110.100  61.050  1.00  0.00            
ATOM    503  HG  HYP    44      42.160 109.680  60.280  1.00  0.00            
ATOM    504  OD1 HYP    44      40.210 109.960  60.650  1.00  0.00            
ATOM    505  HD1 HYP    44      40.080 109.010  60.670  1.00  0.00            
ATOM    506  CB  HYP    44      41.740 109.480  62.400  1.00  0.00            
ATOM    507  HB1 HYP    44      42.800 109.370  62.640  1.00  0.00            
ATOM    508  HB2 HYP    44      41.290 108.480  62.440  1.00  0.00            
ATOM    509  CA  HYP    44      41.080 110.420  63.340  1.00  0.00            
ATOM    510  HA  HYP    44      40.030 110.180  63.510  1.00  0.00            
ATOM    511  C   HYP    44      41.880 110.070  64.630  1.00  0.00            
ATOM    512  O   HYP    44      42.890 110.720  64.910  1.00  0.00            
ATOM    513  N   GLY    45      41.510 109.050  65.370  1.00  0.00            
ATOM    514  H   GLY    45      40.660 108.530  65.210  1.00  0.00            
ATOM    515  CA  GLY    45      42.270 108.730  66.620  1.00  0.00            
ATOM    516  HA1 GLY    45      41.710 108.010  67.220  1.00  0.00            
ATOM    517  HA2 GLY    45      42.580 109.670  67.080  1.00  0.00            
ATOM    518  C   GLY    45      43.600 108.020  66.430  1.00  0.00            
ATOM    519  O   GLY    45      44.000 107.790  65.340  1.00  0.00            
ATOM    520  N   PRO    46      44.360 107.630  67.500  1.00  0.00            
ATOM    521  CD  PRO    46      44.130 107.960  68.900  1.00  0.00            
ATOM    522  HD1 PRO    46      43.330 107.350  69.330  1.00  0.00            
ATOM    523  HD2 PRO    46      43.750 108.970  69.030  1.00  0.00            
ATOM    524  CG  PRO    46      45.440 107.800  69.560  1.00  0.00            
ATOM    525  HG1 PRO    46      45.250 107.800  70.640  1.00  0.00            
ATOM    526  HG2 PRO    46      46.060 108.690  69.430  1.00  0.00            
ATOM    527  CB  PRO    46      45.970 106.510  68.970  1.00  0.00            
ATOM    528  HB1 PRO    46      45.260 105.760  69.320  1.00  0.00            
ATOM    529  HB2 PRO    46      47.030 106.470  69.230  1.00  0.00            
ATOM    530  CA  PRO    46      45.620 106.850  67.480  1.00  0.00            
ATOM    531  HA  PRO    46      46.400 107.500  67.080  1.00  0.00            
ATOM    532  C   PRO    46      45.380 105.540  66.630  1.00  0.00            
ATOM    533  O   PRO    46      44.330 104.920  66.730  1.00  0.00            
ATOM    534  N   HYP    47      46.400 105.030  65.950  1.00  0.00            
ATOM    535  CD2 HYP    47      47.640 105.620  65.540  1.00  0.00            
ATOM    536 1HD2 HYP    47      48.410 105.380  66.270  1.00  0.00            
ATOM    537 2HD2 HYP    47      47.490 106.670  65.300  1.00  0.00            
ATOM    538  CG  HYP    47      48.020 104.880  64.240  1.00  0.00            
ATOM    539  HG  HYP    47      49.070 104.950  63.960  1.00  0.00            
ATOM    540  OD1 HYP    47      47.230 105.330  63.120  1.00  0.00            
ATOM    541  HD1 HYP    47      46.700 106.080  63.390  1.00  0.00            
ATOM    542  CB  HYP    47      47.740 103.480  64.730  1.00  0.00            
ATOM    543  HB1 HYP    47      48.440 103.180  65.510  1.00  0.00            
ATOM    544  HB2 HYP    47      47.750 102.800  63.880  1.00  0.00            
ATOM    545  CA  HYP    47      46.400 103.700  65.400  1.00  0.00            
ATOM    546  HA  HYP    47      45.560 103.510  64.730  1.00  0.00            
ATOM    547  C   HYP    47      46.330 102.700  66.520  1.00  0.00            
ATOM    548  O   HYP    47      46.750 102.920  67.670  1.00  0.00            
ATOM    549  N   GLY    48      45.840 101.500  66.290  1.00  0.00            
ATOM    550  H   GLY    48      45.570 101.440  65.320  1.00  0.00            
ATOM    551  CA  GLY    48      45.650 100.370  67.180  1.00  0.00            
ATOM    552  HA1 GLY    48      44.890  99.730  66.750  1.00  0.00            
ATOM    553  HA2 GLY    48      45.250 100.670  68.150  1.00  0.00            
ATOM    554  C   GLY    48      46.790  99.490  67.530  1.00  0.00            
ATOM    555  O   GLY    48      47.760  99.440  66.780  1.00  0.00            
ATOM    556  N   PRO    49      46.670  98.690  68.610  1.00  0.00            
ATOM    557  CD  PRO    49      45.590  98.700  69.580  1.00  0.00            
ATOM    558  HD1 PRO    49      44.770  98.070  69.240  1.00  0.00            
ATOM    559  HD2 PRO    49      45.320  99.720  69.870  1.00  0.00            
ATOM    560  CG  PRO    49      46.210  98.080  70.800  1.00  0.00            
ATOM    561  HG1 PRO    49      45.490  97.680  71.510  1.00  0.00            
ATOM    562  HG2 PRO    49      46.810  98.850  71.280  1.00  0.00            
ATOM    563  CB  PRO    49      47.110  96.960  70.260  1.00  0.00            
ATOM    564  HB1 PRO    49      46.520  96.120  69.920  1.00  0.00            
ATOM    565  HB2 PRO    49      47.900  96.640  70.950  1.00  0.00            
ATOM    566  CA  PRO    49      47.690  97.690  69.040  1.00  0.00            
ATOM    567  HA  PRO    49      48.600  98.210  69.350  1.00  0.00            
ATOM    568  C   PRO    49      47.950  96.580  67.970  1.00  0.00            
ATOM    569  O   PRO    49      47.130  96.290  67.130  1.00  0.00            
ATOM    570  N   HYP    50      49.110  96.020  67.850  1.00  0.00            
ATOM    571  CD2 HYP    50      50.240  96.310  68.730  1.00  0.00            
ATOM    572 1HD2 HYP    50      50.150  95.770  69.670  1.00  0.00            
ATOM    573 2HD2 HYP    50      50.340  97.390  68.830  1.00  0.00            
ATOM    574  CG  HYP    50      51.440  95.860  67.870  1.00  0.00            
ATOM    575  HG  HYP    50      52.310  95.630  68.480  1.00  0.00            
ATOM    576  OD1 HYP    50      51.650  96.990  66.930  1.00  0.00            
ATOM    577  HD1 HYP    50      52.220  96.800  66.190  1.00  0.00            
ATOM    578  CB  HYP    50      50.920  94.600  67.230  1.00  0.00            
ATOM    579  HB1 HYP    50      50.890  93.720  67.890  1.00  0.00            
ATOM    580  HB2 HYP    50      51.370  94.370  66.270  1.00  0.00            
ATOM    581  CA  HYP    50      49.510  95.010  66.890  1.00  0.00            
ATOM    582  HA  HYP    50      49.570  95.390  65.870  1.00  0.00            
ATOM    583  C   HYP    50      48.590  93.820  66.960  1.00  0.00            
ATOM    584  O   HYP    50      47.850  93.630  68.010  1.00  0.00            
ATOM    585  N   GLY    51      48.640  92.870  65.970  1.00  0.00            
ATOM    586  H   GLY    51      49.110  93.060  65.090  1.00  0.00            
ATOM    587  CA  GLY    51      48.040  91.600  66.110  1.00  0.00            
ATOM    588  HA1 GLY    51      48.050  91.090  65.140  1.00  0.00            
ATOM    589  HA2 GLY    51      46.980  91.630  66.370  1.00  0.00            
ATOM    590  C   GLY    51      48.760  90.720  67.120  1.00  0.00            
ATOM    591  O   GLY    51      49.870  91.010  67.580  1.00  0.00            
ATOM    592  N   PRO    52      48.120  89.620  67.560  1.00  0.00            
ATOM    593  CD  PRO    52      46.700  89.250  67.380  1.00  0.00            
ATOM    594  HD1 PRO    52      46.630  88.750  66.420  1.00  0.00            
ATOM    595  HD2 PRO    52      46.060  90.120  67.400  1.00  0.00            
ATOM    596  CG  PRO    52      46.290  88.320  68.520  1.00  0.00            
ATOM    597  HG1 PRO    52      45.370  87.780  68.290  1.00  0.00            
ATOM    598  HG2 PRO    52      46.090  88.940  69.400  1.00  0.00            
ATOM    599  CB  PRO    52      47.530  87.510  68.540  1.00  0.00            
ATOM    600  HB1 PRO    52      47.530  86.860  67.660  1.00  0.00            
ATOM    601  HB2 PRO    52      47.760  86.920  69.420  1.00  0.00            
ATOM    602  CA  PRO    52      48.720  88.530  68.330  1.00  0.00            
ATOM    603  HA  PRO    52      49.120  89.020  69.210  1.00  0.00            
ATOM    604  C   PRO    52      49.850  87.840  67.600  1.00  0.00            
ATOM    605  O   PRO    52      49.830  87.820  66.350  1.00  0.00            
ATOM    606  N   HYP    53      50.910  87.270  68.290  1.00  0.00            
ATOM    607  CD2 HYP    53      51.240  87.260  69.720  1.00  0.00            
ATOM    608 1HD2 HYP    53      50.690  86.410  70.130  1.00  0.00            
ATOM    609 2HD2 HYP    53      50.970  88.200  70.200  1.00  0.00            
ATOM    610  CG  HYP    53      52.740  87.030  69.870  1.00  0.00            
ATOM    611  HG  HYP    53      53.000  86.410  70.720  1.00  0.00            
ATOM    612  OD1 HYP    53      53.430  88.210  69.970  1.00  0.00            
ATOM    613  HD1 HYP    53      52.870  88.820  70.460  1.00  0.00            
ATOM    614  CB  HYP    53      53.110  86.190  68.630  1.00  0.00            
ATOM    615  HB1 HYP    53      52.870  85.140  68.840  1.00  0.00            
ATOM    616  HB2 HYP    53      54.140  86.300  68.300  1.00  0.00            
ATOM    617  CA  HYP    53      52.030  86.580  67.580  1.00  0.00            
ATOM    618  HA  HYP    53      52.460  87.280  66.850  1.00  0.00            
ATOM    619  C   HYP    53      51.460  85.380  66.840  1.00  0.00            
ATOM    620  O   HYP    53      50.440  84.810  67.330  1.00  0.00            
ATOM    621  N   GLY    54      52.100  84.980  65.740  1.00  0.00            
ATOM    622  H   GLY    54      52.990  85.410  65.510  1.00  0.00            
ATOM    623  CA  GLY    54      51.700  83.790  64.960  1.00  0.00            
ATOM    624  HA1 GLY    54      52.180  83.710  63.990  1.00  0.00            
ATOM    625  HA2 GLY    54      50.670  84.030  64.730  1.00  0.00            
ATOM    626  C   GLY    54      51.770  82.420  65.660  1.00  0.00            
ATOM    627  O   GLY    54      52.250  82.450  66.800  1.00  0.00            
ATOM    628  N   PRO    55      51.330  81.310  65.060  1.00  0.00            
ATOM    629  CD  PRO    55      50.480  81.250  63.890  1.00  0.00            
ATOM    630  HD1 PRO    55      51.070  80.980  63.020  1.00  0.00            
ATOM    631  HD2 PRO    55      50.050  82.240  63.710  1.00  0.00            
ATOM    632  CG  PRO    55      49.490  80.140  64.210  1.00  0.00            
ATOM    633  HG1 PRO    55      48.940  79.810  63.320  1.00  0.00            
ATOM    634  HG2 PRO    55      48.850  80.340  65.060  1.00  0.00            
ATOM    635  CB  PRO    55      50.530  79.120  64.710  1.00  0.00            
ATOM    636  HB1 PRO    55      51.120  78.870  63.830  1.00  0.00            
ATOM    637  HB2 PRO    55      50.060  78.320  65.280  1.00  0.00            
ATOM    638  CA  PRO    55      51.440  79.970  65.640  1.00  0.00            
ATOM    639  HA  PRO    55      51.050  80.110  66.650  1.00  0.00            
ATOM    640  C   PRO    55      52.830  79.340  65.750  1.00  0.00            
ATOM    641  O   PRO    55      53.700  79.720  64.910  1.00  0.00            
ATOM    642  N   HYP    56      53.070  78.370  66.640  1.00  0.00            
ATOM    643  CD2 HYP    56      52.180  78.090  67.790  1.00  0.00            
ATOM    644 1HD2 HYP    56      51.360  77.450  67.470  1.00  0.00            
ATOM    645 2HD2 HYP    56      51.690  78.970  68.210  1.00  0.00            
ATOM    646  CG  HYP    56      53.010  77.380  68.840  1.00  0.00            
ATOM    647  HG  HYP    56      52.350  76.590  69.190  1.00  0.00            
ATOM    648  OD1 HYP    56      53.440  78.230  69.920  1.00  0.00            
ATOM    649  HD1 HYP    56      53.950  77.770  70.590  1.00  0.00            
ATOM    650  CB  HYP    56      54.170  76.810  67.960  1.00  0.00            
ATOM    651  HB1 HYP    56      53.770  75.910  67.480  1.00  0.00            
ATOM    652  HB2 HYP    56      55.110  76.640  68.490  1.00  0.00            
ATOM    653  CA  HYP    56      54.400  77.740  66.810  1.00  0.00            
ATOM    654  HA  HYP    56      55.150  78.490  67.070  1.00  0.00            
ATOM    655  C   HYP    56      54.800  76.980  65.480  1.00  0.00            
ATOM    656  O   HYP    56      53.930  76.280  64.900  1.00  0.00            
ATOM    657  N   GLY    57      56.020  77.090  65.050  1.00  0.00            
ATOM    658  H   GLY    57      56.720  77.640  65.520  1.00  0.00            
ATOM    659  CA  GLY    57      56.470  76.510  63.820  1.00  0.00            
ATOM    660  HA1 GLY    57      57.530  76.750  63.730  1.00  0.00            
ATOM    661  HA2 GLY    57      55.860  76.960  63.050  1.00  0.00            
ATOM    662  C   GLY    57      56.360  75.010  63.750  1.00  0.00            
ATOM    663  O   GLY    57      56.060  74.300  64.710  1.00  0.00            
ATOM    664  N   PRO    58      56.710  74.490  62.550  1.00  0.00            
ATOM    665  CD  PRO    58      57.090  75.180  61.300  1.00  0.00            
ATOM    666  HD1 PRO    58      57.940  75.860  61.330  1.00  0.00            
ATOM    667  HD2 PRO    58      56.210  75.770  61.020  1.00  0.00            
ATOM    668  CG  PRO    58      57.270  74.190  60.180  1.00  0.00            
ATOM    669  HG1 PRO    58      58.340  74.140  59.980  1.00  0.00            
ATOM    670  HG2 PRO    58      56.840  74.620  59.270  1.00  0.00            
ATOM    671  CB  PRO    58      56.720  72.920  60.820  1.00  0.00            
ATOM    672  HB1 PRO    58      57.140  72.020  60.390  1.00  0.00            
ATOM    673  HB2 PRO    58      55.670  73.020  60.530  1.00  0.00            
ATOM    674  CA  PRO    58      56.800  73.050  62.300  1.00  0.00            
ATOM    675  HA  PRO    58      55.890  72.600  62.700  1.00  0.00            
ATOM    676  C   PRO    58      58.090  72.440  62.890  1.00  0.00            
ATOM    677  O   PRO    58      59.000  73.150  63.350  1.00  0.00            
ATOM    678  N   HYP    59      58.220  71.060  63.010  1.00  0.00            
ATOM    679  CD2 HYP    59      57.190  70.080  62.720  1.00  0.00            
ATOM    680 1HD2 HYP    59      57.260  69.680  61.710  1.00  0.00            
ATOM    681 2HD2 HYP    59      56.210  70.520  62.880  1.00  0.00            
ATOM    682  CG  HYP    59      57.400  68.970  63.810  1.00  0.00            
ATOM    683  HG  HYP    59      57.140  67.990  63.390  1.00  0.00            
ATOM    684  OD1 HYP    59      56.830  69.220  65.030  1.00  0.00            
ATOM    685  HD1 HYP    59      56.770  68.410  65.550  1.00  0.00            
ATOM    686  CB  HYP    59      58.940  68.950  63.880  1.00  0.00            
ATOM    687  HB1 HYP    59      59.380  68.330  63.100  1.00  0.00            
ATOM    688  HB2 HYP    59      59.300  68.630  64.850  1.00  0.00            
ATOM    689  CA  HYP    59      59.350  70.460  63.600  1.00  0.00            
ATOM    690  HA  HYP    59      59.610  70.900  64.560  1.00  0.00            
ATOM    691  C   HYP    59      60.610  70.580  62.710  1.00  0.00            
ATOM    692  O   HYP    59      60.540  70.740  61.470  1.00  0.00            
ATOM    693  N   GLY    60      61.780  70.410  63.350  1.00  0.00            
ATOM    694  H   GLY    60      61.760  70.380  64.360  1.00  0.00            
ATOM    695  CA  GLY    60      63.010  70.200  62.600  1.00  0.00            
ATOM    696  HA1 GLY    60      63.840  70.380  63.280  1.00  0.00            
ATOM    697  HA2 GLY    60      63.070  71.000  61.860  1.00  0.00            
ATOM    698  C   GLY    60      63.220  68.860  61.870  1.00  0.00            
ATOM    699  O   GLY    60      62.280  68.030  61.820  1.00  0.00            
ATOM    700  N   PRO    61      64.430  68.610  61.290  1.00  0.00            
ATOM    701  CD  PRO    61      65.490  69.640  61.020  1.00  0.00            
ATOM    702  HD1 PRO    61      66.350  69.460  61.670  1.00  0.00            
ATOM    703  HD2 PRO    61      65.060  70.640  61.070  1.00  0.00            
ATOM    704  CG  PRO    61      65.930  69.260  59.560  1.00  0.00            
ATOM    705  HG1 PRO    61      66.900  69.690  59.280  1.00  0.00            
ATOM    706  HG2 PRO    61      65.150  69.620  58.890  1.00  0.00            
ATOM    707  CB  PRO    61      65.910  67.680  59.650  1.00  0.00            
ATOM    708  HB1 PRO    61      66.810  67.290  60.130  1.00  0.00            
ATOM    709  HB2 PRO    61      65.720  67.180  58.700  1.00  0.00            
ATOM    710  CA  PRO    61      64.720  67.330  60.570  1.00  0.00            
ATOM    711  HA  PRO    61      63.900  67.020  59.930  1.00  0.00            
ATOM    712  C   PRO    61      65.080  66.190  61.540  1.00  0.00            
ATOM    713  O   PRO    61      65.570  66.360  62.670  1.00  0.00            
ATOM    714  N   HYP    62      64.960  64.880  61.150  1.00  0.00            
ATOM    715  CD2 HYP    62      64.520  64.430  59.820  1.00  0.00            
ATOM    716 1HD2 HYP    62      65.400  64.460  59.170  1.00  0.00            
ATOM    717 2HD2 HYP    62      63.600  64.940  59.550  1.00  0.00            
ATOM    718  CG  HYP    62      64.220  62.920  60.040  1.00  0.00            
ATOM    719  HG  HYP    62      64.350  62.500  59.040  1.00  0.00            
ATOM    720  OD1 HYP    62      62.860  62.750  60.430  1.00  0.00            
ATOM    721  HD1 HYP    62      62.800  61.800  60.320  1.00  0.00            
ATOM    722  CB  HYP    62      65.300  62.430  61.000  1.00  0.00            
ATOM    723  HB1 HYP    62      66.200  62.220  60.410  1.00  0.00            
ATOM    724  HB2 HYP    62      64.940  61.520  61.490  1.00  0.00            
ATOM    725  CA  HYP    62      65.350  63.630  61.940  1.00  0.00            
ATOM    726  HA  HYP    62      64.670  63.460  62.780  1.00  0.00            
ATOM    727  C   HYP    62      66.830  63.700  62.510  1.00  0.00            
ATOM    728  O   HYP    62      67.670  64.240  61.750  1.00  0.00            
ATOM    729  N   GLY    63      67.230  63.120  63.690  1.00  0.00            
ATOM    730  H   GLY    63      66.500  62.710  64.250  1.00  0.00            
ATOM    731  CA  GLY    63      68.560  63.350  64.240  1.00  0.00            
ATOM    732  HA1 GLY    63      68.590  63.100  65.300  1.00  0.00            
ATOM    733  HA2 GLY    63      68.850  64.380  64.050  1.00  0.00            
ATOM    734  C   GLY    63      69.720  62.570  63.560  1.00  0.00            
ATOM    735  O   GLY    63      69.550  61.990  62.490  1.00  0.00            
ATOM    736  N   PRO    64      70.910  62.620  64.150  1.00  0.00            
ATOM    737  CD  PRO    64      71.160  63.590  65.230  1.00  0.00            
ATOM    738  HD1 PRO    64      71.000  63.000  66.130  1.00  0.00            
ATOM    739  HD2 PRO    64      70.510  64.460  65.300  1.00  0.00            
ATOM    740  CG  PRO    64      72.660  63.860  65.120  1.00  0.00            
ATOM    741  HG1 PRO    64      72.990  64.180  66.110  1.00  0.00            
ATOM    742  HG2 PRO    64      72.930  64.490  64.280  1.00  0.00            
ATOM    743  CB  PRO    64      73.190  62.500  64.750  1.00  0.00            
ATOM    744  HB1 PRO    64      73.150  61.910  65.660  1.00  0.00            
ATOM    745  HB2 PRO    64      74.230  62.710  64.500  1.00  0.00            
ATOM    746  CA  PRO    64      72.200  62.050  63.700  1.00  0.00            
ATOM    747  HA  PRO    64      72.600  62.490  62.790  1.00  0.00            
ATOM    748  C   PRO    64      72.300  60.530  63.730  1.00  0.00            
ATOM    749  O   PRO    64      71.570  59.850  64.430  1.00  0.00            
ATOM    750  N   HYP    65      73.340  59.900  63.110  1.00  0.00            
ATOM    751  CD2 HYP    65      74.120  60.530  62.080  1.00  0.00            
ATOM    752 1HD2 HYP    65      74.960  60.940  62.650  1.00  0.00            
ATOM    753 2HD2 HYP    65      73.460  61.210  61.550  1.00  0.00            
ATOM    754  CG  HYP    65      74.660  59.440  61.150  1.00  0.00            
ATOM    755  HG  HYP    65      75.600  59.780  60.700  1.00  0.00            
ATOM    756  OD1 HYP    65      73.640  59.080  60.180  1.00  0.00            
ATOM    757  HD1 HYP    65      74.030  59.260  59.320  1.00  0.00            
ATOM    758  CB  HYP    65      74.870  58.350  62.200  1.00  0.00            
ATOM    759  HB1 HYP    65      75.780  58.620  62.730  1.00  0.00            
ATOM    760  HB2 HYP    65      75.110  57.340  61.860  1.00  0.00            
ATOM    761  CA  HYP    65      73.630  58.460  63.100  1.00  0.00            
ATOM    762  HA  HYP    65      72.780  57.960  62.650  1.00  0.00            
ATOM    763  C   HYP    65      73.890  58.000  64.530  1.00  0.00            
ATOM    764  O   HYP    65      74.750  58.520  65.250  1.00  0.00            
ATOM    765  N   GLY    66      73.340  56.820  64.910  1.00  0.00            
ATOM    766  H   GLY    66      72.660  56.310  64.360  1.00  0.00            
ATOM    767  CA  GLY    66      73.880  56.150  66.080  1.00  0.00            
ATOM    768  HA1 GLY    66      73.190  55.320  66.250  1.00  0.00            
ATOM    769  HA2 GLY    66      73.810  56.770  66.980  1.00  0.00            
ATOM    770  C   GLY    66      75.320  55.600  65.980  1.00  0.00            
ATOM    771  O   GLY    66      75.810  55.580  64.800  1.00  0.00            
ATOM    772  N   PRO    67      75.930  55.450  67.120  1.00  0.00            
ATOM    773  CD  PRO    67      75.400  55.630  68.440  1.00  0.00            
ATOM    774  HD1 PRO    67      74.510  55.040  68.650  1.00  0.00            
ATOM    775  HD2 PRO    67      75.220  56.710  68.480  1.00  0.00            
ATOM    776  CG  PRO    67      76.500  55.190  69.380  1.00  0.00            
ATOM    777  HG1 PRO    67      76.350  54.150  69.650  1.00  0.00            
ATOM    778  HG2 PRO    67      76.460  55.670  70.350  1.00  0.00            
ATOM    779  CB  PRO    67      77.780  55.360  68.520  1.00  0.00            
ATOM    780  HB1 PRO    67      78.630  54.810  68.920  1.00  0.00            
ATOM    781  HB2 PRO    67      77.950  56.430  68.440  1.00  0.00            
ATOM    782  CA  PRO    67      77.310  54.980  67.150  1.00  0.00            
ATOM    783  HA  PRO    67      77.880  55.580  66.450  1.00  0.00            
ATOM    784  C   PRO    67      77.470  53.470  66.850  1.00  0.00            
ATOM    785  O   PRO    67      76.420  52.830  66.950  1.00  0.00            
ATOM    786  N   HYP    68      78.670  52.970  66.560  1.00  0.00            
ATOM    787  CD2 HYP    68      79.910  53.600  66.420  1.00  0.00            
ATOM    788 1HD2 HYP    68      80.460  53.590  67.370  1.00  0.00            
ATOM    789 2HD2 HYP    68      79.850  54.670  66.210  1.00  0.00            
ATOM    790  CG  HYP    68      80.700  52.760  65.360  1.00  0.00            
ATOM    791  HG  HYP    68      81.770  52.910  65.510  1.00  0.00            
ATOM    792  OD1 HYP    68      80.250  53.160  64.060  1.00  0.00            
ATOM    793  HD1 HYP    68      80.380  54.110  63.920  1.00  0.00            
ATOM    794  CB  HYP    68      80.350  51.340  65.740  1.00  0.00            
ATOM    795  HB1 HYP    68      81.090  51.050  66.480  1.00  0.00            
ATOM    796  HB2 HYP    68      80.310  50.620  64.920  1.00  0.00            
ATOM    797  CA  HYP    68      78.860  51.560  66.190  1.00  0.00            
ATOM    798  HA  HYP    68      78.220  51.280  65.350  1.00  0.00            
ATOM    799  C   HYP    68      78.590  50.620  67.400  1.00  0.00            
ATOM    800  O   HYP    68      78.680  50.990  68.580  1.00  0.00            
ATOM    801  N   GLY    69      78.230  49.360  67.060  1.00  0.00            
ATOM    802  H   GLY    69      78.090  49.180  66.080  1.00  0.00            
ATOM    803  CA  GLY    69      77.780  48.300  67.980  1.00  0.00            
ATOM    804  HA1 GLY    69      77.350  47.460  67.420  1.00  0.00            
ATOM    805  HA2 GLY    69      76.940  48.540  68.630  1.00  0.00            
ATOM    806  C   GLY    69      78.900  47.540  68.670  1.00  0.00            
ATOM    807  O   GLY    69      80.060  48.010  68.620  1.00  0.00            
ATOM    808  N   PRO    70      78.640  46.570  69.520  1.00  0.00            
ATOM    809  CD  PRO    70      77.290  46.250  70.140  1.00  0.00            
ATOM    810  HD1 PRO    70      76.770  45.410  69.670  1.00  0.00            
ATOM    811  HD2 PRO    70      76.620  47.100  70.000  1.00  0.00            
ATOM    812  CG  PRO    70      77.600  46.110  71.640  1.00  0.00            
ATOM    813  HG1 PRO    70      76.820  45.570  72.180  1.00  0.00            
ATOM    814  HG2 PRO    70      77.750  47.090  72.090  1.00  0.00            
ATOM    815  CB  PRO    70      78.890  45.230  71.530  1.00  0.00            
ATOM    816  HB1 PRO    70      78.590  44.240  71.170  1.00  0.00            
ATOM    817  HB2 PRO    70      79.370  45.300  72.510  1.00  0.00            
ATOM    818  CA  PRO    70      79.690  45.930  70.390  1.00  0.00            
ATOM    819  HA  PRO    70      80.310  46.770  70.700  1.00  0.00            
ATOM    820  C   PRO    70      80.660  44.880  69.640  1.00  0.00            
ATOM    821  O   PRO    70      80.160  44.410  68.620  1.00  0.00            
ATOM    822  N   HYP    71      81.860  44.560  70.140  1.00  0.00            
ATOM    823  CD2 HYP    71      82.490  45.010  71.390  1.00  0.00            
ATOM    824 1HD2 HYP    71      82.110  44.340  72.170  1.00  0.00            
ATOM    825 2HD2 HYP    71      82.230  46.050  71.550  1.00  0.00            
ATOM    826  CG  HYP    71      83.930  44.880  71.130  1.00  0.00            
ATOM    827  HG  HYP    71      84.410  44.720  72.100  1.00  0.00            
ATOM    828  OD1 HYP    71      84.420  46.130  70.660  1.00  0.00            
ATOM    829  HD1 HYP    71      84.500  46.770  71.370  1.00  0.00            
ATOM    830  CB  HYP    71      84.070  43.630  70.190  1.00  0.00            
ATOM    831  HB1 HYP    71      84.170  42.710  70.760  1.00  0.00            
ATOM    832  HB2 HYP    71      85.020  43.820  69.680  1.00  0.00            
ATOM    833  CA  HYP    71      82.720  43.640  69.430  1.00  0.00            
ATOM    834  HA  HYP    71      82.860  44.050  68.430  1.00  0.00            
ATOM    835  C   HYP    71      82.060  42.280  69.410  1.00  0.00            
ATOM    836  O   HYP    71      81.310  41.920  70.320  1.00  0.00            
ATOM    837  N   GLY    72      82.330  41.490  68.370  1.00  0.00            
ATOM    838  H   GLY    72      82.980  41.860  67.700  1.00  0.00            
ATOM    839  CA  GLY    72      81.690  40.220  68.030  1.00  0.00            
ATOM    840  HA1 GLY    72      81.950  39.970  67.010  1.00  0.00            
ATOM    841  HA2 GLY    72      80.600  40.290  68.150  1.00  0.00            
ATOM    842  C   GLY    72      81.950  39.010  68.980  1.00  0.00            
ATOM    843  O   GLY    72      82.670  39.120  69.950  1.00  0.00            
ATOM    844  N   PRO    73      81.380  37.840  68.700  1.00  0.00            
ATOM    845  CD  PRO    73      80.290  37.570  67.700  1.00  0.00            
ATOM    846  HD1 PRO    73      80.730  37.280  66.740  1.00  0.00            
ATOM    847  HD2 PRO    73      79.730  38.480  67.490  1.00  0.00            
ATOM    848  CG  PRO    73      79.540  36.430  68.370  1.00  0.00            
ATOM    849  HG1 PRO    73      78.910  35.810  67.730  1.00  0.00            
ATOM    850  HG2 PRO    73      78.890  36.760  69.190  1.00  0.00            
ATOM    851  CB  PRO    73      80.720  35.620  68.890  1.00  0.00            
ATOM    852  HB1 PRO    73      81.030  35.000  68.040  1.00  0.00            
ATOM    853  HB2 PRO    73      80.430  34.940  69.690  1.00  0.00            
ATOM    854  CA  PRO    73      81.680  36.630  69.400  1.00  0.00            
ATOM    855  HA  PRO    73      81.510  36.700  70.470  1.00  0.00            
ATOM    856  C   PRO    73      83.170  36.120  69.080  1.00  0.00            
ATOM    857  O   PRO    73      83.830  36.540  68.140  1.00  0.00            
ATOM    858  N   HYP    74      83.710  35.090  69.860  1.00  0.00            
ATOM    859  CD2 HYP    74      83.100  34.420  70.990  1.00  0.00            
ATOM    860 1HD2 HYP    74      82.490  33.600  70.610  1.00  0.00            
ATOM    861 2HD2 HYP    74      82.510  35.120  71.590  1.00  0.00            
ATOM    862  CG  HYP    74      84.290  34.020  71.810  1.00  0.00            
ATOM    863  HG  HYP    74      83.980  33.170  72.410  1.00  0.00            
ATOM    864  OD1 HYP    74      84.980  35.010  72.510  1.00  0.00            
ATOM    865  HD1 HYP    74      85.650  34.590  73.050  1.00  0.00            
ATOM    866  CB  HYP    74      85.200  33.500  70.680  1.00  0.00            
ATOM    867  HB1 HYP    74      84.890  32.520  70.330  1.00  0.00            
ATOM    868  HB2 HYP    74      86.230  33.390  71.000  1.00  0.00            
ATOM    869  CA  HYP    74      85.040  34.550  69.590  1.00  0.00            
ATOM    870  HA  HYP    74      85.730  35.380  69.710  1.00  0.00            
ATOM    871  C   HYP    74      85.270  34.100  68.210  1.00  0.00            
ATOM    872  O   HYP    74      84.370  33.530  67.570  1.00  0.00            
ATOM    873  N   GLY    75      86.510  34.020  67.800  1.00  0.00            
ATOM    874  H   GLY    75      87.150  34.500  68.420  1.00  0.00            
ATOM    875  CA  GLY    75      87.040  33.380  66.670  1.00  0.00            
ATOM    876  HA1 GLY    75      88.030  33.740  66.370  1.00  0.00            
ATOM    877  HA2 GLY    75      86.330  33.620  65.880  1.00  0.00            
ATOM    878  C   GLY    75      87.160  31.870  66.590  1.00  0.00            
ATOM    879  O   GLY    75      86.620  31.170  67.480  1.00  0.00            
ATOM    880  N   PRO    76      87.790  31.400  65.480  1.00  0.00            
ATOM    881  CD  PRO    76      88.320  32.160  64.420  1.00  0.00            
ATOM    882  HD1 PRO    76      89.240  32.540  64.870  1.00  0.00            
ATOM    883  HD2 PRO    76      87.690  32.940  64.000  1.00  0.00            
ATOM    884  CG  PRO    76      88.620  31.110  63.320  1.00  0.00            
ATOM    885  HG1 PRO    76      89.430  31.490  62.690  1.00  0.00            
ATOM    886  HG2 PRO    76      87.690  31.030  62.760  1.00  0.00            
ATOM    887  CB  PRO    76      88.990  29.900  64.090  1.00  0.00            
ATOM    888  HB1 PRO    76      90.030  30.010  64.390  1.00  0.00            
ATOM    889  HB2 PRO    76      88.790  28.970  63.560  1.00  0.00            
ATOM    890  CA  PRO    76      88.040  29.980  65.310  1.00  0.00            
ATOM    891  HA  PRO    76      87.090  29.480  65.120  1.00  0.00            
ATOM    892  C   PRO    76      88.620  29.230  66.490  1.00  0.00            
ATOM    893  O   PRO    76      89.420  29.870  67.150  1.00  0.00            
ATOM    894  N   HYP    77      88.330  27.960  66.790  1.00  0.00            
ATOM    895  CD2 HYP    77      87.220  27.200  66.290  1.00  0.00            
ATOM    896 1HD2 HYP    77      87.600  26.760  65.370  1.00  0.00            
ATOM    897 2HD2 HYP    77      86.280  27.710  66.060  1.00  0.00            
ATOM    898  CG  HYP    77      86.930  26.110  67.350  1.00  0.00            
ATOM    899  HG  HYP    77      86.460  25.190  67.000  1.00  0.00            
ATOM    900  OD1 HYP    77      86.280  26.680  68.410  1.00  0.00            
ATOM    901  HD1 HYP    77      85.370  26.400  68.280  1.00  0.00            
ATOM    902  CB  HYP    77      88.310  25.800  67.900  1.00  0.00            
ATOM    903  HB1 HYP    77      88.750  25.040  67.260  1.00  0.00            
ATOM    904  HB2 HYP    77      88.250  25.560  68.960  1.00  0.00            
ATOM    905  CA  HYP    77      89.070  27.160  67.720  1.00  0.00            
ATOM    906  HA  HYP    77      89.070  27.630  68.700  1.00  0.00            
ATOM    907  C   HYP    77      90.540  27.020  67.250  1.00  0.00            
ATOM    908  O   HYP    77      90.850  26.990  66.070  1.00  0.00            
ATOM    909  N   GLY    78      91.470  26.930  68.250  1.00  0.00            
ATOM    910  H   GLY    78      91.010  26.820  69.140  1.00  0.00            
ATOM    911  CA  GLY    78      92.920  26.800  68.140  1.00  0.00            
ATOM    912  HA1 GLY    78      93.500  27.180  68.980  1.00  0.00            
ATOM    913  HA2 GLY    78      93.120  27.450  67.290  1.00  0.00            
ATOM    914  C   GLY    78      93.380  25.320  67.790  1.00  0.00            
ATOM    915  O   GLY    78      92.630  24.360  67.960  1.00  0.00            
ATOM    916  N   PRO    79      94.640  25.220  67.380  1.00  0.00            
ATOM    917  CD  PRO    79      95.560  26.390  67.100  1.00  0.00            
ATOM    918  HD1 PRO    79      96.040  26.660  68.040  1.00  0.00            
ATOM    919  HD2 PRO    79      95.010  27.240  66.700  1.00  0.00            
ATOM    920  CG  PRO    79      96.450  25.900  66.050  1.00  0.00            
ATOM    921  HG1 PRO    79      97.380  26.470  65.960  1.00  0.00            
ATOM    922  HG2 PRO    79      95.990  25.900  65.070  1.00  0.00            
ATOM    923  CB  PRO    79      96.730  24.480  66.560  1.00  0.00            
ATOM    924  HB1 PRO    79      97.290  24.600  67.490  1.00  0.00            
ATOM    925  HB2 PRO    79      97.230  23.830  65.850  1.00  0.00            
ATOM    926  CA  PRO    79      95.340  23.960  67.020  1.00  0.00            
ATOM    927  HA  PRO    79      94.900  23.530  66.130  1.00  0.00            
ATOM    928  C   PRO    79      95.470  22.910  68.140  1.00  0.00            
ATOM    929  O   PRO    79      95.580  23.290  69.290  1.00  0.00            
ATOM    930  N   HYP    80      95.610  21.580  67.970  1.00  0.00            
ATOM    931  CD2 HYP    80      95.510  20.910  66.760  1.00  0.00            
ATOM    932 1HD2 HYP    80      96.470  20.480  66.470  1.00  0.00            
ATOM    933 2HD2 HYP    80      95.120  21.580  66.000  1.00  0.00            
ATOM    934  CG  HYP    80      94.570  19.800  67.060  1.00  0.00            
ATOM    935  HG  HYP    80      94.630  18.980  66.350  1.00  0.00            
ATOM    936  OD1 HYP    80      93.190  20.150  67.100  1.00  0.00            
ATOM    937  HD1 HYP    80      92.710  19.360  67.360  1.00  0.00            
ATOM    938  CB  HYP    80      94.990  19.360  68.440  1.00  0.00            
ATOM    939  HB1 HYP    80      95.710  18.550  68.350  1.00  0.00            
ATOM    940  HB2 HYP    80      94.100  18.990  68.950  1.00  0.00            
ATOM    941  CA  HYP    80      95.510  20.660  69.060  1.00  0.00            
ATOM    942  HA  HYP    80      94.690  20.930  69.720  1.00  0.00            
ATOM    943  C   HYP    80      96.840  20.370  69.820  1.00  0.00            
ATOM    944  O   HYP    80      97.930  20.770  69.410  1.00  0.00            
ATOM    945  N   GLY    81      96.760  19.690  70.980  1.00  0.00            
ATOM    946  H   GLY    81      95.880  19.400  71.390  1.00  0.00            
ATOM    947  CA  GLY    81      97.870  19.160  71.720  1.00  0.00            
ATOM    948  HA1 GLY    81      97.420  19.310  72.700  1.00  0.00            
ATOM    949  HA2 GLY    81      98.790  19.750  71.690  1.00  0.00            
ATOM    950  C   GLY    81      98.150  17.680  71.540  1.00  0.00            
ATOM    951  O   GLY    81      97.290  16.920  71.180  1.00  0.00            
ATOM    952  N   NH2    82      99.420  17.390  71.850  1.00  0.00            
ATOM    953  H1  NH2    82     100.090  18.080  72.140  1.00  0.00            
ATOM    954  H2  NH2    82      99.710  16.430  71.730  1.00  0.00            
ATOM    955  CH3 ACE    83      37.130 112.850  65.730  1.00  0.00            
ATOM    956 1HH3 ACE    83      36.310 113.460  65.340  1.00  0.00            
ATOM    957 2HH3 ACE    83      37.360 113.300  66.700  1.00  0.00            
ATOM    958 3HH3 ACE    83      38.030 113.030  65.140  1.00  0.00            
ATOM    959  C   ACE    83      36.720 111.390  65.830  1.00  0.00            
ATOM    960  O   ACE    83      36.360 110.960  66.930  1.00  0.00            
ATOM    961  N   PRO    84      36.690 110.750  64.670  1.00  0.00            
ATOM    962  CD  PRO    84      37.080 111.230  63.330  1.00  0.00            
ATOM    963  HD1 PRO    84      38.050 111.720  63.390  1.00  0.00            
ATOM    964  HD2 PRO    84      36.290 111.840  62.880  1.00  0.00            
ATOM    965  CG  PRO    84      37.220 110.040  62.420  1.00  0.00            
ATOM    966  HG1 PRO    84      38.210 109.600  62.530  1.00  0.00            
ATOM    967  HG2 PRO    84      36.980 110.270  61.390  1.00  0.00            
ATOM    968  CB  PRO    84      36.260 109.060  63.010  1.00  0.00            
ATOM    969  HB1 PRO    84      36.390 108.010  62.760  1.00  0.00            
ATOM    970  HB2 PRO    84      35.270 109.380  62.690  1.00  0.00            
ATOM    971  CA  PRO    84      36.320 109.320  64.540  1.00  0.00            
ATOM    972  HA  PRO    84      35.360 109.100  64.990  1.00  0.00            
ATOM    973  C   PRO    84      37.380 108.400  65.150  1.00  0.00            
ATOM    974  O   PRO    84      38.550 108.750  65.340  1.00  0.00            
ATOM    975  N   HYP    85      37.000 107.160  65.430  1.00  0.00            
ATOM    976  CD2 HYP    85      35.630 106.620  65.530  1.00  0.00            
ATOM    977 1HD2 HYP    85      35.280 106.410  64.520  1.00  0.00            
ATOM    978 2HD2 HYP    85      35.000 107.280  66.130  1.00  0.00            
ATOM    979  CG  HYP    85      35.820 105.200  66.210  1.00  0.00            
ATOM    980  HG  HYP    85      35.010 104.500  65.980  1.00  0.00            
ATOM    981  OD1 HYP    85      35.850 105.520  67.550  1.00  0.00            
ATOM    982  HD1 HYP    85      36.140 104.750  68.060  1.00  0.00            
ATOM    983  CB  HYP    85      37.210 104.800  65.700  1.00  0.00            
ATOM    984  HB1 HYP    85      37.110 104.300  64.730  1.00  0.00            
ATOM    985  HB2 HYP    85      37.670 104.120  66.410  1.00  0.00            
ATOM    986  CA  HYP    85      37.970 106.090  65.680  1.00  0.00            
ATOM    987  HA  HYP    85      38.420 106.250  66.660  1.00  0.00            
ATOM    988  C   HYP    85      39.080 106.010  64.650  1.00  0.00            
ATOM    989  O   HYP    85      38.940 106.060  63.420  1.00  0.00            
ATOM    990  N   GLY    86      40.260 105.760  65.240  1.00  0.00            
ATOM    991  H   GLY    86      40.250 105.530  66.230  1.00  0.00            
ATOM    992  CA  GLY    86      41.520 105.640  64.520  1.00  0.00            
ATOM    993  HA1 GLY    86      42.370 105.850  65.170  1.00  0.00            
ATOM    994  HA2 GLY    86      41.540 106.520  63.870  1.00  0.00            
ATOM    995  C   GLY    86      41.780 104.430  63.600  1.00  0.00            
ATOM    996  O   GLY    86      40.880 103.620  63.350  1.00  0.00            
ATOM    997  N   PRO    87      42.920 104.330  63.000  1.00  0.00            
ATOM    998  CD  PRO    87      43.860 105.410  62.790  1.00  0.00            
ATOM    999  HD1 PRO    87      44.580 105.240  63.590  1.00  0.00            
ATOM   1000  HD2 PRO    87      43.430 106.420  62.740  1.00  0.00            
ATOM   1001  CG  PRO    87      44.580 105.130  61.430  1.00  0.00            
ATOM   1002  HG1 PRO    87      45.540 105.650  61.360  1.00  0.00            
ATOM   1003  HG2 PRO    87      43.990 105.430  60.550  1.00  0.00            
ATOM   1004  CB  PRO    87      44.680 103.600  61.460  1.00  0.00            
ATOM   1005  HB1 PRO    87      45.540 103.340  62.090  1.00  0.00            
ATOM   1006  HB2 PRO    87      44.700 103.190  60.450  1.00  0.00            
ATOM   1007  CA  PRO    87      43.360 103.180  62.140  1.00  0.00            
ATOM   1008  HA  PRO    87      42.610 103.060  61.370  1.00  0.00            
ATOM   1009  C   PRO    87      43.430 101.880  62.850  1.00  0.00            
ATOM   1010  O   PRO    87      43.930 101.840  63.960  1.00  0.00            
ATOM   1011  N   HYP    88      43.050 100.700  62.220  1.00  0.00            
ATOM   1012  CD2 HYP    88      42.130 100.460  61.070  1.00  0.00            
ATOM   1013 1HD2 HYP    88      42.660 100.630  60.130  1.00  0.00            
ATOM   1014 2HD2 HYP    88      41.260 101.110  61.090  1.00  0.00            
ATOM   1015  CG  HYP    88      41.670  99.080  61.270  1.00  0.00            
ATOM   1016  HG  HYP    88      41.470  98.570  60.330  1.00  0.00            
ATOM   1017  OD1 HYP    88      40.570  98.830  62.120  1.00  0.00            
ATOM   1018  HD1 HYP    88      40.060  99.650  62.090  1.00  0.00            
ATOM   1019  CB  HYP    88      42.940  98.390  61.820  1.00  0.00            
ATOM   1020  HB1 HYP    88      43.670  98.230  61.030  1.00  0.00            
ATOM   1021  HB2 HYP    88      42.740  97.410  62.260  1.00  0.00            
ATOM   1022  CA  HYP    88      43.350  99.420  62.850  1.00  0.00            
ATOM   1023  HA  HYP    88      42.900  99.350  63.840  1.00  0.00            
ATOM   1024  C   HYP    88      44.840  99.270  62.900  1.00  0.00            
ATOM   1025  O   HYP    88      45.660  99.900  62.190  1.00  0.00            
ATOM   1026  N   GLY    89      45.250  98.390  63.830  1.00  0.00            
ATOM   1027  H   GLY    89      44.570  98.230  64.560  1.00  0.00            
ATOM   1028  CA  GLY    89      46.680  98.100  64.080  1.00  0.00            
ATOM   1029  HA1 GLY    89      47.040  97.760  65.050  1.00  0.00            
ATOM   1030  HA2 GLY    89      47.220  99.030  63.910  1.00  0.00            
ATOM   1031  C   GLY    89      47.350  97.100  63.050  1.00  0.00            
ATOM   1032  O   GLY    89      46.620  96.490  62.290  1.00  0.00            
ATOM   1033  N   PRO    90      48.720  96.960  62.930  1.00  0.00            
ATOM   1034  CD  PRO    90      49.670  97.780  63.600  1.00  0.00            
ATOM   1035  HD1 PRO    90      49.590  97.770  64.690  1.00  0.00            
ATOM   1036  HD2 PRO    90      49.660  98.780  63.180  1.00  0.00            
ATOM   1037  CG  PRO    90      50.950  97.030  63.260  1.00  0.00            
ATOM   1038  HG1 PRO    90      51.100  96.180  63.920  1.00  0.00            
ATOM   1039  HG2 PRO    90      51.810  97.690  63.330  1.00  0.00            
ATOM   1040  CB  PRO    90      50.770  96.740  61.760  1.00  0.00            
ATOM   1041  HB1 PRO    90      51.540  95.990  61.570  1.00  0.00            
ATOM   1042  HB2 PRO    90      50.840  97.550  61.050  1.00  0.00            
ATOM   1043  CA  PRO    90      49.320  96.180  61.870  1.00  0.00            
ATOM   1044  HA  PRO    90      48.670  96.300  61.000  1.00  0.00            
ATOM   1045  C   PRO    90      49.330  94.690  62.180  1.00  0.00            
ATOM   1046  O   PRO    90      48.950  94.280  63.300  1.00  0.00            
ATOM   1047  N   HYP    91      49.780  93.870  61.220  1.00  0.00            
ATOM   1048  CD2 HYP    91      50.130  94.150  59.860  1.00  0.00            
ATOM   1049 1HD2 HYP    91      51.130  94.580  59.740  1.00  0.00            
ATOM   1050 2HD2 HYP    91      49.460  94.860  59.380  1.00  0.00            
ATOM   1051  CG  HYP    91      50.170  92.840  59.070  1.00  0.00            
ATOM   1052  HG  HYP    91      50.710  92.960  58.130  1.00  0.00            
ATOM   1053  OD1 HYP    91      48.800  92.400  58.800  1.00  0.00            
ATOM   1054  HD1 HYP    91      48.760  91.470  59.020  1.00  0.00            
ATOM   1055  CB  HYP    91      50.820  91.980  60.100  1.00  0.00            
ATOM   1056  HB1 HYP    91      51.880  92.220  60.150  1.00  0.00            
ATOM   1057  HB2 HYP    91      50.760  90.910  59.880  1.00  0.00            
ATOM   1058  CA  HYP    91      50.110  92.450  61.370  1.00  0.00            
ATOM   1059  HA  HYP    91      49.130  91.990  61.510  1.00  0.00            
ATOM   1060  C   HYP    91      50.800  92.150  62.700  1.00  0.00            
ATOM   1061  O   HYP    91      51.780  92.800  63.090  1.00  0.00            
ATOM   1062  N   GLY    92      50.320  91.010  63.320  1.00  0.00            
ATOM   1063  H   GLY    92      49.400  90.690  63.040  1.00  0.00            
ATOM   1064  CA  GLY    92      51.100  90.340  64.380  1.00  0.00            
ATOM   1065  HA1 GLY    92      50.570  89.430  64.670  1.00  0.00            
ATOM   1066  HA2 GLY    92      51.280  91.070  65.170  1.00  0.00            
ATOM   1067  C   GLY    92      52.420  89.850  63.970  1.00  0.00            
ATOM   1068  O   GLY    92      52.660  89.660  62.720  1.00  0.00            
ATOM   1069  N   PRO    93      53.390  89.700  64.860  1.00  0.00            
ATOM   1070  CD  PRO    93      53.250  89.990  66.320  1.00  0.00            
ATOM   1071  HD1 PRO    93      52.420  89.370  66.660  1.00  0.00            
ATOM   1072  HD2 PRO    93      52.980  91.040  66.460  1.00  0.00            
ATOM   1073  CG  PRO    93      54.600  89.540  66.990  1.00  0.00            
ATOM   1074  HG1 PRO    93      54.510  88.500  67.320  1.00  0.00            
ATOM   1075  HG2 PRO    93      54.880  90.200  67.810  1.00  0.00            
ATOM   1076  CB  PRO    93      55.510  89.620  65.810  1.00  0.00            
ATOM   1077  HB1 PRO    93      56.360  88.960  65.990  1.00  0.00            
ATOM   1078  HB2 PRO    93      55.820  90.660  65.640  1.00  0.00            
ATOM   1079  CA  PRO    93      54.740  89.240  64.580  1.00  0.00            
ATOM   1080  HA  PRO    93      55.160  89.840  63.780  1.00  0.00            
ATOM   1081  C   PRO    93      54.780  87.730  64.150  1.00  0.00            
ATOM   1082  O   PRO    93      53.830  86.990  64.500  1.00  0.00            
ATOM   1083  N   HYP    94      55.850  87.230  63.550  1.00  0.00            
ATOM   1084  CD2 HYP    94      57.000  87.940  63.140  1.00  0.00            
ATOM   1085 1HD2 HYP    94      57.630  88.070  64.020  1.00  0.00            
ATOM   1086 2HD2 HYP    94      56.760  88.890  62.660  1.00  0.00            
ATOM   1087  CG  HYP    94      57.690  87.060  62.110  1.00  0.00            
ATOM   1088  HG  HYP    94      58.780  87.170  62.120  1.00  0.00            
ATOM   1089  OD1 HYP    94      57.240  87.270  60.800  1.00  0.00            
ATOM   1090  HD1 HYP    94      57.530  88.160  60.590  1.00  0.00            
ATOM   1091  CB  HYP    94      57.370  85.580  62.440  1.00  0.00            
ATOM   1092  HB1 HYP    94      58.180  85.230  63.080  1.00  0.00            
ATOM   1093  HB2 HYP    94      57.190  85.010  61.530  1.00  0.00            
ATOM   1094  CA  HYP    94      56.020  85.770  63.220  1.00  0.00            
ATOM   1095  HA  HYP    94      55.100  85.500  62.710  1.00  0.00            
ATOM   1096  C   HYP    94      55.970  85.030  64.500  1.00  0.00            
ATOM   1097  O   HYP    94      56.480  85.470  65.530  1.00  0.00            
ATOM   1098  N   GLY    95      55.390  83.840  64.550  1.00  0.00            
ATOM   1099  H   GLY    95      54.870  83.520  63.750  1.00  0.00            
ATOM   1100  CA  GLY    95      55.400  82.840  65.650  1.00  0.00            
ATOM   1101  HA1 GLY    95      54.730  82.040  65.320  1.00  0.00            
ATOM   1102  HA2 GLY    95      54.950  83.290  66.540  1.00  0.00            
ATOM   1103  C   GLY    95      56.810  82.190  66.060  1.00  0.00            
ATOM   1104  O   GLY    95      57.820  82.290  65.350  1.00  0.00            
ATOM   1105  N   PRO    96      56.760  81.500  67.250  1.00  0.00            
ATOM   1106  CD  PRO    96      55.600  81.370  68.190  1.00  0.00            
ATOM   1107  HD1 PRO    96      54.750  80.880  67.710  1.00  0.00            
ATOM   1108  HD2 PRO    96      55.410  82.360  68.590  1.00  0.00            
ATOM   1109  CG  PRO    96      56.150  80.470  69.290  1.00  0.00            
ATOM   1110  HG1 PRO    96      55.940  79.430  69.050  1.00  0.00            
ATOM   1111  HG2 PRO    96      55.640  80.660  70.240  1.00  0.00            
ATOM   1112  CB  PRO    96      57.650  80.880  69.320  1.00  0.00            
ATOM   1113  HB1 PRO    96      58.240  80.180  69.910  1.00  0.00            
ATOM   1114  HB2 PRO    96      57.840  81.900  69.680  1.00  0.00            
ATOM   1115  CA  PRO    96      58.040  81.010  67.810  1.00  0.00            
ATOM   1116  HA  PRO    96      58.850  81.740  67.770  1.00  0.00            
ATOM   1117  C   PRO    96      58.630  79.700  67.160  1.00  0.00            
ATOM   1118  O   PRO    96      57.830  78.860  66.690  1.00  0.00            
ATOM   1119  N   HYP    97      59.940  79.330  67.290  1.00  0.00            
ATOM   1120  CD2 HYP    97      60.930  80.080  68.010  1.00  0.00            
ATOM   1121 1HD2 HYP    97      61.150  79.480  68.890  1.00  0.00            
ATOM   1122 2HD2 HYP    97      60.560  81.070  68.310  1.00  0.00            
ATOM   1123  CG  HYP    97      62.130  80.170  67.020  1.00  0.00            
ATOM   1124  HG  HYP    97      63.100  80.340  67.510  1.00  0.00            
ATOM   1125  OD1 HYP    97      61.920  81.150  66.120  1.00  0.00            
ATOM   1126  HD1 HYP    97      62.610  81.040  65.460  1.00  0.00            
ATOM   1127  CB  HYP    97      62.030  78.790  66.440  1.00  0.00            
ATOM   1128  HB1 HYP    97      62.440  78.050  67.120  1.00  0.00            
ATOM   1129  HB2 HYP    97      62.520  78.780  65.460  1.00  0.00            
ATOM   1130  CA  HYP    97      60.550  78.350  66.390  1.00  0.00            
ATOM   1131  HA  HYP    97      60.220  78.500  65.360  1.00  0.00            
ATOM   1132  C   HYP    97      60.210  76.930  66.930  1.00  0.00            
ATOM   1133  O   HYP    97      60.330  76.580  68.120  1.00  0.00            
ATOM   1134  N   GLY    98      59.770  76.110  65.970  1.00  0.00            
ATOM   1135  H   GLY    98      59.960  76.320  65.000  1.00  0.00            
ATOM   1136  CA  GLY    98      59.000  74.870  66.370  1.00  0.00            
ATOM   1137  HA1 GLY    98      58.620  74.580  65.390  1.00  0.00            
ATOM   1138  HA2 GLY    98      58.080  75.050  66.930  1.00  0.00            
ATOM   1139  C   GLY    98      59.780  73.730  67.080  1.00  0.00            
ATOM   1140  O   GLY    98      60.890  73.890  67.510  1.00  0.00            
ATOM   1141  N   PRO    99      59.270  72.510  67.220  1.00  0.00            
ATOM   1142  CD  PRO    99      57.860  72.200  66.900  1.00  0.00            
ATOM   1143  HD1 PRO    99      57.720  71.880  65.870  1.00  0.00            
ATOM   1144  HD2 PRO    99      57.210  73.060  67.050  1.00  0.00            
ATOM   1145  CG  PRO    99      57.380  71.120  67.870  1.00  0.00            
ATOM   1146  HG1 PRO    99      56.670  70.450  67.380  1.00  0.00            
ATOM   1147  HG2 PRO    99      57.090  71.640  68.780  1.00  0.00            
ATOM   1148  CB  PRO    99      58.730  70.340  67.950  1.00  0.00            
ATOM   1149  HB1 PRO    99      58.860  69.610  67.140  1.00  0.00            
ATOM   1150  HB2 PRO    99      58.770  69.800  68.890  1.00  0.00            
ATOM   1151  CA  PRO    99      59.810  71.370  67.950  1.00  0.00            
ATOM   1152  HA  PRO    99      59.950  71.580  69.010  1.00  0.00            
ATOM   1153  C   PRO    99      61.110  70.820  67.370  1.00  0.00            
ATOM   1154  O   PRO    99      61.280  70.740  66.150  1.00  0.00            
ATOM   1155  N   HYP   100      62.030  70.250  68.200  1.00  0.00            
ATOM   1156  CD2 HYP   100      62.230  70.390  69.640  1.00  0.00            
ATOM   1157 1HD2 HYP   100      61.560  69.830  70.290  1.00  0.00            
ATOM   1158 2HD2 HYP   100      62.210  71.460  69.870  1.00  0.00            
ATOM   1159  CG  HYP   100      63.650  69.920  69.880  1.00  0.00            
ATOM   1160  HG  HYP   100      63.760  69.590  70.910  1.00  0.00            
ATOM   1161  OD1 HYP   100      64.600  70.970  69.580  1.00  0.00            
ATOM   1162  HD1 HYP   100      64.540  71.810  70.050  1.00  0.00            
ATOM   1163  CB  HYP   100      63.720  68.730  68.990  1.00  0.00            
ATOM   1164  HB1 HYP   100      63.190  67.890  69.430  1.00  0.00            
ATOM   1165  HB2 HYP   100      64.760  68.480  68.780  1.00  0.00            
ATOM   1166  CA  HYP   100      63.010  69.260  67.750  1.00  0.00            
ATOM   1167  HA  HYP   100      63.670  69.860  67.120  1.00  0.00            
ATOM   1168  C   HYP   100      62.490  68.060  66.940  1.00  0.00            
ATOM   1169  O   HYP   100      61.360  67.630  67.280  1.00  0.00            
ATOM   1170  N   GLY   101      63.210  67.570  65.940  1.00  0.00            
ATOM   1171  H   GLY   101      64.000  68.100  65.610  1.00  0.00            
ATOM   1172  CA  GLY   101      62.930  66.450  65.120  1.00  0.00            
ATOM   1173  HA1 GLY   101      63.760  66.310  64.420  1.00  0.00            
ATOM   1174  HA2 GLY   101      62.010  66.610  64.570  1.00  0.00            
ATOM   1175  C   GLY   101      62.820  65.090  65.880  1.00  0.00            
ATOM   1176  O   GLY   101      63.300  64.920  66.980  1.00  0.00            
ATOM   1177  N   PRO   102      62.330  64.010  65.220  1.00  0.00            
ATOM   1178  CD  PRO   102      61.760  64.020  63.890  1.00  0.00            
ATOM   1179  HD1 PRO   102      62.310  64.630  63.170  1.00  0.00            
ATOM   1180  HD2 PRO   102      60.780  64.470  64.000  1.00  0.00            
ATOM   1181  CG  PRO   102      61.660  62.590  63.470  1.00  0.00            
ATOM   1182  HG1 PRO   102      62.490  62.300  62.840  1.00  0.00            
ATOM   1183  HG2 PRO   102      60.760  62.340  62.900  1.00  0.00            
ATOM   1184  CB  PRO   102      61.620  61.830  64.840  1.00  0.00            
ATOM   1185  HB1 PRO   102      61.990  60.820  64.670  1.00  0.00            
ATOM   1186  HB2 PRO   102      60.590  61.860  65.200  1.00  0.00            
ATOM   1187  CA  PRO   102      62.540  62.670  65.760  1.00  0.00            
ATOM   1188  HA  PRO   102      62.170  62.650  66.790  1.00  0.00            
ATOM   1189  C   PRO   102      64.000  62.080  65.720  1.00  0.00            
ATOM   1190  O   PRO   102      64.860  62.840  65.300  1.00  0.00            
ATOM   1191  N   HYP   103      64.300  60.830  66.180  1.00  0.00            
ATOM   1192  CD2 HYP   103      63.360  59.900  66.780  1.00  0.00            
ATOM   1193 1HD2 HYP   103      63.050  59.110  66.090  1.00  0.00            
ATOM   1194 2HD2 HYP   103      62.450  60.410  67.110  1.00  0.00            
ATOM   1195  CG  HYP   103      64.160  59.200  67.930  1.00  0.00            
ATOM   1196  HG  HYP   103      63.680  58.270  68.230  1.00  0.00            
ATOM   1197  OD1 HYP   103      64.340  60.080  69.030  1.00  0.00            
ATOM   1198  HD1 HYP   103      64.630  59.590  69.810  1.00  0.00            
ATOM   1199  CB  HYP   103      65.460  59.040  67.190  1.00  0.00            
ATOM   1200  HB1 HYP   103      65.520  58.150  66.560  1.00  0.00            
ATOM   1201  HB2 HYP   103      66.310  58.920  67.870  1.00  0.00            
ATOM   1202  CA  HYP   103      65.660  60.260  66.290  1.00  0.00            
ATOM   1203  HA  HYP   103      66.230  60.960  66.900  1.00  0.00            
ATOM   1204  C   HYP   103      66.300  59.930  64.910  1.00  0.00            
ATOM   1205  O   HYP   103      65.710  59.990  63.820  1.00  0.00            
ATOM   1206  N   GLY   104      67.640  59.600  64.880  1.00  0.00            
ATOM   1207  H   GLY   104      68.230  59.850  65.670  1.00  0.00            
ATOM   1208  CA  GLY   104      68.400  59.320  63.670  1.00  0.00            
ATOM   1209  HA1 GLY   104      69.440  59.640  63.750  1.00  0.00            
ATOM   1210  HA2 GLY   104      67.990  59.840  62.810  1.00  0.00            
ATOM   1211  C   GLY   104      68.410  57.860  63.220  1.00  0.00            
ATOM   1212  O   GLY   104      67.850  56.910  63.820  1.00  0.00            
ATOM   1213  N   PRO   105      69.290  57.540  62.210  1.00  0.00            
ATOM   1214  CD  PRO   105      70.090  58.470  61.370  1.00  0.00            
ATOM   1215  HD1 PRO   105      70.740  59.090  61.990  1.00  0.00            
ATOM   1216  HD2 PRO   105      69.570  59.160  60.710  1.00  0.00            
ATOM   1217  CG  PRO   105      71.010  57.600  60.470  1.00  0.00            
ATOM   1218  HG1 PRO   105      72.000  57.360  60.850  1.00  0.00            
ATOM   1219  HG2 PRO   105      71.190  58.060  59.490  1.00  0.00            
ATOM   1220  CB  PRO   105      70.110  56.380  60.200  1.00  0.00            
ATOM   1221  HB1 PRO   105      70.720  55.510  59.960  1.00  0.00            
ATOM   1222  HB2 PRO   105      69.410  56.490  59.370  1.00  0.00            
ATOM   1223  CA  PRO   105      69.440  56.230  61.560  1.00  0.00            
ATOM   1224  HA  PRO   105      68.430  55.850  61.390  1.00  0.00            
ATOM   1225  C   PRO   105      70.260  55.330  62.570  1.00  0.00            
ATOM   1226  O   PRO   105      70.980  55.820  63.470  1.00  0.00            
ATOM   1227  N   HYP   106      70.150  54.000  62.490  1.00  0.00            
ATOM   1228  CD2 HYP   106      69.110  53.220  61.700  1.00  0.00            
ATOM   1229 1HD2 HYP   106      69.580  52.730  60.850  1.00  0.00            
ATOM   1230 2HD2 HYP   106      68.260  53.790  61.320  1.00  0.00            
ATOM   1231  CG  HYP   106      68.700  52.080  62.640  1.00  0.00            
ATOM   1232  HG  HYP   106      68.240  51.250  62.110  1.00  0.00            
ATOM   1233  OD1 HYP   106      67.890  52.600  63.730  1.00  0.00            
ATOM   1234  HD1 HYP   106      67.480  51.850  64.170  1.00  0.00            
ATOM   1235  CB  HYP   106      70.030  51.770  63.230  1.00  0.00            
ATOM   1236  HB1 HYP   106      70.560  51.050  62.600  1.00  0.00            
ATOM   1237  HB2 HYP   106      69.760  51.230  64.140  1.00  0.00            
ATOM   1238  CA  HYP   106      70.860  53.100  63.330  1.00  0.00            
ATOM   1239  HA  HYP   106      70.820  53.470  64.350  1.00  0.00            
ATOM   1240  C   HYP   106      72.370  52.900  63.020  1.00  0.00            
ATOM   1241  O   HYP   106      72.780  53.220  61.870  1.00  0.00            
ATOM   1242  N   GLY   107      73.060  52.520  64.050  1.00  0.00            
ATOM   1243  H   GLY   107      72.560  52.360  64.910  1.00  0.00            
ATOM   1244  CA  GLY   107      74.570  52.450  64.120  1.00  0.00            
ATOM   1245  HA1 GLY   107      74.810  52.150  65.140  1.00  0.00            
ATOM   1246  HA2 GLY   107      74.990  53.410  63.820  1.00  0.00            
ATOM   1247  C   GLY   107      75.170  51.290  63.240  1.00  0.00            
ATOM   1248  O   GLY   107      74.490  50.320  62.980  1.00  0.00            
ATOM   1249  N   PRO   108      76.350  51.450  62.660  1.00  0.00            
ATOM   1250  CD  PRO   108      76.980  52.750  62.470  1.00  0.00            
ATOM   1251  HD1 PRO   108      77.520  52.990  63.380  1.00  0.00            
ATOM   1252  HD2 PRO   108      76.230  53.470  62.140  1.00  0.00            
ATOM   1253  CG  PRO   108      77.990  52.520  61.370  1.00  0.00            
ATOM   1254  HG1 PRO   108      78.660  53.370  61.510  1.00  0.00            
ATOM   1255  HG2 PRO   108      77.500  52.610  60.400  1.00  0.00            
ATOM   1256  CB  PRO   108      78.490  51.120  61.530  1.00  0.00            
ATOM   1257  HB1 PRO   108      79.320  51.080  62.230  1.00  0.00            
ATOM   1258  HB2 PRO   108      78.870  50.830  60.560  1.00  0.00            
ATOM   1259  CA  PRO   108      77.150  50.420  61.960  1.00  0.00            
ATOM   1260  HA  PRO   108      76.520  50.180  61.100  1.00  0.00            
ATOM   1261  C   PRO   108      77.410  49.140  62.820  1.00  0.00            
ATOM   1262  O   PRO   108      77.560  49.320  63.980  1.00  0.00            
ATOM   1263  N   HYP   109      77.610  47.940  62.310  1.00  0.00            
ATOM   1264  CD2 HYP   109      77.540  47.650  60.870  1.00  0.00            
ATOM   1265 1HD2 HYP   109      78.520  47.750  60.400  1.00  0.00            
ATOM   1266 2HD2 HYP   109      76.890  48.280  60.270  1.00  0.00            
ATOM   1267  CG  HYP   109      77.030  46.200  60.900  1.00  0.00            
ATOM   1268  HG  HYP   109      77.240  45.630  59.990  1.00  0.00            
ATOM   1269  OD1 HYP   109      75.580  46.160  61.020  1.00  0.00            
ATOM   1270  HD1 HYP   109      75.280  45.270  60.820  1.00  0.00            
ATOM   1271  CB  HYP   109      77.810  45.600  62.060  1.00  0.00            
ATOM   1272  HB1 HYP   109      78.850  45.350  61.840  1.00  0.00            
ATOM   1273  HB2 HYP   109      77.290  44.720  62.440  1.00  0.00            
ATOM   1274  CA  HYP   109      77.920  46.730  63.050  1.00  0.00            
ATOM   1275  HA  HYP   109      77.080  46.620  63.730  1.00  0.00            
ATOM   1276  C   HYP   109      79.240  46.870  63.810  1.00  0.00            
ATOM   1277  O   HYP   109      80.180  47.630  63.430  1.00  0.00            
ATOM   1278  N   GLY   110      79.330  46.160  64.910  1.00  0.00            
ATOM   1279  H   GLY   110      78.630  45.480  65.180  1.00  0.00            
ATOM   1280  CA  GLY   110      80.660  46.230  65.650  1.00  0.00            
ATOM   1281  HA1 GLY   110      80.580  45.580  66.520  1.00  0.00            
ATOM   1282  HA2 GLY   110      80.730  47.240  66.040  1.00  0.00            
ATOM   1283  C   GLY   110      81.970  45.800  64.880  1.00  0.00            
ATOM   1284  O   GLY   110      81.880  45.330  63.730  1.00  0.00            
ATOM   1285  N   PRO   111      83.140  45.890  65.570  1.00  0.00            
ATOM   1286  CD  PRO   111      83.210  46.580  66.870  1.00  0.00            
ATOM   1287  HD1 PRO   111      82.460  46.190  67.560  1.00  0.00            
ATOM   1288  HD2 PRO   111      83.140  47.650  66.700  1.00  0.00            
ATOM   1289  CG  PRO   111      84.630  46.260  67.390  1.00  0.00            
ATOM   1290  HG1 PRO   111      84.640  45.310  67.920  1.00  0.00            
ATOM   1291  HG2 PRO   111      84.950  47.110  67.990  1.00  0.00            
ATOM   1292  CB  PRO   111      85.420  46.140  66.060  1.00  0.00            
ATOM   1293  HB1 PRO   111      86.310  45.520  66.130  1.00  0.00            
ATOM   1294  HB2 PRO   111      85.480  47.170  65.700  1.00  0.00            
ATOM   1295  CA  PRO   111      84.380  45.340  65.150  1.00  0.00            
ATOM   1296  HA  PRO   111      84.530  45.530  64.090  1.00  0.00            
ATOM   1297  C   PRO   111      84.530  43.780  65.420  1.00  0.00            
ATOM   1298  O   PRO   111      83.780  43.190  66.190  1.00  0.00            
ATOM   1299  N   HYP   112      85.550  43.110  64.820  1.00  0.00            
ATOM   1300  CD2 HYP   112      86.340  43.690  63.820  1.00  0.00            
ATOM   1301 1HD2 HYP   112      87.080  44.380  64.220  1.00  0.00            
ATOM   1302 2HD2 HYP   112      85.790  44.290  63.110  1.00  0.00            
ATOM   1303  CG  HYP   112      87.110  42.560  63.050  1.00  0.00            
ATOM   1304  HG  HYP   112      88.060  42.870  62.610  1.00  0.00            
ATOM   1305  OD1 HYP   112      86.350  42.040  61.930  1.00  0.00            
ATOM   1306  HD1 HYP   112      86.210  42.750  61.300  1.00  0.00            
ATOM   1307  CB  HYP   112      87.320  41.600  64.210  1.00  0.00            
ATOM   1308  HB1 HYP   112      88.080  41.960  64.900  1.00  0.00            
ATOM   1309  HB2 HYP   112      87.410  40.540  63.950  1.00  0.00            
ATOM   1310  CA  HYP   112      86.040  41.750  64.990  1.00  0.00            
ATOM   1311  HA  HYP   112      85.270  41.110  64.560  1.00  0.00            
ATOM   1312  C   HYP   112      86.140  41.340  66.500  1.00  0.00            
ATOM   1313  O   HYP   112      86.580  42.120  67.380  1.00  0.00            
ATOM   1314  N   GLY   113      85.640  40.150  66.810  1.00  0.00            
ATOM   1315  H   GLY   113      85.020  39.760  66.110  1.00  0.00            
ATOM   1316  CA  GLY   113      85.440  39.680  68.240  1.00  0.00            
ATOM   1317  HA1 GLY   113      84.820  38.790  68.250  1.00  0.00            
ATOM   1318  HA2 GLY   113      85.090  40.510  68.850  1.00  0.00            
ATOM   1319  C   GLY   113      86.760  39.060  68.780  1.00  0.00            
ATOM   1320  O   GLY   113      87.800  39.060  68.170  1.00  0.00            
ATOM   1321  N   PRO   114      86.750  38.660  70.080  1.00  0.00            
ATOM   1322  CD  PRO   114      85.730  38.900  71.070  1.00  0.00            
ATOM   1323  HD1 PRO   114      84.950  38.140  71.020  1.00  0.00            
ATOM   1324  HD2 PRO   114      85.320  39.910  70.940  1.00  0.00            
ATOM   1325  CG  PRO   114      86.450  38.720  72.460  1.00  0.00            
ATOM   1326  HG1 PRO   114      85.730  38.380  73.200  1.00  0.00            
ATOM   1327  HG2 PRO   114      86.970  39.630  72.760  1.00  0.00            
ATOM   1328  CB  PRO   114      87.390  37.550  72.080  1.00  0.00            
ATOM   1329  HB1 PRO   114      86.860  36.600  72.000  1.00  0.00            
ATOM   1330  HB2 PRO   114      88.170  37.410  72.830  1.00  0.00            
ATOM   1331  CA  PRO   114      87.910  38.020  70.690  1.00  0.00            
ATOM   1332  HA  PRO   114      88.670  38.800  70.750  1.00  0.00            
ATOM   1333  C   PRO   114      88.590  36.850  70.080  1.00  0.00            
ATOM   1334  O   PRO   114      88.030  36.100  69.260  1.00  0.00            
ATOM   1335  N   HYP   115      89.850  36.480  70.470  1.00  0.00            
ATOM   1336  CD2 HYP   115      90.770  37.210  71.290  1.00  0.00            
ATOM   1337 1HD2 HYP   115      90.440  37.090  72.320  1.00  0.00            
ATOM   1338 2HD2 HYP   115      90.780  38.250  70.960  1.00  0.00            
ATOM   1339  CG  HYP   115      92.150  36.680  70.960  1.00  0.00            
ATOM   1340  HG  HYP   115      92.810  36.690  71.830  1.00  0.00            
ATOM   1341  OD1 HYP   115      92.940  37.310  69.840  1.00  0.00            
ATOM   1342  HD1 HYP   115      93.850  36.990  69.810  1.00  0.00            
ATOM   1343  CB  HYP   115      91.830  35.280  70.620  1.00  0.00            
ATOM   1344  HB1 HYP   115      91.900  34.670  71.520  1.00  0.00            
ATOM   1345  HB2 HYP   115      92.570  34.930  69.910  1.00  0.00            
ATOM   1346  CA  HYP   115      90.480  35.220  70.060  1.00  0.00            
ATOM   1347  HA  HYP   115      90.600  35.100  68.990  1.00  0.00            
ATOM   1348  C   HYP   115      89.740  33.980  70.550  1.00  0.00            
ATOM   1349  O   HYP   115      89.350  33.950  71.690  1.00  0.00            
ATOM   1350  N   GLY   116      89.600  33.010  69.630  1.00  0.00            
ATOM   1351  H   GLY   116      90.080  33.010  68.740  1.00  0.00            
ATOM   1352  CA  GLY   116      88.740  31.870  69.960  1.00  0.00            
ATOM   1353  HA1 GLY   116      88.590  31.340  69.020  1.00  0.00            
ATOM   1354  HA2 GLY   116      87.770  32.270  70.280  1.00  0.00            
ATOM   1355  C   GLY   116      89.160  30.890  70.990  1.00  0.00            
ATOM   1356  O   GLY   116      90.040  31.290  71.820  1.00  0.00            
ATOM   1357  N   PRO   117      88.470  29.760  71.220  1.00  0.00            
ATOM   1358  CD  PRO   117      87.250  29.270  70.530  1.00  0.00            
ATOM   1359  HD1 PRO   117      87.610  28.600  69.750  1.00  0.00            
ATOM   1360  HD2 PRO   117      86.590  30.010  70.060  1.00  0.00            
ATOM   1361  CG  PRO   117      86.440  28.520  71.580  1.00  0.00            
ATOM   1362  HG1 PRO   117      85.710  27.800  71.220  1.00  0.00            
ATOM   1363  HG2 PRO   117      85.840  29.210  72.170  1.00  0.00            
ATOM   1364  CB  PRO   117      87.530  27.820  72.380  1.00  0.00            
ATOM   1365  HB1 PRO   117      87.700  26.910  71.800  1.00  0.00            
ATOM   1366  HB2 PRO   117      87.220  27.430  73.350  1.00  0.00            
ATOM   1367  CA  PRO   117      88.740  28.820  72.320  1.00  0.00            
ATOM   1368  HA  PRO   117      88.590  29.330  73.270  1.00  0.00            
ATOM   1369  C   PRO   117      90.140  28.150  72.340  1.00  0.00            
ATOM   1370  O   PRO   117      90.630  27.940  71.170  1.00  0.00            
ATOM   1371  N   HYP   118      90.760  27.820  73.450  1.00  0.00            
ATOM   1372  CD2 HYP   118      90.370  28.120  74.830  1.00  0.00            
ATOM   1373 1HD2 HYP   118      89.630  27.440  75.260  1.00  0.00            
ATOM   1374 2HD2 HYP   118      89.980  29.130  74.820  1.00  0.00            
ATOM   1375  CG  HYP   118      91.650  28.020  75.590  1.00  0.00            
ATOM   1376  HG  HYP   118      91.570  27.780  76.650  1.00  0.00            
ATOM   1377  OD1 HYP   118      92.240  29.340  75.460  1.00  0.00            
ATOM   1378  HD1 HYP   118      93.190  29.240  75.570  1.00  0.00            
ATOM   1379  CB  HYP   118      92.350  26.910  74.830  1.00  0.00            
ATOM   1380  HB1 HYP   118      92.110  25.950  75.300  1.00  0.00            
ATOM   1381  HB2 HYP   118      93.420  27.110  74.840  1.00  0.00            
ATOM   1382  CA  HYP   118      91.940  27.030  73.380  1.00  0.00            
ATOM   1383  HA  HYP   118      92.630  27.670  72.830  1.00  0.00            
ATOM   1384  C   HYP   118      91.760  25.700  72.690  1.00  0.00            
ATOM   1385  O   HYP   118      90.660  25.140  72.730  1.00  0.00            
ATOM   1386  N   GLY   119      92.770  25.170  72.000  1.00  0.00            
ATOM   1387  H   GLY   119      93.670  25.600  72.150  1.00  0.00            
ATOM   1388  CA  GLY   119      92.750  23.960  71.240  1.00  0.00            
ATOM   1389  HA1 GLY   119      93.670  23.750  70.690  1.00  0.00            
ATOM   1390  HA2 GLY   119      91.980  24.210  70.500  1.00  0.00            
ATOM   1391  C   GLY   119      92.510  22.660  72.020  1.00  0.00            
ATOM   1392  O   GLY   119      92.750  22.610  73.250  1.00  0.00            
ATOM   1393  N   PRO   120      92.110  21.580  71.320  1.00  0.00            
ATOM   1394  CD  PRO   120      91.640  21.470  69.940  1.00  0.00            
ATOM   1395  HD1 PRO   120      92.550  21.510  69.350  1.00  0.00            
ATOM   1396  HD2 PRO   120      91.010  22.330  69.680  1.00  0.00            
ATOM   1397  CG  PRO   120      90.730  20.190  69.900  1.00  0.00            
ATOM   1398  HG1 PRO   120      90.820  19.840  68.870  1.00  0.00            
ATOM   1399  HG2 PRO   120      89.720  20.480  70.170  1.00  0.00            
ATOM   1400  CB  PRO   120      91.470  19.330  70.930  1.00  0.00            
ATOM   1401  HB1 PRO   120      92.410  19.070  70.440  1.00  0.00            
ATOM   1402  HB2 PRO   120      90.950  18.440  71.310  1.00  0.00            
ATOM   1403  CA  PRO   120      91.880  20.300  72.030  1.00  0.00            
ATOM   1404  HA  PRO   120      90.900  20.490  72.460  1.00  0.00            
ATOM   1405  C   PRO   120      92.950  19.660  72.950  1.00  0.00            
ATOM   1406  O   PRO   120      94.170  19.810  72.760  1.00  0.00            
ATOM   1407  N   HYP   121      92.510  18.920  74.010  1.00  0.00            
ATOM   1408  CD2 HYP   121      91.080  18.820  74.570  1.00  0.00            
ATOM   1409 1HD2 HYP   121      90.530  18.210  73.870  1.00  0.00            
ATOM   1410 2HD2 HYP   121      90.640  19.820  74.650  1.00  0.00            
ATOM   1411  CG  HYP   121      91.250  18.180  75.950  1.00  0.00            
ATOM   1412  HG  HYP   121      90.350  17.590  76.140  1.00  0.00            
ATOM   1413  OD1 HYP   121      91.470  19.120  76.970  1.00  0.00            
ATOM   1414  HD1 HYP   121      92.020  19.810  76.590  1.00  0.00            
ATOM   1415  CB  HYP   121      92.500  17.320  75.830  1.00  0.00            
ATOM   1416  HB1 HYP   121      92.210  16.430  75.280  1.00  0.00            
ATOM   1417  HB2 HYP   121      93.070  17.060  76.730  1.00  0.00            
ATOM   1418  CA  HYP   121      93.430  18.140  74.890  1.00  0.00            
ATOM   1419  HA  HYP   121      93.960  18.850  75.520  1.00  0.00            
ATOM   1420  C   HYP   121      94.410  17.270  74.060  1.00  0.00            
ATOM   1421  O   HYP   121      94.020  16.740  73.010  1.00  0.00            
ATOM   1422  N   GLY   122      95.570  16.920  74.700  1.00  0.00            
ATOM   1423  H   GLY   122      95.860  17.410  75.540  1.00  0.00            
ATOM   1424  CA  GLY   122      96.600  15.960  74.220  1.00  0.00            
ATOM   1425  HA1 GLY   122      96.560  15.910  73.130  1.00  0.00            
ATOM   1426  HA2 GLY   122      96.320  14.960  74.560  1.00  0.00            
ATOM   1427  C   GLY   122      97.980  16.280  74.760  1.00  0.00            
ATOM   1428  O   GLY   122      98.310  17.370  75.240  1.00  0.00            
ATOM   1429  N   NH2   123      98.800  15.320  74.780  1.00  0.00            
ATOM   1430  H1  NH2   123      98.510  14.400  74.460  1.00  0.00            
ATOM   1431  H2  NH2   123      99.760  15.440  75.090  1.00  0.00            
TER
