# Supplementary material for: A solution structure analysis reveals a bent collagen triple helix in the complement activation recognition molecule mannan-binding lectin
Source: J Biol Chem. 2022 Dec 15;299(2):102799. doi: 10.1016/j.jbc.2022.102799 (PMC9898670; doi:10.1016/j.jbc.2022.102799)
Supplement: top10-pog13 [file mmc8.zip › 5-POG13_2586.pdb]

ATOM      1  CH3 ACE     1      28.210 114.000  74.640  1.00  0.00            
ATOM      2 1HH3 ACE     1      27.620 113.180  74.230  1.00  0.00            
ATOM      3 2HH3 ACE     1      27.720 114.500  75.480  1.00  0.00            
ATOM      4 3HH3 ACE     1      28.280 114.710  73.820  1.00  0.00            
ATOM      5  C   ACE     1      29.630 113.590  75.100  1.00  0.00            
ATOM      6  O   ACE     1      30.680 114.120  74.660  1.00  0.00            
ATOM      7  N   PRO     2      29.670 112.620  75.990  1.00  0.00            
ATOM      8  CD  PRO     2      28.580 111.990  76.760  1.00  0.00            
ATOM      9  HD1 PRO     2      28.230 111.150  76.150  1.00  0.00            
ATOM     10  HD2 PRO     2      27.830 112.750  76.960  1.00  0.00            
ATOM     11  CG  PRO     2      29.190 111.550  78.030  1.00  0.00            
ATOM     12  HG1 PRO     2      28.540 110.850  78.560  1.00  0.00            
ATOM     13  HG2 PRO     2      29.400 112.450  78.600  1.00  0.00            
ATOM     14  CB  PRO     2      30.510 111.040  77.470  1.00  0.00            
ATOM     15  HB1 PRO     2      30.480 110.020  77.090  1.00  0.00            
ATOM     16  HB2 PRO     2      31.310 111.050  78.210  1.00  0.00            
ATOM     17  CA  PRO     2      30.980 112.120  76.450  1.00  0.00            
ATOM     18  HA  PRO     2      31.550 112.850  77.030  1.00  0.00            
ATOM     19  C   PRO     2      31.970 111.670  75.270  1.00  0.00            
ATOM     20  O   PRO     2      31.450 111.050  74.390  1.00  0.00            
ATOM     21  N   HYP     3      33.320 111.860  75.440  1.00  0.00            
ATOM     22  CD2 HYP     3      34.030 112.370  76.600  1.00  0.00            
ATOM     23 1HD2 HYP     3      33.580 111.950  77.500  1.00  0.00            
ATOM     24 2HD2 HYP     3      33.840 113.440  76.640  1.00  0.00            
ATOM     25  CG  HYP     3      35.510 112.050  76.540  1.00  0.00            
ATOM     26  HG  HYP     3      35.710 111.120  77.060  1.00  0.00            
ATOM     27  OD1 HYP     3      36.320 113.170  76.890  1.00  0.00            
ATOM     28  HD1 HYP     3      35.720 113.750  77.370  1.00  0.00            
ATOM     29  CB  HYP     3      35.600 111.880  75.000  1.00  0.00            
ATOM     30  HB1 HYP     3      36.510 111.310  74.810  1.00  0.00            
ATOM     31  HB2 HYP     3      35.780 112.830  74.510  1.00  0.00            
ATOM     32  CA  HYP     3      34.290 111.240  74.580  1.00  0.00            
ATOM     33  HA  HYP     3      34.000 111.450  73.550  1.00  0.00            
ATOM     34  C   HYP     3      34.200 109.640  74.800  1.00  0.00            
ATOM     35  O   HYP     3      33.750 109.210  75.830  1.00  0.00            
ATOM     36  N   GLY     4      34.840 108.790  73.950  1.00  0.00            
ATOM     37  H   GLY     4      35.370 109.210  73.200  1.00  0.00            
ATOM     38  CA  GLY     4      34.720 107.340  74.060  1.00  0.00            
ATOM     39  HA1 GLY     4      34.860 106.960  73.050  1.00  0.00            
ATOM     40  HA2 GLY     4      33.690 107.030  74.230  1.00  0.00            
ATOM     41  C   GLY     4      35.670 106.560  74.970  1.00  0.00            
ATOM     42  O   GLY     4      36.510 107.110  75.630  1.00  0.00            
ATOM     43  N   PRO     5      35.500 105.210  74.940  1.00  0.00            
ATOM     44  CD  PRO     5      34.420 104.570  74.190  1.00  0.00            
ATOM     45  HD1 PRO     5      34.590 104.820  73.140  1.00  0.00            
ATOM     46  HD2 PRO     5      33.540 105.060  74.600  1.00  0.00            
ATOM     47  CG  PRO     5      34.420 103.080  74.600  1.00  0.00            
ATOM     48  HG1 PRO     5      34.940 102.620  73.760  1.00  0.00            
ATOM     49  HG2 PRO     5      33.480 102.580  74.840  1.00  0.00            
ATOM     50  CB  PRO     5      35.370 102.990  75.810  1.00  0.00            
ATOM     51  HB1 PRO     5      35.920 102.040  75.850  1.00  0.00            
ATOM     52  HB2 PRO     5      34.890 103.160  76.770  1.00  0.00            
ATOM     53  CA  PRO     5      36.350 104.170  75.600  1.00  0.00            
ATOM     54  HA  PRO     5      36.690 104.430  76.600  1.00  0.00            
ATOM     55  C   PRO     5      37.480 103.670  74.700  1.00  0.00            
ATOM     56  O   PRO     5      37.410 103.880  73.470  1.00  0.00            
ATOM     57  N   HYP     6      38.530 102.980  75.220  1.00  0.00            
ATOM     58  CD2 HYP     6      38.800 102.710  76.620  1.00  0.00            
ATOM     59 1HD2 HYP     6      38.410 101.720  76.860  1.00  0.00            
ATOM     60 2HD2 HYP     6      38.370 103.420  77.320  1.00  0.00            
ATOM     61  CG  HYP     6      40.320 102.680  76.740  1.00  0.00            
ATOM     62  HG  HYP     6      40.440 102.010  77.590  1.00  0.00            
ATOM     63  OD1 HYP     6      41.030 103.940  76.970  1.00  0.00            
ATOM     64  HD1 HYP     6      40.440 104.570  77.390  1.00  0.00            
ATOM     65  CB  HYP     6      40.640 102.000  75.390  1.00  0.00            
ATOM     66  HB1 HYP     6      40.510 100.920  75.480  1.00  0.00            
ATOM     67  HB2 HYP     6      41.660 102.230  75.090  1.00  0.00            
ATOM     68  CA  HYP     6      39.670 102.640  74.410  1.00  0.00            
ATOM     69  HA  HYP     6      39.930 103.630  74.060  1.00  0.00            
ATOM     70  C   HYP     6      39.360 101.750  73.230  1.00  0.00            
ATOM     71  O   HYP     6      38.430 100.940  73.280  1.00  0.00            
ATOM     72  N   GLY     7      40.260 101.860  72.210  1.00  0.00            
ATOM     73  H   GLY     7      40.870 102.670  72.230  1.00  0.00            
ATOM     74  CA  GLY     7      40.180 101.110  70.950  1.00  0.00            
ATOM     75  HA1 GLY     7      40.960 101.540  70.330  1.00  0.00            
ATOM     76  HA2 GLY     7      39.270 101.380  70.410  1.00  0.00            
ATOM     77  C   GLY     7      40.380  99.580  70.890  1.00  0.00            
ATOM     78  O   GLY     7      40.650  98.970  71.900  1.00  0.00            
ATOM     79  N   PRO     8      40.360  98.940  69.710  1.00  0.00            
ATOM     80  CD  PRO     8      40.190  99.600  68.420  1.00  0.00            
ATOM     81  HD1 PRO     8      40.870 100.450  68.370  1.00  0.00            
ATOM     82  HD2 PRO     8      39.160  99.960  68.350  1.00  0.00            
ATOM     83  CG  PRO     8      40.480  98.550  67.400  1.00  0.00            
ATOM     84  HG1 PRO     8      41.500  98.660  67.020  1.00  0.00            
ATOM     85  HG2 PRO     8      39.760  98.650  66.590  1.00  0.00            
ATOM     86  CB  PRO     8      40.180  97.290  68.020  1.00  0.00            
ATOM     87  HB1 PRO     8      40.640  96.420  67.550  1.00  0.00            
ATOM     88  HB2 PRO     8      39.110  97.130  67.890  1.00  0.00            
ATOM     89  CA  PRO     8      40.650  97.500  69.440  1.00  0.00            
ATOM     90  HA  PRO     8      39.970  96.890  70.030  1.00  0.00            
ATOM     91  C   PRO     8      42.180  97.150  69.630  1.00  0.00            
ATOM     92  O   PRO     8      42.990  98.010  69.450  1.00  0.00            
ATOM     93  N   HYP     9      42.570  95.870  69.890  1.00  0.00            
ATOM     94  CD2 HYP     9      41.650  94.790  70.270  1.00  0.00            
ATOM     95 1HD2 HYP     9      41.020  94.500  69.440  1.00  0.00            
ATOM     96 2HD2 HYP     9      41.040  95.240  71.060  1.00  0.00            
ATOM     97  CG  HYP     9      42.550  93.690  70.790  1.00  0.00            
ATOM     98  HG  HYP     9      42.210  92.660  70.700  1.00  0.00            
ATOM     99  OD1 HYP     9      42.600  93.810  72.180  1.00  0.00            
ATOM    100  HD1 HYP     9      42.660  92.930  72.540  1.00  0.00            
ATOM    101  CB  HYP     9      43.900  93.900  70.170  1.00  0.00            
ATOM    102  HB1 HYP     9      44.100  93.280  69.300  1.00  0.00            
ATOM    103  HB2 HYP     9      44.650  93.630  70.920  1.00  0.00            
ATOM    104  CA  HYP     9      43.940  95.410  69.900  1.00  0.00            
ATOM    105  HA  HYP     9      44.500  95.920  70.700  1.00  0.00            
ATOM    106  C   HYP     9      44.640  95.740  68.620  1.00  0.00            
ATOM    107  O   HYP     9      43.970  95.810  67.560  1.00  0.00            
ATOM    108  N   GLY    10      45.990  95.880  68.730  1.00  0.00            
ATOM    109  H   GLY    10      46.380  95.710  69.640  1.00  0.00            
ATOM    110  CA  GLY    10      46.980  96.160  67.650  1.00  0.00            
ATOM    111  HA1 GLY    10      47.920  96.330  68.170  1.00  0.00            
ATOM    112  HA2 GLY    10      46.640  97.020  67.060  1.00  0.00            
ATOM    113  C   GLY    10      47.130  94.940  66.690  1.00  0.00            
ATOM    114  O   GLY    10      46.500  93.870  66.850  1.00  0.00            
ATOM    115  N   PRO    11      48.030  95.040  65.720  1.00  0.00            
ATOM    116  CD  PRO    11      48.860  96.120  65.330  1.00  0.00            
ATOM    117  HD1 PRO    11      49.470  96.530  66.140  1.00  0.00            
ATOM    118  HD2 PRO    11      48.250  96.920  64.900  1.00  0.00            
ATOM    119  CG  PRO    11      49.810  95.630  64.300  1.00  0.00            
ATOM    120  HG1 PRO    11      50.730  95.260  64.730  1.00  0.00            
ATOM    121  HG2 PRO    11      50.220  96.340  63.570  1.00  0.00            
ATOM    122  CB  PRO    11      49.100  94.430  63.640  1.00  0.00            
ATOM    123  HB1 PRO    11      49.870  93.740  63.290  1.00  0.00            
ATOM    124  HB2 PRO    11      48.520  94.790  62.790  1.00  0.00            
ATOM    125  CA  PRO    11      48.260  93.870  64.830  1.00  0.00            
ATOM    126  HA  PRO    11      47.340  93.470  64.390  1.00  0.00            
ATOM    127  C   PRO    11      49.020  92.740  65.530  1.00  0.00            
ATOM    128  O   PRO    11      49.820  92.910  66.430  1.00  0.00            
ATOM    129  N   HYP    12      48.890  91.460  65.080  1.00  0.00            
ATOM    130  CD2 HYP    12      47.880  90.910  64.130  1.00  0.00            
ATOM    131 1HD2 HYP    12      48.130  91.150  63.100  1.00  0.00            
ATOM    132 2HD2 HYP    12      46.840  91.180  64.310  1.00  0.00            
ATOM    133  CG  HYP    12      48.040  89.340  64.230  1.00  0.00            
ATOM    134  HG  HYP    12      47.870  88.940  63.220  1.00  0.00            
ATOM    135  OD1 HYP    12      47.370  88.680  65.270  1.00  0.00            
ATOM    136  HD1 HYP    12      47.340  89.130  66.120  1.00  0.00            
ATOM    137  CB  HYP    12      49.560  89.210  64.470  1.00  0.00            
ATOM    138  HB1 HYP    12      50.080  89.500  63.550  1.00  0.00            
ATOM    139  HB2 HYP    12      49.750  88.200  64.810  1.00  0.00            
ATOM    140  CA  HYP    12      49.900  90.370  65.400  1.00  0.00            
ATOM    141  HA  HYP    12      49.720  90.000  66.410  1.00  0.00            
ATOM    142  C   HYP    12      51.380  90.730  65.280  1.00  0.00            
ATOM    143  O   HYP    12      51.820  91.340  64.310  1.00  0.00            
ATOM    144  N   GLY    13      52.200  90.410  66.320  1.00  0.00            
ATOM    145  H   GLY    13      51.730  89.950  67.080  1.00  0.00            
ATOM    146  CA  GLY    13      53.690  90.530  66.490  1.00  0.00            
ATOM    147  HA1 GLY    13      53.940  90.260  67.510  1.00  0.00            
ATOM    148  HA2 GLY    13      53.940  91.580  66.350  1.00  0.00            
ATOM    149  C   GLY    13      54.510  89.680  65.570  1.00  0.00            
ATOM    150  O   GLY    13      53.990  88.730  64.930  1.00  0.00            
ATOM    151  N   PRO    14      55.820  89.920  65.590  1.00  0.00            
ATOM    152  CD  PRO    14      56.550  91.000  66.260  1.00  0.00            
ATOM    153  HD1 PRO    14      56.510  90.720  67.310  1.00  0.00            
ATOM    154  HD2 PRO    14      56.140  91.980  66.010  1.00  0.00            
ATOM    155  CG  PRO    14      57.980  90.900  65.850  1.00  0.00            
ATOM    156  HG1 PRO    14      58.510  90.450  66.690  1.00  0.00            
ATOM    157  HG2 PRO    14      58.320  91.940  65.750  1.00  0.00            
ATOM    158  CB  PRO    14      57.940  90.030  64.570  1.00  0.00            
ATOM    159  HB1 PRO    14      58.870  89.530  64.300  1.00  0.00            
ATOM    160  HB2 PRO    14      57.790  90.730  63.750  1.00  0.00            
ATOM    161  CA  PRO    14      56.750  89.140  64.750  1.00  0.00            
ATOM    162  HA  PRO    14      56.330  89.140  63.740  1.00  0.00            
ATOM    163  C   PRO    14      57.030  87.630  65.150  1.00  0.00            
ATOM    164  O   PRO    14      57.010  87.400  66.380  1.00  0.00            
ATOM    165  N   HYP    15      57.390  86.720  64.230  1.00  0.00            
ATOM    166  CD2 HYP    15      57.580  87.010  62.830  1.00  0.00            
ATOM    167 1HD2 HYP    15      58.440  87.660  62.670  1.00  0.00            
ATOM    168 2HD2 HYP    15      56.630  87.430  62.490  1.00  0.00            
ATOM    169  CG  HYP    15      57.600  85.560  62.260  1.00  0.00            
ATOM    170  HG  HYP    15      58.090  85.440  61.300  1.00  0.00            
ATOM    171  OD1 HYP    15      56.260  85.060  62.020  1.00  0.00            
ATOM    172  HD1 HYP    15      56.260  84.230  61.540  1.00  0.00            
ATOM    173  CB  HYP    15      58.400  84.810  63.370  1.00  0.00            
ATOM    174  HB1 HYP    15      59.440  85.050  63.160  1.00  0.00            
ATOM    175  HB2 HYP    15      58.200  83.730  63.370  1.00  0.00            
ATOM    176  CA  HYP    15      57.870  85.450  64.630  1.00  0.00            
ATOM    177  HA  HYP    15      57.030  84.840  64.940  1.00  0.00            
ATOM    178  C   HYP    15      58.940  85.650  65.700  1.00  0.00            
ATOM    179  O   HYP    15      59.830  86.520  65.500  1.00  0.00            
ATOM    180  N   GLY    16      58.960  84.700  66.700  1.00  0.00            
ATOM    181  H   GLY    16      58.180  84.060  66.750  1.00  0.00            
ATOM    182  CA  GLY    16      59.950  84.720  67.820  1.00  0.00            
ATOM    183  HA1 GLY    16      59.580  84.130  68.650  1.00  0.00            
ATOM    184  HA2 GLY    16      59.970  85.730  68.240  1.00  0.00            
ATOM    185  C   GLY    16      61.310  84.090  67.620  1.00  0.00            
ATOM    186  O   GLY    16      61.700  83.770  66.540  1.00  0.00            
ATOM    187  N   PRO    17      62.160  84.010  68.660  1.00  0.00            
ATOM    188  CD  PRO    17      61.930  84.740  69.900  1.00  0.00            
ATOM    189  HD1 PRO    17      61.170  84.150  70.410  1.00  0.00            
ATOM    190  HD2 PRO    17      61.510  85.740  69.840  1.00  0.00            
ATOM    191  CG  PRO    17      63.220  84.600  70.720  1.00  0.00            
ATOM    192  HG1 PRO    17      62.910  84.540  71.760  1.00  0.00            
ATOM    193  HG2 PRO    17      63.860  85.450  70.470  1.00  0.00            
ATOM    194  CB  PRO    17      63.980  83.440  70.120  1.00  0.00            
ATOM    195  HB1 PRO    17      63.680  82.570  70.710  1.00  0.00            
ATOM    196  HB2 PRO    17      65.030  83.700  70.130  1.00  0.00            
ATOM    197  CA  PRO    17      63.510  83.460  68.650  1.00  0.00            
ATOM    198  HA  PRO    17      64.050  84.220  68.090  1.00  0.00            
ATOM    199  C   PRO    17      63.750  82.030  68.010  1.00  0.00            
ATOM    200  O   PRO    17      62.720  81.330  68.100  1.00  0.00            
ATOM    201  N   HYP    18      64.930  81.590  67.450  1.00  0.00            
ATOM    202  CD2 HYP    18      66.020  82.430  67.070  1.00  0.00            
ATOM    203 1HD2 HYP    18      66.720  82.550  67.900  1.00  0.00            
ATOM    204 2HD2 HYP    18      65.750  83.440  66.780  1.00  0.00            
ATOM    205  CG  HYP    18      66.720  81.680  65.920  1.00  0.00            
ATOM    206  HG  HYP    18      67.770  81.950  65.800  1.00  0.00            
ATOM    207  OD1 HYP    18      66.090  81.950  64.670  1.00  0.00            
ATOM    208  HD1 HYP    18      66.160  81.110  64.210  1.00  0.00            
ATOM    209  CB  HYP    18      66.550  80.160  66.340  1.00  0.00            
ATOM    210  HB1 HYP    18      67.360  79.970  67.050  1.00  0.00            
ATOM    211  HB2 HYP    18      66.460  79.500  65.480  1.00  0.00            
ATOM    212  CA  HYP    18      65.140  80.240  67.080  1.00  0.00            
ATOM    213  HA  HYP    18      64.370  79.980  66.360  1.00  0.00            
ATOM    214  C   HYP    18      65.020  79.170  68.170  1.00  0.00            
ATOM    215  O   HYP    18      65.270  79.460  69.340  1.00  0.00            
ATOM    216  N   GLY    19      64.580  77.980  67.800  1.00  0.00            
ATOM    217  H   GLY    19      64.030  77.840  66.960  1.00  0.00            
ATOM    218  CA  GLY    19      64.490  76.840  68.750  1.00  0.00            
ATOM    219  HA1 GLY    19      63.820  76.090  68.310  1.00  0.00            
ATOM    220  HA2 GLY    19      64.140  77.230  69.710  1.00  0.00            
ATOM    221  C   GLY    19      65.810  76.170  69.040  1.00  0.00            
ATOM    222  O   GLY    19      66.800  76.590  68.480  1.00  0.00            
ATOM    223  N   PRO    20      65.810  75.110  69.950  1.00  0.00            
ATOM    224  CD  PRO    20      64.640  74.550  70.590  1.00  0.00            
ATOM    225  HD1 PRO    20      64.390  73.640  70.050  1.00  0.00            
ATOM    226  HD2 PRO    20      63.780  75.190  70.750  1.00  0.00            
ATOM    227  CG  PRO    20      65.150  73.950  71.860  1.00  0.00            
ATOM    228  HG1 PRO    20      64.440  73.230  72.270  1.00  0.00            
ATOM    229  HG2 PRO    20      65.340  74.750  72.580  1.00  0.00            
ATOM    230  CB  PRO    20      66.520  73.380  71.400  1.00  0.00            
ATOM    231  HB1 PRO    20      66.490  72.360  71.000  1.00  0.00            
ATOM    232  HB2 PRO    20      67.160  73.400  72.280  1.00  0.00            
ATOM    233  CA  PRO    20      67.000  74.350  70.270  1.00  0.00            
ATOM    234  HA  PRO    20      67.750  75.000  70.710  1.00  0.00            
ATOM    235  C   PRO    20      67.720  73.600  69.060  1.00  0.00            
ATOM    236  O   PRO    20      67.100  73.380  68.000  1.00  0.00            
ATOM    237  N   HYP    21      68.920  73.080  69.290  1.00  0.00            
ATOM    238  CD2 HYP    21      69.820  73.340  70.420  1.00  0.00            
ATOM    239 1HD2 HYP    21      69.680  72.720  71.300  1.00  0.00            
ATOM    240 2HD2 HYP    21      69.660  74.360  70.770  1.00  0.00            
ATOM    241  CG  HYP    21      71.220  73.190  69.800  1.00  0.00            
ATOM    242  HG  HYP    21      71.960  73.030  70.580  1.00  0.00            
ATOM    243  OD1 HYP    21      71.680  74.210  68.910  1.00  0.00            
ATOM    244  HD1 HYP    21      71.240  75.000  69.220  1.00  0.00            
ATOM    245  CB  HYP    21      70.920  71.890  69.050  1.00  0.00            
ATOM    246  HB1 HYP    21      70.880  70.990  69.660  1.00  0.00            
ATOM    247  HB2 HYP    21      71.630  71.730  68.240  1.00  0.00            
ATOM    248  CA  HYP    21      69.540  72.130  68.430  1.00  0.00            
ATOM    249  HA  HYP    21      69.640  72.350  67.370  1.00  0.00            
ATOM    250  C   HYP    21      68.710  70.850  68.450  1.00  0.00            
ATOM    251  O   HYP    21      68.090  70.540  69.470  1.00  0.00            
ATOM    252  N   GLY    22      68.710  70.120  67.330  1.00  0.00            
ATOM    253  H   GLY    22      69.180  70.520  66.540  1.00  0.00            
ATOM    254  CA  GLY    22      67.940  68.950  67.230  1.00  0.00            
ATOM    255  HA1 GLY    22      67.780  68.710  66.180  1.00  0.00            
ATOM    256  HA2 GLY    22      66.960  69.290  67.570  1.00  0.00            
ATOM    257  C   GLY    22      68.470  67.730  68.110  1.00  0.00            
ATOM    258  O   GLY    22      69.560  67.800  68.780  1.00  0.00            
ATOM    259  N   PRO    23      67.700  66.580  68.150  1.00  0.00            
ATOM    260  CD  PRO    23      66.490  66.310  67.450  1.00  0.00            
ATOM    261  HD1 PRO    23      66.810  66.070  66.440  1.00  0.00            
ATOM    262  HD2 PRO    23      65.870  67.210  67.520  1.00  0.00            
ATOM    263  CG  PRO    23      65.870  65.240  68.340  1.00  0.00            
ATOM    264  HG1 PRO    23      65.190  64.700  67.690  1.00  0.00            
ATOM    265  HG2 PRO    23      65.360  65.700  69.190  1.00  0.00            
ATOM    266  CB  PRO    23      67.070  64.450  68.730  1.00  0.00            
ATOM    267  HB1 PRO    23      67.310  63.760  67.920  1.00  0.00            
ATOM    268  HB2 PRO    23      66.880  63.900  69.650  1.00  0.00            
ATOM    269  CA  PRO    23      68.200  65.500  68.950  1.00  0.00            
ATOM    270  HA  PRO    23      68.270  65.720  70.020  1.00  0.00            
ATOM    271  C   PRO    23      69.510  64.950  68.500  1.00  0.00            
ATOM    272  O   PRO    23      69.990  65.110  67.380  1.00  0.00            
ATOM    273  N   HYP    24      70.240  64.180  69.290  1.00  0.00            
ATOM    274  CD2 HYP    24      70.010  63.820  70.680  1.00  0.00            
ATOM    275 1HD2 HYP    24      69.330  62.980  70.790  1.00  0.00            
ATOM    276 2HD2 HYP    24      69.680  64.630  71.340  1.00  0.00            
ATOM    277  CG  HYP    24      71.390  63.430  71.260  1.00  0.00            
ATOM    278  HG  HYP    24      71.340  62.770  72.120  1.00  0.00            
ATOM    279  OD1 HYP    24      72.110  64.670  71.460  1.00  0.00            
ATOM    280  HD1 HYP    24      72.990  64.520  71.810  1.00  0.00            
ATOM    281  CB  HYP    24      72.020  62.740  70.070  1.00  0.00            
ATOM    282  HB1 HYP    24      71.730  61.690  70.080  1.00  0.00            
ATOM    283  HB2 HYP    24      73.100  62.830  70.140  1.00  0.00            
ATOM    284  CA  HYP    24      71.430  63.470  68.840  1.00  0.00            
ATOM    285  HA  HYP    24      72.270  64.080  68.500  1.00  0.00            
ATOM    286  C   HYP    24      71.050  62.430  67.780  1.00  0.00            
ATOM    287  O   HYP    24      69.910  61.890  67.650  1.00  0.00            
ATOM    288  N   GLY    25      72.100  62.140  67.010  1.00  0.00            
ATOM    289  H   GLY    25      72.930  62.710  67.070  1.00  0.00            
ATOM    290  CA  GLY    25      72.060  61.220  65.840  1.00  0.00            
ATOM    291  HA1 GLY    25      73.040  61.310  65.370  1.00  0.00            
ATOM    292  HA2 GLY    25      71.310  61.450  65.090  1.00  0.00            
ATOM    293  C   GLY    25      71.870  59.680  66.150  1.00  0.00            
ATOM    294  O   GLY    25      71.940  59.320  67.330  1.00  0.00            
ATOM    295  N   PRO    26      71.690  58.850  65.110  1.00  0.00            
ATOM    296  CD  PRO    26      71.530  59.180  63.730  1.00  0.00            
ATOM    297  HD1 PRO    26      72.320  59.830  63.360  1.00  0.00            
ATOM    298  HD2 PRO    26      70.570  59.670  63.540  1.00  0.00            
ATOM    299  CG  PRO    26      71.470  57.830  62.960  1.00  0.00            
ATOM    300  HG1 PRO    26      72.510  57.540  62.800  1.00  0.00            
ATOM    301  HG2 PRO    26      70.800  57.780  62.100  1.00  0.00            
ATOM    302  CB  PRO    26      71.020  56.910  64.080  1.00  0.00            
ATOM    303  HB1 PRO    26      71.200  55.840  64.000  1.00  0.00            
ATOM    304  HB2 PRO    26      69.950  56.980  64.240  1.00  0.00            
ATOM    305  CA  PRO    26      71.720  57.390  65.340  1.00  0.00            
ATOM    306  HA  PRO    26      71.140  57.100  66.210  1.00  0.00            
ATOM    307  C   PRO    26      73.080  56.800  65.620  1.00  0.00            
ATOM    308  O   PRO    26      74.050  57.410  65.290  1.00  0.00            
ATOM    309  N   HYP    27      73.240  55.560  66.140  1.00  0.00            
ATOM    310  CD2 HYP    27      72.260  54.620  66.600  1.00  0.00            
ATOM    311 1HD2 HYP    27      72.270  53.860  65.820  1.00  0.00            
ATOM    312 2HD2 HYP    27      71.270  55.070  66.640  1.00  0.00            
ATOM    313  CG  HYP    27      72.850  54.030  67.870  1.00  0.00            
ATOM    314  HG  HYP    27      72.410  53.070  68.110  1.00  0.00            
ATOM    315  OD1 HYP    27      72.720  54.820  69.050  1.00  0.00            
ATOM    316  HD1 HYP    27      71.860  55.250  69.100  1.00  0.00            
ATOM    317  CB  HYP    27      74.350  53.840  67.630  1.00  0.00            
ATOM    318  HB1 HYP    27      74.480  52.920  67.060  1.00  0.00            
ATOM    319  HB2 HYP    27      74.910  53.780  68.560  1.00  0.00            
ATOM    320  CA  HYP    27      74.540  55.080  66.710  1.00  0.00            
ATOM    321  HA  HYP    27      74.770  55.920  67.370  1.00  0.00            
ATOM    322  C   HYP    27      75.690  54.770  65.700  1.00  0.00            
ATOM    323  O   HYP    27      75.370  54.470  64.530  1.00  0.00            
ATOM    324  N   GLY    28      76.990  54.860  66.140  1.00  0.00            
ATOM    325  H   GLY    28      77.150  55.090  67.110  1.00  0.00            
ATOM    326  CA  GLY    28      78.130  54.700  65.230  1.00  0.00            
ATOM    327  HA1 GLY    28      79.040  54.960  65.760  1.00  0.00            
ATOM    328  HA2 GLY    28      77.960  55.310  64.350  1.00  0.00            
ATOM    329  C   GLY    28      78.350  53.310  64.610  1.00  0.00            
ATOM    330  O   GLY    28      77.790  52.320  65.070  1.00  0.00            
ATOM    331  N   PRO    29      79.110  53.280  63.490  1.00  0.00            
ATOM    332  CD  PRO    29      79.460  54.360  62.590  1.00  0.00            
ATOM    333  HD1 PRO    29      80.270  54.970  62.990  1.00  0.00            
ATOM    334  HD2 PRO    29      78.600  55.010  62.460  1.00  0.00            
ATOM    335  CG  PRO    29      79.830  53.800  61.200  1.00  0.00            
ATOM    336  HG1 PRO    29      80.640  54.320  60.700  1.00  0.00            
ATOM    337  HG2 PRO    29      78.950  53.780  60.560  1.00  0.00            
ATOM    338  CB  PRO    29      80.380  52.430  61.640  1.00  0.00            
ATOM    339  HB1 PRO    29      81.420  52.530  61.960  1.00  0.00            
ATOM    340  HB2 PRO    29      80.260  51.730  60.800  1.00  0.00            
ATOM    341  CA  PRO    29      79.550  52.030  62.900  1.00  0.00            
ATOM    342  HA  PRO    29      78.680  51.470  62.560  1.00  0.00            
ATOM    343  C   PRO    29      80.320  51.140  63.840  1.00  0.00            
ATOM    344  O   PRO    29      80.840  51.690  64.800  1.00  0.00            
ATOM    345  N   HYP    30      80.590  49.850  63.520  1.00  0.00            
ATOM    346  CD2 HYP    30      79.820  49.010  62.600  1.00  0.00            
ATOM    347 1HD2 HYP    30      80.300  48.910  61.630  1.00  0.00            
ATOM    348 2HD2 HYP    30      78.860  49.520  62.470  1.00  0.00            
ATOM    349  CG  HYP    30      79.710  47.670  63.310  1.00  0.00            
ATOM    350  HG  HYP    30      79.560  46.860  62.590  1.00  0.00            
ATOM    351  OD1 HYP    30      78.690  47.780  64.320  1.00  0.00            
ATOM    352  HD1 HYP    30      77.820  47.650  63.910  1.00  0.00            
ATOM    353  CB  HYP    30      81.190  47.560  63.900  1.00  0.00            
ATOM    354  HB1 HYP    30      81.870  47.290  63.100  1.00  0.00            
ATOM    355  HB2 HYP    30      81.240  46.810  64.690  1.00  0.00            
ATOM    356  CA  HYP    30      81.450  49.020  64.400  1.00  0.00            
ATOM    357  HA  HYP    30      81.110  49.190  65.420  1.00  0.00            
ATOM    358  C   HYP    30      82.920  49.380  64.300  1.00  0.00            
ATOM    359  O   HYP    30      83.370  49.930  63.260  1.00  0.00            
ATOM    360  N   GLY    31      83.710  48.990  65.330  1.00  0.00            
ATOM    361  H   GLY    31      83.210  48.540  66.090  1.00  0.00            
ATOM    362  CA  GLY    31      85.130  49.230  65.350  1.00  0.00            
ATOM    363  HA1 GLY    31      85.560  49.050  66.330  1.00  0.00            
ATOM    364  HA2 GLY    31      85.400  50.260  65.110  1.00  0.00            
ATOM    365  C   GLY    31      85.930  48.450  64.370  1.00  0.00            
ATOM    366  O   GLY    31      85.530  47.330  64.020  1.00  0.00            
ATOM    367  N   PRO    32      87.140  48.940  63.950  1.00  0.00            
ATOM    368  CD  PRO    32      87.710  50.290  64.100  1.00  0.00            
ATOM    369  HD1 PRO    32      88.210  50.220  65.070  1.00  0.00            
ATOM    370  HD2 PRO    32      86.990  51.100  63.990  1.00  0.00            
ATOM    371  CG  PRO    32      88.790  50.410  62.980  1.00  0.00            
ATOM    372  HG1 PRO    32      89.610  51.070  63.250  1.00  0.00            
ATOM    373  HG2 PRO    32      88.280  50.670  62.050  1.00  0.00            
ATOM    374  CB  PRO    32      89.270  48.940  62.740  1.00  0.00            
ATOM    375  HB1 PRO    32      90.110  48.590  63.340  1.00  0.00            
ATOM    376  HB2 PRO    32      89.520  48.770  61.690  1.00  0.00            
ATOM    377  CA  PRO    32      87.970  48.110  63.040  1.00  0.00            
ATOM    378  HA  PRO    32      87.500  48.040  62.060  1.00  0.00            
ATOM    379  C   PRO    32      88.330  46.660  63.520  1.00  0.00            
ATOM    380  O   PRO    32      88.610  46.530  64.700  1.00  0.00            
ATOM    381  N   HYP    33      88.390  45.630  62.660  1.00  0.00            
ATOM    382  CD2 HYP    33      88.210  45.750  61.230  1.00  0.00            
ATOM    383 1HD2 HYP    33      89.140  45.950  60.710  1.00  0.00            
ATOM    384 2HD2 HYP    33      87.320  46.290  60.920  1.00  0.00            
ATOM    385  CG  HYP    33      87.840  44.360  60.850  1.00  0.00            
ATOM    386  HG  HYP    33      87.980  44.240  59.770  1.00  0.00            
ATOM    387  OD1 HYP    33      86.480  44.160  61.120  1.00  0.00            
ATOM    388  HD1 HYP    33      86.170  43.360  60.680  1.00  0.00            
ATOM    389  CB  HYP    33      88.880  43.510  61.670  1.00  0.00            
ATOM    390  HB1 HYP    33      89.800  43.530  61.080  1.00  0.00            
ATOM    391  HB2 HYP    33      88.460  42.510  61.780  1.00  0.00            
ATOM    392  CA  HYP    33      88.930  44.320  62.960  1.00  0.00            
ATOM    393  HA  HYP    33      88.160  43.870  63.590  1.00  0.00            
ATOM    394  C   HYP    33      90.330  44.290  63.580  1.00  0.00            
ATOM    395  O   HYP    33      91.130  45.140  63.210  1.00  0.00            
ATOM    396  N   GLY    34      90.490  43.390  64.540  1.00  0.00            
ATOM    397  H   GLY    34      89.720  42.810  64.840  1.00  0.00            
ATOM    398  CA  GLY    34      91.740  43.370  65.290  1.00  0.00            
ATOM    399  HA1 GLY    34      91.760  42.440  65.870  1.00  0.00            
ATOM    400  HA2 GLY    34      91.890  44.210  65.950  1.00  0.00            
ATOM    401  C   GLY    34      92.950  43.190  64.420  1.00  0.00            
ATOM    402  O   GLY    34      92.850  42.720  63.260  1.00  0.00            
ATOM    403  N   PRO    35      94.180  43.500  64.950  1.00  0.00            
ATOM    404  CD  PRO    35      94.250  44.050  66.300  1.00  0.00            
ATOM    405  HD1 PRO    35      93.840  43.280  66.960  1.00  0.00            
ATOM    406  HD2 PRO    35      93.660  44.970  66.320  1.00  0.00            
ATOM    407  CG  PRO    35      95.740  44.340  66.610  1.00  0.00            
ATOM    408  HG1 PRO    35      96.110  44.190  67.620  1.00  0.00            
ATOM    409  HG2 PRO    35      95.840  45.380  66.290  1.00  0.00            
ATOM    410  CB  PRO    35      96.550  43.450  65.650  1.00  0.00            
ATOM    411  HB1 PRO    35      96.750  42.490  66.130  1.00  0.00            
ATOM    412  HB2 PRO    35      97.490  43.920  65.340  1.00  0.00            
ATOM    413  CA  PRO    35      95.560  43.210  64.460  1.00  0.00            
ATOM    414  HA  PRO    35      95.830  43.910  63.670  1.00  0.00            
ATOM    415  C   PRO    35      95.660  41.780  63.870  1.00  0.00            
ATOM    416  O   PRO    35      95.100  40.880  64.470  1.00  0.00            
ATOM    417  N   HYP    36      96.380  41.460  62.790  1.00  0.00            
ATOM    418  CD2 HYP    36      96.990  42.490  61.960  1.00  0.00            
ATOM    419 1HD2 HYP    36      97.770  42.940  62.580  1.00  0.00            
ATOM    420 2HD2 HYP    36      96.230  43.210  61.670  1.00  0.00            
ATOM    421  CG  HYP    36      97.600  41.640  60.790  1.00  0.00            
ATOM    422  HG  HYP    36      98.520  42.090  60.420  1.00  0.00            
ATOM    423  OD1 HYP    36      96.830  41.470  59.610  1.00  0.00            
ATOM    424  HD1 HYP    36      96.640  42.360  59.310  1.00  0.00            
ATOM    425  CB  HYP    36      97.860  40.240  61.300  1.00  0.00            
ATOM    426  HB1 HYP    36      98.800  40.150  61.850  1.00  0.00            
ATOM    427  HB2 HYP    36      97.720  39.530  60.480  1.00  0.00            
ATOM    428  CA  HYP    36      96.780  40.090  62.320  1.00  0.00            
ATOM    429  HA  HYP    36      95.910  39.570  61.910  1.00  0.00            
ATOM    430  C   HYP    36      97.340  39.200  63.480  1.00  0.00            
ATOM    431  O   HYP    36      97.920  39.700  64.510  1.00  0.00            
ATOM    432  N   GLY    37      97.150  37.890  63.300  1.00  0.00            
ATOM    433  H   GLY    37      96.600  37.530  62.520  1.00  0.00            
ATOM    434  CA  GLY    37      97.860  36.910  64.080  1.00  0.00            
ATOM    435  HA1 GLY    37      97.440  35.950  63.770  1.00  0.00            
ATOM    436  HA2 GLY    37      97.730  37.170  65.130  1.00  0.00            
ATOM    437  C   GLY    37      99.420  36.850  63.870  1.00  0.00            
ATOM    438  O   GLY    37      99.770  36.770  62.700  1.00  0.00            
ATOM    439  N   PRO    38     100.280  36.670  64.890  1.00  0.00            
ATOM    440  CD  PRO    38     100.070  36.880  66.290  1.00  0.00            
ATOM    441  HD1 PRO    38      99.880  35.920  66.780  1.00  0.00            
ATOM    442  HD2 PRO    38      99.180  37.500  66.400  1.00  0.00            
ATOM    443  CG  PRO    38     101.380  37.540  66.810  1.00  0.00            
ATOM    444  HG1 PRO    38     101.450  37.450  67.900  1.00  0.00            
ATOM    445  HG2 PRO    38     101.360  38.580  66.500  1.00  0.00            
ATOM    446  CB  PRO    38     102.390  36.770  66.030  1.00  0.00            
ATOM    447  HB1 PRO    38     102.750  35.840  66.460  1.00  0.00            
ATOM    448  HB2 PRO    38     103.260  37.420  65.940  1.00  0.00            
ATOM    449  CA  PRO    38     101.770  36.540  64.650  1.00  0.00            
ATOM    450  HA  PRO    38     102.120  37.360  64.030  1.00  0.00            
ATOM    451  C   PRO    38     102.160  35.230  63.900  1.00  0.00            
ATOM    452  O   PRO    38     101.480  34.190  63.940  1.00  0.00            
ATOM    453  N   HYP    39     103.320  35.230  63.290  1.00  0.00            
ATOM    454  CD2 HYP    39     104.090  36.410  62.880  1.00  0.00            
ATOM    455 1HD2 HYP    39     104.230  37.170  63.650  1.00  0.00            
ATOM    456 2HD2 HYP    39     103.700  36.910  61.990  1.00  0.00            
ATOM    457  CG  HYP    39     105.470  35.910  62.370  1.00  0.00            
ATOM    458  HG  HYP    39     106.100  35.620  63.210  1.00  0.00            
ATOM    459  OD1 HYP    39     106.100  36.830  61.420  1.00  0.00            
ATOM    460  HD1 HYP    39     107.020  36.570  61.310  1.00  0.00            
ATOM    461  CB  HYP    39     105.050  34.610  61.700  1.00  0.00            
ATOM    462  HB1 HYP    39     105.880  33.930  61.870  1.00  0.00            
ATOM    463  HB2 HYP    39     104.830  34.720  60.630  1.00  0.00            
ATOM    464  CA  HYP    39     103.820  34.100  62.450  1.00  0.00            
ATOM    465  HA  HYP    39     103.010  33.990  61.730  1.00  0.00            
ATOM    466  C   HYP    39     104.010  32.770  63.180  1.00  0.00            
ATOM    467  O   HYP    39     104.700  32.800  64.260  1.00  0.00            
ATOM    468  N   GLY    40     103.500  31.670  62.660  1.00  0.00            
ATOM    469  H   GLY    40     102.900  31.670  61.850  1.00  0.00            
ATOM    470  CA  GLY    40     103.690  30.320  63.220  1.00  0.00            
ATOM    471  HA1 GLY    40     102.850  29.700  62.910  1.00  0.00            
ATOM    472  HA2 GLY    40     103.750  30.330  64.300  1.00  0.00            
ATOM    473  C   GLY    40     104.930  29.600  62.640  1.00  0.00            
ATOM    474  O   GLY    40     105.130  28.510  63.120  1.00  0.00            
ATOM    475  N   NH2    41     105.610  30.140  61.650  1.00  0.00            
ATOM    476  H1  NH2    41     105.310  30.910  61.070  1.00  0.00            
ATOM    477  H2  NH2    41     106.380  29.580  61.320  1.00  0.00            
ATOM    478  CH3 ACE    42      31.260 111.980  70.090  1.00  0.00            
ATOM    479 1HH3 ACE    42      31.010 111.440  71.000  1.00  0.00            
ATOM    480 2HH3 ACE    42      31.280 113.070  70.180  1.00  0.00            
ATOM    481 3HH3 ACE    42      30.480 111.760  69.360  1.00  0.00            
ATOM    482  C   ACE    42      32.600 111.490  69.650  1.00  0.00            
ATOM    483  O   ACE    42      32.530 110.560  68.880  1.00  0.00            
ATOM    484  N   PRO    43      33.690 112.160  69.980  1.00  0.00            
ATOM    485  CD  PRO    43      33.800 113.370  70.840  1.00  0.00            
ATOM    486  HD1 PRO    43      33.230 113.370  71.780  1.00  0.00            
ATOM    487  HD2 PRO    43      33.510 114.240  70.250  1.00  0.00            
ATOM    488  CG  PRO    43      35.260 113.530  71.170  1.00  0.00            
ATOM    489  HG1 PRO    43      35.430 112.930  72.060  1.00  0.00            
ATOM    490  HG2 PRO    43      35.570 114.550  71.400  1.00  0.00            
ATOM    491  CB  PRO    43      36.010 112.920  70.000  1.00  0.00            
ATOM    492  HB1 PRO    43      37.000 112.550  70.250  1.00  0.00            
ATOM    493  HB2 PRO    43      36.060 113.640  69.180  1.00  0.00            
ATOM    494  CA  PRO    43      35.040 111.770  69.560  1.00  0.00            
ATOM    495  HA  PRO    43      35.150 111.640  68.480  1.00  0.00            
ATOM    496  C   PRO    43      35.510 110.460  70.180  1.00  0.00            
ATOM    497  O   PRO    43      35.130 110.190  71.280  1.00  0.00            
ATOM    498  N   HYP    44      36.360 109.670  69.490  1.00  0.00            
ATOM    499  CD2 HYP    44      37.000 110.060  68.230  1.00  0.00            
ATOM    500 1HD2 HYP    44      37.800 110.780  68.400  1.00  0.00            
ATOM    501 2HD2 HYP    44      36.330 110.500  67.490  1.00  0.00            
ATOM    502  CG  HYP    44      37.590 108.820  67.600  1.00  0.00            
ATOM    503  HG  HYP    44      38.490 109.110  67.060  1.00  0.00            
ATOM    504  OD1 HYP    44      36.650 108.160  66.750  1.00  0.00            
ATOM    505  HD1 HYP    44      36.400 108.660  65.980  1.00  0.00            
ATOM    506  CB  HYP    44      37.940 107.880  68.780  1.00  0.00            
ATOM    507  HB1 HYP    44      38.960 108.100  69.080  1.00  0.00            
ATOM    508  HB2 HYP    44      37.730 106.860  68.450  1.00  0.00            
ATOM    509  CA  HYP    44      36.920 108.340  69.880  1.00  0.00            
ATOM    510  HA  HYP    44      36.100 107.620  69.850  1.00  0.00            
ATOM    511  C   HYP    44      37.600 108.540  71.240  1.00  0.00            
ATOM    512  O   HYP    44      38.180 109.560  71.570  1.00  0.00            
ATOM    513  N   GLY    45      37.540 107.460  72.050  1.00  0.00            
ATOM    514  H   GLY    45      37.210 106.620  71.610  1.00  0.00            
ATOM    515  CA  GLY    45      38.470 107.340  73.200  1.00  0.00            
ATOM    516  HA1 GLY    45      38.190 106.510  73.850  1.00  0.00            
ATOM    517  HA2 GLY    45      38.400 108.170  73.900  1.00  0.00            
ATOM    518  C   GLY    45      39.970 107.140  72.840  1.00  0.00            
ATOM    519  O   GLY    45      40.320 107.310  71.680  1.00  0.00            
ATOM    520  N   PRO    46      40.810 106.850  73.860  1.00  0.00            
ATOM    521  CD  PRO    46      40.440 106.800  75.280  1.00  0.00            
ATOM    522  HD1 PRO    46      40.130 105.800  75.590  1.00  0.00            
ATOM    523  HD2 PRO    46      39.690 107.500  75.650  1.00  0.00            
ATOM    524  CG  PRO    46      41.720 107.170  75.950  1.00  0.00            
ATOM    525  HG1 PRO    46      41.580 106.800  76.970  1.00  0.00            
ATOM    526  HG2 PRO    46      41.800 108.260  76.020  1.00  0.00            
ATOM    527  CB  PRO    46      42.780 106.510  75.110  1.00  0.00            
ATOM    528  HB1 PRO    46      42.860 105.460  75.400  1.00  0.00            
ATOM    529  HB2 PRO    46      43.740 106.990  75.290  1.00  0.00            
ATOM    530  CA  PRO    46      42.270 106.660  73.740  1.00  0.00            
ATOM    531  HA  PRO    46      42.660 107.550  73.250  1.00  0.00            
ATOM    532  C   PRO    46      42.620 105.410  72.880  1.00  0.00            
ATOM    533  O   PRO    46      41.690 104.640  72.670  1.00  0.00            
ATOM    534  N   HYP    47      43.900 105.220  72.460  1.00  0.00            
ATOM    535  CD2 HYP    47      45.110 106.050  72.640  1.00  0.00            
ATOM    536 1HD2 HYP    47      45.560 105.840  73.610  1.00  0.00            
ATOM    537 2HD2 HYP    47      44.880 107.110  72.730  1.00  0.00            
ATOM    538  CG  HYP    47      45.990 105.730  71.470  1.00  0.00            
ATOM    539  HG  HYP    47      46.970 106.180  71.620  1.00  0.00            
ATOM    540  OD1 HYP    47      45.570 106.480  70.330  1.00  0.00            
ATOM    541  HD1 HYP    47      46.130 106.140  69.630  1.00  0.00            
ATOM    542  CB  HYP    47      45.780 104.210  71.350  1.00  0.00            
ATOM    543  HB1 HYP    47      46.420 103.750  72.100  1.00  0.00            
ATOM    544  HB2 HYP    47      46.100 103.850  70.380  1.00  0.00            
ATOM    545  CA  HYP    47      44.280 104.040  71.660  1.00  0.00            
ATOM    546  HA  HYP    47      43.660 104.070  70.760  1.00  0.00            
ATOM    547  C   HYP    47      44.030 102.730  72.360  1.00  0.00            
ATOM    548  O   HYP    47      44.070 102.720  73.630  1.00  0.00            
ATOM    549  N   GLY    48      43.790 101.640  71.650  1.00  0.00            
ATOM    550  H   GLY    48      43.550 101.800  70.690  1.00  0.00            
ATOM    551  CA  GLY    48      43.560 100.330  72.220  1.00  0.00            
ATOM    552  HA1 GLY    48      43.000  99.680  71.550  1.00  0.00            
ATOM    553  HA2 GLY    48      42.900 100.560  73.050  1.00  0.00            
ATOM    554  C   GLY    48      44.880  99.660  72.750  1.00  0.00            
ATOM    555  O   GLY    48      46.000 100.250  72.690  1.00  0.00            
ATOM    556  N   PRO    49      44.800  98.540  73.410  1.00  0.00            
ATOM    557  CD  PRO    49      43.580  97.850  73.810  1.00  0.00            
ATOM    558  HD1 PRO    49      42.820  97.750  73.030  1.00  0.00            
ATOM    559  HD2 PRO    49      43.190  98.450  74.640  1.00  0.00            
ATOM    560  CG  PRO    49      43.940  96.470  74.430  1.00  0.00            
ATOM    561  HG1 PRO    49      43.880  95.700  73.660  1.00  0.00            
ATOM    562  HG2 PRO    49      43.370  96.200  75.320  1.00  0.00            
ATOM    563  CB  PRO    49      45.400  96.680  74.790  1.00  0.00            
ATOM    564  HB1 PRO    49      45.860  95.690  74.700  1.00  0.00            
ATOM    565  HB2 PRO    49      45.470  97.000  75.830  1.00  0.00            
ATOM    566  CA  PRO    49      45.960  97.750  73.870  1.00  0.00            
ATOM    567  HA  PRO    49      46.530  98.380  74.550  1.00  0.00            
ATOM    568  C   PRO    49      46.850  97.140  72.820  1.00  0.00            
ATOM    569  O   PRO    49      46.410  97.100  71.640  1.00  0.00            
ATOM    570  N   HYP    50      47.970  96.500  73.160  1.00  0.00            
ATOM    571  CD2 HYP    50      48.550  96.520  74.520  1.00  0.00            
ATOM    572 1HD2 HYP    50      48.070  95.650  74.970  1.00  0.00            
ATOM    573 2HD2 HYP    50      48.380  97.510  74.940  1.00  0.00            
ATOM    574  CG  HYP    50      49.990  96.220  74.290  1.00  0.00            
ATOM    575  HG  HYP    50      50.560  95.810  75.120  1.00  0.00            
ATOM    576  OD1 HYP    50      50.800  97.330  73.940  1.00  0.00            
ATOM    577  HD1 HYP    50      51.470  96.940  73.390  1.00  0.00            
ATOM    578  CB  HYP    50      49.960  95.240  73.110  1.00  0.00            
ATOM    579  HB1 HYP    50      49.730  94.230  73.470  1.00  0.00            
ATOM    580  HB2 HYP    50      50.970  95.080  72.710  1.00  0.00            
ATOM    581  CA  HYP    50      48.850  95.810  72.270  1.00  0.00            
ATOM    582  HA  HYP    50      49.340  96.510  71.600  1.00  0.00            
ATOM    583  C   HYP    50      48.150  94.810  71.460  1.00  0.00            
ATOM    584  O   HYP    50      47.170  94.240  71.930  1.00  0.00            
ATOM    585  N   GLY    51      48.700  94.450  70.320  1.00  0.00            
ATOM    586  H   GLY    51      49.530  94.920  70.000  1.00  0.00            
ATOM    587  CA  GLY    51      48.280  93.330  69.540  1.00  0.00            
ATOM    588  HA1 GLY    51      48.730  93.340  68.550  1.00  0.00            
ATOM    589  HA2 GLY    51      47.200  93.350  69.420  1.00  0.00            
ATOM    590  C   GLY    51      48.690  92.000  70.170  1.00  0.00            
ATOM    591  O   GLY    51      49.500  91.900  71.070  1.00  0.00            
ATOM    592  N   PRO    52      48.190  90.910  69.590  1.00  0.00            
ATOM    593  CD  PRO    52      47.110  90.940  68.600  1.00  0.00            
ATOM    594  HD1 PRO    52      47.550  91.160  67.630  1.00  0.00            
ATOM    595  HD2 PRO    52      46.320  91.660  68.820  1.00  0.00            
ATOM    596  CG  PRO    52      46.400  89.600  68.790  1.00  0.00            
ATOM    597  HG1 PRO    52      45.930  89.340  67.840  1.00  0.00            
ATOM    598  HG2 PRO    52      45.730  89.630  69.640  1.00  0.00            
ATOM    599  CB  PRO    52      47.600  88.730  69.020  1.00  0.00            
ATOM    600  HB1 PRO    52      48.070  88.570  68.050  1.00  0.00            
ATOM    601  HB2 PRO    52      47.480  87.760  69.500  1.00  0.00            
ATOM    602  CA  PRO    52      48.490  89.530  69.940  1.00  0.00            
ATOM    603  HA  PRO    52      48.110  89.400  70.950  1.00  0.00            
ATOM    604  C   PRO    52      49.940  89.170  69.730  1.00  0.00            
ATOM    605  O   PRO    52      50.560  89.540  68.720  1.00  0.00            
ATOM    606  N   HYP    53      50.540  88.220  70.530  1.00  0.00            
ATOM    607  CD2 HYP    53      49.990  87.500  71.620  1.00  0.00            
ATOM    608 1HD2 HYP    53      49.420  86.680  71.180  1.00  0.00            
ATOM    609 2HD2 HYP    53      49.280  88.100  72.190  1.00  0.00            
ATOM    610  CG  HYP    53      51.120  86.970  72.490  1.00  0.00            
ATOM    611  HG  HYP    53      50.770  86.090  73.020  1.00  0.00            
ATOM    612  OD1 HYP    53      51.620  87.990  73.410  1.00  0.00            
ATOM    613  HD1 HYP    53      51.080  88.780  73.370  1.00  0.00            
ATOM    614  CB  HYP    53      52.140  86.630  71.390  1.00  0.00            
ATOM    615  HB1 HYP    53      51.950  85.670  70.920  1.00  0.00            
ATOM    616  HB2 HYP    53      53.170  86.660  71.760  1.00  0.00            
ATOM    617  CA  HYP    53      51.930  87.740  70.320  1.00  0.00            
ATOM    618  HA  HYP    53      52.580  88.610  70.420  1.00  0.00            
ATOM    619  C   HYP    53      52.110  87.140  68.900  1.00  0.00            
ATOM    620  O   HYP    53      51.190  86.590  68.330  1.00  0.00            
ATOM    621  N   GLY    54      53.290  87.280  68.330  1.00  0.00            
ATOM    622  H   GLY    54      53.990  87.670  68.960  1.00  0.00            
ATOM    623  CA  GLY    54      53.670  86.670  67.080  1.00  0.00            
ATOM    624  HA1 GLY    54      54.540  87.140  66.620  1.00  0.00            
ATOM    625  HA2 GLY    54      52.910  86.930  66.340  1.00  0.00            
ATOM    626  C   GLY    54      53.840  85.120  67.090  1.00  0.00            
ATOM    627  O   GLY    54      53.830  84.590  68.190  1.00  0.00            
ATOM    628  N   PRO    55      54.040  84.470  65.900  1.00  0.00            
ATOM    629  CD  PRO    55      53.980  85.120  64.580  1.00  0.00            
ATOM    630  HD1 PRO    55      54.950  85.490  64.270  1.00  0.00            
ATOM    631  HD2 PRO    55      53.240  85.920  64.650  1.00  0.00            
ATOM    632  CG  PRO    55      53.520  83.990  63.660  1.00  0.00            
ATOM    633  HG1 PRO    55      53.610  84.130  62.590  1.00  0.00            
ATOM    634  HG2 PRO    55      52.440  83.920  63.830  1.00  0.00            
ATOM    635  CB  PRO    55      54.250  82.810  64.180  1.00  0.00            
ATOM    636  HB1 PRO    55      55.280  83.000  63.870  1.00  0.00            
ATOM    637  HB2 PRO    55      53.900  81.870  63.780  1.00  0.00            
ATOM    638  CA  PRO    55      54.210  83.020  65.750  1.00  0.00            
ATOM    639  HA  PRO    55      53.260  82.580  66.050  1.00  0.00            
ATOM    640  C   PRO    55      55.470  82.560  66.490  1.00  0.00            
ATOM    641  O   PRO    55      56.420  83.360  66.630  1.00  0.00            
ATOM    642  N   HYP    56      55.510  81.310  66.950  1.00  0.00            
ATOM    643  CD2 HYP    56      54.450  80.350  66.830  1.00  0.00            
ATOM    644 1HD2 HYP    56      54.520  79.840  65.870  1.00  0.00            
ATOM    645 2HD2 HYP    56      53.410  80.670  66.920  1.00  0.00            
ATOM    646  CG  HYP    56      54.780  79.380  67.940  1.00  0.00            
ATOM    647  HG  HYP    56      54.570  78.340  67.700  1.00  0.00            
ATOM    648  OD1 HYP    56      54.220  79.770  69.270  1.00  0.00            
ATOM    649  HD1 HYP    56      53.910  80.680  69.230  1.00  0.00            
ATOM    650  CB  HYP    56      56.320  79.390  68.060  1.00  0.00            
ATOM    651  HB1 HYP    56      56.800  78.580  67.500  1.00  0.00            
ATOM    652  HB2 HYP    56      56.490  79.230  69.120  1.00  0.00            
ATOM    653  CA  HYP    56      56.700  80.750  67.570  1.00  0.00            
ATOM    654  HA  HYP    56      57.120  81.360  68.360  1.00  0.00            
ATOM    655  C   HYP    56      57.790  80.630  66.520  1.00  0.00            
ATOM    656  O   HYP    56      57.500  80.490  65.380  1.00  0.00            
ATOM    657  N   GLY    57      59.080  80.840  66.910  1.00  0.00            
ATOM    658  H   GLY    57      59.200  81.220  67.840  1.00  0.00            
ATOM    659  CA  GLY    57      60.100  81.000  65.890  1.00  0.00            
ATOM    660  HA1 GLY    57      60.970  81.450  66.370  1.00  0.00            
ATOM    661  HA2 GLY    57      59.670  81.740  65.210  1.00  0.00            
ATOM    662  C   GLY    57      60.540  79.830  64.990  1.00  0.00            
ATOM    663  O   GLY    57      59.920  78.790  64.990  1.00  0.00            
ATOM    664  N   PRO    58      61.600  79.980  64.180  1.00  0.00            
ATOM    665  CD  PRO    58      62.480  81.140  64.070  1.00  0.00            
ATOM    666  HD1 PRO    58      62.870  81.470  65.030  1.00  0.00            
ATOM    667  HD2 PRO    58      61.880  81.970  63.720  1.00  0.00            
ATOM    668  CG  PRO    58      63.580  80.740  63.180  1.00  0.00            
ATOM    669  HG1 PRO    58      64.340  80.170  63.720  1.00  0.00            
ATOM    670  HG2 PRO    58      64.050  81.590  62.690  1.00  0.00            
ATOM    671  CB  PRO    58      62.930  79.730  62.240  1.00  0.00            
ATOM    672  HB1 PRO    58      63.550  78.950  61.780  1.00  0.00            
ATOM    673  HB2 PRO    58      62.300  80.370  61.620  1.00  0.00            
ATOM    674  CA  PRO    58      61.900  79.010  63.130  1.00  0.00            
ATOM    675  HA  PRO    58      61.010  78.710  62.570  1.00  0.00            
ATOM    676  C   PRO    58      62.630  77.770  63.750  1.00  0.00            
ATOM    677  O   PRO    58      63.030  77.840  64.890  1.00  0.00            
ATOM    678  N   HYP    59      62.710  76.600  63.060  1.00  0.00            
ATOM    679  CD2 HYP    59      62.000  76.290  61.790  1.00  0.00            
ATOM    680 1HD2 HYP    59      62.310  77.060  61.080  1.00  0.00            
ATOM    681 2HD2 HYP    59      60.920  76.330  61.950  1.00  0.00            
ATOM    682  CG  HYP    59      62.430  74.880  61.400  1.00  0.00            
ATOM    683  HG  HYP    59      62.500  74.870  60.310  1.00  0.00            
ATOM    684  OD1 HYP    59      61.470  73.930  61.910  1.00  0.00            
ATOM    685  HD1 HYP    59      61.830  73.070  61.690  1.00  0.00            
ATOM    686  CB  HYP    59      63.740  74.680  62.150  1.00  0.00            
ATOM    687  HB1 HYP    59      64.610  75.070  61.620  1.00  0.00            
ATOM    688  HB2 HYP    59      63.890  73.640  62.440  1.00  0.00            
ATOM    689  CA  HYP    59      63.570  75.520  63.470  1.00  0.00            
ATOM    690  HA  HYP    59      63.010  74.970  64.230  1.00  0.00            
ATOM    691  C   HYP    59      64.980  76.040  63.960  1.00  0.00            
ATOM    692  O   HYP    59      65.600  76.860  63.280  1.00  0.00            
ATOM    693  N   GLY    60      65.480  75.520  65.130  1.00  0.00            
ATOM    694  H   GLY    60      65.010  74.840  65.700  1.00  0.00            
ATOM    695  CA  GLY    60      66.910  75.700  65.480  1.00  0.00            
ATOM    696  HA1 GLY    60      67.070  75.300  66.480  1.00  0.00            
ATOM    697  HA2 GLY    60      67.160  76.760  65.380  1.00  0.00            
ATOM    698  C   GLY    60      67.930  74.950  64.600  1.00  0.00            
ATOM    699  O   GLY    60      67.560  74.350  63.550  1.00  0.00            
ATOM    700  N   PRO    61      69.160  74.740  64.990  1.00  0.00            
ATOM    701  CD  PRO    61      69.820  75.430  66.120  1.00  0.00            
ATOM    702  HD1 PRO    61      69.730  74.750  66.970  1.00  0.00            
ATOM    703  HD2 PRO    61      69.370  76.380  66.410  1.00  0.00            
ATOM    704  CG  PRO    61      71.280  75.510  65.810  1.00  0.00            
ATOM    705  HG1 PRO    61      71.890  75.500  66.710  1.00  0.00            
ATOM    706  HG2 PRO    61      71.510  76.410  65.220  1.00  0.00            
ATOM    707  CB  PRO    61      71.500  74.300  64.890  1.00  0.00            
ATOM    708  HB1 PRO    61      71.730  73.480  65.570  1.00  0.00            
ATOM    709  HB2 PRO    61      72.300  74.420  64.160  1.00  0.00            
ATOM    710  CA  PRO    61      70.180  73.960  64.230  1.00  0.00            
ATOM    711  HA  PRO    61      70.190  74.420  63.240  1.00  0.00            
ATOM    712  C   PRO    61      69.980  72.410  64.200  1.00  0.00            
ATOM    713  O   PRO    61      69.310  71.860  65.100  1.00  0.00            
ATOM    714  N   HYP    62      70.520  71.720  63.160  1.00  0.00            
ATOM    715  CD2 HYP    62      71.210  72.260  61.990  1.00  0.00            
ATOM    716 1HD2 HYP    62      72.250  72.400  62.280  1.00  0.00            
ATOM    717 2HD2 HYP    62      70.830  73.240  61.700  1.00  0.00            
ATOM    718  CG  HYP    62      71.110  71.180  60.940  1.00  0.00            
ATOM    719  HG  HYP    62      71.880  71.280  60.170  1.00  0.00            
ATOM    720  OD1 HYP    62      69.820  71.220  60.370  1.00  0.00            
ATOM    721  HD1 HYP    62      70.000  70.740  59.560  1.00  0.00            
ATOM    722  CB  HYP    62      71.210  69.950  61.790  1.00  0.00            
ATOM    723  HB1 HYP    62      72.240  69.690  62.000  1.00  0.00            
ATOM    724  HB2 HYP    62      70.680  69.080  61.400  1.00  0.00            
ATOM    725  CA  HYP    62      70.510  70.280  63.150  1.00  0.00            
ATOM    726  HA  HYP    62      69.470  69.940  63.230  1.00  0.00            
ATOM    727  C   HYP    62      71.270  69.770  64.380  1.00  0.00            
ATOM    728  O   HYP    62      72.200  70.360  65.030  1.00  0.00            
ATOM    729  N   GLY    63      70.860  68.630  64.790  1.00  0.00            
ATOM    730  H   GLY    63      70.110  68.150  64.310  1.00  0.00            
ATOM    731  CA  GLY    63      71.360  67.960  66.060  1.00  0.00            
ATOM    732  HA1 GLY    63      70.720  67.090  66.230  1.00  0.00            
ATOM    733  HA2 GLY    63      71.320  68.700  66.860  1.00  0.00            
ATOM    734  C   GLY    63      72.780  67.390  65.930  1.00  0.00            
ATOM    735  O   GLY    63      73.240  67.110  64.810  1.00  0.00            
ATOM    736  N   PRO    64      73.460  67.170  67.080  1.00  0.00            
ATOM    737  CD  PRO    64      72.900  67.350  68.470  1.00  0.00            
ATOM    738  HD1 PRO    64      71.990  66.800  68.680  1.00  0.00            
ATOM    739  HD2 PRO    64      72.730  68.420  68.610  1.00  0.00            
ATOM    740  CG  PRO    64      73.980  66.810  69.360  1.00  0.00            
ATOM    741  HG1 PRO    64      73.780  65.760  69.560  1.00  0.00            
ATOM    742  HG2 PRO    64      74.030  67.340  70.310  1.00  0.00            
ATOM    743  CB  PRO    64      75.250  66.990  68.510  1.00  0.00            
ATOM    744  HB1 PRO    64      75.910  66.180  68.810  1.00  0.00            
ATOM    745  HB2 PRO    64      75.710  67.980  68.600  1.00  0.00            
ATOM    746  CA  PRO    64      74.820  66.680  67.070  1.00  0.00            
ATOM    747  HA  PRO    64      75.520  67.250  66.460  1.00  0.00            
ATOM    748  C   PRO    64      75.000  65.190  66.700  1.00  0.00            
ATOM    749  O   PRO    64      74.000  64.500  66.800  1.00  0.00            
ATOM    750  N   HYP    65      76.250  64.750  66.470  1.00  0.00            
ATOM    751  CD2 HYP    65      77.550  65.460  66.510  1.00  0.00            
ATOM    752 1HD2 HYP    65      77.820  65.740  67.530  1.00  0.00            
ATOM    753 2HD2 HYP    65      77.520  66.390  65.930  1.00  0.00            
ATOM    754  CG  HYP    65      78.510  64.530  65.920  1.00  0.00            
ATOM    755  HG  HYP    65      79.480  64.730  66.370  1.00  0.00            
ATOM    756  OD1 HYP    65      78.650  64.750  64.550  1.00  0.00            
ATOM    757  HD1 HYP    65      79.550  64.570  64.250  1.00  0.00            
ATOM    758  CB  HYP    65      78.070  63.130  66.310  1.00  0.00            
ATOM    759  HB1 HYP    65      78.340  62.950  67.350  1.00  0.00            
ATOM    760  HB2 HYP    65      78.530  62.460  65.590  1.00  0.00            
ATOM    761  CA  HYP    65      76.480  63.260  66.260  1.00  0.00            
ATOM    762  HA  HYP    65      76.220  63.030  65.230  1.00  0.00            
ATOM    763  C   HYP    65      75.990  62.260  67.340  1.00  0.00            
ATOM    764  O   HYP    65      76.060  62.510  68.560  1.00  0.00            
ATOM    765  N   GLY    66      75.570  61.110  66.880  1.00  0.00            
ATOM    766  H   GLY    66      75.400  61.040  65.890  1.00  0.00            
ATOM    767  CA  GLY    66      75.130  59.980  67.650  1.00  0.00            
ATOM    768  HA1 GLY    66      74.670  59.190  67.040  1.00  0.00            
ATOM    769  HA2 GLY    66      74.200  60.300  68.130  1.00  0.00            
ATOM    770  C   GLY    66      76.010  59.280  68.580  1.00  0.00            
ATOM    771  O   GLY    66      77.250  59.450  68.580  1.00  0.00            
ATOM    772  N   PRO    67      75.410  58.390  69.420  1.00  0.00            
ATOM    773  CD  PRO    67      73.970  58.080  69.570  1.00  0.00            
ATOM    774  HD1 PRO    67      73.740  57.340  68.810  1.00  0.00            
ATOM    775  HD2 PRO    67      73.260  58.910  69.450  1.00  0.00            
ATOM    776  CG  PRO    67      73.840  57.550  70.990  1.00  0.00            
ATOM    777  HG1 PRO    67      72.980  56.880  71.040  1.00  0.00            
ATOM    778  HG2 PRO    67      73.870  58.380  71.690  1.00  0.00            
ATOM    779  CB  PRO    67      75.170  56.780  71.170  1.00  0.00            
ATOM    780  HB1 PRO    67      74.980  55.840  70.660  1.00  0.00            
ATOM    781  HB2 PRO    67      75.540  56.620  72.180  1.00  0.00            
ATOM    782  CA  PRO    67      76.150  57.620  70.370  1.00  0.00            
ATOM    783  HA  PRO    67      76.540  58.270  71.160  1.00  0.00            
ATOM    784  C   PRO    67      77.230  56.760  69.770  1.00  0.00            
ATOM    785  O   PRO    67      77.090  56.300  68.630  1.00  0.00            
ATOM    786  N   HYP    68      78.310  56.370  70.510  1.00  0.00            
ATOM    787  CD2 HYP    68      78.600  56.820  71.850  1.00  0.00            
ATOM    788 1HD2 HYP    68      78.230  56.080  72.560  1.00  0.00            
ATOM    789 2HD2 HYP    68      78.140  57.770  72.100  1.00  0.00            
ATOM    790  CG  HYP    68      80.170  56.880  72.050  1.00  0.00            
ATOM    791  HG  HYP    68      80.590  56.870  73.060  1.00  0.00            
ATOM    792  OD1 HYP    68      80.630  57.960  71.300  1.00  0.00            
ATOM    793  HD1 HYP    68      79.930  58.600  71.430  1.00  0.00            
ATOM    794  CB  HYP    68      80.520  55.580  71.330  1.00  0.00            
ATOM    795  HB1 HYP    68      80.320  54.780  72.040  1.00  0.00            
ATOM    796  HB2 HYP    68      81.540  55.630  70.950  1.00  0.00            
ATOM    797  CA  HYP    68      79.500  55.550  70.100  1.00  0.00            
ATOM    798  HA  HYP    68      79.980  56.070  69.260  1.00  0.00            
ATOM    799  C   HYP    68      79.050  54.130  69.640  1.00  0.00            
ATOM    800  O   HYP    68      78.330  53.400  70.380  1.00  0.00            
ATOM    801  N   GLY    69      79.600  53.680  68.530  1.00  0.00            
ATOM    802  H   GLY    69      80.240  54.330  68.100  1.00  0.00            
ATOM    803  CA  GLY    69      79.390  52.350  67.900  1.00  0.00            
ATOM    804  HA1 GLY    69      79.680  52.420  66.850  1.00  0.00            
ATOM    805  HA2 GLY    69      78.360  52.020  68.000  1.00  0.00            
ATOM    806  C   GLY    69      80.140  51.160  68.530  1.00  0.00            
ATOM    807  O   GLY    69      81.080  51.420  69.310  1.00  0.00            
ATOM    808  N   PRO    70      79.700  49.890  68.250  1.00  0.00            
ATOM    809  CD  PRO    70      78.530  49.510  67.420  1.00  0.00            
ATOM    810  HD1 PRO    70      78.850  49.580  66.380  1.00  0.00            
ATOM    811  HD2 PRO    70      77.670  50.160  67.550  1.00  0.00            
ATOM    812  CG  PRO    70      78.070  48.110  67.940  1.00  0.00            
ATOM    813  HG1 PRO    70      77.730  47.500  67.100  1.00  0.00            
ATOM    814  HG2 PRO    70      77.330  48.150  68.750  1.00  0.00            
ATOM    815  CB  PRO    70      79.390  47.550  68.470  1.00  0.00            
ATOM    816  HB1 PRO    70      79.870  46.990  67.670  1.00  0.00            
ATOM    817  HB2 PRO    70      79.210  46.790  69.240  1.00  0.00            
ATOM    818  CA  PRO    70      80.240  48.690  68.970  1.00  0.00            
ATOM    819  HA  PRO    70      80.040  48.850  70.030  1.00  0.00            
ATOM    820  C   PRO    70      81.710  48.430  68.720  1.00  0.00            
ATOM    821  O   PRO    70      82.240  48.650  67.620  1.00  0.00            
ATOM    822  N   HYP    71      82.360  47.800  69.770  1.00  0.00            
ATOM    823  CD2 HYP    71      81.850  47.740  71.140  1.00  0.00            
ATOM    824 1HD2 HYP    71      81.110  46.960  71.300  1.00  0.00            
ATOM    825 2HD2 HYP    71      81.590  48.770  71.380  1.00  0.00            
ATOM    826  CG  HYP    71      83.080  47.400  72.020  1.00  0.00            
ATOM    827  HG  HYP    71      82.910  46.550  72.690  1.00  0.00            
ATOM    828  OD1 HYP    71      83.530  48.550  72.700  1.00  0.00            
ATOM    829  HD1 HYP    71      84.460  48.480  72.940  1.00  0.00            
ATOM    830  CB  HYP    71      84.200  46.920  71.090  1.00  0.00            
ATOM    831  HB1 HYP    71      84.230  45.830  71.130  1.00  0.00            
ATOM    832  HB2 HYP    71      85.220  47.270  71.240  1.00  0.00            
ATOM    833  CA  HYP    71      83.790  47.430  69.730  1.00  0.00            
ATOM    834  HA  HYP    71      84.380  48.330  69.550  1.00  0.00            
ATOM    835  C   HYP    71      84.040  46.410  68.640  1.00  0.00            
ATOM    836  O   HYP    71      83.180  45.530  68.410  1.00  0.00            
ATOM    837  N   GLY    72      85.250  46.460  67.980  1.00  0.00            
ATOM    838  H   GLY    72      85.940  47.160  68.200  1.00  0.00            
ATOM    839  CA  GLY    72      85.520  45.660  66.750  1.00  0.00            
ATOM    840  HA1 GLY    72      86.360  46.130  66.240  1.00  0.00            
ATOM    841  HA2 GLY    72      84.680  45.760  66.060  1.00  0.00            
ATOM    842  C   GLY    72      85.830  44.160  66.960  1.00  0.00            
ATOM    843  O   GLY    72      86.270  43.830  68.050  1.00  0.00            
ATOM    844  N   PRO    73      85.860  43.350  65.930  1.00  0.00            
ATOM    845  CD  PRO    73      85.360  43.670  64.620  1.00  0.00            
ATOM    846  HD1 PRO    73      85.940  44.370  64.020  1.00  0.00            
ATOM    847  HD2 PRO    73      84.350  44.060  64.670  1.00  0.00            
ATOM    848  CG  PRO    73      85.340  42.360  63.800  1.00  0.00            
ATOM    849  HG1 PRO    73      86.230  42.360  63.180  1.00  0.00            
ATOM    850  HG2 PRO    73      84.470  42.350  63.140  1.00  0.00            
ATOM    851  CB  PRO    73      85.170  41.290  64.920  1.00  0.00            
ATOM    852  HB1 PRO    73      85.530  40.340  64.540  1.00  0.00            
ATOM    853  HB2 PRO    73      84.110  41.300  65.160  1.00  0.00            
ATOM    854  CA  PRO    73      85.980  41.900  66.090  1.00  0.00            
ATOM    855  HA  PRO    73      85.580  41.530  67.040  1.00  0.00            
ATOM    856  C   PRO    73      87.460  41.470  66.060  1.00  0.00            
ATOM    857  O   PRO    73      88.290  42.190  65.550  1.00  0.00            
ATOM    858  N   HYP    74      87.760  40.210  66.530  1.00  0.00            
ATOM    859  CD2 HYP    74      86.810  39.260  67.070  1.00  0.00            
ATOM    860 1HD2 HYP    74      86.200  38.880  66.250  1.00  0.00            
ATOM    861 2HD2 HYP    74      86.040  39.610  67.760  1.00  0.00            
ATOM    862  CG  HYP    74      87.590  38.150  67.700  1.00  0.00            
ATOM    863  HG  HYP    74      87.170  37.150  67.620  1.00  0.00            
ATOM    864  OD1 HYP    74      87.740  38.540  69.050  1.00  0.00            
ATOM    865  HD1 HYP    74      86.910  38.580  69.540  1.00  0.00            
ATOM    866  CB  HYP    74      88.950  38.150  66.970  1.00  0.00            
ATOM    867  HB1 HYP    74      88.710  37.440  66.180  1.00  0.00            
ATOM    868  HB2 HYP    74      89.890  37.860  67.440  1.00  0.00            
ATOM    869  CA  HYP    74      89.100  39.600  66.530  1.00  0.00            
ATOM    870  HA  HYP    74      89.720  40.080  67.280  1.00  0.00            
ATOM    871  C   HYP    74      89.780  39.680  65.140  1.00  0.00            
ATOM    872  O   HYP    74      89.180  39.550  64.050  1.00  0.00            
ATOM    873  N   GLY    75      91.110  39.710  65.160  1.00  0.00            
ATOM    874  H   GLY    75      91.560  39.590  66.050  1.00  0.00            
ATOM    875  CA  GLY    75      91.990  39.790  63.990  1.00  0.00            
ATOM    876  HA1 GLY    75      92.980  40.020  64.380  1.00  0.00            
ATOM    877  HA2 GLY    75      91.740  40.630  63.330  1.00  0.00            
ATOM    878  C   GLY    75      92.170  38.480  63.270  1.00  0.00            
ATOM    879  O   GLY    75      91.840  37.380  63.740  1.00  0.00            
ATOM    880  N   PRO    76      92.630  38.410  61.970  1.00  0.00            
ATOM    881  CD  PRO    76      92.690  39.620  61.050  1.00  0.00            
ATOM    882  HD1 PRO    76      93.230  40.470  61.460  1.00  0.00            
ATOM    883  HD2 PRO    76      91.690  39.870  60.720  1.00  0.00            
ATOM    884  CG  PRO    76      93.430  38.980  59.890  1.00  0.00            
ATOM    885  HG1 PRO    76      94.490  38.880  60.090  1.00  0.00            
ATOM    886  HG2 PRO    76      93.230  39.580  59.000  1.00  0.00            
ATOM    887  CB  PRO    76      92.890  37.650  59.770  1.00  0.00            
ATOM    888  HB1 PRO    76      93.550  37.020  59.170  1.00  0.00            
ATOM    889  HB2 PRO    76      91.840  37.730  59.510  1.00  0.00            
ATOM    890  CA  PRO    76      92.710  37.210  61.200  1.00  0.00            
ATOM    891  HA  PRO    76      91.780  36.650  61.270  1.00  0.00            
ATOM    892  C   PRO    76      93.910  36.360  61.710  1.00  0.00            
ATOM    893  O   PRO    76      94.850  36.910  62.300  1.00  0.00            
ATOM    894  N   HYP    77      93.880  34.970  61.470  1.00  0.00            
ATOM    895  CD2 HYP    77      92.740  34.250  61.020  1.00  0.00            
ATOM    896 1HD2 HYP    77      92.740  34.110  59.940  1.00  0.00            
ATOM    897 2HD2 HYP    77      91.740  34.570  61.300  1.00  0.00            
ATOM    898  CG  HYP    77      92.980  32.830  61.640  1.00  0.00            
ATOM    899  HG  HYP    77      92.440  32.070  61.080  1.00  0.00            
ATOM    900  OD1 HYP    77      92.370  32.790  62.890  1.00  0.00            
ATOM    901  HD1 HYP    77      91.920  31.950  62.980  1.00  0.00            
ATOM    902  CB  HYP    77      94.430  32.680  61.630  1.00  0.00            
ATOM    903  HB1 HYP    77      94.780  32.470  60.620  1.00  0.00            
ATOM    904  HB2 HYP    77      94.910  31.950  62.290  1.00  0.00            
ATOM    905  CA  HYP    77      94.940  34.110  61.960  1.00  0.00            
ATOM    906  HA  HYP    77      95.060  34.260  63.040  1.00  0.00            
ATOM    907  C   HYP    77      96.270  34.270  61.250  1.00  0.00            
ATOM    908  O   HYP    77      96.400  34.610  60.070  1.00  0.00            
ATOM    909  N   GLY    78      97.440  33.910  61.800  1.00  0.00            
ATOM    910  H   GLY    78      97.480  33.440  62.700  1.00  0.00            
ATOM    911  CA  GLY    78      98.710  34.030  61.290  1.00  0.00            
ATOM    912  HA1 GLY    78      99.410  33.960  62.120  1.00  0.00            
ATOM    913  HA2 GLY    78      98.870  35.030  60.900  1.00  0.00            
ATOM    914  C   GLY    78      99.130  32.840  60.480  1.00  0.00            
ATOM    915  O   GLY    78      98.480  31.810  60.430  1.00  0.00            
ATOM    916  N   PRO    79     100.090  33.110  59.580  1.00  0.00            
ATOM    917  CD  PRO    79     100.850  34.360  59.470  1.00  0.00            
ATOM    918  HD1 PRO    79     101.000  34.820  60.450  1.00  0.00            
ATOM    919  HD2 PRO    79     100.340  35.040  58.780  1.00  0.00            
ATOM    920  CG  PRO    79     102.190  34.000  58.790  1.00  0.00            
ATOM    921  HG1 PRO    79     102.950  33.610  59.460  1.00  0.00            
ATOM    922  HG2 PRO    79     102.620  34.870  58.300  1.00  0.00            
ATOM    923  CB  PRO    79     101.740  32.880  57.860  1.00  0.00            
ATOM    924  HB1 PRO    79     102.660  32.330  57.710  1.00  0.00            
ATOM    925  HB2 PRO    79     101.330  33.330  56.950  1.00  0.00            
ATOM    926  CA  PRO    79     100.680  32.110  58.700  1.00  0.00            
ATOM    927  HA  PRO    79      99.890  31.820  58.010  1.00  0.00            
ATOM    928  C   PRO    79     101.260  30.900  59.530  1.00  0.00            
ATOM    929  O   PRO    79     101.660  31.100  60.720  1.00  0.00            
ATOM    930  N   HYP    80     101.440  29.740  58.910  1.00  0.00            
ATOM    931  CD2 HYP    80     101.000  29.390  57.550  1.00  0.00            
ATOM    932 1HD2 HYP    80     101.330  30.110  56.800  1.00  0.00            
ATOM    933 2HD2 HYP    80      99.920  29.440  57.620  1.00  0.00            
ATOM    934  CG  HYP    80     101.430  27.910  57.440  1.00  0.00            
ATOM    935  HG  HYP    80     102.430  27.810  57.030  1.00  0.00            
ATOM    936  OD1 HYP    80     100.520  27.390  56.490  1.00  0.00            
ATOM    937  HD1 HYP    80     100.580  26.430  56.450  1.00  0.00            
ATOM    938  CB  HYP    80     101.370  27.370  58.850  1.00  0.00            
ATOM    939  HB1 HYP    80     102.030  26.530  59.050  1.00  0.00            
ATOM    940  HB2 HYP    80     100.370  27.250  59.270  1.00  0.00            
ATOM    941  CA  HYP    80     102.030  28.540  59.530  1.00  0.00            
ATOM    942  HA  HYP    80     101.680  28.440  60.560  1.00  0.00            
ATOM    943  C   HYP    80     103.540  28.530  59.490  1.00  0.00            
ATOM    944  O   HYP    80     104.190  29.320  58.770  1.00  0.00            
ATOM    945  N   GLY    81     104.220  27.560  60.190  1.00  0.00            
ATOM    946  H   GLY    81     103.660  27.110  60.910  1.00  0.00            
ATOM    947  CA  GLY    81     105.520  27.080  59.790  1.00  0.00            
ATOM    948  HA1 GLY    81     105.990  26.560  60.630  1.00  0.00            
ATOM    949  HA2 GLY    81     106.140  27.930  59.510  1.00  0.00            
ATOM    950  C   GLY    81     105.470  26.290  58.460  1.00  0.00            
ATOM    951  O   GLY    81     104.440  25.760  57.990  1.00  0.00            
ATOM    952  N   NH2    82     106.590  26.060  57.820  1.00  0.00            
ATOM    953  H1  NH2    82     107.440  26.470  58.190  1.00  0.00            
ATOM    954  H2  NH2    82     106.570  25.590  56.930  1.00  0.00            
ATOM    955  CH3 ACE    83      31.640 108.400  71.670  1.00  0.00            
ATOM    956 1HH3 ACE    83      30.940 108.580  70.850  1.00  0.00            
ATOM    957 2HH3 ACE    83      31.220 108.630  72.650  1.00  0.00            
ATOM    958 3HH3 ACE    83      32.430 109.150  71.590  1.00  0.00            
ATOM    959  C   ACE    83      32.130 106.960  71.540  1.00  0.00            
ATOM    960  O   ACE    83      31.860 106.260  72.500  1.00  0.00            
ATOM    961  N   PRO    84      32.630 106.520  70.360  1.00  0.00            
ATOM    962  CD  PRO    84      32.750 107.420  69.170  1.00  0.00            
ATOM    963  HD1 PRO    84      33.490 108.190  69.390  1.00  0.00            
ATOM    964  HD2 PRO    84      31.800 107.920  68.960  1.00  0.00            
ATOM    965  CG  PRO    84      33.240 106.540  68.000  1.00  0.00            
ATOM    966  HG1 PRO    84      34.320 106.620  67.930  1.00  0.00            
ATOM    967  HG2 PRO    84      32.720 106.870  67.100  1.00  0.00            
ATOM    968  CB  PRO    84      32.720 105.150  68.440  1.00  0.00            
ATOM    969  HB1 PRO    84      33.340 104.320  68.100  1.00  0.00            
ATOM    970  HB2 PRO    84      31.640 105.010  68.310  1.00  0.00            
ATOM    971  CA  PRO    84      32.900 105.180  69.990  1.00  0.00            
ATOM    972  HA  PRO    84      32.280 104.390  70.410  1.00  0.00            
ATOM    973  C   PRO    84      34.330 104.720  70.410  1.00  0.00            
ATOM    974  O   PRO    84      35.020 105.520  70.940  1.00  0.00            
ATOM    975  N   HYP    85      34.740 103.470  70.120  1.00  0.00            
ATOM    976  CD2 HYP    85      34.000 102.260  69.700  1.00  0.00            
ATOM    977 1HD2 HYP    85      33.980 102.110  68.620  1.00  0.00            
ATOM    978 2HD2 HYP    85      32.950 102.250  70.000  1.00  0.00            
ATOM    979  CG  HYP    85      34.780 101.030  70.290  1.00  0.00            
ATOM    980  HG  HYP    85      34.480 100.170  69.690  1.00  0.00            
ATOM    981  OD1 HYP    85      34.590 100.800  71.720  1.00  0.00            
ATOM    982  HD1 HYP    85      33.710 100.410  71.740  1.00  0.00            
ATOM    983  CB  HYP    85      36.190 101.590  69.970  1.00  0.00            
ATOM    984  HB1 HYP    85      36.330 101.560  68.890  1.00  0.00            
ATOM    985  HB2 HYP    85      36.940 100.970  70.460  1.00  0.00            
ATOM    986  CA  HYP    85      36.110 103.000  70.370  1.00  0.00            
ATOM    987  HA  HYP    85      36.320 102.930  71.440  1.00  0.00            
ATOM    988  C   HYP    85      37.200 103.870  69.830  1.00  0.00            
ATOM    989  O   HYP    85      37.130 104.420  68.760  1.00  0.00            
ATOM    990  N   GLY    86      38.300 103.940  70.570  1.00  0.00            
ATOM    991  H   GLY    86      38.240 103.700  71.550  1.00  0.00            
ATOM    992  CA  GLY    86      39.440 104.720  70.060  1.00  0.00            
ATOM    993  HA1 GLY    86      40.050 105.120  70.870  1.00  0.00            
ATOM    994  HA2 GLY    86      39.070 105.600  69.540  1.00  0.00            
ATOM    995  C   GLY    86      40.330 104.060  69.020  1.00  0.00            
ATOM    996  O   GLY    86      39.970 103.010  68.490  1.00  0.00            
ATOM    997  N   PRO    87      41.550 104.590  68.700  1.00  0.00            
ATOM    998  CD  PRO    87      42.010 105.900  69.100  1.00  0.00            
ATOM    999  HD1 PRO    87      42.660 105.730  69.970  1.00  0.00            
ATOM   1000  HD2 PRO    87      41.230 106.590  69.400  1.00  0.00            
ATOM   1001  CG  PRO    87      42.750 106.410  67.920  1.00  0.00            
ATOM   1002  HG1 PRO    87      43.450 107.220  68.120  1.00  0.00            
ATOM   1003  HG2 PRO    87      41.970 106.750  67.240  1.00  0.00            
ATOM   1004  CB  PRO    87      43.440 105.190  67.440  1.00  0.00            
ATOM   1005  HB1 PRO    87      44.280 105.040  68.120  1.00  0.00            
ATOM   1006  HB2 PRO    87      43.760 105.270  66.400  1.00  0.00            
ATOM   1007  CA  PRO    87      42.340 104.090  67.570  1.00  0.00            
ATOM   1008  HA  PRO    87      41.690 104.150  66.690  1.00  0.00            
ATOM   1009  C   PRO    87      42.960 102.620  67.780  1.00  0.00            
ATOM   1010  O   PRO    87      43.130 102.220  68.920  1.00  0.00            
ATOM   1011  N   HYP    88      43.400 101.940  66.740  1.00  0.00            
ATOM   1012  CD2 HYP    88      43.040 102.070  65.320  1.00  0.00            
ATOM   1013 1HD2 HYP    88      43.640 102.860  64.880  1.00  0.00            
ATOM   1014 2HD2 HYP    88      41.990 102.320  65.200  1.00  0.00            
ATOM   1015  CG  HYP    88      43.490 100.770  64.620  1.00  0.00            
ATOM   1016  HG  HYP    88      43.930 100.900  63.630  1.00  0.00            
ATOM   1017  OD1 HYP    88      42.420  99.860  64.540  1.00  0.00            
ATOM   1018  HD1 HYP    88      42.490  99.290  65.300  1.00  0.00            
ATOM   1019  CB  HYP    88      44.550 100.160  65.540  1.00  0.00            
ATOM   1020  HB1 HYP    88      45.490 100.620  65.230  1.00  0.00            
ATOM   1021  HB2 HYP    88      44.680  99.080  65.520  1.00  0.00            
ATOM   1022  CA  HYP    88      44.110 100.640  66.960  1.00  0.00            
ATOM   1023  HA  HYP    88      43.320  99.960  67.260  1.00  0.00            
ATOM   1024  C   HYP    88      45.230 100.730  67.950  1.00  0.00            
ATOM   1025  O   HYP    88      46.050 101.680  67.880  1.00  0.00            
ATOM   1026  N   GLY    89      45.430  99.770  68.800  1.00  0.00            
ATOM   1027  H   GLY    89      44.860  98.940  68.690  1.00  0.00            
ATOM   1028  CA  GLY    89      46.600  99.760  69.700  1.00  0.00            
ATOM   1029  HA1 GLY    89      46.330  99.080  70.500  1.00  0.00            
ATOM   1030  HA2 GLY    89      46.800 100.730  70.160  1.00  0.00            
ATOM   1031  C   GLY    89      48.000  99.390  69.110  1.00  0.00            
ATOM   1032  O   GLY    89      48.150  99.170  67.850  1.00  0.00            
ATOM   1033  N   PRO    90      49.060  99.320  69.890  1.00  0.00            
ATOM   1034  CD  PRO    90      49.100  99.620  71.310  1.00  0.00            
ATOM   1035  HD1 PRO    90      48.810  98.700  71.810  1.00  0.00            
ATOM   1036  HD2 PRO    90      48.430 100.450  71.560  1.00  0.00            
ATOM   1037  CG  PRO    90      50.520  99.960  71.730  1.00  0.00            
ATOM   1038  HG1 PRO    90      50.760  99.650  72.750  1.00  0.00            
ATOM   1039  HG2 PRO    90      50.790 101.010  71.720  1.00  0.00            
ATOM   1040  CB  PRO    90      51.370  99.240  70.720  1.00  0.00            
ATOM   1041  HB1 PRO    90      51.680  98.280  71.140  1.00  0.00            
ATOM   1042  HB2 PRO    90      52.240  99.750  70.300  1.00  0.00            
ATOM   1043  CA  PRO    90      50.460  99.090  69.400  1.00  0.00            
ATOM   1044  HA  PRO    90      50.770  99.820  68.650  1.00  0.00            
ATOM   1045  C   PRO    90      50.680  97.650  68.850  1.00  0.00            
ATOM   1046  O   PRO    90      49.930  96.740  69.200  1.00  0.00            
ATOM   1047  N   HYP    91      51.750  97.440  68.060  1.00  0.00            
ATOM   1048  CD2 HYP    91      52.550  98.410  67.250  1.00  0.00            
ATOM   1049 1HD2 HYP    91      53.310  98.870  67.880  1.00  0.00            
ATOM   1050 2HD2 HYP    91      51.990  99.140  66.680  1.00  0.00            
ATOM   1051  CG  HYP    91      53.200  97.620  66.110  1.00  0.00            
ATOM   1052  HG  HYP    91      54.190  98.040  65.930  1.00  0.00            
ATOM   1053  OD1 HYP    91      52.300  97.480  65.020  1.00  0.00            
ATOM   1054  HD1 HYP    91      52.410  96.670  64.520  1.00  0.00            
ATOM   1055  CB  HYP    91      53.450  96.280  66.770  1.00  0.00            
ATOM   1056  HB1 HYP    91      54.290  96.340  67.460  1.00  0.00            
ATOM   1057  HB2 HYP    91      53.630  95.450  66.080  1.00  0.00            
ATOM   1058  CA  HYP    91      52.090  96.060  67.620  1.00  0.00            
ATOM   1059  HA  HYP    91      51.380  95.660  66.890  1.00  0.00            
ATOM   1060  C   HYP    91      52.280  95.050  68.760  1.00  0.00            
ATOM   1061  O   HYP    91      52.830  95.390  69.810  1.00  0.00            
ATOM   1062  N   GLY    92      51.950  93.800  68.600  1.00  0.00            
ATOM   1063  H   GLY    92      51.650  93.460  67.700  1.00  0.00            
ATOM   1064  CA  GLY    92      52.190  92.750  69.600  1.00  0.00            
ATOM   1065  HA1 GLY    92      51.450  91.980  69.380  1.00  0.00            
ATOM   1066  HA2 GLY    92      52.000  93.150  70.600  1.00  0.00            
ATOM   1067  C   GLY    92      53.690  92.290  69.670  1.00  0.00            
ATOM   1068  O   GLY    92      54.430  92.600  68.740  1.00  0.00            
ATOM   1069  N   PRO    93      54.020  91.560  70.770  1.00  0.00            
ATOM   1070  CD  PRO    93      53.240  91.010  71.870  1.00  0.00            
ATOM   1071  HD1 PRO    93      52.480  90.310  71.530  1.00  0.00            
ATOM   1072  HD2 PRO    93      52.730  91.810  72.390  1.00  0.00            
ATOM   1073  CG  PRO    93      54.080  90.200  72.790  1.00  0.00            
ATOM   1074  HG1 PRO    93      54.190  89.140  72.540  1.00  0.00            
ATOM   1075  HG2 PRO    93      53.790  90.300  73.830  1.00  0.00            
ATOM   1076  CB  PRO    93      55.430  90.750  72.570  1.00  0.00            
ATOM   1077  HB1 PRO    93      56.170  89.970  72.740  1.00  0.00            
ATOM   1078  HB2 PRO    93      55.570  91.670  73.150  1.00  0.00            
ATOM   1079  CA  PRO    93      55.400  91.150  71.080  1.00  0.00            
ATOM   1080  HA  PRO    93      56.130  91.950  70.940  1.00  0.00            
ATOM   1081  C   PRO    93      55.910  90.030  70.150  1.00  0.00            
ATOM   1082  O   PRO    93      55.070  89.180  69.700  1.00  0.00            
ATOM   1083  N   HYP    94      57.250  89.880  70.040  1.00  0.00            
ATOM   1084  CD2 HYP    94      58.340  90.740  70.560  1.00  0.00            
ATOM   1085 1HD2 HYP    94      58.390  90.770  71.640  1.00  0.00            
ATOM   1086 2HD2 HYP    94      58.280  91.770  70.200  1.00  0.00            
ATOM   1087  CG  HYP    94      59.650  90.200  70.070  1.00  0.00            
ATOM   1088  HG  HYP    94      60.480  90.460  70.730  1.00  0.00            
ATOM   1089  OD1 HYP    94      59.990  90.530  68.740  1.00  0.00            
ATOM   1090  HD1 HYP    94      60.900  90.810  68.840  1.00  0.00            
ATOM   1091  CB  HYP    94      59.310  88.710  70.140  1.00  0.00            
ATOM   1092  HB1 HYP    94      59.440  88.440  71.180  1.00  0.00            
ATOM   1093  HB2 HYP    94      59.960  88.110  69.510  1.00  0.00            
ATOM   1094  CA  HYP    94      57.840  88.630  69.580  1.00  0.00            
ATOM   1095  HA  HYP    94      57.960  88.610  68.490  1.00  0.00            
ATOM   1096  C   HYP    94      57.260  87.340  70.170  1.00  0.00            
ATOM   1097  O   HYP    94      56.950  87.270  71.350  1.00  0.00            
ATOM   1098  N   GLY    95      56.960  86.360  69.290  1.00  0.00            
ATOM   1099  H   GLY    95      57.100  86.570  68.310  1.00  0.00            
ATOM   1100  CA  GLY    95      56.440  85.010  69.730  1.00  0.00            
ATOM   1101  HA1 GLY    95      56.160  84.370  68.890  1.00  0.00            
ATOM   1102  HA2 GLY    95      55.560  85.240  70.330  1.00  0.00            
ATOM   1103  C   GLY    95      57.370  84.340  70.700  1.00  0.00            
ATOM   1104  O   GLY    95      58.550  84.720  70.850  1.00  0.00            
ATOM   1105  N   PRO    96      56.950  83.180  71.280  1.00  0.00            
ATOM   1106  CD  PRO    96      55.620  82.610  71.170  1.00  0.00            
ATOM   1107  HD1 PRO    96      55.430  82.070  70.250  1.00  0.00            
ATOM   1108  HD2 PRO    96      54.830  83.350  71.360  1.00  0.00            
ATOM   1109  CG  PRO    96      55.460  81.660  72.310  1.00  0.00            
ATOM   1110  HG1 PRO    96      54.660  80.950  72.110  1.00  0.00            
ATOM   1111  HG2 PRO    96      55.320  82.180  73.260  1.00  0.00            
ATOM   1112  CB  PRO    96      56.820  80.970  72.170  1.00  0.00            
ATOM   1113  HB1 PRO    96      56.690  80.320  71.300  1.00  0.00            
ATOM   1114  HB2 PRO    96      57.050  80.450  73.090  1.00  0.00            
ATOM   1115  CA  PRO    96      57.830  82.120  71.800  1.00  0.00            
ATOM   1116  HA  PRO    96      58.230  82.420  72.770  1.00  0.00            
ATOM   1117  C   PRO    96      58.970  81.580  70.890  1.00  0.00            
ATOM   1118  O   PRO    96      58.970  81.890  69.680  1.00  0.00            
ATOM   1119  N   HYP    97      59.940  80.860  71.460  1.00  0.00            
ATOM   1120  CD2 HYP    97      60.190  80.700  72.860  1.00  0.00            
ATOM   1121 1HD2 HYP    97      59.720  79.750  73.120  1.00  0.00            
ATOM   1122 2HD2 HYP    97      59.900  81.550  73.470  1.00  0.00            
ATOM   1123  CG  HYP    97      61.740  80.470  72.920  1.00  0.00            
ATOM   1124  HG  HYP    97      62.050  79.920  73.810  1.00  0.00            
ATOM   1125  OD1 HYP    97      62.370  81.740  72.920  1.00  0.00            
ATOM   1126  HD1 HYP    97      63.310  81.530  72.970  1.00  0.00            
ATOM   1127  CB  HYP    97      62.080  79.680  71.680  1.00  0.00            
ATOM   1128  HB1 HYP    97      61.960  78.600  71.820  1.00  0.00            
ATOM   1129  HB2 HYP    97      63.090  79.840  71.310  1.00  0.00            
ATOM   1130  CA  HYP    97      61.070  80.270  70.710  1.00  0.00            
ATOM   1131  HA  HYP    97      61.600  81.100  70.250  1.00  0.00            
ATOM   1132  C   HYP    97      60.530  79.250  69.680  1.00  0.00            
ATOM   1133  O   HYP    97      59.480  78.700  69.980  1.00  0.00            
ATOM   1134  N   GLY    98      61.230  78.980  68.600  1.00  0.00            
ATOM   1135  H   GLY    98      62.050  79.570  68.570  1.00  0.00            
ATOM   1136  CA  GLY    98      60.940  77.960  67.620  1.00  0.00            
ATOM   1137  HA1 GLY    98      61.640  78.130  66.800  1.00  0.00            
ATOM   1138  HA2 GLY    98      59.920  78.090  67.240  1.00  0.00            
ATOM   1139  C   GLY    98      61.040  76.450  68.040  1.00  0.00            
ATOM   1140  O   GLY    98      61.480  76.150  69.160  1.00  0.00            
ATOM   1141  N   PRO    99      60.770  75.510  67.170  1.00  0.00            
ATOM   1142  CD  PRO    99      60.060  75.650  65.910  1.00  0.00            
ATOM   1143  HD1 PRO    99      60.570  76.350  65.240  1.00  0.00            
ATOM   1144  HD2 PRO    99      59.110  76.130  66.150  1.00  0.00            
ATOM   1145  CG  PRO    99      59.890  74.260  65.380  1.00  0.00            
ATOM   1146  HG1 PRO    99      60.580  74.000  64.570  1.00  0.00            
ATOM   1147  HG2 PRO    99      58.910  74.060  64.960  1.00  0.00            
ATOM   1148  CB  PRO    99      59.980  73.420  66.660  1.00  0.00            
ATOM   1149  HB1 PRO    99      60.250  72.380  66.470  1.00  0.00            
ATOM   1150  HB2 PRO    99      58.980  73.400  67.090  1.00  0.00            
ATOM   1151  CA  PRO    99      61.050  74.100  67.520  1.00  0.00            
ATOM   1152  HA  PRO    99      60.770  73.900  68.550  1.00  0.00            
ATOM   1153  C   PRO    99      62.490  73.660  67.240  1.00  0.00            
ATOM   1154  O   PRO    99      63.220  74.330  66.600  1.00  0.00            
ATOM   1155  N   HYP   100      62.800  72.410  67.780  1.00  0.00            
ATOM   1156  CD2 HYP   100      62.030  71.660  68.770  1.00  0.00            
ATOM   1157 1HD2 HYP   100      61.200  71.170  68.250  1.00  0.00            
ATOM   1158 2HD2 HYP   100      61.620  72.250  69.590  1.00  0.00            
ATOM   1159  CG  HYP   100      62.900  70.590  69.320  1.00  0.00            
ATOM   1160  HG  HYP   100      62.310  69.720  69.640  1.00  0.00            
ATOM   1161  OD1 HYP   100      63.750  70.990  70.420  1.00  0.00            
ATOM   1162  HD1 HYP   100      64.530  70.440  70.380  1.00  0.00            
ATOM   1163  CB  HYP   100      63.790  70.210  68.090  1.00  0.00            
ATOM   1164  HB1 HYP   100      63.160  69.700  67.360  1.00  0.00            
ATOM   1165  HB2 HYP   100      64.670  69.620  68.340  1.00  0.00            
ATOM   1166  CA  HYP   100      64.060  71.640  67.560  1.00  0.00            
ATOM   1167  HA  HYP   100      64.870  72.110  68.110  1.00  0.00            
ATOM   1168  C   HYP   100      64.320  71.460  66.030  1.00  0.00            
ATOM   1169  O   HYP   100      63.420  71.220  65.270  1.00  0.00            
ATOM   1170  N   GLY   101      65.600  71.510  65.690  1.00  0.00            
ATOM   1171  H   GLY   101      66.220  71.870  66.410  1.00  0.00            
ATOM   1172  CA  GLY   101      66.170  71.040  64.390  1.00  0.00            
ATOM   1173  HA1 GLY   101      67.160  71.440  64.190  1.00  0.00            
ATOM   1174  HA2 GLY   101      65.650  71.470  63.530  1.00  0.00            
ATOM   1175  C   GLY   101      66.050  69.490  64.150  1.00  0.00            
ATOM   1176  O   GLY   101      65.440  68.800  64.990  1.00  0.00            
ATOM   1177  N   PRO   102      66.450  68.970  62.940  1.00  0.00            
ATOM   1178  CD  PRO   102      67.030  69.690  61.790  1.00  0.00            
ATOM   1179  HD1 PRO   102      67.800  70.390  62.110  1.00  0.00            
ATOM   1180  HD2 PRO   102      66.330  70.280  61.200  1.00  0.00            
ATOM   1181  CG  PRO   102      67.790  68.560  61.060  1.00  0.00            
ATOM   1182  HG1 PRO   102      68.780  68.430  61.490  1.00  0.00            
ATOM   1183  HG2 PRO   102      67.890  68.760  59.990  1.00  0.00            
ATOM   1184  CB  PRO   102      66.870  67.370  61.260  1.00  0.00            
ATOM   1185  HB1 PRO   102      67.360  66.400  61.150  1.00  0.00            
ATOM   1186  HB2 PRO   102      65.990  67.480  60.620  1.00  0.00            
ATOM   1187  CA  PRO   102      66.470  67.520  62.700  1.00  0.00            
ATOM   1188  HA  PRO   102      65.450  67.200  62.890  1.00  0.00            
ATOM   1189  C   PRO   102      67.470  66.740  63.540  1.00  0.00            
ATOM   1190  O   PRO   102      68.350  67.350  64.170  1.00  0.00            
ATOM   1191  N   HYP   103      67.290  65.430  63.690  1.00  0.00            
ATOM   1192  CD2 HYP   103      66.050  64.690  63.470  1.00  0.00            
ATOM   1193 1HD2 HYP   103      65.900  64.770  62.390  1.00  0.00            
ATOM   1194 2HD2 HYP   103      65.200  65.220  63.890  1.00  0.00            
ATOM   1195  CG  HYP   103      66.180  63.340  64.080  1.00  0.00            
ATOM   1196  HG  HYP   103      65.720  62.520  63.510  1.00  0.00            
ATOM   1197  OD1 HYP   103      65.750  63.410  65.440  1.00  0.00            
ATOM   1198  HD1 HYP   103      64.810  63.630  65.400  1.00  0.00            
ATOM   1199  CB  HYP   103      67.630  63.120  64.100  1.00  0.00            
ATOM   1200  HB1 HYP   103      67.830  62.720  63.100  1.00  0.00            
ATOM   1201  HB2 HYP   103      67.900  62.370  64.850  1.00  0.00            
ATOM   1202  CA  HYP   103      68.230  64.510  64.290  1.00  0.00            
ATOM   1203  HA  HYP   103      68.280  64.650  65.370  1.00  0.00            
ATOM   1204  C   HYP   103      69.630  64.530  63.700  1.00  0.00            
ATOM   1205  O   HYP   103      69.770  64.800  62.470  1.00  0.00            
ATOM   1206  N   GLY   104      70.590  64.190  64.440  1.00  0.00            
ATOM   1207  H   GLY   104      70.340  63.910  65.380  1.00  0.00            
ATOM   1208  CA  GLY   104      72.010  64.340  64.060  1.00  0.00            
ATOM   1209  HA1 GLY   104      72.670  64.100  64.890  1.00  0.00            
ATOM   1210  HA2 GLY   104      72.220  65.360  63.710  1.00  0.00            
ATOM   1211  C   GLY   104      72.430  63.460  62.870  1.00  0.00            
ATOM   1212  O   GLY   104      71.690  62.520  62.490  1.00  0.00            
ATOM   1213  N   PRO   105      73.660  63.610  62.320  1.00  0.00            
ATOM   1214  CD  PRO   105      74.570  64.720  62.560  1.00  0.00            
ATOM   1215  HD1 PRO   105      74.620  65.060  63.590  1.00  0.00            
ATOM   1216  HD2 PRO   105      74.190  65.560  61.980  1.00  0.00            
ATOM   1217  CG  PRO   105      75.910  64.320  61.920  1.00  0.00            
ATOM   1218  HG1 PRO   105      76.500  63.820  62.680  1.00  0.00            
ATOM   1219  HG2 PRO   105      76.420  65.180  61.480  1.00  0.00            
ATOM   1220  CB  PRO   105      75.460  63.360  60.850  1.00  0.00            
ATOM   1221  HB1 PRO   105      76.260  62.620  60.750  1.00  0.00            
ATOM   1222  HB2 PRO   105      75.290  63.790  59.870  1.00  0.00            
ATOM   1223  CA  PRO   105      74.280  62.620  61.500  1.00  0.00            
ATOM   1224  HA  PRO   105      73.630  62.160  60.760  1.00  0.00            
ATOM   1225  C   PRO   105      74.750  61.470  62.450  1.00  0.00            
ATOM   1226  O   PRO   105      74.660  61.530  63.700  1.00  0.00            
ATOM   1227  N   HYP   106      75.180  60.260  61.930  1.00  0.00            
ATOM   1228  CD2 HYP   106      75.460  60.020  60.510  1.00  0.00            
ATOM   1229 1HD2 HYP   106      76.460  60.380  60.300  1.00  0.00            
ATOM   1230 2HD2 HYP   106      74.730  60.520  59.870  1.00  0.00            
ATOM   1231  CG  HYP   106      75.330  58.430  60.420  1.00  0.00            
ATOM   1232  HG  HYP   106      75.940  58.120  59.580  1.00  0.00            
ATOM   1233  OD1 HYP   106      73.990  57.990  60.360  1.00  0.00            
ATOM   1234  HD1 HYP   106      73.520  58.320  59.590  1.00  0.00            
ATOM   1235  CB  HYP   106      75.980  57.980  61.680  1.00  0.00            
ATOM   1236  HB1 HYP   106      77.050  58.070  61.480  1.00  0.00            
ATOM   1237  HB2 HYP   106      75.740  57.020  62.130  1.00  0.00            
ATOM   1238  CA  HYP   106      75.570  59.140  62.700  1.00  0.00            
ATOM   1239  HA  HYP   106      74.680  58.930  63.290  1.00  0.00            
ATOM   1240  C   HYP   106      76.770  59.340  63.730  1.00  0.00            
ATOM   1241  O   HYP   106      77.390  60.410  63.840  1.00  0.00            
ATOM   1242  N   GLY   107      76.950  58.370  64.600  1.00  0.00            
ATOM   1243  H   GLY   107      76.370  57.550  64.560  1.00  0.00            
ATOM   1244  CA  GLY   107      77.970  58.420  65.670  1.00  0.00            
ATOM   1245  HA1 GLY   107      77.620  57.850  66.530  1.00  0.00            
ATOM   1246  HA2 GLY   107      78.060  59.480  65.890  1.00  0.00            
ATOM   1247  C   GLY   107      79.400  57.900  65.310  1.00  0.00            
ATOM   1248  O   GLY   107      79.520  57.420  64.160  1.00  0.00            
ATOM   1249  N   PRO   108      80.370  58.050  66.170  1.00  0.00            
ATOM   1250  CD  PRO   108      80.390  58.830  67.420  1.00  0.00            
ATOM   1251  HD1 PRO   108      79.610  58.510  68.120  1.00  0.00            
ATOM   1252  HD2 PRO   108      80.420  59.880  67.150  1.00  0.00            
ATOM   1253  CG  PRO   108      81.750  58.500  67.980  1.00  0.00            
ATOM   1254  HG1 PRO   108      81.680  57.510  68.420  1.00  0.00            
ATOM   1255  HG2 PRO   108      81.990  59.200  68.780  1.00  0.00            
ATOM   1256  CB  PRO   108      82.680  58.400  66.810  1.00  0.00            
ATOM   1257  HB1 PRO   108      83.530  57.820  67.140  1.00  0.00            
ATOM   1258  HB2 PRO   108      82.940  59.380  66.390  1.00  0.00            
ATOM   1259  CA  PRO   108      81.730  57.590  65.850  1.00  0.00            
ATOM   1260  HA  PRO   108      81.950  57.850  64.810  1.00  0.00            
ATOM   1261  C   PRO   108      81.930  56.050  65.940  1.00  0.00            
ATOM   1262  O   PRO   108      81.160  55.360  66.590  1.00  0.00            
ATOM   1263  N   HYP   109      82.920  55.510  65.180  1.00  0.00            
ATOM   1264  CD2 HYP   109      83.840  56.150  64.290  1.00  0.00            
ATOM   1265 1HD2 HYP   109      84.730  56.470  64.830  1.00  0.00            
ATOM   1266 2HD2 HYP   109      83.430  57.020  63.790  1.00  0.00            
ATOM   1267  CG  HYP   109      84.240  55.130  63.250  1.00  0.00            
ATOM   1268  HG  HYP   109      85.250  55.210  62.850  1.00  0.00            
ATOM   1269  OD1 HYP   109      83.410  55.050  62.110  1.00  0.00            
ATOM   1270  HD1 HYP   109      83.470  55.890  61.640  1.00  0.00            
ATOM   1271  CB  HYP   109      84.190  53.810  64.060  1.00  0.00            
ATOM   1272  HB1 HYP   109      85.160  53.600  64.500  1.00  0.00            
ATOM   1273  HB2 HYP   109      83.880  52.970  63.430  1.00  0.00            
ATOM   1274  CA  HYP   109      83.110  54.050  65.130  1.00  0.00            
ATOM   1275  HA  HYP   109      82.130  53.670  64.840  1.00  0.00            
ATOM   1276  C   HYP   109      83.630  53.630  66.530  1.00  0.00            
ATOM   1277  O   HYP   109      84.490  54.230  67.140  1.00  0.00            
ATOM   1278  N   GLY   110      83.270  52.380  66.820  1.00  0.00            
ATOM   1279  H   GLY   110      82.540  51.910  66.300  1.00  0.00            
ATOM   1280  CA  GLY   110      83.820  51.720  68.020  1.00  0.00            
ATOM   1281  HA1 GLY   110      83.330  50.750  68.180  1.00  0.00            
ATOM   1282  HA2 GLY   110      83.460  52.350  68.830  1.00  0.00            
ATOM   1283  C   GLY   110      85.330  51.610  68.100  1.00  0.00            
ATOM   1284  O   GLY   110      85.990  51.580  67.110  1.00  0.00            
ATOM   1285  N   PRO   111      85.810  51.300  69.290  1.00  0.00            
ATOM   1286  CD  PRO   111      85.200  51.130  70.580  1.00  0.00            
ATOM   1287  HD1 PRO   111      84.880  50.090  70.620  1.00  0.00            
ATOM   1288  HD2 PRO   111      84.270  51.690  70.710  1.00  0.00            
ATOM   1289  CG  PRO   111      86.300  51.400  71.660  1.00  0.00            
ATOM   1290  HG1 PRO   111      86.090  50.920  72.620  1.00  0.00            
ATOM   1291  HG2 PRO   111      86.490  52.470  71.720  1.00  0.00            
ATOM   1292  CB  PRO   111      87.440  50.660  71.010  1.00  0.00            
ATOM   1293  HB1 PRO   111      87.460  49.580  71.130  1.00  0.00            
ATOM   1294  HB2 PRO   111      88.420  51.010  71.330  1.00  0.00            
ATOM   1295  CA  PRO   111      87.200  50.900  69.500  1.00  0.00            
ATOM   1296  HA  PRO   111      87.850  51.750  69.280  1.00  0.00            
ATOM   1297  C   PRO   111      87.570  49.640  68.680  1.00  0.00            
ATOM   1298  O   PRO   111      86.810  48.770  68.370  1.00  0.00            
ATOM   1299  N   HYP   112      88.830  49.470  68.220  1.00  0.00            
ATOM   1300  CD2 HYP   112      89.940  50.420  68.430  1.00  0.00            
ATOM   1301 1HD2 HYP   112      90.350  50.450  69.440  1.00  0.00            
ATOM   1302 2HD2 HYP   112      89.500  51.370  68.120  1.00  0.00            
ATOM   1303  CG  HYP   112      91.050  50.110  67.390  1.00  0.00            
ATOM   1304  HG  HYP   112      92.070  50.210  67.760  1.00  0.00            
ATOM   1305  OD1 HYP   112      90.700  50.910  66.260  1.00  0.00            
ATOM   1306  HD1 HYP   112      90.620  51.820  66.560  1.00  0.00            
ATOM   1307  CB  HYP   112      90.840  48.660  67.000  1.00  0.00            
ATOM   1308  HB1 HYP   112      91.460  48.090  67.690  1.00  0.00            
ATOM   1309  HB2 HYP   112      91.150  48.370  66.000  1.00  0.00            
ATOM   1310  CA  HYP   112      89.350  48.370  67.440  1.00  0.00            
ATOM   1311  HA  HYP   112      88.820  48.160  66.510  1.00  0.00            
ATOM   1312  C   HYP   112      89.310  47.010  68.220  1.00  0.00            
ATOM   1313  O   HYP   112      89.460  46.980  69.460  1.00  0.00            
ATOM   1314  N   GLY   113      89.280  45.960  67.390  1.00  0.00            
ATOM   1315  H   GLY   113      89.350  46.170  66.400  1.00  0.00            
ATOM   1316  CA  GLY   113      89.300  44.590  67.970  1.00  0.00            
ATOM   1317  HA1 GLY   113      89.290  43.840  67.170  1.00  0.00            
ATOM   1318  HA2 GLY   113      88.430  44.540  68.630  1.00  0.00            
ATOM   1319  C   GLY   113      90.590  44.170  68.680  1.00  0.00            
ATOM   1320  O   GLY   113      91.710  44.620  68.360  1.00  0.00            
ATOM   1321  N   PRO   114      90.440  43.090  69.440  1.00  0.00            
ATOM   1322  CD  PRO   114      89.190  42.250  69.510  1.00  0.00            
ATOM   1323  HD1 PRO   114      88.840  41.850  68.550  1.00  0.00            
ATOM   1324  HD2 PRO   114      88.400  42.850  69.970  1.00  0.00            
ATOM   1325  CG  PRO   114      89.510  41.100  70.450  1.00  0.00            
ATOM   1326  HG1 PRO   114      89.710  40.250  69.800  1.00  0.00            
ATOM   1327  HG2 PRO   114      88.700  40.970  71.180  1.00  0.00            
ATOM   1328  CB  PRO   114      90.850  41.440  71.140  1.00  0.00            
ATOM   1329  HB1 PRO   114      91.340  40.470  71.220  1.00  0.00            
ATOM   1330  HB2 PRO   114      90.720  41.920  72.110  1.00  0.00            
ATOM   1331  CA  PRO   114      91.510  42.380  70.140  1.00  0.00            
ATOM   1332  HA  PRO   114      92.090  43.180  70.580  1.00  0.00            
ATOM   1333  C   PRO   114      92.470  41.600  69.150  1.00  0.00            
ATOM   1334  O   PRO   114      92.070  41.240  68.050  1.00  0.00            
ATOM   1335  N   HYP   115      93.680  41.180  69.560  1.00  0.00            
ATOM   1336  CD2 HYP   115      94.280  41.450  70.900  1.00  0.00            
ATOM   1337 1HD2 HYP   115      94.180  40.700  71.690  1.00  0.00            
ATOM   1338 2HD2 HYP   115      93.980  42.440  71.250  1.00  0.00            
ATOM   1339  CG  HYP   115      95.790  41.510  70.690  1.00  0.00            
ATOM   1340  HG  HYP   115      96.350  41.500  71.620  1.00  0.00            
ATOM   1341  OD1 HYP   115      96.110  42.790  69.960  1.00  0.00            
ATOM   1342  HD1 HYP   115      96.970  42.740  69.550  1.00  0.00            
ATOM   1343  CB  HYP   115      96.010  40.360  69.640  1.00  0.00            
ATOM   1344  HB1 HYP   115      96.150  39.370  70.080  1.00  0.00            
ATOM   1345  HB2 HYP   115      96.880  40.620  69.050  1.00  0.00            
ATOM   1346  CA  HYP   115      94.760  40.550  68.740  1.00  0.00            
ATOM   1347  HA  HYP   115      95.070  41.320  68.040  1.00  0.00            
ATOM   1348  C   HYP   115      94.330  39.220  68.060  1.00  0.00            
ATOM   1349  O   HYP   115      93.560  38.450  68.620  1.00  0.00            
ATOM   1350  N   GLY   116      94.880  39.070  66.880  1.00  0.00            
ATOM   1351  H   GLY   116      95.630  39.680  66.590  1.00  0.00            
ATOM   1352  CA  GLY   116      94.690  37.920  66.120  1.00  0.00            
ATOM   1353  HA1 GLY   116      94.930  38.140  65.080  1.00  0.00            
ATOM   1354  HA2 GLY   116      93.620  37.770  66.110  1.00  0.00            
ATOM   1355  C   GLY   116      95.400  36.670  66.670  1.00  0.00            
ATOM   1356  O   GLY   116      96.470  36.820  67.230  1.00  0.00            
ATOM   1357  N   PRO   117      94.930  35.400  66.520  1.00  0.00            
ATOM   1358  CD  PRO   117      93.790  35.030  65.740  1.00  0.00            
ATOM   1359  HD1 PRO   117      93.780  35.360  64.700  1.00  0.00            
ATOM   1360  HD2 PRO   117      92.880  35.370  66.230  1.00  0.00            
ATOM   1361  CG  PRO   117      93.790  33.470  65.740  1.00  0.00            
ATOM   1362  HG1 PRO   117      94.420  33.040  64.960  1.00  0.00            
ATOM   1363  HG2 PRO   117      92.800  33.030  65.690  1.00  0.00            
ATOM   1364  CB  PRO   117      94.590  33.120  67.020  1.00  0.00            
ATOM   1365  HB1 PRO   117      95.030  32.130  66.890  1.00  0.00            
ATOM   1366  HB2 PRO   117      94.010  33.130  67.940  1.00  0.00            
ATOM   1367  CA  PRO   117      95.640  34.210  67.150  1.00  0.00            
ATOM   1368  HA  PRO   117      95.790  34.500  68.190  1.00  0.00            
ATOM   1369  C   PRO   117      96.920  33.890  66.320  1.00  0.00            
ATOM   1370  O   PRO   117      96.930  33.980  65.040  1.00  0.00            
ATOM   1371  N   HYP   118      98.000  33.450  66.970  1.00  0.00            
ATOM   1372  CD2 HYP   118      98.160  33.470  68.400  1.00  0.00            
ATOM   1373 1HD2 HYP   118      97.630  32.590  68.760  1.00  0.00            
ATOM   1374 2HD2 HYP   118      97.810  34.390  68.870  1.00  0.00            
ATOM   1375  CG  HYP   118      99.670  33.370  68.660  1.00  0.00            
ATOM   1376  HG  HYP   118      99.910  32.770  69.530  1.00  0.00            
ATOM   1377  OD1 HYP   118     100.240  34.630  68.720  1.00  0.00            
ATOM   1378  HD1 HYP   118     101.180  34.510  68.860  1.00  0.00            
ATOM   1379  CB  HYP   118     100.090  32.530  67.510  1.00  0.00            
ATOM   1380  HB1 HYP   118      99.880  31.500  67.760  1.00  0.00            
ATOM   1381  HB2 HYP   118     101.130  32.710  67.240  1.00  0.00            
ATOM   1382  CA  HYP   118      99.240  32.950  66.290  1.00  0.00            
ATOM   1383  HA  HYP   118      99.730  33.760  65.740  1.00  0.00            
ATOM   1384  C   HYP   118      98.930  31.820  65.280  1.00  0.00            
ATOM   1385  O   HYP   118      98.090  31.000  65.550  1.00  0.00            
ATOM   1386  N   GLY   119      99.780  31.660  64.300  1.00  0.00            
ATOM   1387  H   GLY   119     100.430  32.410  64.090  1.00  0.00            
ATOM   1388  CA  GLY   119      99.680  30.510  63.320  1.00  0.00            
ATOM   1389  HA1 GLY   119     100.230  30.790  62.420  1.00  0.00            
ATOM   1390  HA2 GLY   119      98.640  30.550  62.990  1.00  0.00            
ATOM   1391  C   GLY   119     100.180  29.190  63.920  1.00  0.00            
ATOM   1392  O   GLY   119     100.930  29.190  64.890  1.00  0.00            
ATOM   1393  N   PRO   120      99.790  28.040  63.340  1.00  0.00            
ATOM   1394  CD  PRO   120      98.820  27.870  62.260  1.00  0.00            
ATOM   1395  HD1 PRO   120      99.200  28.350  61.360  1.00  0.00            
ATOM   1396  HD2 PRO   120      97.840  28.180  62.610  1.00  0.00            
ATOM   1397  CG  PRO   120      98.740  26.410  61.970  1.00  0.00            
ATOM   1398  HG1 PRO   120      99.410  26.110  61.160  1.00  0.00            
ATOM   1399  HG2 PRO   120      97.730  26.080  61.720  1.00  0.00            
ATOM   1400  CB  PRO   120      99.290  25.790  63.210  1.00  0.00            
ATOM   1401  HB1 PRO   120      99.760  24.820  63.050  1.00  0.00            
ATOM   1402  HB2 PRO   120      98.530  25.670  63.990  1.00  0.00            
ATOM   1403  CA  PRO   120     100.250  26.730  63.790  1.00  0.00            
ATOM   1404  HA  PRO   120     100.120  26.720  64.870  1.00  0.00            
ATOM   1405  C   PRO   120     101.700  26.510  63.340  1.00  0.00            
ATOM   1406  O   PRO   120     102.160  26.870  62.260  1.00  0.00            
ATOM   1407  N   HYP   121     102.460  25.740  64.150  1.00  0.00            
ATOM   1408  CD2 HYP   121     102.060  25.180  65.480  1.00  0.00            
ATOM   1409 1HD2 HYP   121     101.460  24.300  65.240  1.00  0.00            
ATOM   1410 2HD2 HYP   121     101.510  25.790  66.200  1.00  0.00            
ATOM   1411  CG  HYP   121     103.350  24.720  66.120  1.00  0.00            
ATOM   1412  HG  HYP   121     103.270  23.950  66.890  1.00  0.00            
ATOM   1413  OD1 HYP   121     104.100  25.790  66.630  1.00  0.00            
ATOM   1414  HD1 HYP   121     104.320  26.430  65.950  1.00  0.00            
ATOM   1415  CB  HYP   121     104.140  24.090  64.950  1.00  0.00            
ATOM   1416  HB1 HYP   121     103.770  23.070  64.830  1.00  0.00            
ATOM   1417  HB2 HYP   121     105.230  24.120  64.950  1.00  0.00            
ATOM   1418  CA  HYP   121     103.680  25.010  63.790  1.00  0.00            
ATOM   1419  HA  HYP   121     104.390  25.800  63.580  1.00  0.00            
ATOM   1420  C   HYP   121     103.390  24.130  62.540  1.00  0.00            
ATOM   1421  O   HYP   121     102.460  23.240  62.690  1.00  0.00            
ATOM   1422  N   GLY   122     104.170  24.160  61.450  1.00  0.00            
ATOM   1423  H   GLY   122     104.960  24.780  61.440  1.00  0.00            
ATOM   1424  CA  GLY   122     103.880  23.220  60.330  1.00  0.00            
ATOM   1425  HA1 GLY   122     104.460  23.650  59.510  1.00  0.00            
ATOM   1426  HA2 GLY   122     102.820  23.360  60.110  1.00  0.00            
ATOM   1427  C   GLY   122     104.150  21.740  60.570  1.00  0.00            
ATOM   1428  O   GLY   122     103.420  20.940  60.000  1.00  0.00            
ATOM   1429  N   NH2   123     105.160  21.320  61.330  1.00  0.00            
ATOM   1430  H1  NH2   123     105.640  22.030  61.870  1.00  0.00            
ATOM   1431  H2  NH2   123     105.410  20.350  61.480  1.00  0.00            
TER
