# Supplementary material for: A solution structure analysis reveals a bent collagen triple helix in the complement activation recognition molecule mannan-binding lectin
Source: J Biol Chem. 2022 Dec 15;299(2):102799. doi: 10.1016/j.jbc.2022.102799 (PMC9898670; doi:10.1016/j.jbc.2022.102799)
Supplement: top10-ppg10 [file mmc9.zip]

Archive with 11 entries (11 files):
- 6-PPG10-unbloc_3299.pdb
- 7-PPG10-unbloc_3672.pdb
- 8-PPG10-unbloc_10268.pdb
- 9-PPG10-unbloc_9333.pdb
- 10-PPG10-unbloc_3602.pdb
- top10-ppg10-x.pse
- 1-PPG10-unbloc_9186.pdb
- 2-PPG10-unbloc_5761.pdb
- 3-PPG10-unbloc_5800.pdb
- 4-PPG10-unbloc_3268.pdb
- 5-PPG10-unbloc_9090.pdb
