# Supplementary material for: A solution structure analysis reveals a bent collagen triple helix in the complement activation recognition molecule mannan-binding lectin
Source: J Biol Chem. 2022 Dec 15;299(2):102799. doi: 10.1016/j.jbc.2022.102799 (PMC9898670; doi:10.1016/j.jbc.2022.102799)
Supplement: top10-ppg10 [file mmc9.zip › 6-PPG10-unbloc_3299.pdb]

CRYST1  107.038  107.038  107.038  90.00  90.00  90.00 P 1           1
ATOM      1  N   PRO A   1       8.050  50.120  49.070  1.00  0.00            
ATOM      2  H1  PRO A   1       7.840  50.660  49.890  1.00  0.00            
ATOM      3  H2  PRO A   1       8.540  49.250  49.240  1.00  0.00            
ATOM      4  CD  PRO A   1       6.930  49.910  48.150  1.00  0.00            
ATOM      5  HD1 PRO A   1       6.050  50.240  48.700  1.00  0.00            
ATOM      6  HD2 PRO A   1       6.740  48.860  47.930  1.00  0.00            
ATOM      7  CG  PRO A   1       7.120  50.810  46.920  1.00  0.00            
ATOM      8  HG1 PRO A   1       6.160  51.110  46.510  1.00  0.00            
ATOM      9  HG2 PRO A   1       7.490  50.220  46.080  1.00  0.00            
ATOM     10  CB  PRO A   1       8.110  51.830  47.370  1.00  0.00            
ATOM     11  HB1 PRO A   1       7.780  52.590  48.080  1.00  0.00            
ATOM     12  HB2 PRO A   1       8.510  52.260  46.450  1.00  0.00            
ATOM     13  CA  PRO A   1       8.970  50.840  48.120  1.00  0.00            
ATOM     14  HA  PRO A   1       9.350  50.090  47.430  1.00  0.00            
ATOM     15  C   PRO A   1      10.200  51.490  48.880  1.00  0.00            
ATOM     16  O   PRO A   1      10.120  51.890  50.030  1.00  0.00            
ATOM     17  N   PRO A   2      11.320  51.660  48.180  1.00  0.00            
ATOM     18  CD  PRO A   2      11.540  51.230  46.820  1.00  0.00            
ATOM     19  HD1 PRO A   2      10.830  51.710  46.150  1.00  0.00            
ATOM     20  HD2 PRO A   2      11.360  50.150  46.750  1.00  0.00            
ATOM     21  CG  PRO A   2      13.000  51.490  46.500  1.00  0.00            
ATOM     22  HG1 PRO A   2      13.060  52.460  45.990  1.00  0.00            
ATOM     23  HG2 PRO A   2      13.310  50.720  45.800  1.00  0.00            
ATOM     24  CB  PRO A   2      13.650  51.470  47.860  1.00  0.00            
ATOM     25  HB1 PRO A   2      14.600  52.000  47.840  1.00  0.00            
ATOM     26  HB2 PRO A   2      13.640  50.430  48.180  1.00  0.00            
ATOM     27  CA  PRO A   2      12.580  52.190  48.680  1.00  0.00            
ATOM     28  HA  PRO A   2      12.860  52.030  49.720  1.00  0.00            
ATOM     29  C   PRO A   2      12.700  53.760  48.590  1.00  0.00            
ATOM     30  O   PRO A   2      11.960  54.380  47.840  1.00  0.00            
ATOM     31  N   GLY A   3      13.620  54.370  49.360  1.00  0.00            
ATOM     32  H   GLY A   3      14.010  53.810  50.100  1.00  0.00            
ATOM     33  CA  GLY A   3      13.980  55.770  49.220  1.00  0.00            
ATOM     34  HA1 GLY A   3      14.240  56.140  50.210  1.00  0.00            
ATOM     35  HA2 GLY A   3      13.150  56.340  48.820  1.00  0.00            
ATOM     36  C   GLY A   3      15.180  55.930  48.260  1.00  0.00            
ATOM     37  O   GLY A   3      15.700  54.960  47.750  1.00  0.00            
ATOM     38  N   PRO A   4      15.690  57.190  48.260  1.00  0.00            
ATOM     39  CD  PRO A   4      14.990  58.330  48.850  1.00  0.00            
ATOM     40  HD1 PRO A   4      14.930  58.060  49.900  1.00  0.00            
ATOM     41  HD2 PRO A   4      14.040  58.420  48.330  1.00  0.00            
ATOM     42  CG  PRO A   4      15.800  59.550  48.490  1.00  0.00            
ATOM     43  HG1 PRO A   4      16.470  59.600  49.340  1.00  0.00            
ATOM     44  HG2 PRO A   4      15.200  60.460  48.380  1.00  0.00            
ATOM     45  CB  PRO A   4      16.490  59.180  47.220  1.00  0.00            
ATOM     46  HB1 PRO A   4      17.460  59.660  47.130  1.00  0.00            
ATOM     47  HB2 PRO A   4      15.850  59.300  46.350  1.00  0.00            
ATOM     48  CA  PRO A   4      16.800  57.630  47.410  1.00  0.00            
ATOM     49  HA  PRO A   4      16.810  57.130  46.440  1.00  0.00            
ATOM     50  C   PRO A   4      18.210  57.340  48.020  1.00  0.00            
ATOM     51  O   PRO A   4      18.280  57.070  49.220  1.00  0.00            
ATOM     52  N   PRO A   5      19.300  57.150  47.260  1.00  0.00            
ATOM     53  CD  PRO A   5      19.470  57.490  45.890  1.00  0.00            
ATOM     54  HD1 PRO A   5      19.100  58.520  45.820  1.00  0.00            
ATOM     55  HD2 PRO A   5      18.960  56.800  45.220  1.00  0.00            
ATOM     56  CG  PRO A   5      20.970  57.450  45.580  1.00  0.00            
ATOM     57  HG1 PRO A   5      21.520  58.320  45.970  1.00  0.00            
ATOM     58  HG2 PRO A   5      21.160  57.380  44.510  1.00  0.00            
ATOM     59  CB  PRO A   5      21.360  56.280  46.400  1.00  0.00            
ATOM     60  HB1 PRO A   5      22.420  56.280  46.660  1.00  0.00            
ATOM     61  HB2 PRO A   5      21.130  55.330  45.930  1.00  0.00            
ATOM     62  CA  PRO A   5      20.460  56.360  47.670  1.00  0.00            
ATOM     63  HA  PRO A   5      20.060  55.400  47.980  1.00  0.00            
ATOM     64  C   PRO A   5      21.190  56.860  48.900  1.00  0.00            
ATOM     65  O   PRO A   5      21.140  58.030  49.240  1.00  0.00            
ATOM     66  N   GLY A   6      21.980  55.960  49.530  1.00  0.00            
ATOM     67  H   GLY A   6      21.950  54.990  49.270  1.00  0.00            
ATOM     68  CA  GLY A   6      22.660  56.250  50.840  1.00  0.00            
ATOM     69  HA1 GLY A   6      23.210  55.410  51.260  1.00  0.00            
ATOM     70  HA2 GLY A   6      21.880  56.480  51.560  1.00  0.00            
ATOM     71  C   GLY A   6      23.700  57.330  50.890  1.00  0.00            
ATOM     72  O   GLY A   6      24.220  57.730  49.840  1.00  0.00            
ATOM     73  N   PRO A   7      24.160  57.720  52.050  1.00  0.00            
ATOM     74  CD  PRO A   7      23.420  57.790  53.290  1.00  0.00            
ATOM     75  HD1 PRO A   7      23.730  56.880  53.790  1.00  0.00            
ATOM     76  HD2 PRO A   7      22.350  57.910  53.150  1.00  0.00            
ATOM     77  CG  PRO A   7      23.940  59.010  54.030  1.00  0.00            
ATOM     78  HG1 PRO A   7      23.750  58.850  55.090  1.00  0.00            
ATOM     79  HG2 PRO A   7      23.530  59.900  53.560  1.00  0.00            
ATOM     80  CB  PRO A   7      25.430  58.840  53.770  1.00  0.00            
ATOM     81  HB1 PRO A   7      25.920  58.080  54.380  1.00  0.00            
ATOM     82  HB2 PRO A   7      26.100  59.650  54.070  1.00  0.00            
ATOM     83  CA  PRO A   7      25.370  58.500  52.250  1.00  0.00            
ATOM     84  HA  PRO A   7      25.440  59.450  51.730  1.00  0.00            
ATOM     85  C   PRO A   7      26.670  57.680  51.880  1.00  0.00            
ATOM     86  O   PRO A   7      26.720  56.480  52.070  1.00  0.00            
ATOM     87  N   PRO A   8      27.780  58.280  51.380  1.00  0.00            
ATOM     88  CD  PRO A   8      27.810  59.640  50.800  1.00  0.00            
ATOM     89  HD1 PRO A   8      27.770  60.290  51.680  1.00  0.00            
ATOM     90  HD2 PRO A   8      26.990  59.790  50.110  1.00  0.00            
ATOM     91  CG  PRO A   8      29.120  59.620  49.990  1.00  0.00            
ATOM     92  HG1 PRO A   8      29.620  60.550  49.740  1.00  0.00            
ATOM     93  HG2 PRO A   8      28.760  59.230  49.040  1.00  0.00            
ATOM     94  CB  PRO A   8      29.990  58.650  50.820  1.00  0.00            
ATOM     95  HB1 PRO A   8      30.250  59.180  51.730  1.00  0.00            
ATOM     96  HB2 PRO A   8      30.880  58.380  50.240  1.00  0.00            
ATOM     97  CA  PRO A   8      29.040  57.530  51.100  1.00  0.00            
ATOM     98  HA  PRO A   8      29.000  56.800  50.290  1.00  0.00            
ATOM     99  C   PRO A   8      29.590  56.740  52.300  1.00  0.00            
ATOM    100  O   PRO A   8      29.210  57.010  53.470  1.00  0.00            
ATOM    101  N   GLY A   9      30.330  55.600  52.070  1.00  0.00            
ATOM    102  H   GLY A   9      30.210  55.250  51.130  1.00  0.00            
ATOM    103  CA  GLY A   9      30.940  54.640  53.020  1.00  0.00            
ATOM    104  HA1 GLY A   9      31.180  53.750  52.450  1.00  0.00            
ATOM    105  HA2 GLY A   9      30.130  54.480  53.730  1.00  0.00            
ATOM    106  C   GLY A   9      32.240  55.190  53.730  1.00  0.00            
ATOM    107  O   GLY A   9      32.920  56.070  53.240  1.00  0.00            
ATOM    108  N   PRO A  10      32.610  54.620  54.860  1.00  0.00            
ATOM    109  CD  PRO A  10      32.020  53.540  55.530  1.00  0.00            
ATOM    110  HD1 PRO A  10      32.530  52.590  55.350  1.00  0.00            
ATOM    111  HD2 PRO A  10      30.960  53.370  55.330  1.00  0.00            
ATOM    112  CG  PRO A  10      32.160  53.790  56.980  1.00  0.00            
ATOM    113  HG1 PRO A  10      32.130  52.800  57.450  1.00  0.00            
ATOM    114  HG2 PRO A  10      31.420  54.490  57.350  1.00  0.00            
ATOM    115  CB  PRO A  10      33.560  54.410  57.050  1.00  0.00            
ATOM    116  HB1 PRO A  10      34.330  53.670  57.280  1.00  0.00            
ATOM    117  HB2 PRO A  10      33.670  55.220  57.760  1.00  0.00            
ATOM    118  CA  PRO A  10      33.750  54.980  55.620  1.00  0.00            
ATOM    119  HA  PRO A  10      33.700  56.060  55.690  1.00  0.00            
ATOM    120  C   PRO A  10      35.160  54.500  55.020  1.00  0.00            
ATOM    121  O   PRO A  10      35.090  53.530  54.230  1.00  0.00            
ATOM    122  N   PRO A  11      36.310  55.230  55.210  1.00  0.00            
ATOM    123  CD  PRO A  11      36.410  56.460  56.030  1.00  0.00            
ATOM    124  HD1 PRO A  11      36.200  56.370  57.090  1.00  0.00            
ATOM    125  HD2 PRO A  11      35.650  57.130  55.640  1.00  0.00            
ATOM    126  CG  PRO A  11      37.810  57.120  55.740  1.00  0.00            
ATOM    127  HG1 PRO A  11      38.310  57.670  56.540  1.00  0.00            
ATOM    128  HG2 PRO A  11      37.700  57.860  54.950  1.00  0.00            
ATOM    129  CB  PRO A  11      38.620  55.890  55.270  1.00  0.00            
ATOM    130  HB1 PRO A  11      38.960  55.520  56.230  1.00  0.00            
ATOM    131  HB2 PRO A  11      39.430  56.070  54.560  1.00  0.00            
ATOM    132  CA  PRO A  11      37.610  54.860  54.690  1.00  0.00            
ATOM    133  HA  PRO A  11      37.600  55.000  53.610  1.00  0.00            
ATOM    134  C   PRO A  11      37.930  53.470  55.120  1.00  0.00            
ATOM    135  O   PRO A  11      37.520  53.030  56.200  1.00  0.00            
ATOM    136  N   GLY A  12      38.580  52.690  54.250  1.00  0.00            
ATOM    137  H   GLY A  12      38.800  53.010  53.310  1.00  0.00            
ATOM    138  CA  GLY A  12      39.010  51.350  54.600  1.00  0.00            
ATOM    139  HA1 GLY A  12      39.400  51.000  53.640  1.00  0.00            
ATOM    140  HA2 GLY A  12      38.230  50.700  54.980  1.00  0.00            
ATOM    141  C   GLY A  12      40.230  51.320  55.560  1.00  0.00            
ATOM    142  O   GLY A  12      40.590  52.360  56.090  1.00  0.00            
ATOM    143  N   PRO A  13      40.800  50.080  55.680  1.00  0.00            
ATOM    144  CD  PRO A  13      40.340  48.860  55.040  1.00  0.00            
ATOM    145  HD1 PRO A  13      40.890  48.700  54.120  1.00  0.00            
ATOM    146  HD2 PRO A  13      39.280  48.860  54.790  1.00  0.00            
ATOM    147  CG  PRO A  13      40.610  47.670  56.050  1.00  0.00            
ATOM    148  HG1 PRO A  13      40.660  46.710  55.550  1.00  0.00            
ATOM    149  HG2 PRO A  13      39.870  47.700  56.850  1.00  0.00            
ATOM    150  CB  PRO A  13      42.030  48.210  56.560  1.00  0.00            
ATOM    151  HB1 PRO A  13      42.800  48.110  55.810  1.00  0.00            
ATOM    152  HB2 PRO A  13      42.210  47.860  57.580  1.00  0.00            
ATOM    153  CA  PRO A  13      41.760  49.760  56.700  1.00  0.00            
ATOM    154  HA  PRO A  13      41.240  49.970  57.630  1.00  0.00            
ATOM    155  C   PRO A  13      43.110  50.490  56.700  1.00  0.00            
ATOM    156  O   PRO A  13      43.550  50.880  55.630  1.00  0.00            
ATOM    157  N   PRO A  14      43.890  50.550  57.780  1.00  0.00            
ATOM    158  CD  PRO A  14      43.490  50.310  59.200  1.00  0.00            
ATOM    159  HD1 PRO A  14      43.830  49.320  59.490  1.00  0.00            
ATOM    160  HD2 PRO A  14      42.420  50.440  59.360  1.00  0.00            
ATOM    161  CG  PRO A  14      44.320  51.370  59.910  1.00  0.00            
ATOM    162  HG1 PRO A  14      44.300  51.250  60.990  1.00  0.00            
ATOM    163  HG2 PRO A  14      43.900  52.360  59.730  1.00  0.00            
ATOM    164  CB  PRO A  14      45.670  51.150  59.260  1.00  0.00            
ATOM    165  HB1 PRO A  14      46.030  50.140  59.480  1.00  0.00            
ATOM    166  HB2 PRO A  14      46.450  51.860  59.510  1.00  0.00            
ATOM    167  CA  PRO A  14      45.170  51.200  57.780  1.00  0.00            
ATOM    168  HA  PRO A  14      45.050  52.260  57.520  1.00  0.00            
ATOM    169  C   PRO A  14      46.200  50.410  56.920  1.00  0.00            
ATOM    170  O   PRO A  14      46.180  49.180  57.000  1.00  0.00            
ATOM    171  N   GLY A  15      47.100  51.080  56.150  1.00  0.00            
ATOM    172  H   GLY A  15      47.030  52.080  56.020  1.00  0.00            
ATOM    173  CA  GLY A  15      48.080  50.330  55.320  1.00  0.00            
ATOM    174  HA1 GLY A  15      48.450  51.090  54.640  1.00  0.00            
ATOM    175  HA2 GLY A  15      47.580  49.580  54.700  1.00  0.00            
ATOM    176  C   GLY A  15      49.270  49.700  56.000  1.00  0.00            
ATOM    177  O   GLY A  15      49.370  49.900  57.230  1.00  0.00            
ATOM    178  N   PRO A  16      50.210  49.080  55.270  1.00  0.00            
ATOM    179  CD  PRO A  16      50.190  48.900  53.830  1.00  0.00            
ATOM    180  HD1 PRO A  16      50.380  49.880  53.380  1.00  0.00            
ATOM    181  HD2 PRO A  16      49.200  48.560  53.500  1.00  0.00            
ATOM    182  CG  PRO A  16      51.340  47.900  53.550  1.00  0.00            
ATOM    183  HG1 PRO A  16      52.270  48.360  53.230  1.00  0.00            
ATOM    184  HG2 PRO A  16      50.930  47.270  52.760  1.00  0.00            
ATOM    185  CB  PRO A  16      51.550  47.120  54.860  1.00  0.00            
ATOM    186  HB1 PRO A  16      52.510  46.600  54.890  1.00  0.00            
ATOM    187  HB2 PRO A  16      50.720  46.420  54.900  1.00  0.00            
ATOM    188  CA  PRO A  16      51.330  48.290  55.830  1.00  0.00            
ATOM    189  HA  PRO A  16      50.990  47.990  56.830  1.00  0.00            
ATOM    190  C   PRO A  16      52.590  49.190  56.140  1.00  0.00            
ATOM    191  O   PRO A  16      52.820  50.220  55.480  1.00  0.00            
ATOM    192  N   PRO A  17      53.590  48.800  56.960  1.00  0.00            
ATOM    193  CD  PRO A  17      53.830  47.480  57.470  1.00  0.00            
ATOM    194  HD1 PRO A  17      53.780  46.800  56.630  1.00  0.00            
ATOM    195  HD2 PRO A  17      53.010  47.200  58.130  1.00  0.00            
ATOM    196  CG  PRO A  17      55.140  47.550  58.240  1.00  0.00            
ATOM    197  HG1 PRO A  17      56.000  47.380  57.580  1.00  0.00            
ATOM    198  HG2 PRO A  17      55.150  46.950  59.150  1.00  0.00            
ATOM    199  CB  PRO A  17      55.220  49.040  58.550  1.00  0.00            
ATOM    200  HB1 PRO A  17      56.250  49.380  58.640  1.00  0.00            
ATOM    201  HB2 PRO A  17      54.580  49.250  59.410  1.00  0.00            
ATOM    202  CA  PRO A  17      54.640  49.640  57.320  1.00  0.00            
ATOM    203  HA  PRO A  17      54.220  50.600  57.640  1.00  0.00            
ATOM    204  C   PRO A  17      55.620  49.810  56.210  1.00  0.00            
ATOM    205  O   PRO A  17      55.750  48.900  55.390  1.00  0.00            
ATOM    206  N   GLY A  18      56.050  51.070  56.030  1.00  0.00            
ATOM    207  H   GLY A  18      55.940  51.700  56.810  1.00  0.00            
ATOM    208  CA  GLY A  18      56.770  51.470  54.860  1.00  0.00            
ATOM    209  HA1 GLY A  18      57.020  52.500  55.080  1.00  0.00            
ATOM    210  HA2 GLY A  18      56.070  51.370  54.030  1.00  0.00            
ATOM    211  C   GLY A  18      58.030  50.600  54.480  1.00  0.00            
ATOM    212  O   GLY A  18      58.550  49.830  55.280  1.00  0.00            
ATOM    213  N   PRO A  19      58.520  50.720  53.230  1.00  0.00            
ATOM    214  CD  PRO A  19      58.120  51.550  52.060  1.00  0.00            
ATOM    215  HD1 PRO A  19      58.080  52.590  52.380  1.00  0.00            
ATOM    216  HD2 PRO A  19      57.120  51.270  51.710  1.00  0.00            
ATOM    217  CG  PRO A  19      59.320  51.420  51.120  1.00  0.00            
ATOM    218  HG1 PRO A  19      59.990  52.270  51.310  1.00  0.00            
ATOM    219  HG2 PRO A  19      58.990  51.490  50.090  1.00  0.00            
ATOM    220  CB  PRO A  19      59.890  50.020  51.320  1.00  0.00            
ATOM    221  HB1 PRO A  19      60.940  49.920  51.020  1.00  0.00            
ATOM    222  HB2 PRO A  19      59.110  49.380  50.910  1.00  0.00            
ATOM    223  CA  PRO A  19      59.760  50.020  52.880  1.00  0.00            
ATOM    224  HA  PRO A  19      59.590  48.960  53.110  1.00  0.00            
ATOM    225  C   PRO A  19      61.000  50.480  53.590  1.00  0.00            
ATOM    226  O   PRO A  19      61.130  51.620  54.020  1.00  0.00            
ATOM    227  N   PRO A  20      62.090  49.680  53.660  1.00  0.00            
ATOM    228  CD  PRO A  20      62.130  48.270  53.240  1.00  0.00            
ATOM    229  HD1 PRO A  20      62.290  48.240  52.170  1.00  0.00            
ATOM    230  HD2 PRO A  20      61.180  47.820  53.560  1.00  0.00            
ATOM    231  CG  PRO A  20      63.260  47.570  53.950  1.00  0.00            
ATOM    232  HG1 PRO A  20      63.710  46.780  53.340  1.00  0.00            
ATOM    233  HG2 PRO A  20      62.960  47.140  54.900  1.00  0.00            
ATOM    234  CB  PRO A  20      64.160  48.760  54.150  1.00  0.00            
ATOM    235  HB1 PRO A  20      64.810  48.810  53.280  1.00  0.00            
ATOM    236  HB2 PRO A  20      64.890  48.690  54.970  1.00  0.00            
ATOM    237  CA  PRO A  20      63.320  49.980  54.340  1.00  0.00            
ATOM    238  HA  PRO A  20      63.040  49.980  55.390  1.00  0.00            
ATOM    239  C   PRO A  20      64.010  51.270  53.850  1.00  0.00            
ATOM    240  O   PRO A  20      64.010  51.520  52.630  1.00  0.00            
ATOM    241  N   GLY A  21      64.630  51.990  54.720  1.00  0.00            
ATOM    242  H   GLY A  21      64.640  51.640  55.670  1.00  0.00            
ATOM    243  CA  GLY A  21      65.270  53.270  54.480  1.00  0.00            
ATOM    244  HA1 GLY A  21      65.720  53.560  55.430  1.00  0.00            
ATOM    245  HA2 GLY A  21      64.520  53.940  54.070  1.00  0.00            
ATOM    246  C   GLY A  21      66.440  53.130  53.440  1.00  0.00            
ATOM    247  O   GLY A  21      66.930  52.000  53.240  1.00  0.00            
ATOM    248  N   PRO A  22      66.980  54.250  52.800  1.00  0.00            
ATOM    249  CD  PRO A  22      66.610  55.610  53.080  1.00  0.00            
ATOM    250  HD1 PRO A  22      66.410  55.700  54.150  1.00  0.00            
ATOM    251  HD2 PRO A  22      65.680  55.900  52.600  1.00  0.00            
ATOM    252  CG  PRO A  22      67.870  56.460  52.630  1.00  0.00            
ATOM    253  HG1 PRO A  22      68.490  56.650  53.510  1.00  0.00            
ATOM    254  HG2 PRO A  22      67.490  57.380  52.180  1.00  0.00            
ATOM    255  CB  PRO A  22      68.540  55.640  51.550  1.00  0.00            
ATOM    256  HB1 PRO A  22      69.580  55.950  51.630  1.00  0.00            
ATOM    257  HB2 PRO A  22      68.210  55.860  50.540  1.00  0.00            
ATOM    258  CA  PRO A  22      68.280  54.220  52.080  1.00  0.00            
ATOM    259  HA  PRO A  22      68.130  53.570  51.220  1.00  0.00            
ATOM    260  C   PRO A  22      69.440  53.740  52.880  1.00  0.00            
ATOM    261  O   PRO A  22      69.480  53.910  54.080  1.00  0.00            
ATOM    262  N   PRO A  23      70.430  53.100  52.230  1.00  0.00            
ATOM    263  CD  PRO A  23      70.550  52.890  50.790  1.00  0.00            
ATOM    264  HD1 PRO A  23      70.430  53.780  50.180  1.00  0.00            
ATOM    265  HD2 PRO A  23      70.060  52.000  50.390  1.00  0.00            
ATOM    266  CG  PRO A  23      71.990  52.520  50.550  1.00  0.00            
ATOM    267  HG1 PRO A  23      72.650  53.380  50.470  1.00  0.00            
ATOM    268  HG2 PRO A  23      72.200  51.950  49.650  1.00  0.00            
ATOM    269  CB  PRO A  23      72.450  51.770  51.890  1.00  0.00            
ATOM    270  HB1 PRO A  23      73.510  51.630  52.110  1.00  0.00            
ATOM    271  HB2 PRO A  23      71.980  50.790  51.840  1.00  0.00            
ATOM    272  CA  PRO A  23      71.700  52.640  52.900  1.00  0.00            
ATOM    273  HA  PRO A  23      71.560  51.960  53.740  1.00  0.00            
ATOM    274  C   PRO A  23      72.580  53.780  53.460  1.00  0.00            
ATOM    275  O   PRO A  23      72.360  54.970  53.080  1.00  0.00            
ATOM    276  N   GLY A  24      73.420  53.450  54.430  1.00  0.00            
ATOM    277  H   GLY A  24      73.650  52.490  54.640  1.00  0.00            
ATOM    278  CA  GLY A  24      74.280  54.400  55.090  1.00  0.00            
ATOM    279  HA1 GLY A  24      74.870  53.970  55.900  1.00  0.00            
ATOM    280  HA2 GLY A  24      73.690  55.210  55.500  1.00  0.00            
ATOM    281  C   GLY A  24      75.400  55.000  54.160  1.00  0.00            
ATOM    282  O   GLY A  24      75.690  54.370  53.130  1.00  0.00            
ATOM    283  N   PRO A  25      76.130  56.010  54.610  1.00  0.00            
ATOM    284  CD  PRO A  25      75.780  56.890  55.690  1.00  0.00            
ATOM    285  HD1 PRO A  25      76.250  56.590  56.630  1.00  0.00            
ATOM    286  HD2 PRO A  25      74.710  56.870  55.870  1.00  0.00            
ATOM    287  CG  PRO A  25      76.240  58.310  55.200  1.00  0.00            
ATOM    288  HG1 PRO A  25      76.630  59.030  55.920  1.00  0.00            
ATOM    289  HG2 PRO A  25      75.520  58.810  54.570  1.00  0.00            
ATOM    290  CB  PRO A  25      77.520  57.890  54.480  1.00  0.00            
ATOM    291  HB1 PRO A  25      78.240  57.890  55.300  1.00  0.00            
ATOM    292  HB2 PRO A  25      77.850  58.610  53.730  1.00  0.00            
ATOM    293  CA  PRO A  25      77.160  56.560  53.770  1.00  0.00            
ATOM    294  HA  PRO A  25      76.730  56.820  52.800  1.00  0.00            
ATOM    295  C   PRO A  25      78.420  55.670  53.750  1.00  0.00            
ATOM    296  O   PRO A  25      78.760  55.020  54.730  1.00  0.00            
ATOM    297  N   PRO A  26      79.170  55.670  52.620  1.00  0.00            
ATOM    298  CD  PRO A  26      78.720  56.090  51.300  1.00  0.00            
ATOM    299  HD1 PRO A  26      78.910  57.160  51.270  1.00  0.00            
ATOM    300  HD2 PRO A  26      77.670  55.860  51.120  1.00  0.00            
ATOM    301  CG  PRO A  26      79.630  55.400  50.260  1.00  0.00            
ATOM    302  HG1 PRO A  26      79.740  56.040  49.390  1.00  0.00            
ATOM    303  HG2 PRO A  26      79.300  54.400  49.960  1.00  0.00            
ATOM    304  CB  PRO A  26      80.920  55.250  51.090  1.00  0.00            
ATOM    305  HB1 PRO A  26      81.550  56.140  51.010  1.00  0.00            
ATOM    306  HB2 PRO A  26      81.530  54.410  50.760  1.00  0.00            
ATOM    307  CA  PRO A  26      80.470  55.000  52.510  1.00  0.00            
ATOM    308  HA  PRO A  26      80.260  53.930  52.630  1.00  0.00            
ATOM    309  C   PRO A  26      81.400  55.440  53.630  1.00  0.00            
ATOM    310  O   PRO A  26      81.460  56.660  53.850  1.00  0.00            
ATOM    311  N   GLY A  27      82.200  54.550  54.230  1.00  0.00            
ATOM    312  H   GLY A  27      82.210  53.600  53.890  1.00  0.00            
ATOM    313  CA  GLY A  27      83.040  54.750  55.370  1.00  0.00            
ATOM    314  HA1 GLY A  27      83.310  53.790  55.820  1.00  0.00            
ATOM    315  HA2 GLY A  27      82.500  55.350  56.100  1.00  0.00            
ATOM    316  C   GLY A  27      84.350  55.380  54.950  1.00  0.00            
ATOM    317  O   GLY A  27      84.760  55.310  53.790  1.00  0.00            
ATOM    318  N   PRO A  28      85.120  56.030  55.850  1.00  0.00            
ATOM    319  CD  PRO A  28      84.860  56.260  57.320  1.00  0.00            
ATOM    320  HD1 PRO A  28      84.810  55.320  57.880  1.00  0.00            
ATOM    321  HD2 PRO A  28      83.960  56.870  57.380  1.00  0.00            
ATOM    322  CG  PRO A  28      86.050  57.120  57.850  1.00  0.00            
ATOM    323  HG1 PRO A  28      86.880  56.450  58.100  1.00  0.00            
ATOM    324  HG2 PRO A  28      85.760  57.750  58.680  1.00  0.00            
ATOM    325  CB  PRO A  28      86.550  57.870  56.670  1.00  0.00            
ATOM    326  HB1 PRO A  28      87.610  58.080  56.790  1.00  0.00            
ATOM    327  HB2 PRO A  28      86.180  58.890  56.600  1.00  0.00            
ATOM    328  CA  PRO A  28      86.210  57.000  55.490  1.00  0.00            
ATOM    329  HA  PRO A  28      85.910  57.750  54.760  1.00  0.00            
ATOM    330  C   PRO A  28      87.530  56.300  54.850  1.00  0.00            
ATOM    331  O   PRO A  28      88.030  55.330  55.420  1.00  0.00            
ATOM    332  N   PRO A  29      88.010  56.690  53.640  1.00  0.00            
ATOM    333  CD  PRO A  29      87.530  57.760  52.760  1.00  0.00            
ATOM    334  HD1 PRO A  29      87.240  58.670  53.290  1.00  0.00            
ATOM    335  HD2 PRO A  29      86.670  57.410  52.190  1.00  0.00            
ATOM    336  CG  PRO A  29      88.700  58.080  51.780  1.00  0.00            
ATOM    337  HG1 PRO A  29      89.440  58.710  52.260  1.00  0.00            
ATOM    338  HG2 PRO A  29      88.260  58.460  50.860  1.00  0.00            
ATOM    339  CB  PRO A  29      89.250  56.690  51.590  1.00  0.00            
ATOM    340  HB1 PRO A  29      90.250  56.770  51.160  1.00  0.00            
ATOM    341  HB2 PRO A  29      88.570  56.070  51.020  1.00  0.00            
ATOM    342  CA  PRO A  29      89.220  56.090  53.060  1.00  0.00            
ATOM    343  HA  PRO A  29      89.080  55.010  53.050  1.00  0.00            
ATOM    344  C   PRO A  29      90.470  56.430  53.890  1.00  0.00            
ATOM    345  O   PRO A  29      90.500  57.450  54.620  1.00  0.00            
ATOM    346  N   GLY A  30      91.560  55.550  53.790  1.00  0.00            
ATOM    347  H   GLY A  30      91.560  54.760  53.150  1.00  0.00            
ATOM    348  CA  GLY A  30      92.760  55.710  54.560  1.00  0.00            
ATOM    349  HA1 GLY A  30      93.250  54.740  54.640  1.00  0.00            
ATOM    350  HA2 GLY A  30      92.530  56.090  55.550  1.00  0.00            
ATOM    351  C   GLY A  30      93.790  56.710  54.070  1.00  0.00            
ATOM    352  OC1 GLY A  30      93.890  56.930  52.860  1.00  0.00            
ATOM    353  OC2 GLY A  30      94.520  57.260  54.960  1.00  0.00            
ATOM    354  N   PRO B  31      10.270  52.710  53.810  1.00  0.00            
ATOM    355  H1  PRO B  31      10.260  53.140  52.900  1.00  0.00            
ATOM    356  H2  PRO B  31      10.090  53.470  54.450  1.00  0.00            
ATOM    357  CD  PRO B  31       9.260  51.540  53.810  1.00  0.00            
ATOM    358  HD1 PRO B  31       8.550  51.800  53.020  1.00  0.00            
ATOM    359  HD2 PRO B  31       8.680  51.440  54.720  1.00  0.00            
ATOM    360  CG  PRO B  31      10.110  50.270  53.590  1.00  0.00            
ATOM    361  HG1 PRO B  31       9.790  49.700  52.720  1.00  0.00            
ATOM    362  HG2 PRO B  31      10.060  49.650  54.480  1.00  0.00            
ATOM    363  CB  PRO B  31      11.500  50.770  53.360  1.00  0.00            
ATOM    364  HB1 PRO B  31      11.600  50.980  52.300  1.00  0.00            
ATOM    365  HB2 PRO B  31      12.230  49.980  53.580  1.00  0.00            
ATOM    366  CA  PRO B  31      11.540  52.070  54.130  1.00  0.00            
ATOM    367  HA  PRO B  31      11.480  51.770  55.180  1.00  0.00            
ATOM    368  C   PRO B  31      12.770  52.990  53.830  1.00  0.00            
ATOM    369  O   PRO B  31      12.560  54.090  53.300  1.00  0.00            
ATOM    370  N   PRO B  32      13.990  52.560  54.200  1.00  0.00            
ATOM    371  CD  PRO B  32      14.230  51.430  55.040  1.00  0.00            
ATOM    372  HD1 PRO B  32      14.080  50.500  54.490  1.00  0.00            
ATOM    373  HD2 PRO B  32      13.690  51.420  55.990  1.00  0.00            
ATOM    374  CG  PRO B  32      15.670  51.690  55.520  1.00  0.00            
ATOM    375  HG1 PRO B  32      16.000  50.650  55.450  1.00  0.00            
ATOM    376  HG2 PRO B  32      15.750  52.170  56.500  1.00  0.00            
ATOM    377  CB  PRO B  32      16.360  52.390  54.450  1.00  0.00            
ATOM    378  HB1 PRO B  32      17.080  51.860  53.840  1.00  0.00            
ATOM    379  HB2 PRO B  32      16.900  53.260  54.830  1.00  0.00            
ATOM    380  CA  PRO B  32      15.250  53.000  53.560  1.00  0.00            
ATOM    381  HA  PRO B  32      15.430  54.060  53.730  1.00  0.00            
ATOM    382  C   PRO B  32      15.410  52.690  52.110  1.00  0.00            
ATOM    383  O   PRO B  32      14.860  51.750  51.580  1.00  0.00            
ATOM    384  N   GLY B  33      16.110  53.540  51.390  1.00  0.00            
ATOM    385  H   GLY B  33      16.410  54.400  51.830  1.00  0.00            
ATOM    386  CA  GLY B  33      16.620  53.350  50.020  1.00  0.00            
ATOM    387  HA1 GLY B  33      16.940  54.360  49.750  1.00  0.00            
ATOM    388  HA2 GLY B  33      15.860  52.950  49.360  1.00  0.00            
ATOM    389  C   GLY B  33      17.900  52.530  49.890  1.00  0.00            
ATOM    390  O   GLY B  33      18.260  51.850  50.870  1.00  0.00            
ATOM    391  N   PRO B  34      18.560  52.360  48.750  1.00  0.00            
ATOM    392  CD  PRO B  34      18.130  53.060  47.520  1.00  0.00            
ATOM    393  HD1 PRO B  34      18.080  54.140  47.630  1.00  0.00            
ATOM    394  HD2 PRO B  34      17.210  52.690  47.060  1.00  0.00            
ATOM    395  CG  PRO B  34      19.160  52.710  46.440  1.00  0.00            
ATOM    396  HG1 PRO B  34      19.900  53.510  46.450  1.00  0.00            
ATOM    397  HG2 PRO B  34      18.650  52.390  45.530  1.00  0.00            
ATOM    398  CB  PRO B  34      19.880  51.440  46.990  1.00  0.00            
ATOM    399  HB1 PRO B  34      20.920  51.200  46.760  1.00  0.00            
ATOM    400  HB2 PRO B  34      19.350  50.500  46.820  1.00  0.00            
ATOM    401  CA  PRO B  34      19.670  51.480  48.520  1.00  0.00            
ATOM    402  HA  PRO B  34      19.320  50.500  48.830  1.00  0.00            
ATOM    403  C   PRO B  34      20.960  51.960  49.210  1.00  0.00            
ATOM    404  O   PRO B  34      21.160  53.190  49.410  1.00  0.00            
ATOM    405  N   PRO B  35      21.940  51.130  49.610  1.00  0.00            
ATOM    406  CD  PRO B  35      21.790  49.660  49.630  1.00  0.00            
ATOM    407  HD1 PRO B  35      22.370  49.380  48.750  1.00  0.00            
ATOM    408  HD2 PRO B  35      20.790  49.260  49.750  1.00  0.00            
ATOM    409  CG  PRO B  35      22.630  49.170  50.890  1.00  0.00            
ATOM    410  HG1 PRO B  35      22.950  48.120  50.870  1.00  0.00            
ATOM    411  HG2 PRO B  35      22.050  49.270  51.800  1.00  0.00            
ATOM    412  CB  PRO B  35      23.760  50.240  50.930  1.00  0.00            
ATOM    413  HB1 PRO B  35      24.500  49.880  50.210  1.00  0.00            
ATOM    414  HB2 PRO B  35      24.110  50.250  51.970  1.00  0.00            
ATOM    415  CA  PRO B  35      23.060  51.530  50.380  1.00  0.00            
ATOM    416  HA  PRO B  35      22.640  52.120  51.200  1.00  0.00            
ATOM    417  C   PRO B  35      24.000  52.410  49.570  1.00  0.00            
ATOM    418  O   PRO B  35      24.130  52.200  48.360  1.00  0.00            
ATOM    419  N   GLY B  36      24.600  53.350  50.280  1.00  0.00            
ATOM    420  H   GLY B  36      24.380  53.480  51.260  1.00  0.00            
ATOM    421  CA  GLY B  36      25.300  54.460  49.610  1.00  0.00            
ATOM    422  HA1 GLY B  36      25.480  55.290  50.290  1.00  0.00            
ATOM    423  HA2 GLY B  36      24.690  54.870  48.810  1.00  0.00            
ATOM    424  C   GLY B  36      26.570  54.060  48.860  1.00  0.00            
ATOM    425  O   GLY B  36      26.900  52.890  48.950  1.00  0.00            
ATOM    426  N   PRO B  37      27.280  55.010  48.210  1.00  0.00            
ATOM    427  CD  PRO B  37      26.690  56.250  47.770  1.00  0.00            
ATOM    428  HD1 PRO B  37      27.070  57.160  48.230  1.00  0.00            
ATOM    429  HD2 PRO B  37      25.610  56.160  47.710  1.00  0.00            
ATOM    430  CG  PRO B  37      27.230  56.460  46.380  1.00  0.00            
ATOM    431  HG1 PRO B  37      27.240  57.500  46.060  1.00  0.00            
ATOM    432  HG2 PRO B  37      26.680  55.830  45.680  1.00  0.00            
ATOM    433  CB  PRO B  37      28.690  56.020  46.480  1.00  0.00            
ATOM    434  HB1 PRO B  37      29.230  56.810  47.010  1.00  0.00            
ATOM    435  HB2 PRO B  37      29.220  55.800  45.550  1.00  0.00            
ATOM    436  CA  PRO B  37      28.520  54.760  47.380  1.00  0.00            
ATOM    437  HA  PRO B  37      28.220  53.940  46.720  1.00  0.00            
ATOM    438  C   PRO B  37      29.720  54.390  48.230  1.00  0.00            
ATOM    439  O   PRO B  37      29.870  54.830  49.370  1.00  0.00            
ATOM    440  N   PRO B  38      30.590  53.480  47.760  1.00  0.00            
ATOM    441  CD  PRO B  38      30.490  52.900  46.390  1.00  0.00            
ATOM    442  HD1 PRO B  38      30.720  53.690  45.670  1.00  0.00            
ATOM    443  HD2 PRO B  38      29.570  52.340  46.240  1.00  0.00            
ATOM    444  CG  PRO B  38      31.640  51.890  46.410  1.00  0.00            
ATOM    445  HG1 PRO B  38      32.570  52.340  46.050  1.00  0.00            
ATOM    446  HG2 PRO B  38      31.330  51.030  45.810  1.00  0.00            
ATOM    447  CB  PRO B  38      31.760  51.460  47.870  1.00  0.00            
ATOM    448  HB1 PRO B  38      32.710  50.970  48.110  1.00  0.00            
ATOM    449  HB2 PRO B  38      31.000  50.720  48.110  1.00  0.00            
ATOM    450  CA  PRO B  38      31.540  52.770  48.600  1.00  0.00            
ATOM    451  HA  PRO B  38      31.010  52.430  49.490  1.00  0.00            
ATOM    452  C   PRO B  38      32.670  53.670  49.030  1.00  0.00            
ATOM    453  O   PRO B  38      32.940  54.710  48.420  1.00  0.00            
ATOM    454  N   GLY B  39      33.340  53.330  50.110  1.00  0.00            
ATOM    455  H   GLY B  39      33.160  52.400  50.480  1.00  0.00            
ATOM    456  CA  GLY B  39      34.350  54.040  50.870  1.00  0.00            
ATOM    457  HA1 GLY B  39      34.680  53.500  51.750  1.00  0.00            
ATOM    458  HA2 GLY B  39      33.860  54.930  51.260  1.00  0.00            
ATOM    459  C   GLY B  39      35.640  54.410  50.160  1.00  0.00            
ATOM    460  O   GLY B  39      36.040  53.750  49.170  1.00  0.00            
ATOM    461  N   PRO B  40      36.400  55.340  50.740  1.00  0.00            
ATOM    462  CD  PRO B  40      36.030  56.380  51.720  1.00  0.00            
ATOM    463  HD1 PRO B  40      35.700  55.880  52.630  1.00  0.00            
ATOM    464  HD2 PRO B  40      35.170  56.880  51.290  1.00  0.00            
ATOM    465  CG  PRO B  40      37.250  57.320  51.930  1.00  0.00            
ATOM    466  HG1 PRO B  40      37.920  57.040  52.740  1.00  0.00            
ATOM    467  HG2 PRO B  40      36.890  58.310  52.220  1.00  0.00            
ATOM    468  CB  PRO B  40      37.990  57.160  50.690  1.00  0.00            
ATOM    469  HB1 PRO B  40      39.050  57.430  50.790  1.00  0.00            
ATOM    470  HB2 PRO B  40      37.580  57.830  49.930  1.00  0.00            
ATOM    471  CA  PRO B  40      37.760  55.670  50.270  1.00  0.00            
ATOM    472  HA  PRO B  40      37.700  55.620  49.180  1.00  0.00            
ATOM    473  C   PRO B  40      38.840  54.680  50.700  1.00  0.00            
ATOM    474  O   PRO B  40      38.660  53.980  51.710  1.00  0.00            
ATOM    475  N   PRO B  41      40.030  54.720  50.090  1.00  0.00            
ATOM    476  CD  PRO B  41      40.290  55.240  48.730  1.00  0.00            
ATOM    477  HD1 PRO B  41      40.800  56.200  48.820  1.00  0.00            
ATOM    478  HD2 PRO B  41      39.390  55.280  48.120  1.00  0.00            
ATOM    479  CG  PRO B  41      41.250  54.230  48.110  1.00  0.00            
ATOM    480  HG1 PRO B  41      41.770  54.700  47.270  1.00  0.00            
ATOM    481  HG2 PRO B  41      40.860  53.280  47.740  1.00  0.00            
ATOM    482  CB  PRO B  41      42.160  54.030  49.310  1.00  0.00            
ATOM    483  HB1 PRO B  41      42.810  54.910  49.360  1.00  0.00            
ATOM    484  HB2 PRO B  41      42.680  53.070  49.310  1.00  0.00            
ATOM    485  CA  PRO B  41      41.200  54.000  50.490  1.00  0.00            
ATOM    486  HA  PRO B  41      41.000  52.940  50.640  1.00  0.00            
ATOM    487  C   PRO B  41      41.780  54.550  51.860  1.00  0.00            
ATOM    488  O   PRO B  41      41.760  55.730  52.150  1.00  0.00            
ATOM    489  N   GLY B  42      42.060  53.570  52.730  1.00  0.00            
ATOM    490  H   GLY B  42      41.760  52.650  52.440  1.00  0.00            
ATOM    491  CA  GLY B  42      42.490  53.800  54.090  1.00  0.00            
ATOM    492  HA1 GLY B  42      42.840  52.860  54.500  1.00  0.00            
ATOM    493  HA2 GLY B  42      41.580  54.170  54.570  1.00  0.00            
ATOM    494  C   GLY B  42      43.620  54.810  54.350  1.00  0.00            
ATOM    495  O   GLY B  42      44.330  55.090  53.440  1.00  0.00            
ATOM    496  N   PRO B  43      43.830  55.170  55.650  1.00  0.00            
ATOM    497  CD  PRO B  43      43.060  54.720  56.930  1.00  0.00            
ATOM    498  HD1 PRO B  43      42.840  53.650  56.950  1.00  0.00            
ATOM    499  HD2 PRO B  43      42.140  55.310  57.020  1.00  0.00            
ATOM    500  CG  PRO B  43      44.030  55.030  58.100  1.00  0.00            
ATOM    501  HG1 PRO B  43      44.760  54.230  58.150  1.00  0.00            
ATOM    502  HG2 PRO B  43      43.510  55.310  59.020  1.00  0.00            
ATOM    503  CB  PRO B  43      44.740  56.300  57.480  1.00  0.00            
ATOM    504  HB1 PRO B  43      45.660  56.460  58.040  1.00  0.00            
ATOM    505  HB2 PRO B  43      44.090  57.170  57.480  1.00  0.00            
ATOM    506  CA  PRO B  43      45.020  55.910  55.980  1.00  0.00            
ATOM    507  HA  PRO B  43      45.100  56.880  55.480  1.00  0.00            
ATOM    508  C   PRO B  43      46.310  55.080  55.790  1.00  0.00            
ATOM    509  O   PRO B  43      46.260  53.850  55.850  1.00  0.00            
ATOM    510  N   PRO B  44      47.530  55.680  55.590  1.00  0.00            
ATOM    511  CD  PRO B  44      47.720  57.100  55.750  1.00  0.00            
ATOM    512  HD1 PRO B  44      47.980  57.320  56.780  1.00  0.00            
ATOM    513  HD2 PRO B  44      46.810  57.660  55.520  1.00  0.00            
ATOM    514  CG  PRO B  44      48.920  57.510  54.850  1.00  0.00            
ATOM    515  HG1 PRO B  44      49.460  58.380  55.210  1.00  0.00            
ATOM    516  HG2 PRO B  44      48.610  57.490  53.800  1.00  0.00            
ATOM    517  CB  PRO B  44      49.790  56.250  54.950  1.00  0.00            
ATOM    518  HB1 PRO B  44      50.590  56.390  55.670  1.00  0.00            
ATOM    519  HB2 PRO B  44      50.320  55.970  54.040  1.00  0.00            
ATOM    520  CA  PRO B  44      48.820  55.010  55.340  1.00  0.00            
ATOM    521  HA  PRO B  44      48.590  54.400  54.470  1.00  0.00            
ATOM    522  C   PRO B  44      49.320  54.180  56.530  1.00  0.00            
ATOM    523  O   PRO B  44      48.970  54.440  57.690  1.00  0.00            
ATOM    524  N   GLY B  45      50.240  53.240  56.160  1.00  0.00            
ATOM    525  H   GLY B  45      50.530  53.050  55.210  1.00  0.00            
ATOM    526  CA  GLY B  45      51.110  52.600  57.190  1.00  0.00            
ATOM    527  HA1 GLY B  45      51.600  51.750  56.730  1.00  0.00            
ATOM    528  HA2 GLY B  45      50.470  52.210  57.990  1.00  0.00            
ATOM    529  C   GLY B  45      52.180  53.480  57.760  1.00  0.00            
ATOM    530  O   GLY B  45      52.520  54.560  57.190  1.00  0.00            
ATOM    531  N   PRO B  46      52.720  53.020  58.870  1.00  0.00            
ATOM    532  CD  PRO B  46      52.460  51.810  59.660  1.00  0.00            
ATOM    533  HD1 PRO B  46      52.610  50.860  59.140  1.00  0.00            
ATOM    534  HD2 PRO B  46      51.490  51.930  60.130  1.00  0.00            
ATOM    535  CG  PRO B  46      53.440  51.820  60.790  1.00  0.00            
ATOM    536  HG1 PRO B  46      54.370  51.350  60.460  1.00  0.00            
ATOM    537  HG2 PRO B  46      53.050  51.400  61.720  1.00  0.00            
ATOM    538  CB  PRO B  46      53.750  53.300  60.990  1.00  0.00            
ATOM    539  HB1 PRO B  46      54.590  53.480  61.660  1.00  0.00            
ATOM    540  HB2 PRO B  46      52.870  53.720  61.480  1.00  0.00            
ATOM    541  CA  PRO B  46      53.730  53.800  59.510  1.00  0.00            
ATOM    542  HA  PRO B  46      53.350  54.790  59.760  1.00  0.00            
ATOM    543  C   PRO B  46      55.120  53.870  58.810  1.00  0.00            
ATOM    544  O   PRO B  46      55.340  53.000  58.000  1.00  0.00            
ATOM    545  N   PRO B  47      55.980  54.870  59.000  1.00  0.00            
ATOM    546  CD  PRO B  47      55.670  56.210  59.550  1.00  0.00            
ATOM    547  HD1 PRO B  47      55.290  56.110  60.570  1.00  0.00            
ATOM    548  HD2 PRO B  47      54.810  56.580  58.980  1.00  0.00            
ATOM    549  CG  PRO B  47      56.960  57.050  59.510  1.00  0.00            
ATOM    550  HG1 PRO B  47      57.180  57.700  60.350  1.00  0.00            
ATOM    551  HG2 PRO B  47      56.980  57.630  58.580  1.00  0.00            
ATOM    552  CB  PRO B  47      58.020  55.950  59.450  1.00  0.00            
ATOM    553  HB1 PRO B  47      58.240  55.550  60.440  1.00  0.00            
ATOM    554  HB2 PRO B  47      58.910  56.420  59.030  1.00  0.00            
ATOM    555  CA  PRO B  47      57.400  54.870  58.600  1.00  0.00            
ATOM    556  HA  PRO B  47      57.380  55.240  57.570  1.00  0.00            
ATOM    557  C   PRO B  47      58.210  53.500  58.630  1.00  0.00            
ATOM    558  O   PRO B  47      58.130  52.840  59.660  1.00  0.00            
ATOM    559  N   GLY B  48      58.980  53.240  57.610  1.00  0.00            
ATOM    560  H   GLY B  48      58.970  53.840  56.790  1.00  0.00            
ATOM    561  CA  GLY B  48      59.600  51.990  57.440  1.00  0.00            
ATOM    562  HA1 GLY B  48      59.960  51.970  56.410  1.00  0.00            
ATOM    563  HA2 GLY B  48      58.910  51.150  57.490  1.00  0.00            
ATOM    564  C   GLY B  48      60.810  51.700  58.350  1.00  0.00            
ATOM    565  O   GLY B  48      61.210  52.540  59.120  1.00  0.00            
ATOM    566  N   PRO B  49      61.540  50.630  58.140  1.00  0.00            
ATOM    567  CD  PRO B  49      61.140  49.530  57.250  1.00  0.00            
ATOM    568  HD1 PRO B  49      61.300  49.850  56.220  1.00  0.00            
ATOM    569  HD2 PRO B  49      60.080  49.300  57.410  1.00  0.00            
ATOM    570  CG  PRO B  49      62.010  48.350  57.600  1.00  0.00            
ATOM    571  HG1 PRO B  49      62.810  48.260  56.870  1.00  0.00            
ATOM    572  HG2 PRO B  49      61.460  47.410  57.590  1.00  0.00            
ATOM    573  CB  PRO B  49      62.530  48.610  58.970  1.00  0.00            
ATOM    574  HB1 PRO B  49      63.460  48.070  59.140  1.00  0.00            
ATOM    575  HB2 PRO B  49      61.790  48.320  59.720  1.00  0.00            
ATOM    576  CA  PRO B  49      62.670  50.170  59.010  1.00  0.00            
ATOM    577  HA  PRO B  49      62.520  50.500  60.040  1.00  0.00            
ATOM    578  C   PRO B  49      64.080  50.720  58.550  1.00  0.00            
ATOM    579  O   PRO B  49      64.270  51.020  57.340  1.00  0.00            
ATOM    580  N   PRO B  50      65.120  50.790  59.500  1.00  0.00            
ATOM    581  CD  PRO B  50      65.010  50.660  60.950  1.00  0.00            
ATOM    582  HD1 PRO B  50      64.800  49.630  61.230  1.00  0.00            
ATOM    583  HD2 PRO B  50      64.250  51.350  61.340  1.00  0.00            
ATOM    584  CG  PRO B  50      66.270  51.150  61.660  1.00  0.00            
ATOM    585  HG1 PRO B  50      66.550  50.540  62.530  1.00  0.00            
ATOM    586  HG2 PRO B  50      66.190  52.200  61.920  1.00  0.00            
ATOM    587  CB  PRO B  50      67.210  50.880  60.500  1.00  0.00            
ATOM    588  HB1 PRO B  50      67.470  49.830  60.600  1.00  0.00            
ATOM    589  HB2 PRO B  50      68.040  51.580  60.540  1.00  0.00            
ATOM    590  CA  PRO B  50      66.460  51.170  59.260  1.00  0.00            
ATOM    591  HA  PRO B  50      66.420  52.250  59.130  1.00  0.00            
ATOM    592  C   PRO B  50      67.060  50.530  57.990  1.00  0.00            
ATOM    593  O   PRO B  50      67.080  49.320  57.810  1.00  0.00            
ATOM    594  N   GLY B  51      67.540  51.390  57.130  1.00  0.00            
ATOM    595  H   GLY B  51      67.520  52.380  57.340  1.00  0.00            
ATOM    596  CA  GLY B  51      68.100  51.030  55.870  1.00  0.00            
ATOM    597  HA1 GLY B  51      68.190  51.940  55.270  1.00  0.00            
ATOM    598  HA2 GLY B  51      67.470  50.370  55.270  1.00  0.00            
ATOM    599  C   GLY B  51      69.600  50.550  56.050  1.00  0.00            
ATOM    600  O   GLY B  51      70.250  50.790  57.040  1.00  0.00            
ATOM    601  N   PRO B  52      70.150  49.760  55.060  1.00  0.00            
ATOM    602  CD  PRO B  52      69.540  49.610  53.790  1.00  0.00            
ATOM    603  HD1 PRO B  52      69.950  50.410  53.180  1.00  0.00            
ATOM    604  HD2 PRO B  52      68.450  49.550  53.770  1.00  0.00            
ATOM    605  CG  PRO B  52      70.210  48.310  53.310  1.00  0.00            
ATOM    606  HG1 PRO B  52      70.240  48.310  52.220  1.00  0.00            
ATOM    607  HG2 PRO B  52      69.570  47.530  53.720  1.00  0.00            
ATOM    608  CB  PRO B  52      71.620  48.370  53.900  1.00  0.00            
ATOM    609  HB1 PRO B  52      72.300  48.940  53.270  1.00  0.00            
ATOM    610  HB2 PRO B  52      71.930  47.330  54.040  1.00  0.00            
ATOM    611  CA  PRO B  52      71.350  48.980  55.270  1.00  0.00            
ATOM    612  HA  PRO B  52      71.090  48.150  55.920  1.00  0.00            
ATOM    613  C   PRO B  52      72.600  49.710  55.720  1.00  0.00            
ATOM    614  O   PRO B  52      72.840  50.860  55.310  1.00  0.00            
ATOM    615  N   PRO B  53      73.520  49.070  56.390  1.00  0.00            
ATOM    616  CD  PRO B  53      73.290  47.850  57.120  1.00  0.00            
ATOM    617  HD1 PRO B  53      73.310  46.960  56.490  1.00  0.00            
ATOM    618  HD2 PRO B  53      72.330  47.960  57.620  1.00  0.00            
ATOM    619  CG  PRO B  53      74.450  47.750  58.140  1.00  0.00            
ATOM    620  HG1 PRO B  53      74.660  46.720  58.440  1.00  0.00            
ATOM    621  HG2 PRO B  53      74.230  48.320  59.040  1.00  0.00            
ATOM    622  CB  PRO B  53      75.590  48.410  57.460  1.00  0.00            
ATOM    623  HB1 PRO B  53      75.940  47.700  56.710  1.00  0.00            
ATOM    624  HB2 PRO B  53      76.380  48.720  58.140  1.00  0.00            
ATOM    625  CA  PRO B  53      74.870  49.580  56.750  1.00  0.00            
ATOM    626  HA  PRO B  53      74.790  50.360  57.510  1.00  0.00            
ATOM    627  C   PRO B  53      75.730  50.040  55.590  1.00  0.00            
ATOM    628  O   PRO B  53      75.860  49.370  54.610  1.00  0.00            
ATOM    629  N   GLY B  54      76.410  51.160  55.810  1.00  0.00            
ATOM    630  H   GLY B  54      76.350  51.620  56.700  1.00  0.00            
ATOM    631  CA  GLY B  54      77.280  51.810  54.830  1.00  0.00            
ATOM    632  HA1 GLY B  54      77.320  52.850  55.180  1.00  0.00            
ATOM    633  HA2 GLY B  54      76.770  51.830  53.870  1.00  0.00            
ATOM    634  C   GLY B  54      78.610  51.160  54.630  1.00  0.00            
ATOM    635  O   GLY B  54      79.140  50.570  55.610  1.00  0.00            
ATOM    636  N   PRO B  55      79.090  50.910  53.360  1.00  0.00            
ATOM    637  CD  PRO B  55      78.370  51.250  52.160  1.00  0.00            
ATOM    638  HD1 PRO B  55      78.010  52.280  52.230  1.00  0.00            
ATOM    639  HD2 PRO B  55      77.540  50.580  51.940  1.00  0.00            
ATOM    640  CG  PRO B  55      79.440  51.170  51.080  1.00  0.00            
ATOM    641  HG1 PRO B  55      79.930  52.140  50.990  1.00  0.00            
ATOM    642  HG2 PRO B  55      79.040  50.940  50.090  1.00  0.00            
ATOM    643  CB  PRO B  55      80.320  50.030  51.570  1.00  0.00            
ATOM    644  HB1 PRO B  55      81.380  50.170  51.390  1.00  0.00            
ATOM    645  HB2 PRO B  55      80.090  49.070  51.110  1.00  0.00            
ATOM    646  CA  PRO B  55      80.230  50.100  53.120  1.00  0.00            
ATOM    647  HA  PRO B  55      80.020  49.100  53.500  1.00  0.00            
ATOM    648  C   PRO B  55      81.620  50.460  53.740  1.00  0.00            
ATOM    649  O   PRO B  55      81.890  51.620  53.960  1.00  0.00            
ATOM    650  N   PRO B  56      82.580  49.470  53.930  1.00  0.00            
ATOM    651  CD  PRO B  56      82.380  48.050  54.030  1.00  0.00            
ATOM    652  HD1 PRO B  56      81.960  47.590  53.140  1.00  0.00            
ATOM    653  HD2 PRO B  56      81.940  47.740  54.980  1.00  0.00            
ATOM    654  CG  PRO B  56      83.790  47.430  54.090  1.00  0.00            
ATOM    655  HG1 PRO B  56      84.080  47.130  53.080  1.00  0.00            
ATOM    656  HG2 PRO B  56      83.770  46.480  54.620  1.00  0.00            
ATOM    657  CB  PRO B  56      84.690  48.530  54.640  1.00  0.00            
ATOM    658  HB1 PRO B  56      85.680  48.560  54.200  1.00  0.00            
ATOM    659  HB2 PRO B  56      84.830  48.380  55.710  1.00  0.00            
ATOM    660  CA  PRO B  56      83.880  49.810  54.410  1.00  0.00            
ATOM    661  HA  PRO B  56      83.820  50.340  55.360  1.00  0.00            
ATOM    662  C   PRO B  56      84.640  50.660  53.320  1.00  0.00            
ATOM    663  O   PRO B  56      84.400  50.550  52.110  1.00  0.00            
ATOM    664  N   GLY B  57      85.450  51.590  53.860  1.00  0.00            
ATOM    665  H   GLY B  57      85.420  51.730  54.860  1.00  0.00            
ATOM    666  CA  GLY B  57      86.090  52.630  53.020  1.00  0.00            
ATOM    667  HA1 GLY B  57      86.490  53.410  53.670  1.00  0.00            
ATOM    668  HA2 GLY B  57      85.360  53.140  52.390  1.00  0.00            
ATOM    669  C   GLY B  57      87.210  52.130  52.060  1.00  0.00            
ATOM    670  O   GLY B  57      87.730  51.030  52.310  1.00  0.00            
ATOM    671  N   PRO B  58      87.440  52.790  50.910  1.00  0.00            
ATOM    672  CD  PRO B  58      86.690  53.860  50.270  1.00  0.00            
ATOM    673  HD1 PRO B  58      86.880  54.810  50.760  1.00  0.00            
ATOM    674  HD2 PRO B  58      85.650  53.550  50.200  1.00  0.00            
ATOM    675  CG  PRO B  58      87.150  53.890  48.800  1.00  0.00            
ATOM    676  HG1 PRO B  58      86.860  54.840  48.360  1.00  0.00            
ATOM    677  HG2 PRO B  58      86.580  53.110  48.300  1.00  0.00            
ATOM    678  CB  PRO B  58      88.590  53.410  48.840  1.00  0.00            
ATOM    679  HB1 PRO B  58      89.350  54.170  49.020  1.00  0.00            
ATOM    680  HB2 PRO B  58      88.690  52.900  47.880  1.00  0.00            
ATOM    681  CA  PRO B  58      88.590  52.390  50.030  1.00  0.00            
ATOM    682  HA  PRO B  58      88.560  51.370  49.660  1.00  0.00            
ATOM    683  C   PRO B  58      89.890  52.420  50.830  1.00  0.00            
ATOM    684  O   PRO B  58      90.030  53.180  51.760  1.00  0.00            
ATOM    685  N   PRO B  59      90.940  51.620  50.380  1.00  0.00            
ATOM    686  CD  PRO B  59      90.930  50.820  49.090  1.00  0.00            
ATOM    687  HD1 PRO B  59      90.820  51.390  48.160  1.00  0.00            
ATOM    688  HD2 PRO B  59      90.220  49.990  49.110  1.00  0.00            
ATOM    689  CG  PRO B  59      92.380  50.370  49.110  1.00  0.00            
ATOM    690  HG1 PRO B  59      93.060  51.100  48.660  1.00  0.00            
ATOM    691  HG2 PRO B  59      92.490  49.380  48.660  1.00  0.00            
ATOM    692  CB  PRO B  59      92.720  50.180  50.560  1.00  0.00            
ATOM    693  HB1 PRO B  59      93.800  50.070  50.660  1.00  0.00            
ATOM    694  HB2 PRO B  59      92.150  49.320  50.920  1.00  0.00            
ATOM    695  CA  PRO B  59      92.160  51.510  51.150  1.00  0.00            
ATOM    696  HA  PRO B  59      92.100  51.450  52.230  1.00  0.00            
ATOM    697  C   PRO B  59      93.190  52.600  50.890  1.00  0.00            
ATOM    698  O   PRO B  59      93.010  53.410  49.930  1.00  0.00            
ATOM    699  N   GLY B  60      94.250  52.670  51.620  1.00  0.00            
ATOM    700  H   GLY B  60      94.430  52.010  52.370  1.00  0.00            
ATOM    701  CA  GLY B  60      95.370  53.610  51.390  1.00  0.00            
ATOM    702  HA1 GLY B  60      95.070  54.630  51.610  1.00  0.00            
ATOM    703  HA2 GLY B  60      95.670  53.530  50.350  1.00  0.00            
ATOM    704  C   GLY B  60      96.630  53.310  52.130  1.00  0.00            
ATOM    705  OC1 GLY B  60      97.010  54.060  53.080  1.00  0.00            
ATOM    706  OC2 GLY B  60      97.290  52.370  51.760  1.00  0.00            
ATOM    707  N   PRO C  61      12.330  56.820  52.920  1.00  0.00            
ATOM    708  H1  PRO C  61      12.630  55.850  52.900  1.00  0.00            
ATOM    709  H2  PRO C  61      12.090  57.170  52.010  1.00  0.00            
ATOM    710  CD  PRO C  61      11.220  57.030  53.840  1.00  0.00            
ATOM    711  HD1 PRO C  61      10.470  56.240  53.910  1.00  0.00            
ATOM    712  HD2 PRO C  61      10.700  57.910  53.470  1.00  0.00            
ATOM    713  CG  PRO C  61      11.790  57.460  55.210  1.00  0.00            
ATOM    714  HG1 PRO C  61      11.500  56.890  56.090  1.00  0.00            
ATOM    715  HG2 PRO C  61      11.540  58.490  55.500  1.00  0.00            
ATOM    716  CB  PRO C  61      13.240  57.360  55.030  1.00  0.00            
ATOM    717  HB1 PRO C  61      13.530  56.360  55.360  1.00  0.00            
ATOM    718  HB2 PRO C  61      13.830  57.980  55.710  1.00  0.00            
ATOM    719  CA  PRO C  61      13.400  57.590  53.550  1.00  0.00            
ATOM    720  HA  PRO C  61      13.250  58.650  53.320  1.00  0.00            
ATOM    721  C   PRO C  61      14.790  57.220  53.000  1.00  0.00            
ATOM    722  O   PRO C  61      14.830  56.160  52.440  1.00  0.00            
ATOM    723  N   PRO C  62      15.840  58.070  53.180  1.00  0.00            
ATOM    724  CD  PRO C  62      15.680  59.420  53.490  1.00  0.00            
ATOM    725  HD1 PRO C  62      15.450  59.680  54.530  1.00  0.00            
ATOM    726  HD2 PRO C  62      14.840  59.750  52.890  1.00  0.00            
ATOM    727  CG  PRO C  62      17.020  60.060  53.040  1.00  0.00            
ATOM    728  HG1 PRO C  62      17.300  60.960  53.580  1.00  0.00            
ATOM    729  HG2 PRO C  62      16.870  60.360  52.000  1.00  0.00            
ATOM    730  CB  PRO C  62      17.950  58.870  53.310  1.00  0.00            
ATOM    731  HB1 PRO C  62      18.220  58.680  54.350  1.00  0.00            
ATOM    732  HB2 PRO C  62      18.930  58.860  52.840  1.00  0.00            
ATOM    733  CA  PRO C  62      17.190  57.780  52.750  1.00  0.00            
ATOM    734  HA  PRO C  62      17.200  57.820  51.660  1.00  0.00            
ATOM    735  C   PRO C  62      17.850  56.390  53.050  1.00  0.00            
ATOM    736  O   PRO C  62      17.680  55.860  54.170  1.00  0.00            
ATOM    737  N   GLY C  63      18.670  55.930  52.130  1.00  0.00            
ATOM    738  H   GLY C  63      18.560  56.350  51.220  1.00  0.00            
ATOM    739  CA  GLY C  63      19.500  54.680  52.230  1.00  0.00            
ATOM    740  HA1 GLY C  63      20.050  54.700  51.300  1.00  0.00            
ATOM    741  HA2 GLY C  63      18.800  53.840  52.240  1.00  0.00            
ATOM    742  C   GLY C  63      20.430  54.740  53.420  1.00  0.00            
ATOM    743  O   GLY C  63      20.860  55.800  53.770  1.00  0.00            
ATOM    744  N   PRO C  64      20.980  53.590  53.870  1.00  0.00            
ATOM    745  CD  PRO C  64      20.550  52.270  53.530  1.00  0.00            
ATOM    746  HD1 PRO C  64      20.680  52.110  52.460  1.00  0.00            
ATOM    747  HD2 PRO C  64      19.500  52.070  53.750  1.00  0.00            
ATOM    748  CG  PRO C  64      21.400  51.330  54.350  1.00  0.00            
ATOM    749  HG1 PRO C  64      22.260  51.040  53.760  1.00  0.00            
ATOM    750  HG2 PRO C  64      20.930  50.410  54.710  1.00  0.00            
ATOM    751  CB  PRO C  64      21.820  52.170  55.480  1.00  0.00            
ATOM    752  HB1 PRO C  64      22.630  51.680  56.020  1.00  0.00            
ATOM    753  HB2 PRO C  64      20.970  52.220  56.160  1.00  0.00            
ATOM    754  CA  PRO C  64      22.090  53.540  54.910  1.00  0.00            
ATOM    755  HA  PRO C  64      21.960  54.280  55.690  1.00  0.00            
ATOM    756  C   PRO C  64      23.530  53.690  54.340  1.00  0.00            
ATOM    757  O   PRO C  64      23.700  53.610  53.080  1.00  0.00            
ATOM    758  N   PRO C  65      24.540  54.030  55.160  1.00  0.00            
ATOM    759  CD  PRO C  65      24.530  54.420  56.620  1.00  0.00            
ATOM    760  HD1 PRO C  65      24.780  53.600  57.290  1.00  0.00            
ATOM    761  HD2 PRO C  65      23.690  54.980  57.050  1.00  0.00            
ATOM    762  CG  PRO C  65      25.640  55.500  56.800  1.00  0.00            
ATOM    763  HG1 PRO C  65      26.030  55.710  57.800  1.00  0.00            
ATOM    764  HG2 PRO C  65      25.260  56.420  56.370  1.00  0.00            
ATOM    765  CB  PRO C  65      26.770  54.890  55.970  1.00  0.00            
ATOM    766  HB1 PRO C  65      27.260  54.070  56.490  1.00  0.00            
ATOM    767  HB2 PRO C  65      27.540  55.630  55.750  1.00  0.00            
ATOM    768  CA  PRO C  65      25.930  54.440  54.730  1.00  0.00            
ATOM    769  HA  PRO C  65      25.870  55.320  54.090  1.00  0.00            
ATOM    770  C   PRO C  65      26.680  53.420  53.930  1.00  0.00            
ATOM    771  O   PRO C  65      26.530  52.270  54.340  1.00  0.00            
ATOM    772  N   GLY C  66      27.390  53.740  52.800  1.00  0.00            
ATOM    773  H   GLY C  66      27.540  54.710  52.540  1.00  0.00            
ATOM    774  CA  GLY C  66      27.960  52.700  51.910  1.00  0.00            
ATOM    775  HA1 GLY C  66      28.390  53.260  51.080  1.00  0.00            
ATOM    776  HA2 GLY C  66      27.140  52.150  51.460  1.00  0.00            
ATOM    777  C   GLY C  66      28.980  51.690  52.460  1.00  0.00            
ATOM    778  O   GLY C  66      29.490  51.980  53.550  1.00  0.00            
ATOM    779  N   PRO C  67      29.390  50.660  51.670  1.00  0.00            
ATOM    780  CD  PRO C  67      28.830  50.380  50.360  1.00  0.00            
ATOM    781  HD1 PRO C  67      29.060  51.210  49.700  1.00  0.00            
ATOM    782  HD2 PRO C  67      27.750  50.290  50.350  1.00  0.00            
ATOM    783  CG  PRO C  67      29.420  49.010  49.890  1.00  0.00            
ATOM    784  HG1 PRO C  67      29.620  48.850  48.830  1.00  0.00            
ATOM    785  HG2 PRO C  67      28.780  48.240  50.320  1.00  0.00            
ATOM    786  CB  PRO C  67      30.780  48.930  50.730  1.00  0.00            
ATOM    787  HB1 PRO C  67      31.520  49.470  50.140  1.00  0.00            
ATOM    788  HB2 PRO C  67      31.070  47.890  50.900  1.00  0.00            
ATOM    789  CA  PRO C  67      30.460  49.660  52.050  1.00  0.00            
ATOM    790  HA  PRO C  67      29.980  49.000  52.780  1.00  0.00            
ATOM    791  C   PRO C  67      31.740  50.340  52.510  1.00  0.00            
ATOM    792  O   PRO C  67      32.070  51.360  51.860  1.00  0.00            
ATOM    793  N   PRO C  68      32.460  49.840  53.500  1.00  0.00            
ATOM    794  CD  PRO C  68      32.030  48.850  54.500  1.00  0.00            
ATOM    795  HD1 PRO C  68      32.280  47.860  54.130  1.00  0.00            
ATOM    796  HD2 PRO C  68      30.990  49.020  54.770  1.00  0.00            
ATOM    797  CG  PRO C  68      32.890  49.160  55.770  1.00  0.00            
ATOM    798  HG1 PRO C  68      32.960  48.310  56.450  1.00  0.00            
ATOM    799  HG2 PRO C  68      32.450  49.990  56.320  1.00  0.00            
ATOM    800  CB  PRO C  68      34.210  49.540  55.160  1.00  0.00            
ATOM    801  HB1 PRO C  68      34.840  48.690  54.900  1.00  0.00            
ATOM    802  HB2 PRO C  68      34.820  50.120  55.850  1.00  0.00            
ATOM    803  CA  PRO C  68      33.820  50.240  53.830  1.00  0.00            
ATOM    804  HA  PRO C  68      33.770  51.310  54.030  1.00  0.00            
ATOM    805  C   PRO C  68      34.770  49.920  52.700  1.00  0.00            
ATOM    806  O   PRO C  68      34.600  48.890  52.080  1.00  0.00            
ATOM    807  N   GLY C  69      35.750  50.790  52.400  1.00  0.00            
ATOM    808  H   GLY C  69      35.760  51.580  53.020  1.00  0.00            
ATOM    809  CA  GLY C  69      36.580  50.610  51.210  1.00  0.00            
ATOM    810  HA1 GLY C  69      36.900  51.600  50.880  1.00  0.00            
ATOM    811  HA2 GLY C  69      35.980  50.260  50.370  1.00  0.00            
ATOM    812  C   GLY C  69      37.910  49.870  51.300  1.00  0.00            
ATOM    813  O   GLY C  69      38.140  49.110  52.260  1.00  0.00            
ATOM    814  N   PRO C  70      38.830  50.050  50.290  1.00  0.00            
ATOM    815  CD  PRO C  70      38.560  50.760  49.010  1.00  0.00            
ATOM    816  HD1 PRO C  70      38.050  51.680  49.290  1.00  0.00            
ATOM    817  HD2 PRO C  70      37.830  50.150  48.470  1.00  0.00            
ATOM    818  CG  PRO C  70      39.950  50.830  48.340  1.00  0.00            
ATOM    819  HG1 PRO C  70      40.530  51.550  48.920  1.00  0.00            
ATOM    820  HG2 PRO C  70      39.890  51.060  47.280  1.00  0.00            
ATOM    821  CB  PRO C  70      40.510  49.460  48.680  1.00  0.00            
ATOM    822  HB1 PRO C  70      41.580  49.540  48.490  1.00  0.00            
ATOM    823  HB2 PRO C  70      39.960  48.640  48.220  1.00  0.00            
ATOM    824  CA  PRO C  70      40.120  49.370  50.140  1.00  0.00            
ATOM    825  HA  PRO C  70      39.950  48.310  50.350  1.00  0.00            
ATOM    826  C   PRO C  70      41.180  49.820  51.150  1.00  0.00            
ATOM    827  O   PRO C  70      41.150  50.920  51.690  1.00  0.00            
ATOM    828  N   PRO C  71      42.190  48.940  51.330  1.00  0.00            
ATOM    829  CD  PRO C  71      42.290  47.590  50.740  1.00  0.00            
ATOM    830  HD1 PRO C  71      42.490  47.690  49.670  1.00  0.00            
ATOM    831  HD2 PRO C  71      41.420  46.980  50.950  1.00  0.00            
ATOM    832  CG  PRO C  71      43.440  46.910  51.420  1.00  0.00            
ATOM    833  HG1 PRO C  71      43.910  46.080  50.890  1.00  0.00            
ATOM    834  HG2 PRO C  71      43.050  46.520  52.360  1.00  0.00            
ATOM    835  CB  PRO C  71      44.360  48.040  51.780  1.00  0.00            
ATOM    836  HB1 PRO C  71      44.880  48.260  50.840  1.00  0.00            
ATOM    837  HB2 PRO C  71      45.010  47.740  52.610  1.00  0.00            
ATOM    838  CA  PRO C  71      43.410  49.180  52.110  1.00  0.00            
ATOM    839  HA  PRO C  71      43.090  49.090  53.150  1.00  0.00            
ATOM    840  C   PRO C  71      44.090  50.560  51.900  1.00  0.00            
ATOM    841  O   PRO C  71      44.140  51.080  50.780  1.00  0.00            
ATOM    842  N   GLY C  72      44.650  51.130  52.980  1.00  0.00            
ATOM    843  H   GLY C  72      44.680  50.480  53.750  1.00  0.00            
ATOM    844  CA  GLY C  72      45.550  52.240  52.830  1.00  0.00            
ATOM    845  HA1 GLY C  72      45.730  52.550  53.860  1.00  0.00            
ATOM    846  HA2 GLY C  72      45.060  53.020  52.250  1.00  0.00            
ATOM    847  C   GLY C  72      46.960  51.960  52.260  1.00  0.00            
ATOM    848  O   GLY C  72      47.390  50.790  52.230  1.00  0.00            
ATOM    849  N   PRO C  73      47.670  52.950  51.730  1.00  0.00            
ATOM    850  CD  PRO C  73      47.300  54.420  51.560  1.00  0.00            
ATOM    851  HD1 PRO C  73      47.020  54.840  52.530  1.00  0.00            
ATOM    852  HD2 PRO C  73      46.460  54.600  50.880  1.00  0.00            
ATOM    853  CG  PRO C  73      48.520  55.050  50.980  1.00  0.00            
ATOM    854  HG1 PRO C  73      49.140  55.250  51.860  1.00  0.00            
ATOM    855  HG2 PRO C  73      48.270  55.930  50.400  1.00  0.00            
ATOM    856  CB  PRO C  73      49.170  53.960  50.100  1.00  0.00            
ATOM    857  HB1 PRO C  73      50.240  54.130  50.010  1.00  0.00            
ATOM    858  HB2 PRO C  73      48.660  53.840  49.140  1.00  0.00            
ATOM    859  CA  PRO C  73      48.930  52.700  50.980  1.00  0.00            
ATOM    860  HA  PRO C  73      48.710  51.800  50.400  1.00  0.00            
ATOM    861  C   PRO C  73      50.040  52.310  51.920  1.00  0.00            
ATOM    862  O   PRO C  73      49.910  52.520  53.160  1.00  0.00            
ATOM    863  N   PRO C  74      51.170  51.780  51.410  1.00  0.00            
ATOM    864  CD  PRO C  74      51.360  51.380  50.080  1.00  0.00            
ATOM    865  HD1 PRO C  74      51.400  52.280  49.460  1.00  0.00            
ATOM    866  HD2 PRO C  74      50.480  50.850  49.700  1.00  0.00            
ATOM    867  CG  PRO C  74      52.700  50.570  50.060  1.00  0.00            
ATOM    868  HG1 PRO C  74      53.150  50.490  49.070  1.00  0.00            
ATOM    869  HG2 PRO C  74      52.570  49.580  50.500  1.00  0.00            
ATOM    870  CB  PRO C  74      53.480  51.380  51.070  1.00  0.00            
ATOM    871  HB1 PRO C  74      53.900  52.290  50.650  1.00  0.00            
ATOM    872  HB2 PRO C  74      54.270  50.730  51.470  1.00  0.00            
ATOM    873  CA  PRO C  74      52.480  51.690  52.100  1.00  0.00            
ATOM    874  HA  PRO C  74      52.460  50.780  52.700  1.00  0.00            
ATOM    875  C   PRO C  74      52.900  52.970  52.850  1.00  0.00            
ATOM    876  O   PRO C  74      52.640  54.060  52.400  1.00  0.00            
ATOM    877  N   GLY C  75      53.450  52.840  54.070  1.00  0.00            
ATOM    878  H   GLY C  75      53.340  51.970  54.570  1.00  0.00            
ATOM    879  CA  GLY C  75      54.120  53.910  54.740  1.00  0.00            
ATOM    880  HA1 GLY C  75      54.380  53.440  55.690  1.00  0.00            
ATOM    881  HA2 GLY C  75      53.370  54.700  54.860  1.00  0.00            
ATOM    882  C   GLY C  75      55.440  54.420  54.090  1.00  0.00            
ATOM    883  O   GLY C  75      55.810  53.980  52.990  1.00  0.00            
ATOM    884  N   PRO C  76      56.070  55.410  54.710  1.00  0.00            
ATOM    885  CD  PRO C  76      55.350  56.440  55.580  1.00  0.00            
ATOM    886  HD1 PRO C  76      55.810  56.360  56.570  1.00  0.00            
ATOM    887  HD2 PRO C  76      54.270  56.350  55.490  1.00  0.00            
ATOM    888  CG  PRO C  76      55.870  57.750  54.960  1.00  0.00            
ATOM    889  HG1 PRO C  76      55.730  58.530  55.710  1.00  0.00            
ATOM    890  HG2 PRO C  76      55.350  57.950  54.020  1.00  0.00            
ATOM    891  CB  PRO C  76      57.350  57.510  54.830  1.00  0.00            
ATOM    892  HB1 PRO C  76      57.870  57.450  55.780  1.00  0.00            
ATOM    893  HB2 PRO C  76      57.760  58.350  54.250  1.00  0.00            
ATOM    894  CA  PRO C  76      57.220  56.170  54.040  1.00  0.00            
ATOM    895  HA  PRO C  76      57.020  56.390  52.990  1.00  0.00            
ATOM    896  C   PRO C  76      58.570  55.380  54.050  1.00  0.00            
ATOM    897  O   PRO C  76      58.730  54.530  54.940  1.00  0.00            
ATOM    898  N   PRO C  77      59.560  55.630  53.110  1.00  0.00            
ATOM    899  CD  PRO C  77      59.690  56.680  52.090  1.00  0.00            
ATOM    900  HD1 PRO C  77      59.280  57.610  52.470  1.00  0.00            
ATOM    901  HD2 PRO C  77      59.110  56.400  51.210  1.00  0.00            
ATOM    902  CG  PRO C  77      61.180  56.750  51.810  1.00  0.00            
ATOM    903  HG1 PRO C  77      61.780  57.400  52.450  1.00  0.00            
ATOM    904  HG2 PRO C  77      61.440  57.110  50.810  1.00  0.00            
ATOM    905  CB  PRO C  77      61.710  55.330  52.040  1.00  0.00            
ATOM    906  HB1 PRO C  77      62.750  55.340  52.350  1.00  0.00            
ATOM    907  HB2 PRO C  77      61.470  54.720  51.170  1.00  0.00            
ATOM    908  CA  PRO C  77      60.820  54.890  53.210  1.00  0.00            
ATOM    909  HA  PRO C  77      60.590  53.830  53.120  1.00  0.00            
ATOM    910  C   PRO C  77      61.500  55.200  54.570  1.00  0.00            
ATOM    911  O   PRO C  77      61.500  56.320  55.080  1.00  0.00            
ATOM    912  N   GLY C  78      62.120  54.190  55.190  1.00  0.00            
ATOM    913  H   GLY C  78      62.030  53.270  54.800  1.00  0.00            
ATOM    914  CA  GLY C  78      62.570  54.250  56.610  1.00  0.00            
ATOM    915  HA1 GLY C  78      62.830  53.260  56.980  1.00  0.00            
ATOM    916  HA2 GLY C  78      61.770  54.760  57.150  1.00  0.00            
ATOM    917  C   GLY C  78      63.830  55.160  56.820  1.00  0.00            
ATOM    918  O   GLY C  78      64.320  55.810  55.890  1.00  0.00            
ATOM    919  N   PRO C  79      64.380  55.210  58.080  1.00  0.00            
ATOM    920  CD  PRO C  79      63.990  54.480  59.290  1.00  0.00            
ATOM    921  HD1 PRO C  79      63.880  53.410  59.100  1.00  0.00            
ATOM    922  HD2 PRO C  79      63.050  54.890  59.670  1.00  0.00            
ATOM    923  CG  PRO C  79      65.040  54.710  60.350  1.00  0.00            
ATOM    924  HG1 PRO C  79      65.810  53.950  60.310  1.00  0.00            
ATOM    925  HG2 PRO C  79      64.630  54.850  61.350  1.00  0.00            
ATOM    926  CB  PRO C  79      65.610  56.050  59.940  1.00  0.00            
ATOM    927  HB1 PRO C  79      66.630  56.200  60.290  1.00  0.00            
ATOM    928  HB2 PRO C  79      65.020  56.810  60.440  1.00  0.00            
ATOM    929  CA  PRO C  79      65.560  56.060  58.370  1.00  0.00            
ATOM    930  HA  PRO C  79      65.420  57.100  58.050  1.00  0.00            
ATOM    931  C   PRO C  79      66.830  55.450  57.850  1.00  0.00            
ATOM    932  O   PRO C  79      66.870  54.250  57.730  1.00  0.00            
ATOM    933  N   PRO C  80      67.900  56.250  57.520  1.00  0.00            
ATOM    934  CD  PRO C  80      67.980  57.700  57.520  1.00  0.00            
ATOM    935  HD1 PRO C  80      68.670  57.960  58.320  1.00  0.00            
ATOM    936  HD2 PRO C  80      66.980  58.120  57.560  1.00  0.00            
ATOM    937  CG  PRO C  80      68.760  57.960  56.240  1.00  0.00            
ATOM    938  HG1 PRO C  80      69.190  58.960  56.230  1.00  0.00            
ATOM    939  HG2 PRO C  80      68.150  57.780  55.360  1.00  0.00            
ATOM    940  CB  PRO C  80      69.850  56.860  56.310  1.00  0.00            
ATOM    941  HB1 PRO C  80      70.680  57.120  56.970  1.00  0.00            
ATOM    942  HB2 PRO C  80      70.200  56.550  55.320  1.00  0.00            
ATOM    943  CA  PRO C  80      69.030  55.670  56.770  1.00  0.00            
ATOM    944  HA  PRO C  80      68.650  55.160  55.890  1.00  0.00            
ATOM    945  C   PRO C  80      69.930  54.720  57.590  1.00  0.00            
ATOM    946  O   PRO C  80      69.780  54.580  58.770  1.00  0.00            
ATOM    947  N   GLY C  81      70.890  54.190  56.890  1.00  0.00            
ATOM    948  H   GLY C  81      70.780  54.310  55.890  1.00  0.00            
ATOM    949  CA  GLY C  81      71.880  53.290  57.480  1.00  0.00            
ATOM    950  HA1 GLY C  81      72.310  52.720  56.660  1.00  0.00            
ATOM    951  HA2 GLY C  81      71.500  52.560  58.200  1.00  0.00            
ATOM    952  C   GLY C  81      73.090  53.930  58.170  1.00  0.00            
ATOM    953  O   GLY C  81      73.420  55.110  57.950  1.00  0.00            
ATOM    954  N   PRO C  82      73.840  53.220  59.020  1.00  0.00            
ATOM    955  CD  PRO C  82      73.710  51.880  59.540  1.00  0.00            
ATOM    956  HD1 PRO C  82      73.510  51.170  58.750  1.00  0.00            
ATOM    957  HD2 PRO C  82      72.950  51.920  60.320  1.00  0.00            
ATOM    958  CG  PRO C  82      74.970  51.480  60.310  1.00  0.00            
ATOM    959  HG1 PRO C  82      75.790  51.190  59.650  1.00  0.00            
ATOM    960  HG2 PRO C  82      74.770  50.770  61.100  1.00  0.00            
ATOM    961  CB  PRO C  82      75.270  52.800  60.960  1.00  0.00            
ATOM    962  HB1 PRO C  82      76.270  52.870  61.390  1.00  0.00            
ATOM    963  HB2 PRO C  82      74.470  53.050  61.650  1.00  0.00            
ATOM    964  CA  PRO C  82      75.010  53.780  59.770  1.00  0.00            
ATOM    965  HA  PRO C  82      74.860  54.800  60.100  1.00  0.00            
ATOM    966  C   PRO C  82      76.180  53.990  58.780  1.00  0.00            
ATOM    967  O   PRO C  82      76.360  53.150  57.880  1.00  0.00            
ATOM    968  N   PRO C  83      77.070  55.020  58.950  1.00  0.00            
ATOM    969  CD  PRO C  83      77.060  56.160  59.870  1.00  0.00            
ATOM    970  HD1 PRO C  83      76.770  55.900  60.890  1.00  0.00            
ATOM    971  HD2 PRO C  83      76.360  56.910  59.490  1.00  0.00            
ATOM    972  CG  PRO C  83      78.520  56.630  59.970  1.00  0.00            
ATOM    973  HG1 PRO C  83      79.050  55.860  60.530  1.00  0.00            
ATOM    974  HG2 PRO C  83      78.580  57.620  60.430  1.00  0.00            
ATOM    975  CB  PRO C  83      78.810  56.530  58.430  1.00  0.00            
ATOM    976  HB1 PRO C  83      79.890  56.620  58.320  1.00  0.00            
ATOM    977  HB2 PRO C  83      78.350  57.350  57.880  1.00  0.00            
ATOM    978  CA  PRO C  83      78.210  55.160  58.050  1.00  0.00            
ATOM    979  HA  PRO C  83      77.880  55.150  57.020  1.00  0.00            
ATOM    980  C   PRO C  83      79.230  54.080  58.300  1.00  0.00            
ATOM    981  O   PRO C  83      79.300  53.480  59.340  1.00  0.00            
ATOM    982  N   GLY C  84      79.940  53.720  57.210  1.00  0.00            
ATOM    983  H   GLY C  84      79.750  54.200  56.340  1.00  0.00            
ATOM    984  CA  GLY C  84      80.880  52.530  57.260  1.00  0.00            
ATOM    985  HA1 GLY C  84      81.200  52.330  56.240  1.00  0.00            
ATOM    986  HA2 GLY C  84      80.400  51.620  57.600  1.00  0.00            
ATOM    987  C   GLY C  84      82.120  52.740  58.160  1.00  0.00            
ATOM    988  O   GLY C  84      82.590  53.860  58.400  1.00  0.00            
ATOM    989  N   PRO C  85      82.710  51.600  58.560  1.00  0.00            
ATOM    990  CD  PRO C  85      82.220  50.250  58.370  1.00  0.00            
ATOM    991  HD1 PRO C  85      81.920  50.150  57.330  1.00  0.00            
ATOM    992  HD2 PRO C  85      81.480  50.010  59.130  1.00  0.00            
ATOM    993  CG  PRO C  85      83.460  49.320  58.580  1.00  0.00            
ATOM    994  HG1 PRO C  85      84.060  49.140  57.690  1.00  0.00            
ATOM    995  HG2 PRO C  85      83.220  48.340  58.990  1.00  0.00            
ATOM    996  CB  PRO C  85      84.310  50.040  59.560  1.00  0.00            
ATOM    997  HB1 PRO C  85      85.340  49.690  59.590  1.00  0.00            
ATOM    998  HB2 PRO C  85      83.810  50.030  60.530  1.00  0.00            
ATOM    999  CA  PRO C  85      84.100  51.550  59.160  1.00  0.00            
ATOM   1000  HA  PRO C  85      84.260  52.230  59.990  1.00  0.00            
ATOM   1001  C   PRO C  85      85.180  52.040  58.170  1.00  0.00            
ATOM   1002  O   PRO C  85      84.890  52.110  57.020  1.00  0.00            
ATOM   1003  N   PRO C  86      86.390  52.260  58.690  1.00  0.00            
ATOM   1004  CD  PRO C  86      86.790  52.340  60.170  1.00  0.00            
ATOM   1005  HD1 PRO C  86      86.870  51.400  60.700  1.00  0.00            
ATOM   1006  HD2 PRO C  86      86.110  52.970  60.730  1.00  0.00            
ATOM   1007  CG  PRO C  86      88.220  52.890  60.150  1.00  0.00            
ATOM   1008  HG1 PRO C  86      88.930  52.060  60.080  1.00  0.00            
ATOM   1009  HG2 PRO C  86      88.440  53.460  61.050  1.00  0.00            
ATOM   1010  CB  PRO C  86      88.320  53.770  58.920  1.00  0.00            
ATOM   1011  HB1 PRO C  86      89.340  53.720  58.530  1.00  0.00            
ATOM   1012  HB2 PRO C  86      87.960  54.780  59.090  1.00  0.00            
ATOM   1013  CA  PRO C  86      87.380  53.030  57.950  1.00  0.00            
ATOM   1014  HA  PRO C  86      86.890  53.850  57.420  1.00  0.00            
ATOM   1015  C   PRO C  86      88.090  52.040  57.000  1.00  0.00            
ATOM   1016  O   PRO C  86      88.440  50.880  57.380  1.00  0.00            
ATOM   1017  N   GLY C  87      88.480  52.510  55.840  1.00  0.00            
ATOM   1018  H   GLY C  87      88.290  53.490  55.680  1.00  0.00            
ATOM   1019  CA  GLY C  87      89.450  51.840  54.930  1.00  0.00            
ATOM   1020  HA1 GLY C  87      89.640  52.570  54.140  1.00  0.00            
ATOM   1021  HA2 GLY C  87      88.920  50.990  54.500  1.00  0.00            
ATOM   1022  C   GLY C  87      90.740  51.350  55.740  1.00  0.00            
ATOM   1023  O   GLY C  87      91.150  52.040  56.640  1.00  0.00            
ATOM   1024  N   PRO C  88      91.380  50.260  55.400  1.00  0.00            
ATOM   1025  CD  PRO C  88      91.040  49.370  54.350  1.00  0.00            
ATOM   1026  HD1 PRO C  88      90.620  49.950  53.530  1.00  0.00            
ATOM   1027  HD2 PRO C  88      90.370  48.600  54.730  1.00  0.00            
ATOM   1028  CG  PRO C  88      92.390  48.680  53.970  1.00  0.00            
ATOM   1029  HG1 PRO C  88      92.940  49.310  53.280  1.00  0.00            
ATOM   1030  HG2 PRO C  88      92.350  47.670  53.560  1.00  0.00            
ATOM   1031  CB  PRO C  88      93.040  48.600  55.350  1.00  0.00            
ATOM   1032  HB1 PRO C  88      94.120  48.500  55.180  1.00  0.00            
ATOM   1033  HB2 PRO C  88      92.750  47.790  56.010  1.00  0.00            
ATOM   1034  CA  PRO C  88      92.710  49.940  55.940  1.00  0.00            
ATOM   1035  HA  PRO C  88      92.630  49.800  57.020  1.00  0.00            
ATOM   1036  C   PRO C  88      93.800  51.060  55.460  1.00  0.00            
ATOM   1037  O   PRO C  88      93.960  51.330  54.290  1.00  0.00            
ATOM   1038  N   PRO C  89      94.560  51.580  56.400  1.00  0.00            
ATOM   1039  CD  PRO C  89      94.570  51.350  57.860  1.00  0.00            
ATOM   1040  HD1 PRO C  89      94.670  50.280  58.050  1.00  0.00            
ATOM   1041  HD2 PRO C  89      93.650  51.710  58.320  1.00  0.00            
ATOM   1042  CG  PRO C  89      95.770  52.120  58.400  1.00  0.00            
ATOM   1043  HG1 PRO C  89      96.580  51.410  58.250  1.00  0.00            
ATOM   1044  HG2 PRO C  89      95.640  52.350  59.460  1.00  0.00            
ATOM   1045  CB  PRO C  89      95.900  53.280  57.400  1.00  0.00            
ATOM   1046  HB1 PRO C  89      96.880  53.750  57.300  1.00  0.00            
ATOM   1047  HB2 PRO C  89      95.220  54.120  57.530  1.00  0.00            
ATOM   1048  CA  PRO C  89      95.570  52.550  56.130  1.00  0.00            
ATOM   1049  HA  PRO C  89      95.320  53.280  55.360  1.00  0.00            
ATOM   1050  C   PRO C  89      96.910  51.800  55.760  1.00  0.00            
ATOM   1051  O   PRO C  89      96.900  50.540  55.790  1.00  0.00            
ATOM   1052  N   GLY C  90      97.990  52.400  55.300  1.00  0.00            
ATOM   1053  H   GLY C  90      97.980  53.400  55.250  1.00  0.00            
ATOM   1054  CA  GLY C  90      99.300  51.770  55.130  1.00  0.00            
ATOM   1055  HA1 GLY C  90      99.290  51.110  54.260  1.00  0.00            
ATOM   1056  HA2 GLY C  90      99.630  51.200  55.990  1.00  0.00            
ATOM   1057  C   GLY C  90     100.570  52.640  55.000  1.00  0.00            
ATOM   1058  OC1 GLY C  90     100.990  52.790  53.830  1.00  0.00            
ATOM   1059  OC2 GLY C  90     100.930  53.320  55.990  1.00  0.00            
END
