# Supplementary material for: A solution structure analysis reveals a bent collagen triple helix in the complement activation recognition molecule mannan-binding lectin
Source: J Biol Chem. 2022 Dec 15;299(2):102799. doi: 10.1016/j.jbc.2022.102799 (PMC9898670; doi:10.1016/j.jbc.2022.102799)
Supplement: top10-ppg10 [file mmc9.zip › 7-PPG10-unbloc_3672.pdb]

CRYST1  106.870  106.870  106.870  90.00  90.00  90.00 P 1           1
ATOM      1  N   PRO A   1       8.500  53.900  50.720  1.00  0.00            
ATOM      2  H1  PRO A   1       8.380  54.900  50.590  1.00  0.00            
ATOM      3  H2  PRO A   1       8.350  53.590  51.670  1.00  0.00            
ATOM      4  CD  PRO A   1       7.840  53.190  49.590  1.00  0.00            
ATOM      5  HD1 PRO A   1       6.810  53.540  49.520  1.00  0.00            
ATOM      6  HD2 PRO A   1       7.770  52.130  49.820  1.00  0.00            
ATOM      7  CG  PRO A   1       8.670  53.430  48.300  1.00  0.00            
ATOM      8  HG1 PRO A   1       8.140  53.940  47.500  1.00  0.00            
ATOM      9  HG2 PRO A   1       8.860  52.430  47.930  1.00  0.00            
ATOM     10  CB  PRO A   1       9.900  54.200  48.760  1.00  0.00            
ATOM     11  HB1 PRO A   1       9.860  55.280  48.610  1.00  0.00            
ATOM     12  HB2 PRO A   1      10.780  53.850  48.220  1.00  0.00            
ATOM     13  CA  PRO A   1       9.900  53.760  50.270  1.00  0.00            
ATOM     14  HA  PRO A   1      10.160  52.700  50.350  1.00  0.00            
ATOM     15  C   PRO A   1      10.940  54.480  51.170  1.00  0.00            
ATOM     16  O   PRO A   1      10.550  55.360  51.880  1.00  0.00            
ATOM     17  N   PRO A   2      12.190  54.080  51.120  1.00  0.00            
ATOM     18  CD  PRO A   2      12.700  52.760  50.700  1.00  0.00            
ATOM     19  HD1 PRO A   2      13.170  52.870  49.730  1.00  0.00            
ATOM     20  HD2 PRO A   2      11.910  52.020  50.540  1.00  0.00            
ATOM     21  CG  PRO A   2      13.750  52.370  51.750  1.00  0.00            
ATOM     22  HG1 PRO A   2      14.430  51.640  51.310  1.00  0.00            
ATOM     23  HG2 PRO A   2      13.370  52.050  52.730  1.00  0.00            
ATOM     24  CB  PRO A   2      14.410  53.770  51.890  1.00  0.00            
ATOM     25  HB1 PRO A   2      15.100  53.930  51.070  1.00  0.00            
ATOM     26  HB2 PRO A   2      14.920  53.810  52.850  1.00  0.00            
ATOM     27  CA  PRO A   2      13.220  54.760  51.910  1.00  0.00            
ATOM     28  HA  PRO A   2      12.850  54.760  52.940  1.00  0.00            
ATOM     29  C   PRO A   2      13.570  56.110  51.460  1.00  0.00            
ATOM     30  O   PRO A   2      13.730  56.410  50.240  1.00  0.00            
ATOM     31  N   GLY A   3      13.830  56.970  52.350  1.00  0.00            
ATOM     32  H   GLY A   3      14.080  56.620  53.260  1.00  0.00            
ATOM     33  CA  GLY A   3      14.220  58.420  52.140  1.00  0.00            
ATOM     34  HA1 GLY A   3      14.030  58.940  53.080  1.00  0.00            
ATOM     35  HA2 GLY A   3      13.450  58.760  51.440  1.00  0.00            
ATOM     36  C   GLY A   3      15.670  58.700  51.620  1.00  0.00            
ATOM     37  O   GLY A   3      16.320  57.740  51.150  1.00  0.00            
ATOM     38  N   PRO A   4      16.190  59.950  51.520  1.00  0.00            
ATOM     39  CD  PRO A   4      15.520  61.270  51.810  1.00  0.00            
ATOM     40  HD1 PRO A   4      15.700  61.620  52.820  1.00  0.00            
ATOM     41  HD2 PRO A   4      14.440  61.190  51.690  1.00  0.00            
ATOM     42  CG  PRO A   4      16.060  62.180  50.730  1.00  0.00            
ATOM     43  HG1 PRO A   4      16.040  63.260  50.910  1.00  0.00            
ATOM     44  HG2 PRO A   4      15.620  61.910  49.770  1.00  0.00            
ATOM     45  CB  PRO A   4      17.480  61.770  50.780  1.00  0.00            
ATOM     46  HB1 PRO A   4      17.880  62.110  51.730  1.00  0.00            
ATOM     47  HB2 PRO A   4      17.990  62.220  49.930  1.00  0.00            
ATOM     48  CA  PRO A   4      17.450  60.260  50.870  1.00  0.00            
ATOM     49  HA  PRO A   4      17.390  59.990  49.810  1.00  0.00            
ATOM     50  C   PRO A   4      18.710  59.600  51.560  1.00  0.00            
ATOM     51  O   PRO A   4      18.680  59.290  52.790  1.00  0.00            
ATOM     52  N   PRO A   5      19.850  59.510  50.880  1.00  0.00            
ATOM     53  CD  PRO A   5      19.950  59.650  49.450  1.00  0.00            
ATOM     54  HD1 PRO A   5      19.380  60.470  49.010  1.00  0.00            
ATOM     55  HD2 PRO A   5      19.430  58.730  49.160  1.00  0.00            
ATOM     56  CG  PRO A   5      21.400  59.650  49.220  1.00  0.00            
ATOM     57  HG1 PRO A   5      21.730  60.690  49.260  1.00  0.00            
ATOM     58  HG2 PRO A   5      21.630  59.310  48.210  1.00  0.00            
ATOM     59  CB  PRO A   5      22.000  58.710  50.330  1.00  0.00            
ATOM     60  HB1 PRO A   5      23.040  58.950  50.580  1.00  0.00            
ATOM     61  HB2 PRO A   5      21.730  57.680  50.110  1.00  0.00            
ATOM     62  CA  PRO A   5      21.120  59.080  51.440  1.00  0.00            
ATOM     63  HA  PRO A   5      20.930  58.160  52.000  1.00  0.00            
ATOM     64  C   PRO A   5      21.500  60.180  52.440  1.00  0.00            
ATOM     65  O   PRO A   5      21.420  61.400  52.120  1.00  0.00            
ATOM     66  N   GLY A   6      22.160  59.750  53.540  1.00  0.00            
ATOM     67  H   GLY A   6      22.090  58.760  53.730  1.00  0.00            
ATOM     68  CA  GLY A   6      23.070  60.620  54.320  1.00  0.00            
ATOM     69  HA1 GLY A   6      23.260  60.190  55.300  1.00  0.00            
ATOM     70  HA2 GLY A   6      22.620  61.570  54.620  1.00  0.00            
ATOM     71  C   GLY A   6      24.410  60.960  53.680  1.00  0.00            
ATOM     72  O   GLY A   6      24.760  60.390  52.630  1.00  0.00            
ATOM     73  N   PRO A   7      25.190  61.970  54.200  1.00  0.00            
ATOM     74  CD  PRO A   7      24.640  63.000  55.150  1.00  0.00            
ATOM     75  HD1 PRO A   7      24.500  62.580  56.150  1.00  0.00            
ATOM     76  HD2 PRO A   7      23.670  63.270  54.740  1.00  0.00            
ATOM     77  CG  PRO A   7      25.540  64.220  55.090  1.00  0.00            
ATOM     78  HG1 PRO A   7      25.480  64.730  56.050  1.00  0.00            
ATOM     79  HG2 PRO A   7      25.170  64.860  54.290  1.00  0.00            
ATOM     80  CB  PRO A   7      26.860  63.600  54.670  1.00  0.00            
ATOM     81  HB1 PRO A   7      27.340  63.290  55.600  1.00  0.00            
ATOM     82  HB2 PRO A   7      27.520  64.360  54.250  1.00  0.00            
ATOM     83  CA  PRO A   7      26.480  62.470  53.740  1.00  0.00            
ATOM     84  HA  PRO A   7      26.330  62.920  52.760  1.00  0.00            
ATOM     85  C   PRO A   7      27.500  61.260  53.830  1.00  0.00            
ATOM     86  O   PRO A   7      27.480  60.450  54.740  1.00  0.00            
ATOM     87  N   PRO A   8      28.390  61.170  52.850  1.00  0.00            
ATOM     88  CD  PRO A   8      28.500  62.100  51.740  1.00  0.00            
ATOM     89  HD1 PRO A   8      28.500  63.120  52.140  1.00  0.00            
ATOM     90  HD2 PRO A   8      27.690  61.940  51.030  1.00  0.00            
ATOM     91  CG  PRO A   8      29.900  61.840  51.070  1.00  0.00            
ATOM     92  HG1 PRO A   8      30.620  62.580  51.430  1.00  0.00            
ATOM     93  HG2 PRO A   8      29.950  61.790  49.980  1.00  0.00            
ATOM     94  CB  PRO A   8      30.220  60.430  51.580  1.00  0.00            
ATOM     95  HB1 PRO A   8      31.260  60.150  51.700  1.00  0.00            
ATOM     96  HB2 PRO A   8      29.680  59.820  50.850  1.00  0.00            
ATOM     97  CA  PRO A   8      29.510  60.260  52.940  1.00  0.00            
ATOM     98  HA  PRO A   8      29.250  59.200  52.950  1.00  0.00            
ATOM     99  C   PRO A   8      30.550  60.580  54.020  1.00  0.00            
ATOM    100  O   PRO A   8      30.870  61.740  54.330  1.00  0.00            
ATOM    101  N   GLY A   9      31.210  59.540  54.480  1.00  0.00            
ATOM    102  H   GLY A   9      30.940  58.660  54.060  1.00  0.00            
ATOM    103  CA  GLY A   9      32.060  59.410  55.700  1.00  0.00            
ATOM    104  HA1 GLY A   9      32.230  58.350  55.860  1.00  0.00            
ATOM    105  HA2 GLY A   9      31.490  59.850  56.520  1.00  0.00            
ATOM    106  C   GLY A   9      33.410  60.170  55.530  1.00  0.00            
ATOM    107  O   GLY A   9      33.860  60.360  54.410  1.00  0.00            
ATOM    108  N   PRO A  10      33.950  60.760  56.590  1.00  0.00            
ATOM    109  CD  PRO A  10      33.380  60.880  57.950  1.00  0.00            
ATOM    110  HD1 PRO A  10      33.030  59.860  58.140  1.00  0.00            
ATOM    111  HD2 PRO A  10      32.560  61.590  57.880  1.00  0.00            
ATOM    112  CG  PRO A  10      34.500  61.340  58.870  1.00  0.00            
ATOM    113  HG1 PRO A  10      35.100  60.500  59.210  1.00  0.00            
ATOM    114  HG2 PRO A  10      34.090  61.860  59.740  1.00  0.00            
ATOM    115  CB  PRO A  10      35.310  62.210  57.940  1.00  0.00            
ATOM    116  HB1 PRO A  10      36.370  62.270  58.180  1.00  0.00            
ATOM    117  HB2 PRO A  10      34.710  63.110  57.820  1.00  0.00            
ATOM    118  CA  PRO A  10      35.220  61.460  56.590  1.00  0.00            
ATOM    119  HA  PRO A  10      35.200  62.220  55.810  1.00  0.00            
ATOM    120  C   PRO A  10      36.390  60.490  56.190  1.00  0.00            
ATOM    121  O   PRO A  10      36.350  59.340  56.720  1.00  0.00            
ATOM    122  N   PRO A  11      37.320  60.770  55.240  1.00  0.00            
ATOM    123  CD  PRO A  11      37.240  61.950  54.380  1.00  0.00            
ATOM    124  HD1 PRO A  11      37.420  62.880  54.910  1.00  0.00            
ATOM    125  HD2 PRO A  11      36.270  62.050  53.880  1.00  0.00            
ATOM    126  CG  PRO A  11      38.140  61.730  53.160  1.00  0.00            
ATOM    127  HG1 PRO A  11      38.630  62.650  52.830  1.00  0.00            
ATOM    128  HG2 PRO A  11      37.660  61.280  52.290  1.00  0.00            
ATOM    129  CB  PRO A  11      39.250  60.920  53.820  1.00  0.00            
ATOM    130  HB1 PRO A  11      39.790  61.660  54.400  1.00  0.00            
ATOM    131  HB2 PRO A  11      39.850  60.340  53.110  1.00  0.00            
ATOM    132  CA  PRO A  11      38.520  60.060  54.870  1.00  0.00            
ATOM    133  HA  PRO A  11      38.290  59.130  54.360  1.00  0.00            
ATOM    134  C   PRO A  11      39.500  59.800  55.980  1.00  0.00            
ATOM    135  O   PRO A  11      39.630  60.610  56.890  1.00  0.00            
ATOM    136  N   GLY A  12      40.130  58.660  55.910  1.00  0.00            
ATOM    137  H   GLY A  12      39.920  58.050  55.140  1.00  0.00            
ATOM    138  CA  GLY A  12      40.950  58.180  57.070  1.00  0.00            
ATOM    139  HA1 GLY A  12      41.280  57.160  56.890  1.00  0.00            
ATOM    140  HA2 GLY A  12      40.380  58.150  57.990  1.00  0.00            
ATOM    141  C   GLY A  12      42.220  58.990  57.340  1.00  0.00            
ATOM    142  O   GLY A  12      42.640  59.730  56.440  1.00  0.00            
ATOM    143  N   PRO A  13      42.780  58.920  58.560  1.00  0.00            
ATOM    144  CD  PRO A  13      42.160  58.300  59.750  1.00  0.00            
ATOM    145  HD1 PRO A  13      42.280  57.220  59.630  1.00  0.00            
ATOM    146  HD2 PRO A  13      41.090  58.440  59.940  1.00  0.00            
ATOM    147  CG  PRO A  13      42.940  58.850  60.950  1.00  0.00            
ATOM    148  HG1 PRO A  13      43.020  58.120  61.750  1.00  0.00            
ATOM    149  HG2 PRO A  13      42.510  59.780  61.320  1.00  0.00            
ATOM    150  CB  PRO A  13      44.320  59.240  60.330  1.00  0.00            
ATOM    151  HB1 PRO A  13      44.890  58.310  60.320  1.00  0.00            
ATOM    152  HB2 PRO A  13      44.800  60.030  60.900  1.00  0.00            
ATOM    153  CA  PRO A  13      44.020  59.660  58.890  1.00  0.00            
ATOM    154  HA  PRO A  13      43.820  60.730  58.890  1.00  0.00            
ATOM    155  C   PRO A  13      45.200  59.330  57.930  1.00  0.00            
ATOM    156  O   PRO A  13      45.240  58.290  57.310  1.00  0.00            
ATOM    157  N   PRO A  14      46.230  60.140  57.970  1.00  0.00            
ATOM    158  CD  PRO A  14      46.240  61.470  58.580  1.00  0.00            
ATOM    159  HD1 PRO A  14      45.920  61.370  59.620  1.00  0.00            
ATOM    160  HD2 PRO A  14      45.580  62.110  58.000  1.00  0.00            
ATOM    161  CG  PRO A  14      47.720  61.940  58.440  1.00  0.00            
ATOM    162  HG1 PRO A  14      48.330  61.880  59.340  1.00  0.00            
ATOM    163  HG2 PRO A  14      47.750  62.990  58.170  1.00  0.00            
ATOM    164  CB  PRO A  14      48.370  61.110  57.270  1.00  0.00            
ATOM    165  HB1 PRO A  14      49.430  60.940  57.490  1.00  0.00            
ATOM    166  HB2 PRO A  14      48.250  61.550  56.280  1.00  0.00            
ATOM    167  CA  PRO A  14      47.470  59.830  57.300  1.00  0.00            
ATOM    168  HA  PRO A  14      47.240  59.520  56.280  1.00  0.00            
ATOM    169  C   PRO A  14      48.240  58.640  57.950  1.00  0.00            
ATOM    170  O   PRO A  14      48.320  58.490  59.180  1.00  0.00            
ATOM    171  N   GLY A  15      48.710  57.640  57.130  1.00  0.00            
ATOM    172  H   GLY A  15      48.550  57.730  56.140  1.00  0.00            
ATOM    173  CA  GLY A  15      49.430  56.520  57.750  1.00  0.00            
ATOM    174  HA1 GLY A  15      49.570  55.640  57.120  1.00  0.00            
ATOM    175  HA2 GLY A  15      48.830  56.040  58.520  1.00  0.00            
ATOM    176  C   GLY A  15      50.760  56.890  58.340  1.00  0.00            
ATOM    177  O   GLY A  15      51.110  58.060  58.270  1.00  0.00            
ATOM    178  N   PRO A  16      51.500  55.970  59.010  1.00  0.00            
ATOM    179  CD  PRO A  16      51.090  54.620  59.300  1.00  0.00            
ATOM    180  HD1 PRO A  16      50.960  53.890  58.500  1.00  0.00            
ATOM    181  HD2 PRO A  16      50.170  54.650  59.870  1.00  0.00            
ATOM    182  CG  PRO A  16      52.230  54.040  60.190  1.00  0.00            
ATOM    183  HG1 PRO A  16      53.140  53.890  59.610  1.00  0.00            
ATOM    184  HG2 PRO A  16      51.870  53.250  60.860  1.00  0.00            
ATOM    185  CB  PRO A  16      52.710  55.300  60.950  1.00  0.00            
ATOM    186  HB1 PRO A  16      53.680  55.210  61.450  1.00  0.00            
ATOM    187  HB2 PRO A  16      51.920  55.370  61.710  1.00  0.00            
ATOM    188  CA  PRO A  16      52.560  56.400  59.940  1.00  0.00            
ATOM    189  HA  PRO A  16      52.220  57.200  60.590  1.00  0.00            
ATOM    190  C   PRO A  16      53.880  56.690  59.180  1.00  0.00            
ATOM    191  O   PRO A  16      54.060  56.300  58.000  1.00  0.00            
ATOM    192  N   PRO A  17      54.850  57.410  59.730  1.00  0.00            
ATOM    193  CD  PRO A  17      54.670  58.190  60.950  1.00  0.00            
ATOM    194  HD1 PRO A  17      54.420  57.590  61.830  1.00  0.00            
ATOM    195  HD2 PRO A  17      53.780  58.810  60.830  1.00  0.00            
ATOM    196  CG  PRO A  17      55.870  59.120  60.980  1.00  0.00            
ATOM    197  HG1 PRO A  17      56.070  59.280  62.040  1.00  0.00            
ATOM    198  HG2 PRO A  17      55.650  60.020  60.420  1.00  0.00            
ATOM    199  CB  PRO A  17      57.020  58.330  60.290  1.00  0.00            
ATOM    200  HB1 PRO A  17      57.490  57.680  61.030  1.00  0.00            
ATOM    201  HB2 PRO A  17      57.830  58.970  59.950  1.00  0.00            
ATOM    202  CA  PRO A  17      56.210  57.620  59.230  1.00  0.00            
ATOM    203  HA  PRO A  17      56.170  58.170  58.290  1.00  0.00            
ATOM    204  C   PRO A  17      56.920  56.340  58.740  1.00  0.00            
ATOM    205  O   PRO A  17      56.640  55.260  59.320  1.00  0.00            
ATOM    206  N   GLY A  18      57.820  56.390  57.760  1.00  0.00            
ATOM    207  H   GLY A  18      58.020  57.310  57.390  1.00  0.00            
ATOM    208  CA  GLY A  18      58.410  55.250  57.020  1.00  0.00            
ATOM    209  HA1 GLY A  18      58.800  55.570  56.050  1.00  0.00            
ATOM    210  HA2 GLY A  18      57.560  54.590  56.870  1.00  0.00            
ATOM    211  C   GLY A  18      59.430  54.290  57.810  1.00  0.00            
ATOM    212  O   GLY A  18      59.910  54.620  58.920  1.00  0.00            
ATOM    213  N   PRO A  19      59.840  53.110  57.140  1.00  0.00            
ATOM    214  CD  PRO A  19      59.110  52.420  56.170  1.00  0.00            
ATOM    215  HD1 PRO A  19      59.420  52.650  55.150  1.00  0.00            
ATOM    216  HD2 PRO A  19      58.060  52.690  56.210  1.00  0.00            
ATOM    217  CG  PRO A  19      59.280  50.930  56.310  1.00  0.00            
ATOM    218  HG1 PRO A  19      59.060  50.430  55.370  1.00  0.00            
ATOM    219  HG2 PRO A  19      58.660  50.550  57.130  1.00  0.00            
ATOM    220  CB  PRO A  19      60.670  50.900  56.780  1.00  0.00            
ATOM    221  HB1 PRO A  19      61.220  50.850  55.850  1.00  0.00            
ATOM    222  HB2 PRO A  19      61.020  50.030  57.350  1.00  0.00            
ATOM    223  CA  PRO A  19      60.940  52.230  57.530  1.00  0.00            
ATOM    224  HA  PRO A  19      60.890  52.050  58.610  1.00  0.00            
ATOM    225  C   PRO A  19      62.350  52.750  57.130  1.00  0.00            
ATOM    226  O   PRO A  19      62.380  53.600  56.300  1.00  0.00            
ATOM    227  N   PRO A  20      63.450  52.310  57.750  1.00  0.00            
ATOM    228  CD  PRO A  20      63.510  51.480  58.920  1.00  0.00            
ATOM    229  HD1 PRO A  20      63.550  50.420  58.670  1.00  0.00            
ATOM    230  HD2 PRO A  20      62.710  51.840  59.570  1.00  0.00            
ATOM    231  CG  PRO A  20      64.790  51.880  59.620  1.00  0.00            
ATOM    232  HG1 PRO A  20      65.160  51.100  60.280  1.00  0.00            
ATOM    233  HG2 PRO A  20      64.770  52.760  60.270  1.00  0.00            
ATOM    234  CB  PRO A  20      65.690  52.140  58.430  1.00  0.00            
ATOM    235  HB1 PRO A  20      66.230  51.310  57.970  1.00  0.00            
ATOM    236  HB2 PRO A  20      66.410  52.900  58.750  1.00  0.00            
ATOM    237  CA  PRO A  20      64.750  52.800  57.380  1.00  0.00            
ATOM    238  HA  PRO A  20      64.760  53.890  57.420  1.00  0.00            
ATOM    239  C   PRO A  20      65.080  52.430  55.950  1.00  0.00            
ATOM    240  O   PRO A  20      64.650  51.340  55.460  1.00  0.00            
ATOM    241  N   GLY A  21      65.700  53.340  55.140  1.00  0.00            
ATOM    242  H   GLY A  21      65.960  54.250  55.500  1.00  0.00            
ATOM    243  CA  GLY A  21      66.040  53.020  53.750  1.00  0.00            
ATOM    244  HA1 GLY A  21      66.350  53.860  53.130  1.00  0.00            
ATOM    245  HA2 GLY A  21      65.110  52.660  53.300  1.00  0.00            
ATOM    246  C   GLY A  21      67.200  51.990  53.610  1.00  0.00            
ATOM    247  O   GLY A  21      67.560  51.400  54.620  1.00  0.00            
ATOM    248  N   PRO A  22      67.710  51.660  52.390  1.00  0.00            
ATOM    249  CD  PRO A  22      67.230  52.200  51.080  1.00  0.00            
ATOM    250  HD1 PRO A  22      67.170  53.280  51.020  1.00  0.00            
ATOM    251  HD2 PRO A  22      66.200  51.960  50.830  1.00  0.00            
ATOM    252  CG  PRO A  22      68.170  51.650  50.040  1.00  0.00            
ATOM    253  HG1 PRO A  22      69.030  52.320  50.030  1.00  0.00            
ATOM    254  HG2 PRO A  22      67.730  51.480  49.060  1.00  0.00            
ATOM    255  CB  PRO A  22      68.490  50.270  50.620  1.00  0.00            
ATOM    256  HB1 PRO A  22      69.400  49.840  50.220  1.00  0.00            
ATOM    257  HB2 PRO A  22      67.730  49.480  50.560  1.00  0.00            
ATOM    258  CA  PRO A  22      68.710  50.630  52.110  1.00  0.00            
ATOM    259  HA  PRO A  22      68.560  49.760  52.750  1.00  0.00            
ATOM    260  C   PRO A  22      70.120  51.050  52.440  1.00  0.00            
ATOM    261  O   PRO A  22      70.320  52.250  52.550  1.00  0.00            
ATOM    262  N   PRO A  23      71.040  50.140  52.790  1.00  0.00            
ATOM    263  CD  PRO A  23      71.000  48.690  52.610  1.00  0.00            
ATOM    264  HD1 PRO A  23      70.540  48.390  51.670  1.00  0.00            
ATOM    265  HD2 PRO A  23      70.440  48.270  53.450  1.00  0.00            
ATOM    266  CG  PRO A  23      72.490  48.220  52.730  1.00  0.00            
ATOM    267  HG1 PRO A  23      72.900  48.230  51.720  1.00  0.00            
ATOM    268  HG2 PRO A  23      72.580  47.180  53.040  1.00  0.00            
ATOM    269  CB  PRO A  23      73.090  49.220  53.760  1.00  0.00            
ATOM    270  HB1 PRO A  23      74.160  49.270  53.600  1.00  0.00            
ATOM    271  HB2 PRO A  23      72.760  48.870  54.730  1.00  0.00            
ATOM    272  CA  PRO A  23      72.320  50.480  53.250  1.00  0.00            
ATOM    273  HA  PRO A  23      72.190  51.230  54.030  1.00  0.00            
ATOM    274  C   PRO A  23      73.160  51.230  52.140  1.00  0.00            
ATOM    275  O   PRO A  23      72.850  51.100  50.960  1.00  0.00            
ATOM    276  N   GLY A  24      74.150  52.060  52.600  1.00  0.00            
ATOM    277  H   GLY A  24      74.460  51.890  53.550  1.00  0.00            
ATOM    278  CA  GLY A  24      74.960  52.940  51.730  1.00  0.00            
ATOM    279  HA1 GLY A  24      75.540  53.590  52.380  1.00  0.00            
ATOM    280  HA2 GLY A  24      74.270  53.550  51.150  1.00  0.00            
ATOM    281  C   GLY A  24      75.910  52.170  50.750  1.00  0.00            
ATOM    282  O   GLY A  24      76.010  50.970  50.840  1.00  0.00            
ATOM    283  N   PRO A  25      76.570  52.950  49.850  1.00  0.00            
ATOM    284  CD  PRO A  25      76.180  54.320  49.420  1.00  0.00            
ATOM    285  HD1 PRO A  25      76.840  55.040  49.920  1.00  0.00            
ATOM    286  HD2 PRO A  25      75.120  54.530  49.580  1.00  0.00            
ATOM    287  CG  PRO A  25      76.290  54.440  47.910  1.00  0.00            
ATOM    288  HG1 PRO A  25      76.470  55.460  47.570  1.00  0.00            
ATOM    289  HG2 PRO A  25      75.310  54.090  47.580  1.00  0.00            
ATOM    290  CB  PRO A  25      77.440  53.460  47.710  1.00  0.00            
ATOM    291  HB1 PRO A  25      78.380  54.000  47.800  1.00  0.00            
ATOM    292  HB2 PRO A  25      77.400  53.020  46.720  1.00  0.00            
ATOM    293  CA  PRO A  25      77.350  52.320  48.800  1.00  0.00            
ATOM    294  HA  PRO A  25      76.710  51.550  48.370  1.00  0.00            
ATOM    295  C   PRO A  25      78.670  51.800  49.350  1.00  0.00            
ATOM    296  O   PRO A  25      79.120  52.410  50.340  1.00  0.00            
ATOM    297  N   PRO A  26      79.250  50.730  48.740  1.00  0.00            
ATOM    298  CD  PRO A  26      78.840  50.050  47.520  1.00  0.00            
ATOM    299  HD1 PRO A  26      78.550  50.790  46.780  1.00  0.00            
ATOM    300  HD2 PRO A  26      78.100  49.270  47.710  1.00  0.00            
ATOM    301  CG  PRO A  26      80.130  49.310  47.110  1.00  0.00            
ATOM    302  HG1 PRO A  26      80.830  50.020  46.670  1.00  0.00            
ATOM    303  HG2 PRO A  26      79.850  48.420  46.560  1.00  0.00            
ATOM    304  CB  PRO A  26      80.700  48.900  48.430  1.00  0.00            
ATOM    305  HB1 PRO A  26      81.750  48.660  48.350  1.00  0.00            
ATOM    306  HB2 PRO A  26      80.070  48.090  48.800  1.00  0.00            
ATOM    307  CA  PRO A  26      80.440  50.120  49.280  1.00  0.00            
ATOM    308  HA  PRO A  26      80.370  49.740  50.300  1.00  0.00            
ATOM    309  C   PRO A  26      81.650  51.040  49.270  1.00  0.00            
ATOM    310  O   PRO A  26      81.730  51.950  48.440  1.00  0.00            
ATOM    311  N   GLY A  27      82.640  50.780  50.150  1.00  0.00            
ATOM    312  H   GLY A  27      82.490  50.130  50.900  1.00  0.00            
ATOM    313  CA  GLY A  27      83.800  51.590  50.220  1.00  0.00            
ATOM    314  HA1 GLY A  27      84.280  51.490  51.190  1.00  0.00            
ATOM    315  HA2 GLY A  27      83.410  52.610  50.200  1.00  0.00            
ATOM    316  C   GLY A  27      84.860  51.370  49.110  1.00  0.00            
ATOM    317  O   GLY A  27      84.990  50.380  48.410  1.00  0.00            
ATOM    318  N   PRO A  28      85.790  52.350  49.130  1.00  0.00            
ATOM    319  CD  PRO A  28      85.960  53.480  49.980  1.00  0.00            
ATOM    320  HD1 PRO A  28      86.020  53.160  51.020  1.00  0.00            
ATOM    321  HD2 PRO A  28      85.040  54.060  49.900  1.00  0.00            
ATOM    322  CG  PRO A  28      87.270  54.260  49.490  1.00  0.00            
ATOM    323  HG1 PRO A  28      88.060  53.940  50.160  1.00  0.00            
ATOM    324  HG2 PRO A  28      87.190  55.330  49.670  1.00  0.00            
ATOM    325  CB  PRO A  28      87.410  53.830  48.070  1.00  0.00            
ATOM    326  HB1 PRO A  28      88.430  53.870  47.700  1.00  0.00            
ATOM    327  HB2 PRO A  28      86.850  54.520  47.450  1.00  0.00            
ATOM    328  CA  PRO A  28      86.900  52.380  48.120  1.00  0.00            
ATOM    329  HA  PRO A  28      86.530  52.130  47.120  1.00  0.00            
ATOM    330  C   PRO A  28      87.990  51.370  48.570  1.00  0.00            
ATOM    331  O   PRO A  28      88.030  50.950  49.730  1.00  0.00            
ATOM    332  N   PRO A  29      88.940  51.040  47.710  1.00  0.00            
ATOM    333  CD  PRO A  29      89.100  51.360  46.250  1.00  0.00            
ATOM    334  HD1 PRO A  29      89.780  52.210  46.260  1.00  0.00            
ATOM    335  HD2 PRO A  29      88.170  51.640  45.750  1.00  0.00            
ATOM    336  CG  PRO A  29      89.790  50.180  45.630  1.00  0.00            
ATOM    337  HG1 PRO A  29      90.360  50.400  44.730  1.00  0.00            
ATOM    338  HG2 PRO A  29      89.040  49.410  45.450  1.00  0.00            
ATOM    339  CB  PRO A  29      90.740  49.760  46.740  1.00  0.00            
ATOM    340  HB1 PRO A  29      91.640  50.360  46.640  1.00  0.00            
ATOM    341  HB2 PRO A  29      91.030  48.730  46.570  1.00  0.00            
ATOM    342  CA  PRO A  29      89.940  49.990  48.020  1.00  0.00            
ATOM    343  HA  PRO A  29      89.440  49.050  48.220  1.00  0.00            
ATOM    344  C   PRO A  29      90.900  50.310  49.160  1.00  0.00            
ATOM    345  O   PRO A  29      91.070  51.480  49.520  1.00  0.00            
ATOM    346  N   GLY A  30      91.460  49.280  49.820  1.00  0.00            
ATOM    347  H   GLY A  30      91.190  48.380  49.430  1.00  0.00            
ATOM    348  CA  GLY A  30      92.390  49.400  50.920  1.00  0.00            
ATOM    349  HA1 GLY A  30      92.220  48.690  51.730  1.00  0.00            
ATOM    350  HA2 GLY A  30      92.300  50.380  51.400  1.00  0.00            
ATOM    351  C   GLY A  30      93.850  49.290  50.470  1.00  0.00            
ATOM    352  OC1 GLY A  30      94.010  48.790  49.320  1.00  0.00            
ATOM    353  OC2 GLY A  30      94.760  49.670  51.230  1.00  0.00            
ATOM    354  N   PRO B  31       8.910  58.060  55.350  1.00  0.00            
ATOM    355  H1  PRO B  31       9.040  58.760  56.080  1.00  0.00            
ATOM    356  H2  PRO B  31       8.380  57.350  55.830  1.00  0.00            
ATOM    357  CD  PRO B  31       8.120  58.590  54.260  1.00  0.00            
ATOM    358  HD1 PRO B  31       7.860  59.640  54.340  1.00  0.00            
ATOM    359  HD2 PRO B  31       7.260  57.930  54.270  1.00  0.00            
ATOM    360  CG  PRO B  31       8.910  58.530  53.020  1.00  0.00            
ATOM    361  HG1 PRO B  31       8.680  59.420  52.440  1.00  0.00            
ATOM    362  HG2 PRO B  31       8.770  57.580  52.520  1.00  0.00            
ATOM    363  CB  PRO B  31      10.350  58.570  53.550  1.00  0.00            
ATOM    364  HB1 PRO B  31      10.650  59.570  53.860  1.00  0.00            
ATOM    365  HB2 PRO B  31      10.990  58.070  52.820  1.00  0.00            
ATOM    366  CA  PRO B  31      10.240  57.630  54.770  1.00  0.00            
ATOM    367  HA  PRO B  31      10.140  56.660  54.270  1.00  0.00            
ATOM    368  C   PRO B  31      11.430  57.700  55.780  1.00  0.00            
ATOM    369  O   PRO B  31      11.840  58.760  56.120  1.00  0.00            
ATOM    370  N   PRO B  32      12.000  56.610  56.260  1.00  0.00            
ATOM    371  CD  PRO B  32      11.530  55.230  56.030  1.00  0.00            
ATOM    372  HD1 PRO B  32      11.590  54.970  54.980  1.00  0.00            
ATOM    373  HD2 PRO B  32      10.490  55.120  56.360  1.00  0.00            
ATOM    374  CG  PRO B  32      12.510  54.300  56.860  1.00  0.00            
ATOM    375  HG1 PRO B  32      13.140  53.720  56.180  1.00  0.00            
ATOM    376  HG2 PRO B  32      11.920  53.730  57.570  1.00  0.00            
ATOM    377  CB  PRO B  32      13.370  55.330  57.590  1.00  0.00            
ATOM    378  HB1 PRO B  32      14.360  54.910  57.760  1.00  0.00            
ATOM    379  HB2 PRO B  32      13.010  55.640  58.560  1.00  0.00            
ATOM    380  CA  PRO B  32      13.400  56.500  56.770  1.00  0.00            
ATOM    381  HA  PRO B  32      13.470  57.350  57.450  1.00  0.00            
ATOM    382  C   PRO B  32      14.490  56.430  55.720  1.00  0.00            
ATOM    383  O   PRO B  32      14.280  55.690  54.770  1.00  0.00            
ATOM    384  N   GLY B  33      15.570  57.210  55.790  1.00  0.00            
ATOM    385  H   GLY B  33      15.790  57.830  56.560  1.00  0.00            
ATOM    386  CA  GLY B  33      16.660  57.080  54.830  1.00  0.00            
ATOM    387  HA1 GLY B  33      17.160  58.040  54.710  1.00  0.00            
ATOM    388  HA2 GLY B  33      16.260  56.910  53.840  1.00  0.00            
ATOM    389  C   GLY B  33      17.730  56.030  55.150  1.00  0.00            
ATOM    390  O   GLY B  33      17.940  55.670  56.290  1.00  0.00            
ATOM    391  N   PRO B  34      18.470  55.650  54.110  1.00  0.00            
ATOM    392  CD  PRO B  34      18.200  55.860  52.690  1.00  0.00            
ATOM    393  HD1 PRO B  34      18.260  56.910  52.420  1.00  0.00            
ATOM    394  HD2 PRO B  34      17.210  55.510  52.400  1.00  0.00            
ATOM    395  CG  PRO B  34      19.300  55.140  51.930  1.00  0.00            
ATOM    396  HG1 PRO B  34      20.120  55.850  51.790  1.00  0.00            
ATOM    397  HG2 PRO B  34      19.060  54.760  50.940  1.00  0.00            
ATOM    398  CB  PRO B  34      19.650  54.050  52.930  1.00  0.00            
ATOM    399  HB1 PRO B  34      20.630  53.630  52.690  1.00  0.00            
ATOM    400  HB2 PRO B  34      18.860  53.300  52.850  1.00  0.00            
ATOM    401  CA  PRO B  34      19.560  54.730  54.300  1.00  0.00            
ATOM    402  HA  PRO B  34      19.380  53.930  55.020  1.00  0.00            
ATOM    403  C   PRO B  34      20.920  55.430  54.730  1.00  0.00            
ATOM    404  O   PRO B  34      20.990  56.670  54.310  1.00  0.00            
ATOM    405  N   PRO B  35      21.920  54.810  55.390  1.00  0.00            
ATOM    406  CD  PRO B  35      21.940  53.460  55.950  1.00  0.00            
ATOM    407  HD1 PRO B  35      22.180  52.780  55.140  1.00  0.00            
ATOM    408  HD2 PRO B  35      20.960  53.150  56.300  1.00  0.00            
ATOM    409  CG  PRO B  35      22.920  53.450  57.060  1.00  0.00            
ATOM    410  HG1 PRO B  35      23.340  52.450  57.190  1.00  0.00            
ATOM    411  HG2 PRO B  35      22.420  53.760  57.980  1.00  0.00            
ATOM    412  CB  PRO B  35      23.980  54.470  56.490  1.00  0.00            
ATOM    413  HB1 PRO B  35      24.650  53.970  55.790  1.00  0.00            
ATOM    414  HB2 PRO B  35      24.560  54.970  57.270  1.00  0.00            
ATOM    415  CA  PRO B  35      23.170  55.470  55.680  1.00  0.00            
ATOM    416  HA  PRO B  35      22.940  56.380  56.240  1.00  0.00            
ATOM    417  C   PRO B  35      23.880  55.940  54.340  1.00  0.00            
ATOM    418  O   PRO B  35      23.530  55.620  53.210  1.00  0.00            
ATOM    419  N   GLY B  36      24.830  56.860  54.560  1.00  0.00            
ATOM    420  H   GLY B  36      24.880  57.300  55.470  1.00  0.00            
ATOM    421  CA  GLY B  36      25.660  57.470  53.470  1.00  0.00            
ATOM    422  HA1 GLY B  36      25.920  58.490  53.750  1.00  0.00            
ATOM    423  HA2 GLY B  36      25.110  57.530  52.530  1.00  0.00            
ATOM    424  C   GLY B  36      26.950  56.740  53.310  1.00  0.00            
ATOM    425  O   GLY B  36      27.310  56.010  54.240  1.00  0.00            
ATOM    426  N   PRO B  37      27.650  56.920  52.180  1.00  0.00            
ATOM    427  CD  PRO B  37      27.320  57.820  51.010  1.00  0.00            
ATOM    428  HD1 PRO B  37      27.720  58.830  51.130  1.00  0.00            
ATOM    429  HD2 PRO B  37      26.270  57.980  50.790  1.00  0.00            
ATOM    430  CG  PRO B  37      28.120  57.190  49.890  1.00  0.00            
ATOM    431  HG1 PRO B  37      28.540  57.930  49.200  1.00  0.00            
ATOM    432  HG2 PRO B  37      27.430  56.580  49.310  1.00  0.00            
ATOM    433  CB  PRO B  37      29.320  56.500  50.540  1.00  0.00            
ATOM    434  HB1 PRO B  37      30.090  57.270  50.620  1.00  0.00            
ATOM    435  HB2 PRO B  37      29.720  55.690  49.930  1.00  0.00            
ATOM    436  CA  PRO B  37      28.800  56.050  51.870  1.00  0.00            
ATOM    437  HA  PRO B  37      28.430  55.030  51.850  1.00  0.00            
ATOM    438  C   PRO B  37      30.000  56.020  52.830  1.00  0.00            
ATOM    439  O   PRO B  37      30.430  57.070  53.380  1.00  0.00            
ATOM    440  N   PRO B  38      30.680  54.850  52.990  1.00  0.00            
ATOM    441  CD  PRO B  38      30.180  53.470  52.760  1.00  0.00            
ATOM    442  HD1 PRO B  38      30.290  53.140  51.730  1.00  0.00            
ATOM    443  HD2 PRO B  38      29.110  53.380  53.000  1.00  0.00            
ATOM    444  CG  PRO B  38      30.970  52.610  53.650  1.00  0.00            
ATOM    445  HG1 PRO B  38      31.080  51.600  53.240  1.00  0.00            
ATOM    446  HG2 PRO B  38      30.450  52.500  54.610  1.00  0.00            
ATOM    447  CB  PRO B  38      32.230  53.290  54.010  1.00  0.00            
ATOM    448  HB1 PRO B  38      32.990  53.060  53.270  1.00  0.00            
ATOM    449  HB2 PRO B  38      32.570  53.030  55.010  1.00  0.00            
ATOM    450  CA  PRO B  38      31.860  54.780  53.910  1.00  0.00            
ATOM    451  HA  PRO B  38      31.500  55.000  54.910  1.00  0.00            
ATOM    452  C   PRO B  38      33.070  55.630  53.530  1.00  0.00            
ATOM    453  O   PRO B  38      33.290  55.790  52.290  1.00  0.00            
ATOM    454  N   GLY B  39      33.800  56.280  54.480  1.00  0.00            
ATOM    455  H   GLY B  39      33.520  56.160  55.450  1.00  0.00            
ATOM    456  CA  GLY B  39      34.990  57.120  54.220  1.00  0.00            
ATOM    457  HA1 GLY B  39      35.340  57.670  55.100  1.00  0.00            
ATOM    458  HA2 GLY B  39      34.620  57.870  53.520  1.00  0.00            
ATOM    459  C   GLY B  39      36.210  56.340  53.650  1.00  0.00            
ATOM    460  O   GLY B  39      36.380  55.190  54.010  1.00  0.00            
ATOM    461  N   PRO B  40      36.930  56.830  52.660  1.00  0.00            
ATOM    462  CD  PRO B  40      36.760  58.210  52.090  1.00  0.00            
ATOM    463  HD1 PRO B  40      36.550  58.920  52.880  1.00  0.00            
ATOM    464  HD2 PRO B  40      35.890  58.060  51.450  1.00  0.00            
ATOM    465  CG  PRO B  40      37.980  58.500  51.220  1.00  0.00            
ATOM    466  HG1 PRO B  40      38.800  58.860  51.840  1.00  0.00            
ATOM    467  HG2 PRO B  40      37.750  59.130  50.360  1.00  0.00            
ATOM    468  CB  PRO B  40      38.230  57.030  50.720  1.00  0.00            
ATOM    469  HB1 PRO B  40      39.210  57.000  50.260  1.00  0.00            
ATOM    470  HB2 PRO B  40      37.430  56.790  50.020  1.00  0.00            
ATOM    471  CA  PRO B  40      37.970  56.120  51.910  1.00  0.00            
ATOM    472  HA  PRO B  40      37.630  55.150  51.530  1.00  0.00            
ATOM    473  C   PRO B  40      39.240  56.000  52.730  1.00  0.00            
ATOM    474  O   PRO B  40      39.530  56.810  53.640  1.00  0.00            
ATOM    475  N   PRO B  41      40.160  55.040  52.450  1.00  0.00            
ATOM    476  CD  PRO B  41      39.940  53.860  51.620  1.00  0.00            
ATOM    477  HD1 PRO B  41      39.800  54.120  50.570  1.00  0.00            
ATOM    478  HD2 PRO B  41      39.050  53.320  51.940  1.00  0.00            
ATOM    479  CG  PRO B  41      41.150  53.000  51.860  1.00  0.00            
ATOM    480  HG1 PRO B  41      41.410  52.390  51.000  1.00  0.00            
ATOM    481  HG2 PRO B  41      40.930  52.340  52.710  1.00  0.00            
ATOM    482  CB  PRO B  41      42.230  53.970  52.190  1.00  0.00            
ATOM    483  HB1 PRO B  41      42.680  54.440  51.320  1.00  0.00            
ATOM    484  HB2 PRO B  41      43.120  53.510  52.620  1.00  0.00            
ATOM    485  CA  PRO B  41      41.510  55.090  53.000  1.00  0.00            
ATOM    486  HA  PRO B  41      41.350  54.750  54.030  1.00  0.00            
ATOM    487  C   PRO B  41      42.270  56.420  52.930  1.00  0.00            
ATOM    488  O   PRO B  41      42.220  57.220  52.000  1.00  0.00            
ATOM    489  N   GLY B  42      43.030  56.680  54.040  1.00  0.00            
ATOM    490  H   GLY B  42      43.090  55.890  54.670  1.00  0.00            
ATOM    491  CA  GLY B  42      43.760  57.930  54.300  1.00  0.00            
ATOM    492  HA1 GLY B  42      44.120  57.830  55.330  1.00  0.00            
ATOM    493  HA2 GLY B  42      43.060  58.760  54.210  1.00  0.00            
ATOM    494  C   GLY B  42      45.010  58.070  53.430  1.00  0.00            
ATOM    495  O   GLY B  42      45.370  57.190  52.660  1.00  0.00            
ATOM    496  N   PRO B  43      45.640  59.280  53.510  1.00  0.00            
ATOM    497  CD  PRO B  43      45.150  60.430  54.180  1.00  0.00            
ATOM    498  HD1 PRO B  43      45.010  60.180  55.230  1.00  0.00            
ATOM    499  HD2 PRO B  43      44.250  60.820  53.690  1.00  0.00            
ATOM    500  CG  PRO B  43      46.260  61.470  54.030  1.00  0.00            
ATOM    501  HG1 PRO B  43      47.120  61.400  54.700  1.00  0.00            
ATOM    502  HG2 PRO B  43      45.880  62.470  54.200  1.00  0.00            
ATOM    503  CB  PRO B  43      46.840  61.090  52.610  1.00  0.00            
ATOM    504  HB1 PRO B  43      47.780  61.630  52.470  1.00  0.00            
ATOM    505  HB2 PRO B  43      46.270  61.420  51.740  1.00  0.00            
ATOM    506  CA  PRO B  43      46.780  59.590  52.610  1.00  0.00            
ATOM    507  HA  PRO B  43      46.720  59.200  51.590  1.00  0.00            
ATOM    508  C   PRO B  43      47.980  58.870  53.240  1.00  0.00            
ATOM    509  O   PRO B  43      48.130  58.470  54.420  1.00  0.00            
ATOM    510  N   PRO B  44      49.020  58.670  52.430  1.00  0.00            
ATOM    511  CD  PRO B  44      49.240  59.090  51.050  1.00  0.00            
ATOM    512  HD1 PRO B  44      48.940  60.140  50.930  1.00  0.00            
ATOM    513  HD2 PRO B  44      48.630  58.360  50.510  1.00  0.00            
ATOM    514  CG  PRO B  44      50.710  58.830  50.660  1.00  0.00            
ATOM    515  HG1 PRO B  44      51.330  59.670  50.980  1.00  0.00            
ATOM    516  HG2 PRO B  44      50.740  58.640  49.590  1.00  0.00            
ATOM    517  CB  PRO B  44      50.980  57.640  51.610  1.00  0.00            
ATOM    518  HB1 PRO B  44      52.050  57.630  51.790  1.00  0.00            
ATOM    519  HB2 PRO B  44      50.550  56.710  51.240  1.00  0.00            
ATOM    520  CA  PRO B  44      50.220  57.950  52.890  1.00  0.00            
ATOM    521  HA  PRO B  44      49.940  57.080  53.490  1.00  0.00            
ATOM    522  C   PRO B  44      51.070  58.830  53.850  1.00  0.00            
ATOM    523  O   PRO B  44      51.090  60.070  53.790  1.00  0.00            
ATOM    524  N   GLY B  45      51.730  58.160  54.780  1.00  0.00            
ATOM    525  H   GLY B  45      51.550  57.160  54.800  1.00  0.00            
ATOM    526  CA  GLY B  45      52.650  58.680  55.680  1.00  0.00            
ATOM    527  HA1 GLY B  45      52.950  57.880  56.360  1.00  0.00            
ATOM    528  HA2 GLY B  45      52.150  59.470  56.240  1.00  0.00            
ATOM    529  C   GLY B  45      53.840  59.270  54.950  1.00  0.00            
ATOM    530  O   GLY B  45      54.150  58.860  53.860  1.00  0.00            
ATOM    531  N   PRO B  46      54.640  60.070  55.720  1.00  0.00            
ATOM    532  CD  PRO B  46      54.450  60.560  57.110  1.00  0.00            
ATOM    533  HD1 PRO B  46      53.940  59.820  57.730  1.00  0.00            
ATOM    534  HD2 PRO B  46      53.730  61.370  57.250  1.00  0.00            
ATOM    535  CG  PRO B  46      55.890  60.990  57.660  1.00  0.00            
ATOM    536  HG1 PRO B  46      56.510  60.130  57.900  1.00  0.00            
ATOM    537  HG2 PRO B  46      55.880  61.780  58.400  1.00  0.00            
ATOM    538  CB  PRO B  46      56.520  61.610  56.330  1.00  0.00            
ATOM    539  HB1 PRO B  46      57.600  61.690  56.430  1.00  0.00            
ATOM    540  HB2 PRO B  46      56.090  62.590  56.130  1.00  0.00            
ATOM    541  CA  PRO B  46      55.970  60.620  55.250  1.00  0.00            
ATOM    542  HA  PRO B  46      55.880  61.150  54.300  1.00  0.00            
ATOM    543  C   PRO B  46      57.010  59.480  55.070  1.00  0.00            
ATOM    544  O   PRO B  46      57.160  58.660  55.970  1.00  0.00            
ATOM    545  N   PRO B  47      57.940  59.550  54.090  1.00  0.00            
ATOM    546  CD  PRO B  47      58.020  60.580  53.130  1.00  0.00            
ATOM    547  HD1 PRO B  47      58.410  61.480  53.600  1.00  0.00            
ATOM    548  HD2 PRO B  47      57.100  60.700  52.550  1.00  0.00            
ATOM    549  CG  PRO B  47      59.090  60.130  52.090  1.00  0.00            
ATOM    550  HG1 PRO B  47      59.640  60.900  51.550  1.00  0.00            
ATOM    551  HG2 PRO B  47      58.540  59.490  51.390  1.00  0.00            
ATOM    552  CB  PRO B  47      60.080  59.300  52.870  1.00  0.00            
ATOM    553  HB1 PRO B  47      60.860  60.020  53.120  1.00  0.00            
ATOM    554  HB2 PRO B  47      60.420  58.440  52.280  1.00  0.00            
ATOM    555  CA  PRO B  47      59.180  58.710  53.990  1.00  0.00            
ATOM    556  HA  PRO B  47      58.820  57.750  53.620  1.00  0.00            
ATOM    557  C   PRO B  47      59.990  58.490  55.170  1.00  0.00            
ATOM    558  O   PRO B  47      60.050  59.370  56.080  1.00  0.00            
ATOM    559  N   GLY B  48      60.720  57.370  55.190  1.00  0.00            
ATOM    560  H   GLY B  48      60.490  56.780  54.400  1.00  0.00            
ATOM    561  CA  GLY B  48      61.490  56.830  56.390  1.00  0.00            
ATOM    562  HA1 GLY B  48      61.560  55.740  56.300  1.00  0.00            
ATOM    563  HA2 GLY B  48      60.940  57.050  57.310  1.00  0.00            
ATOM    564  C   GLY B  48      62.900  57.490  56.540  1.00  0.00            
ATOM    565  O   GLY B  48      63.440  58.110  55.550  1.00  0.00            
ATOM    566  N   PRO B  49      63.570  57.430  57.670  1.00  0.00            
ATOM    567  CD  PRO B  49      63.050  56.980  58.910  1.00  0.00            
ATOM    568  HD1 PRO B  49      62.360  56.140  58.920  1.00  0.00            
ATOM    569  HD2 PRO B  49      62.560  57.860  59.310  1.00  0.00            
ATOM    570  CG  PRO B  49      64.260  56.660  59.780  1.00  0.00            
ATOM    571  HG1 PRO B  49      64.750  55.730  59.480  1.00  0.00            
ATOM    572  HG2 PRO B  49      64.040  56.730  60.840  1.00  0.00            
ATOM    573  CB  PRO B  49      65.180  57.830  59.420  1.00  0.00            
ATOM    574  HB1 PRO B  49      66.230  57.730  59.690  1.00  0.00            
ATOM    575  HB2 PRO B  49      64.830  58.700  59.970  1.00  0.00            
ATOM    576  CA  PRO B  49      64.900  58.030  57.910  1.00  0.00            
ATOM    577  HA  PRO B  49      64.870  59.100  57.740  1.00  0.00            
ATOM    578  C   PRO B  49      65.900  57.240  57.040  1.00  0.00            
ATOM    579  O   PRO B  49      65.700  56.100  56.670  1.00  0.00            
ATOM    580  N   PRO B  50      67.040  57.840  56.640  1.00  0.00            
ATOM    581  CD  PRO B  50      67.270  59.260  56.740  1.00  0.00            
ATOM    582  HD1 PRO B  50      67.430  59.550  57.770  1.00  0.00            
ATOM    583  HD2 PRO B  50      66.380  59.740  56.320  1.00  0.00            
ATOM    584  CG  PRO B  50      68.420  59.620  55.760  1.00  0.00            
ATOM    585  HG1 PRO B  50      69.080  60.380  56.180  1.00  0.00            
ATOM    586  HG2 PRO B  50      67.930  59.890  54.830  1.00  0.00            
ATOM    587  CB  PRO B  50      69.100  58.330  55.580  1.00  0.00            
ATOM    588  HB1 PRO B  50      69.880  58.200  56.340  1.00  0.00            
ATOM    589  HB2 PRO B  50      69.620  58.300  54.630  1.00  0.00            
ATOM    590  CA  PRO B  50      68.010  57.250  55.680  1.00  0.00            
ATOM    591  HA  PRO B  50      67.620  57.100  54.670  1.00  0.00            
ATOM    592  C   PRO B  50      68.660  55.950  56.230  1.00  0.00            
ATOM    593  O   PRO B  50      68.730  55.800  57.470  1.00  0.00            
ATOM    594  N   GLY B  51      69.160  55.020  55.370  1.00  0.00            
ATOM    595  H   GLY B  51      68.980  55.150  54.380  1.00  0.00            
ATOM    596  CA  GLY B  51      69.640  53.610  55.740  1.00  0.00            
ATOM    597  HA1 GLY B  51      69.720  52.940  54.880  1.00  0.00            
ATOM    598  HA2 GLY B  51      68.900  53.250  56.460  1.00  0.00            
ATOM    599  C   GLY B  51      70.990  53.380  56.380  1.00  0.00            
ATOM    600  O   GLY B  51      71.760  54.330  56.510  1.00  0.00            
ATOM    601  N   PRO B  52      71.470  52.150  56.720  1.00  0.00            
ATOM    602  CD  PRO B  52      70.640  50.900  56.660  1.00  0.00            
ATOM    603  HD1 PRO B  52      70.460  50.530  55.650  1.00  0.00            
ATOM    604  HD2 PRO B  52      69.610  51.040  56.990  1.00  0.00            
ATOM    605  CG  PRO B  52      71.450  49.770  57.450  1.00  0.00            
ATOM    606  HG1 PRO B  52      71.410  48.810  56.940  1.00  0.00            
ATOM    607  HG2 PRO B  52      71.040  49.720  58.460  1.00  0.00            
ATOM    608  CB  PRO B  52      72.770  50.340  57.440  1.00  0.00            
ATOM    609  HB1 PRO B  52      73.310  49.960  56.570  1.00  0.00            
ATOM    610  HB2 PRO B  52      73.450  50.000  58.230  1.00  0.00            
ATOM    611  CA  PRO B  52      72.720  51.880  57.360  1.00  0.00            
ATOM    612  HA  PRO B  52      72.840  52.350  58.330  1.00  0.00            
ATOM    613  C   PRO B  52      74.000  52.280  56.550  1.00  0.00            
ATOM    614  O   PRO B  52      73.920  52.280  55.340  1.00  0.00            
ATOM    615  N   PRO B  53      75.200  52.370  57.160  1.00  0.00            
ATOM    616  CD  PRO B  53      75.360  52.490  58.570  1.00  0.00            
ATOM    617  HD1 PRO B  53      75.310  51.500  59.020  1.00  0.00            
ATOM    618  HD2 PRO B  53      74.630  53.180  59.000  1.00  0.00            
ATOM    619  CG  PRO B  53      76.730  53.040  58.660  1.00  0.00            
ATOM    620  HG1 PRO B  53      77.150  52.780  59.630  1.00  0.00            
ATOM    621  HG2 PRO B  53      76.730  54.130  58.530  1.00  0.00            
ATOM    622  CB  PRO B  53      77.560  52.390  57.570  1.00  0.00            
ATOM    623  HB1 PRO B  53      77.820  51.340  57.760  1.00  0.00            
ATOM    624  HB2 PRO B  53      78.410  52.980  57.230  1.00  0.00            
ATOM    625  CA  PRO B  53      76.450  52.420  56.500  1.00  0.00            
ATOM    626  HA  PRO B  53      76.470  53.370  55.970  1.00  0.00            
ATOM    627  C   PRO B  53      76.690  51.380  55.410  1.00  0.00            
ATOM    628  O   PRO B  53      76.230  50.230  55.450  1.00  0.00            
ATOM    629  N   GLY B  54      77.440  51.780  54.340  1.00  0.00            
ATOM    630  H   GLY B  54      77.810  52.720  54.360  1.00  0.00            
ATOM    631  CA  GLY B  54      78.020  50.890  53.290  1.00  0.00            
ATOM    632  HA1 GLY B  54      78.310  51.550  52.460  1.00  0.00            
ATOM    633  HA2 GLY B  54      77.180  50.300  52.920  1.00  0.00            
ATOM    634  C   GLY B  54      79.130  49.920  53.750  1.00  0.00            
ATOM    635  O   GLY B  54      79.870  50.250  54.740  1.00  0.00            
ATOM    636  N   PRO B  55      79.210  48.680  53.250  1.00  0.00            
ATOM    637  CD  PRO B  55      78.260  48.310  52.220  1.00  0.00            
ATOM    638  HD1 PRO B  55      78.050  49.070  51.460  1.00  0.00            
ATOM    639  HD2 PRO B  55      77.290  48.070  52.650  1.00  0.00            
ATOM    640  CG  PRO B  55      79.020  47.130  51.580  1.00  0.00            
ATOM    641  HG1 PRO B  55      79.740  47.560  50.890  1.00  0.00            
ATOM    642  HG2 PRO B  55      78.430  46.370  51.070  1.00  0.00            
ATOM    643  CB  PRO B  55      79.720  46.450  52.720  1.00  0.00            
ATOM    644  HB1 PRO B  55      80.390  45.620  52.480  1.00  0.00            
ATOM    645  HB2 PRO B  55      78.980  46.060  53.420  1.00  0.00            
ATOM    646  CA  PRO B  55      80.260  47.640  53.530  1.00  0.00            
ATOM    647  HA  PRO B  55      80.210  47.350  54.580  1.00  0.00            
ATOM    648  C   PRO B  55      81.730  48.020  53.090  1.00  0.00            
ATOM    649  O   PRO B  55      81.830  49.030  52.320  1.00  0.00            
ATOM    650  N   PRO B  56      82.760  47.360  53.490  1.00  0.00            
ATOM    651  CD  PRO B  56      82.770  46.470  54.610  1.00  0.00            
ATOM    652  HD1 PRO B  56      82.190  45.570  54.400  1.00  0.00            
ATOM    653  HD2 PRO B  56      82.280  46.990  55.440  1.00  0.00            
ATOM    654  CG  PRO B  56      84.160  46.100  54.980  1.00  0.00            
ATOM    655  HG1 PRO B  56      84.420  45.140  54.510  1.00  0.00            
ATOM    656  HG2 PRO B  56      84.200  46.100  56.070  1.00  0.00            
ATOM    657  CB  PRO B  56      85.030  47.240  54.430  1.00  0.00            
ATOM    658  HB1 PRO B  56      86.050  46.900  54.240  1.00  0.00            
ATOM    659  HB2 PRO B  56      85.060  48.060  55.150  1.00  0.00            
ATOM    660  CA  PRO B  56      84.160  47.660  53.240  1.00  0.00            
ATOM    661  HA  PRO B  56      84.210  48.750  53.230  1.00  0.00            
ATOM    662  C   PRO B  56      84.680  47.250  51.860  1.00  0.00            
ATOM    663  O   PRO B  56      84.130  46.290  51.250  1.00  0.00            
ATOM    664  N   GLY B  57      85.510  48.120  51.190  1.00  0.00            
ATOM    665  H   GLY B  57      85.890  48.940  51.650  1.00  0.00            
ATOM    666  CA  GLY B  57      86.000  47.830  49.900  1.00  0.00            
ATOM    667  HA1 GLY B  57      86.630  48.690  49.650  1.00  0.00            
ATOM    668  HA2 GLY B  57      85.190  47.690  49.190  1.00  0.00            
ATOM    669  C   GLY B  57      86.980  46.600  49.890  1.00  0.00            
ATOM    670  O   GLY B  57      87.290  46.020  50.910  1.00  0.00            
ATOM    671  N   PRO B  58      87.350  46.140  48.680  1.00  0.00            
ATOM    672  CD  PRO B  58      86.930  46.660  47.350  1.00  0.00            
ATOM    673  HD1 PRO B  58      86.930  47.750  47.210  1.00  0.00            
ATOM    674  HD2 PRO B  58      85.950  46.310  47.020  1.00  0.00            
ATOM    675  CG  PRO B  58      88.010  46.140  46.440  1.00  0.00            
ATOM    676  HG1 PRO B  58      88.850  46.830  46.490  1.00  0.00            
ATOM    677  HG2 PRO B  58      87.630  46.090  45.420  1.00  0.00            
ATOM    678  CB  PRO B  58      88.280  44.790  47.040  1.00  0.00            
ATOM    679  HB1 PRO B  58      89.260  44.410  46.760  1.00  0.00            
ATOM    680  HB2 PRO B  58      87.530  44.040  46.820  1.00  0.00            
ATOM    681  CA  PRO B  58      88.250  45.020  48.520  1.00  0.00            
ATOM    682  HA  PRO B  58      87.830  44.120  48.970  1.00  0.00            
ATOM    683  C   PRO B  58      89.670  45.420  49.030  1.00  0.00            
ATOM    684  O   PRO B  58      90.030  46.610  48.970  1.00  0.00            
ATOM    685  N   PRO B  59      90.510  44.410  49.280  1.00  0.00            
ATOM    686  CD  PRO B  59      90.250  43.080  49.750  1.00  0.00            
ATOM    687  HD1 PRO B  59      89.380  42.720  49.200  1.00  0.00            
ATOM    688  HD2 PRO B  59      89.950  43.280  50.780  1.00  0.00            
ATOM    689  CG  PRO B  59      91.510  42.250  49.520  1.00  0.00            
ATOM    690  HG1 PRO B  59      91.430  41.820  48.530  1.00  0.00            
ATOM    691  HG2 PRO B  59      91.550  41.530  50.340  1.00  0.00            
ATOM    692  CB  PRO B  59      92.600  43.320  49.660  1.00  0.00            
ATOM    693  HB1 PRO B  59      93.470  43.020  49.080  1.00  0.00            
ATOM    694  HB2 PRO B  59      92.770  43.440  50.730  1.00  0.00            
ATOM    695  CA  PRO B  59      91.970  44.640  49.150  1.00  0.00            
ATOM    696  HA  PRO B  59      92.300  45.430  49.820  1.00  0.00            
ATOM    697  C   PRO B  59      92.420  44.920  47.730  1.00  0.00            
ATOM    698  O   PRO B  59      92.020  44.190  46.820  1.00  0.00            
ATOM    699  N   GLY B  60      93.100  46.070  47.550  1.00  0.00            
ATOM    700  H   GLY B  60      93.390  46.590  48.370  1.00  0.00            
ATOM    701  CA  GLY B  60      93.560  46.470  46.230  1.00  0.00            
ATOM    702  HA1 GLY B  60      93.700  47.550  46.160  1.00  0.00            
ATOM    703  HA2 GLY B  60      92.750  46.240  45.530  1.00  0.00            
ATOM    704  C   GLY B  60      94.850  45.770  45.740  1.00  0.00            
ATOM    705  OC1 GLY B  60      95.980  46.300  45.900  1.00  0.00            
ATOM    706  OC2 GLY B  60      94.690  44.810  44.980  1.00  0.00            
ATOM    707  N   PRO C  61      12.810  61.330  56.350  1.00  0.00            
ATOM    708  H1  PRO C  61      12.960  60.330  56.330  1.00  0.00            
ATOM    709  H2  PRO C  61      12.220  61.770  55.650  1.00  0.00            
ATOM    710  CD  PRO C  61      12.040  61.490  57.590  1.00  0.00            
ATOM    711  HD1 PRO C  61      11.690  60.500  57.900  1.00  0.00            
ATOM    712  HD2 PRO C  61      11.170  62.130  57.430  1.00  0.00            
ATOM    713  CG  PRO C  61      13.030  62.160  58.590  1.00  0.00            
ATOM    714  HG1 PRO C  61      12.930  61.780  59.600  1.00  0.00            
ATOM    715  HG2 PRO C  61      12.690  63.200  58.600  1.00  0.00            
ATOM    716  CB  PRO C  61      14.440  62.000  57.990  1.00  0.00            
ATOM    717  HB1 PRO C  61      14.940  61.060  58.240  1.00  0.00            
ATOM    718  HB2 PRO C  61      15.070  62.850  58.230  1.00  0.00            
ATOM    719  CA  PRO C  61      14.080  62.050  56.510  1.00  0.00            
ATOM    720  HA  PRO C  61      13.910  63.060  56.140  1.00  0.00            
ATOM    721  C   PRO C  61      15.280  61.570  55.660  1.00  0.00            
ATOM    722  O   PRO C  61      15.210  60.380  55.260  1.00  0.00            
ATOM    723  N   PRO C  62      16.320  62.390  55.480  1.00  0.00            
ATOM    724  CD  PRO C  62      16.290  63.860  55.510  1.00  0.00            
ATOM    725  HD1 PRO C  62      16.410  64.170  56.550  1.00  0.00            
ATOM    726  HD2 PRO C  62      15.320  64.160  55.130  1.00  0.00            
ATOM    727  CG  PRO C  62      17.440  64.330  54.590  1.00  0.00            
ATOM    728  HG1 PRO C  62      17.790  65.340  54.750  1.00  0.00            
ATOM    729  HG2 PRO C  62      17.040  64.210  53.580  1.00  0.00            
ATOM    730  CB  PRO C  62      18.500  63.280  54.900  1.00  0.00            
ATOM    731  HB1 PRO C  62      19.020  63.440  55.840  1.00  0.00            
ATOM    732  HB2 PRO C  62      19.280  63.070  54.170  1.00  0.00            
ATOM    733  CA  PRO C  62      17.640  61.940  55.060  1.00  0.00            
ATOM    734  HA  PRO C  62      17.570  61.560  54.040  1.00  0.00            
ATOM    735  C   PRO C  62      18.200  60.960  56.040  1.00  0.00            
ATOM    736  O   PRO C  62      18.270  61.300  57.270  1.00  0.00            
ATOM    737  N   GLY C  63      18.840  59.940  55.590  1.00  0.00            
ATOM    738  H   GLY C  63      19.020  59.890  54.600  1.00  0.00            
ATOM    739  CA  GLY C  63      19.650  58.980  56.310  1.00  0.00            
ATOM    740  HA1 GLY C  63      20.050  58.250  55.610  1.00  0.00            
ATOM    741  HA2 GLY C  63      18.990  58.490  57.030  1.00  0.00            
ATOM    742  C   GLY C  63      20.930  59.570  56.970  1.00  0.00            
ATOM    743  O   GLY C  63      21.320  60.670  56.600  1.00  0.00            
ATOM    744  N   PRO C  64      21.590  58.740  57.820  1.00  0.00            
ATOM    745  CD  PRO C  64      21.050  57.450  58.290  1.00  0.00            
ATOM    746  HD1 PRO C  64      20.960  56.730  57.480  1.00  0.00            
ATOM    747  HD2 PRO C  64      20.090  57.680  58.760  1.00  0.00            
ATOM    748  CG  PRO C  64      22.000  57.010  59.420  1.00  0.00            
ATOM    749  HG1 PRO C  64      22.720  56.280  59.070  1.00  0.00            
ATOM    750  HG2 PRO C  64      21.470  56.670  60.300  1.00  0.00            
ATOM    751  CB  PRO C  64      22.680  58.360  59.780  1.00  0.00            
ATOM    752  HB1 PRO C  64      23.700  58.220  60.150  1.00  0.00            
ATOM    753  HB2 PRO C  64      22.030  58.880  60.490  1.00  0.00            
ATOM    754  CA  PRO C  64      22.720  59.210  58.540  1.00  0.00            
ATOM    755  HA  PRO C  64      22.540  60.240  58.840  1.00  0.00            
ATOM    756  C   PRO C  64      24.140  59.160  57.790  1.00  0.00            
ATOM    757  O   PRO C  64      24.360  58.370  56.840  1.00  0.00            
ATOM    758  N   PRO C  65      25.200  59.840  58.300  1.00  0.00            
ATOM    759  CD  PRO C  65      25.280  60.610  59.530  1.00  0.00            
ATOM    760  HD1 PRO C  65      25.470  60.020  60.420  1.00  0.00            
ATOM    761  HD2 PRO C  65      24.390  61.200  59.760  1.00  0.00            
ATOM    762  CG  PRO C  65      26.300  61.650  59.290  1.00  0.00            
ATOM    763  HG1 PRO C  65      26.860  61.940  60.180  1.00  0.00            
ATOM    764  HG2 PRO C  65      25.830  62.500  58.810  1.00  0.00            
ATOM    765  CB  PRO C  65      27.240  60.910  58.370  1.00  0.00            
ATOM    766  HB1 PRO C  65      27.840  60.270  59.020  1.00  0.00            
ATOM    767  HB2 PRO C  65      27.890  61.550  57.770  1.00  0.00            
ATOM    768  CA  PRO C  65      26.470  59.930  57.570  1.00  0.00            
ATOM    769  HA  PRO C  65      26.310  60.310  56.560  1.00  0.00            
ATOM    770  C   PRO C  65      27.270  58.640  57.630  1.00  0.00            
ATOM    771  O   PRO C  65      27.160  57.830  58.550  1.00  0.00            
ATOM    772  N   GLY C  66      28.140  58.530  56.660  1.00  0.00            
ATOM    773  H   GLY C  66      28.150  59.170  55.880  1.00  0.00            
ATOM    774  CA  GLY C  66      28.980  57.360  56.540  1.00  0.00            
ATOM    775  HA1 GLY C  66      29.380  57.210  55.530  1.00  0.00            
ATOM    776  HA2 GLY C  66      28.280  56.540  56.680  1.00  0.00            
ATOM    777  C   GLY C  66      30.160  57.140  57.570  1.00  0.00            
ATOM    778  O   GLY C  66      30.740  58.170  57.890  1.00  0.00            
ATOM    779  N   PRO C  67      30.490  55.930  58.020  1.00  0.00            
ATOM    780  CD  PRO C  67      29.800  54.690  57.800  1.00  0.00            
ATOM    781  HD1 PRO C  67      30.230  54.210  56.920  1.00  0.00            
ATOM    782  HD2 PRO C  67      28.720  54.770  57.930  1.00  0.00            
ATOM    783  CG  PRO C  67      30.290  53.770  58.960  1.00  0.00            
ATOM    784  HG1 PRO C  67      30.180  52.720  58.710  1.00  0.00            
ATOM    785  HG2 PRO C  67      29.720  53.890  59.890  1.00  0.00            
ATOM    786  CB  PRO C  67      31.710  54.200  58.930  1.00  0.00            
ATOM    787  HB1 PRO C  67      32.180  53.760  58.050  1.00  0.00            
ATOM    788  HB2 PRO C  67      32.300  53.900  59.800  1.00  0.00            
ATOM    789  CA  PRO C  67      31.640  55.680  58.900  1.00  0.00            
ATOM    790  HA  PRO C  67      31.340  56.000  59.900  1.00  0.00            
ATOM    791  C   PRO C  67      32.970  56.380  58.350  1.00  0.00            
ATOM    792  O   PRO C  67      33.190  56.230  57.200  1.00  0.00            
ATOM    793  N   PRO C  68      33.780  56.940  59.240  1.00  0.00            
ATOM    794  CD  PRO C  68      33.620  57.090  60.710  1.00  0.00            
ATOM    795  HD1 PRO C  68      34.010  56.160  61.130  1.00  0.00            
ATOM    796  HD2 PRO C  68      32.610  57.120  61.110  1.00  0.00            
ATOM    797  CG  PRO C  68      34.450  58.320  61.050  1.00  0.00            
ATOM    798  HG1 PRO C  68      34.580  58.320  62.140  1.00  0.00            
ATOM    799  HG2 PRO C  68      33.870  59.190  60.750  1.00  0.00            
ATOM    800  CB  PRO C  68      35.760  58.060  60.290  1.00  0.00            
ATOM    801  HB1 PRO C  68      36.340  57.280  60.780  1.00  0.00            
ATOM    802  HB2 PRO C  68      36.330  58.980  60.090  1.00  0.00            
ATOM    803  CA  PRO C  68      35.160  57.430  58.980  1.00  0.00            
ATOM    804  HA  PRO C  68      34.930  58.240  58.290  1.00  0.00            
ATOM    805  C   PRO C  68      36.090  56.340  58.380  1.00  0.00            
ATOM    806  O   PRO C  68      35.980  55.230  58.840  1.00  0.00            
ATOM    807  N   GLY C  69      36.970  56.660  57.420  1.00  0.00            
ATOM    808  H   GLY C  69      37.020  57.660  57.240  1.00  0.00            
ATOM    809  CA  GLY C  69      37.780  55.680  56.790  1.00  0.00            
ATOM    810  HA1 GLY C  69      38.190  56.010  55.830  1.00  0.00            
ATOM    811  HA2 GLY C  69      37.180  54.780  56.670  1.00  0.00            
ATOM    812  C   GLY C  69      39.030  55.190  57.570  1.00  0.00            
ATOM    813  O   GLY C  69      39.500  55.930  58.490  1.00  0.00            
ATOM    814  N   PRO C  70      39.540  54.010  57.220  1.00  0.00            
ATOM    815  CD  PRO C  70      39.070  53.090  56.250  1.00  0.00            
ATOM    816  HD1 PRO C  70      39.010  53.630  55.310  1.00  0.00            
ATOM    817  HD2 PRO C  70      38.080  52.680  56.430  1.00  0.00            
ATOM    818  CG  PRO C  70      40.110  51.980  56.180  1.00  0.00            
ATOM    819  HG1 PRO C  70      40.930  52.280  55.520  1.00  0.00            
ATOM    820  HG2 PRO C  70      39.570  51.060  55.930  1.00  0.00            
ATOM    821  CB  PRO C  70      40.750  52.020  57.530  1.00  0.00            
ATOM    822  HB1 PRO C  70      41.780  51.660  57.500  1.00  0.00            
ATOM    823  HB2 PRO C  70      40.170  51.430  58.240  1.00  0.00            
ATOM    824  CA  PRO C  70      40.790  53.520  57.900  1.00  0.00            
ATOM    825  HA  PRO C  70      40.700  53.680  58.980  1.00  0.00            
ATOM    826  C   PRO C  70      42.080  54.240  57.580  1.00  0.00            
ATOM    827  O   PRO C  70      42.200  54.880  56.510  1.00  0.00            
ATOM    828  N   PRO C  71      43.120  54.210  58.430  1.00  0.00            
ATOM    829  CD  PRO C  71      43.250  53.670  59.790  1.00  0.00            
ATOM    830  HD1 PRO C  71      43.660  52.670  59.620  1.00  0.00            
ATOM    831  HD2 PRO C  71      42.320  53.660  60.360  1.00  0.00            
ATOM    832  CG  PRO C  71      44.290  54.520  60.530  1.00  0.00            
ATOM    833  HG1 PRO C  71      44.740  53.960  61.360  1.00  0.00            
ATOM    834  HG2 PRO C  71      43.800  55.390  60.970  1.00  0.00            
ATOM    835  CB  PRO C  71      45.230  54.960  59.390  1.00  0.00            
ATOM    836  HB1 PRO C  71      46.020  54.240  59.170  1.00  0.00            
ATOM    837  HB2 PRO C  71      45.570  55.960  59.630  1.00  0.00            
ATOM    838  CA  PRO C  71      44.290  55.040  58.150  1.00  0.00            
ATOM    839  HA  PRO C  71      44.030  56.100  58.050  1.00  0.00            
ATOM    840  C   PRO C  71      45.010  54.700  56.830  1.00  0.00            
ATOM    841  O   PRO C  71      45.090  53.490  56.530  1.00  0.00            
ATOM    842  N   GLY C  72      45.710  55.610  56.150  1.00  0.00            
ATOM    843  H   GLY C  72      45.640  56.570  56.470  1.00  0.00            
ATOM    844  CA  GLY C  72      46.510  55.430  54.930  1.00  0.00            
ATOM    845  HA1 GLY C  72      46.920  56.340  54.500  1.00  0.00            
ATOM    846  HA2 GLY C  72      45.830  55.060  54.170  1.00  0.00            
ATOM    847  C   GLY C  72      47.720  54.550  55.090  1.00  0.00            
ATOM    848  O   GLY C  72      48.020  54.010  56.210  1.00  0.00            
ATOM    849  N   PRO C  73      48.460  54.390  53.950  1.00  0.00            
ATOM    850  CD  PRO C  73      48.120  54.720  52.620  1.00  0.00            
ATOM    851  HD1 PRO C  73      48.290  55.770  52.360  1.00  0.00            
ATOM    852  HD2 PRO C  73      47.070  54.520  52.400  1.00  0.00            
ATOM    853  CG  PRO C  73      48.960  53.760  51.750  1.00  0.00            
ATOM    854  HG1 PRO C  73      49.240  54.260  50.820  1.00  0.00            
ATOM    855  HG2 PRO C  73      48.450  52.810  51.580  1.00  0.00            
ATOM    856  CB  PRO C  73      50.270  53.650  52.570  1.00  0.00            
ATOM    857  HB1 PRO C  73      50.910  54.540  52.530  1.00  0.00            
ATOM    858  HB2 PRO C  73      50.900  52.780  52.380  1.00  0.00            
ATOM    859  CA  PRO C  73      49.680  53.640  53.990  1.00  0.00            
ATOM    860  HA  PRO C  73      49.320  52.670  54.330  1.00  0.00            
ATOM    861  C   PRO C  73      50.670  54.190  55.000  1.00  0.00            
ATOM    862  O   PRO C  73      50.780  55.420  55.080  1.00  0.00            
ATOM    863  N   PRO C  74      51.490  53.350  55.590  1.00  0.00            
ATOM    864  CD  PRO C  74      51.360  51.890  55.570  1.00  0.00            
ATOM    865  HD1 PRO C  74      51.110  51.400  54.630  1.00  0.00            
ATOM    866  HD2 PRO C  74      50.760  51.540  56.410  1.00  0.00            
ATOM    867  CG  PRO C  74      52.790  51.390  55.920  1.00  0.00            
ATOM    868  HG1 PRO C  74      53.410  51.220  55.050  1.00  0.00            
ATOM    869  HG2 PRO C  74      52.720  50.410  56.380  1.00  0.00            
ATOM    870  CB  PRO C  74      53.370  52.530  56.800  1.00  0.00            
ATOM    871  HB1 PRO C  74      54.460  52.460  56.760  1.00  0.00            
ATOM    872  HB2 PRO C  74      53.090  52.440  57.840  1.00  0.00            
ATOM    873  CA  PRO C  74      52.760  53.810  56.120  1.00  0.00            
ATOM    874  HA  PRO C  74      52.650  54.610  56.840  1.00  0.00            
ATOM    875  C   PRO C  74      53.610  54.370  55.050  1.00  0.00            
ATOM    876  O   PRO C  74      53.530  53.900  53.900  1.00  0.00            
ATOM    877  N   GLY C  75      54.330  55.410  55.330  1.00  0.00            
ATOM    878  H   GLY C  75      54.400  55.670  56.300  1.00  0.00            
ATOM    879  CA  GLY C  75      55.190  56.020  54.320  1.00  0.00            
ATOM    880  HA1 GLY C  75      55.720  56.900  54.690  1.00  0.00            
ATOM    881  HA2 GLY C  75      54.480  56.310  53.550  1.00  0.00            
ATOM    882  C   GLY C  75      56.240  54.960  53.790  1.00  0.00            
ATOM    883  O   GLY C  75      56.420  53.930  54.420  1.00  0.00            
ATOM    884  N   PRO C  76      56.910  55.300  52.730  1.00  0.00            
ATOM    885  CD  PRO C  76      56.670  56.500  51.900  1.00  0.00            
ATOM    886  HD1 PRO C  76      56.730  57.440  52.450  1.00  0.00            
ATOM    887  HD2 PRO C  76      55.640  56.430  51.560  1.00  0.00            
ATOM    888  CG  PRO C  76      57.690  56.500  50.800  1.00  0.00            
ATOM    889  HG1 PRO C  76      58.600  56.970  51.170  1.00  0.00            
ATOM    890  HG2 PRO C  76      57.380  56.980  49.870  1.00  0.00            
ATOM    891  CB  PRO C  76      57.860  54.960  50.610  1.00  0.00            
ATOM    892  HB1 PRO C  76      58.780  54.850  50.040  1.00  0.00            
ATOM    893  HB2 PRO C  76      56.930  54.670  50.120  1.00  0.00            
ATOM    894  CA  PRO C  76      57.830  54.370  52.040  1.00  0.00            
ATOM    895  HA  PRO C  76      57.310  53.420  52.000  1.00  0.00            
ATOM    896  C   PRO C  76      59.190  54.280  52.700  1.00  0.00            
ATOM    897  O   PRO C  76      59.440  54.930  53.680  1.00  0.00            
ATOM    898  N   PRO C  77      60.100  53.380  52.310  1.00  0.00            
ATOM    899  CD  PRO C  77      60.020  52.460  51.200  1.00  0.00            
ATOM    900  HD1 PRO C  77      59.950  53.030  50.270  1.00  0.00            
ATOM    901  HD2 PRO C  77      59.230  51.710  51.250  1.00  0.00            
ATOM    902  CG  PRO C  77      61.370  51.790  51.290  1.00  0.00            
ATOM    903  HG1 PRO C  77      62.010  52.190  50.500  1.00  0.00            
ATOM    904  HG2 PRO C  77      61.290  50.720  51.090  1.00  0.00            
ATOM    905  CB  PRO C  77      61.860  51.860  52.710  1.00  0.00            
ATOM    906  HB1 PRO C  77      62.940  51.720  52.840  1.00  0.00            
ATOM    907  HB2 PRO C  77      61.280  51.170  53.320  1.00  0.00            
ATOM    908  CA  PRO C  77      61.370  53.220  53.060  1.00  0.00            
ATOM    909  HA  PRO C  77      61.130  53.230  54.130  1.00  0.00            
ATOM    910  C   PRO C  77      62.300  54.300  52.670  1.00  0.00            
ATOM    911  O   PRO C  77      62.130  54.910  51.540  1.00  0.00            
ATOM    912  N   GLY C  78      63.200  54.700  53.600  1.00  0.00            
ATOM    913  H   GLY C  78      63.140  54.200  54.480  1.00  0.00            
ATOM    914  CA  GLY C  78      63.930  55.890  53.410  1.00  0.00            
ATOM    915  HA1 GLY C  78      64.400  56.100  54.370  1.00  0.00            
ATOM    916  HA2 GLY C  78      63.210  56.680  53.180  1.00  0.00            
ATOM    917  C   GLY C  78      65.030  56.020  52.230  1.00  0.00            
ATOM    918  O   GLY C  78      65.020  55.170  51.350  1.00  0.00            
ATOM    919  N   PRO C  79      65.880  57.050  52.220  1.00  0.00            
ATOM    920  CD  PRO C  79      65.680  58.300  52.890  1.00  0.00            
ATOM    921  HD1 PRO C  79      66.030  58.430  53.910  1.00  0.00            
ATOM    922  HD2 PRO C  79      64.600  58.350  53.020  1.00  0.00            
ATOM    923  CG  PRO C  79      66.350  59.380  52.050  1.00  0.00            
ATOM    924  HG1 PRO C  79      66.680  60.230  52.640  1.00  0.00            
ATOM    925  HG2 PRO C  79      65.610  59.630  51.300  1.00  0.00            
ATOM    926  CB  PRO C  79      67.550  58.610  51.480  1.00  0.00            
ATOM    927  HB1 PRO C  79      68.380  58.550  52.180  1.00  0.00            
ATOM    928  HB2 PRO C  79      67.850  59.130  50.570  1.00  0.00            
ATOM    929  CA  PRO C  79      66.940  57.210  51.230  1.00  0.00            
ATOM    930  HA  PRO C  79      66.490  57.200  50.230  1.00  0.00            
ATOM    931  C   PRO C  79      68.000  56.150  51.440  1.00  0.00            
ATOM    932  O   PRO C  79      68.120  55.660  52.620  1.00  0.00            
ATOM    933  N   PRO C  80      68.880  55.840  50.490  1.00  0.00            
ATOM    934  CD  PRO C  80      68.980  56.390  49.130  1.00  0.00            
ATOM    935  HD1 PRO C  80      68.890  57.460  48.950  1.00  0.00            
ATOM    936  HD2 PRO C  80      68.380  55.730  48.510  1.00  0.00            
ATOM    937  CG  PRO C  80      70.430  56.060  48.670  1.00  0.00            
ATOM    938  HG1 PRO C  80      71.050  56.900  48.990  1.00  0.00            
ATOM    939  HG2 PRO C  80      70.580  56.030  47.600  1.00  0.00            
ATOM    940  CB  PRO C  80      70.710  54.740  49.370  1.00  0.00            
ATOM    941  HB1 PRO C  80      71.790  54.570  49.410  1.00  0.00            
ATOM    942  HB2 PRO C  80      70.200  53.930  48.850  1.00  0.00            
ATOM    943  CA  PRO C  80      70.020  54.970  50.720  1.00  0.00            
ATOM    944  HA  PRO C  80      69.540  54.030  50.970  1.00  0.00            
ATOM    945  C   PRO C  80      70.920  55.570  51.860  1.00  0.00            
ATOM    946  O   PRO C  80      70.940  56.780  51.980  1.00  0.00            
ATOM    947  N   GLY C  81      71.660  54.750  52.660  1.00  0.00            
ATOM    948  H   GLY C  81      71.550  53.750  52.610  1.00  0.00            
ATOM    949  CA  GLY C  81      72.620  55.180  53.740  1.00  0.00            
ATOM    950  HA1 GLY C  81      72.780  54.340  54.410  1.00  0.00            
ATOM    951  HA2 GLY C  81      72.090  55.940  54.310  1.00  0.00            
ATOM    952  C   GLY C  81      74.020  55.790  53.370  1.00  0.00            
ATOM    953  O   GLY C  81      74.260  55.940  52.140  1.00  0.00            
ATOM    954  N   PRO C  82      74.840  56.130  54.390  1.00  0.00            
ATOM    955  CD  PRO C  82      74.550  55.970  55.780  1.00  0.00            
ATOM    956  HD1 PRO C  82      74.340  54.950  56.080  1.00  0.00            
ATOM    957  HD2 PRO C  82      73.690  56.590  56.060  1.00  0.00            
ATOM    958  CG  PRO C  82      75.730  56.550  56.470  1.00  0.00            
ATOM    959  HG1 PRO C  82      76.530  55.810  56.580  1.00  0.00            
ATOM    960  HG2 PRO C  82      75.520  57.020  57.440  1.00  0.00            
ATOM    961  CB  PRO C  82      76.330  57.560  55.510  1.00  0.00            
ATOM    962  HB1 PRO C  82      77.380  57.840  55.650  1.00  0.00            
ATOM    963  HB2 PRO C  82      75.700  58.440  55.510  1.00  0.00            
ATOM    964  CA  PRO C  82      76.030  56.860  54.160  1.00  0.00            
ATOM    965  HA  PRO C  82      75.830  57.650  53.450  1.00  0.00            
ATOM    966  C   PRO C  82      77.140  55.900  53.610  1.00  0.00            
ATOM    967  O   PRO C  82      77.130  54.720  54.020  1.00  0.00            
ATOM    968  N   PRO C  83      78.150  56.340  52.870  1.00  0.00            
ATOM    969  CD  PRO C  83      78.300  57.690  52.450  1.00  0.00            
ATOM    970  HD1 PRO C  83      78.890  58.210  53.200  1.00  0.00            
ATOM    971  HD2 PRO C  83      77.370  58.260  52.370  1.00  0.00            
ATOM    972  CG  PRO C  83      78.970  57.540  51.090  1.00  0.00            
ATOM    973  HG1 PRO C  83      79.310  58.520  50.760  1.00  0.00            
ATOM    974  HG2 PRO C  83      78.260  57.120  50.380  1.00  0.00            
ATOM    975  CB  PRO C  83      80.060  56.500  51.390  1.00  0.00            
ATOM    976  HB1 PRO C  83      80.870  57.010  51.930  1.00  0.00            
ATOM    977  HB2 PRO C  83      80.410  55.990  50.500  1.00  0.00            
ATOM    978  CA  PRO C  83      79.220  55.510  52.190  1.00  0.00            
ATOM    979  HA  PRO C  83      78.780  54.790  51.500  1.00  0.00            
ATOM    980  C   PRO C  83      80.120  54.610  53.050  1.00  0.00            
ATOM    981  O   PRO C  83      80.640  55.020  54.130  1.00  0.00            
ATOM    982  N   GLY C  84      80.480  53.430  52.580  1.00  0.00            
ATOM    983  H   GLY C  84      80.030  53.060  51.760  1.00  0.00            
ATOM    984  CA  GLY C  84      81.390  52.470  53.200  1.00  0.00            
ATOM    985  HA1 GLY C  84      81.330  51.620  52.510  1.00  0.00            
ATOM    986  HA2 GLY C  84      80.950  52.160  54.140  1.00  0.00            
ATOM    987  C   GLY C  84      82.840  52.900  53.380  1.00  0.00            
ATOM    988  O   GLY C  84      83.370  53.610  52.530  1.00  0.00            
ATOM    989  N   PRO C  85      83.490  52.420  54.420  1.00  0.00            
ATOM    990  CD  PRO C  85      82.890  51.500  55.410  1.00  0.00            
ATOM    991  HD1 PRO C  85      82.340  50.750  54.840  1.00  0.00            
ATOM    992  HD2 PRO C  85      82.140  51.980  56.040  1.00  0.00            
ATOM    993  CG  PRO C  85      84.090  50.940  56.190  1.00  0.00            
ATOM    994  HG1 PRO C  85      84.700  50.100  55.850  1.00  0.00            
ATOM    995  HG2 PRO C  85      83.770  50.610  57.180  1.00  0.00            
ATOM    996  CB  PRO C  85      85.040  52.130  56.200  1.00  0.00            
ATOM    997  HB1 PRO C  85      86.000  51.810  56.600  1.00  0.00            
ATOM    998  HB2 PRO C  85      84.690  52.890  56.900  1.00  0.00            
ATOM    999  CA  PRO C  85      84.870  52.660  54.790  1.00  0.00            
ATOM   1000  HA  PRO C  85      84.980  53.740  54.780  1.00  0.00            
ATOM   1001  C   PRO C  85      85.910  51.970  53.850  1.00  0.00            
ATOM   1002  O   PRO C  85      85.520  50.990  53.200  1.00  0.00            
ATOM   1003  N   PRO C  86      87.140  52.490  53.670  1.00  0.00            
ATOM   1004  CD  PRO C  86      87.640  53.760  54.210  1.00  0.00            
ATOM   1005  HD1 PRO C  86      87.830  53.610  55.270  1.00  0.00            
ATOM   1006  HD2 PRO C  86      87.000  54.640  54.110  1.00  0.00            
ATOM   1007  CG  PRO C  86      88.920  53.910  53.420  1.00  0.00            
ATOM   1008  HG1 PRO C  86      89.590  54.600  53.940  1.00  0.00            
ATOM   1009  HG2 PRO C  86      88.850  54.350  52.420  1.00  0.00            
ATOM   1010  CB  PRO C  86      89.440  52.470  53.260  1.00  0.00            
ATOM   1011  HB1 PRO C  86      89.830  52.190  54.240  1.00  0.00            
ATOM   1012  HB2 PRO C  86      90.210  52.360  52.500  1.00  0.00            
ATOM   1013  CA  PRO C  86      88.180  51.680  52.950  1.00  0.00            
ATOM   1014  HA  PRO C  86      87.900  51.700  51.900  1.00  0.00            
ATOM   1015  C   PRO C  86      88.380  50.200  53.440  1.00  0.00            
ATOM   1016  O   PRO C  86      88.050  49.780  54.570  1.00  0.00            
ATOM   1017  N   GLY C  87      88.950  49.410  52.470  1.00  0.00            
ATOM   1018  H   GLY C  87      89.410  49.840  51.680  1.00  0.00            
ATOM   1019  CA  GLY C  87      89.190  48.030  52.540  1.00  0.00            
ATOM   1020  HA1 GLY C  87      89.260  47.550  51.560  1.00  0.00            
ATOM   1021  HA2 GLY C  87      88.330  47.520  52.970  1.00  0.00            
ATOM   1022  C   GLY C  87      90.340  47.720  53.490  1.00  0.00            
ATOM   1023  O   GLY C  87      91.140  48.550  53.980  1.00  0.00            
ATOM   1024  N   PRO C  88      90.580  46.390  53.710  1.00  0.00            
ATOM   1025  CD  PRO C  88      89.870  45.250  53.210  1.00  0.00            
ATOM   1026  HD1 PRO C  88      89.570  45.490  52.190  1.00  0.00            
ATOM   1027  HD2 PRO C  88      89.050  45.060  53.900  1.00  0.00            
ATOM   1028  CG  PRO C  88      90.770  44.000  53.210  1.00  0.00            
ATOM   1029  HG1 PRO C  88      91.430  44.060  52.340  1.00  0.00            
ATOM   1030  HG2 PRO C  88      90.190  43.080  53.220  1.00  0.00            
ATOM   1031  CB  PRO C  88      91.610  44.260  54.440  1.00  0.00            
ATOM   1032  HB1 PRO C  88      92.530  43.670  54.430  1.00  0.00            
ATOM   1033  HB2 PRO C  88      91.120  43.970  55.370  1.00  0.00            
ATOM   1034  CA  PRO C  88      91.770  45.870  54.430  1.00  0.00            
ATOM   1035  HA  PRO C  88      91.790  46.170  55.480  1.00  0.00            
ATOM   1036  C   PRO C  88      93.100  46.150  53.700  1.00  0.00            
ATOM   1037  O   PRO C  88      93.180  45.950  52.490  1.00  0.00            
ATOM   1038  N   PRO C  89      94.170  46.520  54.430  1.00  0.00            
ATOM   1039  CD  PRO C  89      94.090  47.040  55.810  1.00  0.00            
ATOM   1040  HD1 PRO C  89      93.510  46.420  56.490  1.00  0.00            
ATOM   1041  HD2 PRO C  89      93.730  48.070  55.780  1.00  0.00            
ATOM   1042  CG  PRO C  89      95.490  47.120  56.300  1.00  0.00            
ATOM   1043  HG1 PRO C  89      95.780  46.140  56.680  1.00  0.00            
ATOM   1044  HG2 PRO C  89      95.580  47.840  57.110  1.00  0.00            
ATOM   1045  CB  PRO C  89      96.300  47.480  54.990  1.00  0.00            
ATOM   1046  HB1 PRO C  89      97.350  47.190  55.020  1.00  0.00            
ATOM   1047  HB2 PRO C  89      96.190  48.540  54.790  1.00  0.00            
ATOM   1048  CA  PRO C  89      95.490  46.790  53.850  1.00  0.00            
ATOM   1049  HA  PRO C  89      95.200  47.530  53.110  1.00  0.00            
ATOM   1050  C   PRO C  89      96.270  45.590  53.260  1.00  0.00            
ATOM   1051  O   PRO C  89      96.070  44.440  53.660  1.00  0.00            
ATOM   1052  N   GLY C  90      97.240  45.910  52.420  1.00  0.00            
ATOM   1053  H   GLY C  90      97.390  46.900  52.260  1.00  0.00            
ATOM   1054  CA  GLY C  90      98.200  44.990  51.790  1.00  0.00            
ATOM   1055  HA1 GLY C  90      98.540  45.390  50.840  1.00  0.00            
ATOM   1056  HA2 GLY C  90      97.690  44.050  51.570  1.00  0.00            
ATOM   1057  C   GLY C  90      99.390  44.650  52.640  1.00  0.00            
ATOM   1058  OC1 GLY C  90      99.630  43.440  52.880  1.00  0.00            
ATOM   1059  OC2 GLY C  90     100.070  45.610  53.120  1.00  0.00            
END
