# Supplementary material for: A solution structure analysis reveals a bent collagen triple helix in the complement activation recognition molecule mannan-binding lectin
Source: J Biol Chem. 2022 Dec 15;299(2):102799. doi: 10.1016/j.jbc.2022.102799 (PMC9898670; doi:10.1016/j.jbc.2022.102799)
Supplement: top10-ppg10 [file mmc9.zip › 8-PPG10-unbloc_10268.pdb]

CRYST1  106.927  106.927  106.927  90.00  90.00  90.00 P 1           1
ATOM      1  N   PRO A   1      59.010  50.800   8.690  1.00  0.00            
ATOM      2  H1  PRO A   1      58.340  51.460   8.320  1.00  0.00            
ATOM      3  H2  PRO A   1      58.560  49.920   8.900  1.00  0.00            
ATOM      4  CD  PRO A   1      60.050  50.520   7.680  1.00  0.00            
ATOM      5  HD1 PRO A   1      59.710  50.530   6.640  1.00  0.00            
ATOM      6  HD2 PRO A   1      60.590  49.580   7.780  1.00  0.00            
ATOM      7  CG  PRO A   1      61.160  51.580   7.870  1.00  0.00            
ATOM      8  HG1 PRO A   1      61.250  52.120   6.930  1.00  0.00            
ATOM      9  HG2 PRO A   1      62.080  51.050   8.120  1.00  0.00            
ATOM     10  CB  PRO A   1      60.630  52.490   9.000  1.00  0.00            
ATOM     11  HB1 PRO A   1      60.160  53.320   8.480  1.00  0.00            
ATOM     12  HB2 PRO A   1      61.420  52.870   9.640  1.00  0.00            
ATOM     13  CA  PRO A   1      59.700  51.510   9.720  1.00  0.00            
ATOM     14  HA  PRO A   1      60.330  50.820  10.290  1.00  0.00            
ATOM     15  C   PRO A   1      58.730  52.130  10.790  1.00  0.00            
ATOM     16  O   PRO A   1      57.810  52.800  10.400  1.00  0.00            
ATOM     17  N   PRO A   2      58.990  51.910  12.090  1.00  0.00            
ATOM     18  CD  PRO A   2      60.130  51.180  12.620  1.00  0.00            
ATOM     19  HD1 PRO A   2      61.080  51.530  12.220  1.00  0.00            
ATOM     20  HD2 PRO A   2      60.040  50.130  12.320  1.00  0.00            
ATOM     21  CG  PRO A   2      60.180  51.390  14.130  1.00  0.00            
ATOM     22  HG1 PRO A   2      60.650  52.330  14.440  1.00  0.00            
ATOM     23  HG2 PRO A   2      60.760  50.560  14.520  1.00  0.00            
ATOM     24  CB  PRO A   2      58.640  51.460  14.340  1.00  0.00            
ATOM     25  HB1 PRO A   2      58.370  51.960  15.270  1.00  0.00            
ATOM     26  HB2 PRO A   2      58.240  50.440  14.420  1.00  0.00            
ATOM     27  CA  PRO A   2      58.040  52.220  13.160  1.00  0.00            
ATOM     28  HA  PRO A   2      57.020  51.970  12.860  1.00  0.00            
ATOM     29  C   PRO A   2      58.060  53.760  13.350  1.00  0.00            
ATOM     30  O   PRO A   2      59.060  54.480  13.060  1.00  0.00            
ATOM     31  N   GLY A   3      56.910  54.270  13.870  1.00  0.00            
ATOM     32  H   GLY A   3      56.150  53.630  14.030  1.00  0.00            
ATOM     33  CA  GLY A   3      56.960  55.620  14.360  1.00  0.00            
ATOM     34  HA1 GLY A   3      55.950  56.030  14.450  1.00  0.00            
ATOM     35  HA2 GLY A   3      57.440  56.290  13.660  1.00  0.00            
ATOM     36  C   GLY A   3      57.710  55.690  15.710  1.00  0.00            
ATOM     37  O   GLY A   3      58.040  54.600  16.280  1.00  0.00            
ATOM     38  N   PRO A   4      58.010  56.900  16.280  1.00  0.00            
ATOM     39  CD  PRO A   4      57.780  58.270  15.790  1.00  0.00            
ATOM     40  HD1 PRO A   4      56.810  58.600  16.190  1.00  0.00            
ATOM     41  HD2 PRO A   4      57.770  58.430  14.710  1.00  0.00            
ATOM     42  CG  PRO A   4      58.940  59.110  16.380  1.00  0.00            
ATOM     43  HG1 PRO A   4      58.680  60.160  16.230  1.00  0.00            
ATOM     44  HG2 PRO A   4      59.880  58.880  15.880  1.00  0.00            
ATOM     45  CB  PRO A   4      58.900  58.540  17.770  1.00  0.00            
ATOM     46  HB1 PRO A   4      57.980  58.950  18.200  1.00  0.00            
ATOM     47  HB2 PRO A   4      59.850  58.770  18.250  1.00  0.00            
ATOM     48  CA  PRO A   4      58.790  57.020  17.510  1.00  0.00            
ATOM     49  HA  PRO A   4      59.710  56.530  17.210  1.00  0.00            
ATOM     50  C   PRO A   4      58.130  56.370  18.760  1.00  0.00            
ATOM     51  O   PRO A   4      56.890  56.370  18.790  1.00  0.00            
ATOM     52  N   PRO A   5      58.840  55.840  19.790  1.00  0.00            
ATOM     53  CD  PRO A   5      60.250  55.950  19.890  1.00  0.00            
ATOM     54  HD1 PRO A   5      60.560  56.980  19.720  1.00  0.00            
ATOM     55  HD2 PRO A   5      60.670  55.250  19.180  1.00  0.00            
ATOM     56  CG  PRO A   5      60.480  55.610  21.350  1.00  0.00            
ATOM     57  HG1 PRO A   5      60.230  56.540  21.870  1.00  0.00            
ATOM     58  HG2 PRO A   5      61.450  55.150  21.530  1.00  0.00            
ATOM     59  CB  PRO A   5      59.410  54.590  21.660  1.00  0.00            
ATOM     60  HB1 PRO A   5      59.130  54.430  22.700  1.00  0.00            
ATOM     61  HB2 PRO A   5      59.630  53.620  21.210  1.00  0.00            
ATOM     62  CA  PRO A   5      58.210  55.170  20.940  1.00  0.00            
ATOM     63  HA  PRO A   5      57.560  54.370  20.590  1.00  0.00            
ATOM     64  C   PRO A   5      57.480  56.240  21.740  1.00  0.00            
ATOM     65  O   PRO A   5      57.890  57.410  21.710  1.00  0.00            
ATOM     66  N   GLY A   6      56.470  55.970  22.550  1.00  0.00            
ATOM     67  H   GLY A   6      56.060  55.050  22.590  1.00  0.00            
ATOM     68  CA  GLY A   6      55.860  56.910  23.470  1.00  0.00            
ATOM     69  HA1 GLY A   6      54.910  56.520  23.850  1.00  0.00            
ATOM     70  HA2 GLY A   6      55.630  57.870  23.010  1.00  0.00            
ATOM     71  C   GLY A   6      56.700  57.110  24.730  1.00  0.00            
ATOM     72  O   GLY A   6      57.570  56.330  25.060  1.00  0.00            
ATOM     73  N   PRO A   7      56.410  58.070  25.580  1.00  0.00            
ATOM     74  CD  PRO A   7      55.290  59.030  25.500  1.00  0.00            
ATOM     75  HD1 PRO A   7      54.370  58.480  25.690  1.00  0.00            
ATOM     76  HD2 PRO A   7      55.230  59.530  24.530  1.00  0.00            
ATOM     77  CG  PRO A   7      55.640  60.200  26.450  1.00  0.00            
ATOM     78  HG1 PRO A   7      55.100  60.090  27.380  1.00  0.00            
ATOM     79  HG2 PRO A   7      55.510  61.210  26.050  1.00  0.00            
ATOM     80  CB  PRO A   7      57.030  59.980  26.790  1.00  0.00            
ATOM     81  HB1 PRO A   7      57.290  60.340  27.790  1.00  0.00            
ATOM     82  HB2 PRO A   7      57.680  60.460  26.070  1.00  0.00            
ATOM     83  CA  PRO A   7      57.340  58.450  26.630  1.00  0.00            
ATOM     84  HA  PRO A   7      58.340  58.220  26.250  1.00  0.00            
ATOM     85  C   PRO A   7      57.130  57.710  27.920  1.00  0.00            
ATOM     86  O   PRO A   7      56.310  56.800  27.940  1.00  0.00            
ATOM     87  N   PRO A   8      58.010  57.860  28.910  1.00  0.00            
ATOM     88  CD  PRO A   8      59.300  58.560  28.810  1.00  0.00            
ATOM     89  HD1 PRO A   8      59.250  59.640  28.960  1.00  0.00            
ATOM     90  HD2 PRO A   8      59.750  58.400  27.830  1.00  0.00            
ATOM     91  CG  PRO A   8      60.210  57.790  29.810  1.00  0.00            
ATOM     92  HG1 PRO A   8      61.050  58.380  30.170  1.00  0.00            
ATOM     93  HG2 PRO A   8      60.640  56.910  29.330  1.00  0.00            
ATOM     94  CB  PRO A   8      59.220  57.240  30.940  1.00  0.00            
ATOM     95  HB1 PRO A   8      59.020  58.040  31.660  1.00  0.00            
ATOM     96  HB2 PRO A   8      59.690  56.440  31.520  1.00  0.00            
ATOM     97  CA  PRO A   8      57.990  56.950  30.090  1.00  0.00            
ATOM     98  HA  PRO A   8      57.910  55.980  29.600  1.00  0.00            
ATOM     99  C   PRO A   8      56.750  57.170  30.960  1.00  0.00            
ATOM    100  O   PRO A   8      56.230  58.260  31.130  1.00  0.00            
ATOM    101  N   GLY A   9      56.400  56.080  31.660  1.00  0.00            
ATOM    102  H   GLY A   9      56.790  55.190  31.410  1.00  0.00            
ATOM    103  CA  GLY A   9      55.290  56.140  32.610  1.00  0.00            
ATOM    104  HA1 GLY A   9      55.050  55.140  32.990  1.00  0.00            
ATOM    105  HA2 GLY A   9      54.400  56.380  32.030  1.00  0.00            
ATOM    106  C   GLY A   9      55.460  57.020  33.920  1.00  0.00            
ATOM    107  O   GLY A   9      56.570  57.150  34.420  1.00  0.00            
ATOM    108  N   PRO A  10      54.320  57.570  34.440  1.00  0.00            
ATOM    109  CD  PRO A  10      52.910  57.390  34.060  1.00  0.00            
ATOM    110  HD1 PRO A  10      52.670  56.340  33.920  1.00  0.00            
ATOM    111  HD2 PRO A  10      52.740  58.000  33.170  1.00  0.00            
ATOM    112  CG  PRO A  10      52.050  58.150  35.080  1.00  0.00            
ATOM    113  HG1 PRO A  10      51.640  57.500  35.860  1.00  0.00            
ATOM    114  HG2 PRO A  10      51.230  58.620  34.540  1.00  0.00            
ATOM    115  CB  PRO A  10      53.040  59.150  35.640  1.00  0.00            
ATOM    116  HB1 PRO A  10      52.760  59.420  36.650  1.00  0.00            
ATOM    117  HB2 PRO A  10      53.110  60.020  34.980  1.00  0.00            
ATOM    118  CA  PRO A  10      54.380  58.350  35.680  1.00  0.00            
ATOM    119  HA  PRO A  10      55.230  59.010  35.560  1.00  0.00            
ATOM    120  C   PRO A  10      54.580  57.540  36.910  1.00  0.00            
ATOM    121  O   PRO A  10      54.360  56.290  36.770  1.00  0.00            
ATOM    122  N   PRO A  11      54.950  58.160  38.030  1.00  0.00            
ATOM    123  CD  PRO A  11      55.210  59.550  38.310  1.00  0.00            
ATOM    124  HD1 PRO A  11      54.350  60.060  38.750  1.00  0.00            
ATOM    125  HD2 PRO A  11      55.540  60.090  37.420  1.00  0.00            
ATOM    126  CG  PRO A  11      56.330  59.500  39.330  1.00  0.00            
ATOM    127  HG1 PRO A  11      56.330  60.390  39.960  1.00  0.00            
ATOM    128  HG2 PRO A  11      57.300  59.390  38.850  1.00  0.00            
ATOM    129  CB  PRO A  11      55.870  58.320  40.220  1.00  0.00            
ATOM    130  HB1 PRO A  11      55.000  58.660  40.780  1.00  0.00            
ATOM    131  HB2 PRO A  11      56.650  57.840  40.810  1.00  0.00            
ATOM    132  CA  PRO A  11      55.380  57.320  39.170  1.00  0.00            
ATOM    133  HA  PRO A  11      56.180  56.670  38.800  1.00  0.00            
ATOM    134  C   PRO A  11      54.280  56.440  39.820  1.00  0.00            
ATOM    135  O   PRO A  11      53.120  56.760  39.680  1.00  0.00            
ATOM    136  N   GLY A  12      54.620  55.400  40.510  1.00  0.00            
ATOM    137  H   GLY A  12      55.610  55.180  40.460  1.00  0.00            
ATOM    138  CA  GLY A  12      53.730  54.490  41.190  1.00  0.00            
ATOM    139  HA1 GLY A  12      54.270  53.600  41.500  1.00  0.00            
ATOM    140  HA2 GLY A  12      52.910  54.290  40.500  1.00  0.00            
ATOM    141  C   GLY A  12      53.060  55.070  42.500  1.00  0.00            
ATOM    142  O   GLY A  12      53.350  56.180  42.870  1.00  0.00            
ATOM    143  N   PRO A  13      52.130  54.350  43.150  1.00  0.00            
ATOM    144  CD  PRO A  13      51.730  53.060  42.750  1.00  0.00            
ATOM    145  HD1 PRO A  13      52.550  52.350  42.690  1.00  0.00            
ATOM    146  HD2 PRO A  13      51.160  53.140  41.830  1.00  0.00            
ATOM    147  CG  PRO A  13      50.920  52.600  44.000  1.00  0.00            
ATOM    148  HG1 PRO A  13      51.530  52.250  44.830  1.00  0.00            
ATOM    149  HG2 PRO A  13      50.130  51.890  43.750  1.00  0.00            
ATOM    150  CB  PRO A  13      50.300  53.870  44.510  1.00  0.00            
ATOM    151  HB1 PRO A  13      49.910  53.810  45.520  1.00  0.00            
ATOM    152  HB2 PRO A  13      49.490  54.190  43.860  1.00  0.00            
ATOM    153  CA  PRO A  13      51.440  54.880  44.320  1.00  0.00            
ATOM    154  HA  PRO A  13      51.010  55.860  44.090  1.00  0.00            
ATOM    155  C   PRO A  13      52.410  54.980  45.560  1.00  0.00            
ATOM    156  O   PRO A  13      53.390  54.270  45.610  1.00  0.00            
ATOM    157  N   PRO A  14      52.170  55.970  46.460  1.00  0.00            
ATOM    158  CD  PRO A  14      51.120  56.960  46.520  1.00  0.00            
ATOM    159  HD1 PRO A  14      50.180  56.450  46.750  1.00  0.00            
ATOM    160  HD2 PRO A  14      51.080  57.500  45.580  1.00  0.00            
ATOM    161  CG  PRO A  14      51.680  57.950  47.540  1.00  0.00            
ATOM    162  HG1 PRO A  14      50.900  58.580  47.970  1.00  0.00            
ATOM    163  HG2 PRO A  14      52.380  58.620  47.040  1.00  0.00            
ATOM    164  CB  PRO A  14      52.450  57.120  48.560  1.00  0.00            
ATOM    165  HB1 PRO A  14      51.780  56.750  49.340  1.00  0.00            
ATOM    166  HB2 PRO A  14      53.250  57.780  48.890  1.00  0.00            
ATOM    167  CA  PRO A  14      52.990  56.000  47.660  1.00  0.00            
ATOM    168  HA  PRO A  14      53.990  56.240  47.300  1.00  0.00            
ATOM    169  C   PRO A  14      53.060  54.690  48.420  1.00  0.00            
ATOM    170  O   PRO A  14      52.100  54.020  48.460  1.00  0.00            
ATOM    171  N   GLY A  15      54.150  54.490  49.170  1.00  0.00            
ATOM    172  H   GLY A  15      54.890  55.170  49.120  1.00  0.00            
ATOM    173  CA  GLY A  15      54.440  53.460  50.130  1.00  0.00            
ATOM    174  HA1 GLY A  15      55.450  53.710  50.460  1.00  0.00            
ATOM    175  HA2 GLY A  15      54.470  52.530  49.560  1.00  0.00            
ATOM    176  C   GLY A  15      53.500  53.360  51.280  1.00  0.00            
ATOM    177  O   GLY A  15      52.930  54.340  51.740  1.00  0.00            
ATOM    178  N   PRO A  16      53.320  52.120  51.780  1.00  0.00            
ATOM    179  CD  PRO A  16      54.110  50.950  51.370  1.00  0.00            
ATOM    180  HD1 PRO A  16      55.150  51.240  51.240  1.00  0.00            
ATOM    181  HD2 PRO A  16      53.730  50.330  50.560  1.00  0.00            
ATOM    182  CG  PRO A  16      53.930  50.030  52.590  1.00  0.00            
ATOM    183  HG1 PRO A  16      54.750  50.280  53.260  1.00  0.00            
ATOM    184  HG2 PRO A  16      54.100  48.980  52.320  1.00  0.00            
ATOM    185  CB  PRO A  16      52.510  50.360  53.070  1.00  0.00            
ATOM    186  HB1 PRO A  16      52.320  49.980  54.070  1.00  0.00            
ATOM    187  HB2 PRO A  16      51.710  49.970  52.430  1.00  0.00            
ATOM    188  CA  PRO A  16      52.400  51.910  52.980  1.00  0.00            
ATOM    189  HA  PRO A  16      51.390  52.250  52.770  1.00  0.00            
ATOM    190  C   PRO A  16      52.910  52.580  54.240  1.00  0.00            
ATOM    191  O   PRO A  16      54.120  52.580  54.470  1.00  0.00            
ATOM    192  N   PRO A  17      52.000  53.150  55.110  1.00  0.00            
ATOM    193  CD  PRO A  17      50.540  53.010  55.060  1.00  0.00            
ATOM    194  HD1 PRO A  17      50.260  52.010  54.740  1.00  0.00            
ATOM    195  HD2 PRO A  17      50.040  53.790  54.490  1.00  0.00            
ATOM    196  CG  PRO A  17      50.040  53.350  56.450  1.00  0.00            
ATOM    197  HG1 PRO A  17      50.040  52.430  57.040  1.00  0.00            
ATOM    198  HG2 PRO A  17      49.030  53.740  56.360  1.00  0.00            
ATOM    199  CB  PRO A  17      51.060  54.330  56.990  1.00  0.00            
ATOM    200  HB1 PRO A  17      51.060  54.380  58.070  1.00  0.00            
ATOM    201  HB2 PRO A  17      50.810  55.310  56.590  1.00  0.00            
ATOM    202  CA  PRO A  17      52.370  53.730  56.420  1.00  0.00            
ATOM    203  HA  PRO A  17      53.000  54.600  56.230  1.00  0.00            
ATOM    204  C   PRO A  17      52.990  52.640  57.310  1.00  0.00            
ATOM    205  O   PRO A  17      52.570  51.480  57.300  1.00  0.00            
ATOM    206  N   GLY A  18      53.990  53.040  58.140  1.00  0.00            
ATOM    207  H   GLY A  18      54.270  54.010  58.130  1.00  0.00            
ATOM    208  CA  GLY A  18      54.670  52.110  59.010  1.00  0.00            
ATOM    209  HA1 GLY A  18      55.680  52.450  59.230  1.00  0.00            
ATOM    210  HA2 GLY A  18      54.750  51.150  58.500  1.00  0.00            
ATOM    211  C   GLY A  18      53.800  51.600  60.230  1.00  0.00            
ATOM    212  O   GLY A  18      52.860  52.280  60.610  1.00  0.00            
ATOM    213  N   PRO A  19      53.990  50.360  60.800  1.00  0.00            
ATOM    214  CD  PRO A  19      54.840  49.200  60.380  1.00  0.00            
ATOM    215  HD1 PRO A  19      55.830  49.520  60.050  1.00  0.00            
ATOM    216  HD2 PRO A  19      54.470  48.710  59.480  1.00  0.00            
ATOM    217  CG  PRO A  19      54.900  48.230  61.530  1.00  0.00            
ATOM    218  HG1 PRO A  19      55.500  48.650  62.340  1.00  0.00            
ATOM    219  HG2 PRO A  19      55.180  47.210  61.240  1.00  0.00            
ATOM    220  CB  PRO A  19      53.430  48.360  62.040  1.00  0.00            
ATOM    221  HB1 PRO A  19      53.280  48.030  63.060  1.00  0.00            
ATOM    222  HB2 PRO A  19      52.830  47.830  61.300  1.00  0.00            
ATOM    223  CA  PRO A  19      53.110  49.890  61.830  1.00  0.00            
ATOM    224  HA  PRO A  19      52.100  50.130  61.490  1.00  0.00            
ATOM    225  C   PRO A  19      53.280  50.680  63.140  1.00  0.00            
ATOM    226  O   PRO A  19      54.280  51.330  63.340  1.00  0.00            
ATOM    227  N   PRO A  20      52.340  50.540  64.150  1.00  0.00            
ATOM    228  CD  PRO A  20      51.060  49.950  63.960  1.00  0.00            
ATOM    229  HD1 PRO A  20      51.130  48.860  63.900  1.00  0.00            
ATOM    230  HD2 PRO A  20      50.550  50.220  63.040  1.00  0.00            
ATOM    231  CG  PRO A  20      50.280  50.400  65.150  1.00  0.00            
ATOM    232  HG1 PRO A  20      49.450  49.710  65.320  1.00  0.00            
ATOM    233  HG2 PRO A  20      49.830  51.370  64.920  1.00  0.00            
ATOM    234  CB  PRO A  20      51.250  50.510  66.280  1.00  0.00            
ATOM    235  HB1 PRO A  20      51.440  49.500  66.640  1.00  0.00            
ATOM    236  HB2 PRO A  20      50.920  51.150  67.090  1.00  0.00            
ATOM    237  CA  PRO A  20      52.480  50.960  65.520  1.00  0.00            
ATOM    238  HA  PRO A  20      52.460  52.050  65.510  1.00  0.00            
ATOM    239  C   PRO A  20      53.820  50.460  66.110  1.00  0.00            
ATOM    240  O   PRO A  20      54.320  49.350  65.860  1.00  0.00            
ATOM    241  N   GLY A  21      54.480  51.320  66.940  1.00  0.00            
ATOM    242  H   GLY A  21      54.010  52.150  67.250  1.00  0.00            
ATOM    243  CA  GLY A  21      55.760  50.920  67.530  1.00  0.00            
ATOM    244  HA1 GLY A  21      56.290  51.730  68.020  1.00  0.00            
ATOM    245  HA2 GLY A  21      56.430  50.500  66.780  1.00  0.00            
ATOM    246  C   GLY A  21      55.760  49.830  68.650  1.00  0.00            
ATOM    247  O   GLY A  21      54.750  49.230  68.940  1.00  0.00            
ATOM    248  N   PRO A  22      56.960  49.590  69.220  1.00  0.00            
ATOM    249  CD  PRO A  22      58.200  50.160  68.830  1.00  0.00            
ATOM    250  HD1 PRO A  22      58.390  51.060  69.410  1.00  0.00            
ATOM    251  HD2 PRO A  22      58.220  50.320  67.750  1.00  0.00            
ATOM    252  CG  PRO A  22      59.250  49.120  69.170  1.00  0.00            
ATOM    253  HG1 PRO A  22      60.180  49.660  69.320  1.00  0.00            
ATOM    254  HG2 PRO A  22      59.330  48.250  68.530  1.00  0.00            
ATOM    255  CB  PRO A  22      58.690  48.670  70.520  1.00  0.00            
ATOM    256  HB1 PRO A  22      58.970  49.380  71.300  1.00  0.00            
ATOM    257  HB2 PRO A  22      59.050  47.690  70.820  1.00  0.00            
ATOM    258  CA  PRO A  22      57.200  48.670  70.280  1.00  0.00            
ATOM    259  HA  PRO A  22      56.940  47.680  69.910  1.00  0.00            
ATOM    260  C   PRO A  22      56.410  49.090  71.540  1.00  0.00            
ATOM    261  O   PRO A  22      56.120  50.250  71.810  1.00  0.00            
ATOM    262  N   PRO A  23      56.060  48.110  72.360  1.00  0.00            
ATOM    263  CD  PRO A  23      56.150  46.690  72.140  1.00  0.00            
ATOM    264  HD1 PRO A  23      57.090  46.410  71.660  1.00  0.00            
ATOM    265  HD2 PRO A  23      55.400  46.270  71.470  1.00  0.00            
ATOM    266  CG  PRO A  23      55.930  45.980  73.530  1.00  0.00            
ATOM    267  HG1 PRO A  23      56.800  46.170  74.160  1.00  0.00            
ATOM    268  HG2 PRO A  23      55.500  44.980  73.560  1.00  0.00            
ATOM    269  CB  PRO A  23      54.840  46.940  74.070  1.00  0.00            
ATOM    270  HB1 PRO A  23      54.810  46.990  75.160  1.00  0.00            
ATOM    271  HB2 PRO A  23      53.860  46.610  73.740  1.00  0.00            
ATOM    272  CA  PRO A  23      55.300  48.370  73.570  1.00  0.00            
ATOM    273  HA  PRO A  23      54.460  49.010  73.320  1.00  0.00            
ATOM    274  C   PRO A  23      56.220  49.050  74.570  1.00  0.00            
ATOM    275  O   PRO A  23      57.380  48.710  74.710  1.00  0.00            
ATOM    276  N   GLY A  24      55.700  50.060  75.230  1.00  0.00            
ATOM    277  H   GLY A  24      54.700  50.190  75.260  1.00  0.00            
ATOM    278  CA  GLY A  24      56.430  50.850  76.220  1.00  0.00            
ATOM    279  HA1 GLY A  24      55.710  51.630  76.440  1.00  0.00            
ATOM    280  HA2 GLY A  24      57.270  51.310  75.700  1.00  0.00            
ATOM    281  C   GLY A  24      56.800  50.220  77.600  1.00  0.00            
ATOM    282  O   GLY A  24      56.630  49.000  77.750  1.00  0.00            
ATOM    283  N   PRO A  25      57.430  50.930  78.510  1.00  0.00            
ATOM    284  CD  PRO A  25      57.780  52.350  78.360  1.00  0.00            
ATOM    285  HD1 PRO A  25      56.920  52.950  78.070  1.00  0.00            
ATOM    286  HD2 PRO A  25      58.610  52.450  77.660  1.00  0.00            
ATOM    287  CG  PRO A  25      58.390  52.750  79.710  1.00  0.00            
ATOM    288  HG1 PRO A  25      57.710  53.130  80.470  1.00  0.00            
ATOM    289  HG2 PRO A  25      59.200  53.450  79.520  1.00  0.00            
ATOM    290  CB  PRO A  25      59.010  51.490  80.220  1.00  0.00            
ATOM    291  HB1 PRO A  25      59.130  51.590  81.290  1.00  0.00            
ATOM    292  HB2 PRO A  25      59.900  51.150  79.690  1.00  0.00            
ATOM    293  CA  PRO A  25      57.860  50.490  79.800  1.00  0.00            
ATOM    294  HA  PRO A  25      58.370  49.530  79.650  1.00  0.00            
ATOM    295  C   PRO A  25      56.660  50.320  80.880  1.00  0.00            
ATOM    296  O   PRO A  25      55.480  50.590  80.480  1.00  0.00            
ATOM    297  N   PRO A  26      56.920  49.950  82.150  1.00  0.00            
ATOM    298  CD  PRO A  26      58.210  49.580  82.660  1.00  0.00            
ATOM    299  HD1 PRO A  26      58.580  50.460  83.180  1.00  0.00            
ATOM    300  HD2 PRO A  26      58.840  49.140  81.890  1.00  0.00            
ATOM    301  CG  PRO A  26      57.900  48.500  83.720  1.00  0.00            
ATOM    302  HG1 PRO A  26      58.730  48.530  84.430  1.00  0.00            
ATOM    303  HG2 PRO A  26      57.750  47.520  83.270  1.00  0.00            
ATOM    304  CB  PRO A  26      56.650  49.170  84.330  1.00  0.00            
ATOM    305  HB1 PRO A  26      57.000  49.900  85.060  1.00  0.00            
ATOM    306  HB2 PRO A  26      55.960  48.460  84.800  1.00  0.00            
ATOM    307  CA  PRO A  26      55.970  49.880  83.180  1.00  0.00            
ATOM    308  HA  PRO A  26      55.120  49.370  82.730  1.00  0.00            
ATOM    309  C   PRO A  26      55.400  51.250  83.560  1.00  0.00            
ATOM    310  O   PRO A  26      55.990  52.250  83.210  1.00  0.00            
ATOM    311  N   GLY A  27      54.170  51.180  84.140  1.00  0.00            
ATOM    312  H   GLY A  27      53.790  50.250  84.280  1.00  0.00            
ATOM    313  CA  GLY A  27      53.500  52.320  84.800  1.00  0.00            
ATOM    314  HA1 GLY A  27      52.510  52.030  85.170  1.00  0.00            
ATOM    315  HA2 GLY A  27      53.350  53.150  84.120  1.00  0.00            
ATOM    316  C   GLY A  27      54.250  52.910  85.980  1.00  0.00            
ATOM    317  O   GLY A  27      55.140  52.260  86.510  1.00  0.00            
ATOM    318  N   PRO A  28      53.950  54.110  86.400  1.00  0.00            
ATOM    319  CD  PRO A  28      53.090  55.030  85.780  1.00  0.00            
ATOM    320  HD1 PRO A  28      52.250  54.520  85.310  1.00  0.00            
ATOM    321  HD2 PRO A  28      53.700  55.370  84.940  1.00  0.00            
ATOM    322  CG  PRO A  28      52.740  56.100  86.800  1.00  0.00            
ATOM    323  HG1 PRO A  28      51.940  55.700  87.420  1.00  0.00            
ATOM    324  HG2 PRO A  28      52.370  57.020  86.330  1.00  0.00            
ATOM    325  CB  PRO A  28      54.040  56.000  87.670  1.00  0.00            
ATOM    326  HB1 PRO A  28      53.920  56.480  88.640  1.00  0.00            
ATOM    327  HB2 PRO A  28      54.720  56.570  87.040  1.00  0.00            
ATOM    328  CA  PRO A  28      54.440  54.550  87.660  1.00  0.00            
ATOM    329  HA  PRO A  28      55.520  54.470  87.660  1.00  0.00            
ATOM    330  C   PRO A  28      53.920  53.800  88.900  1.00  0.00            
ATOM    331  O   PRO A  28      52.930  53.040  88.790  1.00  0.00            
ATOM    332  N   PRO A  29      54.500  53.960  90.080  1.00  0.00            
ATOM    333  CD  PRO A  29      55.730  54.630  90.370  1.00  0.00            
ATOM    334  HD1 PRO A  29      55.650  55.610  89.900  1.00  0.00            
ATOM    335  HD2 PRO A  29      56.590  54.100  89.980  1.00  0.00            
ATOM    336  CG  PRO A  29      55.840  54.660  91.920  1.00  0.00            
ATOM    337  HG1 PRO A  29      55.320  55.540  92.310  1.00  0.00            
ATOM    338  HG2 PRO A  29      56.840  54.810  92.350  1.00  0.00            
ATOM    339  CB  PRO A  29      55.130  53.430  92.420  1.00  0.00            
ATOM    340  HB1 PRO A  29      54.700  53.420  93.420  1.00  0.00            
ATOM    341  HB2 PRO A  29      55.810  52.590  92.270  1.00  0.00            
ATOM    342  CA  PRO A  29      54.020  53.320  91.370  1.00  0.00            
ATOM    343  HA  PRO A  29      53.860  52.250  91.250  1.00  0.00            
ATOM    344  C   PRO A  29      52.690  53.930  91.910  1.00  0.00            
ATOM    345  O   PRO A  29      52.280  54.990  91.540  1.00  0.00            
ATOM    346  N   GLY A  30      52.080  53.200  92.790  1.00  0.00            
ATOM    347  H   GLY A  30      52.500  52.330  93.080  1.00  0.00            
ATOM    348  CA  GLY A  30      50.780  53.470  93.390  1.00  0.00            
ATOM    349  HA1 GLY A  30      50.430  52.500  93.760  1.00  0.00            
ATOM    350  HA2 GLY A  30      50.080  53.750  92.610  1.00  0.00            
ATOM    351  C   GLY A  30      50.730  54.480  94.520  1.00  0.00            
ATOM    352  OC1 GLY A  30      51.290  54.170  95.610  1.00  0.00            
ATOM    353  OC2 GLY A  30      50.220  55.620  94.420  1.00  0.00            
ATOM    354  N   PRO B  31      53.450  55.250   9.990  1.00  0.00            
ATOM    355  H1  PRO B  31      53.910  55.970  10.530  1.00  0.00            
ATOM    356  H2  PRO B  31      52.540  55.580   9.710  1.00  0.00            
ATOM    357  CD  PRO B  31      54.310  54.840   8.920  1.00  0.00            
ATOM    358  HD1 PRO B  31      55.210  55.460   8.920  1.00  0.00            
ATOM    359  HD2 PRO B  31      53.820  54.840   7.950  1.00  0.00            
ATOM    360  CG  PRO B  31      54.690  53.360   9.240  1.00  0.00            
ATOM    361  HG1 PRO B  31      55.690  53.060   8.930  1.00  0.00            
ATOM    362  HG2 PRO B  31      54.070  52.630   8.720  1.00  0.00            
ATOM    363  CB  PRO B  31      54.460  53.170  10.710  1.00  0.00            
ATOM    364  HB1 PRO B  31      55.160  53.570  11.440  1.00  0.00            
ATOM    365  HB2 PRO B  31      54.160  52.130  10.830  1.00  0.00            
ATOM    366  CA  PRO B  31      53.200  54.020  10.840  1.00  0.00            
ATOM    367  HA  PRO B  31      52.310  53.560  10.410  1.00  0.00            
ATOM    368  C   PRO B  31      52.880  54.300  12.350  1.00  0.00            
ATOM    369  O   PRO B  31      53.160  55.420  12.860  1.00  0.00            
ATOM    370  N   PRO B  32      52.280  53.280  13.070  1.00  0.00            
ATOM    371  CD  PRO B  32      51.760  52.000  12.610  1.00  0.00            
ATOM    372  HD1 PRO B  32      52.540  51.540  12.000  1.00  0.00            
ATOM    373  HD2 PRO B  32      50.870  52.170  12.010  1.00  0.00            
ATOM    374  CG  PRO B  32      51.470  51.180  13.900  1.00  0.00            
ATOM    375  HG1 PRO B  32      52.400  50.660  14.150  1.00  0.00            
ATOM    376  HG2 PRO B  32      50.550  50.600  13.920  1.00  0.00            
ATOM    377  CB  PRO B  32      51.150  52.370  14.880  1.00  0.00            
ATOM    378  HB1 PRO B  32      51.220  52.040  15.920  1.00  0.00            
ATOM    379  HB2 PRO B  32      50.130  52.710  14.690  1.00  0.00            
ATOM    380  CA  PRO B  32      52.080  53.460  14.460  1.00  0.00            
ATOM    381  HA  PRO B  32      51.640  54.440  14.620  1.00  0.00            
ATOM    382  C   PRO B  32      53.410  53.430  15.200  1.00  0.00            
ATOM    383  O   PRO B  32      54.350  52.840  14.760  1.00  0.00            
ATOM    384  N   GLY B  33      53.430  53.880  16.470  1.00  0.00            
ATOM    385  H   GLY B  33      52.600  54.160  16.970  1.00  0.00            
ATOM    386  CA  GLY B  33      54.600  53.800  17.270  1.00  0.00            
ATOM    387  HA1 GLY B  33      54.740  54.610  17.980  1.00  0.00            
ATOM    388  HA2 GLY B  33      55.480  53.770  16.630  1.00  0.00            
ATOM    389  C   GLY B  33      54.500  52.660  18.300  1.00  0.00            
ATOM    390  O   GLY B  33      53.380  52.220  18.690  1.00  0.00            
ATOM    391  N   PRO B  34      55.570  52.130  18.850  1.00  0.00            
ATOM    392  CD  PRO B  34      56.990  52.240  18.510  1.00  0.00            
ATOM    393  HD1 PRO B  34      57.300  53.280  18.380  1.00  0.00            
ATOM    394  HD2 PRO B  34      57.180  51.680  17.600  1.00  0.00            
ATOM    395  CG  PRO B  34      57.740  51.550  19.700  1.00  0.00            
ATOM    396  HG1 PRO B  34      57.950  52.310  20.460  1.00  0.00            
ATOM    397  HG2 PRO B  34      58.680  51.100  19.410  1.00  0.00            
ATOM    398  CB  PRO B  34      56.780  50.570  20.220  1.00  0.00            
ATOM    399  HB1 PRO B  34      56.960  50.330  21.270  1.00  0.00            
ATOM    400  HB2 PRO B  34      56.840  49.650  19.640  1.00  0.00            
ATOM    401  CA  PRO B  34      55.470  51.240  20.030  1.00  0.00            
ATOM    402  HA  PRO B  34      54.740  50.470  19.780  1.00  0.00            
ATOM    403  C   PRO B  34      55.100  52.100  21.280  1.00  0.00            
ATOM    404  O   PRO B  34      55.330  53.340  21.290  1.00  0.00            
ATOM    405  N   PRO B  35      54.490  51.460  22.290  1.00  0.00            
ATOM    406  CD  PRO B  35      54.050  50.080  22.360  1.00  0.00            
ATOM    407  HD1 PRO B  35      54.930  49.460  22.540  1.00  0.00            
ATOM    408  HD2 PRO B  35      53.450  49.750  21.510  1.00  0.00            
ATOM    409  CG  PRO B  35      53.260  49.900  23.640  1.00  0.00            
ATOM    410  HG1 PRO B  35      53.980  49.460  24.340  1.00  0.00            
ATOM    411  HG2 PRO B  35      52.360  49.300  23.580  1.00  0.00            
ATOM    412  CB  PRO B  35      52.950  51.330  24.010  1.00  0.00            
ATOM    413  HB1 PRO B  35      52.660  51.490  25.040  1.00  0.00            
ATOM    414  HB2 PRO B  35      52.020  51.710  23.580  1.00  0.00            
ATOM    415  CA  PRO B  35      54.130  52.150  23.490  1.00  0.00            
ATOM    416  HA  PRO B  35      53.680  53.090  23.150  1.00  0.00            
ATOM    417  C   PRO B  35      55.300  52.240  24.440  1.00  0.00            
ATOM    418  O   PRO B  35      56.340  51.570  24.260  1.00  0.00            
ATOM    419  N   GLY B  36      55.270  53.190  25.330  1.00  0.00            
ATOM    420  H   GLY B  36      54.420  53.710  25.460  1.00  0.00            
ATOM    421  CA  GLY B  36      56.340  53.580  26.200  1.00  0.00            
ATOM    422  HA1 GLY B  36      56.030  54.500  26.690  1.00  0.00            
ATOM    423  HA2 GLY B  36      57.190  53.920  25.610  1.00  0.00            
ATOM    424  C   GLY B  36      56.710  52.570  27.310  1.00  0.00            
ATOM    425  O   GLY B  36      55.950  51.700  27.580  1.00  0.00            
ATOM    426  N   PRO B  37      57.940  52.660  27.820  1.00  0.00            
ATOM    427  CD  PRO B  37      58.970  53.660  27.480  1.00  0.00            
ATOM    428  HD1 PRO B  37      58.520  54.650  27.380  1.00  0.00            
ATOM    429  HD2 PRO B  37      59.470  53.260  26.600  1.00  0.00            
ATOM    430  CG  PRO B  37      59.820  53.630  28.760  1.00  0.00            
ATOM    431  HG1 PRO B  37      59.370  54.150  29.610  1.00  0.00            
ATOM    432  HG2 PRO B  37      60.840  54.000  28.590  1.00  0.00            
ATOM    433  CB  PRO B  37      59.830  52.180  29.140  1.00  0.00            
ATOM    434  HB1 PRO B  37      60.190  52.010  30.160  1.00  0.00            
ATOM    435  HB2 PRO B  37      60.430  51.570  28.450  1.00  0.00            
ATOM    436  CA  PRO B  37      58.380  51.870  28.990  1.00  0.00            
ATOM    437  HA  PRO B  37      58.270  50.830  28.680  1.00  0.00            
ATOM    438  C   PRO B  37      57.540  52.170  30.230  1.00  0.00            
ATOM    439  O   PRO B  37      57.030  53.300  30.360  1.00  0.00            
ATOM    440  N   PRO B  38      57.310  51.200  31.140  1.00  0.00            
ATOM    441  CD  PRO B  38      57.850  49.790  31.180  1.00  0.00            
ATOM    442  HD1 PRO B  38      58.930  49.900  31.220  1.00  0.00            
ATOM    443  HD2 PRO B  38      57.510  49.260  30.300  1.00  0.00            
ATOM    444  CG  PRO B  38      57.310  49.170  32.430  1.00  0.00            
ATOM    445  HG1 PRO B  38      58.140  49.140  33.140  1.00  0.00            
ATOM    446  HG2 PRO B  38      56.980  48.150  32.270  1.00  0.00            
ATOM    447  CB  PRO B  38      56.160  50.140  32.950  1.00  0.00            
ATOM    448  HB1 PRO B  38      55.960  50.100  34.020  1.00  0.00            
ATOM    449  HB2 PRO B  38      55.240  49.920  32.410  1.00  0.00            
ATOM    450  CA  PRO B  38      56.620  51.480  32.370  1.00  0.00            
ATOM    451  HA  PRO B  38      55.710  52.060  32.240  1.00  0.00            
ATOM    452  C   PRO B  38      57.450  52.330  33.380  1.00  0.00            
ATOM    453  O   PRO B  38      58.660  52.350  33.340  1.00  0.00            
ATOM    454  N   GLY B  39      56.710  53.040  34.230  1.00  0.00            
ATOM    455  H   GLY B  39      55.710  53.000  34.080  1.00  0.00            
ATOM    456  CA  GLY B  39      57.240  54.040  35.100  1.00  0.00            
ATOM    457  HA1 GLY B  39      56.460  54.730  35.430  1.00  0.00            
ATOM    458  HA2 GLY B  39      57.890  54.600  34.420  1.00  0.00            
ATOM    459  C   GLY B  39      57.950  53.650  36.410  1.00  0.00            
ATOM    460  O   GLY B  39      57.960  52.510  36.820  1.00  0.00            
ATOM    461  N   PRO B  40      58.710  54.570  36.980  1.00  0.00            
ATOM    462  CD  PRO B  40      58.970  55.860  36.500  1.00  0.00            
ATOM    463  HD1 PRO B  40      58.030  56.400  36.630  1.00  0.00            
ATOM    464  HD2 PRO B  40      59.270  55.760  35.460  1.00  0.00            
ATOM    465  CG  PRO B  40      59.980  56.530  37.390  1.00  0.00            
ATOM    466  HG1 PRO B  40      59.400  57.180  38.050  1.00  0.00            
ATOM    467  HG2 PRO B  40      60.660  57.100  36.760  1.00  0.00            
ATOM    468  CB  PRO B  40      60.690  55.270  38.110  1.00  0.00            
ATOM    469  HB1 PRO B  40      61.070  55.580  39.080  1.00  0.00            
ATOM    470  HB2 PRO B  40      61.590  54.830  37.680  1.00  0.00            
ATOM    471  CA  PRO B  40      59.590  54.260  38.110  1.00  0.00            
ATOM    472  HA  PRO B  40      60.130  53.320  37.980  1.00  0.00            
ATOM    473  C   PRO B  40      58.820  54.260  39.480  1.00  0.00            
ATOM    474  O   PRO B  40      57.660  54.650  39.530  1.00  0.00            
ATOM    475  N   PRO B  41      59.440  53.840  40.570  1.00  0.00            
ATOM    476  CD  PRO B  41      60.690  53.100  40.650  1.00  0.00            
ATOM    477  HD1 PRO B  41      61.510  53.810  40.560  1.00  0.00            
ATOM    478  HD2 PRO B  41      60.700  52.340  39.860  1.00  0.00            
ATOM    479  CG  PRO B  41      60.680  52.410  42.020  1.00  0.00            
ATOM    480  HG1 PRO B  41      61.650  52.330  42.500  1.00  0.00            
ATOM    481  HG2 PRO B  41      60.220  51.430  41.980  1.00  0.00            
ATOM    482  CB  PRO B  41      59.750  53.220  42.820  1.00  0.00            
ATOM    483  HB1 PRO B  41      60.210  54.150  43.140  1.00  0.00            
ATOM    484  HB2 PRO B  41      59.220  52.660  43.600  1.00  0.00            
ATOM    485  CA  PRO B  41      58.730  53.600  41.770  1.00  0.00            
ATOM    486  HA  PRO B  41      58.150  52.690  41.600  1.00  0.00            
ATOM    487  C   PRO B  41      57.870  54.780  42.280  1.00  0.00            
ATOM    488  O   PRO B  41      58.180  55.950  42.050  1.00  0.00            
ATOM    489  N   GLY B  42      56.850  54.500  43.130  1.00  0.00            
ATOM    490  H   GLY B  42      56.640  53.560  43.450  1.00  0.00            
ATOM    491  CA  GLY B  42      56.190  55.570  43.950  1.00  0.00            
ATOM    492  HA1 GLY B  42      55.260  55.270  44.420  1.00  0.00            
ATOM    493  HA2 GLY B  42      55.970  56.350  43.220  1.00  0.00            
ATOM    494  C   GLY B  42      57.080  56.150  45.010  1.00  0.00            
ATOM    495  O   GLY B  42      58.060  55.560  45.500  1.00  0.00            
ATOM    496  N   PRO B  43      56.680  57.280  45.640  1.00  0.00            
ATOM    497  CD  PRO B  43      55.410  58.030  45.360  1.00  0.00            
ATOM    498  HD1 PRO B  43      54.570  57.350  45.420  1.00  0.00            
ATOM    499  HD2 PRO B  43      55.540  58.540  44.410  1.00  0.00            
ATOM    500  CG  PRO B  43      55.320  59.160  46.370  1.00  0.00            
ATOM    501  HG1 PRO B  43      54.830  58.820  47.290  1.00  0.00            
ATOM    502  HG2 PRO B  43      54.860  60.090  46.050  1.00  0.00            
ATOM    503  CB  PRO B  43      56.750  59.400  46.780  1.00  0.00            
ATOM    504  HB1 PRO B  43      56.760  59.890  47.750  1.00  0.00            
ATOM    505  HB2 PRO B  43      57.190  59.950  45.960  1.00  0.00            
ATOM    506  CA  PRO B  43      57.370  57.970  46.780  1.00  0.00            
ATOM    507  HA  PRO B  43      58.410  58.050  46.470  1.00  0.00            
ATOM    508  C   PRO B  43      57.170  57.180  48.110  1.00  0.00            
ATOM    509  O   PRO B  43      56.130  56.580  48.400  1.00  0.00            
ATOM    510  N   PRO B  44      58.170  57.180  49.020  1.00  0.00            
ATOM    511  CD  PRO B  44      59.430  57.850  48.760  1.00  0.00            
ATOM    512  HD1 PRO B  44      59.250  58.900  48.980  1.00  0.00            
ATOM    513  HD2 PRO B  44      59.780  57.850  47.730  1.00  0.00            
ATOM    514  CG  PRO B  44      60.390  57.300  49.790  1.00  0.00            
ATOM    515  HG1 PRO B  44      61.260  57.940  49.910  1.00  0.00            
ATOM    516  HG2 PRO B  44      60.740  56.330  49.420  1.00  0.00            
ATOM    517  CB  PRO B  44      59.490  57.090  51.020  1.00  0.00            
ATOM    518  HB1 PRO B  44      59.310  58.120  51.320  1.00  0.00            
ATOM    519  HB2 PRO B  44      59.880  56.390  51.750  1.00  0.00            
ATOM    520  CA  PRO B  44      58.220  56.480  50.340  1.00  0.00            
ATOM    521  HA  PRO B  44      58.260  55.400  50.180  1.00  0.00            
ATOM    522  C   PRO B  44      57.040  56.770  51.190  1.00  0.00            
ATOM    523  O   PRO B  44      56.620  57.940  51.330  1.00  0.00            
ATOM    524  N   GLY B  45      56.470  55.820  51.900  1.00  0.00            
ATOM    525  H   GLY B  45      56.840  54.890  51.760  1.00  0.00            
ATOM    526  CA  GLY B  45      55.310  55.940  52.850  1.00  0.00            
ATOM    527  HA1 GLY B  45      54.930  54.940  53.050  1.00  0.00            
ATOM    528  HA2 GLY B  45      54.510  56.540  52.400  1.00  0.00            
ATOM    529  C   GLY B  45      55.780  56.570  54.200  1.00  0.00            
ATOM    530  O   GLY B  45      56.940  56.450  54.630  1.00  0.00            
ATOM    531  N   PRO B  46      54.910  57.090  55.040  1.00  0.00            
ATOM    532  CD  PRO B  46      53.520  57.330  54.750  1.00  0.00            
ATOM    533  HD1 PRO B  46      53.040  56.420  54.370  1.00  0.00            
ATOM    534  HD2 PRO B  46      53.470  58.070  53.950  1.00  0.00            
ATOM    535  CG  PRO B  46      52.980  57.890  56.010  1.00  0.00            
ATOM    536  HG1 PRO B  46      52.690  57.040  56.630  1.00  0.00            
ATOM    537  HG2 PRO B  46      52.060  58.460  55.900  1.00  0.00            
ATOM    538  CB  PRO B  46      54.160  58.630  56.660  1.00  0.00            
ATOM    539  HB1 PRO B  46      54.060  58.990  57.680  1.00  0.00            
ATOM    540  HB2 PRO B  46      54.310  59.490  56.000  1.00  0.00            
ATOM    541  CA  PRO B  46      55.310  57.720  56.320  1.00  0.00            
ATOM    542  HA  PRO B  46      56.180  58.350  56.170  1.00  0.00            
ATOM    543  C   PRO B  46      55.580  56.830  57.500  1.00  0.00            
ATOM    544  O   PRO B  46      55.020  55.760  57.600  1.00  0.00            
ATOM    545  N   PRO B  47      56.470  57.250  58.480  1.00  0.00            
ATOM    546  CD  PRO B  47      57.590  58.200  58.380  1.00  0.00            
ATOM    547  HD1 PRO B  47      57.090  59.160  58.260  1.00  0.00            
ATOM    548  HD2 PRO B  47      58.210  57.790  57.580  1.00  0.00            
ATOM    549  CG  PRO B  47      58.360  58.040  59.650  1.00  0.00            
ATOM    550  HG1 PRO B  47      58.720  59.010  59.970  1.00  0.00            
ATOM    551  HG2 PRO B  47      59.230  57.390  59.480  1.00  0.00            
ATOM    552  CB  PRO B  47      57.410  57.410  60.610  1.00  0.00            
ATOM    553  HB1 PRO B  47      56.740  58.220  60.910  1.00  0.00            
ATOM    554  HB2 PRO B  47      57.960  57.000  61.450  1.00  0.00            
ATOM    555  CA  PRO B  47      56.590  56.500  59.740  1.00  0.00            
ATOM    556  HA  PRO B  47      57.050  55.550  59.480  1.00  0.00            
ATOM    557  C   PRO B  47      55.250  56.180  60.400  1.00  0.00            
ATOM    558  O   PRO B  47      54.240  56.810  60.230  1.00  0.00            
ATOM    559  N   GLY B  48      55.320  55.160  61.230  1.00  0.00            
ATOM    560  H   GLY B  48      56.150  54.580  61.230  1.00  0.00            
ATOM    561  CA  GLY B  48      54.130  54.740  61.990  1.00  0.00            
ATOM    562  HA1 GLY B  48      54.000  53.710  62.320  1.00  0.00            
ATOM    563  HA2 GLY B  48      53.290  54.800  61.290  1.00  0.00            
ATOM    564  C   GLY B  48      53.870  55.580  63.240  1.00  0.00            
ATOM    565  O   GLY B  48      54.740  56.350  63.710  1.00  0.00            
ATOM    566  N   PRO B  49      52.690  55.310  63.880  1.00  0.00            
ATOM    567  CD  PRO B  49      51.580  54.520  63.320  1.00  0.00            
ATOM    568  HD1 PRO B  49      51.880  53.510  63.020  1.00  0.00            
ATOM    569  HD2 PRO B  49      51.110  55.000  62.460  1.00  0.00            
ATOM    570  CG  PRO B  49      50.610  54.430  64.470  1.00  0.00            
ATOM    571  HG1 PRO B  49      50.910  53.640  65.160  1.00  0.00            
ATOM    572  HG2 PRO B  49      49.570  54.260  64.180  1.00  0.00            
ATOM    573  CB  PRO B  49      50.800  55.780  65.080  1.00  0.00            
ATOM    574  HB1 PRO B  49      50.440  55.970  66.090  1.00  0.00            
ATOM    575  HB2 PRO B  49      50.320  56.590  64.520  1.00  0.00            
ATOM    576  CA  PRO B  49      52.310  55.990  65.120  1.00  0.00            
ATOM    577  HA  PRO B  49      52.620  57.040  65.080  1.00  0.00            
ATOM    578  C   PRO B  49      53.070  55.350  66.300  1.00  0.00            
ATOM    579  O   PRO B  49      53.350  54.150  66.290  1.00  0.00            
ATOM    580  N   PRO B  50      53.170  56.180  67.400  1.00  0.00            
ATOM    581  CD  PRO B  50      52.850  57.600  67.580  1.00  0.00            
ATOM    582  HD1 PRO B  50      51.800  57.850  67.690  1.00  0.00            
ATOM    583  HD2 PRO B  50      53.340  58.140  66.770  1.00  0.00            
ATOM    584  CG  PRO B  50      53.470  58.030  68.930  1.00  0.00            
ATOM    585  HG1 PRO B  50      52.950  58.880  69.370  1.00  0.00            
ATOM    586  HG2 PRO B  50      54.550  58.160  68.870  1.00  0.00            
ATOM    587  CB  PRO B  50      53.240  56.720  69.700  1.00  0.00            
ATOM    588  HB1 PRO B  50      52.180  56.640  69.930  1.00  0.00            
ATOM    589  HB2 PRO B  50      53.720  56.740  70.670  1.00  0.00            
ATOM    590  CA  PRO B  50      53.590  55.660  68.650  1.00  0.00            
ATOM    591  HA  PRO B  50      54.680  55.620  68.570  1.00  0.00            
ATOM    592  C   PRO B  50      53.090  54.340  69.140  1.00  0.00            
ATOM    593  O   PRO B  50      51.930  53.990  68.860  1.00  0.00            
ATOM    594  N   GLY B  51      53.900  53.620  69.860  1.00  0.00            
ATOM    595  H   GLY B  51      54.830  53.990  70.030  1.00  0.00            
ATOM    596  CA  GLY B  51      53.550  52.290  70.320  1.00  0.00            
ATOM    597  HA1 GLY B  51      54.510  51.790  70.500  1.00  0.00            
ATOM    598  HA2 GLY B  51      53.070  51.720  69.530  1.00  0.00            
ATOM    599  C   GLY B  51      52.630  52.270  71.530  1.00  0.00            
ATOM    600  O   GLY B  51      52.320  53.240  72.120  1.00  0.00            
ATOM    601  N   PRO B  52      52.040  51.040  71.700  1.00  0.00            
ATOM    602  CD  PRO B  52      52.190  49.750  71.160  1.00  0.00            
ATOM    603  HD1 PRO B  52      53.200  49.370  71.290  1.00  0.00            
ATOM    604  HD2 PRO B  52      52.000  49.870  70.100  1.00  0.00            
ATOM    605  CG  PRO B  52      51.230  48.780  71.840  1.00  0.00            
ATOM    606  HG1 PRO B  52      51.860  48.420  72.660  1.00  0.00            
ATOM    607  HG2 PRO B  52      50.840  47.990  71.200  1.00  0.00            
ATOM    608  CB  PRO B  52      50.160  49.770  72.330  1.00  0.00            
ATOM    609  HB1 PRO B  52      49.550  49.470  73.170  1.00  0.00            
ATOM    610  HB2 PRO B  52      49.550  50.030  71.470  1.00  0.00            
ATOM    611  CA  PRO B  52      50.980  51.030  72.680  1.00  0.00            
ATOM    612  HA  PRO B  52      50.230  51.820  72.600  1.00  0.00            
ATOM    613  C   PRO B  52      51.520  51.160  74.160  1.00  0.00            
ATOM    614  O   PRO B  52      52.690  50.710  74.370  1.00  0.00            
ATOM    615  N   PRO B  53      50.760  51.610  75.160  1.00  0.00            
ATOM    616  CD  PRO B  53      49.580  52.310  75.070  1.00  0.00            
ATOM    617  HD1 PRO B  53      48.770  51.590  75.000  1.00  0.00            
ATOM    618  HD2 PRO B  53      49.520  52.990  74.220  1.00  0.00            
ATOM    619  CG  PRO B  53      49.390  53.150  76.300  1.00  0.00            
ATOM    620  HG1 PRO B  53      48.350  53.230  76.600  1.00  0.00            
ATOM    621  HG2 PRO B  53      49.960  54.070  76.160  1.00  0.00            
ATOM    622  CB  PRO B  53      50.100  52.300  77.360  1.00  0.00            
ATOM    623  HB1 PRO B  53      49.420  51.550  77.760  1.00  0.00            
ATOM    624  HB2 PRO B  53      50.500  53.030  78.070  1.00  0.00            
ATOM    625  CA  PRO B  53      51.280  51.660  76.570  1.00  0.00            
ATOM    626  HA  PRO B  53      52.130  52.350  76.630  1.00  0.00            
ATOM    627  C   PRO B  53      51.770  50.320  77.120  1.00  0.00            
ATOM    628  O   PRO B  53      51.190  49.230  76.790  1.00  0.00            
ATOM    629  N   GLY B  54      52.820  50.360  77.910  1.00  0.00            
ATOM    630  H   GLY B  54      53.290  51.240  78.070  1.00  0.00            
ATOM    631  CA  GLY B  54      53.430  49.140  78.460  1.00  0.00            
ATOM    632  HA1 GLY B  54      54.410  49.320  78.910  1.00  0.00            
ATOM    633  HA2 GLY B  54      53.480  48.380  77.680  1.00  0.00            
ATOM    634  C   GLY B  54      52.590  48.530  79.620  1.00  0.00            
ATOM    635  O   GLY B  54      51.400  48.820  79.850  1.00  0.00            
ATOM    636  N   PRO B  55      53.210  47.660  80.470  1.00  0.00            
ATOM    637  CD  PRO B  55      54.570  47.240  80.300  1.00  0.00            
ATOM    638  HD1 PRO B  55      55.310  48.000  80.550  1.00  0.00            
ATOM    639  HD2 PRO B  55      54.740  47.010  79.250  1.00  0.00            
ATOM    640  CG  PRO B  55      54.740  46.040  81.190  1.00  0.00            
ATOM    641  HG1 PRO B  55      55.760  45.900  81.540  1.00  0.00            
ATOM    642  HG2 PRO B  55      54.210  45.190  80.750  1.00  0.00            
ATOM    643  CB  PRO B  55      53.850  46.370  82.340  1.00  0.00            
ATOM    644  HB1 PRO B  55      54.290  47.160  82.960  1.00  0.00            
ATOM    645  HB2 PRO B  55      53.490  45.520  82.920  1.00  0.00            
ATOM    646  CA  PRO B  55      52.640  47.060  81.660  1.00  0.00            
ATOM    647  HA  PRO B  55      51.870  46.380  81.270  1.00  0.00            
ATOM    648  C   PRO B  55      52.020  48.010  82.660  1.00  0.00            
ATOM    649  O   PRO B  55      52.570  49.070  82.970  1.00  0.00            
ATOM    650  N   PRO B  56      50.890  47.620  83.300  1.00  0.00            
ATOM    651  CD  PRO B  56      49.780  46.810  82.770  1.00  0.00            
ATOM    652  HD1 PRO B  56      49.790  45.730  82.930  1.00  0.00            
ATOM    653  HD2 PRO B  56      49.660  47.040  81.710  1.00  0.00            
ATOM    654  CG  PRO B  56      48.450  47.380  83.380  1.00  0.00            
ATOM    655  HG1 PRO B  56      47.680  46.620  83.530  1.00  0.00            
ATOM    656  HG2 PRO B  56      48.070  48.170  82.740  1.00  0.00            
ATOM    657  CB  PRO B  56      48.980  47.810  84.770  1.00  0.00            
ATOM    658  HB1 PRO B  56      49.130  47.000  85.480  1.00  0.00            
ATOM    659  HB2 PRO B  56      48.360  48.630  85.150  1.00  0.00            
ATOM    660  CA  PRO B  56      50.320  48.460  84.360  1.00  0.00            
ATOM    661  HA  PRO B  56      50.030  49.450  84.000  1.00  0.00            
ATOM    662  C   PRO B  56      51.210  48.640  85.630  1.00  0.00            
ATOM    663  O   PRO B  56      52.050  47.850  86.090  1.00  0.00            
ATOM    664  N   GLY B  57      51.120  49.800  86.240  1.00  0.00            
ATOM    665  H   GLY B  57      50.500  50.480  85.810  1.00  0.00            
ATOM    666  CA  GLY B  57      51.880  50.300  87.360  1.00  0.00            
ATOM    667  HA1 GLY B  57      51.620  51.360  87.400  1.00  0.00            
ATOM    668  HA2 GLY B  57      52.930  50.330  87.040  1.00  0.00            
ATOM    669  C   GLY B  57      51.690  49.550  88.640  1.00  0.00            
ATOM    670  O   GLY B  57      50.600  49.010  88.780  1.00  0.00            
ATOM    671  N   PRO B  58      52.740  49.360  89.580  1.00  0.00            
ATOM    672  CD  PRO B  58      54.130  49.690  89.300  1.00  0.00            
ATOM    673  HD1 PRO B  58      54.180  50.780  89.360  1.00  0.00            
ATOM    674  HD2 PRO B  58      54.460  49.290  88.340  1.00  0.00            
ATOM    675  CG  PRO B  58      54.930  49.140  90.430  1.00  0.00            
ATOM    676  HG1 PRO B  58      54.880  49.780  91.310  1.00  0.00            
ATOM    677  HG2 PRO B  58      55.960  48.890  90.170  1.00  0.00            
ATOM    678  CB  PRO B  58      54.130  47.850  90.720  1.00  0.00            
ATOM    679  HB1 PRO B  58      54.390  47.400  91.680  1.00  0.00            
ATOM    680  HB2 PRO B  58      54.350  47.180  89.890  1.00  0.00            
ATOM    681  CA  PRO B  58      52.680  48.410  90.670  1.00  0.00            
ATOM    682  HA  PRO B  58      52.020  47.580  90.410  1.00  0.00            
ATOM    683  C   PRO B  58      52.380  49.080  92.080  1.00  0.00            
ATOM    684  O   PRO B  58      52.470  50.270  92.210  1.00  0.00            
ATOM    685  N   PRO B  59      51.950  48.330  93.080  1.00  0.00            
ATOM    686  CD  PRO B  59      51.350  47.030  92.810  1.00  0.00            
ATOM    687  HD1 PRO B  59      52.130  46.270  92.660  1.00  0.00            
ATOM    688  HD2 PRO B  59      50.700  47.060  91.940  1.00  0.00            
ATOM    689  CG  PRO B  59      50.540  46.680  94.050  1.00  0.00            
ATOM    690  HG1 PRO B  59      50.670  45.600  94.110  1.00  0.00            
ATOM    691  HG2 PRO B  59      49.530  47.090  93.990  1.00  0.00            
ATOM    692  CB  PRO B  59      51.360  47.360  95.190  1.00  0.00            
ATOM    693  HB1 PRO B  59      52.150  46.660  95.490  1.00  0.00            
ATOM    694  HB2 PRO B  59      50.720  47.530  96.050  1.00  0.00            
ATOM    695  CA  PRO B  59      51.820  48.690  94.530  1.00  0.00            
ATOM    696  HA  PRO B  59      51.130  49.520  94.680  1.00  0.00            
ATOM    697  C   PRO B  59      53.150  49.010  95.220  1.00  0.00            
ATOM    698  O   PRO B  59      54.210  48.670  94.710  1.00  0.00            
ATOM    699  N   GLY B  60      53.110  49.820  96.310  1.00  0.00            
ATOM    700  H   GLY B  60      52.180  50.160  96.490  1.00  0.00            
ATOM    701  CA  GLY B  60      54.190  50.560  96.840  1.00  0.00            
ATOM    702  HA1 GLY B  60      53.770  51.140  97.660  1.00  0.00            
ATOM    703  HA2 GLY B  60      54.430  51.170  95.960  1.00  0.00            
ATOM    704  C   GLY B  60      55.500  49.860  97.270  1.00  0.00            
ATOM    705  OC1 GLY B  60      56.530  50.370  96.740  1.00  0.00            
ATOM    706  OC2 GLY B  60      55.500  48.950  98.100  1.00  0.00            
ATOM    707  N   PRO C  61      53.080  58.380  13.260  1.00  0.00            
ATOM    708  H1  PRO C  61      53.600  57.510  13.210  1.00  0.00            
ATOM    709  H2  PRO C  61      53.660  59.180  13.040  1.00  0.00            
ATOM    710  CD  PRO C  61      51.860  58.200  12.430  1.00  0.00            
ATOM    711  HD1 PRO C  61      52.030  57.600  11.540  1.00  0.00            
ATOM    712  HD2 PRO C  61      51.550  59.110  11.910  1.00  0.00            
ATOM    713  CG  PRO C  61      50.780  57.680  13.370  1.00  0.00            
ATOM    714  HG1 PRO C  61      50.550  56.640  13.130  1.00  0.00            
ATOM    715  HG2 PRO C  61      49.920  58.340  13.420  1.00  0.00            
ATOM    716  CB  PRO C  61      51.400  57.760  14.750  1.00  0.00            
ATOM    717  HB1 PRO C  61      51.720  56.750  14.990  1.00  0.00            
ATOM    718  HB2 PRO C  61      50.710  58.200  15.480  1.00  0.00            
ATOM    719  CA  PRO C  61      52.600  58.650  14.580  1.00  0.00            
ATOM    720  HA  PRO C  61      52.270  59.680  14.610  1.00  0.00            
ATOM    721  C   PRO C  61      53.640  58.300  15.670  1.00  0.00            
ATOM    722  O   PRO C  61      54.160  57.170  15.650  1.00  0.00            
ATOM    723  N   PRO C  62      53.740  59.110  16.740  1.00  0.00            
ATOM    724  CD  PRO C  62      53.110  60.420  16.840  1.00  0.00            
ATOM    725  HD1 PRO C  62      52.050  60.380  16.610  1.00  0.00            
ATOM    726  HD2 PRO C  62      53.630  61.170  16.230  1.00  0.00            
ATOM    727  CG  PRO C  62      53.220  60.870  18.350  1.00  0.00            
ATOM    728  HG1 PRO C  62      52.400  60.460  18.950  1.00  0.00            
ATOM    729  HG2 PRO C  62      53.330  61.950  18.360  1.00  0.00            
ATOM    730  CB  PRO C  62      54.460  60.140  18.760  1.00  0.00            
ATOM    731  HB1 PRO C  62      54.370  59.850  19.810  1.00  0.00            
ATOM    732  HB2 PRO C  62      55.380  60.670  18.530  1.00  0.00            
ATOM    733  CA  PRO C  62      54.380  58.790  18.000  1.00  0.00            
ATOM    734  HA  PRO C  62      55.350  58.320  17.850  1.00  0.00            
ATOM    735  C   PRO C  62      53.520  57.800  18.850  1.00  0.00            
ATOM    736  O   PRO C  62      52.260  57.790  18.710  1.00  0.00            
ATOM    737  N   GLY C  63      54.150  57.000  19.670  1.00  0.00            
ATOM    738  H   GLY C  63      55.150  57.080  19.780  1.00  0.00            
ATOM    739  CA  GLY C  63      53.600  55.960  20.450  1.00  0.00            
ATOM    740  HA1 GLY C  63      54.460  55.340  20.710  1.00  0.00            
ATOM    741  HA2 GLY C  63      52.880  55.320  19.950  1.00  0.00            
ATOM    742  C   GLY C  63      52.890  56.430  21.710  1.00  0.00            
ATOM    743  O   GLY C  63      53.250  57.500  22.220  1.00  0.00            
ATOM    744  N   PRO C  64      51.800  55.740  22.180  1.00  0.00            
ATOM    745  CD  PRO C  64      50.960  54.890  21.390  1.00  0.00            
ATOM    746  HD1 PRO C  64      51.400  53.900  21.540  1.00  0.00            
ATOM    747  HD2 PRO C  64      50.700  55.210  20.380  1.00  0.00            
ATOM    748  CG  PRO C  64      49.620  54.820  22.100  1.00  0.00            
ATOM    749  HG1 PRO C  64      49.100  53.870  22.000  1.00  0.00            
ATOM    750  HG2 PRO C  64      49.020  55.640  21.700  1.00  0.00            
ATOM    751  CB  PRO C  64      49.920  55.000  23.610  1.00  0.00            
ATOM    752  HB1 PRO C  64      50.270  54.070  24.060  1.00  0.00            
ATOM    753  HB2 PRO C  64      49.060  55.410  24.130  1.00  0.00            
ATOM    754  CA  PRO C  64      51.120  56.010  23.470  1.00  0.00            
ATOM    755  HA  PRO C  64      50.790  57.040  23.600  1.00  0.00            
ATOM    756  C   PRO C  64      52.040  55.770  24.690  1.00  0.00            
ATOM    757  O   PRO C  64      53.130  55.230  24.550  1.00  0.00            
ATOM    758  N   PRO C  65      51.860  56.540  25.780  1.00  0.00            
ATOM    759  CD  PRO C  65      50.650  57.330  26.100  1.00  0.00            
ATOM    760  HD1 PRO C  65      49.740  56.840  25.750  1.00  0.00            
ATOM    761  HD2 PRO C  65      50.850  58.250  25.540  1.00  0.00            
ATOM    762  CG  PRO C  65      50.770  57.680  27.540  1.00  0.00            
ATOM    763  HG1 PRO C  65      50.260  56.910  28.130  1.00  0.00            
ATOM    764  HG2 PRO C  65      50.190  58.590  27.650  1.00  0.00            
ATOM    765  CB  PRO C  65      52.330  57.690  27.890  1.00  0.00            
ATOM    766  HB1 PRO C  65      52.480  57.410  28.930  1.00  0.00            
ATOM    767  HB2 PRO C  65      52.790  58.640  27.600  1.00  0.00            
ATOM    768  CA  PRO C  65      52.810  56.540  26.950  1.00  0.00            
ATOM    769  HA  PRO C  65      53.820  56.670  26.580  1.00  0.00            
ATOM    770  C   PRO C  65      52.880  55.240  27.720  1.00  0.00            
ATOM    771  O   PRO C  65      51.950  54.440  27.730  1.00  0.00            
ATOM    772  N   GLY C  66      53.980  55.050  28.390  1.00  0.00            
ATOM    773  H   GLY C  66      54.650  55.810  28.350  1.00  0.00            
ATOM    774  CA  GLY C  66      54.160  54.040  29.380  1.00  0.00            
ATOM    775  HA1 GLY C  66      55.090  54.210  29.930  1.00  0.00            
ATOM    776  HA2 GLY C  66      54.200  53.110  28.820  1.00  0.00            
ATOM    777  C   GLY C  66      53.090  53.930  30.500  1.00  0.00            
ATOM    778  O   GLY C  66      52.450  54.890  30.950  1.00  0.00            
ATOM    779  N   PRO C  67      52.780  52.690  31.010  1.00  0.00            
ATOM    780  CD  PRO C  67      53.320  51.460  30.410  1.00  0.00            
ATOM    781  HD1 PRO C  67      54.250  51.140  30.880  1.00  0.00            
ATOM    782  HD2 PRO C  67      53.290  51.550  29.320  1.00  0.00            
ATOM    783  CG  PRO C  67      52.260  50.470  30.870  1.00  0.00            
ATOM    784  HG1 PRO C  67      52.530  49.420  30.700  1.00  0.00            
ATOM    785  HG2 PRO C  67      51.380  50.600  30.230  1.00  0.00            
ATOM    786  CB  PRO C  67      51.950  50.900  32.300  1.00  0.00            
ATOM    787  HB1 PRO C  67      52.700  50.490  32.970  1.00  0.00            
ATOM    788  HB2 PRO C  67      50.950  50.560  32.570  1.00  0.00            
ATOM    789  CA  PRO C  67      52.000  52.460  32.200  1.00  0.00            
ATOM    790  HA  PRO C  67      51.000  52.840  32.010  1.00  0.00            
ATOM    791  C   PRO C  67      52.670  53.070  33.530  1.00  0.00            
ATOM    792  O   PRO C  67      53.880  53.230  33.640  1.00  0.00            
ATOM    793  N   PRO C  68      51.860  53.380  34.600  1.00  0.00            
ATOM    794  CD  PRO C  68      50.420  53.190  34.640  1.00  0.00            
ATOM    795  HD1 PRO C  68      50.170  52.200  34.270  1.00  0.00            
ATOM    796  HD2 PRO C  68      49.930  54.040  34.160  1.00  0.00            
ATOM    797  CG  PRO C  68      50.020  53.450  36.140  1.00  0.00            
ATOM    798  HG1 PRO C  68      50.090  52.480  36.650  1.00  0.00            
ATOM    799  HG2 PRO C  68      49.020  53.880  36.130  1.00  0.00            
ATOM    800  CB  PRO C  68      51.060  54.460  36.630  1.00  0.00            
ATOM    801  HB1 PRO C  68      51.280  54.610  37.680  1.00  0.00            
ATOM    802  HB2 PRO C  68      50.790  55.430  36.200  1.00  0.00            
ATOM    803  CA  PRO C  68      52.300  53.920  35.850  1.00  0.00            
ATOM    804  HA  PRO C  68      52.970  54.770  35.740  1.00  0.00            
ATOM    805  C   PRO C  68      53.040  52.920  36.680  1.00  0.00            
ATOM    806  O   PRO C  68      52.850  51.700  36.590  1.00  0.00            
ATOM    807  N   GLY C  69      54.040  53.360  37.450  1.00  0.00            
ATOM    808  H   GLY C  69      54.300  54.340  37.440  1.00  0.00            
ATOM    809  CA  GLY C  69      54.890  52.530  38.240  1.00  0.00            
ATOM    810  HA1 GLY C  69      55.720  53.160  38.560  1.00  0.00            
ATOM    811  HA2 GLY C  69      55.320  51.820  37.540  1.00  0.00            
ATOM    812  C   GLY C  69      54.310  51.710  39.410  1.00  0.00            
ATOM    813  O   GLY C  69      53.060  51.740  39.700  1.00  0.00            
ATOM    814  N   PRO C  70      55.240  50.940  40.090  1.00  0.00            
ATOM    815  CD  PRO C  70      56.570  50.670  39.610  1.00  0.00            
ATOM    816  HD1 PRO C  70      57.280  51.460  39.360  1.00  0.00            
ATOM    817  HD2 PRO C  70      56.520  50.070  38.700  1.00  0.00            
ATOM    818  CG  PRO C  70      57.240  49.850  40.720  1.00  0.00            
ATOM    819  HG1 PRO C  70      57.580  50.440  41.570  1.00  0.00            
ATOM    820  HG2 PRO C  70      58.050  49.180  40.420  1.00  0.00            
ATOM    821  CB  PRO C  70      56.060  49.060  41.340  1.00  0.00            
ATOM    822  HB1 PRO C  70      56.250  48.610  42.310  1.00  0.00            
ATOM    823  HB2 PRO C  70      55.810  48.210  40.700  1.00  0.00            
ATOM    824  CA  PRO C  70      54.920  50.180  41.290  1.00  0.00            
ATOM    825  HA  PRO C  70      53.930  49.750  41.130  1.00  0.00            
ATOM    826  C   PRO C  70      54.870  50.980  42.600  1.00  0.00            
ATOM    827  O   PRO C  70      55.590  51.960  42.710  1.00  0.00            
ATOM    828  N   PRO C  71      54.210  50.420  43.710  1.00  0.00            
ATOM    829  CD  PRO C  71      53.510  49.110  43.660  1.00  0.00            
ATOM    830  HD1 PRO C  71      54.130  48.340  43.180  1.00  0.00            
ATOM    831  HD2 PRO C  71      52.560  49.150  43.140  1.00  0.00            
ATOM    832  CG  PRO C  71      53.460  48.740  45.140  1.00  0.00            
ATOM    833  HG1 PRO C  71      54.440  48.360  45.410  1.00  0.00            
ATOM    834  HG2 PRO C  71      52.640  48.090  45.420  1.00  0.00            
ATOM    835  CB  PRO C  71      53.250  50.100  45.860  1.00  0.00            
ATOM    836  HB1 PRO C  71      53.590  50.080  46.890  1.00  0.00            
ATOM    837  HB2 PRO C  71      52.180  50.310  45.860  1.00  0.00            
ATOM    838  CA  PRO C  71      54.110  51.070  45.020  1.00  0.00            
ATOM    839  HA  PRO C  71      53.530  51.990  44.880  1.00  0.00            
ATOM    840  C   PRO C  71      55.520  51.370  45.620  1.00  0.00            
ATOM    841  O   PRO C  71      56.450  50.580  45.470  1.00  0.00            
ATOM    842  N   GLY C  72      55.600  52.530  46.350  1.00  0.00            
ATOM    843  H   GLY C  72      54.780  53.100  46.230  1.00  0.00            
ATOM    844  CA  GLY C  72      56.810  53.050  46.840  1.00  0.00            
ATOM    845  HA1 GLY C  72      56.740  54.110  47.100  1.00  0.00            
ATOM    846  HA2 GLY C  72      57.580  52.980  46.070  1.00  0.00            
ATOM    847  C   GLY C  72      57.330  52.290  48.130  1.00  0.00            
ATOM    848  O   GLY C  72      56.640  51.380  48.700  1.00  0.00            
ATOM    849  N   PRO C  73      58.580  52.730  48.650  1.00  0.00            
ATOM    850  CD  PRO C  73      59.530  53.700  48.040  1.00  0.00            
ATOM    851  HD1 PRO C  73      59.150  54.710  48.160  1.00  0.00            
ATOM    852  HD2 PRO C  73      59.600  53.520  46.970  1.00  0.00            
ATOM    853  CG  PRO C  73      60.920  53.470  48.600  1.00  0.00            
ATOM    854  HG1 PRO C  73      61.390  54.450  48.530  1.00  0.00            
ATOM    855  HG2 PRO C  73      61.410  52.730  47.970  1.00  0.00            
ATOM    856  CB  PRO C  73      60.520  53.070  50.040  1.00  0.00            
ATOM    857  HB1 PRO C  73      60.320  53.980  50.610  1.00  0.00            
ATOM    858  HB2 PRO C  73      61.270  52.470  50.540  1.00  0.00            
ATOM    859  CA  PRO C  73      59.200  52.270  49.920  1.00  0.00            
ATOM    860  HA  PRO C  73      59.600  51.270  49.790  1.00  0.00            
ATOM    861  C   PRO C  73      58.370  52.400  51.120  1.00  0.00            
ATOM    862  O   PRO C  73      57.760  53.400  51.330  1.00  0.00            
ATOM    863  N   PRO C  74      58.430  51.390  51.990  1.00  0.00            
ATOM    864  CD  PRO C  74      59.140  50.090  51.930  1.00  0.00            
ATOM    865  HD1 PRO C  74      60.210  50.290  51.820  1.00  0.00            
ATOM    866  HD2 PRO C  74      58.630  49.600  51.110  1.00  0.00            
ATOM    867  CG  PRO C  74      58.900  49.440  53.290  1.00  0.00            
ATOM    868  HG1 PRO C  74      59.590  49.860  54.030  1.00  0.00            
ATOM    869  HG2 PRO C  74      59.080  48.370  53.170  1.00  0.00            
ATOM    870  CB  PRO C  74      57.470  49.950  53.610  1.00  0.00            
ATOM    871  HB1 PRO C  74      57.130  49.840  54.630  1.00  0.00            
ATOM    872  HB2 PRO C  74      56.730  49.450  52.990  1.00  0.00            
ATOM    873  CA  PRO C  74      57.540  51.370  53.160  1.00  0.00            
ATOM    874  HA  PRO C  74      56.540  51.700  52.900  1.00  0.00            
ATOM    875  C   PRO C  74      57.980  52.360  54.250  1.00  0.00            
ATOM    876  O   PRO C  74      59.160  52.700  54.370  1.00  0.00            
ATOM    877  N   GLY C  75      57.030  52.780  55.090  1.00  0.00            
ATOM    878  H   GLY C  75      56.060  52.610  54.870  1.00  0.00            
ATOM    879  CA  GLY C  75      57.280  53.530  56.310  1.00  0.00            
ATOM    880  HA1 GLY C  75      56.330  53.850  56.730  1.00  0.00            
ATOM    881  HA2 GLY C  75      57.870  54.410  56.030  1.00  0.00            
ATOM    882  C   GLY C  75      57.950  52.600  57.270  1.00  0.00            
ATOM    883  O   GLY C  75      57.630  51.420  57.320  1.00  0.00            
ATOM    884  N   PRO C  76      58.920  53.120  58.080  1.00  0.00            
ATOM    885  CD  PRO C  76      59.470  54.470  57.990  1.00  0.00            
ATOM    886  HD1 PRO C  76      58.710  55.250  57.890  1.00  0.00            
ATOM    887  HD2 PRO C  76      60.120  54.520  57.120  1.00  0.00            
ATOM    888  CG  PRO C  76      60.310  54.680  59.260  1.00  0.00            
ATOM    889  HG1 PRO C  76      59.560  55.080  59.950  1.00  0.00            
ATOM    890  HG2 PRO C  76      61.140  55.370  59.120  1.00  0.00            
ATOM    891  CB  PRO C  76      60.640  53.250  59.660  1.00  0.00            
ATOM    892  HB1 PRO C  76      60.780  53.230  60.740  1.00  0.00            
ATOM    893  HB2 PRO C  76      61.500  52.870  59.120  1.00  0.00            
ATOM    894  CA  PRO C  76      59.410  52.440  59.280  1.00  0.00            
ATOM    895  HA  PRO C  76      59.630  51.390  59.050  1.00  0.00            
ATOM    896  C   PRO C  76      58.430  52.510  60.450  1.00  0.00            
ATOM    897  O   PRO C  76      57.500  53.360  60.470  1.00  0.00            
ATOM    898  N   PRO C  77      58.560  51.590  61.450  1.00  0.00            
ATOM    899  CD  PRO C  77      59.660  50.630  61.640  1.00  0.00            
ATOM    900  HD1 PRO C  77      60.590  51.170  61.510  1.00  0.00            
ATOM    901  HD2 PRO C  77      59.670  49.910  60.830  1.00  0.00            
ATOM    902  CG  PRO C  77      59.580  50.020  63.010  1.00  0.00            
ATOM    903  HG1 PRO C  77      60.250  50.520  63.710  1.00  0.00            
ATOM    904  HG2 PRO C  77      59.860  48.970  63.120  1.00  0.00            
ATOM    905  CB  PRO C  77      58.110  50.240  63.320  1.00  0.00            
ATOM    906  HB1 PRO C  77      57.960  50.330  64.390  1.00  0.00            
ATOM    907  HB2 PRO C  77      57.660  49.330  62.920  1.00  0.00            
ATOM    908  CA  PRO C  77      57.660  51.480  62.590  1.00  0.00            
ATOM    909  HA  PRO C  77      56.640  51.400  62.230  1.00  0.00            
ATOM    910  C   PRO C  77      57.680  52.710  63.540  1.00  0.00            
ATOM    911  O   PRO C  77      58.710  53.420  63.710  1.00  0.00            
ATOM    912  N   GLY C  78      56.640  52.840  64.280  1.00  0.00            
ATOM    913  H   GLY C  78      55.860  52.210  64.220  1.00  0.00            
ATOM    914  CA  GLY C  78      56.560  53.990  65.260  1.00  0.00            
ATOM    915  HA1 GLY C  78      55.680  53.780  65.870  1.00  0.00            
ATOM    916  HA2 GLY C  78      56.570  55.000  64.860  1.00  0.00            
ATOM    917  C   GLY C  78      57.630  53.940  66.330  1.00  0.00            
ATOM    918  O   GLY C  78      58.140  52.880  66.660  1.00  0.00            
ATOM    919  N   PRO C  79      57.980  55.090  66.940  1.00  0.00            
ATOM    920  CD  PRO C  79      57.440  56.370  66.710  1.00  0.00            
ATOM    921  HD1 PRO C  79      56.360  56.430  66.570  1.00  0.00            
ATOM    922  HD2 PRO C  79      58.050  56.830  65.930  1.00  0.00            
ATOM    923  CG  PRO C  79      57.640  57.150  67.990  1.00  0.00            
ATOM    924  HG1 PRO C  79      56.830  57.020  68.700  1.00  0.00            
ATOM    925  HG2 PRO C  79      57.710  58.210  67.740  1.00  0.00            
ATOM    926  CB  PRO C  79      58.870  56.540  68.670  1.00  0.00            
ATOM    927  HB1 PRO C  79      58.860  56.540  69.760  1.00  0.00            
ATOM    928  HB2 PRO C  79      59.800  56.890  68.200  1.00  0.00            
ATOM    929  CA  PRO C  79      58.660  55.090  68.230  1.00  0.00            
ATOM    930  HA  PRO C  79      59.670  54.670  68.140  1.00  0.00            
ATOM    931  C   PRO C  79      57.960  54.260  69.360  1.00  0.00            
ATOM    932  O   PRO C  79      56.740  54.260  69.380  1.00  0.00            
ATOM    933  N   PRO C  80      58.700  53.640  70.310  1.00  0.00            
ATOM    934  CD  PRO C  80      60.100  53.440  70.190  1.00  0.00            
ATOM    935  HD1 PRO C  80      60.620  54.360  70.470  1.00  0.00            
ATOM    936  HD2 PRO C  80      60.350  52.970  69.240  1.00  0.00            
ATOM    937  CG  PRO C  80      60.490  52.430  71.200  1.00  0.00            
ATOM    938  HG1 PRO C  80      61.420  52.710  71.700  1.00  0.00            
ATOM    939  HG2 PRO C  80      60.500  51.410  70.820  1.00  0.00            
ATOM    940  CB  PRO C  80      59.380  52.520  72.300  1.00  0.00            
ATOM    941  HB1 PRO C  80      59.530  53.380  72.940  1.00  0.00            
ATOM    942  HB2 PRO C  80      59.280  51.580  72.840  1.00  0.00            
ATOM    943  CA  PRO C  80      58.180  52.850  71.400  1.00  0.00            
ATOM    944  HA  PRO C  80      57.830  51.850  71.140  1.00  0.00            
ATOM    945  C   PRO C  80      57.200  53.580  72.270  1.00  0.00            
ATOM    946  O   PRO C  80      57.280  54.780  72.390  1.00  0.00            
ATOM    947  N   GLY C  81      56.300  52.850  72.860  1.00  0.00            
ATOM    948  H   GLY C  81      56.260  51.850  72.710  1.00  0.00            
ATOM    949  CA  GLY C  81      55.140  53.310  73.570  1.00  0.00            
ATOM    950  HA1 GLY C  81      54.440  52.490  73.710  1.00  0.00            
ATOM    951  HA2 GLY C  81      54.700  54.130  73.000  1.00  0.00            
ATOM    952  C   GLY C  81      55.450  53.880  74.920  1.00  0.00            
ATOM    953  O   GLY C  81      56.550  53.700  75.440  1.00  0.00            
ATOM    954  N   PRO C  82      54.490  54.570  75.480  1.00  0.00            
ATOM    955  CD  PRO C  82      53.200  54.940  74.920  1.00  0.00            
ATOM    956  HD1 PRO C  82      52.700  54.110  74.410  1.00  0.00            
ATOM    957  HD2 PRO C  82      53.310  55.720  74.170  1.00  0.00            
ATOM    958  CG  PRO C  82      52.330  55.360  76.120  1.00  0.00            
ATOM    959  HG1 PRO C  82      51.990  54.540  76.750  1.00  0.00            
ATOM    960  HG2 PRO C  82      51.440  55.960  75.960  1.00  0.00            
ATOM    961  CB  PRO C  82      53.320  56.140  76.920  1.00  0.00            
ATOM    962  HB1 PRO C  82      52.920  56.250  77.930  1.00  0.00            
ATOM    963  HB2 PRO C  82      53.490  57.130  76.490  1.00  0.00            
ATOM    964  CA  PRO C  82      54.510  55.250  76.820  1.00  0.00            
ATOM    965  HA  PRO C  82      55.410  55.870  76.810  1.00  0.00            
ATOM    966  C   PRO C  82      54.660  54.220  77.960  1.00  0.00            
ATOM    967  O   PRO C  82      54.390  53.080  77.780  1.00  0.00            
ATOM    968  N   PRO C  83      55.040  54.680  79.200  1.00  0.00            
ATOM    969  CD  PRO C  83      55.620  55.970  79.490  1.00  0.00            
ATOM    970  HD1 PRO C  83      55.280  56.730  78.800  1.00  0.00            
ATOM    971  HD2 PRO C  83      56.700  55.810  79.510  1.00  0.00            
ATOM    972  CG  PRO C  83      55.120  56.280  80.930  1.00  0.00            
ATOM    973  HG1 PRO C  83      54.080  56.630  80.900  1.00  0.00            
ATOM    974  HG2 PRO C  83      55.810  56.860  81.540  1.00  0.00            
ATOM    975  CB  PRO C  83      54.900  54.920  81.580  1.00  0.00            
ATOM    976  HB1 PRO C  83      54.070  54.850  82.270  1.00  0.00            
ATOM    977  HB2 PRO C  83      55.790  54.510  82.050  1.00  0.00            
ATOM    978  CA  PRO C  83      54.590  54.020  80.420  1.00  0.00            
ATOM    979  HA  PRO C  83      55.200  53.130  80.550  1.00  0.00            
ATOM    980  C   PRO C  83      53.100  53.550  80.410  1.00  0.00            
ATOM    981  O   PRO C  83      52.250  54.300  79.930  1.00  0.00            
ATOM    982  N   GLY C  84      52.790  52.420  80.870  1.00  0.00            
ATOM    983  H   GLY C  84      53.600  51.810  80.950  1.00  0.00            
ATOM    984  CA  GLY C  84      51.410  51.870  81.040  1.00  0.00            
ATOM    985  HA1 GLY C  84      51.530  50.860  81.440  1.00  0.00            
ATOM    986  HA2 GLY C  84      50.800  51.910  80.140  1.00  0.00            
ATOM    987  C   GLY C  84      50.590  52.660  82.180  1.00  0.00            
ATOM    988  O   GLY C  84      51.160  53.520  82.880  1.00  0.00            
ATOM    989  N   PRO C  85      49.310  52.340  82.320  1.00  0.00            
ATOM    990  CD  PRO C  85      48.620  51.230  81.630  1.00  0.00            
ATOM    991  HD1 PRO C  85      48.900  50.310  82.140  1.00  0.00            
ATOM    992  HD2 PRO C  85      48.860  51.070  80.580  1.00  0.00            
ATOM    993  CG  PRO C  85      47.100  51.510  81.850  1.00  0.00            
ATOM    994  HG1 PRO C  85      46.440  50.650  81.700  1.00  0.00            
ATOM    995  HG2 PRO C  85      46.810  52.410  81.310  1.00  0.00            
ATOM    996  CB  PRO C  85      47.240  51.920  83.340  1.00  0.00            
ATOM    997  HB1 PRO C  85      47.290  51.030  83.980  1.00  0.00            
ATOM    998  HB2 PRO C  85      46.440  52.630  83.540  1.00  0.00            
ATOM    999  CA  PRO C  85      48.510  52.800  83.360  1.00  0.00            
ATOM   1000  HA  PRO C  85      48.300  53.840  83.100  1.00  0.00            
ATOM   1001  C   PRO C  85      49.060  52.810  84.820  1.00  0.00            
ATOM   1002  O   PRO C  85      49.680  51.840  85.210  1.00  0.00            
ATOM   1003  N   PRO C  86      48.750  53.830  85.690  1.00  0.00            
ATOM   1004  CD  PRO C  86      47.770  54.870  85.430  1.00  0.00            
ATOM   1005  HD1 PRO C  86      46.880  54.500  84.920  1.00  0.00            
ATOM   1006  HD2 PRO C  86      48.190  55.660  84.810  1.00  0.00            
ATOM   1007  CG  PRO C  86      47.510  55.360  86.820  1.00  0.00            
ATOM   1008  HG1 PRO C  86      46.780  54.800  87.400  1.00  0.00            
ATOM   1009  HG2 PRO C  86      47.150  56.390  86.690  1.00  0.00            
ATOM   1010  CB  PRO C  86      48.910  55.380  87.480  1.00  0.00            
ATOM   1011  HB1 PRO C  86      49.020  55.440  88.560  1.00  0.00            
ATOM   1012  HB2 PRO C  86      49.530  56.180  87.080  1.00  0.00            
ATOM   1013  CA  PRO C  86      49.320  54.010  87.030  1.00  0.00            
ATOM   1014  HA  PRO C  86      50.410  53.950  87.010  1.00  0.00            
ATOM   1015  C   PRO C  86      48.930  52.920  88.060  1.00  0.00            
ATOM   1016  O   PRO C  86      47.950  52.190  87.890  1.00  0.00            
ATOM   1017  N   GLY C  87      49.750  52.830  89.140  1.00  0.00            
ATOM   1018  H   GLY C  87      50.550  53.440  89.160  1.00  0.00            
ATOM   1019  CA  GLY C  87      49.520  51.850  90.250  1.00  0.00            
ATOM   1020  HA1 GLY C  87      50.420  51.560  90.780  1.00  0.00            
ATOM   1021  HA2 GLY C  87      49.190  50.910  89.800  1.00  0.00            
ATOM   1022  C   GLY C  87      48.380  52.250  91.220  1.00  0.00            
ATOM   1023  O   GLY C  87      48.160  53.470  91.420  1.00  0.00            
ATOM   1024  N   PRO C  88      47.570  51.260  91.760  1.00  0.00            
ATOM   1025  CD  PRO C  88      47.680  49.830  91.450  1.00  0.00            
ATOM   1026  HD1 PRO C  88      48.710  49.510  91.300  1.00  0.00            
ATOM   1027  HD2 PRO C  88      47.030  49.530  90.630  1.00  0.00            
ATOM   1028  CG  PRO C  88      47.110  49.120  92.620  1.00  0.00            
ATOM   1029  HG1 PRO C  88      47.910  49.060  93.370  1.00  0.00            
ATOM   1030  HG2 PRO C  88      46.700  48.140  92.370  1.00  0.00            
ATOM   1031  CB  PRO C  88      45.990  50.080  93.020  1.00  0.00            
ATOM   1032  HB1 PRO C  88      45.730  49.780  94.040  1.00  0.00            
ATOM   1033  HB2 PRO C  88      45.210  50.040  92.260  1.00  0.00            
ATOM   1034  CA  PRO C  88      46.630  51.430  92.920  1.00  0.00            
ATOM   1035  HA  PRO C  88      45.860  52.170  92.660  1.00  0.00            
ATOM   1036  C   PRO C  88      47.340  51.910  94.180  1.00  0.00            
ATOM   1037  O   PRO C  88      48.280  51.260  94.610  1.00  0.00            
ATOM   1038  N   PRO C  89      46.910  53.010  94.850  1.00  0.00            
ATOM   1039  CD  PRO C  89      45.980  54.040  94.320  1.00  0.00            
ATOM   1040  HD1 PRO C  89      45.020  53.590  94.060  1.00  0.00            
ATOM   1041  HD2 PRO C  89      46.380  54.780  93.620  1.00  0.00            
ATOM   1042  CG  PRO C  89      45.640  54.970  95.490  1.00  0.00            
ATOM   1043  HG1 PRO C  89      44.840  54.510  96.080  1.00  0.00            
ATOM   1044  HG2 PRO C  89      45.390  55.990  95.200  1.00  0.00            
ATOM   1045  CB  PRO C  89      46.930  54.880  96.340  1.00  0.00            
ATOM   1046  HB1 PRO C  89      46.810  55.210  97.370  1.00  0.00            
ATOM   1047  HB2 PRO C  89      47.660  55.570  95.920  1.00  0.00            
ATOM   1048  CA  PRO C  89      47.370  53.420  96.200  1.00  0.00            
ATOM   1049  HA  PRO C  89      48.450  53.460  96.360  1.00  0.00            
ATOM   1050  C   PRO C  89      46.790  52.630  97.380  1.00  0.00            
ATOM   1051  O   PRO C  89      45.540  52.390  97.430  1.00  0.00            
ATOM   1052  N   GLY C  90      47.760  52.310  98.280  1.00  0.00            
ATOM   1053  H   GLY C  90      48.720  52.360  97.990  1.00  0.00            
ATOM   1054  CA  GLY C  90      47.430  51.680  99.560  1.00  0.00            
ATOM   1055  HA1 GLY C  90      46.560  52.070 100.080  1.00  0.00            
ATOM   1056  HA2 GLY C  90      48.250  51.720 100.280  1.00  0.00            
ATOM   1057  C   GLY C  90      47.170  50.180  99.330  1.00  0.00            
ATOM   1058  OC1 GLY C  90      48.120  49.490  98.870  1.00  0.00            
ATOM   1059  OC2 GLY C  90      46.090  49.630  99.670  1.00  0.00            
END
