# Supplementary material for: A solution structure analysis reveals a bent collagen triple helix in the complement activation recognition molecule mannan-binding lectin
Source: J Biol Chem. 2022 Dec 15;299(2):102799. doi: 10.1016/j.jbc.2022.102799 (PMC9898670; doi:10.1016/j.jbc.2022.102799)
Supplement: top10-ppg10 [file mmc9.zip › 9-PPG10-unbloc_9333.pdb]

CRYST1  106.921  106.921  106.921  90.00  90.00  90.00 P 1           1
ATOM      1  N   PRO A   1      59.240  55.130   8.160  1.00  0.00            
ATOM      2  H1  PRO A   1      58.340  55.600   8.220  1.00  0.00            
ATOM      3  H2  PRO A   1      59.080  54.150   7.970  1.00  0.00            
ATOM      4  CD  PRO A   1      60.070  55.780   7.200  1.00  0.00            
ATOM      5  HD1 PRO A   1      59.550  55.760   6.240  1.00  0.00            
ATOM      6  HD2 PRO A   1      60.950  55.180   6.980  1.00  0.00            
ATOM      7  CG  PRO A   1      60.390  57.120   7.850  1.00  0.00            
ATOM      8  HG1 PRO A   1      59.490  57.740   7.850  1.00  0.00            
ATOM      9  HG2 PRO A   1      61.230  57.710   7.480  1.00  0.00            
ATOM     10  CB  PRO A   1      60.590  56.710   9.320  1.00  0.00            
ATOM     11  HB1 PRO A   1      60.030  57.420   9.930  1.00  0.00            
ATOM     12  HB2 PRO A   1      61.630  56.650   9.650  1.00  0.00            
ATOM     13  CA  PRO A   1      59.960  55.330   9.450  1.00  0.00            
ATOM     14  HA  PRO A   1      60.720  54.560   9.480  1.00  0.00            
ATOM     15  C   PRO A   1      59.000  55.110  10.680  1.00  0.00            
ATOM     16  O   PRO A   1      57.800  55.080  10.380  1.00  0.00            
ATOM     17  N   PRO A   2      59.560  54.790  11.860  1.00  0.00            
ATOM     18  CD  PRO A   2      60.870  54.270  12.100  1.00  0.00            
ATOM     19  HD1 PRO A   2      61.520  54.830  11.430  1.00  0.00            
ATOM     20  HD2 PRO A   2      60.970  53.220  11.790  1.00  0.00            
ATOM     21  CG  PRO A   2      61.080  54.440  13.610  1.00  0.00            
ATOM     22  HG1 PRO A   2      61.240  55.470  13.950  1.00  0.00            
ATOM     23  HG2 PRO A   2      61.870  53.790  13.980  1.00  0.00            
ATOM     24  CB  PRO A   2      59.690  54.080  14.130  1.00  0.00            
ATOM     25  HB1 PRO A   2      59.420  54.530  15.090  1.00  0.00            
ATOM     26  HB2 PRO A   2      59.500  53.010  14.170  1.00  0.00            
ATOM     27  CA  PRO A   2      58.790  54.730  13.110  1.00  0.00            
ATOM     28  HA  PRO A   2      57.900  54.120  12.970  1.00  0.00            
ATOM     29  C   PRO A   2      58.360  56.230  13.320  1.00  0.00            
ATOM     30  O   PRO A   2      59.010  57.270  12.980  1.00  0.00            
ATOM     31  N   GLY A   3      57.180  56.390  14.010  1.00  0.00            
ATOM     32  H   GLY A   3      56.500  55.660  14.150  1.00  0.00            
ATOM     33  CA  GLY A   3      56.710  57.640  14.570  1.00  0.00            
ATOM     34  HA1 GLY A   3      55.620  57.610  14.590  1.00  0.00            
ATOM     35  HA2 GLY A   3      56.790  58.480  13.880  1.00  0.00            
ATOM     36  C   GLY A   3      57.350  58.000  15.950  1.00  0.00            
ATOM     37  O   GLY A   3      58.060  57.190  16.590  1.00  0.00            
ATOM     38  N   PRO A   4      57.100  59.290  16.360  1.00  0.00            
ATOM     39  CD  PRO A   4      56.430  60.300  15.550  1.00  0.00            
ATOM     40  HD1 PRO A   4      55.350  60.200  15.570  1.00  0.00            
ATOM     41  HD2 PRO A   4      56.770  60.450  14.530  1.00  0.00            
ATOM     42  CG  PRO A   4      56.800  61.650  16.190  1.00  0.00            
ATOM     43  HG1 PRO A   4      56.100  62.470  16.030  1.00  0.00            
ATOM     44  HG2 PRO A   4      57.820  61.950  15.970  1.00  0.00            
ATOM     45  CB  PRO A   4      56.920  61.350  17.630  1.00  0.00            
ATOM     46  HB1 PRO A   4      55.920  61.360  18.070  1.00  0.00            
ATOM     47  HB2 PRO A   4      57.590  61.980  18.210  1.00  0.00            
ATOM     48  CA  PRO A   4      57.440  59.830  17.660  1.00  0.00            
ATOM     49  HA  PRO A   4      58.530  59.870  17.700  1.00  0.00            
ATOM     50  C   PRO A   4      56.870  59.060  18.880  1.00  0.00            
ATOM     51  O   PRO A   4      55.790  58.560  18.750  1.00  0.00            
ATOM     52  N   PRO A   5      57.620  59.040  19.980  1.00  0.00            
ATOM     53  CD  PRO A   5      58.950  59.620  20.210  1.00  0.00            
ATOM     54  HD1 PRO A   5      58.720  60.540  20.740  1.00  0.00            
ATOM     55  HD2 PRO A   5      59.560  59.760  19.320  1.00  0.00            
ATOM     56  CG  PRO A   5      59.550  58.680  21.200  1.00  0.00            
ATOM     57  HG1 PRO A   5      60.380  59.180  21.690  1.00  0.00            
ATOM     58  HG2 PRO A   5      59.900  57.800  20.660  1.00  0.00            
ATOM     59  CB  PRO A   5      58.360  58.480  22.140  1.00  0.00            
ATOM     60  HB1 PRO A   5      58.240  59.380  22.750  1.00  0.00            
ATOM     61  HB2 PRO A   5      58.430  57.570  22.730  1.00  0.00            
ATOM     62  CA  PRO A   5      57.210  58.380  21.220  1.00  0.00            
ATOM     63  HA  PRO A   5      57.000  57.320  21.030  1.00  0.00            
ATOM     64  C   PRO A   5      55.990  59.000  21.940  1.00  0.00            
ATOM     65  O   PRO A   5      55.790  60.200  21.900  1.00  0.00            
ATOM     66  N   GLY A   6      55.220  58.170  22.650  1.00  0.00            
ATOM     67  H   GLY A   6      55.430  57.230  22.340  1.00  0.00            
ATOM     68  CA  GLY A   6      53.960  58.530  23.360  1.00  0.00            
ATOM     69  HA1 GLY A   6      53.310  57.660  23.430  1.00  0.00            
ATOM     70  HA2 GLY A   6      53.350  59.070  22.640  1.00  0.00            
ATOM     71  C   GLY A   6      53.990  59.400  24.660  1.00  0.00            
ATOM     72  O   GLY A   6      55.070  59.700  25.190  1.00  0.00            
ATOM     73  N   PRO A   7      52.750  59.770  25.090  1.00  0.00            
ATOM     74  CD  PRO A   7      51.520  59.470  24.450  1.00  0.00            
ATOM     75  HD1 PRO A   7      51.500  58.390  24.320  1.00  0.00            
ATOM     76  HD2 PRO A   7      51.520  60.000  23.490  1.00  0.00            
ATOM     77  CG  PRO A   7      50.290  59.990  25.340  1.00  0.00            
ATOM     78  HG1 PRO A   7      50.050  59.150  26.000  1.00  0.00            
ATOM     79  HG2 PRO A   7      49.590  60.420  24.630  1.00  0.00            
ATOM     80  CB  PRO A   7      51.080  61.090  26.080  1.00  0.00            
ATOM     81  HB1 PRO A   7      50.550  61.490  26.940  1.00  0.00            
ATOM     82  HB2 PRO A   7      51.150  61.960  25.420  1.00  0.00            
ATOM     83  CA  PRO A   7      52.480  60.440  26.390  1.00  0.00            
ATOM     84  HA  PRO A   7      53.270  61.180  26.370  1.00  0.00            
ATOM     85  C   PRO A   7      52.470  59.550  27.640  1.00  0.00            
ATOM     86  O   PRO A   7      52.390  58.340  27.510  1.00  0.00            
ATOM     87  N   PRO A   8      52.590  60.210  28.810  1.00  0.00            
ATOM     88  CD  PRO A   8      52.780  61.670  29.100  1.00  0.00            
ATOM     89  HD1 PRO A   8      51.800  62.050  29.410  1.00  0.00            
ATOM     90  HD2 PRO A   8      53.250  62.210  28.280  1.00  0.00            
ATOM     91  CG  PRO A   8      53.680  61.580  30.290  1.00  0.00            
ATOM     92  HG1 PRO A   8      53.750  62.490  30.890  1.00  0.00            
ATOM     93  HG2 PRO A   8      54.680  61.270  29.980  1.00  0.00            
ATOM     94  CB  PRO A   8      53.120  60.420  31.120  1.00  0.00            
ATOM     95  HB1 PRO A   8      52.200  60.620  31.660  1.00  0.00            
ATOM     96  HB2 PRO A   8      53.850  59.950  31.780  1.00  0.00            
ATOM     97  CA  PRO A   8      52.820  59.430  29.990  1.00  0.00            
ATOM     98  HA  PRO A   8      53.800  58.960  29.850  1.00  0.00            
ATOM     99  C   PRO A   8      51.690  58.420  30.350  1.00  0.00            
ATOM    100  O   PRO A   8      50.530  58.570  29.960  1.00  0.00            
ATOM    101  N   GLY A   9      52.020  57.420  31.200  1.00  0.00            
ATOM    102  H   GLY A   9      52.970  57.410  31.560  1.00  0.00            
ATOM    103  CA  GLY A   9      51.060  56.430  31.680  1.00  0.00            
ATOM    104  HA1 GLY A   9      51.580  55.540  32.020  1.00  0.00            
ATOM    105  HA2 GLY A   9      50.430  56.070  30.860  1.00  0.00            
ATOM    106  C   GLY A   9      50.240  56.860  32.890  1.00  0.00            
ATOM    107  O   GLY A   9      50.410  57.910  33.470  1.00  0.00            
ATOM    108  N   PRO A  10      49.320  56.020  33.240  1.00  0.00            
ATOM    109  CD  PRO A  10      49.120  54.680  32.660  1.00  0.00            
ATOM    110  HD1 PRO A  10      50.050  54.120  32.620  1.00  0.00            
ATOM    111  HD2 PRO A  10      48.580  54.710  31.710  1.00  0.00            
ATOM    112  CG  PRO A  10      48.190  53.870  33.640  1.00  0.00            
ATOM    113  HG1 PRO A  10      48.840  53.350  34.340  1.00  0.00            
ATOM    114  HG2 PRO A  10      47.600  53.150  33.080  1.00  0.00            
ATOM    115  CB  PRO A  10      47.460  54.960  34.320  1.00  0.00            
ATOM    116  HB1 PRO A  10      47.290  54.660  35.360  1.00  0.00            
ATOM    117  HB2 PRO A  10      46.560  55.250  33.790  1.00  0.00            
ATOM    118  CA  PRO A  10      48.440  56.160  34.390  1.00  0.00            
ATOM    119  HA  PRO A  10      47.860  57.070  34.290  1.00  0.00            
ATOM    120  C   PRO A  10      49.210  56.330  35.710  1.00  0.00            
ATOM    121  O   PRO A  10      50.380  55.850  35.700  1.00  0.00            
ATOM    122  N   PRO A  11      48.700  56.930  36.780  1.00  0.00            
ATOM    123  CD  PRO A  11      47.400  57.590  36.830  1.00  0.00            
ATOM    124  HD1 PRO A  11      46.560  56.930  36.630  1.00  0.00            
ATOM    125  HD2 PRO A  11      47.410  58.460  36.170  1.00  0.00            
ATOM    126  CG  PRO A  11      47.290  58.210  38.220  1.00  0.00            
ATOM    127  HG1 PRO A  11      46.810  57.530  38.920  1.00  0.00            
ATOM    128  HG2 PRO A  11      46.700  59.120  38.120  1.00  0.00            
ATOM    129  CB  PRO A  11      48.740  58.350  38.630  1.00  0.00            
ATOM    130  HB1 PRO A  11      48.760  58.410  39.720  1.00  0.00            
ATOM    131  HB2 PRO A  11      49.240  59.230  38.240  1.00  0.00            
ATOM    132  CA  PRO A  11      49.490  57.210  37.960  1.00  0.00            
ATOM    133  HA  PRO A  11      50.470  57.540  37.610  1.00  0.00            
ATOM    134  C   PRO A  11      49.610  56.020  38.920  1.00  0.00            
ATOM    135  O   PRO A  11      48.770  55.120  38.830  1.00  0.00            
ATOM    136  N   GLY A  12      50.640  55.940  39.770  1.00  0.00            
ATOM    137  H   GLY A  12      51.300  56.700  39.830  1.00  0.00            
ATOM    138  CA  GLY A  12      50.810  54.940  40.840  1.00  0.00            
ATOM    139  HA1 GLY A  12      51.800  55.080  41.280  1.00  0.00            
ATOM    140  HA2 GLY A  12      50.800  53.950  40.370  1.00  0.00            
ATOM    141  C   GLY A  12      49.900  54.880  42.040  1.00  0.00            
ATOM    142  O   GLY A  12      49.420  55.970  42.450  1.00  0.00            
ATOM    143  N   PRO A  13      49.730  53.720  42.750  1.00  0.00            
ATOM    144  CD  PRO A  13      50.360  52.470  42.420  1.00  0.00            
ATOM    145  HD1 PRO A  13      51.410  52.580  42.170  1.00  0.00            
ATOM    146  HD2 PRO A  13      49.900  52.030  41.540  1.00  0.00            
ATOM    147  CG  PRO A  13      50.050  51.540  43.610  1.00  0.00            
ATOM    148  HG1 PRO A  13      50.850  51.670  44.340  1.00  0.00            
ATOM    149  HG2 PRO A  13      50.150  50.510  43.270  1.00  0.00            
ATOM    150  CB  PRO A  13      48.690  51.970  44.150  1.00  0.00            
ATOM    151  HB1 PRO A  13      48.700  51.720  45.210  1.00  0.00            
ATOM    152  HB2 PRO A  13      47.880  51.470  43.640  1.00  0.00            
ATOM    153  CA  PRO A  13      48.860  53.520  43.920  1.00  0.00            
ATOM    154  HA  PRO A  13      47.860  53.880  43.680  1.00  0.00            
ATOM    155  C   PRO A  13      49.430  54.310  45.130  1.00  0.00            
ATOM    156  O   PRO A  13      50.680  54.490  45.040  1.00  0.00            
ATOM    157  N   PRO A  14      48.630  54.720  46.130  1.00  0.00            
ATOM    158  CD  PRO A  14      47.160  54.580  46.320  1.00  0.00            
ATOM    159  HD1 PRO A  14      46.980  53.740  46.990  1.00  0.00            
ATOM    160  HD2 PRO A  14      46.560  54.460  45.420  1.00  0.00            
ATOM    161  CG  PRO A  14      46.750  55.810  47.190  1.00  0.00            
ATOM    162  HG1 PRO A  14      45.860  55.510  47.740  1.00  0.00            
ATOM    163  HG2 PRO A  14      46.610  56.690  46.560  1.00  0.00            
ATOM    164  CB  PRO A  14      47.980  55.980  48.070  1.00  0.00            
ATOM    165  HB1 PRO A  14      47.910  55.360  48.970  1.00  0.00            
ATOM    166  HB2 PRO A  14      48.010  57.020  48.400  1.00  0.00            
ATOM    167  CA  PRO A  14      49.210  55.470  47.210  1.00  0.00            
ATOM    168  HA  PRO A  14      49.810  56.260  46.770  1.00  0.00            
ATOM    169  C   PRO A  14      50.110  54.560  48.020  1.00  0.00            
ATOM    170  O   PRO A  14      50.020  53.310  48.020  1.00  0.00            
ATOM    171  N   GLY A  15      51.010  55.170  48.780  1.00  0.00            
ATOM    172  H   GLY A  15      50.930  56.180  48.840  1.00  0.00            
ATOM    173  CA  GLY A  15      51.890  54.410  49.720  1.00  0.00            
ATOM    174  HA1 GLY A  15      52.630  55.000  50.270  1.00  0.00            
ATOM    175  HA2 GLY A  15      52.490  53.740  49.100  1.00  0.00            
ATOM    176  C   GLY A  15      51.210  53.500  50.760  1.00  0.00            
ATOM    177  O   GLY A  15      50.060  53.780  51.140  1.00  0.00            
ATOM    178  N   PRO A  16      51.880  52.440  51.300  1.00  0.00            
ATOM    179  CD  PRO A  16      53.180  51.920  50.830  1.00  0.00            
ATOM    180  HD1 PRO A  16      53.940  52.690  50.680  1.00  0.00            
ATOM    181  HD2 PRO A  16      52.980  51.440  49.870  1.00  0.00            
ATOM    182  CG  PRO A  16      53.520  50.920  51.930  1.00  0.00            
ATOM    183  HG1 PRO A  16      54.110  51.420  52.710  1.00  0.00            
ATOM    184  HG2 PRO A  16      54.140  50.130  51.510  1.00  0.00            
ATOM    185  CB  PRO A  16      52.210  50.430  52.520  1.00  0.00            
ATOM    186  HB1 PRO A  16      52.340  50.000  53.510  1.00  0.00            
ATOM    187  HB2 PRO A  16      51.940  49.580  51.900  1.00  0.00            
ATOM    188  CA  PRO A  16      51.340  51.650  52.350  1.00  0.00            
ATOM    189  HA  PRO A  16      50.350  51.340  52.020  1.00  0.00            
ATOM    190  C   PRO A  16      51.090  52.540  53.600  1.00  0.00            
ATOM    191  O   PRO A  16      51.930  53.420  53.830  1.00  0.00            
ATOM    192  N   PRO A  17      50.060  52.240  54.410  1.00  0.00            
ATOM    193  CD  PRO A  17      48.970  51.310  54.230  1.00  0.00            
ATOM    194  HD1 PRO A  17      49.250  50.340  53.820  1.00  0.00            
ATOM    195  HD2 PRO A  17      48.210  51.750  53.590  1.00  0.00            
ATOM    196  CG  PRO A  17      48.240  51.020  55.580  1.00  0.00            
ATOM    197  HG1 PRO A  17      48.510  50.010  55.880  1.00  0.00            
ATOM    198  HG2 PRO A  17      47.150  51.090  55.560  1.00  0.00            
ATOM    199  CB  PRO A  17      48.750  52.060  56.540  1.00  0.00            
ATOM    200  HB1 PRO A  17      49.080  51.640  57.490  1.00  0.00            
ATOM    201  HB2 PRO A  17      47.930  52.750  56.770  1.00  0.00            
ATOM    202  CA  PRO A  17      49.870  52.860  55.750  1.00  0.00            
ATOM    203  HA  PRO A  17      49.610  53.910  55.620  1.00  0.00            
ATOM    204  C   PRO A  17      51.180  52.730  56.590  1.00  0.00            
ATOM    205  O   PRO A  17      51.880  51.730  56.530  1.00  0.00            
ATOM    206  N   GLY A  18      51.400  53.760  57.420  1.00  0.00            
ATOM    207  H   GLY A  18      50.840  54.600  57.360  1.00  0.00            
ATOM    208  CA  GLY A  18      52.680  53.880  58.180  1.00  0.00            
ATOM    209  HA1 GLY A  18      52.750  54.890  58.580  1.00  0.00            
ATOM    210  HA2 GLY A  18      53.540  53.630  57.560  1.00  0.00            
ATOM    211  C   GLY A  18      52.740  52.990  59.410  1.00  0.00            
ATOM    212  O   GLY A  18      51.840  52.140  59.630  1.00  0.00            
ATOM    213  N   PRO A  19      53.860  52.980  60.160  1.00  0.00            
ATOM    214  CD  PRO A  19      55.130  53.600  59.840  1.00  0.00            
ATOM    215  HD1 PRO A  19      54.950  54.670  59.950  1.00  0.00            
ATOM    216  HD2 PRO A  19      55.360  53.250  58.840  1.00  0.00            
ATOM    217  CG  PRO A  19      56.130  53.150  60.920  1.00  0.00            
ATOM    218  HG1 PRO A  19      56.110  53.750  61.830  1.00  0.00            
ATOM    219  HG2 PRO A  19      57.170  53.080  60.600  1.00  0.00            
ATOM    220  CB  PRO A  19      55.610  51.800  61.320  1.00  0.00            
ATOM    221  HB1 PRO A  19      55.880  51.500  62.340  1.00  0.00            
ATOM    222  HB2 PRO A  19      56.010  51.020  60.670  1.00  0.00            
ATOM    223  CA  PRO A  19      54.080  51.950  61.200  1.00  0.00            
ATOM    224  HA  PRO A  19      53.710  51.000  60.800  1.00  0.00            
ATOM    225  C   PRO A  19      53.330  52.310  62.500  1.00  0.00            
ATOM    226  O   PRO A  19      52.780  53.390  62.690  1.00  0.00            
ATOM    227  N   PRO A  20      53.290  51.290  63.440  1.00  0.00            
ATOM    228  CD  PRO A  20      53.610  49.900  63.370  1.00  0.00            
ATOM    229  HD1 PRO A  20      54.670  49.730  63.520  1.00  0.00            
ATOM    230  HD2 PRO A  20      53.290  49.610  62.360  1.00  0.00            
ATOM    231  CG  PRO A  20      52.780  49.220  64.450  1.00  0.00            
ATOM    232  HG1 PRO A  20      53.240  48.310  64.830  1.00  0.00            
ATOM    233  HG2 PRO A  20      51.760  49.050  64.100  1.00  0.00            
ATOM    234  CB  PRO A  20      52.780  50.330  65.510  1.00  0.00            
ATOM    235  HB1 PRO A  20      53.680  50.310  66.120  1.00  0.00            
ATOM    236  HB2 PRO A  20      51.960  50.260  66.230  1.00  0.00            
ATOM    237  CA  PRO A  20      52.790  51.610  64.780  1.00  0.00            
ATOM    238  HA  PRO A  20      51.730  51.850  64.640  1.00  0.00            
ATOM    239  C   PRO A  20      53.490  52.790  65.440  1.00  0.00            
ATOM    240  O   PRO A  20      54.700  52.960  65.410  1.00  0.00            
ATOM    241  N   GLY A  21      52.800  53.510  66.330  1.00  0.00            
ATOM    242  H   GLY A  21      51.820  53.270  66.390  1.00  0.00            
ATOM    243  CA  GLY A  21      53.220  54.620  67.160  1.00  0.00            
ATOM    244  HA1 GLY A  21      52.410  54.950  67.800  1.00  0.00            
ATOM    245  HA2 GLY A  21      53.660  55.450  66.610  1.00  0.00            
ATOM    246  C   GLY A  21      54.200  54.050  68.160  1.00  0.00            
ATOM    247  O   GLY A  21      54.350  52.810  68.320  1.00  0.00            
ATOM    248  N   PRO A  22      54.900  54.940  68.890  1.00  0.00            
ATOM    249  CD  PRO A  22      54.910  56.370  68.660  1.00  0.00            
ATOM    250  HD1 PRO A  22      53.930  56.800  68.850  1.00  0.00            
ATOM    251  HD2 PRO A  22      55.180  56.590  67.630  1.00  0.00            
ATOM    252  CG  PRO A  22      55.980  56.910  69.590  1.00  0.00            
ATOM    253  HG1 PRO A  22      55.580  57.340  70.510  1.00  0.00            
ATOM    254  HG2 PRO A  22      56.570  57.710  69.130  1.00  0.00            
ATOM    255  CB  PRO A  22      56.800  55.600  69.940  1.00  0.00            
ATOM    256  HB1 PRO A  22      57.090  55.730  70.980  1.00  0.00            
ATOM    257  HB2 PRO A  22      57.600  55.590  69.200  1.00  0.00            
ATOM    258  CA  PRO A  22      55.860  54.400  69.800  1.00  0.00            
ATOM    259  HA  PRO A  22      56.310  53.540  69.310  1.00  0.00            
ATOM    260  C   PRO A  22      55.030  54.100  71.080  1.00  0.00            
ATOM    261  O   PRO A  22      54.070  54.710  71.490  1.00  0.00            
ATOM    262  N   PRO A  23      55.470  53.040  71.810  1.00  0.00            
ATOM    263  CD  PRO A  23      56.710  52.350  71.630  1.00  0.00            
ATOM    264  HD1 PRO A  23      57.480  53.100  71.520  1.00  0.00            
ATOM    265  HD2 PRO A  23      56.670  51.620  70.810  1.00  0.00            
ATOM    266  CG  PRO A  23      57.010  51.570  72.860  1.00  0.00            
ATOM    267  HG1 PRO A  23      57.670  52.210  73.450  1.00  0.00            
ATOM    268  HG2 PRO A  23      57.400  50.600  72.560  1.00  0.00            
ATOM    269  CB  PRO A  23      55.660  51.450  73.530  1.00  0.00            
ATOM    270  HB1 PRO A  23      55.780  51.500  74.610  1.00  0.00            
ATOM    271  HB2 PRO A  23      55.150  50.560  73.170  1.00  0.00            
ATOM    272  CA  PRO A  23      54.840  52.590  73.060  1.00  0.00            
ATOM    273  HA  PRO A  23      53.840  52.260  72.780  1.00  0.00            
ATOM    274  C   PRO A  23      54.780  53.710  74.130  1.00  0.00            
ATOM    275  O   PRO A  23      55.750  54.510  74.320  1.00  0.00            
ATOM    276  N   GLY A  24      53.690  53.660  74.850  1.00  0.00            
ATOM    277  H   GLY A  24      53.060  52.890  74.710  1.00  0.00            
ATOM    278  CA  GLY A  24      53.320  54.760  75.770  1.00  0.00            
ATOM    279  HA1 GLY A  24      52.310  54.520  76.090  1.00  0.00            
ATOM    280  HA2 GLY A  24      53.280  55.640  75.130  1.00  0.00            
ATOM    281  C   GLY A  24      54.230  54.880  76.970  1.00  0.00            
ATOM    282  O   GLY A  24      55.140  54.070  77.230  1.00  0.00            
ATOM    283  N   PRO A  25      53.940  55.890  77.800  1.00  0.00            
ATOM    284  CD  PRO A  25      52.840  56.800  77.580  1.00  0.00            
ATOM    285  HD1 PRO A  25      51.890  56.260  77.450  1.00  0.00            
ATOM    286  HD2 PRO A  25      53.020  57.410  76.700  1.00  0.00            
ATOM    287  CG  PRO A  25      52.780  57.670  78.890  1.00  0.00            
ATOM    288  HG1 PRO A  25      52.100  57.150  79.570  1.00  0.00            
ATOM    289  HG2 PRO A  25      52.360  58.650  78.710  1.00  0.00            
ATOM    290  CB  PRO A  25      54.140  57.620  79.540  1.00  0.00            
ATOM    291  HB1 PRO A  25      54.200  57.730  80.620  1.00  0.00            
ATOM    292  HB2 PRO A  25      54.790  58.380  79.100  1.00  0.00            
ATOM    293  CA  PRO A  25      54.530  56.200  79.140  1.00  0.00            
ATOM    294  HA  PRO A  25      55.620  56.130  79.170  1.00  0.00            
ATOM    295  C   PRO A  25      54.090  55.120  80.120  1.00  0.00            
ATOM    296  O   PRO A  25      53.020  54.460  79.960  1.00  0.00            
ATOM    297  N   PRO A  26      54.990  54.840  81.150  1.00  0.00            
ATOM    298  CD  PRO A  26      56.230  55.550  81.550  1.00  0.00            
ATOM    299  HD1 PRO A  26      56.120  56.620  81.370  1.00  0.00            
ATOM    300  HD2 PRO A  26      57.010  55.150  80.900  1.00  0.00            
ATOM    301  CG  PRO A  26      56.520  55.150  83.010  1.00  0.00            
ATOM    302  HG1 PRO A  26      55.990  55.810  83.690  1.00  0.00            
ATOM    303  HG2 PRO A  26      57.590  55.150  83.220  1.00  0.00            
ATOM    304  CB  PRO A  26      55.930  53.730  82.970  1.00  0.00            
ATOM    305  HB1 PRO A  26      55.760  53.390  83.990  1.00  0.00            
ATOM    306  HB2 PRO A  26      56.550  52.990  82.470  1.00  0.00            
ATOM    307  CA  PRO A  26      54.710  53.840  82.100  1.00  0.00            
ATOM    308  HA  PRO A  26      54.550  52.870  81.630  1.00  0.00            
ATOM    309  C   PRO A  26      53.450  54.200  82.970  1.00  0.00            
ATOM    310  O   PRO A  26      53.090  55.390  83.120  1.00  0.00            
ATOM    311  N   GLY A  27      52.630  53.190  83.310  1.00  0.00            
ATOM    312  H   GLY A  27      52.960  52.260  83.090  1.00  0.00            
ATOM    313  CA  GLY A  27      51.400  53.380  84.060  1.00  0.00            
ATOM    314  HA1 GLY A  27      50.760  52.490  84.010  1.00  0.00            
ATOM    315  HA2 GLY A  27      50.870  54.190  83.580  1.00  0.00            
ATOM    316  C   GLY A  27      51.650  53.810  85.500  1.00  0.00            
ATOM    317  O   GLY A  27      52.840  53.790  85.780  1.00  0.00            
ATOM    318  N   PRO A  28      50.630  54.170  86.310  1.00  0.00            
ATOM    319  CD  PRO A  28      49.190  54.320  85.960  1.00  0.00            
ATOM    320  HD1 PRO A  28      48.850  53.470  85.370  1.00  0.00            
ATOM    321  HD2 PRO A  28      49.030  55.170  85.290  1.00  0.00            
ATOM    322  CG  PRO A  28      48.520  54.570  87.300  1.00  0.00            
ATOM    323  HG1 PRO A  28      48.390  53.710  87.960  1.00  0.00            
ATOM    324  HG2 PRO A  28      47.570  55.070  87.150  1.00  0.00            
ATOM    325  CB  PRO A  28      49.460  55.600  87.870  1.00  0.00            
ATOM    326  HB1 PRO A  28      49.320  55.760  88.940  1.00  0.00            
ATOM    327  HB2 PRO A  28      49.430  56.540  87.320  1.00  0.00            
ATOM    328  CA  PRO A  28      50.780  54.890  87.580  1.00  0.00            
ATOM    329  HA  PRO A  28      51.540  55.650  87.400  1.00  0.00            
ATOM    330  C   PRO A  28      51.240  53.950  88.680  1.00  0.00            
ATOM    331  O   PRO A  28      50.800  52.810  88.620  1.00  0.00            
ATOM    332  N   PRO A  29      52.160  54.360  89.560  1.00  0.00            
ATOM    333  CD  PRO A  29      52.870  55.670  89.620  1.00  0.00            
ATOM    334  HD1 PRO A  29      52.170  56.510  89.620  1.00  0.00            
ATOM    335  HD2 PRO A  29      53.540  55.660  88.760  1.00  0.00            
ATOM    336  CG  PRO A  29      53.650  55.630  90.900  1.00  0.00            
ATOM    337  HG1 PRO A  29      53.050  56.100  91.680  1.00  0.00            
ATOM    338  HG2 PRO A  29      54.580  56.170  90.700  1.00  0.00            
ATOM    339  CB  PRO A  29      53.790  54.200  91.260  1.00  0.00            
ATOM    340  HB1 PRO A  29      53.870  54.000  92.330  1.00  0.00            
ATOM    341  HB2 PRO A  29      54.680  53.760  90.800  1.00  0.00            
ATOM    342  CA  PRO A  29      52.580  53.500  90.620  1.00  0.00            
ATOM    343  HA  PRO A  29      52.850  52.540  90.200  1.00  0.00            
ATOM    344  C   PRO A  29      51.420  53.100  91.580  1.00  0.00            
ATOM    345  O   PRO A  29      50.430  53.890  91.670  1.00  0.00            
ATOM    346  N   GLY A  30      51.550  52.010  92.290  1.00  0.00            
ATOM    347  H   GLY A  30      52.400  51.500  92.110  1.00  0.00            
ATOM    348  CA  GLY A  30      50.660  51.720  93.400  1.00  0.00            
ATOM    349  HA1 GLY A  30      50.930  50.830  93.980  1.00  0.00            
ATOM    350  HA2 GLY A  30      49.630  51.700  93.080  1.00  0.00            
ATOM    351  C   GLY A  30      50.820  52.780  94.510  1.00  0.00            
ATOM    352  OC1 GLY A  30      51.760  53.570  94.560  1.00  0.00            
ATOM    353  OC2 GLY A  30      49.860  52.870  95.230  1.00  0.00            
ATOM    354  N   PRO B  31      54.600  54.200   9.830  1.00  0.00            
ATOM    355  H1  PRO B  31      55.180  54.980  10.090  1.00  0.00            
ATOM    356  H2  PRO B  31      53.710  54.470   9.430  1.00  0.00            
ATOM    357  CD  PRO B  31      55.300  53.440   8.810  1.00  0.00            
ATOM    358  HD1 PRO B  31      56.000  54.160   8.400  1.00  0.00            
ATOM    359  HD2 PRO B  31      54.610  53.130   8.030  1.00  0.00            
ATOM    360  CG  PRO B  31      55.950  52.240   9.400  1.00  0.00            
ATOM    361  HG1 PRO B  31      57.020  52.340   9.210  1.00  0.00            
ATOM    362  HG2 PRO B  31      55.480  51.330   9.040  1.00  0.00            
ATOM    363  CB  PRO B  31      55.730  52.420  10.920  1.00  0.00            
ATOM    364  HB1 PRO B  31      56.620  52.980  11.240  1.00  0.00            
ATOM    365  HB2 PRO B  31      55.740  51.480  11.470  1.00  0.00            
ATOM    366  CA  PRO B  31      54.510  53.330  10.960  1.00  0.00            
ATOM    367  HA  PRO B  31      53.560  52.810  10.800  1.00  0.00            
ATOM    368  C   PRO B  31      54.320  54.100  12.290  1.00  0.00            
ATOM    369  O   PRO B  31      54.860  55.200  12.520  1.00  0.00            
ATOM    370  N   PRO B  32      53.650  53.420  13.220  1.00  0.00            
ATOM    371  CD  PRO B  32      53.050  52.100  13.260  1.00  0.00            
ATOM    372  HD1 PRO B  32      53.830  51.390  12.980  1.00  0.00            
ATOM    373  HD2 PRO B  32      52.220  52.080  12.550  1.00  0.00            
ATOM    374  CG  PRO B  32      52.590  51.760  14.620  1.00  0.00            
ATOM    375  HG1 PRO B  32      53.450  51.320  15.120  1.00  0.00            
ATOM    376  HG2 PRO B  32      51.660  51.200  14.680  1.00  0.00            
ATOM    377  CB  PRO B  32      52.360  53.160  15.220  1.00  0.00            
ATOM    378  HB1 PRO B  32      52.330  53.190  16.310  1.00  0.00            
ATOM    379  HB2 PRO B  32      51.390  53.600  14.980  1.00  0.00            
ATOM    380  CA  PRO B  32      53.490  54.060  14.560  1.00  0.00            
ATOM    381  HA  PRO B  32      53.100  55.080  14.550  1.00  0.00            
ATOM    382  C   PRO B  32      54.710  54.010  15.490  1.00  0.00            
ATOM    383  O   PRO B  32      55.610  53.210  15.330  1.00  0.00            
ATOM    384  N   GLY B  33      54.600  54.810  16.520  1.00  0.00            
ATOM    385  H   GLY B  33      53.790  55.400  16.560  1.00  0.00            
ATOM    386  CA  GLY B  33      55.670  55.120  17.520  1.00  0.00            
ATOM    387  HA1 GLY B  33      55.400  56.160  17.730  1.00  0.00            
ATOM    388  HA2 GLY B  33      56.630  55.040  17.010  1.00  0.00            
ATOM    389  C   GLY B  33      55.710  54.230  18.740  1.00  0.00            
ATOM    390  O   GLY B  33      54.700  53.590  19.160  1.00  0.00            
ATOM    391  N   PRO B  34      56.930  54.160  19.340  1.00  0.00            
ATOM    392  CD  PRO B  34      58.090  54.940  19.000  1.00  0.00            
ATOM    393  HD1 PRO B  34      57.670  55.940  18.890  1.00  0.00            
ATOM    394  HD2 PRO B  34      58.590  54.530  18.130  1.00  0.00            
ATOM    395  CG  PRO B  34      59.000  54.810  20.220  1.00  0.00            
ATOM    396  HG1 PRO B  34      58.710  55.600  20.900  1.00  0.00            
ATOM    397  HG2 PRO B  34      60.020  54.970  19.850  1.00  0.00            
ATOM    398  CB  PRO B  34      58.710  53.470  20.780  1.00  0.00            
ATOM    399  HB1 PRO B  34      58.950  53.350  21.830  1.00  0.00            
ATOM    400  HB2 PRO B  34      59.080  52.650  20.170  1.00  0.00            
ATOM    401  CA  PRO B  34      57.140  53.480  20.610  1.00  0.00            
ATOM    402  HA  PRO B  34      56.750  52.480  20.410  1.00  0.00            
ATOM    403  C   PRO B  34      56.410  54.140  21.860  1.00  0.00            
ATOM    404  O   PRO B  34      56.140  55.340  21.900  1.00  0.00            
ATOM    405  N   PRO B  35      56.180  53.350  22.980  1.00  0.00            
ATOM    406  CD  PRO B  35      56.330  51.900  23.050  1.00  0.00            
ATOM    407  HD1 PRO B  35      57.180  51.640  23.690  1.00  0.00            
ATOM    408  HD2 PRO B  35      56.510  51.370  22.120  1.00  0.00            
ATOM    409  CG  PRO B  35      55.040  51.420  23.670  1.00  0.00            
ATOM    410  HG1 PRO B  35      55.220  50.440  24.090  1.00  0.00            
ATOM    411  HG2 PRO B  35      54.320  51.420  22.850  1.00  0.00            
ATOM    412  CB  PRO B  35      54.760  52.490  24.710  1.00  0.00            
ATOM    413  HB1 PRO B  35      55.340  52.370  25.620  1.00  0.00            
ATOM    414  HB2 PRO B  35      53.740  52.680  25.060  1.00  0.00            
ATOM    415  CA  PRO B  35      55.280  53.800  24.040  1.00  0.00            
ATOM    416  HA  PRO B  35      54.440  54.360  23.620  1.00  0.00            
ATOM    417  C   PRO B  35      55.840  54.830  25.060  1.00  0.00            
ATOM    418  O   PRO B  35      57.090  54.880  25.340  1.00  0.00            
ATOM    419  N   GLY B  36      54.970  55.690  25.590  1.00  0.00            
ATOM    420  H   GLY B  36      53.980  55.620  25.410  1.00  0.00            
ATOM    421  CA  GLY B  36      55.360  56.830  26.480  1.00  0.00            
ATOM    422  HA1 GLY B  36      54.460  57.400  26.740  1.00  0.00            
ATOM    423  HA2 GLY B  36      55.910  57.490  25.810  1.00  0.00            
ATOM    424  C   GLY B  36      56.180  56.570  27.760  1.00  0.00            
ATOM    425  O   GLY B  36      56.300  55.430  28.150  1.00  0.00            
ATOM    426  N   PRO B  37      56.630  57.610  28.420  1.00  0.00            
ATOM    427  CD  PRO B  37      56.750  58.970  28.000  1.00  0.00            
ATOM    428  HD1 PRO B  37      55.810  59.530  28.040  1.00  0.00            
ATOM    429  HD2 PRO B  37      57.110  59.040  26.970  1.00  0.00            
ATOM    430  CG  PRO B  37      57.830  59.630  28.860  1.00  0.00            
ATOM    431  HG1 PRO B  37      57.630  60.700  28.970  1.00  0.00            
ATOM    432  HG2 PRO B  37      58.840  59.350  28.560  1.00  0.00            
ATOM    433  CB  PRO B  37      57.630  58.990  30.230  1.00  0.00            
ATOM    434  HB1 PRO B  37      56.830  59.500  30.760  1.00  0.00            
ATOM    435  HB2 PRO B  37      58.530  58.930  30.860  1.00  0.00            
ATOM    436  CA  PRO B  37      57.250  57.530  29.770  1.00  0.00            
ATOM    437  HA  PRO B  37      58.150  56.930  29.640  1.00  0.00            
ATOM    438  C   PRO B  37      56.320  56.890  30.810  1.00  0.00            
ATOM    439  O   PRO B  37      55.130  57.170  30.770  1.00  0.00            
ATOM    440  N   PRO B  38      56.760  56.190  31.870  1.00  0.00            
ATOM    441  CD  PRO B  38      58.120  55.670  31.950  1.00  0.00            
ATOM    442  HD1 PRO B  38      58.830  56.480  32.110  1.00  0.00            
ATOM    443  HD2 PRO B  38      58.310  55.080  31.050  1.00  0.00            
ATOM    444  CG  PRO B  38      58.060  54.750  33.180  1.00  0.00            
ATOM    445  HG1 PRO B  38      59.050  54.690  33.640  1.00  0.00            
ATOM    446  HG2 PRO B  38      57.740  53.720  33.040  1.00  0.00            
ATOM    447  CB  PRO B  38      57.030  55.350  34.110  1.00  0.00            
ATOM    448  HB1 PRO B  38      57.510  56.170  34.650  1.00  0.00            
ATOM    449  HB2 PRO B  38      56.460  54.600  34.660  1.00  0.00            
ATOM    450  CA  PRO B  38      56.010  55.890  33.080  1.00  0.00            
ATOM    451  HA  PRO B  38      55.160  55.230  32.880  1.00  0.00            
ATOM    452  C   PRO B  38      55.250  57.040  33.750  1.00  0.00            
ATOM    453  O   PRO B  38      55.500  58.250  33.480  1.00  0.00            
ATOM    454  N   GLY B  39      54.190  56.740  34.470  1.00  0.00            
ATOM    455  H   GLY B  39      53.950  55.780  34.670  1.00  0.00            
ATOM    456  CA  GLY B  39      53.210  57.730  34.890  1.00  0.00            
ATOM    457  HA1 GLY B  39      52.340  57.190  35.250  1.00  0.00            
ATOM    458  HA2 GLY B  39      52.950  58.370  34.040  1.00  0.00            
ATOM    459  C   GLY B  39      53.750  58.610  35.970  1.00  0.00            
ATOM    460  O   GLY B  39      54.820  58.390  36.460  1.00  0.00            
ATOM    461  N   PRO B  40      52.970  59.620  36.310  1.00  0.00            
ATOM    462  CD  PRO B  40      51.760  60.070  35.540  1.00  0.00            
ATOM    463  HD1 PRO B  40      50.900  59.410  35.680  1.00  0.00            
ATOM    464  HD2 PRO B  40      51.970  60.300  34.500  1.00  0.00            
ATOM    465  CG  PRO B  40      51.400  61.460  36.160  1.00  0.00            
ATOM    466  HG1 PRO B  40      50.380  61.760  35.950  1.00  0.00            
ATOM    467  HG2 PRO B  40      51.960  62.180  35.560  1.00  0.00            
ATOM    468  CB  PRO B  40      51.970  61.350  37.520  1.00  0.00            
ATOM    469  HB1 PRO B  40      51.160  61.110  38.200  1.00  0.00            
ATOM    470  HB2 PRO B  40      52.380  62.310  37.830  1.00  0.00            
ATOM    471  CA  PRO B  40      53.130  60.370  37.540  1.00  0.00            
ATOM    472  HA  PRO B  40      53.990  61.040  37.530  1.00  0.00            
ATOM    473  C   PRO B  40      53.130  59.390  38.780  1.00  0.00            
ATOM    474  O   PRO B  40      52.330  58.460  38.900  1.00  0.00            
ATOM    475  N   PRO B  41      54.030  59.620  39.770  1.00  0.00            
ATOM    476  CD  PRO B  41      55.270  60.280  39.590  1.00  0.00            
ATOM    477  HD1 PRO B  41      55.190  61.300  39.970  1.00  0.00            
ATOM    478  HD2 PRO B  41      55.770  60.160  38.620  1.00  0.00            
ATOM    479  CG  PRO B  41      56.200  59.700  40.610  1.00  0.00            
ATOM    480  HG1 PRO B  41      56.900  60.430  41.000  1.00  0.00            
ATOM    481  HG2 PRO B  41      56.690  58.830  40.170  1.00  0.00            
ATOM    482  CB  PRO B  41      55.310  59.300  41.730  1.00  0.00            
ATOM    483  HB1 PRO B  41      55.150  60.200  42.320  1.00  0.00            
ATOM    484  HB2 PRO B  41      55.750  58.490  42.310  1.00  0.00            
ATOM    485  CA  PRO B  41      54.050  58.830  40.960  1.00  0.00            
ATOM    486  HA  PRO B  41      54.290  57.790  40.710  1.00  0.00            
ATOM    487  C   PRO B  41      52.790  58.980  41.860  1.00  0.00            
ATOM    488  O   PRO B  41      52.190  60.050  41.840  1.00  0.00            
ATOM    489  N   GLY B  42      52.420  57.900  42.550  1.00  0.00            
ATOM    490  H   GLY B  42      53.010  57.080  42.570  1.00  0.00            
ATOM    491  CA  GLY B  42      51.390  57.970  43.580  1.00  0.00            
ATOM    492  HA1 GLY B  42      51.200  56.920  43.830  1.00  0.00            
ATOM    493  HA2 GLY B  42      50.560  58.440  43.060  1.00  0.00            
ATOM    494  C   GLY B  42      51.630  58.820  44.790  1.00  0.00            
ATOM    495  O   GLY B  42      52.790  59.120  45.080  1.00  0.00            
ATOM    496  N   PRO B  43      50.550  59.220  45.470  1.00  0.00            
ATOM    497  CD  PRO B  43      49.160  58.930  45.140  1.00  0.00            
ATOM    498  HD1 PRO B  43      49.060  57.860  45.010  1.00  0.00            
ATOM    499  HD2 PRO B  43      48.880  59.460  44.220  1.00  0.00            
ATOM    500  CG  PRO B  43      48.330  59.480  46.330  1.00  0.00            
ATOM    501  HG1 PRO B  43      48.080  58.730  47.080  1.00  0.00            
ATOM    502  HG2 PRO B  43      47.410  59.850  45.860  1.00  0.00            
ATOM    503  CB  PRO B  43      49.310  60.580  46.900  1.00  0.00            
ATOM    504  HB1 PRO B  43      49.150  60.570  47.970  1.00  0.00            
ATOM    505  HB2 PRO B  43      49.180  61.590  46.510  1.00  0.00            
ATOM    506  CA  PRO B  43      50.720  60.060  46.640  1.00  0.00            
ATOM    507  HA  PRO B  43      51.350  60.930  46.460  1.00  0.00            
ATOM    508  C   PRO B  43      51.320  59.280  47.860  1.00  0.00            
ATOM    509  O   PRO B  43      51.220  58.030  47.890  1.00  0.00            
ATOM    510  N   PRO B  44      51.750  60.020  48.880  1.00  0.00            
ATOM    511  CD  PRO B  44      52.050  61.450  48.980  1.00  0.00            
ATOM    512  HD1 PRO B  44      51.180  61.780  49.540  1.00  0.00            
ATOM    513  HD2 PRO B  44      52.250  61.890  48.000  1.00  0.00            
ATOM    514  CG  PRO B  44      53.210  61.570  49.930  1.00  0.00            
ATOM    515  HG1 PRO B  44      53.220  62.560  50.390  1.00  0.00            
ATOM    516  HG2 PRO B  44      54.180  61.430  49.440  1.00  0.00            
ATOM    517  CB  PRO B  44      52.840  60.510  51.010  1.00  0.00            
ATOM    518  HB1 PRO B  44      52.010  60.810  51.650  1.00  0.00            
ATOM    519  HB2 PRO B  44      53.640  60.130  51.650  1.00  0.00            
ATOM    520  CA  PRO B  44      52.320  59.390  50.140  1.00  0.00            
ATOM    521  HA  PRO B  44      53.120  58.720  49.820  1.00  0.00            
ATOM    522  C   PRO B  44      51.250  58.600  50.880  1.00  0.00            
ATOM    523  O   PRO B  44      50.120  58.950  50.840  1.00  0.00            
ATOM    524  N   GLY B  45      51.640  57.570  51.630  1.00  0.00            
ATOM    525  H   GLY B  45      52.600  57.240  51.670  1.00  0.00            
ATOM    526  CA  GLY B  45      50.580  56.690  52.220  1.00  0.00            
ATOM    527  HA1 GLY B  45      51.100  55.800  52.600  1.00  0.00            
ATOM    528  HA2 GLY B  45      49.830  56.520  51.450  1.00  0.00            
ATOM    529  C   GLY B  45      50.020  57.300  53.500  1.00  0.00            
ATOM    530  O   GLY B  45      50.670  58.120  54.180  1.00  0.00            
ATOM    531  N   PRO B  46      48.800  56.880  53.930  1.00  0.00            
ATOM    532  CD  PRO B  46      47.900  55.920  53.310  1.00  0.00            
ATOM    533  HD1 PRO B  46      48.370  54.980  53.030  1.00  0.00            
ATOM    534  HD2 PRO B  46      47.470  56.320  52.380  1.00  0.00            
ATOM    535  CG  PRO B  46      46.780  55.640  54.300  1.00  0.00            
ATOM    536  HG1 PRO B  46      47.000  54.760  54.900  1.00  0.00            
ATOM    537  HG2 PRO B  46      45.800  55.440  53.890  1.00  0.00            
ATOM    538  CB  PRO B  46      46.710  56.890  55.170  1.00  0.00            
ATOM    539  HB1 PRO B  46      46.340  56.740  56.180  1.00  0.00            
ATOM    540  HB2 PRO B  46      46.040  57.630  54.730  1.00  0.00            
ATOM    541  CA  PRO B  46      48.160  57.510  55.100  1.00  0.00            
ATOM    542  HA  PRO B  46      48.210  58.580  54.920  1.00  0.00            
ATOM    543  C   PRO B  46      48.910  57.090  56.360  1.00  0.00            
ATOM    544  O   PRO B  46      49.640  56.050  56.340  1.00  0.00            
ATOM    545  N   PRO B  47      48.950  57.840  57.500  1.00  0.00            
ATOM    546  CD  PRO B  47      48.540  59.190  57.520  1.00  0.00            
ATOM    547  HD1 PRO B  47      47.480  59.240  57.750  1.00  0.00            
ATOM    548  HD2 PRO B  47      48.580  59.700  56.560  1.00  0.00            
ATOM    549  CG  PRO B  47      49.330  59.920  58.540  1.00  0.00            
ATOM    550  HG1 PRO B  47      48.880  60.860  58.870  1.00  0.00            
ATOM    551  HG2 PRO B  47      50.310  60.170  58.130  1.00  0.00            
ATOM    552  CB  PRO B  47      49.500  58.830  59.590  1.00  0.00            
ATOM    553  HB1 PRO B  47      48.690  58.720  60.310  1.00  0.00            
ATOM    554  HB2 PRO B  47      50.370  58.890  60.240  1.00  0.00            
ATOM    555  CA  PRO B  47      49.620  57.580  58.700  1.00  0.00            
ATOM    556  HA  PRO B  47      50.670  57.470  58.420  1.00  0.00            
ATOM    557  C   PRO B  47      49.180  56.270  59.330  1.00  0.00            
ATOM    558  O   PRO B  47      48.030  55.810  59.150  1.00  0.00            
ATOM    559  N   GLY B  48      50.130  55.760  60.160  1.00  0.00            
ATOM    560  H   GLY B  48      50.910  56.320  60.470  1.00  0.00            
ATOM    561  CA  GLY B  48      49.980  54.470  60.760  1.00  0.00            
ATOM    562  HA1 GLY B  48      50.900  54.010  61.130  1.00  0.00            
ATOM    563  HA2 GLY B  48      49.630  53.830  59.950  1.00  0.00            
ATOM    564  C   GLY B  48      49.080  54.330  62.020  1.00  0.00            
ATOM    565  O   GLY B  48      48.730  55.350  62.640  1.00  0.00            
ATOM    566  N   PRO B  49      48.810  53.110  62.540  1.00  0.00            
ATOM    567  CD  PRO B  49      49.540  51.890  62.240  1.00  0.00            
ATOM    568  HD1 PRO B  49      50.620  52.060  62.270  1.00  0.00            
ATOM    569  HD2 PRO B  49      49.280  51.420  61.290  1.00  0.00            
ATOM    570  CG  PRO B  49      49.270  50.910  63.310  1.00  0.00            
ATOM    571  HG1 PRO B  49      49.930  51.100  64.160  1.00  0.00            
ATOM    572  HG2 PRO B  49      49.500  49.930  62.900  1.00  0.00            
ATOM    573  CB  PRO B  49      47.810  51.240  63.730  1.00  0.00            
ATOM    574  HB1 PRO B  49      47.460  50.990  64.730  1.00  0.00            
ATOM    575  HB2 PRO B  49      47.150  50.880  62.930  1.00  0.00            
ATOM    576  CA  PRO B  49      47.890  52.810  63.730  1.00  0.00            
ATOM    577  HA  PRO B  49      46.880  53.210  63.740  1.00  0.00            
ATOM    578  C   PRO B  49      48.520  53.300  65.070  1.00  0.00            
ATOM    579  O   PRO B  49      49.740  53.160  65.180  1.00  0.00            
ATOM    580  N   PRO B  50      47.800  53.730  66.150  1.00  0.00            
ATOM    581  CD  PRO B  50      46.350  53.730  66.140  1.00  0.00            
ATOM    582  HD1 PRO B  50      45.870  52.750  66.160  1.00  0.00            
ATOM    583  HD2 PRO B  50      46.010  54.200  65.220  1.00  0.00            
ATOM    584  CG  PRO B  50      46.010  54.600  67.370  1.00  0.00            
ATOM    585  HG1 PRO B  50      45.050  54.240  67.740  1.00  0.00            
ATOM    586  HG2 PRO B  50      46.260  55.650  67.220  1.00  0.00            
ATOM    587  CB  PRO B  50      47.110  54.150  68.420  1.00  0.00            
ATOM    588  HB1 PRO B  50      46.840  53.130  68.660  1.00  0.00            
ATOM    589  HB2 PRO B  50      47.260  54.880  69.210  1.00  0.00            
ATOM    590  CA  PRO B  50      48.310  54.130  67.470  1.00  0.00            
ATOM    591  HA  PRO B  50      48.700  55.140  67.350  1.00  0.00            
ATOM    592  C   PRO B  50      49.350  53.200  68.090  1.00  0.00            
ATOM    593  O   PRO B  50      49.410  51.970  67.760  1.00  0.00            
ATOM    594  N   GLY B  51      50.060  53.770  69.070  1.00  0.00            
ATOM    595  H   GLY B  51      49.960  54.760  69.190  1.00  0.00            
ATOM    596  CA  GLY B  51      51.120  53.080  69.760  1.00  0.00            
ATOM    597  HA1 GLY B  51      51.950  53.670  70.130  1.00  0.00            
ATOM    598  HA2 GLY B  51      51.650  52.480  69.020  1.00  0.00            
ATOM    599  C   GLY B  51      50.550  51.950  70.710  1.00  0.00            
ATOM    600  O   GLY B  51      49.460  52.040  71.270  1.00  0.00            
ATOM    601  N   PRO B  52      51.380  50.980  71.050  1.00  0.00            
ATOM    602  CD  PRO B  52      52.560  50.490  70.350  1.00  0.00            
ATOM    603  HD1 PRO B  52      53.500  50.900  70.710  1.00  0.00            
ATOM    604  HD2 PRO B  52      52.440  50.760  69.300  1.00  0.00            
ATOM    605  CG  PRO B  52      52.430  49.020  70.580  1.00  0.00            
ATOM    606  HG1 PRO B  52      53.450  48.640  70.500  1.00  0.00            
ATOM    607  HG2 PRO B  52      51.740  48.490  69.920  1.00  0.00            
ATOM    608  CB  PRO B  52      52.020  48.880  71.980  1.00  0.00            
ATOM    609  HB1 PRO B  52      52.850  49.010  72.680  1.00  0.00            
ATOM    610  HB2 PRO B  52      51.550  47.910  72.130  1.00  0.00            
ATOM    611  CA  PRO B  52      51.020  50.040  72.090  1.00  0.00            
ATOM    612  HA  PRO B  52      49.980  49.710  71.970  1.00  0.00            
ATOM    613  C   PRO B  52      51.120  50.700  73.470  1.00  0.00            
ATOM    614  O   PRO B  52      51.920  51.620  73.600  1.00  0.00            
ATOM    615  N   PRO B  53      50.390  50.280  74.540  1.00  0.00            
ATOM    616  CD  PRO B  53      49.500  49.170  74.510  1.00  0.00            
ATOM    617  HD1 PRO B  53      49.820  48.340  73.880  1.00  0.00            
ATOM    618  HD2 PRO B  53      48.500  49.520  74.270  1.00  0.00            
ATOM    619  CG  PRO B  53      49.280  48.700  75.960  1.00  0.00            
ATOM    620  HG1 PRO B  53      50.160  48.100  76.200  1.00  0.00            
ATOM    621  HG2 PRO B  53      48.410  48.070  76.100  1.00  0.00            
ATOM    622  CB  PRO B  53      49.250  50.060  76.690  1.00  0.00            
ATOM    623  HB1 PRO B  53      49.490  50.040  77.750  1.00  0.00            
ATOM    624  HB2 PRO B  53      48.260  50.490  76.550  1.00  0.00            
ATOM    625  CA  PRO B  53      50.340  50.830  75.910  1.00  0.00            
ATOM    626  HA  PRO B  53      50.120  51.880  75.750  1.00  0.00            
ATOM    627  C   PRO B  53      51.680  50.720  76.550  1.00  0.00            
ATOM    628  O   PRO B  53      52.360  49.700  76.340  1.00  0.00            
ATOM    629  N   GLY B  54      52.020  51.750  77.360  1.00  0.00            
ATOM    630  H   GLY B  54      51.340  52.490  77.500  1.00  0.00            
ATOM    631  CA  GLY B  54      53.280  51.720  78.130  1.00  0.00            
ATOM    632  HA1 GLY B  54      53.530  52.680  78.590  1.00  0.00            
ATOM    633  HA2 GLY B  54      53.990  51.730  77.300  1.00  0.00            
ATOM    634  C   GLY B  54      53.440  50.530  79.100  1.00  0.00            
ATOM    635  O   GLY B  54      52.680  49.560  79.190  1.00  0.00            
ATOM    636  N   PRO B  55      54.520  50.540  79.940  1.00  0.00            
ATOM    637  CD  PRO B  55      55.740  51.320  79.590  1.00  0.00            
ATOM    638  HD1 PRO B  55      55.730  52.350  79.940  1.00  0.00            
ATOM    639  HD2 PRO B  55      55.930  51.270  78.520  1.00  0.00            
ATOM    640  CG  PRO B  55      56.910  50.430  80.140  1.00  0.00            
ATOM    641  HG1 PRO B  55      57.700  51.160  80.320  1.00  0.00            
ATOM    642  HG2 PRO B  55      57.070  49.640  79.410  1.00  0.00            
ATOM    643  CB  PRO B  55      56.320  49.760  81.360  1.00  0.00            
ATOM    644  HB1 PRO B  55      56.200  50.530  82.130  1.00  0.00            
ATOM    645  HB2 PRO B  55      56.900  48.940  81.780  1.00  0.00            
ATOM    646  CA  PRO B  55      54.900  49.460  80.920  1.00  0.00            
ATOM    647  HA  PRO B  55      54.890  48.540  80.340  1.00  0.00            
ATOM    648  C   PRO B  55      53.980  49.390  82.140  1.00  0.00            
ATOM    649  O   PRO B  55      53.470  50.460  82.500  1.00  0.00            
ATOM    650  N   PRO B  56      53.890  48.250  82.870  1.00  0.00            
ATOM    651  CD  PRO B  56      54.120  46.840  82.650  1.00  0.00            
ATOM    652  HD1 PRO B  56      55.170  46.600  82.830  1.00  0.00            
ATOM    653  HD2 PRO B  56      53.940  46.720  81.580  1.00  0.00            
ATOM    654  CG  PRO B  56      53.100  45.940  83.480  1.00  0.00            
ATOM    655  HG1 PRO B  56      53.460  44.920  83.600  1.00  0.00            
ATOM    656  HG2 PRO B  56      52.070  46.040  83.130  1.00  0.00            
ATOM    657  CB  PRO B  56      53.360  46.750  84.750  1.00  0.00            
ATOM    658  HB1 PRO B  56      54.360  46.480  85.080  1.00  0.00            
ATOM    659  HB2 PRO B  56      52.580  46.660  85.500  1.00  0.00            
ATOM    660  CA  PRO B  56      53.290  48.200  84.210  1.00  0.00            
ATOM    661  HA  PRO B  56      52.240  48.520  84.240  1.00  0.00            
ATOM    662  C   PRO B  56      53.980  49.140  85.120  1.00  0.00            
ATOM    663  O   PRO B  56      55.210  49.060  85.220  1.00  0.00            
ATOM    664  N   GLY B  57      53.220  50.020  85.780  1.00  0.00            
ATOM    665  H   GLY B  57      52.250  50.070  85.510  1.00  0.00            
ATOM    666  CA  GLY B  57      53.740  51.010  86.750  1.00  0.00            
ATOM    667  HA1 GLY B  57      52.890  51.600  87.110  1.00  0.00            
ATOM    668  HA2 GLY B  57      54.370  51.600  86.090  1.00  0.00            
ATOM    669  C   GLY B  57      54.390  50.260  87.960  1.00  0.00            
ATOM    670  O   GLY B  57      54.200  49.060  88.100  1.00  0.00            
ATOM    671  N   PRO B  58      55.190  50.940  88.800  1.00  0.00            
ATOM    672  CD  PRO B  58      55.830  52.170  88.330  1.00  0.00            
ATOM    673  HD1 PRO B  58      55.220  53.030  88.590  1.00  0.00            
ATOM    674  HD2 PRO B  58      56.040  52.220  87.260  1.00  0.00            
ATOM    675  CG  PRO B  58      57.150  52.270  89.180  1.00  0.00            
ATOM    676  HG1 PRO B  58      57.320  53.260  89.610  1.00  0.00            
ATOM    677  HG2 PRO B  58      57.990  52.040  88.520  1.00  0.00            
ATOM    678  CB  PRO B  58      56.990  51.250  90.290  1.00  0.00            
ATOM    679  HB1 PRO B  58      56.530  51.860  91.070  1.00  0.00            
ATOM    680  HB2 PRO B  58      57.940  50.800  90.590  1.00  0.00            
ATOM    681  CA  PRO B  58      55.920  50.260  89.850  1.00  0.00            
ATOM    682  HA  PRO B  58      56.460  49.410  89.420  1.00  0.00            
ATOM    683  C   PRO B  58      55.050  49.760  91.020  1.00  0.00            
ATOM    684  O   PRO B  58      54.030  50.430  91.270  1.00  0.00            
ATOM    685  N   PRO B  59      55.450  48.780  91.800  1.00  0.00            
ATOM    686  CD  PRO B  59      56.620  47.960  91.570  1.00  0.00            
ATOM    687  HD1 PRO B  59      57.340  48.550  91.000  1.00  0.00            
ATOM    688  HD2 PRO B  59      56.230  47.120  90.990  1.00  0.00            
ATOM    689  CG  PRO B  59      57.170  47.510  92.910  1.00  0.00            
ATOM    690  HG1 PRO B  59      57.830  48.270  93.320  1.00  0.00            
ATOM    691  HG2 PRO B  59      57.600  46.510  92.830  1.00  0.00            
ATOM    692  CB  PRO B  59      55.900  47.470  93.710  1.00  0.00            
ATOM    693  HB1 PRO B  59      56.020  47.630  94.780  1.00  0.00            
ATOM    694  HB2 PRO B  59      55.410  46.510  93.650  1.00  0.00            
ATOM    695  CA  PRO B  59      54.930  48.550  93.150  1.00  0.00            
ATOM    696  HA  PRO B  59      53.930  48.100  93.120  1.00  0.00            
ATOM    697  C   PRO B  59      54.970  49.800  94.030  1.00  0.00            
ATOM    698  O   PRO B  59      55.990  50.550  94.110  1.00  0.00            
ATOM    699  N   GLY B  60      53.830  50.030  94.640  1.00  0.00            
ATOM    700  H   GLY B  60      53.040  49.430  94.450  1.00  0.00            
ATOM    701  CA  GLY B  60      53.630  50.920  95.830  1.00  0.00            
ATOM    702  HA1 GLY B  60      52.870  51.670  95.600  1.00  0.00            
ATOM    703  HA2 GLY B  60      54.540  51.510  96.020  1.00  0.00            
ATOM    704  C   GLY B  60      53.320  50.070  97.090  1.00  0.00            
ATOM    705  OC1 GLY B  60      53.440  48.820  97.100  1.00  0.00            
ATOM    706  OC2 GLY B  60      52.820  50.800  97.960  1.00  0.00            
ATOM    707  N   PRO C  61      51.490  58.300  13.010  1.00  0.00            
ATOM    708  H1  PRO C  61      52.400  57.850  13.040  1.00  0.00            
ATOM    709  H2  PRO C  61      51.620  59.200  12.570  1.00  0.00            
ATOM    710  CD  PRO C  61      50.460  57.570  12.260  1.00  0.00            
ATOM    711  HD1 PRO C  61      50.740  56.520  12.330  1.00  0.00            
ATOM    712  HD2 PRO C  61      50.450  57.910  11.220  1.00  0.00            
ATOM    713  CG  PRO C  61      49.180  57.830  13.070  1.00  0.00            
ATOM    714  HG1 PRO C  61      48.610  56.920  12.850  1.00  0.00            
ATOM    715  HG2 PRO C  61      48.620  58.760  13.010  1.00  0.00            
ATOM    716  CB  PRO C  61      49.750  57.750  14.590  1.00  0.00            
ATOM    717  HB1 PRO C  61      50.050  56.730  14.830  1.00  0.00            
ATOM    718  HB2 PRO C  61      49.140  58.290  15.310  1.00  0.00            
ATOM    719  CA  PRO C  61      50.940  58.640  14.320  1.00  0.00            
ATOM    720  HA  PRO C  61      50.590  59.670  14.250  1.00  0.00            
ATOM    721  C   PRO C  61      51.990  58.520  15.420  1.00  0.00            
ATOM    722  O   PRO C  61      52.820  57.590  15.320  1.00  0.00            
ATOM    723  N   PRO C  62      51.830  59.320  16.520  1.00  0.00            
ATOM    724  CD  PRO C  62      50.960  60.480  16.730  1.00  0.00            
ATOM    725  HD1 PRO C  62      50.010  60.130  17.130  1.00  0.00            
ATOM    726  HD2 PRO C  62      50.880  61.110  15.850  1.00  0.00            
ATOM    727  CG  PRO C  62      51.590  61.150  17.910  1.00  0.00            
ATOM    728  HG1 PRO C  62      50.770  61.460  18.560  1.00  0.00            
ATOM    729  HG2 PRO C  62      52.190  61.930  17.440  1.00  0.00            
ATOM    730  CB  PRO C  62      52.480  60.250  18.660  1.00  0.00            
ATOM    731  HB1 PRO C  62      52.020  60.020  19.620  1.00  0.00            
ATOM    732  HB2 PRO C  62      53.410  60.790  18.850  1.00  0.00            
ATOM    733  CA  PRO C  62      52.710  59.140  17.680  1.00  0.00            
ATOM    734  HA  PRO C  62      53.770  59.160  17.410  1.00  0.00            
ATOM    735  C   PRO C  62      52.440  57.750  18.310  1.00  0.00            
ATOM    736  O   PRO C  62      51.420  57.060  18.010  1.00  0.00            
ATOM    737  N   GLY C  63      53.310  57.370  19.280  1.00  0.00            
ATOM    738  H   GLY C  63      54.080  57.970  19.560  1.00  0.00            
ATOM    739  CA  GLY C  63      53.210  56.160  20.010  1.00  0.00            
ATOM    740  HA1 GLY C  63      54.090  55.920  20.600  1.00  0.00            
ATOM    741  HA2 GLY C  63      53.050  55.420  19.230  1.00  0.00            
ATOM    742  C   GLY C  63      51.980  56.150  21.030  1.00  0.00            
ATOM    743  O   GLY C  63      51.450  57.160  21.460  1.00  0.00            
ATOM    744  N   PRO C  64      51.620  54.930  21.600  1.00  0.00            
ATOM    745  CD  PRO C  64      52.110  53.660  21.230  1.00  0.00            
ATOM    746  HD1 PRO C  64      53.200  53.600  21.280  1.00  0.00            
ATOM    747  HD2 PRO C  64      51.790  53.480  20.200  1.00  0.00            
ATOM    748  CG  PRO C  64      51.600  52.620  22.280  1.00  0.00            
ATOM    749  HG1 PRO C  64      52.280  52.550  23.130  1.00  0.00            
ATOM    750  HG2 PRO C  64      51.480  51.620  21.870  1.00  0.00            
ATOM    751  CB  PRO C  64      50.260  53.320  22.590  1.00  0.00            
ATOM    752  HB1 PRO C  64      49.730  52.880  23.440  1.00  0.00            
ATOM    753  HB2 PRO C  64      49.680  53.120  21.690  1.00  0.00            
ATOM    754  CA  PRO C  64      50.590  54.820  22.700  1.00  0.00            
ATOM    755  HA  PRO C  64      49.680  55.380  22.460  1.00  0.00            
ATOM    756  C   PRO C  64      51.200  55.190  24.050  1.00  0.00            
ATOM    757  O   PRO C  64      52.440  55.320  24.300  1.00  0.00            
ATOM    758  N   PRO C  65      50.330  55.240  25.070  1.00  0.00            
ATOM    759  CD  PRO C  65      48.890  55.500  24.980  1.00  0.00            
ATOM    760  HD1 PRO C  65      48.220  54.630  24.990  1.00  0.00            
ATOM    761  HD2 PRO C  65      48.690  56.070  24.070  1.00  0.00            
ATOM    762  CG  PRO C  65      48.500  56.360  26.220  1.00  0.00            
ATOM    763  HG1 PRO C  65      47.510  56.110  26.620  1.00  0.00            
ATOM    764  HG2 PRO C  65      48.660  57.420  26.060  1.00  0.00            
ATOM    765  CB  PRO C  65      49.530  55.880  27.230  1.00  0.00            
ATOM    766  HB1 PRO C  65      49.350  54.910  27.700  1.00  0.00            
ATOM    767  HB2 PRO C  65      49.790  56.570  28.040  1.00  0.00            
ATOM    768  CA  PRO C  65      50.800  55.660  26.430  1.00  0.00            
ATOM    769  HA  PRO C  65      51.360  56.590  26.340  1.00  0.00            
ATOM    770  C   PRO C  65      51.690  54.700  27.180  1.00  0.00            
ATOM    771  O   PRO C  65      51.830  53.520  26.870  1.00  0.00            
ATOM    772  N   GLY C  66      52.220  55.140  28.310  1.00  0.00            
ATOM    773  H   GLY C  66      51.870  56.050  28.600  1.00  0.00            
ATOM    774  CA  GLY C  66      53.250  54.450  29.100  1.00  0.00            
ATOM    775  HA1 GLY C  66      53.910  55.190  29.550  1.00  0.00            
ATOM    776  HA2 GLY C  66      53.810  53.800  28.440  1.00  0.00            
ATOM    777  C   GLY C  66      52.650  53.630  30.220  1.00  0.00            
ATOM    778  O   GLY C  66      51.480  53.540  30.480  1.00  0.00            
ATOM    779  N   PRO C  67      53.490  52.780  30.830  1.00  0.00            
ATOM    780  CD  PRO C  67      54.870  52.690  30.620  1.00  0.00            
ATOM    781  HD1 PRO C  67      55.480  53.590  30.600  1.00  0.00            
ATOM    782  HD2 PRO C  67      55.070  52.160  29.690  1.00  0.00            
ATOM    783  CG  PRO C  67      55.490  51.940  31.790  1.00  0.00            
ATOM    784  HG1 PRO C  67      55.620  52.750  32.520  1.00  0.00            
ATOM    785  HG2 PRO C  67      56.370  51.400  31.450  1.00  0.00            
ATOM    786  CB  PRO C  67      54.330  51.030  32.240  1.00  0.00            
ATOM    787  HB1 PRO C  67      54.410  50.690  33.270  1.00  0.00            
ATOM    788  HB2 PRO C  67      54.230  50.120  31.650  1.00  0.00            
ATOM    789  CA  PRO C  67      53.110  51.890  32.020  1.00  0.00            
ATOM    790  HA  PRO C  67      52.330  51.200  31.690  1.00  0.00            
ATOM    791  C   PRO C  67      52.770  52.710  33.290  1.00  0.00            
ATOM    792  O   PRO C  67      53.070  53.940  33.300  1.00  0.00            
ATOM    793  N   PRO C  68      52.230  52.080  34.300  1.00  0.00            
ATOM    794  CD  PRO C  68      51.790  50.700  34.310  1.00  0.00            
ATOM    795  HD1 PRO C  68      52.640  50.120  34.660  1.00  0.00            
ATOM    796  HD2 PRO C  68      51.530  50.420  33.290  1.00  0.00            
ATOM    797  CG  PRO C  68      50.690  50.600  35.280  1.00  0.00            
ATOM    798  HG1 PRO C  68      50.640  49.600  35.720  1.00  0.00            
ATOM    799  HG2 PRO C  68      49.720  50.880  34.880  1.00  0.00            
ATOM    800  CB  PRO C  68      51.100  51.600  36.320  1.00  0.00            
ATOM    801  HB1 PRO C  68      51.910  51.380  37.010  1.00  0.00            
ATOM    802  HB2 PRO C  68      50.370  51.820  37.100  1.00  0.00            
ATOM    803  CA  PRO C  68      51.740  52.750  35.490  1.00  0.00            
ATOM    804  HA  PRO C  68      51.090  53.600  35.250  1.00  0.00            
ATOM    805  C   PRO C  68      52.920  53.400  36.210  1.00  0.00            
ATOM    806  O   PRO C  68      54.090  52.990  36.160  1.00  0.00            
ATOM    807  N   GLY C  69      52.640  54.550  36.860  1.00  0.00            
ATOM    808  H   GLY C  69      51.670  54.830  36.800  1.00  0.00            
ATOM    809  CA  GLY C  69      53.460  55.460  37.620  1.00  0.00            
ATOM    810  HA1 GLY C  69      53.010  56.410  37.920  1.00  0.00            
ATOM    811  HA2 GLY C  69      54.300  55.810  37.010  1.00  0.00            
ATOM    812  C   GLY C  69      53.960  54.810  38.890  1.00  0.00            
ATOM    813  O   GLY C  69      53.300  53.930  39.450  1.00  0.00            
ATOM    814  N   PRO C  70      55.130  55.200  39.370  1.00  0.00            
ATOM    815  CD  PRO C  70      56.100  56.180  38.780  1.00  0.00            
ATOM    816  HD1 PRO C  70      55.670  57.180  38.700  1.00  0.00            
ATOM    817  HD2 PRO C  70      56.300  55.900  37.740  1.00  0.00            
ATOM    818  CG  PRO C  70      57.480  56.130  39.450  1.00  0.00            
ATOM    819  HG1 PRO C  70      57.890  57.130  39.610  1.00  0.00            
ATOM    820  HG2 PRO C  70      58.060  55.410  38.880  1.00  0.00            
ATOM    821  CB  PRO C  70      57.050  55.390  40.760  1.00  0.00            
ATOM    822  HB1 PRO C  70      56.840  56.100  41.560  1.00  0.00            
ATOM    823  HB2 PRO C  70      57.840  54.660  40.950  1.00  0.00            
ATOM    824  CA  PRO C  70      55.720  54.590  40.550  1.00  0.00            
ATOM    825  HA  PRO C  70      56.020  53.590  40.260  1.00  0.00            
ATOM    826  C   PRO C  70      54.770  54.600  41.750  1.00  0.00            
ATOM    827  O   PRO C  70      54.050  55.550  42.030  1.00  0.00            
ATOM    828  N   PRO C  71      54.670  53.540  42.510  1.00  0.00            
ATOM    829  CD  PRO C  71      55.020  52.150  42.070  1.00  0.00            
ATOM    830  HD1 PRO C  71      56.090  52.050  42.230  1.00  0.00            
ATOM    831  HD2 PRO C  71      54.790  51.930  41.030  1.00  0.00            
ATOM    832  CG  PRO C  71      54.380  51.180  42.960  1.00  0.00            
ATOM    833  HG1 PRO C  71      55.010  50.330  43.200  1.00  0.00            
ATOM    834  HG2 PRO C  71      53.430  50.920  42.490  1.00  0.00            
ATOM    835  CB  PRO C  71      54.140  52.000  44.240  1.00  0.00            
ATOM    836  HB1 PRO C  71      55.000  51.880  44.900  1.00  0.00            
ATOM    837  HB2 PRO C  71      53.260  51.600  44.740  1.00  0.00            
ATOM    838  CA  PRO C  71      53.940  53.460  43.800  1.00  0.00            
ATOM    839  HA  PRO C  71      52.860  53.450  43.640  1.00  0.00            
ATOM    840  C   PRO C  71      54.410  54.460  44.810  1.00  0.00            
ATOM    841  O   PRO C  71      55.590  54.690  44.950  1.00  0.00            
ATOM    842  N   GLY C  72      53.470  55.000  45.600  1.00  0.00            
ATOM    843  H   GLY C  72      52.520  54.700  45.460  1.00  0.00            
ATOM    844  CA  GLY C  72      53.700  55.920  46.700  1.00  0.00            
ATOM    845  HA1 GLY C  72      52.780  56.240  47.200  1.00  0.00            
ATOM    846  HA2 GLY C  72      54.160  56.820  46.280  1.00  0.00            
ATOM    847  C   GLY C  72      54.560  55.360  47.810  1.00  0.00            
ATOM    848  O   GLY C  72      54.700  54.170  48.030  1.00  0.00            
ATOM    849  N   PRO C  73      55.210  56.270  48.610  1.00  0.00            
ATOM    850  CD  PRO C  73      55.240  57.680  48.430  1.00  0.00            
ATOM    851  HD1 PRO C  73      54.210  58.020  48.310  1.00  0.00            
ATOM    852  HD2 PRO C  73      55.840  57.930  47.560  1.00  0.00            
ATOM    853  CG  PRO C  73      55.960  58.300  49.610  1.00  0.00            
ATOM    854  HG1 PRO C  73      55.200  58.540  50.350  1.00  0.00            
ATOM    855  HG2 PRO C  73      56.460  59.240  49.350  1.00  0.00            
ATOM    856  CB  PRO C  73      56.940  57.290  50.070  1.00  0.00            
ATOM    857  HB1 PRO C  73      57.230  57.460  51.110  1.00  0.00            
ATOM    858  HB2 PRO C  73      57.820  57.200  49.430  1.00  0.00            
ATOM    859  CA  PRO C  73      56.090  55.930  49.730  1.00  0.00            
ATOM    860  HA  PRO C  73      56.720  55.110  49.410  1.00  0.00            
ATOM    861  C   PRO C  73      55.240  55.670  51.030  1.00  0.00            
ATOM    862  O   PRO C  73      54.200  56.360  51.180  1.00  0.00            
ATOM    863  N   PRO C  74      55.660  54.660  51.820  1.00  0.00            
ATOM    864  CD  PRO C  74      56.940  54.000  51.740  1.00  0.00            
ATOM    865  HD1 PRO C  74      57.730  54.640  52.120  1.00  0.00            
ATOM    866  HD2 PRO C  74      57.100  53.600  50.730  1.00  0.00            
ATOM    867  CG  PRO C  74      56.790  52.740  52.540  1.00  0.00            
ATOM    868  HG1 PRO C  74      57.700  52.190  52.780  1.00  0.00            
ATOM    869  HG2 PRO C  74      56.090  52.050  52.060  1.00  0.00            
ATOM    870  CB  PRO C  74      56.070  53.230  53.790  1.00  0.00            
ATOM    871  HB1 PRO C  74      56.730  53.770  54.460  1.00  0.00            
ATOM    872  HB2 PRO C  74      55.530  52.460  54.340  1.00  0.00            
ATOM    873  CA  PRO C  74      55.130  54.240  53.120  1.00  0.00            
ATOM    874  HA  PRO C  74      54.140  53.820  52.960  1.00  0.00            
ATOM    875  C   PRO C  74      54.860  55.390  54.110  1.00  0.00            
ATOM    876  O   PRO C  74      55.660  56.310  54.210  1.00  0.00            
ATOM    877  N   GLY C  75      53.720  55.460  54.790  1.00  0.00            
ATOM    878  H   GLY C  75      53.040  54.760  54.530  1.00  0.00            
ATOM    879  CA  GLY C  75      53.290  56.580  55.640  1.00  0.00            
ATOM    880  HA1 GLY C  75      52.250  56.380  55.890  1.00  0.00            
ATOM    881  HA2 GLY C  75      53.120  57.420  54.970  1.00  0.00            
ATOM    882  C   GLY C  75      54.110  57.010  56.930  1.00  0.00            
ATOM    883  O   GLY C  75      54.840  56.180  57.480  1.00  0.00            
ATOM    884  N   PRO C  76      53.880  58.280  57.450  1.00  0.00            
ATOM    885  CD  PRO C  76      53.270  59.450  56.770  1.00  0.00            
ATOM    886  HD1 PRO C  76      52.180  59.330  56.830  1.00  0.00            
ATOM    887  HD2 PRO C  76      53.630  59.570  55.750  1.00  0.00            
ATOM    888  CG  PRO C  76      53.650  60.620  57.630  1.00  0.00            
ATOM    889  HG1 PRO C  76      53.000  61.500  57.550  1.00  0.00            
ATOM    890  HG2 PRO C  76      54.660  60.820  57.280  1.00  0.00            
ATOM    891  CB  PRO C  76      53.670  60.080  59.020  1.00  0.00            
ATOM    892  HB1 PRO C  76      52.680  60.200  59.470  1.00  0.00            
ATOM    893  HB2 PRO C  76      54.360  60.610  59.690  1.00  0.00            
ATOM    894  CA  PRO C  76      54.210  58.630  58.810  1.00  0.00            
ATOM    895  HA  PRO C  76      55.300  58.550  58.770  1.00  0.00            
ATOM    896  C   PRO C  76      53.670  57.730  59.870  1.00  0.00            
ATOM    897  O   PRO C  76      52.560  57.190  59.690  1.00  0.00            
ATOM    898  N   PRO C  77      54.370  57.520  61.000  1.00  0.00            
ATOM    899  CD  PRO C  77      55.620  58.070  61.360  1.00  0.00            
ATOM    900  HD1 PRO C  77      55.900  59.040  60.950  1.00  0.00            
ATOM    901  HD2 PRO C  77      56.400  57.320  61.210  1.00  0.00            
ATOM    902  CG  PRO C  77      55.630  58.210  62.880  1.00  0.00            
ATOM    903  HG1 PRO C  77      54.970  59.050  63.120  1.00  0.00            
ATOM    904  HG2 PRO C  77      56.580  58.320  63.400  1.00  0.00            
ATOM    905  CB  PRO C  77      54.950  56.920  63.240  1.00  0.00            
ATOM    906  HB1 PRO C  77      54.490  56.980  64.230  1.00  0.00            
ATOM    907  HB2 PRO C  77      55.620  56.060  63.290  1.00  0.00            
ATOM    908  CA  PRO C  77      53.970  56.620  62.150  1.00  0.00            
ATOM    909  HA  PRO C  77      53.920  55.580  61.840  1.00  0.00            
ATOM    910  C   PRO C  77      52.610  57.000  62.700  1.00  0.00            
ATOM    911  O   PRO C  77      52.010  58.010  62.470  1.00  0.00            
ATOM    912  N   GLY C  78      52.020  56.140  63.590  1.00  0.00            
ATOM    913  H   GLY C  78      52.440  55.220  63.610  1.00  0.00            
ATOM    914  CA  GLY C  78      50.910  56.410  64.420  1.00  0.00            
ATOM    915  HA1 GLY C  78      50.500  55.470  64.800  1.00  0.00            
ATOM    916  HA2 GLY C  78      50.090  56.840  63.850  1.00  0.00            
ATOM    917  C   GLY C  78      51.280  57.390  65.660  1.00  0.00            
ATOM    918  O   GLY C  78      52.410  57.560  66.020  1.00  0.00            
ATOM    919  N   PRO C  79      50.220  57.990  66.260  1.00  0.00            
ATOM    920  CD  PRO C  79      48.830  57.950  65.890  1.00  0.00            
ATOM    921  HD1 PRO C  79      48.590  56.930  65.600  1.00  0.00            
ATOM    922  HD2 PRO C  79      48.700  58.640  65.050  1.00  0.00            
ATOM    923  CG  PRO C  79      48.020  58.400  67.090  1.00  0.00            
ATOM    924  HG1 PRO C  79      47.800  57.520  67.680  1.00  0.00            
ATOM    925  HG2 PRO C  79      47.080  58.870  66.790  1.00  0.00            
ATOM    926  CB  PRO C  79      49.000  59.330  67.690  1.00  0.00            
ATOM    927  HB1 PRO C  79      48.930  59.490  68.770  1.00  0.00            
ATOM    928  HB2 PRO C  79      48.900  60.260  67.140  1.00  0.00            
ATOM    929  CA  PRO C  79      50.380  58.760  67.490  1.00  0.00            
ATOM    930  HA  PRO C  79      51.110  59.570  67.380  1.00  0.00            
ATOM    931  C   PRO C  79      50.870  57.810  68.600  1.00  0.00            
ATOM    932  O   PRO C  79      50.580  56.640  68.590  1.00  0.00            
ATOM    933  N   PRO C  80      51.620  58.380  69.570  1.00  0.00            
ATOM    934  CD  PRO C  80      52.290  59.700  69.550  1.00  0.00            
ATOM    935  HD1 PRO C  80      51.560  60.450  69.830  1.00  0.00            
ATOM    936  HD2 PRO C  80      52.740  59.900  68.570  1.00  0.00            
ATOM    937  CG  PRO C  80      53.440  59.500  70.550  1.00  0.00            
ATOM    938  HG1 PRO C  80      53.840  60.440  70.920  1.00  0.00            
ATOM    939  HG2 PRO C  80      54.250  59.000  70.020  1.00  0.00            
ATOM    940  CB  PRO C  80      52.890  58.610  71.620  1.00  0.00            
ATOM    941  HB1 PRO C  80      52.230  59.230  72.230  1.00  0.00            
ATOM    942  HB2 PRO C  80      53.630  58.160  72.290  1.00  0.00            
ATOM    943  CA  PRO C  80      52.050  57.670  70.730  1.00  0.00            
ATOM    944  HA  PRO C  80      52.780  56.930  70.380  1.00  0.00            
ATOM    945  C   PRO C  80      50.960  56.960  71.530  1.00  0.00            
ATOM    946  O   PRO C  80      49.850  57.470  71.690  1.00  0.00            
ATOM    947  N   GLY C  81      51.350  55.770  71.980  1.00  0.00            
ATOM    948  H   GLY C  81      52.320  55.540  71.850  1.00  0.00            
ATOM    949  CA  GLY C  81      50.600  54.810  72.760  1.00  0.00            
ATOM    950  HA1 GLY C  81      51.120  53.890  73.050  1.00  0.00            
ATOM    951  HA2 GLY C  81      49.770  54.450  72.150  1.00  0.00            
ATOM    952  C   GLY C  81      50.040  55.400  74.020  1.00  0.00            
ATOM    953  O   GLY C  81      50.790  56.160  74.640  1.00  0.00            
ATOM    954  N   PRO C  82      48.850  55.010  74.550  1.00  0.00            
ATOM    955  CD  PRO C  82      47.820  54.190  73.950  1.00  0.00            
ATOM    956  HD1 PRO C  82      48.290  53.310  73.500  1.00  0.00            
ATOM    957  HD2 PRO C  82      47.270  54.790  73.230  1.00  0.00            
ATOM    958  CG  PRO C  82      46.890  53.820  75.070  1.00  0.00            
ATOM    959  HG1 PRO C  82      47.260  53.000  75.680  1.00  0.00            
ATOM    960  HG2 PRO C  82      45.850  53.610  74.810  1.00  0.00            
ATOM    961  CB  PRO C  82      46.950  55.150  75.860  1.00  0.00            
ATOM    962  HB1 PRO C  82      46.650  55.040  76.900  1.00  0.00            
ATOM    963  HB2 PRO C  82      46.400  55.960  75.380  1.00  0.00            
ATOM    964  CA  PRO C  82      48.420  55.550  75.870  1.00  0.00            
ATOM    965  HA  PRO C  82      48.460  56.640  75.910  1.00  0.00            
ATOM    966  C   PRO C  82      49.240  54.960  77.050  1.00  0.00            
ATOM    967  O   PRO C  82      50.090  54.080  76.910  1.00  0.00            
ATOM    968  N   PRO C  83      48.920  55.430  78.300  1.00  0.00            
ATOM    969  CD  PRO C  83      48.050  56.590  78.620  1.00  0.00            
ATOM    970  HD1 PRO C  83      47.010  56.290  78.660  1.00  0.00            
ATOM    971  HD2 PRO C  83      48.260  57.370  77.890  1.00  0.00            
ATOM    972  CG  PRO C  83      48.480  57.160  79.920  1.00  0.00            
ATOM    973  HG1 PRO C  83      47.630  57.470  80.520  1.00  0.00            
ATOM    974  HG2 PRO C  83      49.180  57.990  79.790  1.00  0.00            
ATOM    975  CB  PRO C  83      49.180  56.020  80.590  1.00  0.00            
ATOM    976  HB1 PRO C  83      48.410  55.720  81.300  1.00  0.00            
ATOM    977  HB2 PRO C  83      50.030  56.440  81.140  1.00  0.00            
ATOM    978  CA  PRO C  83      49.630  54.990  79.480  1.00  0.00            
ATOM    979  HA  PRO C  83      50.700  55.150  79.360  1.00  0.00            
ATOM    980  C   PRO C  83      49.510  53.560  79.780  1.00  0.00            
ATOM    981  O   PRO C  83      48.600  52.900  79.330  1.00  0.00            
ATOM    982  N   GLY C  84      50.420  53.020  80.630  1.00  0.00            
ATOM    983  H   GLY C  84      51.250  53.580  80.720  1.00  0.00            
ATOM    984  CA  GLY C  84      50.480  51.610  80.860  1.00  0.00            
ATOM    985  HA1 GLY C  84      51.470  51.170  80.970  1.00  0.00            
ATOM    986  HA2 GLY C  84      50.130  51.030  80.000  1.00  0.00            
ATOM    987  C   GLY C  84      49.490  51.050  81.890  1.00  0.00            
ATOM    988  O   GLY C  84      48.660  51.790  82.500  1.00  0.00            
ATOM    989  N   PRO C  85      49.630  49.750  82.230  1.00  0.00            
ATOM    990  CD  PRO C  85      50.350  48.650  81.500  1.00  0.00            
ATOM    991  HD1 PRO C  85      51.420  48.620  81.720  1.00  0.00            
ATOM    992  HD2 PRO C  85      50.240  48.860  80.430  1.00  0.00            
ATOM    993  CG  PRO C  85      49.630  47.380  81.900  1.00  0.00            
ATOM    994  HG1 PRO C  85      50.250  46.490  81.790  1.00  0.00            
ATOM    995  HG2 PRO C  85      48.680  47.270  81.360  1.00  0.00            
ATOM    996  CB  PRO C  85      49.300  47.810  83.360  1.00  0.00            
ATOM    997  HB1 PRO C  85      50.230  47.650  83.920  1.00  0.00            
ATOM    998  HB2 PRO C  85      48.550  47.240  83.890  1.00  0.00            
ATOM    999  CA  PRO C  85      48.890  49.250  83.360  1.00  0.00            
ATOM   1000  HA  PRO C  85      47.840  49.330  83.080  1.00  0.00            
ATOM   1001  C   PRO C  85      49.130  49.960  84.660  1.00  0.00            
ATOM   1002  O   PRO C  85      50.250  50.350  84.960  1.00  0.00            
ATOM   1003  N   PRO C  86      48.210  49.940  85.660  1.00  0.00            
ATOM   1004  CD  PRO C  86      46.740  49.820  85.570  1.00  0.00            
ATOM   1005  HD1 PRO C  86      46.440  48.770  85.600  1.00  0.00            
ATOM   1006  HD2 PRO C  86      46.380  50.320  84.670  1.00  0.00            
ATOM   1007  CG  PRO C  86      46.200  50.540  86.740  1.00  0.00            
ATOM   1008  HG1 PRO C  86      45.310  50.090  87.180  1.00  0.00            
ATOM   1009  HG2 PRO C  86      46.020  51.610  86.600  1.00  0.00            
ATOM   1010  CB  PRO C  86      47.290  50.330  87.820  1.00  0.00            
ATOM   1011  HB1 PRO C  86      47.180  49.390  88.360  1.00  0.00            
ATOM   1012  HB2 PRO C  86      47.270  51.100  88.600  1.00  0.00            
ATOM   1013  CA  PRO C  86      48.590  50.350  87.060  1.00  0.00            
ATOM   1014  HA  PRO C  86      49.070  51.320  87.160  1.00  0.00            
ATOM   1015  C   PRO C  86      49.590  49.360  87.730  1.00  0.00            
ATOM   1016  O   PRO C  86      49.460  48.140  87.800  1.00  0.00            
ATOM   1017  N   GLY C  87      50.510  49.940  88.590  1.00  0.00            
ATOM   1018  H   GLY C  87      50.470  50.950  88.590  1.00  0.00            
ATOM   1019  CA  GLY C  87      51.430  49.240  89.560  1.00  0.00            
ATOM   1020  HA1 GLY C  87      52.050  50.020  90.000  1.00  0.00            
ATOM   1021  HA2 GLY C  87      51.950  48.510  88.940  1.00  0.00            
ATOM   1022  C   GLY C  87      50.650  48.560  90.640  1.00  0.00            
ATOM   1023  O   GLY C  87      49.800  49.220  91.270  1.00  0.00            
ATOM   1024  N   PRO C  88      51.000  47.310  91.010  1.00  0.00            
ATOM   1025  CD  PRO C  88      52.100  46.500  90.490  1.00  0.00            
ATOM   1026  HD1 PRO C  88      53.000  47.020  90.810  1.00  0.00            
ATOM   1027  HD2 PRO C  88      52.070  46.350  89.410  1.00  0.00            
ATOM   1028  CG  PRO C  88      51.970  45.130  91.200  1.00  0.00            
ATOM   1029  HG1 PRO C  88      52.740  45.150  91.960  1.00  0.00            
ATOM   1030  HG2 PRO C  88      52.100  44.360  90.430  1.00  0.00            
ATOM   1031  CB  PRO C  88      50.610  45.100  91.800  1.00  0.00            
ATOM   1032  HB1 PRO C  88      50.680  44.610  92.770  1.00  0.00            
ATOM   1033  HB2 PRO C  88      50.010  44.570  91.060  1.00  0.00            
ATOM   1034  CA  PRO C  88      50.350  46.580  92.030  1.00  0.00            
ATOM   1035  HA  PRO C  88      49.280  46.750  91.980  1.00  0.00            
ATOM   1036  C   PRO C  88      50.800  47.040  93.450  1.00  0.00            
ATOM   1037  O   PRO C  88      52.020  47.180  93.690  1.00  0.00            
ATOM   1038  N   PRO C  89      49.860  47.340  94.360  1.00  0.00            
ATOM   1039  CD  PRO C  89      48.440  47.330  94.180  1.00  0.00            
ATOM   1040  HD1 PRO C  89      48.110  46.440  93.640  1.00  0.00            
ATOM   1041  HD2 PRO C  89      48.100  48.250  93.700  1.00  0.00            
ATOM   1042  CG  PRO C  89      47.830  47.300  95.620  1.00  0.00            
ATOM   1043  HG1 PRO C  89      47.840  46.250  95.920  1.00  0.00            
ATOM   1044  HG2 PRO C  89      46.800  47.650  95.560  1.00  0.00            
ATOM   1045  CB  PRO C  89      48.870  48.150  96.340  1.00  0.00            
ATOM   1046  HB1 PRO C  89      48.840  47.970  97.410  1.00  0.00            
ATOM   1047  HB2 PRO C  89      48.630  49.200  96.200  1.00  0.00            
ATOM   1048  CA  PRO C  89      50.240  47.650  95.710  1.00  0.00            
ATOM   1049  HA  PRO C  89      51.040  48.380  95.780  1.00  0.00            
ATOM   1050  C   PRO C  89      50.790  46.410  96.510  1.00  0.00            
ATOM   1051  O   PRO C  89      50.800  45.310  95.950  1.00  0.00            
ATOM   1052  N   GLY C  90      51.210  46.570  97.790  1.00  0.00            
ATOM   1053  H   GLY C  90      51.140  47.450  98.280  1.00  0.00            
ATOM   1054  CA  GLY C  90      51.810  45.440  98.560  1.00  0.00            
ATOM   1055  HA1 GLY C  90      52.860  45.370  98.270  1.00  0.00            
ATOM   1056  HA2 GLY C  90      51.310  44.480  98.440  1.00  0.00            
ATOM   1057  C   GLY C  90      51.720  45.650 100.070  1.00  0.00            
ATOM   1058  OC1 GLY C  90      50.860  44.990 100.630  1.00  0.00            
ATOM   1059  OC2 GLY C  90      52.600  46.400 100.680  1.00  0.00            
END
