# Supplementary material for: A solution structure analysis reveals a bent collagen triple helix in the complement activation recognition molecule mannan-binding lectin
Source: J Biol Chem. 2022 Dec 15;299(2):102799. doi: 10.1016/j.jbc.2022.102799 (PMC9898670; doi:10.1016/j.jbc.2022.102799)
Supplement: top10-ppg10 [file mmc9.zip › 10-PPG10-unbloc_3602.pdb]

CRYST1  106.960  106.960  106.960  90.00  90.00  90.00 P 1           1
ATOM      1  N   PRO A   1       8.240  53.560  54.400  1.00  0.00            
ATOM      2  H1  PRO A   1       8.140  54.430  54.900  1.00  0.00            
ATOM      3  H2  PRO A   1       8.410  52.970  55.200  1.00  0.00            
ATOM      4  CD  PRO A   1       7.110  53.200  53.600  1.00  0.00            
ATOM      5  HD1 PRO A   1       6.420  54.040  53.450  1.00  0.00            
ATOM      6  HD2 PRO A   1       6.490  52.350  53.890  1.00  0.00            
ATOM      7  CG  PRO A   1       7.560  52.950  52.190  1.00  0.00            
ATOM      8  HG1 PRO A   1       6.830  53.290  51.450  1.00  0.00            
ATOM      9  HG2 PRO A   1       7.680  51.870  52.110  1.00  0.00            
ATOM     10  CB  PRO A   1       8.880  53.750  52.050  1.00  0.00            
ATOM     11  HB1 PRO A   1       8.540  54.770  51.850  1.00  0.00            
ATOM     12  HB2 PRO A   1       9.460  53.370  51.210  1.00  0.00            
ATOM     13  CA  PRO A   1       9.450  53.510  53.500  1.00  0.00            
ATOM     14  HA  PRO A   1       9.870  52.520  53.610  1.00  0.00            
ATOM     15  C   PRO A   1      10.630  54.440  53.800  1.00  0.00            
ATOM     16  O   PRO A   1      10.400  55.480  54.440  1.00  0.00            
ATOM     17  N   PRO A   2      11.930  54.140  53.370  1.00  0.00            
ATOM     18  CD  PRO A   2      12.380  52.900  52.780  1.00  0.00            
ATOM     19  HD1 PRO A   2      12.550  53.090  51.720  1.00  0.00            
ATOM     20  HD2 PRO A   2      11.690  52.060  52.780  1.00  0.00            
ATOM     21  CG  PRO A   2      13.690  52.750  53.620  1.00  0.00            
ATOM     22  HG1 PRO A   2      14.430  52.050  53.230  1.00  0.00            
ATOM     23  HG2 PRO A   2      13.450  52.510  54.660  1.00  0.00            
ATOM     24  CB  PRO A   2      14.320  54.120  53.490  1.00  0.00            
ATOM     25  HB1 PRO A   2      14.740  54.210  52.490  1.00  0.00            
ATOM     26  HB2 PRO A   2      15.030  54.370  54.280  1.00  0.00            
ATOM     27  CA  PRO A   2      13.100  54.980  53.720  1.00  0.00            
ATOM     28  HA  PRO A   2      12.960  55.230  54.780  1.00  0.00            
ATOM     29  C   PRO A   2      13.120  56.320  52.930  1.00  0.00            
ATOM     30  O   PRO A   2      12.700  56.290  51.750  1.00  0.00            
ATOM     31  N   GLY A   3      13.800  57.420  53.370  1.00  0.00            
ATOM     32  H   GLY A   3      13.990  57.440  54.360  1.00  0.00            
ATOM     33  CA  GLY A   3      14.310  58.540  52.470  1.00  0.00            
ATOM     34  HA1 GLY A   3      14.300  59.500  52.980  1.00  0.00            
ATOM     35  HA2 GLY A   3      13.550  58.580  51.690  1.00  0.00            
ATOM     36  C   GLY A   3      15.660  58.240  51.820  1.00  0.00            
ATOM     37  O   GLY A   3      15.960  57.010  51.800  1.00  0.00            
ATOM     38  N   PRO A   4      16.500  59.210  51.370  1.00  0.00            
ATOM     39  CD  PRO A   4      16.150  60.650  51.230  1.00  0.00            
ATOM     40  HD1 PRO A   4      16.010  61.140  52.190  1.00  0.00            
ATOM     41  HD2 PRO A   4      15.250  60.740  50.620  1.00  0.00            
ATOM     42  CG  PRO A   4      17.300  61.360  50.480  1.00  0.00            
ATOM     43  HG1 PRO A   4      18.040  61.660  51.220  1.00  0.00            
ATOM     44  HG2 PRO A   4      16.980  62.190  49.860  1.00  0.00            
ATOM     45  CB  PRO A   4      17.810  60.180  49.640  1.00  0.00            
ATOM     46  HB1 PRO A   4      18.860  60.300  49.360  1.00  0.00            
ATOM     47  HB2 PRO A   4      17.270  60.090  48.700  1.00  0.00            
ATOM     48  CA  PRO A   4      17.650  58.920  50.500  1.00  0.00            
ATOM     49  HA  PRO A   4      17.470  58.010  49.930  1.00  0.00            
ATOM     50  C   PRO A   4      18.880  58.750  51.400  1.00  0.00            
ATOM     51  O   PRO A   4      18.730  58.950  52.590  1.00  0.00            
ATOM     52  N   PRO A   5      20.070  58.400  50.890  1.00  0.00            
ATOM     53  CD  PRO A   5      20.390  58.010  49.440  1.00  0.00            
ATOM     54  HD1 PRO A   5      20.710  58.850  48.830  1.00  0.00            
ATOM     55  HD2 PRO A   5      19.560  57.460  48.990  1.00  0.00            
ATOM     56  CG  PRO A   5      21.650  57.110  49.610  1.00  0.00            
ATOM     57  HG1 PRO A   5      22.320  57.110  48.750  1.00  0.00            
ATOM     58  HG2 PRO A   5      21.410  56.090  49.890  1.00  0.00            
ATOM     59  CB  PRO A   5      22.300  57.790  50.760  1.00  0.00            
ATOM     60  HB1 PRO A   5      22.830  58.670  50.410  1.00  0.00            
ATOM     61  HB2 PRO A   5      22.900  56.990  51.200  1.00  0.00            
ATOM     62  CA  PRO A   5      21.170  58.200  51.720  1.00  0.00            
ATOM     63  HA  PRO A   5      20.990  57.450  52.490  1.00  0.00            
ATOM     64  C   PRO A   5      21.610  59.440  52.550  1.00  0.00            
ATOM     65  O   PRO A   5      21.290  60.670  52.340  1.00  0.00            
ATOM     66  N   GLY A   6      22.240  59.180  53.690  1.00  0.00            
ATOM     67  H   GLY A   6      22.520  58.220  53.840  1.00  0.00            
ATOM     68  CA  GLY A   6      23.000  60.170  54.420  1.00  0.00            
ATOM     69  HA1 GLY A   6      23.300  59.760  55.390  1.00  0.00            
ATOM     70  HA2 GLY A   6      22.270  60.930  54.680  1.00  0.00            
ATOM     71  C   GLY A   6      24.270  60.740  53.720  1.00  0.00            
ATOM     72  O   GLY A   6      24.640  60.350  52.590  1.00  0.00            
ATOM     73  N   PRO A   7      25.020  61.620  54.390  1.00  0.00            
ATOM     74  CD  PRO A   7      24.660  62.150  55.690  1.00  0.00            
ATOM     75  HD1 PRO A   7      24.710  61.360  56.430  1.00  0.00            
ATOM     76  HD2 PRO A   7      23.680  62.600  55.570  1.00  0.00            
ATOM     77  CG  PRO A   7      25.770  63.080  56.140  1.00  0.00            
ATOM     78  HG1 PRO A   7      26.510  62.510  56.700  1.00  0.00            
ATOM     79  HG2 PRO A   7      25.260  63.840  56.720  1.00  0.00            
ATOM     80  CB  PRO A   7      26.300  63.530  54.770  1.00  0.00            
ATOM     81  HB1 PRO A   7      27.320  63.900  54.850  1.00  0.00            
ATOM     82  HB2 PRO A   7      25.600  64.290  54.420  1.00  0.00            
ATOM     83  CA  PRO A   7      26.170  62.250  53.900  1.00  0.00            
ATOM     84  HA  PRO A   7      26.040  62.530  52.850  1.00  0.00            
ATOM     85  C   PRO A   7      27.390  61.240  53.990  1.00  0.00            
ATOM     86  O   PRO A   7      27.370  60.320  54.880  1.00  0.00            
ATOM     87  N   PRO A   8      28.490  61.530  53.270  1.00  0.00            
ATOM     88  CD  PRO A   8      28.600  62.510  52.170  1.00  0.00            
ATOM     89  HD1 PRO A   8      28.580  63.540  52.530  1.00  0.00            
ATOM     90  HD2 PRO A   8      27.900  62.270  51.370  1.00  0.00            
ATOM     91  CG  PRO A   8      30.060  62.280  51.640  1.00  0.00            
ATOM     92  HG1 PRO A   8      30.670  62.820  52.370  1.00  0.00            
ATOM     93  HG2 PRO A   8      30.140  62.610  50.600  1.00  0.00            
ATOM     94  CB  PRO A   8      30.310  60.910  51.880  1.00  0.00            
ATOM     95  HB1 PRO A   8      31.380  60.740  51.770  1.00  0.00            
ATOM     96  HB2 PRO A   8      29.790  60.240  51.190  1.00  0.00            
ATOM     97  CA  PRO A   8      29.570  60.640  53.180  1.00  0.00            
ATOM     98  HA  PRO A   8      29.080  59.680  53.070  1.00  0.00            
ATOM     99  C   PRO A   8      30.450  60.760  54.470  1.00  0.00            
ATOM    100  O   PRO A   8      30.330  61.750  55.180  1.00  0.00            
ATOM    101  N   GLY A   9      31.060  59.620  54.950  1.00  0.00            
ATOM    102  H   GLY A   9      30.850  58.760  54.470  1.00  0.00            
ATOM    103  CA  GLY A   9      31.860  59.420  56.170  1.00  0.00            
ATOM    104  HA1 GLY A   9      32.020  58.380  56.470  1.00  0.00            
ATOM    105  HA2 GLY A   9      31.280  59.740  57.040  1.00  0.00            
ATOM    106  C   GLY A   9      33.170  60.170  56.180  1.00  0.00            
ATOM    107  O   GLY A   9      33.630  60.590  55.120  1.00  0.00            
ATOM    108  N   PRO A  10      33.700  60.360  57.460  1.00  0.00            
ATOM    109  CD  PRO A  10      33.180  59.950  58.730  1.00  0.00            
ATOM    110  HD1 PRO A  10      33.020  58.880  58.880  1.00  0.00            
ATOM    111  HD2 PRO A  10      32.320  60.560  59.000  1.00  0.00            
ATOM    112  CG  PRO A  10      34.300  60.370  59.720  1.00  0.00            
ATOM    113  HG1 PRO A  10      35.040  59.570  59.770  1.00  0.00            
ATOM    114  HG2 PRO A  10      33.950  60.530  60.730  1.00  0.00            
ATOM    115  CB  PRO A  10      34.820  61.630  59.110  1.00  0.00            
ATOM    116  HB1 PRO A  10      35.740  62.040  59.530  1.00  0.00            
ATOM    117  HB2 PRO A  10      34.050  62.400  59.190  1.00  0.00            
ATOM    118  CA  PRO A  10      34.910  61.230  57.660  1.00  0.00            
ATOM    119  HA  PRO A  10      34.830  62.140  57.070  1.00  0.00            
ATOM    120  C   PRO A  10      36.240  60.440  57.350  1.00  0.00            
ATOM    121  O   PRO A  10      36.240  59.210  57.190  1.00  0.00            
ATOM    122  N   PRO A  11      37.400  61.160  57.240  1.00  0.00            
ATOM    123  CD  PRO A  11      37.650  62.570  57.510  1.00  0.00            
ATOM    124  HD1 PRO A  11      37.280  62.870  58.500  1.00  0.00            
ATOM    125  HD2 PRO A  11      37.220  63.130  56.680  1.00  0.00            
ATOM    126  CG  PRO A  11      39.140  62.820  57.540  1.00  0.00            
ATOM    127  HG1 PRO A  11      39.460  62.640  58.570  1.00  0.00            
ATOM    128  HG2 PRO A  11      39.400  63.860  57.320  1.00  0.00            
ATOM    129  CB  PRO A  11      39.580  61.820  56.520  1.00  0.00            
ATOM    130  HB1 PRO A  11      40.610  61.490  56.690  1.00  0.00            
ATOM    131  HB2 PRO A  11      39.400  62.220  55.530  1.00  0.00            
ATOM    132  CA  PRO A  11      38.680  60.620  56.810  1.00  0.00            
ATOM    133  HA  PRO A  11      38.500  60.090  55.880  1.00  0.00            
ATOM    134  C   PRO A  11      39.280  59.630  57.780  1.00  0.00            
ATOM    135  O   PRO A  11      39.100  59.720  58.990  1.00  0.00            
ATOM    136  N   GLY A  12      39.820  58.510  57.300  1.00  0.00            
ATOM    137  H   GLY A  12      39.690  58.290  56.320  1.00  0.00            
ATOM    138  CA  GLY A  12      40.230  57.360  58.110  1.00  0.00            
ATOM    139  HA1 GLY A  12      40.260  56.440  57.530  1.00  0.00            
ATOM    140  HA2 GLY A  12      39.640  57.260  59.010  1.00  0.00            
ATOM    141  C   GLY A  12      41.560  57.580  58.760  1.00  0.00            
ATOM    142  O   GLY A  12      42.070  58.740  58.820  1.00  0.00            
ATOM    143  N   PRO A  13      42.220  56.520  59.320  1.00  0.00            
ATOM    144  CD  PRO A  13      41.820  55.160  59.330  1.00  0.00            
ATOM    145  HD1 PRO A  13      42.300  54.640  58.510  1.00  0.00            
ATOM    146  HD2 PRO A  13      40.740  55.010  59.380  1.00  0.00            
ATOM    147  CG  PRO A  13      42.470  54.620  60.610  1.00  0.00            
ATOM    148  HG1 PRO A  13      42.460  53.530  60.610  1.00  0.00            
ATOM    149  HG2 PRO A  13      41.850  54.960  61.440  1.00  0.00            
ATOM    150  CB  PRO A  13      43.860  55.380  60.720  1.00  0.00            
ATOM    151  HB1 PRO A  13      44.640  54.860  60.160  1.00  0.00            
ATOM    152  HB2 PRO A  13      44.060  55.550  61.780  1.00  0.00            
ATOM    153  CA  PRO A  13      43.500  56.690  60.000  1.00  0.00            
ATOM    154  HA  PRO A  13      43.250  57.500  60.690  1.00  0.00            
ATOM    155  C   PRO A  13      44.700  57.150  59.120  1.00  0.00            
ATOM    156  O   PRO A  13      44.780  56.960  57.920  1.00  0.00            
ATOM    157  N   PRO A  14      45.750  57.640  59.740  1.00  0.00            
ATOM    158  CD  PRO A  14      45.690  58.200  61.080  1.00  0.00            
ATOM    159  HD1 PRO A  14      46.000  57.420  61.780  1.00  0.00            
ATOM    160  HD2 PRO A  14      44.720  58.640  61.320  1.00  0.00            
ATOM    161  CG  PRO A  14      46.890  59.190  61.080  1.00  0.00            
ATOM    162  HG1 PRO A  14      47.350  59.320  62.060  1.00  0.00            
ATOM    163  HG2 PRO A  14      46.640  60.160  60.630  1.00  0.00            
ATOM    164  CB  PRO A  14      47.910  58.470  60.210  1.00  0.00            
ATOM    165  HB1 PRO A  14      48.210  57.600  60.790  1.00  0.00            
ATOM    166  HB2 PRO A  14      48.720  59.130  59.890  1.00  0.00            
ATOM    167  CA  PRO A  14      47.010  57.950  59.050  1.00  0.00            
ATOM    168  HA  PRO A  14      46.830  58.750  58.330  1.00  0.00            
ATOM    169  C   PRO A  14      47.660  56.800  58.350  1.00  0.00            
ATOM    170  O   PRO A  14      47.550  55.630  58.740  1.00  0.00            
ATOM    171  N   GLY A  15      48.450  57.200  57.290  1.00  0.00            
ATOM    172  H   GLY A  15      48.550  58.170  57.000  1.00  0.00            
ATOM    173  CA  GLY A  15      49.230  56.250  56.480  1.00  0.00            
ATOM    174  HA1 GLY A  15      49.590  56.730  55.570  1.00  0.00            
ATOM    175  HA2 GLY A  15      48.570  55.470  56.120  1.00  0.00            
ATOM    176  C   GLY A  15      50.340  55.580  57.250  1.00  0.00            
ATOM    177  O   GLY A  15      51.010  56.150  58.070  1.00  0.00            
ATOM    178  N   PRO A  16      50.700  54.330  56.990  1.00  0.00            
ATOM    179  CD  PRO A  16      50.030  53.510  56.040  1.00  0.00            
ATOM    180  HD1 PRO A  16      49.910  54.040  55.100  1.00  0.00            
ATOM    181  HD2 PRO A  16      49.010  53.260  56.350  1.00  0.00            
ATOM    182  CG  PRO A  16      50.850  52.250  55.890  1.00  0.00            
ATOM    183  HG1 PRO A  16      51.570  52.520  55.110  1.00  0.00            
ATOM    184  HG2 PRO A  16      50.200  51.410  55.630  1.00  0.00            
ATOM    185  CB  PRO A  16      51.590  52.130  57.220  1.00  0.00            
ATOM    186  HB1 PRO A  16      52.510  51.550  57.110  1.00  0.00            
ATOM    187  HB2 PRO A  16      50.930  51.570  57.880  1.00  0.00            
ATOM    188  CA  PRO A  16      51.780  53.600  57.630  1.00  0.00            
ATOM    189  HA  PRO A  16      51.690  53.500  58.720  1.00  0.00            
ATOM    190  C   PRO A  16      53.210  54.080  57.290  1.00  0.00            
ATOM    191  O   PRO A  16      53.470  54.230  56.070  1.00  0.00            
ATOM    192  N   PRO A  17      54.230  54.200  58.170  1.00  0.00            
ATOM    193  CD  PRO A  17      54.200  53.970  59.590  1.00  0.00            
ATOM    194  HD1 PRO A  17      54.460  52.930  59.780  1.00  0.00            
ATOM    195  HD2 PRO A  17      53.230  54.160  60.050  1.00  0.00            
ATOM    196  CG  PRO A  17      55.340  54.940  60.130  1.00  0.00            
ATOM    197  HG1 PRO A  17      55.620  54.500  61.080  1.00  0.00            
ATOM    198  HG2 PRO A  17      54.970  55.960  60.250  1.00  0.00            
ATOM    199  CB  PRO A  17      56.410  54.810  59.030  1.00  0.00            
ATOM    200  HB1 PRO A  17      56.980  53.880  59.140  1.00  0.00            
ATOM    201  HB2 PRO A  17      57.070  55.680  59.060  1.00  0.00            
ATOM    202  CA  PRO A  17      55.560  54.770  57.750  1.00  0.00            
ATOM    203  HA  PRO A  17      55.420  55.770  57.330  1.00  0.00            
ATOM    204  C   PRO A  17      56.290  53.980  56.710  1.00  0.00            
ATOM    205  O   PRO A  17      56.240  52.760  56.660  1.00  0.00            
ATOM    206  N   GLY A  18      57.170  54.670  55.950  1.00  0.00            
ATOM    207  H   GLY A  18      57.250  55.670  56.080  1.00  0.00            
ATOM    208  CA  GLY A  18      57.840  54.130  54.800  1.00  0.00            
ATOM    209  HA1 GLY A  18      58.220  54.850  54.080  1.00  0.00            
ATOM    210  HA2 GLY A  18      57.030  53.520  54.390  1.00  0.00            
ATOM    211  C   GLY A  18      59.040  53.210  55.110  1.00  0.00            
ATOM    212  O   GLY A  18      59.630  53.180  56.270  1.00  0.00            
ATOM    213  N   PRO A  19      59.480  52.460  54.070  1.00  0.00            
ATOM    214  CD  PRO A  19      59.070  52.410  52.680  1.00  0.00            
ATOM    215  HD1 PRO A  19      58.980  53.440  52.330  1.00  0.00            
ATOM    216  HD2 PRO A  19      58.130  51.860  52.660  1.00  0.00            
ATOM    217  CG  PRO A  19      60.230  51.650  51.960  1.00  0.00            
ATOM    218  HG1 PRO A  19      61.080  52.320  51.840  1.00  0.00            
ATOM    219  HG2 PRO A  19      59.920  51.180  51.030  1.00  0.00            
ATOM    220  CB  PRO A  19      60.680  50.640  53.110  1.00  0.00            
ATOM    221  HB1 PRO A  19      61.730  50.390  52.970  1.00  0.00            
ATOM    222  HB2 PRO A  19      59.980  49.800  53.110  1.00  0.00            
ATOM    223  CA  PRO A  19      60.630  51.530  54.340  1.00  0.00            
ATOM    224  HA  PRO A  19      60.400  50.870  55.190  1.00  0.00            
ATOM    225  C   PRO A  19      61.960  52.290  54.510  1.00  0.00            
ATOM    226  O   PRO A  19      61.930  53.480  54.130  1.00  0.00            
ATOM    227  N   PRO A  20      63.050  51.610  54.770  1.00  0.00            
ATOM    228  CD  PRO A  20      63.110  50.250  55.220  1.00  0.00            
ATOM    229  HD1 PRO A  20      63.280  49.610  54.350  1.00  0.00            
ATOM    230  HD2 PRO A  20      62.180  49.980  55.710  1.00  0.00            
ATOM    231  CG  PRO A  20      64.340  50.210  56.120  1.00  0.00            
ATOM    232  HG1 PRO A  20      64.710  49.200  56.270  1.00  0.00            
ATOM    233  HG2 PRO A  20      64.200  50.670  57.100  1.00  0.00            
ATOM    234  CB  PRO A  20      65.280  51.110  55.320  1.00  0.00            
ATOM    235  HB1 PRO A  20      65.580  50.540  54.440  1.00  0.00            
ATOM    236  HB2 PRO A  20      66.120  51.290  55.980  1.00  0.00            
ATOM    237  CA  PRO A  20      64.350  52.250  55.030  1.00  0.00            
ATOM    238  HA  PRO A  20      64.360  52.950  55.870  1.00  0.00            
ATOM    239  C   PRO A  20      64.860  53.060  53.790  1.00  0.00            
ATOM    240  O   PRO A  20      64.540  52.750  52.630  1.00  0.00            
ATOM    241  N   GLY A  21      65.660  54.130  53.970  1.00  0.00            
ATOM    242  H   GLY A  21      65.790  54.430  54.920  1.00  0.00            
ATOM    243  CA  GLY A  21      66.380  54.780  52.860  1.00  0.00            
ATOM    244  HA1 GLY A  21      66.790  55.760  53.100  1.00  0.00            
ATOM    245  HA2 GLY A  21      65.670  54.910  52.040  1.00  0.00            
ATOM    246  C   GLY A  21      67.500  53.890  52.300  1.00  0.00            
ATOM    247  O   GLY A  21      67.880  52.870  52.880  1.00  0.00            
ATOM    248  N   PRO A  22      68.040  54.250  51.080  1.00  0.00            
ATOM    249  CD  PRO A  22      67.630  55.440  50.320  1.00  0.00            
ATOM    250  HD1 PRO A  22      67.670  56.350  50.920  1.00  0.00            
ATOM    251  HD2 PRO A  22      66.670  55.350  49.830  1.00  0.00            
ATOM    252  CG  PRO A  22      68.660  55.610  49.210  1.00  0.00            
ATOM    253  HG1 PRO A  22      69.530  56.150  49.570  1.00  0.00            
ATOM    254  HG2 PRO A  22      68.290  56.080  48.300  1.00  0.00            
ATOM    255  CB  PRO A  22      69.050  54.140  48.990  1.00  0.00            
ATOM    256  HB1 PRO A  22      70.010  54.080  48.470  1.00  0.00            
ATOM    257  HB2 PRO A  22      68.200  53.670  48.500  1.00  0.00            
ATOM    258  CA  PRO A  22      69.090  53.550  50.340  1.00  0.00            
ATOM    259  HA  PRO A  22      68.730  52.540  50.180  1.00  0.00            
ATOM    260  C   PRO A  22      70.450  53.490  51.080  1.00  0.00            
ATOM    261  O   PRO A  22      70.780  54.420  51.770  1.00  0.00            
ATOM    262  N   PRO A  23      71.280  52.390  50.960  1.00  0.00            
ATOM    263  CD  PRO A  23      71.010  51.230  50.190  1.00  0.00            
ATOM    264  HD1 PRO A  23      70.830  51.570  49.170  1.00  0.00            
ATOM    265  HD2 PRO A  23      70.260  50.590  50.640  1.00  0.00            
ATOM    266  CG  PRO A  23      72.310  50.430  50.200  1.00  0.00            
ATOM    267  HG1 PRO A  23      72.940  50.590  49.320  1.00  0.00            
ATOM    268  HG2 PRO A  23      72.250  49.350  50.330  1.00  0.00            
ATOM    269  CB  PRO A  23      73.040  50.930  51.460  1.00  0.00            
ATOM    270  HB1 PRO A  23      74.130  50.870  51.360  1.00  0.00            
ATOM    271  HB2 PRO A  23      72.680  50.470  52.380  1.00  0.00            
ATOM    272  CA  PRO A  23      72.580  52.380  51.610  1.00  0.00            
ATOM    273  HA  PRO A  23      72.620  52.670  52.660  1.00  0.00            
ATOM    274  C   PRO A  23      73.470  53.200  50.760  1.00  0.00            
ATOM    275  O   PRO A  23      73.200  53.650  49.650  1.00  0.00            
ATOM    276  N   GLY A  24      74.560  53.620  51.360  1.00  0.00            
ATOM    277  H   GLY A  24      74.740  53.330  52.310  1.00  0.00            
ATOM    278  CA  GLY A  24      75.490  54.660  50.770  1.00  0.00            
ATOM    279  HA1 GLY A  24      75.950  55.210  51.590  1.00  0.00            
ATOM    280  HA2 GLY A  24      75.000  55.430  50.180  1.00  0.00            
ATOM    281  C   GLY A  24      76.600  53.970  49.820  1.00  0.00            
ATOM    282  O   GLY A  24      76.690  52.720  49.820  1.00  0.00            
ATOM    283  N   PRO A  25      77.420  54.720  49.040  1.00  0.00            
ATOM    284  CD  PRO A  25      77.160  56.140  48.790  1.00  0.00            
ATOM    285  HD1 PRO A  25      77.420  56.710  49.680  1.00  0.00            
ATOM    286  HD2 PRO A  25      76.120  56.420  48.640  1.00  0.00            
ATOM    287  CG  PRO A  25      77.960  56.550  47.510  1.00  0.00            
ATOM    288  HG1 PRO A  25      78.340  57.570  47.580  1.00  0.00            
ATOM    289  HG2 PRO A  25      77.360  56.460  46.600  1.00  0.00            
ATOM    290  CB  PRO A  25      79.100  55.510  47.490  1.00  0.00            
ATOM    291  HB1 PRO A  25      79.890  55.850  48.160  1.00  0.00            
ATOM    292  HB2 PRO A  25      79.620  55.330  46.550  1.00  0.00            
ATOM    293  CA  PRO A  25      78.440  54.270  48.060  1.00  0.00            
ATOM    294  HA  PRO A  25      77.870  53.760  47.290  1.00  0.00            
ATOM    295  C   PRO A  25      79.450  53.310  48.650  1.00  0.00            
ATOM    296  O   PRO A  25      79.750  53.470  49.870  1.00  0.00            
ATOM    297  N   PRO A  26      80.050  52.400  47.830  1.00  0.00            
ATOM    298  CD  PRO A  26      79.670  51.950  46.550  1.00  0.00            
ATOM    299  HD1 PRO A  26      80.310  52.440  45.820  1.00  0.00            
ATOM    300  HD2 PRO A  26      78.610  51.980  46.320  1.00  0.00            
ATOM    301  CG  PRO A  26      80.130  50.530  46.620  1.00  0.00            
ATOM    302  HG1 PRO A  26      80.310  50.180  45.610  1.00  0.00            
ATOM    303  HG2 PRO A  26      79.430  49.830  47.100  1.00  0.00            
ATOM    304  CB  PRO A  26      81.430  50.550  47.330  1.00  0.00            
ATOM    305  HB1 PRO A  26      82.210  50.840  46.630  1.00  0.00            
ATOM    306  HB2 PRO A  26      81.530  49.520  47.660  1.00  0.00            
ATOM    307  CA  PRO A  26      81.170  51.610  48.390  1.00  0.00            
ATOM    308  HA  PRO A  26      80.800  51.080  49.270  1.00  0.00            
ATOM    309  C   PRO A  26      82.440  52.400  48.630  1.00  0.00            
ATOM    310  O   PRO A  26      82.840  53.360  47.910  1.00  0.00            
ATOM    311  N   GLY A  27      83.070  51.990  49.740  1.00  0.00            
ATOM    312  H   GLY A  27      82.840  51.110  50.180  1.00  0.00            
ATOM    313  CA  GLY A  27      84.370  52.600  50.020  1.00  0.00            
ATOM    314  HA1 GLY A  27      84.510  52.530  51.100  1.00  0.00            
ATOM    315  HA2 GLY A  27      84.440  53.650  49.760  1.00  0.00            
ATOM    316  C   GLY A  27      85.600  51.990  49.300  1.00  0.00            
ATOM    317  O   GLY A  27      85.530  50.840  48.860  1.00  0.00            
ATOM    318  N   PRO A  28      86.660  52.840  49.060  1.00  0.00            
ATOM    319  CD  PRO A  28      86.870  54.200  49.540  1.00  0.00            
ATOM    320  HD1 PRO A  28      86.730  54.260  50.620  1.00  0.00            
ATOM    321  HD2 PRO A  28      86.060  54.790  49.120  1.00  0.00            
ATOM    322  CG  PRO A  28      88.320  54.540  49.150  1.00  0.00            
ATOM    323  HG1 PRO A  28      89.000  54.190  49.930  1.00  0.00            
ATOM    324  HG2 PRO A  28      88.410  55.620  49.020  1.00  0.00            
ATOM    325  CB  PRO A  28      88.490  53.780  47.880  1.00  0.00            
ATOM    326  HB1 PRO A  28      89.560  53.630  47.790  1.00  0.00            
ATOM    327  HB2 PRO A  28      88.080  54.270  47.000  1.00  0.00            
ATOM    328  CA  PRO A  28      87.700  52.480  48.090  1.00  0.00            
ATOM    329  HA  PRO A  28      87.300  52.180  47.120  1.00  0.00            
ATOM    330  C   PRO A  28      88.640  51.330  48.600  1.00  0.00            
ATOM    331  O   PRO A  28      88.970  51.270  49.770  1.00  0.00            
ATOM    332  N   PRO A  29      89.340  50.630  47.750  1.00  0.00            
ATOM    333  CD  PRO A  29      89.090  50.520  46.300  1.00  0.00            
ATOM    334  HD1 PRO A  29      89.630  51.350  45.840  1.00  0.00            
ATOM    335  HD2 PRO A  29      88.030  50.540  46.040  1.00  0.00            
ATOM    336  CG  PRO A  29      89.750  49.210  45.910  1.00  0.00            
ATOM    337  HG1 PRO A  29      90.170  49.190  44.910  1.00  0.00            
ATOM    338  HG2 PRO A  29      89.040  48.390  46.090  1.00  0.00            
ATOM    339  CB  PRO A  29      90.980  49.080  46.770  1.00  0.00            
ATOM    340  HB1 PRO A  29      91.820  49.610  46.340  1.00  0.00            
ATOM    341  HB2 PRO A  29      91.380  48.070  46.790  1.00  0.00            
ATOM    342  CA  PRO A  29      90.450  49.680  48.110  1.00  0.00            
ATOM    343  HA  PRO A  29      89.930  48.880  48.640  1.00  0.00            
ATOM    344  C   PRO A  29      91.710  50.210  48.800  1.00  0.00            
ATOM    345  O   PRO A  29      92.050  51.350  48.520  1.00  0.00            
ATOM    346  N   GLY A  30      92.370  49.310  49.550  1.00  0.00            
ATOM    347  H   GLY A  30      91.940  48.410  49.710  1.00  0.00            
ATOM    348  CA  GLY A  30      93.600  49.630  50.330  1.00  0.00            
ATOM    349  HA1 GLY A  30      93.870  48.740  50.900  1.00  0.00            
ATOM    350  HA2 GLY A  30      93.420  50.350  51.120  1.00  0.00            
ATOM    351  C   GLY A  30      94.860  50.040  49.530  1.00  0.00            
ATOM    352  OC1 GLY A  30      95.640  49.100  49.190  1.00  0.00            
ATOM    353  OC2 GLY A  30      95.130  51.260  49.350  1.00  0.00            
ATOM    354  N   PRO B  31      10.380  58.310  57.760  1.00  0.00            
ATOM    355  H1  PRO B  31      10.510  58.680  56.820  1.00  0.00            
ATOM    356  H2  PRO B  31      10.090  59.040  58.380  1.00  0.00            
ATOM    357  CD  PRO B  31       9.300  57.340  57.670  1.00  0.00            
ATOM    358  HD1 PRO B  31       9.060  57.060  56.650  1.00  0.00            
ATOM    359  HD2 PRO B  31       8.380  57.740  58.100  1.00  0.00            
ATOM    360  CG  PRO B  31       9.710  56.060  58.480  1.00  0.00            
ATOM    361  HG1 PRO B  31       9.110  55.200  58.180  1.00  0.00            
ATOM    362  HG2 PRO B  31       9.500  56.260  59.530  1.00  0.00            
ATOM    363  CB  PRO B  31      11.170  55.980  58.120  1.00  0.00            
ATOM    364  HB1 PRO B  31      11.230  55.500  57.140  1.00  0.00            
ATOM    365  HB2 PRO B  31      11.660  55.570  59.000  1.00  0.00            
ATOM    366  CA  PRO B  31      11.490  57.430  58.190  1.00  0.00            
ATOM    367  HA  PRO B  31      11.600  57.500  59.270  1.00  0.00            
ATOM    368  C   PRO B  31      12.750  57.850  57.420  1.00  0.00            
ATOM    369  O   PRO B  31      12.690  58.210  56.270  1.00  0.00            
ATOM    370  N   PRO B  32      13.920  57.770  58.140  1.00  0.00            
ATOM    371  CD  PRO B  32      14.120  57.230  59.490  1.00  0.00            
ATOM    372  HD1 PRO B  32      13.460  56.360  59.560  1.00  0.00            
ATOM    373  HD2 PRO B  32      13.890  57.980  60.240  1.00  0.00            
ATOM    374  CG  PRO B  32      15.650  56.880  59.520  1.00  0.00            
ATOM    375  HG1 PRO B  32      15.920  55.930  59.070  1.00  0.00            
ATOM    376  HG2 PRO B  32      16.100  57.020  60.510  1.00  0.00            
ATOM    377  CB  PRO B  32      16.270  57.990  58.640  1.00  0.00            
ATOM    378  HB1 PRO B  32      17.260  57.730  58.280  1.00  0.00            
ATOM    379  HB2 PRO B  32      16.270  58.910  59.230  1.00  0.00            
ATOM    380  CA  PRO B  32      15.200  58.190  57.550  1.00  0.00            
ATOM    381  HA  PRO B  32      15.210  59.250  57.320  1.00  0.00            
ATOM    382  C   PRO B  32      15.610  57.330  56.370  1.00  0.00            
ATOM    383  O   PRO B  32      15.130  56.180  56.130  1.00  0.00            
ATOM    384  N   GLY B  33      16.540  57.860  55.600  1.00  0.00            
ATOM    385  H   GLY B  33      16.740  58.820  55.840  1.00  0.00            
ATOM    386  CA  GLY B  33      17.380  57.030  54.770  1.00  0.00            
ATOM    387  HA1 GLY B  33      17.780  57.600  53.930  1.00  0.00            
ATOM    388  HA2 GLY B  33      16.730  56.250  54.370  1.00  0.00            
ATOM    389  C   GLY B  33      18.560  56.240  55.420  1.00  0.00            
ATOM    390  O   GLY B  33      18.620  56.310  56.620  1.00  0.00            
ATOM    391  N   PRO B  34      19.330  55.560  54.590  1.00  0.00            
ATOM    392  CD  PRO B  34      19.080  55.370  53.170  1.00  0.00            
ATOM    393  HD1 PRO B  34      19.140  56.320  52.650  1.00  0.00            
ATOM    394  HD2 PRO B  34      18.080  54.920  53.120  1.00  0.00            
ATOM    395  CG  PRO B  34      20.190  54.440  52.670  1.00  0.00            
ATOM    396  HG1 PRO B  34      21.130  54.950  52.440  1.00  0.00            
ATOM    397  HG2 PRO B  34      19.940  53.830  51.810  1.00  0.00            
ATOM    398  CB  PRO B  34      20.460  53.620  53.890  1.00  0.00            
ATOM    399  HB1 PRO B  34      21.420  53.150  53.690  1.00  0.00            
ATOM    400  HB2 PRO B  34      19.630  52.930  54.080  1.00  0.00            
ATOM    401  CA  PRO B  34      20.380  54.630  54.960  1.00  0.00            
ATOM    402  HA  PRO B  34      20.200  54.060  55.880  1.00  0.00            
ATOM    403  C   PRO B  34      21.770  55.330  55.110  1.00  0.00            
ATOM    404  O   PRO B  34      21.940  56.510  54.780  1.00  0.00            
ATOM    405  N   PRO B  35      22.800  54.610  55.660  1.00  0.00            
ATOM    406  CD  PRO B  35      22.690  53.300  56.160  1.00  0.00            
ATOM    407  HD1 PRO B  35      22.990  52.610  55.370  1.00  0.00            
ATOM    408  HD2 PRO B  35      21.760  53.090  56.680  1.00  0.00            
ATOM    409  CG  PRO B  35      23.840  53.420  57.100  1.00  0.00            
ATOM    410  HG1 PRO B  35      24.100  52.430  57.480  1.00  0.00            
ATOM    411  HG2 PRO B  35      23.630  53.990  58.010  1.00  0.00            
ATOM    412  CB  PRO B  35      25.030  54.110  56.360  1.00  0.00            
ATOM    413  HB1 PRO B  35      25.400  53.340  55.680  1.00  0.00            
ATOM    414  HB2 PRO B  35      25.780  54.510  57.030  1.00  0.00            
ATOM    415  CA  PRO B  35      24.140  55.160  55.630  1.00  0.00            
ATOM    416  HA  PRO B  35      24.110  56.040  56.260  1.00  0.00            
ATOM    417  C   PRO B  35      24.630  55.480  54.190  1.00  0.00            
ATOM    418  O   PRO B  35      24.300  54.740  53.280  1.00  0.00            
ATOM    419  N   GLY B  36      25.400  56.580  54.050  1.00  0.00            
ATOM    420  H   GLY B  36      25.470  57.250  54.810  1.00  0.00            
ATOM    421  CA  GLY B  36      25.910  57.050  52.770  1.00  0.00            
ATOM    422  HA1 GLY B  36      26.140  58.110  52.770  1.00  0.00            
ATOM    423  HA2 GLY B  36      25.160  56.710  52.060  1.00  0.00            
ATOM    424  C   GLY B  36      27.300  56.430  52.470  1.00  0.00            
ATOM    425  O   GLY B  36      27.770  55.570  53.240  1.00  0.00            
ATOM    426  N   PRO B  37      27.910  56.840  51.370  1.00  0.00            
ATOM    427  CD  PRO B  37      27.310  57.680  50.320  1.00  0.00            
ATOM    428  HD1 PRO B  37      27.240  58.680  50.740  1.00  0.00            
ATOM    429  HD2 PRO B  37      26.340  57.280  50.020  1.00  0.00            
ATOM    430  CG  PRO B  37      28.270  57.660  49.140  1.00  0.00            
ATOM    431  HG1 PRO B  37      28.180  58.590  48.570  1.00  0.00            
ATOM    432  HG2 PRO B  37      27.990  56.790  48.530  1.00  0.00            
ATOM    433  CB  PRO B  37      29.620  57.400  49.830  1.00  0.00            
ATOM    434  HB1 PRO B  37      30.060  58.290  50.270  1.00  0.00            
ATOM    435  HB2 PRO B  37      30.330  56.920  49.150  1.00  0.00            
ATOM    436  CA  PRO B  37      29.300  56.430  51.000  1.00  0.00            
ATOM    437  HA  PRO B  37      29.240  55.380  50.700  1.00  0.00            
ATOM    438  C   PRO B  37      30.340  56.590  52.100  1.00  0.00            
ATOM    439  O   PRO B  37      30.210  57.450  53.010  1.00  0.00            
ATOM    440  N   PRO B  38      31.400  55.780  52.110  1.00  0.00            
ATOM    441  CD  PRO B  38      31.760  54.820  51.080  1.00  0.00            
ATOM    442  HD1 PRO B  38      31.790  55.220  50.060  1.00  0.00            
ATOM    443  HD2 PRO B  38      30.940  54.110  51.170  1.00  0.00            
ATOM    444  CG  PRO B  38      33.030  54.160  51.400  1.00  0.00            
ATOM    445  HG1 PRO B  38      33.880  54.510  50.810  1.00  0.00            
ATOM    446  HG2 PRO B  38      32.900  53.120  51.130  1.00  0.00            
ATOM    447  CB  PRO B  38      33.190  54.460  52.900  1.00  0.00            
ATOM    448  HB1 PRO B  38      34.250  54.410  53.180  1.00  0.00            
ATOM    449  HB2 PRO B  38      32.700  53.650  53.440  1.00  0.00            
ATOM    450  CA  PRO B  38      32.490  55.790  53.120  1.00  0.00            
ATOM    451  HA  PRO B  38      31.990  55.730  54.090  1.00  0.00            
ATOM    452  C   PRO B  38      33.370  56.990  52.830  1.00  0.00            
ATOM    453  O   PRO B  38      33.370  57.710  51.810  1.00  0.00            
ATOM    454  N   GLY B  39      34.260  57.210  53.790  1.00  0.00            
ATOM    455  H   GLY B  39      34.080  56.790  54.690  1.00  0.00            
ATOM    456  CA  GLY B  39      35.260  58.330  53.810  1.00  0.00            
ATOM    457  HA1 GLY B  39      35.490  58.660  54.820  1.00  0.00            
ATOM    458  HA2 GLY B  39      34.730  59.220  53.450  1.00  0.00            
ATOM    459  C   GLY B  39      36.530  58.180  52.990  1.00  0.00            
ATOM    460  O   GLY B  39      36.800  57.010  52.610  1.00  0.00            
ATOM    461  N   PRO B  40      37.310  59.230  52.810  1.00  0.00            
ATOM    462  CD  PRO B  40      37.040  60.570  53.320  1.00  0.00            
ATOM    463  HD1 PRO B  40      36.920  60.560  54.400  1.00  0.00            
ATOM    464  HD2 PRO B  40      36.090  60.970  52.990  1.00  0.00            
ATOM    465  CG  PRO B  40      38.190  61.450  52.840  1.00  0.00            
ATOM    466  HG1 PRO B  40      39.040  61.480  53.520  1.00  0.00            
ATOM    467  HG2 PRO B  40      37.880  62.450  52.540  1.00  0.00            
ATOM    468  CB  PRO B  40      38.730  60.670  51.640  1.00  0.00            
ATOM    469  HB1 PRO B  40      39.780  60.900  51.460  1.00  0.00            
ATOM    470  HB2 PRO B  40      38.010  60.870  50.860  1.00  0.00            
ATOM    471  CA  PRO B  40      38.590  59.210  52.070  1.00  0.00            
ATOM    472  HA  PRO B  40      38.480  58.520  51.230  1.00  0.00            
ATOM    473  C   PRO B  40      39.630  58.680  53.050  1.00  0.00            
ATOM    474  O   PRO B  40      39.400  58.680  54.260  1.00  0.00            
ATOM    475  N   PRO B  41      40.760  58.110  52.550  1.00  0.00            
ATOM    476  CD  PRO B  41      41.110  58.140  51.120  1.00  0.00            
ATOM    477  HD1 PRO B  41      40.850  59.020  50.530  1.00  0.00            
ATOM    478  HD2 PRO B  41      40.730  57.320  50.510  1.00  0.00            
ATOM    479  CG  PRO B  41      42.580  58.070  51.030  1.00  0.00            
ATOM    480  HG1 PRO B  41      43.010  59.080  51.010  1.00  0.00            
ATOM    481  HG2 PRO B  41      42.790  57.530  50.110  1.00  0.00            
ATOM    482  CB  PRO B  41      42.910  57.250  52.300  1.00  0.00            
ATOM    483  HB1 PRO B  41      43.930  57.560  52.520  1.00  0.00            
ATOM    484  HB2 PRO B  41      42.860  56.190  52.060  1.00  0.00            
ATOM    485  CA  PRO B  41      41.880  57.680  53.330  1.00  0.00            
ATOM    486  HA  PRO B  41      41.590  56.850  53.980  1.00  0.00            
ATOM    487  C   PRO B  41      42.490  58.870  54.140  1.00  0.00            
ATOM    488  O   PRO B  41      42.350  60.000  53.750  1.00  0.00            
ATOM    489  N   GLY B  42      43.170  58.540  55.230  1.00  0.00            
ATOM    490  H   GLY B  42      43.190  57.580  55.520  1.00  0.00            
ATOM    491  CA  GLY B  42      43.910  59.550  56.070  1.00  0.00            
ATOM    492  HA1 GLY B  42      44.260  59.030  56.950  1.00  0.00            
ATOM    493  HA2 GLY B  42      43.330  60.460  56.260  1.00  0.00            
ATOM    494  C   GLY B  42      45.160  60.150  55.430  1.00  0.00            
ATOM    495  O   GLY B  42      45.430  59.830  54.230  1.00  0.00            
ATOM    496  N   PRO B  43      45.870  60.960  56.220  1.00  0.00            
ATOM    497  CD  PRO B  43      45.610  61.490  57.550  1.00  0.00            
ATOM    498  HD1 PRO B  43      45.150  60.760  58.220  1.00  0.00            
ATOM    499  HD2 PRO B  43      45.080  62.430  57.360  1.00  0.00            
ATOM    500  CG  PRO B  43      46.960  61.910  58.060  1.00  0.00            
ATOM    501  HG1 PRO B  43      47.410  60.960  58.360  1.00  0.00            
ATOM    502  HG2 PRO B  43      46.820  62.590  58.900  1.00  0.00            
ATOM    503  CB  PRO B  43      47.580  62.470  56.800  1.00  0.00            
ATOM    504  HB1 PRO B  43      48.650  62.450  56.990  1.00  0.00            
ATOM    505  HB2 PRO B  43      47.200  63.460  56.550  1.00  0.00            
ATOM    506  CA  PRO B  43      47.090  61.540  55.680  1.00  0.00            
ATOM    507  HA  PRO B  43      46.910  62.170  54.810  1.00  0.00            
ATOM    508  C   PRO B  43      48.250  60.510  55.410  1.00  0.00            
ATOM    509  O   PRO B  43      48.590  59.740  56.340  1.00  0.00            
ATOM    510  N   PRO B  44      48.840  60.520  54.190  1.00  0.00            
ATOM    511  CD  PRO B  44      48.570  61.560  53.200  1.00  0.00            
ATOM    512  HD1 PRO B  44      48.930  62.510  53.600  1.00  0.00            
ATOM    513  HD2 PRO B  44      47.520  61.620  52.950  1.00  0.00            
ATOM    514  CG  PRO B  44      49.430  61.190  52.020  1.00  0.00            
ATOM    515  HG1 PRO B  44      49.640  61.960  51.280  1.00  0.00            
ATOM    516  HG2 PRO B  44      48.960  60.360  51.480  1.00  0.00            
ATOM    517  CB  PRO B  44      50.710  60.600  52.660  1.00  0.00            
ATOM    518  HB1 PRO B  44      51.360  61.350  53.100  1.00  0.00            
ATOM    519  HB2 PRO B  44      51.140  60.030  51.840  1.00  0.00            
ATOM    520  CA  PRO B  44      50.000  59.770  53.730  1.00  0.00            
ATOM    521  HA  PRO B  44      49.610  58.820  53.360  1.00  0.00            
ATOM    522  C   PRO B  44      51.030  59.490  54.840  1.00  0.00            
ATOM    523  O   PRO B  44      51.530  60.440  55.540  1.00  0.00            
ATOM    524  N   GLY B  45      51.450  58.220  54.970  1.00  0.00            
ATOM    525  H   GLY B  45      51.090  57.560  54.290  1.00  0.00            
ATOM    526  CA  GLY B  45      52.550  57.890  55.900  1.00  0.00            
ATOM    527  HA1 GLY B  45      52.810  56.860  55.670  1.00  0.00            
ATOM    528  HA2 GLY B  45      52.140  58.110  56.880  1.00  0.00            
ATOM    529  C   GLY B  45      53.820  58.730  55.630  1.00  0.00            
ATOM    530  O   GLY B  45      54.130  59.110  54.440  1.00  0.00            
ATOM    531  N   PRO B  46      54.610  59.060  56.670  1.00  0.00            
ATOM    532  CD  PRO B  46      54.460  58.570  58.040  1.00  0.00            
ATOM    533  HD1 PRO B  46      53.880  57.650  58.130  1.00  0.00            
ATOM    534  HD2 PRO B  46      53.930  59.280  58.670  1.00  0.00            
ATOM    535  CG  PRO B  46      55.880  58.570  58.650  1.00  0.00            
ATOM    536  HG1 PRO B  46      56.610  57.860  58.260  1.00  0.00            
ATOM    537  HG2 PRO B  46      55.970  58.610  59.740  1.00  0.00            
ATOM    538  CB  PRO B  46      56.320  59.910  58.030  1.00  0.00            
ATOM    539  HB1 PRO B  46      57.390  60.140  58.090  1.00  0.00            
ATOM    540  HB2 PRO B  46      55.790  60.740  58.490  1.00  0.00            
ATOM    541  CA  PRO B  46      55.840  59.770  56.580  1.00  0.00            
ATOM    542  HA  PRO B  46      55.740  60.760  56.140  1.00  0.00            
ATOM    543  C   PRO B  46      57.020  59.020  55.860  1.00  0.00            
ATOM    544  O   PRO B  46      56.940  57.760  55.950  1.00  0.00            
ATOM    545  N   PRO B  47      58.010  59.690  55.220  1.00  0.00            
ATOM    546  CD  PRO B  47      57.790  61.040  54.800  1.00  0.00            
ATOM    547  HD1 PRO B  47      58.100  61.680  55.630  1.00  0.00            
ATOM    548  HD2 PRO B  47      56.770  61.190  54.460  1.00  0.00            
ATOM    549  CG  PRO B  47      58.760  61.140  53.630  1.00  0.00            
ATOM    550  HG1 PRO B  47      59.210  62.130  53.550  1.00  0.00            
ATOM    551  HG2 PRO B  47      58.330  60.860  52.660  1.00  0.00            
ATOM    552  CB  PRO B  47      59.900  60.170  53.990  1.00  0.00            
ATOM    553  HB1 PRO B  47      60.500  60.670  54.750  1.00  0.00            
ATOM    554  HB2 PRO B  47      60.470  59.880  53.110  1.00  0.00            
ATOM    555  CA  PRO B  47      59.120  59.040  54.590  1.00  0.00            
ATOM    556  HA  PRO B  47      58.740  58.350  53.840  1.00  0.00            
ATOM    557  C   PRO B  47      59.990  58.340  55.540  1.00  0.00            
ATOM    558  O   PRO B  47      60.200  58.840  56.620  1.00  0.00            
ATOM    559  N   GLY B  48      60.440  57.210  55.150  1.00  0.00            
ATOM    560  H   GLY B  48      60.150  56.970  54.220  1.00  0.00            
ATOM    561  CA  GLY B  48      61.170  56.190  55.930  1.00  0.00            
ATOM    562  HA1 GLY B  48      61.530  55.540  55.130  1.00  0.00            
ATOM    563  HA2 GLY B  48      60.490  55.690  56.620  1.00  0.00            
ATOM    564  C   GLY B  48      62.420  56.560  56.770  1.00  0.00            
ATOM    565  O   GLY B  48      62.860  57.700  56.680  1.00  0.00            
ATOM    566  N   PRO B  49      62.930  55.700  57.670  1.00  0.00            
ATOM    567  CD  PRO B  49      62.430  54.370  57.840  1.00  0.00            
ATOM    568  HD1 PRO B  49      62.190  53.840  56.920  1.00  0.00            
ATOM    569  HD2 PRO B  49      61.500  54.460  58.400  1.00  0.00            
ATOM    570  CG  PRO B  49      63.400  53.590  58.670  1.00  0.00            
ATOM    571  HG1 PRO B  49      64.040  52.910  58.110  1.00  0.00            
ATOM    572  HG2 PRO B  49      62.880  52.980  59.400  1.00  0.00            
ATOM    573  CB  PRO B  49      64.060  54.740  59.400  1.00  0.00            
ATOM    574  HB1 PRO B  49      65.040  54.400  59.750  1.00  0.00            
ATOM    575  HB2 PRO B  49      63.380  54.970  60.210  1.00  0.00            
ATOM    576  CA  PRO B  49      64.180  55.910  58.490  1.00  0.00            
ATOM    577  HA  PRO B  49      64.200  56.860  59.040  1.00  0.00            
ATOM    578  C   PRO B  49      65.470  55.910  57.590  1.00  0.00            
ATOM    579  O   PRO B  49      65.400  55.410  56.450  1.00  0.00            
ATOM    580  N   PRO B  50      66.600  56.470  58.030  1.00  0.00            
ATOM    581  CD  PRO B  50      66.770  57.140  59.310  1.00  0.00            
ATOM    582  HD1 PRO B  50      66.610  56.420  60.120  1.00  0.00            
ATOM    583  HD2 PRO B  50      66.100  58.000  59.310  1.00  0.00            
ATOM    584  CG  PRO B  50      68.230  57.560  59.380  1.00  0.00            
ATOM    585  HG1 PRO B  50      68.860  56.710  59.620  1.00  0.00            
ATOM    586  HG2 PRO B  50      68.320  58.420  60.040  1.00  0.00            
ATOM    587  CB  PRO B  50      68.510  57.890  57.930  1.00  0.00            
ATOM    588  HB1 PRO B  50      69.580  57.860  57.750  1.00  0.00            
ATOM    589  HB2 PRO B  50      68.030  58.810  57.590  1.00  0.00            
ATOM    590  CA  PRO B  50      67.700  56.800  57.140  1.00  0.00            
ATOM    591  HA  PRO B  50      67.340  57.280  56.230  1.00  0.00            
ATOM    592  C   PRO B  50      68.490  55.520  56.760  1.00  0.00            
ATOM    593  O   PRO B  50      68.520  54.590  57.580  1.00  0.00            
ATOM    594  N   GLY B  51      69.170  55.500  55.580  1.00  0.00            
ATOM    595  H   GLY B  51      68.930  56.260  54.960  1.00  0.00            
ATOM    596  CA  GLY B  51      69.880  54.310  55.130  1.00  0.00            
ATOM    597  HA1 GLY B  51      70.400  54.450  54.180  1.00  0.00            
ATOM    598  HA2 GLY B  51      69.240  53.440  55.060  1.00  0.00            
ATOM    599  C   GLY B  51      71.120  53.810  55.960  1.00  0.00            
ATOM    600  O   GLY B  51      71.620  54.520  56.870  1.00  0.00            
ATOM    601  N   PRO B  52      71.640  52.610  55.620  1.00  0.00            
ATOM    602  CD  PRO B  52      70.890  51.640  54.850  1.00  0.00            
ATOM    603  HD1 PRO B  52      71.300  51.660  53.840  1.00  0.00            
ATOM    604  HD2 PRO B  52      69.820  51.760  54.690  1.00  0.00            
ATOM    605  CG  PRO B  52      71.240  50.280  55.480  1.00  0.00            
ATOM    606  HG1 PRO B  52      70.880  49.450  54.870  1.00  0.00            
ATOM    607  HG2 PRO B  52      70.800  50.120  56.470  1.00  0.00            
ATOM    608  CB  PRO B  52      72.810  50.510  55.650  1.00  0.00            
ATOM    609  HB1 PRO B  52      73.310  50.480  54.690  1.00  0.00            
ATOM    610  HB2 PRO B  52      73.280  49.770  56.310  1.00  0.00            
ATOM    611  CA  PRO B  52      72.850  51.970  56.170  1.00  0.00            
ATOM    612  HA  PRO B  52      72.830  51.960  57.260  1.00  0.00            
ATOM    613  C   PRO B  52      74.110  52.760  55.610  1.00  0.00            
ATOM    614  O   PRO B  52      74.130  53.200  54.450  1.00  0.00            
ATOM    615  N   PRO B  53      75.240  52.730  56.340  1.00  0.00            
ATOM    616  CD  PRO B  53      75.470  52.230  57.670  1.00  0.00            
ATOM    617  HD1 PRO B  53      75.060  51.230  57.810  1.00  0.00            
ATOM    618  HD2 PRO B  53      75.070  52.960  58.370  1.00  0.00            
ATOM    619  CG  PRO B  53      76.970  52.160  57.830  1.00  0.00            
ATOM    620  HG1 PRO B  53      77.220  51.170  57.460  1.00  0.00            
ATOM    621  HG2 PRO B  53      77.260  52.290  58.880  1.00  0.00            
ATOM    622  CB  PRO B  53      77.500  53.250  56.940  1.00  0.00            
ATOM    623  HB1 PRO B  53      78.550  53.120  56.660  1.00  0.00            
ATOM    624  HB2 PRO B  53      77.270  54.200  57.420  1.00  0.00            
ATOM    625  CA  PRO B  53      76.520  53.090  55.760  1.00  0.00            
ATOM    626  HA  PRO B  53      76.520  54.070  55.280  1.00  0.00            
ATOM    627  C   PRO B  53      76.950  52.030  54.630  1.00  0.00            
ATOM    628  O   PRO B  53      76.530  50.870  54.690  1.00  0.00            
ATOM    629  N   GLY B  54      77.770  52.410  53.620  1.00  0.00            
ATOM    630  H   GLY B  54      78.190  53.330  53.570  1.00  0.00            
ATOM    631  CA  GLY B  54      78.090  51.440  52.550  1.00  0.00            
ATOM    632  HA1 GLY B  54      78.330  52.130  51.750  1.00  0.00            
ATOM    633  HA2 GLY B  54      77.100  51.060  52.270  1.00  0.00            
ATOM    634  C   GLY B  54      79.090  50.300  52.630  1.00  0.00            
ATOM    635  O   GLY B  54      79.790  50.150  53.680  1.00  0.00            
ATOM    636  N   PRO B  55      79.380  49.620  51.500  1.00  0.00            
ATOM    637  CD  PRO B  55      78.470  49.500  50.370  1.00  0.00            
ATOM    638  HD1 PRO B  55      78.810  50.050  49.500  1.00  0.00            
ATOM    639  HD2 PRO B  55      77.450  49.800  50.590  1.00  0.00            
ATOM    640  CG  PRO B  55      78.470  48.000  50.110  1.00  0.00            
ATOM    641  HG1 PRO B  55      78.350  47.950  49.020  1.00  0.00            
ATOM    642  HG2 PRO B  55      77.770  47.540  50.800  1.00  0.00            
ATOM    643  CB  PRO B  55      79.900  47.580  50.410  1.00  0.00            
ATOM    644  HB1 PRO B  55      80.540  47.880  49.580  1.00  0.00            
ATOM    645  HB2 PRO B  55      80.070  46.520  50.590  1.00  0.00            
ATOM    646  CA  PRO B  55      80.240  48.440  51.590  1.00  0.00            
ATOM    647  HA  PRO B  55      79.990  47.820  52.460  1.00  0.00            
ATOM    648  C   PRO B  55      81.720  48.750  51.650  1.00  0.00            
ATOM    649  O   PRO B  55      82.250  49.710  51.040  1.00  0.00            
ATOM    650  N   PRO B  56      82.480  47.940  52.400  1.00  0.00            
ATOM    651  CD  PRO B  56      82.100  46.680  53.080  1.00  0.00            
ATOM    652  HD1 PRO B  56      81.510  46.090  52.370  1.00  0.00            
ATOM    653  HD2 PRO B  56      81.570  46.940  53.990  1.00  0.00            
ATOM    654  CG  PRO B  56      83.390  46.010  53.450  1.00  0.00            
ATOM    655  HG1 PRO B  56      83.890  45.380  52.710  1.00  0.00            
ATOM    656  HG2 PRO B  56      83.200  45.460  54.370  1.00  0.00            
ATOM    657  CB  PRO B  56      84.300  47.200  53.830  1.00  0.00            
ATOM    658  HB1 PRO B  56      85.370  47.050  53.730  1.00  0.00            
ATOM    659  HB2 PRO B  56      84.000  47.500  54.840  1.00  0.00            
ATOM    660  CA  PRO B  56      83.810  48.310  52.850  1.00  0.00            
ATOM    661  HA  PRO B  56      83.670  49.210  53.460  1.00  0.00            
ATOM    662  C   PRO B  56      84.820  48.380  51.690  1.00  0.00            
ATOM    663  O   PRO B  56      84.590  47.670  50.670  1.00  0.00            
ATOM    664  N   GLY B  57      85.930  49.070  51.930  1.00  0.00            
ATOM    665  H   GLY B  57      86.020  49.640  52.760  1.00  0.00            
ATOM    666  CA  GLY B  57      87.190  49.000  51.240  1.00  0.00            
ATOM    667  HA1 GLY B  57      87.820  49.770  51.670  1.00  0.00            
ATOM    668  HA2 GLY B  57      87.120  49.380  50.220  1.00  0.00            
ATOM    669  C   GLY B  57      87.850  47.600  51.270  1.00  0.00            
ATOM    670  O   GLY B  57      88.070  47.190  52.430  1.00  0.00            
ATOM    671  N   PRO B  58      88.140  46.860  50.160  1.00  0.00            
ATOM    672  CD  PRO B  58      87.680  47.050  48.800  1.00  0.00            
ATOM    673  HD1 PRO B  58      87.950  48.020  48.400  1.00  0.00            
ATOM    674  HD2 PRO B  58      86.590  46.990  48.780  1.00  0.00            
ATOM    675  CG  PRO B  58      88.380  45.950  48.000  1.00  0.00            
ATOM    676  HG1 PRO B  58      89.400  46.230  47.740  1.00  0.00            
ATOM    677  HG2 PRO B  58      87.860  45.560  47.130  1.00  0.00            
ATOM    678  CB  PRO B  58      88.500  44.760  49.010  1.00  0.00            
ATOM    679  HB1 PRO B  58      89.260  44.110  48.590  1.00  0.00            
ATOM    680  HB2 PRO B  58      87.530  44.270  49.160  1.00  0.00            
ATOM    681  CA  PRO B  58      88.900  45.540  50.240  1.00  0.00            
ATOM    682  HA  PRO B  58      88.640  45.010  51.160  1.00  0.00            
ATOM    683  C   PRO B  58      90.490  45.720  50.310  1.00  0.00            
ATOM    684  O   PRO B  58      90.840  46.880  50.020  1.00  0.00            
ATOM    685  N   PRO B  59      91.290  44.670  50.650  1.00  0.00            
ATOM    686  CD  PRO B  59      90.840  43.540  51.410  1.00  0.00            
ATOM    687  HD1 PRO B  59      89.970  43.010  51.030  1.00  0.00            
ATOM    688  HD2 PRO B  59      90.610  43.840  52.430  1.00  0.00            
ATOM    689  CG  PRO B  59      92.070  42.640  51.480  1.00  0.00            
ATOM    690  HG1 PRO B  59      92.170  42.030  50.570  1.00  0.00            
ATOM    691  HG2 PRO B  59      92.040  41.960  52.330  1.00  0.00            
ATOM    692  CB  PRO B  59      93.120  43.760  51.600  1.00  0.00            
ATOM    693  HB1 PRO B  59      94.190  43.520  51.590  1.00  0.00            
ATOM    694  HB2 PRO B  59      92.940  44.310  52.530  1.00  0.00            
ATOM    695  CA  PRO B  59      92.760  44.730  50.450  1.00  0.00            
ATOM    696  HA  PRO B  59      93.050  45.770  50.620  1.00  0.00            
ATOM    697  C   PRO B  59      93.230  44.230  49.070  1.00  0.00            
ATOM    698  O   PRO B  59      92.440  43.780  48.220  1.00  0.00            
ATOM    699  N   GLY B  60      94.550  44.300  48.850  1.00  0.00            
ATOM    700  H   GLY B  60      95.060  44.730  49.600  1.00  0.00            
ATOM    701  CA  GLY B  60      95.300  43.880  47.710  1.00  0.00            
ATOM    702  HA1 GLY B  60      94.690  43.800  46.810  1.00  0.00            
ATOM    703  HA2 GLY B  60      95.620  42.840  47.790  1.00  0.00            
ATOM    704  C   GLY B  60      96.480  44.740  47.410  1.00  0.00            
ATOM    705  OC1 GLY B  60      96.300  45.830  46.740  1.00  0.00            
ATOM    706  OC2 GLY B  60      97.620  44.390  47.840  1.00  0.00            
ATOM    707  N   PRO C  61      13.840  63.150  54.130  1.00  0.00            
ATOM    708  H1  PRO C  61      14.090  62.460  53.430  1.00  0.00            
ATOM    709  H2  PRO C  61      14.020  64.030  53.670  1.00  0.00            
ATOM    710  CD  PRO C  61      12.490  63.070  54.660  1.00  0.00            
ATOM    711  HD1 PRO C  61      12.150  62.040  54.530  1.00  0.00            
ATOM    712  HD2 PRO C  61      11.790  63.720  54.120  1.00  0.00            
ATOM    713  CG  PRO C  61      12.440  63.290  56.160  1.00  0.00            
ATOM    714  HG1 PRO C  61      11.690  62.650  56.630  1.00  0.00            
ATOM    715  HG2 PRO C  61      12.340  64.340  56.430  1.00  0.00            
ATOM    716  CB  PRO C  61      13.870  62.740  56.550  1.00  0.00            
ATOM    717  HB1 PRO C  61      13.810  61.660  56.630  1.00  0.00            
ATOM    718  HB2 PRO C  61      14.240  63.100  57.510  1.00  0.00            
ATOM    719  CA  PRO C  61      14.670  63.130  55.350  1.00  0.00            
ATOM    720  HA  PRO C  61      14.940  64.180  55.450  1.00  0.00            
ATOM    721  C   PRO C  61      15.930  62.200  55.130  1.00  0.00            
ATOM    722  O   PRO C  61      15.660  61.100  54.590  1.00  0.00            
ATOM    723  N   PRO C  62      17.170  62.610  55.430  1.00  0.00            
ATOM    724  CD  PRO C  62      17.490  63.980  55.670  1.00  0.00            
ATOM    725  HD1 PRO C  62      16.850  64.320  56.490  1.00  0.00            
ATOM    726  HD2 PRO C  62      17.210  64.550  54.790  1.00  0.00            
ATOM    727  CG  PRO C  62      18.970  64.050  55.970  1.00  0.00            
ATOM    728  HG1 PRO C  62      19.040  63.700  57.000  1.00  0.00            
ATOM    729  HG2 PRO C  62      19.460  65.010  55.860  1.00  0.00            
ATOM    730  CB  PRO C  62      19.510  62.920  55.170  1.00  0.00            
ATOM    731  HB1 PRO C  62      20.490  62.660  55.540  1.00  0.00            
ATOM    732  HB2 PRO C  62      19.610  63.340  54.170  1.00  0.00            
ATOM    733  CA  PRO C  62      18.380  61.900  55.150  1.00  0.00            
ATOM    734  HA  PRO C  62      18.280  61.490  54.140  1.00  0.00            
ATOM    735  C   PRO C  62      18.540  60.700  56.110  1.00  0.00            
ATOM    736  O   PRO C  62      17.850  60.570  57.110  1.00  0.00            
ATOM    737  N   GLY C  63      19.540  59.920  55.760  1.00  0.00            
ATOM    738  H   GLY C  63      20.000  60.090  54.880  1.00  0.00            
ATOM    739  CA  GLY C  63      20.110  58.880  56.650  1.00  0.00            
ATOM    740  HA1 GLY C  63      20.340  57.970  56.090  1.00  0.00            
ATOM    741  HA2 GLY C  63      19.330  58.570  57.350  1.00  0.00            
ATOM    742  C   GLY C  63      21.220  59.300  57.560  1.00  0.00            
ATOM    743  O   GLY C  63      21.730  60.420  57.390  1.00  0.00            
ATOM    744  N   PRO C  64      21.730  58.420  58.430  1.00  0.00            
ATOM    745  CD  PRO C  64      21.240  57.070  58.710  1.00  0.00            
ATOM    746  HD1 PRO C  64      21.690  56.340  58.040  1.00  0.00            
ATOM    747  HD2 PRO C  64      20.150  57.130  58.670  1.00  0.00            
ATOM    748  CG  PRO C  64      21.580  56.800  60.190  1.00  0.00            
ATOM    749  HG1 PRO C  64      21.570  55.750  60.480  1.00  0.00            
ATOM    750  HG2 PRO C  64      20.890  57.440  60.740  1.00  0.00            
ATOM    751  CB  PRO C  64      22.940  57.510  60.270  1.00  0.00            
ATOM    752  HB1 PRO C  64      23.750  56.890  59.880  1.00  0.00            
ATOM    753  HB2 PRO C  64      23.230  57.840  61.260  1.00  0.00            
ATOM    754  CA  PRO C  64      22.900  58.670  59.210  1.00  0.00            
ATOM    755  HA  PRO C  64      22.900  59.600  59.780  1.00  0.00            
ATOM    756  C   PRO C  64      24.160  58.720  58.330  1.00  0.00            
ATOM    757  O   PRO C  64      24.150  58.430  57.140  1.00  0.00            
ATOM    758  N   PRO C  65      25.270  59.210  58.900  1.00  0.00            
ATOM    759  CD  PRO C  65      25.450  59.890  60.220  1.00  0.00            
ATOM    760  HD1 PRO C  65      24.850  59.430  61.000  1.00  0.00            
ATOM    761  HD2 PRO C  65      25.270  60.950  60.050  1.00  0.00            
ATOM    762  CG  PRO C  65      26.920  59.720  60.540  1.00  0.00            
ATOM    763  HG1 PRO C  65      27.050  58.660  60.740  1.00  0.00            
ATOM    764  HG2 PRO C  65      27.190  60.390  61.360  1.00  0.00            
ATOM    765  CB  PRO C  65      27.570  59.980  59.180  1.00  0.00            
ATOM    766  HB1 PRO C  65      28.590  59.640  59.050  1.00  0.00            
ATOM    767  HB2 PRO C  65      27.550  61.070  59.110  1.00  0.00            
ATOM    768  CA  PRO C  65      26.550  59.320  58.150  1.00  0.00            
ATOM    769  HA  PRO C  65      26.390  59.820  57.200  1.00  0.00            
ATOM    770  C   PRO C  65      27.130  57.960  57.630  1.00  0.00            
ATOM    771  O   PRO C  65      27.030  56.950  58.360  1.00  0.00            
ATOM    772  N   GLY C  66      27.740  57.920  56.440  1.00  0.00            
ATOM    773  H   GLY C  66      27.550  58.690  55.810  1.00  0.00            
ATOM    774  CA  GLY C  66      28.620  56.790  56.050  1.00  0.00            
ATOM    775  HA1 GLY C  66      28.850  56.800  54.990  1.00  0.00            
ATOM    776  HA2 GLY C  66      28.040  55.880  56.220  1.00  0.00            
ATOM    777  C   GLY C  66      29.830  56.580  57.010  1.00  0.00            
ATOM    778  O   GLY C  66      30.260  57.500  57.690  1.00  0.00            
ATOM    779  N   PRO C  67      30.370  55.360  57.070  1.00  0.00            
ATOM    780  CD  PRO C  67      29.950  54.150  56.380  1.00  0.00            
ATOM    781  HD1 PRO C  67      29.660  54.260  55.340  1.00  0.00            
ATOM    782  HD2 PRO C  67      29.030  53.720  56.790  1.00  0.00            
ATOM    783  CG  PRO C  67      31.100  53.150  56.520  1.00  0.00            
ATOM    784  HG1 PRO C  67      31.860  53.300  55.740  1.00  0.00            
ATOM    785  HG2 PRO C  67      30.750  52.120  56.490  1.00  0.00            
ATOM    786  CB  PRO C  67      31.600  53.450  57.880  1.00  0.00            
ATOM    787  HB1 PRO C  67      32.610  53.110  58.140  1.00  0.00            
ATOM    788  HB2 PRO C  67      31.000  53.060  58.710  1.00  0.00            
ATOM    789  CA  PRO C  67      31.440  54.970  57.980  1.00  0.00            
ATOM    790  HA  PRO C  67      31.170  55.270  58.990  1.00  0.00            
ATOM    791  C   PRO C  67      32.800  55.720  57.780  1.00  0.00            
ATOM    792  O   PRO C  67      33.120  56.190  56.650  1.00  0.00            
ATOM    793  N   PRO C  68      33.700  55.820  58.830  1.00  0.00            
ATOM    794  CD  PRO C  68      33.470  55.350  60.180  1.00  0.00            
ATOM    795  HD1 PRO C  68      33.360  54.260  60.240  1.00  0.00            
ATOM    796  HD2 PRO C  68      32.450  55.570  60.490  1.00  0.00            
ATOM    797  CG  PRO C  68      34.640  55.870  60.970  1.00  0.00            
ATOM    798  HG1 PRO C  68      34.770  55.140  61.770  1.00  0.00            
ATOM    799  HG2 PRO C  68      34.420  56.910  61.210  1.00  0.00            
ATOM    800  CB  PRO C  68      35.800  55.810  59.990  1.00  0.00            
ATOM    801  HB1 PRO C  68      36.280  54.840  59.920  1.00  0.00            
ATOM    802  HB2 PRO C  68      36.530  56.560  60.290  1.00  0.00            
ATOM    803  CA  PRO C  68      35.110  56.250  58.670  1.00  0.00            
ATOM    804  HA  PRO C  68      35.070  57.340  58.610  1.00  0.00            
ATOM    805  C   PRO C  68      35.830  55.610  57.440  1.00  0.00            
ATOM    806  O   PRO C  68      35.610  54.460  57.080  1.00  0.00            
ATOM    807  N   GLY C  69      36.640  56.420  56.730  1.00  0.00            
ATOM    808  H   GLY C  69      36.630  57.410  56.910  1.00  0.00            
ATOM    809  CA  GLY C  69      37.490  55.840  55.650  1.00  0.00            
ATOM    810  HA1 GLY C  69      38.030  56.670  55.210  1.00  0.00            
ATOM    811  HA2 GLY C  69      36.810  55.350  54.950  1.00  0.00            
ATOM    812  C   GLY C  69      38.580  54.830  56.060  1.00  0.00            
ATOM    813  O   GLY C  69      38.760  54.610  57.260  1.00  0.00            
ATOM    814  N   PRO C  70      39.430  54.370  55.080  1.00  0.00            
ATOM    815  CD  PRO C  70      39.230  54.640  53.670  1.00  0.00            
ATOM    816  HD1 PRO C  70      39.290  55.720  53.510  1.00  0.00            
ATOM    817  HD2 PRO C  70      38.230  54.490  53.280  1.00  0.00            
ATOM    818  CG  PRO C  70      40.390  53.860  52.930  1.00  0.00            
ATOM    819  HG1 PRO C  70      41.310  54.450  53.010  1.00  0.00            
ATOM    820  HG2 PRO C  70      40.210  53.560  51.900  1.00  0.00            
ATOM    821  CB  PRO C  70      40.650  52.720  53.880  1.00  0.00            
ATOM    822  HB1 PRO C  70      41.660  52.380  53.660  1.00  0.00            
ATOM    823  HB2 PRO C  70      39.860  51.970  53.900  1.00  0.00            
ATOM    824  CA  PRO C  70      40.550  53.410  55.240  1.00  0.00            
ATOM    825  HA  PRO C  70      40.300  52.700  56.020  1.00  0.00            
ATOM    826  C   PRO C  70      41.830  54.250  55.700  1.00  0.00            
ATOM    827  O   PRO C  70      41.740  55.490  55.840  1.00  0.00            
ATOM    828  N   PRO C  71      42.880  53.550  56.010  1.00  0.00            
ATOM    829  CD  PRO C  71      42.930  52.170  56.370  1.00  0.00            
ATOM    830  HD1 PRO C  71      42.970  51.620  55.430  1.00  0.00            
ATOM    831  HD2 PRO C  71      42.120  51.890  57.040  1.00  0.00            
ATOM    832  CG  PRO C  71      44.250  51.880  57.030  1.00  0.00            
ATOM    833  HG1 PRO C  71      44.510  50.870  56.710  1.00  0.00            
ATOM    834  HG2 PRO C  71      44.180  51.920  58.120  1.00  0.00            
ATOM    835  CB  PRO C  71      45.230  53.000  56.570  1.00  0.00            
ATOM    836  HB1 PRO C  71      45.690  52.730  55.620  1.00  0.00            
ATOM    837  HB2 PRO C  71      45.980  53.300  57.300  1.00  0.00            
ATOM    838  CA  PRO C  71      44.240  54.160  56.240  1.00  0.00            
ATOM    839  HA  PRO C  71      44.080  54.750  57.150  1.00  0.00            
ATOM    840  C   PRO C  71      44.680  55.100  55.110  1.00  0.00            
ATOM    841  O   PRO C  71      44.280  54.850  53.990  1.00  0.00            
ATOM    842  N   GLY C  72      45.580  55.980  55.370  1.00  0.00            
ATOM    843  H   GLY C  72      45.790  56.120  56.350  1.00  0.00            
ATOM    844  CA  GLY C  72      46.320  56.800  54.430  1.00  0.00            
ATOM    845  HA1 GLY C  72      46.930  57.570  54.890  1.00  0.00            
ATOM    846  HA2 GLY C  72      45.590  57.280  53.770  1.00  0.00            
ATOM    847  C   GLY C  72      47.320  55.970  53.650  1.00  0.00            
ATOM    848  O   GLY C  72      47.930  54.970  54.100  1.00  0.00            
ATOM    849  N   PRO C  73      47.730  56.440  52.440  1.00  0.00            
ATOM    850  CD  PRO C  73      47.190  57.520  51.630  1.00  0.00            
ATOM    851  HD1 PRO C  73      47.630  58.510  51.760  1.00  0.00            
ATOM    852  HD2 PRO C  73      46.150  57.470  51.950  1.00  0.00            
ATOM    853  CG  PRO C  73      47.430  57.110  50.210  1.00  0.00            
ATOM    854  HG1 PRO C  73      47.580  57.980  49.580  1.00  0.00            
ATOM    855  HG2 PRO C  73      46.600  56.430  50.000  1.00  0.00            
ATOM    856  CB  PRO C  73      48.740  56.280  50.270  1.00  0.00            
ATOM    857  HB1 PRO C  73      49.570  56.990  50.300  1.00  0.00            
ATOM    858  HB2 PRO C  73      48.730  55.560  49.460  1.00  0.00            
ATOM    859  CA  PRO C  73      48.700  55.670  51.640  1.00  0.00            
ATOM    860  HA  PRO C  73      48.270  54.680  51.510  1.00  0.00            
ATOM    861  C   PRO C  73      50.130  55.530  52.240  1.00  0.00            
ATOM    862  O   PRO C  73      50.450  56.420  53.020  1.00  0.00            
ATOM    863  N   PRO C  74      50.860  54.400  51.990  1.00  0.00            
ATOM    864  CD  PRO C  74      50.600  53.500  50.870  1.00  0.00            
ATOM    865  HD1 PRO C  74      50.260  54.020  49.980  1.00  0.00            
ATOM    866  HD2 PRO C  74      49.750  52.890  51.190  1.00  0.00            
ATOM    867  CG  PRO C  74      51.900  52.740  50.620  1.00  0.00            
ATOM    868  HG1 PRO C  74      52.530  53.180  49.840  1.00  0.00            
ATOM    869  HG2 PRO C  74      51.710  51.720  50.300  1.00  0.00            
ATOM    870  CB  PRO C  74      52.590  52.760  51.970  1.00  0.00            
ATOM    871  HB1 PRO C  74      53.670  52.640  51.990  1.00  0.00            
ATOM    872  HB2 PRO C  74      52.170  51.960  52.580  1.00  0.00            
ATOM    873  CA  PRO C  74      52.200  54.170  52.560  1.00  0.00            
ATOM    874  HA  PRO C  74      52.070  54.110  53.640  1.00  0.00            
ATOM    875  C   PRO C  74      53.300  55.190  52.190  1.00  0.00            
ATOM    876  O   PRO C  74      53.310  55.780  51.110  1.00  0.00            
ATOM    877  N   GLY C  75      54.280  55.400  53.100  1.00  0.00            
ATOM    878  H   GLY C  75      54.200  54.970  54.010  1.00  0.00            
ATOM    879  CA  GLY C  75      55.400  56.350  52.790  1.00  0.00            
ATOM    880  HA1 GLY C  75      55.880  56.570  53.740  1.00  0.00            
ATOM    881  HA2 GLY C  75      54.960  57.270  52.380  1.00  0.00            
ATOM    882  C   GLY C  75      56.380  55.970  51.730  1.00  0.00            
ATOM    883  O   GLY C  75      56.630  54.800  51.460  1.00  0.00            
ATOM    884  N   PRO C  76      56.980  56.980  51.050  1.00  0.00            
ATOM    885  CD  PRO C  76      56.890  58.400  51.300  1.00  0.00            
ATOM    886  HD1 PRO C  76      56.870  58.630  52.360  1.00  0.00            
ATOM    887  HD2 PRO C  76      56.080  58.870  50.740  1.00  0.00            
ATOM    888  CG  PRO C  76      58.150  59.030  50.710  1.00  0.00            
ATOM    889  HG1 PRO C  76      59.030  59.070  51.350  1.00  0.00            
ATOM    890  HG2 PRO C  76      57.870  60.010  50.320  1.00  0.00            
ATOM    891  CB  PRO C  76      58.440  58.010  49.560  1.00  0.00            
ATOM    892  HB1 PRO C  76      59.430  58.060  49.090  1.00  0.00            
ATOM    893  HB2 PRO C  76      57.690  58.060  48.770  1.00  0.00            
ATOM    894  CA  PRO C  76      58.190  56.750  50.250  1.00  0.00            
ATOM    895  HA  PRO C  76      57.990  55.970  49.520  1.00  0.00            
ATOM    896  C   PRO C  76      59.450  56.280  51.100  1.00  0.00            
ATOM    897  O   PRO C  76      59.470  56.440  52.300  1.00  0.00            
ATOM    898  N   PRO C  77      60.560  55.760  50.490  1.00  0.00            
ATOM    899  CD  PRO C  77      60.650  55.420  49.010  1.00  0.00            
ATOM    900  HD1 PRO C  77      60.070  56.020  48.310  1.00  0.00            
ATOM    901  HD2 PRO C  77      60.310  54.380  49.000  1.00  0.00            
ATOM    902  CG  PRO C  77      62.160  55.580  48.690  1.00  0.00            
ATOM    903  HG1 PRO C  77      62.470  56.620  48.600  1.00  0.00            
ATOM    904  HG2 PRO C  77      62.560  55.000  47.850  1.00  0.00            
ATOM    905  CB  PRO C  77      62.800  54.920  49.940  1.00  0.00            
ATOM    906  HB1 PRO C  77      63.870  55.090  49.940  1.00  0.00            
ATOM    907  HB2 PRO C  77      62.610  53.840  50.000  1.00  0.00            
ATOM    908  CA  PRO C  77      61.870  55.420  51.080  1.00  0.00            
ATOM    909  HA  PRO C  77      61.680  54.620  51.800  1.00  0.00            
ATOM    910  C   PRO C  77      62.540  56.630  51.780  1.00  0.00            
ATOM    911  O   PRO C  77      62.370  57.780  51.460  1.00  0.00            
ATOM    912  N   GLY C  78      63.290  56.300  52.810  1.00  0.00            
ATOM    913  H   GLY C  78      63.280  55.330  53.090  1.00  0.00            
ATOM    914  CA  GLY C  78      63.880  57.270  53.650  1.00  0.00            
ATOM    915  HA1 GLY C  78      64.280  56.750  54.520  1.00  0.00            
ATOM    916  HA2 GLY C  78      63.170  57.940  54.140  1.00  0.00            
ATOM    917  C   GLY C  78      65.080  57.930  53.030  1.00  0.00            
ATOM    918  O   GLY C  78      65.540  57.630  51.910  1.00  0.00            
ATOM    919  N   PRO C  79      65.690  58.960  53.740  1.00  0.00            
ATOM    920  CD  PRO C  79      65.460  59.410  55.120  1.00  0.00            
ATOM    921  HD1 PRO C  79      66.210  58.880  55.710  1.00  0.00            
ATOM    922  HD2 PRO C  79      64.420  59.320  55.440  1.00  0.00            
ATOM    923  CG  PRO C  79      65.960  60.850  55.070  1.00  0.00            
ATOM    924  HG1 PRO C  79      66.190  61.200  56.080  1.00  0.00            
ATOM    925  HG2 PRO C  79      65.100  61.260  54.540  1.00  0.00            
ATOM    926  CB  PRO C  79      67.260  60.670  54.240  1.00  0.00            
ATOM    927  HB1 PRO C  79      68.050  60.260  54.870  1.00  0.00            
ATOM    928  HB2 PRO C  79      67.620  61.580  53.770  1.00  0.00            
ATOM    929  CA  PRO C  79      66.850  59.620  53.240  1.00  0.00            
ATOM    930  HA  PRO C  79      66.680  60.090  52.280  1.00  0.00            
ATOM    931  C   PRO C  79      68.100  58.750  52.950  1.00  0.00            
ATOM    932  O   PRO C  79      68.290  57.710  53.570  1.00  0.00            
ATOM    933  N   PRO C  80      69.060  59.110  52.090  1.00  0.00            
ATOM    934  CD  PRO C  80      69.020  60.220  51.200  1.00  0.00            
ATOM    935  HD1 PRO C  80      68.690  61.140  51.690  1.00  0.00            
ATOM    936  HD2 PRO C  80      68.210  59.930  50.520  1.00  0.00            
ATOM    937  CG  PRO C  80      70.380  60.340  50.560  1.00  0.00            
ATOM    938  HG1 PRO C  80      71.010  60.840  51.300  1.00  0.00            
ATOM    939  HG2 PRO C  80      70.350  60.900  49.630  1.00  0.00            
ATOM    940  CB  PRO C  80      70.790  58.930  50.450  1.00  0.00            
ATOM    941  HB1 PRO C  80      71.870  58.820  50.350  1.00  0.00            
ATOM    942  HB2 PRO C  80      70.340  58.420  49.600  1.00  0.00            
ATOM    943  CA  PRO C  80      70.230  58.290  51.740  1.00  0.00            
ATOM    944  HA  PRO C  80      69.890  57.280  51.500  1.00  0.00            
ATOM    945  C   PRO C  80      71.230  58.040  52.830  1.00  0.00            
ATOM    946  O   PRO C  80      71.560  58.950  53.620  1.00  0.00            
ATOM    947  N   GLY C  81      71.800  56.840  52.840  1.00  0.00            
ATOM    948  H   GLY C  81      71.350  56.130  52.280  1.00  0.00            
ATOM    949  CA  GLY C  81      72.960  56.500  53.630  1.00  0.00            
ATOM    950  HA1 GLY C  81      72.980  55.420  53.760  1.00  0.00            
ATOM    951  HA2 GLY C  81      72.710  56.900  54.620  1.00  0.00            
ATOM    952  C   GLY C  81      74.370  56.990  53.140  1.00  0.00            
ATOM    953  O   GLY C  81      74.490  57.400  52.010  1.00  0.00            
ATOM    954  N   PRO C  82      75.350  57.140  54.070  1.00  0.00            
ATOM    955  CD  PRO C  82      75.190  56.860  55.500  1.00  0.00            
ATOM    956  HD1 PRO C  82      74.920  55.830  55.730  1.00  0.00            
ATOM    957  HD2 PRO C  82      74.440  57.520  55.940  1.00  0.00            
ATOM    958  CG  PRO C  82      76.510  57.230  56.150  1.00  0.00            
ATOM    959  HG1 PRO C  82      77.170  56.370  56.230  1.00  0.00            
ATOM    960  HG2 PRO C  82      76.360  57.580  57.170  1.00  0.00            
ATOM    961  CB  PRO C  82      77.020  58.300  55.140  1.00  0.00            
ATOM    962  HB1 PRO C  82      78.110  58.390  55.210  1.00  0.00            
ATOM    963  HB2 PRO C  82      76.500  59.250  55.270  1.00  0.00            
ATOM    964  CA  PRO C  82      76.610  57.810  53.790  1.00  0.00            
ATOM    965  HA  PRO C  82      76.430  58.600  53.060  1.00  0.00            
ATOM    966  C   PRO C  82      77.650  56.790  53.300  1.00  0.00            
ATOM    967  O   PRO C  82      77.470  55.610  53.540  1.00  0.00            
ATOM    968  N   PRO C  83      78.690  57.170  52.550  1.00  0.00            
ATOM    969  CD  PRO C  83      79.080  58.550  52.250  1.00  0.00            
ATOM    970  HD1 PRO C  83      79.240  59.150  53.140  1.00  0.00            
ATOM    971  HD2 PRO C  83      78.330  58.990  51.590  1.00  0.00            
ATOM    972  CG  PRO C  83      80.420  58.540  51.600  1.00  0.00            
ATOM    973  HG1 PRO C  83      81.130  58.640  52.420  1.00  0.00            
ATOM    974  HG2 PRO C  83      80.540  59.290  50.820  1.00  0.00            
ATOM    975  CB  PRO C  83      80.420  57.080  50.940  1.00  0.00            
ATOM    976  HB1 PRO C  83      81.430  56.690  50.810  1.00  0.00            
ATOM    977  HB2 PRO C  83      79.810  57.190  50.050  1.00  0.00            
ATOM    978  CA  PRO C  83      79.530  56.250  51.870  1.00  0.00            
ATOM    979  HA  PRO C  83      78.980  55.540  51.250  1.00  0.00            
ATOM    980  C   PRO C  83      80.360  55.450  52.840  1.00  0.00            
ATOM    981  O   PRO C  83      80.510  55.820  54.020  1.00  0.00            
ATOM    982  N   GLY C  84      80.820  54.290  52.400  1.00  0.00            
ATOM    983  H   GLY C  84      80.710  54.080  51.420  1.00  0.00            
ATOM    984  CA  GLY C  84      81.390  53.200  53.230  1.00  0.00            
ATOM    985  HA1 GLY C  84      81.300  52.350  52.550  1.00  0.00            
ATOM    986  HA2 GLY C  84      80.850  53.050  54.160  1.00  0.00            
ATOM    987  C   GLY C  84      82.910  53.360  53.460  1.00  0.00            
ATOM    988  O   GLY C  84      83.630  54.110  52.690  1.00  0.00            
ATOM    989  N   PRO C  85      83.360  52.790  54.600  1.00  0.00            
ATOM    990  CD  PRO C  85      82.680  52.070  55.670  1.00  0.00            
ATOM    991  HD1 PRO C  85      82.540  51.020  55.410  1.00  0.00            
ATOM    992  HD2 PRO C  85      81.670  52.450  55.840  1.00  0.00            
ATOM    993  CG  PRO C  85      83.600  52.200  56.870  1.00  0.00            
ATOM    994  HG1 PRO C  85      83.440  51.340  57.520  1.00  0.00            
ATOM    995  HG2 PRO C  85      83.340  53.120  57.400  1.00  0.00            
ATOM    996  CB  PRO C  85      85.020  52.220  56.350  1.00  0.00            
ATOM    997  HB1 PRO C  85      85.410  51.220  56.160  1.00  0.00            
ATOM    998  HB2 PRO C  85      85.600  52.780  57.070  1.00  0.00            
ATOM    999  CA  PRO C  85      84.810  53.010  55.040  1.00  0.00            
ATOM   1000  HA  PRO C  85      84.870  54.100  55.150  1.00  0.00            
ATOM   1001  C   PRO C  85      85.870  52.580  54.000  1.00  0.00            
ATOM   1002  O   PRO C  85      85.630  51.730  53.180  1.00  0.00            
ATOM   1003  N   PRO C  86      87.030  53.190  54.160  1.00  0.00            
ATOM   1004  CD  PRO C  86      87.450  54.100  55.170  1.00  0.00            
ATOM   1005  HD1 PRO C  86      87.290  53.570  56.110  1.00  0.00            
ATOM   1006  HD2 PRO C  86      86.760  54.950  55.240  1.00  0.00            
ATOM   1007  CG  PRO C  86      88.940  54.370  55.090  1.00  0.00            
ATOM   1008  HG1 PRO C  86      89.520  53.560  55.510  1.00  0.00            
ATOM   1009  HG2 PRO C  86      89.290  55.350  55.430  1.00  0.00            
ATOM   1010  CB  PRO C  86      89.130  54.080  53.540  1.00  0.00            
ATOM   1011  HB1 PRO C  86      90.200  53.920  53.350  1.00  0.00            
ATOM   1012  HB2 PRO C  86      88.770  54.910  52.920  1.00  0.00            
ATOM   1013  CA  PRO C  86      88.140  52.920  53.340  1.00  0.00            
ATOM   1014  HA  PRO C  86      87.830  52.910  52.290  1.00  0.00            
ATOM   1015  C   PRO C  86      88.900  51.620  53.600  1.00  0.00            
ATOM   1016  O   PRO C  86      88.690  50.990  54.640  1.00  0.00            
ATOM   1017  N   GLY C  87      89.680  51.120  52.640  1.00  0.00            
ATOM   1018  H   GLY C  87      89.910  51.750  51.880  1.00  0.00            
ATOM   1019  CA  GLY C  87      90.510  49.910  52.850  1.00  0.00            
ATOM   1020  HA1 GLY C  87      90.930  49.720  51.860  1.00  0.00            
ATOM   1021  HA2 GLY C  87      89.840  49.070  53.030  1.00  0.00            
ATOM   1022  C   GLY C  87      91.710  49.910  53.850  1.00  0.00            
ATOM   1023  O   GLY C  87      92.270  50.940  54.100  1.00  0.00            
ATOM   1024  N   PRO C  88      92.070  48.720  54.360  1.00  0.00            
ATOM   1025  CD  PRO C  88      91.360  47.500  54.000  1.00  0.00            
ATOM   1026  HD1 PRO C  88      91.230  47.360  52.930  1.00  0.00            
ATOM   1027  HD2 PRO C  88      90.330  47.470  54.360  1.00  0.00            
ATOM   1028  CG  PRO C  88      92.220  46.460  54.790  1.00  0.00            
ATOM   1029  HG1 PRO C  88      93.160  46.200  54.300  1.00  0.00            
ATOM   1030  HG2 PRO C  88      91.620  45.560  54.960  1.00  0.00            
ATOM   1031  CB  PRO C  88      92.560  47.200  56.090  1.00  0.00            
ATOM   1032  HB1 PRO C  88      93.450  46.800  56.580  1.00  0.00            
ATOM   1033  HB2 PRO C  88      91.730  47.120  56.790  1.00  0.00            
ATOM   1034  CA  PRO C  88      92.730  48.700  55.630  1.00  0.00            
ATOM   1035  HA  PRO C  88      92.130  49.280  56.340  1.00  0.00            
ATOM   1036  C   PRO C  88      94.250  49.040  55.460  1.00  0.00            
ATOM   1037  O   PRO C  88      94.740  49.110  54.370  1.00  0.00            
ATOM   1038  N   PRO C  89      94.940  49.110  56.580  1.00  0.00            
ATOM   1039  CD  PRO C  89      94.410  49.150  57.920  1.00  0.00            
ATOM   1040  HD1 PRO C  89      94.180  48.160  58.300  1.00  0.00            
ATOM   1041  HD2 PRO C  89      93.580  49.860  57.910  1.00  0.00            
ATOM   1042  CG  PRO C  89      95.490  49.800  58.780  1.00  0.00            
ATOM   1043  HG1 PRO C  89      95.350  49.480  59.810  1.00  0.00            
ATOM   1044  HG2 PRO C  89      95.350  50.870  58.700  1.00  0.00            
ATOM   1045  CB  PRO C  89      96.830  49.250  58.160  1.00  0.00            
ATOM   1046  HB1 PRO C  89      97.010  48.270  58.600  1.00  0.00            
ATOM   1047  HB2 PRO C  89      97.610  49.960  58.430  1.00  0.00            
ATOM   1048  CA  PRO C  89      96.440  49.250  56.660  1.00  0.00            
ATOM   1049  HA  PRO C  89      96.820  50.180  56.230  1.00  0.00            
ATOM   1050  C   PRO C  89      97.280  48.250  55.760  1.00  0.00            
ATOM   1051  O   PRO C  89      96.780  47.150  55.380  1.00  0.00            
ATOM   1052  N   GLY C  90      98.490  48.630  55.490  1.00  0.00            
ATOM   1053  H   GLY C  90      98.680  49.610  55.650  1.00  0.00            
ATOM   1054  CA  GLY C  90      99.690  47.970  54.950  1.00  0.00            
ATOM   1055  HA1 GLY C  90     100.540  48.610  55.200  1.00  0.00            
ATOM   1056  HA2 GLY C  90      99.650  47.820  53.870  1.00  0.00            
ATOM   1057  C   GLY C  90      99.970  46.590  55.530  1.00  0.00            
ATOM   1058  OC1 GLY C  90     100.300  46.470  56.730  1.00  0.00            
ATOM   1059  OC2 GLY C  90     100.050  45.610  54.790  1.00  0.00            
END
