# Supplementary material for: A solution structure analysis reveals a bent collagen triple helix in the complement activation recognition molecule mannan-binding lectin
Source: J Biol Chem. 2022 Dec 15;299(2):102799. doi: 10.1016/j.jbc.2022.102799 (PMC9898670; doi:10.1016/j.jbc.2022.102799)
Supplement: top10-ppg10 [file mmc9.zip › 1-PPG10-unbloc_9186.pdb]

CRYST1  106.874  106.874  106.874  90.00  90.00  90.00 P 1           1
ATOM      1  N   PRO A   1      57.150  45.880   8.870  1.00  0.00            
ATOM      2  H1  PRO A   1      56.190  45.930   9.170  1.00  0.00            
ATOM      3  H2  PRO A   1      57.360  44.940   8.570  1.00  0.00            
ATOM      4  CD  PRO A   1      57.540  46.850   7.870  1.00  0.00            
ATOM      5  HD1 PRO A   1      56.590  47.270   7.530  1.00  0.00            
ATOM      6  HD2 PRO A   1      57.970  46.300   7.030  1.00  0.00            
ATOM      7  CG  PRO A   1      58.530  47.850   8.430  1.00  0.00            
ATOM      8  HG1 PRO A   1      57.840  48.650   8.720  1.00  0.00            
ATOM      9  HG2 PRO A   1      59.240  48.230   7.700  1.00  0.00            
ATOM     10  CB  PRO A   1      59.070  47.130   9.650  1.00  0.00            
ATOM     11  HB1 PRO A   1      59.420  47.820  10.430  1.00  0.00            
ATOM     12  HB2 PRO A   1      59.870  46.470   9.320  1.00  0.00            
ATOM     13  CA  PRO A   1      57.850  46.260  10.100  1.00  0.00            
ATOM     14  HA  PRO A   1      58.340  45.430  10.620  1.00  0.00            
ATOM     15  C   PRO A   1      56.920  46.930  11.220  1.00  0.00            
ATOM     16  O   PRO A   1      56.110  47.830  10.990  1.00  0.00            
ATOM     17  N   PRO A   2      57.150  46.630  12.510  1.00  0.00            
ATOM     18  CD  PRO A   2      58.000  45.510  13.090  1.00  0.00            
ATOM     19  HD1 PRO A   2      59.050  45.750  12.910  1.00  0.00            
ATOM     20  HD2 PRO A   2      57.730  44.510  12.760  1.00  0.00            
ATOM     21  CG  PRO A   2      57.760  45.470  14.600  1.00  0.00            
ATOM     22  HG1 PRO A   2      58.580  45.060  15.200  1.00  0.00            
ATOM     23  HG2 PRO A   2      56.850  44.900  14.780  1.00  0.00            
ATOM     24  CB  PRO A   2      57.510  46.930  14.910  1.00  0.00            
ATOM     25  HB1 PRO A   2      58.460  47.450  15.070  1.00  0.00            
ATOM     26  HB2 PRO A   2      56.880  47.000  15.790  1.00  0.00            
ATOM     27  CA  PRO A   2      56.750  47.400  13.660  1.00  0.00            
ATOM     28  HA  PRO A   2      55.720  47.100  13.870  1.00  0.00            
ATOM     29  C   PRO A   2      56.930  48.880  13.490  1.00  0.00            
ATOM     30  O   PRO A   2      57.870  49.320  12.790  1.00  0.00            
ATOM     31  N   GLY A   3      56.050  49.620  14.190  1.00  0.00            
ATOM     32  H   GLY A   3      55.370  49.070  14.700  1.00  0.00            
ATOM     33  CA  GLY A   3      56.020  51.070  14.270  1.00  0.00            
ATOM     34  HA1 GLY A   3      55.070  51.390  14.680  1.00  0.00            
ATOM     35  HA2 GLY A   3      56.070  51.460  13.250  1.00  0.00            
ATOM     36  C   GLY A   3      57.200  51.660  15.110  1.00  0.00            
ATOM     37  O   GLY A   3      58.010  50.900  15.630  1.00  0.00            
ATOM     38  N   PRO A   4      57.320  53.010  15.200  1.00  0.00            
ATOM     39  CD  PRO A   4      56.380  53.930  14.680  1.00  0.00            
ATOM     40  HD1 PRO A   4      55.400  53.500  14.860  1.00  0.00            
ATOM     41  HD2 PRO A   4      56.590  54.070  13.620  1.00  0.00            
ATOM     42  CG  PRO A   4      56.470  55.280  15.520  1.00  0.00            
ATOM     43  HG1 PRO A   4      55.750  55.210  16.330  1.00  0.00            
ATOM     44  HG2 PRO A   4      56.450  56.230  14.970  1.00  0.00            
ATOM     45  CB  PRO A   4      57.880  55.140  16.110  1.00  0.00            
ATOM     46  HB1 PRO A   4      58.100  55.760  16.980  1.00  0.00            
ATOM     47  HB2 PRO A   4      58.520  55.350  15.250  1.00  0.00            
ATOM     48  CA  PRO A   4      58.080  53.660  16.290  1.00  0.00            
ATOM     49  HA  PRO A   4      59.130  53.470  16.090  1.00  0.00            
ATOM     50  C   PRO A   4      57.660  53.350  17.770  1.00  0.00            
ATOM     51  O   PRO A   4      56.550  52.860  18.020  1.00  0.00            
ATOM     52  N   PRO A   5      58.500  53.690  18.790  1.00  0.00            
ATOM     53  CD  PRO A   5      59.860  54.180  18.660  1.00  0.00            
ATOM     54  HD1 PRO A   5      59.910  55.260  18.820  1.00  0.00            
ATOM     55  HD2 PRO A   5      60.260  53.750  17.730  1.00  0.00            
ATOM     56  CG  PRO A   5      60.670  53.480  19.710  1.00  0.00            
ATOM     57  HG1 PRO A   5      61.510  54.040  20.110  1.00  0.00            
ATOM     58  HG2 PRO A   5      60.890  52.440  19.490  1.00  0.00            
ATOM     59  CB  PRO A   5      59.640  53.420  20.870  1.00  0.00            
ATOM     60  HB1 PRO A   5      59.570  54.390  21.370  1.00  0.00            
ATOM     61  HB2 PRO A   5      59.900  52.570  21.490  1.00  0.00            
ATOM     62  CA  PRO A   5      58.250  53.230  20.130  1.00  0.00            
ATOM     63  HA  PRO A   5      58.000  52.170  20.110  1.00  0.00            
ATOM     64  C   PRO A   5      57.110  54.000  20.770  1.00  0.00            
ATOM     65  O   PRO A   5      56.720  55.060  20.280  1.00  0.00            
ATOM     66  N   GLY A   6      56.530  53.420  21.770  1.00  0.00            
ATOM     67  H   GLY A   6      56.840  52.480  21.970  1.00  0.00            
ATOM     68  CA  GLY A   6      55.200  53.880  22.310  1.00  0.00            
ATOM     69  HA1 GLY A   6      54.720  53.000  22.740  1.00  0.00            
ATOM     70  HA2 GLY A   6      54.560  54.220  21.490  1.00  0.00            
ATOM     71  C   GLY A   6      55.270  55.090  23.200  1.00  0.00            
ATOM     72  O   GLY A   6      56.400  55.500  23.550  1.00  0.00            
ATOM     73  N   PRO A   7      54.170  55.600  23.740  1.00  0.00            
ATOM     74  CD  PRO A   7      52.780  55.140  23.560  1.00  0.00            
ATOM     75  HD1 PRO A   7      52.610  54.110  23.870  1.00  0.00            
ATOM     76  HD2 PRO A   7      52.620  55.210  22.490  1.00  0.00            
ATOM     77  CG  PRO A   7      51.940  56.040  24.470  1.00  0.00            
ATOM     78  HG1 PRO A   7      51.760  55.610  25.460  1.00  0.00            
ATOM     79  HG2 PRO A   7      50.980  56.330  24.050  1.00  0.00            
ATOM     80  CB  PRO A   7      52.730  57.330  24.490  1.00  0.00            
ATOM     81  HB1 PRO A   7      52.380  57.910  25.340  1.00  0.00            
ATOM     82  HB2 PRO A   7      52.650  57.990  23.630  1.00  0.00            
ATOM     83  CA  PRO A   7      54.180  56.840  24.550  1.00  0.00            
ATOM     84  HA  PRO A   7      54.830  57.570  24.070  1.00  0.00            
ATOM     85  C   PRO A   7      54.800  56.550  25.930  1.00  0.00            
ATOM     86  O   PRO A   7      54.880  55.420  26.460  1.00  0.00            
ATOM     87  N   PRO A   8      55.240  57.640  26.650  1.00  0.00            
ATOM     88  CD  PRO A   8      55.380  58.960  26.190  1.00  0.00            
ATOM     89  HD1 PRO A   8      54.400  59.450  26.140  1.00  0.00            
ATOM     90  HD2 PRO A   8      55.770  58.880  25.180  1.00  0.00            
ATOM     91  CG  PRO A   8      56.340  59.700  27.160  1.00  0.00            
ATOM     92  HG1 PRO A   8      56.210  60.780  27.170  1.00  0.00            
ATOM     93  HG2 PRO A   8      57.340  59.480  26.790  1.00  0.00            
ATOM     94  CB  PRO A   8      55.980  59.010  28.540  1.00  0.00            
ATOM     95  HB1 PRO A   8      55.080  59.480  28.950  1.00  0.00            
ATOM     96  HB2 PRO A   8      56.730  59.010  29.330  1.00  0.00            
ATOM     97  CA  PRO A   8      55.700  57.560  28.090  1.00  0.00            
ATOM     98  HA  PRO A   8      56.600  56.950  27.980  1.00  0.00            
ATOM     99  C   PRO A   8      54.790  56.810  29.070  1.00  0.00            
ATOM    100  O   PRO A   8      53.590  56.990  29.030  1.00  0.00            
ATOM    101  N   GLY A   9      55.310  55.880  29.900  1.00  0.00            
ATOM    102  H   GLY A   9      56.310  55.750  29.970  1.00  0.00            
ATOM    103  CA  GLY A   9      54.530  54.980  30.720  1.00  0.00            
ATOM    104  HA1 GLY A   9      55.140  54.110  30.950  1.00  0.00            
ATOM    105  HA2 GLY A   9      53.730  54.600  30.080  1.00  0.00            
ATOM    106  C   GLY A   9      53.950  55.650  31.970  1.00  0.00            
ATOM    107  O   GLY A   9      54.320  56.780  32.290  1.00  0.00            
ATOM    108  N   PRO A  10      52.990  55.070  32.690  1.00  0.00            
ATOM    109  CD  PRO A  10      52.370  53.810  32.400  1.00  0.00            
ATOM    110  HD1 PRO A  10      52.830  53.030  33.010  1.00  0.00            
ATOM    111  HD2 PRO A  10      52.520  53.490  31.370  1.00  0.00            
ATOM    112  CG  PRO A  10      50.920  53.990  32.710  1.00  0.00            
ATOM    113  HG1 PRO A  10      50.390  53.060  32.900  1.00  0.00            
ATOM    114  HG2 PRO A  10      50.390  54.640  32.020  1.00  0.00            
ATOM    115  CB  PRO A  10      51.100  54.700  34.060  1.00  0.00            
ATOM    116  HB1 PRO A  10      51.390  53.940  34.790  1.00  0.00            
ATOM    117  HB2 PRO A  10      50.120  55.150  34.220  1.00  0.00            
ATOM    118  CA  PRO A  10      52.280  55.700  33.780  1.00  0.00            
ATOM    119  HA  PRO A  10      51.880  56.580  33.290  1.00  0.00            
ATOM    120  C   PRO A  10      53.010  56.020  35.120  1.00  0.00            
ATOM    121  O   PRO A  10      54.050  55.340  35.370  1.00  0.00            
ATOM    122  N   PRO A  11      52.560  56.940  35.990  1.00  0.00            
ATOM    123  CD  PRO A  11      51.390  57.780  35.820  1.00  0.00            
ATOM    124  HD1 PRO A  11      50.530  57.160  36.100  1.00  0.00            
ATOM    125  HD2 PRO A  11      51.260  58.260  34.860  1.00  0.00            
ATOM    126  CG  PRO A  11      51.570  58.890  36.930  1.00  0.00            
ATOM    127  HG1 PRO A  11      50.620  59.290  37.290  1.00  0.00            
ATOM    128  HG2 PRO A  11      52.170  59.680  36.470  1.00  0.00            
ATOM    129  CB  PRO A  11      52.370  58.130  38.040  1.00  0.00            
ATOM    130  HB1 PRO A  11      51.640  57.670  38.720  1.00  0.00            
ATOM    131  HB2 PRO A  11      52.930  58.820  38.680  1.00  0.00            
ATOM    132  CA  PRO A  11      53.210  57.150  37.300  1.00  0.00            
ATOM    133  HA  PRO A  11      54.200  57.560  37.090  1.00  0.00            
ATOM    134  C   PRO A  11      53.340  55.870  38.070  1.00  0.00            
ATOM    135  O   PRO A  11      52.490  54.930  38.030  1.00  0.00            
ATOM    136  N   GLY A  12      54.440  55.700  38.790  1.00  0.00            
ATOM    137  H   GLY A  12      55.200  56.360  38.690  1.00  0.00            
ATOM    138  CA  GLY A  12      54.750  54.510  39.540  1.00  0.00            
ATOM    139  HA1 GLY A  12      55.780  54.590  39.900  1.00  0.00            
ATOM    140  HA2 GLY A  12      54.630  53.620  38.920  1.00  0.00            
ATOM    141  C   GLY A  12      54.000  54.210  40.770  1.00  0.00            
ATOM    142  O   GLY A  12      53.220  55.040  41.150  1.00  0.00            
ATOM    143  N   PRO A  13      54.380  53.100  41.430  1.00  0.00            
ATOM    144  CD  PRO A  13      55.360  52.020  41.090  1.00  0.00            
ATOM    145  HD1 PRO A  13      56.360  52.340  40.800  1.00  0.00            
ATOM    146  HD2 PRO A  13      55.010  51.310  40.340  1.00  0.00            
ATOM    147  CG  PRO A  13      55.520  51.200  42.420  1.00  0.00            
ATOM    148  HG1 PRO A  13      56.160  51.620  43.200  1.00  0.00            
ATOM    149  HG2 PRO A  13      55.740  50.150  42.240  1.00  0.00            
ATOM    150  CB  PRO A  13      54.020  51.300  42.890  1.00  0.00            
ATOM    151  HB1 PRO A  13      53.890  51.000  43.930  1.00  0.00            
ATOM    152  HB2 PRO A  13      53.410  50.820  42.130  1.00  0.00            
ATOM    153  CA  PRO A  13      53.700  52.770  42.650  1.00  0.00            
ATOM    154  HA  PRO A  13      52.630  52.870  42.500  1.00  0.00            
ATOM    155  C   PRO A  13      54.210  53.690  43.860  1.00  0.00            
ATOM    156  O   PRO A  13      55.370  54.170  43.870  1.00  0.00            
ATOM    157  N   PRO A  14      53.290  54.000  44.820  1.00  0.00            
ATOM    158  CD  PRO A  14      51.790  53.860  44.740  1.00  0.00            
ATOM    159  HD1 PRO A  14      51.500  52.830  44.970  1.00  0.00            
ATOM    160  HD2 PRO A  14      51.430  54.190  43.770  1.00  0.00            
ATOM    161  CG  PRO A  14      51.180  54.830  45.830  1.00  0.00            
ATOM    162  HG1 PRO A  14      50.280  54.360  46.230  1.00  0.00            
ATOM    163  HG2 PRO A  14      50.940  55.800  45.390  1.00  0.00            
ATOM    164  CB  PRO A  14      52.320  54.870  46.860  1.00  0.00            
ATOM    165  HB1 PRO A  14      52.270  54.000  47.520  1.00  0.00            
ATOM    166  HB2 PRO A  14      52.280  55.770  47.470  1.00  0.00            
ATOM    167  CA  PRO A  14      53.620  54.810  45.980  1.00  0.00            
ATOM    168  HA  PRO A  14      53.870  55.800  45.580  1.00  0.00            
ATOM    169  C   PRO A  14      54.770  54.130  46.760  1.00  0.00            
ATOM    170  O   PRO A  14      54.890  52.880  46.700  1.00  0.00            
ATOM    171  N   GLY A  15      55.650  54.890  47.450  1.00  0.00            
ATOM    172  H   GLY A  15      55.580  55.890  47.350  1.00  0.00            
ATOM    173  CA  GLY A  15      56.670  54.470  48.360  1.00  0.00            
ATOM    174  HA1 GLY A  15      57.250  55.370  48.590  1.00  0.00            
ATOM    175  HA2 GLY A  15      57.280  53.680  47.910  1.00  0.00            
ATOM    176  C   GLY A  15      56.110  54.000  49.720  1.00  0.00            
ATOM    177  O   GLY A  15      54.940  54.170  50.060  1.00  0.00            
ATOM    178  N   PRO A  16      56.950  53.460  50.610  1.00  0.00            
ATOM    179  CD  PRO A  16      58.390  53.330  50.520  1.00  0.00            
ATOM    180  HD1 PRO A  16      58.840  54.330  50.490  1.00  0.00            
ATOM    181  HD2 PRO A  16      58.670  52.800  49.610  1.00  0.00            
ATOM    182  CG  PRO A  16      58.840  52.400  51.590  1.00  0.00            
ATOM    183  HG1 PRO A  16      59.020  53.050  52.440  1.00  0.00            
ATOM    184  HG2 PRO A  16      59.710  51.850  51.230  1.00  0.00            
ATOM    185  CB  PRO A  16      57.630  51.570  51.900  1.00  0.00            
ATOM    186  HB1 PRO A  16      57.680  51.160  52.910  1.00  0.00            
ATOM    187  HB2 PRO A  16      57.510  50.760  51.180  1.00  0.00            
ATOM    188  CA  PRO A  16      56.440  52.550  51.630  1.00  0.00            
ATOM    189  HA  PRO A  16      55.540  52.050  51.270  1.00  0.00            
ATOM    190  C   PRO A  16      55.970  53.190  53.010  1.00  0.00            
ATOM    191  O   PRO A  16      56.240  54.380  53.240  1.00  0.00            
ATOM    192  N   PRO A  17      55.280  52.410  53.860  1.00  0.00            
ATOM    193  CD  PRO A  17      54.810  50.980  53.750  1.00  0.00            
ATOM    194  HD1 PRO A  17      55.590  50.320  54.140  1.00  0.00            
ATOM    195  HD2 PRO A  17      54.750  50.640  52.710  1.00  0.00            
ATOM    196  CG  PRO A  17      53.480  50.980  54.580  1.00  0.00            
ATOM    197  HG1 PRO A  17      53.290  49.990  54.990  1.00  0.00            
ATOM    198  HG2 PRO A  17      52.760  51.460  53.930  1.00  0.00            
ATOM    199  CB  PRO A  17      53.880  51.990  55.710  1.00  0.00            
ATOM    200  HB1 PRO A  17      54.390  51.500  56.540  1.00  0.00            
ATOM    201  HB2 PRO A  17      53.030  52.540  56.110  1.00  0.00            
ATOM    202  CA  PRO A  17      54.820  53.000  55.080  1.00  0.00            
ATOM    203  HA  PRO A  17      54.160  53.840  54.870  1.00  0.00            
ATOM    204  C   PRO A  17      55.960  53.470  55.940  1.00  0.00            
ATOM    205  O   PRO A  17      57.010  52.880  55.950  1.00  0.00            
ATOM    206  N   GLY A  18      55.710  54.670  56.420  1.00  0.00            
ATOM    207  H   GLY A  18      54.860  55.080  56.060  1.00  0.00            
ATOM    208  CA  GLY A  18      56.740  55.500  57.000  1.00  0.00            
ATOM    209  HA1 GLY A  18      56.330  56.470  57.270  1.00  0.00            
ATOM    210  HA2 GLY A  18      57.520  55.640  56.250  1.00  0.00            
ATOM    211  C   GLY A  18      57.270  54.910  58.240  1.00  0.00            
ATOM    212  O   GLY A  18      56.900  53.800  58.610  1.00  0.00            
ATOM    213  N   PRO A  19      58.150  55.580  58.950  1.00  0.00            
ATOM    214  CD  PRO A  19      58.690  56.890  58.560  1.00  0.00            
ATOM    215  HD1 PRO A  19      57.860  57.560  58.330  1.00  0.00            
ATOM    216  HD2 PRO A  19      59.340  56.890  57.690  1.00  0.00            
ATOM    217  CG  PRO A  19      59.390  57.400  59.800  1.00  0.00            
ATOM    218  HG1 PRO A  19      58.680  57.820  60.520  1.00  0.00            
ATOM    219  HG2 PRO A  19      60.190  58.120  59.600  1.00  0.00            
ATOM    220  CB  PRO A  19      59.980  56.150  60.390  1.00  0.00            
ATOM    221  HB1 PRO A  19      60.220  56.310  61.440  1.00  0.00            
ATOM    222  HB2 PRO A  19      60.850  55.820  59.820  1.00  0.00            
ATOM    223  CA  PRO A  19      58.770  55.160  60.230  1.00  0.00            
ATOM    224  HA  PRO A  19      59.040  54.120  60.020  1.00  0.00            
ATOM    225  C   PRO A  19      57.860  55.240  61.440  1.00  0.00            
ATOM    226  O   PRO A  19      56.770  55.850  61.400  1.00  0.00            
ATOM    227  N   PRO A  20      58.160  54.440  62.460  1.00  0.00            
ATOM    228  CD  PRO A  20      59.210  53.540  62.510  1.00  0.00            
ATOM    229  HD1 PRO A  20      60.190  53.980  62.700  1.00  0.00            
ATOM    230  HD2 PRO A  20      59.340  52.930  61.610  1.00  0.00            
ATOM    231  CG  PRO A  20      58.850  52.520  63.600  1.00  0.00            
ATOM    232  HG1 PRO A  20      59.780  52.160  64.040  1.00  0.00            
ATOM    233  HG2 PRO A  20      58.210  51.760  63.160  1.00  0.00            
ATOM    234  CB  PRO A  20      57.980  53.320  64.560  1.00  0.00            
ATOM    235  HB1 PRO A  20      58.710  53.810  65.200  1.00  0.00            
ATOM    236  HB2 PRO A  20      57.300  52.800  65.230  1.00  0.00            
ATOM    237  CA  PRO A  20      57.310  54.330  63.590  1.00  0.00            
ATOM    238  HA  PRO A  20      56.450  53.830  63.150  1.00  0.00            
ATOM    239  C   PRO A  20      57.080  55.710  64.270  1.00  0.00            
ATOM    240  O   PRO A  20      57.890  56.630  64.340  1.00  0.00            
ATOM    241  N   GLY A  21      55.900  55.800  64.830  1.00  0.00            
ATOM    242  H   GLY A  21      55.230  55.090  64.590  1.00  0.00            
ATOM    243  CA  GLY A  21      55.360  57.030  65.360  1.00  0.00            
ATOM    244  HA1 GLY A  21      54.290  56.870  65.340  1.00  0.00            
ATOM    245  HA2 GLY A  21      55.560  57.830  64.640  1.00  0.00            
ATOM    246  C   GLY A  21      55.900  57.420  66.770  1.00  0.00            
ATOM    247  O   GLY A  21      56.810  56.790  67.250  1.00  0.00            
ATOM    248  N   PRO A  22      55.410  58.500  67.410  1.00  0.00            
ATOM    249  CD  PRO A  22      54.570  59.620  66.940  1.00  0.00            
ATOM    250  HD1 PRO A  22      53.520  59.450  67.200  1.00  0.00            
ATOM    251  HD2 PRO A  22      54.690  59.810  65.880  1.00  0.00            
ATOM    252  CG  PRO A  22      55.090  60.880  67.640  1.00  0.00            
ATOM    253  HG1 PRO A  22      54.320  61.650  67.700  1.00  0.00            
ATOM    254  HG2 PRO A  22      55.970  61.230  67.100  1.00  0.00            
ATOM    255  CB  PRO A  22      55.410  60.320  69.010  1.00  0.00            
ATOM    256  HB1 PRO A  22      54.530  60.370  69.650  1.00  0.00            
ATOM    257  HB2 PRO A  22      56.190  60.830  69.570  1.00  0.00            
ATOM    258  CA  PRO A  22      55.920  58.880  68.730  1.00  0.00            
ATOM    259  HA  PRO A  22      57.000  58.940  68.610  1.00  0.00            
ATOM    260  C   PRO A  22      55.630  57.960  69.960  1.00  0.00            
ATOM    261  O   PRO A  22      54.700  57.200  69.970  1.00  0.00            
ATOM    262  N   PRO A  23      56.420  58.020  71.030  1.00  0.00            
ATOM    263  CD  PRO A  23      57.600  58.770  71.060  1.00  0.00            
ATOM    264  HD1 PRO A  23      57.410  59.840  71.060  1.00  0.00            
ATOM    265  HD2 PRO A  23      58.240  58.820  70.180  1.00  0.00            
ATOM    266  CG  PRO A  23      58.390  58.270  72.230  1.00  0.00            
ATOM    267  HG1 PRO A  23      59.050  59.050  72.620  1.00  0.00            
ATOM    268  HG2 PRO A  23      59.070  57.460  71.940  1.00  0.00            
ATOM    269  CB  PRO A  23      57.300  57.810  73.180  1.00  0.00            
ATOM    270  HB1 PRO A  23      57.060  58.650  73.830  1.00  0.00            
ATOM    271  HB2 PRO A  23      57.630  57.000  73.830  1.00  0.00            
ATOM    272  CA  PRO A  23      56.130  57.330  72.280  1.00  0.00            
ATOM    273  HA  PRO A  23      56.220  56.250  72.140  1.00  0.00            
ATOM    274  C   PRO A  23      54.730  57.480  72.880  1.00  0.00            
ATOM    275  O   PRO A  23      54.010  58.400  72.540  1.00  0.00            
ATOM    276  N   GLY A  24      54.330  56.480  73.630  1.00  0.00            
ATOM    277  H   GLY A  24      55.070  55.810  73.650  1.00  0.00            
ATOM    278  CA  GLY A  24      52.950  56.230  74.090  1.00  0.00            
ATOM    279  HA1 GLY A  24      52.860  55.230  74.500  1.00  0.00            
ATOM    280  HA2 GLY A  24      52.310  56.420  73.230  1.00  0.00            
ATOM    281  C   GLY A  24      52.450  57.050  75.350  1.00  0.00            
ATOM    282  O   GLY A  24      53.320  57.500  76.130  1.00  0.00            
ATOM    283  N   PRO A  25      51.170  57.360  75.480  1.00  0.00            
ATOM    284  CD  PRO A  25      50.130  57.080  74.540  1.00  0.00            
ATOM    285  HD1 PRO A  25      49.920  56.020  74.740  1.00  0.00            
ATOM    286  HD2 PRO A  25      50.460  57.200  73.510  1.00  0.00            
ATOM    287  CG  PRO A  25      48.960  58.020  74.960  1.00  0.00            
ATOM    288  HG1 PRO A  25      48.030  57.560  74.650  1.00  0.00            
ATOM    289  HG2 PRO A  25      49.010  58.980  74.460  1.00  0.00            
ATOM    290  CB  PRO A  25      49.160  58.070  76.500  1.00  0.00            
ATOM    291  HB1 PRO A  25      48.640  57.200  76.890  1.00  0.00            
ATOM    292  HB2 PRO A  25      48.690  58.930  76.970  1.00  0.00            
ATOM    293  CA  PRO A  25      50.680  58.030  76.690  1.00  0.00            
ATOM    294  HA  PRO A  25      51.040  59.050  76.620  1.00  0.00            
ATOM    295  C   PRO A  25      51.110  57.360  78.000  1.00  0.00            
ATOM    296  O   PRO A  25      51.290  56.180  78.020  1.00  0.00            
ATOM    297  N   PRO A  26      51.290  58.240  78.970  1.00  0.00            
ATOM    298  CD  PRO A  26      51.160  59.730  79.000  1.00  0.00            
ATOM    299  HD1 PRO A  26      50.260  60.040  78.480  1.00  0.00            
ATOM    300  HD2 PRO A  26      52.140  60.070  78.660  1.00  0.00            
ATOM    301  CG  PRO A  26      50.990  60.150  80.420  1.00  0.00            
ATOM    302  HG1 PRO A  26      49.970  60.150  80.810  1.00  0.00            
ATOM    303  HG2 PRO A  26      51.360  61.150  80.650  1.00  0.00            
ATOM    304  CB  PRO A  26      51.920  59.070  81.110  1.00  0.00            
ATOM    305  HB1 PRO A  26      51.720  59.010  82.180  1.00  0.00            
ATOM    306  HB2 PRO A  26      52.970  59.320  80.980  1.00  0.00            
ATOM    307  CA  PRO A  26      51.560  57.780  80.390  1.00  0.00            
ATOM    308  HA  PRO A  26      52.420  57.120  80.470  1.00  0.00            
ATOM    309  C   PRO A  26      50.400  57.020  80.970  1.00  0.00            
ATOM    310  O   PRO A  26      49.230  57.280  80.660  1.00  0.00            
ATOM    311  N   GLY A  27      50.670  56.100  81.880  1.00  0.00            
ATOM    312  H   GLY A  27      51.630  55.900  82.100  1.00  0.00            
ATOM    313  CA  GLY A  27      49.630  55.280  82.480  1.00  0.00            
ATOM    314  HA1 GLY A  27      50.120  54.470  83.010  1.00  0.00            
ATOM    315  HA2 GLY A  27      49.100  54.860  81.630  1.00  0.00            
ATOM    316  C   GLY A  27      48.660  56.020  83.440  1.00  0.00            
ATOM    317  O   GLY A  27      49.000  57.170  83.860  1.00  0.00            
ATOM    318  N   PRO A  28      47.490  55.490  83.660  1.00  0.00            
ATOM    319  CD  PRO A  28      46.700  54.550  82.880  1.00  0.00            
ATOM    320  HD1 PRO A  28      47.270  53.620  82.810  1.00  0.00            
ATOM    321  HD2 PRO A  28      46.570  55.060  81.930  1.00  0.00            
ATOM    322  CG  PRO A  28      45.360  54.260  83.520  1.00  0.00            
ATOM    323  HG1 PRO A  28      45.490  53.470  84.250  1.00  0.00            
ATOM    324  HG2 PRO A  28      44.550  54.190  82.790  1.00  0.00            
ATOM    325  CB  PRO A  28      45.210  55.490  84.390  1.00  0.00            
ATOM    326  HB1 PRO A  28      44.640  55.300  85.300  1.00  0.00            
ATOM    327  HB2 PRO A  28      44.580  56.100  83.740  1.00  0.00            
ATOM    328  CA  PRO A  28      46.630  56.050  84.710  1.00  0.00            
ATOM    329  HA  PRO A  28      46.620  57.130  84.630  1.00  0.00            
ATOM    330  C   PRO A  28      47.130  55.590  86.100  1.00  0.00            
ATOM    331  O   PRO A  28      47.920  54.680  86.130  1.00  0.00            
ATOM    332  N   PRO A  29      46.790  56.240  87.220  1.00  0.00            
ATOM    333  CD  PRO A  29      45.950  57.470  87.260  1.00  0.00            
ATOM    334  HD1 PRO A  29      45.040  57.410  86.670  1.00  0.00            
ATOM    335  HD2 PRO A  29      46.550  58.290  86.840  1.00  0.00            
ATOM    336  CG  PRO A  29      45.670  57.700  88.730  1.00  0.00            
ATOM    337  HG1 PRO A  29      44.760  57.120  88.920  1.00  0.00            
ATOM    338  HG2 PRO A  29      45.530  58.750  88.960  1.00  0.00            
ATOM    339  CB  PRO A  29      46.860  57.040  89.480  1.00  0.00            
ATOM    340  HB1 PRO A  29      46.550  56.710  90.470  1.00  0.00            
ATOM    341  HB2 PRO A  29      47.750  57.660  89.480  1.00  0.00            
ATOM    342  CA  PRO A  29      47.200  55.860  88.560  1.00  0.00            
ATOM    343  HA  PRO A  29      48.280  55.750  88.570  1.00  0.00            
ATOM    344  C   PRO A  29      46.550  54.560  89.040  1.00  0.00            
ATOM    345  O   PRO A  29      45.460  54.100  88.610  1.00  0.00            
ATOM    346  N   GLY A  30      47.110  53.970  90.110  1.00  0.00            
ATOM    347  H   GLY A  30      48.080  54.230  90.210  1.00  0.00            
ATOM    348  CA  GLY A  30      46.710  52.750  90.880  1.00  0.00            
ATOM    349  HA1 GLY A  30      47.330  52.750  91.780  1.00  0.00            
ATOM    350  HA2 GLY A  30      46.960  51.840  90.340  1.00  0.00            
ATOM    351  C   GLY A  30      45.210  52.800  91.380  1.00  0.00            
ATOM    352  OC1 GLY A  30      44.850  53.780  92.110  1.00  0.00            
ATOM    353  OC2 GLY A  30      44.490  51.820  91.220  1.00  0.00            
ATOM    354  N   PRO B  31      52.360  47.080  11.970  1.00  0.00            
ATOM    355  H1  PRO B  31      52.690  48.030  11.960  1.00  0.00            
ATOM    356  H2  PRO B  31      51.540  47.170  11.380  1.00  0.00            
ATOM    357  CD  PRO B  31      53.260  45.960  11.590  1.00  0.00            
ATOM    358  HD1 PRO B  31      54.290  46.220  11.810  1.00  0.00            
ATOM    359  HD2 PRO B  31      53.240  45.840  10.500  1.00  0.00            
ATOM    360  CG  PRO B  31      52.740  44.710  12.270  1.00  0.00            
ATOM    361  HG1 PRO B  31      53.510  43.940  12.210  1.00  0.00            
ATOM    362  HG2 PRO B  31      51.740  44.450  11.920  1.00  0.00            
ATOM    363  CB  PRO B  31      52.560  45.290  13.720  1.00  0.00            
ATOM    364  HB1 PRO B  31      53.550  45.370  14.160  1.00  0.00            
ATOM    365  HB2 PRO B  31      51.870  44.730  14.360  1.00  0.00            
ATOM    366  CA  PRO B  31      51.920  46.680  13.330  1.00  0.00            
ATOM    367  HA  PRO B  31      50.830  46.650  13.280  1.00  0.00            
ATOM    368  C   PRO B  31      52.380  47.740  14.360  1.00  0.00            
ATOM    369  O   PRO B  31      53.370  48.450  14.190  1.00  0.00            
ATOM    370  N   PRO B  32      51.580  47.910  15.450  1.00  0.00            
ATOM    371  CD  PRO B  32      50.460  47.220  15.870  1.00  0.00            
ATOM    372  HD1 PRO B  32      50.590  46.250  15.380  1.00  0.00            
ATOM    373  HD2 PRO B  32      49.560  47.780  15.630  1.00  0.00            
ATOM    374  CG  PRO B  32      50.660  47.120  17.370  1.00  0.00            
ATOM    375  HG1 PRO B  32      51.340  46.320  17.680  1.00  0.00            
ATOM    376  HG2 PRO B  32      49.700  46.970  17.850  1.00  0.00            
ATOM    377  CB  PRO B  32      51.160  48.420  17.820  1.00  0.00            
ATOM    378  HB1 PRO B  32      51.740  48.370  18.740  1.00  0.00            
ATOM    379  HB2 PRO B  32      50.270  49.050  17.830  1.00  0.00            
ATOM    380  CA  PRO B  32      52.070  48.720  16.600  1.00  0.00            
ATOM    381  HA  PRO B  32      51.890  49.780  16.440  1.00  0.00            
ATOM    382  C   PRO B  32      53.530  48.460  17.040  1.00  0.00            
ATOM    383  O   PRO B  32      54.000  47.280  17.060  1.00  0.00            
ATOM    384  N   GLY B  33      54.210  49.500  17.380  1.00  0.00            
ATOM    385  H   GLY B  33      53.760  50.400  17.330  1.00  0.00            
ATOM    386  CA  GLY B  33      55.620  49.440  17.670  1.00  0.00            
ATOM    387  HA1 GLY B  33      55.980  50.460  17.770  1.00  0.00            
ATOM    388  HA2 GLY B  33      56.160  49.030  16.820  1.00  0.00            
ATOM    389  C   GLY B  33      56.070  48.710  19.010  1.00  0.00            
ATOM    390  O   GLY B  33      55.160  48.300  19.780  1.00  0.00            
ATOM    391  N   PRO B  34      57.400  48.640  19.280  1.00  0.00            
ATOM    392  CD  PRO B  34      58.520  49.020  18.430  1.00  0.00            
ATOM    393  HD1 PRO B  34      58.450  50.100  18.330  1.00  0.00            
ATOM    394  HD2 PRO B  34      58.450  48.490  17.480  1.00  0.00            
ATOM    395  CG  PRO B  34      59.770  48.560  19.140  1.00  0.00            
ATOM    396  HG1 PRO B  34      60.630  49.200  18.950  1.00  0.00            
ATOM    397  HG2 PRO B  34      60.030  47.530  18.890  1.00  0.00            
ATOM    398  CB  PRO B  34      59.400  48.660  20.620  1.00  0.00            
ATOM    399  HB1 PRO B  34      59.690  49.670  20.900  1.00  0.00            
ATOM    400  HB2 PRO B  34      59.890  47.990  21.330  1.00  0.00            
ATOM    401  CA  PRO B  34      57.930  48.340  20.630  1.00  0.00            
ATOM    402  HA  PRO B  34      57.820  47.270  20.760  1.00  0.00            
ATOM    403  C   PRO B  34      57.260  49.160  21.750  1.00  0.00            
ATOM    404  O   PRO B  34      56.830  50.310  21.620  1.00  0.00            
ATOM    405  N   PRO B  35      57.200  48.660  23.030  1.00  0.00            
ATOM    406  CD  PRO B  35      57.670  47.400  23.500  1.00  0.00            
ATOM    407  HD1 PRO B  35      58.690  47.260  23.160  1.00  0.00            
ATOM    408  HD2 PRO B  35      56.980  46.610  23.170  1.00  0.00            
ATOM    409  CG  PRO B  35      57.800  47.380  25.010  1.00  0.00            
ATOM    410  HG1 PRO B  35      58.790  47.660  25.360  1.00  0.00            
ATOM    411  HG2 PRO B  35      57.610  46.410  25.450  1.00  0.00            
ATOM    412  CB  PRO B  35      56.840  48.440  25.440  1.00  0.00            
ATOM    413  HB1 PRO B  35      57.130  48.890  26.390  1.00  0.00            
ATOM    414  HB2 PRO B  35      55.880  47.910  25.490  1.00  0.00            
ATOM    415  CA  PRO B  35      56.770  49.390  24.240  1.00  0.00            
ATOM    416  HA  PRO B  35      55.730  49.650  24.070  1.00  0.00            
ATOM    417  C   PRO B  35      57.520  50.610  24.380  1.00  0.00            
ATOM    418  O   PRO B  35      58.700  50.630  24.170  1.00  0.00            
ATOM    419  N   GLY B  36      56.840  51.650  24.800  1.00  0.00            
ATOM    420  H   GLY B  36      55.870  51.450  25.000  1.00  0.00            
ATOM    421  CA  GLY B  36      57.440  52.900  25.150  1.00  0.00            
ATOM    422  HA1 GLY B  36      56.700  53.660  25.400  1.00  0.00            
ATOM    423  HA2 GLY B  36      58.140  53.210  24.380  1.00  0.00            
ATOM    424  C   GLY B  36      58.270  52.970  26.450  1.00  0.00            
ATOM    425  O   GLY B  36      58.410  51.990  27.130  1.00  0.00            
ATOM    426  N   PRO B  37      58.940  54.110  26.710  1.00  0.00            
ATOM    427  CD  PRO B  37      58.720  55.330  25.920  1.00  0.00            
ATOM    428  HD1 PRO B  37      57.660  55.500  25.750  1.00  0.00            
ATOM    429  HD2 PRO B  37      59.280  55.120  25.010  1.00  0.00            
ATOM    430  CG  PRO B  37      59.340  56.460  26.770  1.00  0.00            
ATOM    431  HG1 PRO B  37      58.680  56.830  27.550  1.00  0.00            
ATOM    432  HG2 PRO B  37      59.690  57.280  26.130  1.00  0.00            
ATOM    433  CB  PRO B  37      60.530  55.730  27.410  1.00  0.00            
ATOM    434  HB1 PRO B  37      60.890  56.340  28.240  1.00  0.00            
ATOM    435  HB2 PRO B  37      61.320  55.430  26.730  1.00  0.00            
ATOM    436  CA  PRO B  37      59.810  54.380  27.810  1.00  0.00            
ATOM    437  HA  PRO B  37      60.580  53.610  27.850  1.00  0.00            
ATOM    438  C   PRO B  37      59.100  54.390  29.160  1.00  0.00            
ATOM    439  O   PRO B  37      57.890  54.600  29.150  1.00  0.00            
ATOM    440  N   PRO B  38      59.750  54.240  30.300  1.00  0.00            
ATOM    441  CD  PRO B  38      61.180  54.120  30.420  1.00  0.00            
ATOM    442  HD1 PRO B  38      61.750  54.840  29.840  1.00  0.00            
ATOM    443  HD2 PRO B  38      61.470  53.200  29.910  1.00  0.00            
ATOM    444  CG  PRO B  38      61.430  54.110  31.900  1.00  0.00            
ATOM    445  HG1 PRO B  38      61.410  55.100  32.360  1.00  0.00            
ATOM    446  HG2 PRO B  38      62.370  53.630  32.180  1.00  0.00            
ATOM    447  CB  PRO B  38      60.210  53.390  32.480  1.00  0.00            
ATOM    448  HB1 PRO B  38      60.090  53.630  33.540  1.00  0.00            
ATOM    449  HB2 PRO B  38      60.260  52.310  32.350  1.00  0.00            
ATOM    450  CA  PRO B  38      59.140  54.070  31.640  1.00  0.00            
ATOM    451  HA  PRO B  38      58.290  53.390  31.550  1.00  0.00            
ATOM    452  C   PRO B  38      58.590  55.410  32.250  1.00  0.00            
ATOM    453  O   PRO B  38      59.000  56.550  31.880  1.00  0.00            
ATOM    454  N   GLY B  39      57.730  55.370  33.290  1.00  0.00            
ATOM    455  H   GLY B  39      57.520  54.440  33.610  1.00  0.00            
ATOM    456  CA  GLY B  39      56.930  56.510  33.830  1.00  0.00            
ATOM    457  HA1 GLY B  39      56.150  55.960  34.360  1.00  0.00            
ATOM    458  HA2 GLY B  39      56.590  57.110  32.990  1.00  0.00            
ATOM    459  C   GLY B  39      57.730  57.530  34.790  1.00  0.00            
ATOM    460  O   GLY B  39      58.770  57.140  35.230  1.00  0.00            
ATOM    461  N   PRO B  40      56.870  58.370  35.430  1.00  0.00            
ATOM    462  CD  PRO B  40      55.630  58.740  34.820  1.00  0.00            
ATOM    463  HD1 PRO B  40      54.740  58.240  35.190  1.00  0.00            
ATOM    464  HD2 PRO B  40      55.670  58.700  33.730  1.00  0.00            
ATOM    465  CG  PRO B  40      55.540  60.260  35.150  1.00  0.00            
ATOM    466  HG1 PRO B  40      54.500  60.500  35.350  1.00  0.00            
ATOM    467  HG2 PRO B  40      56.110  60.780  34.380  1.00  0.00            
ATOM    468  CB  PRO B  40      56.170  60.310  36.630  1.00  0.00            
ATOM    469  HB1 PRO B  40      55.480  59.930  37.370  1.00  0.00            
ATOM    470  HB2 PRO B  40      56.680  61.270  36.740  1.00  0.00            
ATOM    471  CA  PRO B  40      57.240  59.250  36.500  1.00  0.00            
ATOM    472  HA  PRO B  40      58.210  59.630  36.190  1.00  0.00            
ATOM    473  C   PRO B  40      57.330  58.460  37.820  1.00  0.00            
ATOM    474  O   PRO B  40      56.420  57.620  38.040  1.00  0.00            
ATOM    475  N   PRO B  41      58.430  58.640  38.580  1.00  0.00            
ATOM    476  CD  PRO B  41      59.650  59.340  38.240  1.00  0.00            
ATOM    477  HD1 PRO B  41      59.320  60.350  38.490  1.00  0.00            
ATOM    478  HD2 PRO B  41      59.860  59.250  37.170  1.00  0.00            
ATOM    479  CG  PRO B  41      60.680  58.800  39.280  1.00  0.00            
ATOM    480  HG1 PRO B  41      61.400  59.600  39.440  1.00  0.00            
ATOM    481  HG2 PRO B  41      61.190  57.960  38.810  1.00  0.00            
ATOM    482  CB  PRO B  41      59.850  58.470  40.490  1.00  0.00            
ATOM    483  HB1 PRO B  41      59.710  59.340  41.130  1.00  0.00            
ATOM    484  HB2 PRO B  41      60.250  57.740  41.190  1.00  0.00            
ATOM    485  CA  PRO B  41      58.560  57.940  39.870  1.00  0.00            
ATOM    486  HA  PRO B  41      58.660  56.860  39.740  1.00  0.00            
ATOM    487  C   PRO B  41      57.360  58.240  40.820  1.00  0.00            
ATOM    488  O   PRO B  41      56.790  59.340  40.700  1.00  0.00            
ATOM    489  N   GLY B  42      57.000  57.250  41.580  1.00  0.00            
ATOM    490  H   GLY B  42      57.650  56.500  41.800  1.00  0.00            
ATOM    491  CA  GLY B  42      55.710  57.190  42.280  1.00  0.00            
ATOM    492  HA1 GLY B  42      55.690  56.220  42.780  1.00  0.00            
ATOM    493  HA2 GLY B  42      54.850  57.420  41.650  1.00  0.00            
ATOM    494  C   GLY B  42      55.630  58.110  43.490  1.00  0.00            
ATOM    495  O   GLY B  42      56.680  58.740  43.890  1.00  0.00            
ATOM    496  N   PRO B  43      54.450  58.300  44.110  1.00  0.00            
ATOM    497  CD  PRO B  43      53.230  57.570  43.660  1.00  0.00            
ATOM    498  HD1 PRO B  43      53.350  56.500  43.840  1.00  0.00            
ATOM    499  HD2 PRO B  43      52.940  57.960  42.690  1.00  0.00            
ATOM    500  CG  PRO B  43      52.160  58.110  44.590  1.00  0.00            
ATOM    501  HG1 PRO B  43      52.150  57.560  45.530  1.00  0.00            
ATOM    502  HG2 PRO B  43      51.170  58.050  44.120  1.00  0.00            
ATOM    503  CB  PRO B  43      52.670  59.550  44.910  1.00  0.00            
ATOM    504  HB1 PRO B  43      52.160  60.020  45.750  1.00  0.00            
ATOM    505  HB2 PRO B  43      52.640  60.280  44.100  1.00  0.00            
ATOM    506  CA  PRO B  43      54.180  59.300  45.110  1.00  0.00            
ATOM    507  HA  PRO B  43      54.740  60.180  44.810  1.00  0.00            
ATOM    508  C   PRO B  43      54.590  58.880  46.550  1.00  0.00            
ATOM    509  O   PRO B  43      54.760  57.650  46.770  1.00  0.00            
ATOM    510  N   PRO B  44      54.670  59.810  47.530  1.00  0.00            
ATOM    511  CD  PRO B  44      54.390  61.250  47.480  1.00  0.00            
ATOM    512  HD1 PRO B  44      53.330  61.390  47.670  1.00  0.00            
ATOM    513  HD2 PRO B  44      54.630  61.640  46.490  1.00  0.00            
ATOM    514  CG  PRO B  44      55.310  61.900  48.510  1.00  0.00            
ATOM    515  HG1 PRO B  44      55.150  62.930  48.850  1.00  0.00            
ATOM    516  HG2 PRO B  44      56.330  61.830  48.160  1.00  0.00            
ATOM    517  CB  PRO B  44      55.160  60.900  49.610  1.00  0.00            
ATOM    518  HB1 PRO B  44      54.250  61.260  50.090  1.00  0.00            
ATOM    519  HB2 PRO B  44      55.890  60.890  50.420  1.00  0.00            
ATOM    520  CA  PRO B  44      55.080  59.530  48.930  1.00  0.00            
ATOM    521  HA  PRO B  44      56.050  59.050  48.830  1.00  0.00            
ATOM    522  C   PRO B  44      54.100  58.640  49.670  1.00  0.00            
ATOM    523  O   PRO B  44      52.990  58.520  49.220  1.00  0.00            
ATOM    524  N   GLY B  45      54.640  57.760  50.580  1.00  0.00            
ATOM    525  H   GLY B  45      55.640  57.820  50.560  1.00  0.00            
ATOM    526  CA  GLY B  45      53.890  56.710  51.230  1.00  0.00            
ATOM    527  HA1 GLY B  45      54.590  55.950  51.590  1.00  0.00            
ATOM    528  HA2 GLY B  45      53.420  56.180  50.400  1.00  0.00            
ATOM    529  C   GLY B  45      52.940  57.130  52.370  1.00  0.00            
ATOM    530  O   GLY B  45      53.010  58.260  52.840  1.00  0.00            
ATOM    531  N   PRO B  46      52.140  56.210  52.910  1.00  0.00            
ATOM    532  CD  PRO B  46      51.970  54.840  52.520  1.00  0.00            
ATOM    533  HD1 PRO B  46      52.940  54.340  52.450  1.00  0.00            
ATOM    534  HD2 PRO B  46      51.480  54.840  51.540  1.00  0.00            
ATOM    535  CG  PRO B  46      51.130  54.140  53.530  1.00  0.00            
ATOM    536  HG1 PRO B  46      51.750  53.480  54.130  1.00  0.00            
ATOM    537  HG2 PRO B  46      50.350  53.600  52.990  1.00  0.00            
ATOM    538  CB  PRO B  46      50.420  55.270  54.180  1.00  0.00            
ATOM    539  HB1 PRO B  46      50.200  54.990  55.210  1.00  0.00            
ATOM    540  HB2 PRO B  46      49.470  55.540  53.710  1.00  0.00            
ATOM    541  CA  PRO B  46      51.340  56.480  54.070  1.00  0.00            
ATOM    542  HA  PRO B  46      50.740  57.310  53.700  1.00  0.00            
ATOM    543  C   PRO B  46      52.230  56.590  55.360  1.00  0.00            
ATOM    544  O   PRO B  46      53.340  56.090  55.350  1.00  0.00            
ATOM    545  N   PRO B  47      51.760  57.190  56.440  1.00  0.00            
ATOM    546  CD  PRO B  47      50.480  57.830  56.590  1.00  0.00            
ATOM    547  HD1 PRO B  47      49.660  57.290  56.120  1.00  0.00            
ATOM    548  HD2 PRO B  47      50.700  58.790  56.110  1.00  0.00            
ATOM    549  CG  PRO B  47      50.240  58.010  58.010  1.00  0.00            
ATOM    550  HG1 PRO B  47      49.710  57.140  58.420  1.00  0.00            
ATOM    551  HG2 PRO B  47      49.710  58.930  58.270  1.00  0.00            
ATOM    552  CB  PRO B  47      51.620  58.090  58.670  1.00  0.00            
ATOM    553  HB1 PRO B  47      51.620  57.620  59.650  1.00  0.00            
ATOM    554  HB2 PRO B  47      51.980  59.120  58.770  1.00  0.00            
ATOM    555  CA  PRO B  47      52.480  57.380  57.700  1.00  0.00            
ATOM    556  HA  PRO B  47      53.440  57.880  57.580  1.00  0.00            
ATOM    557  C   PRO B  47      52.850  56.010  58.270  1.00  0.00            
ATOM    558  O   PRO B  47      52.200  55.020  57.980  1.00  0.00            
ATOM    559  N   GLY B  48      53.930  55.820  59.060  1.00  0.00            
ATOM    560  H   GLY B  48      54.700  56.480  59.100  1.00  0.00            
ATOM    561  CA  GLY B  48      54.210  54.540  59.730  1.00  0.00            
ATOM    562  HA1 GLY B  48      55.200  54.620  60.180  1.00  0.00            
ATOM    563  HA2 GLY B  48      54.210  53.750  58.980  1.00  0.00            
ATOM    564  C   GLY B  48      53.220  54.010  60.840  1.00  0.00            
ATOM    565  O   GLY B  48      52.240  54.630  61.240  1.00  0.00            
ATOM    566  N   PRO B  49      53.500  52.810  61.360  1.00  0.00            
ATOM    567  CD  PRO B  49      54.680  52.020  60.990  1.00  0.00            
ATOM    568  HD1 PRO B  49      55.570  52.630  60.860  1.00  0.00            
ATOM    569  HD2 PRO B  49      54.430  51.460  60.090  1.00  0.00            
ATOM    570  CG  PRO B  49      54.950  51.040  62.160  1.00  0.00            
ATOM    571  HG1 PRO B  49      55.500  51.480  62.990  1.00  0.00            
ATOM    572  HG2 PRO B  49      55.450  50.130  61.820  1.00  0.00            
ATOM    573  CB  PRO B  49      53.430  50.840  62.520  1.00  0.00            
ATOM    574  HB1 PRO B  49      53.290  50.430  63.520  1.00  0.00            
ATOM    575  HB2 PRO B  49      52.910  50.230  61.780  1.00  0.00            
ATOM    576  CA  PRO B  49      52.840  52.240  62.460  1.00  0.00            
ATOM    577  HA  PRO B  49      51.800  52.200  62.150  1.00  0.00            
ATOM    578  C   PRO B  49      53.000  53.030  63.740  1.00  0.00            
ATOM    579  O   PRO B  49      53.720  54.010  63.810  1.00  0.00            
ATOM    580  N   PRO B  50      52.250  52.770  64.810  1.00  0.00            
ATOM    581  CD  PRO B  50      51.140  51.830  64.870  1.00  0.00            
ATOM    582  HD1 PRO B  50      51.550  50.920  65.310  1.00  0.00            
ATOM    583  HD2 PRO B  50      50.600  51.560  63.960  1.00  0.00            
ATOM    584  CG  PRO B  50      50.170  52.560  65.780  1.00  0.00            
ATOM    585  HG1 PRO B  50      49.410  51.870  66.170  1.00  0.00            
ATOM    586  HG2 PRO B  50      49.670  53.390  65.280  1.00  0.00            
ATOM    587  CB  PRO B  50      51.140  53.050  66.890  1.00  0.00            
ATOM    588  HB1 PRO B  50      51.400  52.340  67.670  1.00  0.00            
ATOM    589  HB2 PRO B  50      50.760  53.940  67.390  1.00  0.00            
ATOM    590  CA  PRO B  50      52.370  53.530  66.080  1.00  0.00            
ATOM    591  HA  PRO B  50      52.270  54.600  65.900  1.00  0.00            
ATOM    592  C   PRO B  50      53.690  53.280  66.800  1.00  0.00            
ATOM    593  O   PRO B  50      54.270  52.250  66.540  1.00  0.00            
ATOM    594  N   GLY B  51      54.130  54.210  67.730  1.00  0.00            
ATOM    595  H   GLY B  51      53.430  54.910  67.950  1.00  0.00            
ATOM    596  CA  GLY B  51      55.450  54.270  68.280  1.00  0.00            
ATOM    597  HA1 GLY B  51      55.730  55.270  68.580  1.00  0.00            
ATOM    598  HA2 GLY B  51      56.210  54.030  67.540  1.00  0.00            
ATOM    599  C   GLY B  51      55.650  53.310  69.470  1.00  0.00            
ATOM    600  O   GLY B  51      54.830  52.410  69.680  1.00  0.00            
ATOM    601  N   PRO B  52      56.640  53.590  70.310  1.00  0.00            
ATOM    602  CD  PRO B  52      57.660  54.650  70.100  1.00  0.00            
ATOM    603  HD1 PRO B  52      57.240  55.650  70.090  1.00  0.00            
ATOM    604  HD2 PRO B  52      58.140  54.430  69.140  1.00  0.00            
ATOM    605  CG  PRO B  52      58.680  54.540  71.270  1.00  0.00            
ATOM    606  HG1 PRO B  52      58.360  55.320  71.960  1.00  0.00            
ATOM    607  HG2 PRO B  52      59.670  54.790  70.910  1.00  0.00            
ATOM    608  CB  PRO B  52      58.380  53.220  71.990  1.00  0.00            
ATOM    609  HB1 PRO B  52      58.340  53.340  73.080  1.00  0.00            
ATOM    610  HB2 PRO B  52      59.160  52.500  71.730  1.00  0.00            
ATOM    611  CA  PRO B  52      56.960  52.740  71.460  1.00  0.00            
ATOM    612  HA  PRO B  52      56.930  51.730  71.060  1.00  0.00            
ATOM    613  C   PRO B  52      56.020  52.930  72.590  1.00  0.00            
ATOM    614  O   PRO B  52      55.350  53.950  72.590  1.00  0.00            
ATOM    615  N   PRO B  53      55.850  52.030  73.570  1.00  0.00            
ATOM    616  CD  PRO B  53      56.340  50.700  73.540  1.00  0.00            
ATOM    617  HD1 PRO B  53      57.320  50.730  74.000  1.00  0.00            
ATOM    618  HD2 PRO B  53      56.370  50.380  72.500  1.00  0.00            
ATOM    619  CG  PRO B  53      55.500  49.770  74.430  1.00  0.00            
ATOM    620  HG1 PRO B  53      56.020  49.050  75.060  1.00  0.00            
ATOM    621  HG2 PRO B  53      54.690  49.400  73.810  1.00  0.00            
ATOM    622  CB  PRO B  53      54.920  50.840  75.380  1.00  0.00            
ATOM    623  HB1 PRO B  53      55.600  50.870  76.240  1.00  0.00            
ATOM    624  HB2 PRO B  53      53.920  50.560  75.720  1.00  0.00            
ATOM    625  CA  PRO B  53      54.970  52.200  74.610  1.00  0.00            
ATOM    626  HA  PRO B  53      53.990  52.430  74.180  1.00  0.00            
ATOM    627  C   PRO B  53      55.260  53.310  75.650  1.00  0.00            
ATOM    628  O   PRO B  53      56.440  53.710  75.790  1.00  0.00            
ATOM    629  N   GLY B  54      54.300  53.820  76.430  1.00  0.00            
ATOM    630  H   GLY B  54      53.350  53.590  76.180  1.00  0.00            
ATOM    631  CA  GLY B  54      54.500  54.720  77.550  1.00  0.00            
ATOM    632  HA1 GLY B  54      53.550  55.100  77.930  1.00  0.00            
ATOM    633  HA2 GLY B  54      55.040  55.610  77.250  1.00  0.00            
ATOM    634  C   GLY B  54      55.030  54.190  78.890  1.00  0.00            
ATOM    635  O   GLY B  54      55.130  52.920  79.080  1.00  0.00            
ATOM    636  N   PRO B  55      55.350  55.060  79.860  1.00  0.00            
ATOM    637  CD  PRO B  55      55.300  56.500  79.640  1.00  0.00            
ATOM    638  HD1 PRO B  55      54.400  56.940  79.230  1.00  0.00            
ATOM    639  HD2 PRO B  55      56.220  56.810  79.140  1.00  0.00            
ATOM    640  CG  PRO B  55      55.410  57.080  81.040  1.00  0.00            
ATOM    641  HG1 PRO B  55      54.430  57.260  81.470  1.00  0.00            
ATOM    642  HG2 PRO B  55      55.900  58.050  80.960  1.00  0.00            
ATOM    643  CB  PRO B  55      56.080  55.970  81.870  1.00  0.00            
ATOM    644  HB1 PRO B  55      55.910  56.030  82.950  1.00  0.00            
ATOM    645  HB2 PRO B  55      57.140  55.930  81.660  1.00  0.00            
ATOM    646  CA  PRO B  55      55.580  54.690  81.240  1.00  0.00            
ATOM    647  HA  PRO B  55      56.430  54.010  81.240  1.00  0.00            
ATOM    648  C   PRO B  55      54.360  54.230  82.020  1.00  0.00            
ATOM    649  O   PRO B  55      53.250  54.710  81.710  1.00  0.00            
ATOM    650  N   PRO B  56      54.370  53.380  83.090  1.00  0.00            
ATOM    651  CD  PRO B  56      55.520  52.590  83.420  1.00  0.00            
ATOM    652  HD1 PRO B  56      56.340  53.170  83.850  1.00  0.00            
ATOM    653  HD2 PRO B  56      55.870  52.110  82.510  1.00  0.00            
ATOM    654  CG  PRO B  56      54.940  51.590  84.400  1.00  0.00            
ATOM    655  HG1 PRO B  56      55.680  51.120  85.040  1.00  0.00            
ATOM    656  HG2 PRO B  56      54.390  50.800  83.880  1.00  0.00            
ATOM    657  CB  PRO B  56      53.970  52.360  85.230  1.00  0.00            
ATOM    658  HB1 PRO B  56      54.490  53.050  85.900  1.00  0.00            
ATOM    659  HB2 PRO B  56      53.250  51.760  85.780  1.00  0.00            
ATOM    660  CA  PRO B  56      53.310  53.240  84.120  1.00  0.00            
ATOM    661  HA  PRO B  56      52.510  52.640  83.680  1.00  0.00            
ATOM    662  C   PRO B  56      52.850  54.620  84.690  1.00  0.00            
ATOM    663  O   PRO B  56      53.630  55.510  84.770  1.00  0.00            
ATOM    664  N   GLY B  57      51.680  54.730  85.330  1.00  0.00            
ATOM    665  H   GLY B  57      51.100  53.900  85.270  1.00  0.00            
ATOM    666  CA  GLY B  57      51.120  55.940  85.970  1.00  0.00            
ATOM    667  HA1 GLY B  57      50.080  55.730  86.230  1.00  0.00            
ATOM    668  HA2 GLY B  57      50.970  56.790  85.310  1.00  0.00            
ATOM    669  C   GLY B  57      51.730  56.540  87.220  1.00  0.00            
ATOM    670  O   GLY B  57      52.780  56.020  87.730  1.00  0.00            
ATOM    671  N   PRO B  58      51.180  57.720  87.530  1.00  0.00            
ATOM    672  CD  PRO B  58      50.060  58.480  86.890  1.00  0.00            
ATOM    673  HD1 PRO B  58      49.210  57.810  86.750  1.00  0.00            
ATOM    674  HD2 PRO B  58      50.530  58.930  86.020  1.00  0.00            
ATOM    675  CG  PRO B  58      49.700  59.580  87.920  1.00  0.00            
ATOM    676  HG1 PRO B  58      49.050  59.190  88.700  1.00  0.00            
ATOM    677  HG2 PRO B  58      49.200  60.420  87.430  1.00  0.00            
ATOM    678  CB  PRO B  58      51.070  59.880  88.460  1.00  0.00            
ATOM    679  HB1 PRO B  58      51.010  60.360  89.430  1.00  0.00            
ATOM    680  HB2 PRO B  58      51.480  60.530  87.680  1.00  0.00            
ATOM    681  CA  PRO B  58      51.780  58.540  88.550  1.00  0.00            
ATOM    682  HA  PRO B  58      52.850  58.700  88.410  1.00  0.00            
ATOM    683  C   PRO B  58      51.560  57.910  89.990  1.00  0.00            
ATOM    684  O   PRO B  58      50.700  57.040  90.150  1.00  0.00            
ATOM    685  N   PRO B  59      52.370  58.260  91.020  1.00  0.00            
ATOM    686  CD  PRO B  59      53.520  59.130  90.990  1.00  0.00            
ATOM    687  HD1 PRO B  59      53.400  60.020  90.380  1.00  0.00            
ATOM    688  HD2 PRO B  59      54.370  58.540  90.630  1.00  0.00            
ATOM    689  CG  PRO B  59      53.750  59.650  92.440  1.00  0.00            
ATOM    690  HG1 PRO B  59      52.990  60.400  92.660  1.00  0.00            
ATOM    691  HG2 PRO B  59      54.770  59.970  92.640  1.00  0.00            
ATOM    692  CB  PRO B  59      53.340  58.420  93.210  1.00  0.00            
ATOM    693  HB1 PRO B  59      53.090  58.750  94.220  1.00  0.00            
ATOM    694  HB2 PRO B  59      54.160  57.710  93.150  1.00  0.00            
ATOM    695  CA  PRO B  59      52.160  57.830  92.430  1.00  0.00            
ATOM    696  HA  PRO B  59      52.140  56.740  92.440  1.00  0.00            
ATOM    697  C   PRO B  59      50.750  58.330  92.960  1.00  0.00            
ATOM    698  O   PRO B  59      50.200  59.350  92.510  1.00  0.00            
ATOM    699  N   GLY B  60      50.130  57.570  93.830  1.00  0.00            
ATOM    700  H   GLY B  60      50.480  56.630  93.980  1.00  0.00            
ATOM    701  CA  GLY B  60      48.750  57.880  94.260  1.00  0.00            
ATOM    702  HA1 GLY B  60      48.080  57.020  94.250  1.00  0.00            
ATOM    703  HA2 GLY B  60      48.330  58.520  93.480  1.00  0.00            
ATOM    704  C   GLY B  60      48.600  58.550  95.620  1.00  0.00            
ATOM    705  OC1 GLY B  60      49.660  58.820  96.220  1.00  0.00            
ATOM    706  OC2 GLY B  60      47.510  58.900  96.030  1.00  0.00            
ATOM    707  N   PRO C  61      51.210  52.750  13.180  1.00  0.00            
ATOM    708  H1  PRO C  61      52.070  52.240  13.070  1.00  0.00            
ATOM    709  H2  PRO C  61      51.090  53.430  12.430  1.00  0.00            
ATOM    710  CD  PRO C  61      50.100  51.740  13.200  1.00  0.00            
ATOM    711  HD1 PRO C  61      50.330  50.830  13.740  1.00  0.00            
ATOM    712  HD2 PRO C  61      49.740  51.520  12.200  1.00  0.00            
ATOM    713  CG  PRO C  61      48.950  52.410  13.930  1.00  0.00            
ATOM    714  HG1 PRO C  61      48.140  51.710  14.140  1.00  0.00            
ATOM    715  HG2 PRO C  61      48.550  53.280  13.420  1.00  0.00            
ATOM    716  CB  PRO C  61      49.850  52.860  15.140  1.00  0.00            
ATOM    717  HB1 PRO C  61      50.100  52.040  15.820  1.00  0.00            
ATOM    718  HB2 PRO C  61      49.320  53.600  15.750  1.00  0.00            
ATOM    719  CA  PRO C  61      51.100  53.440  14.470  1.00  0.00            
ATOM    720  HA  PRO C  61      51.090  54.510  14.260  1.00  0.00            
ATOM    721  C   PRO C  61      52.290  53.130  15.380  1.00  0.00            
ATOM    722  O   PRO C  61      52.750  51.980  15.390  1.00  0.00            
ATOM    723  N   PRO C  62      52.690  54.060  16.230  1.00  0.00            
ATOM    724  CD  PRO C  62      52.020  55.400  16.390  1.00  0.00            
ATOM    725  HD1 PRO C  62      51.140  55.370  17.040  1.00  0.00            
ATOM    726  HD2 PRO C  62      51.780  55.800  15.410  1.00  0.00            
ATOM    727  CG  PRO C  62      53.190  56.150  16.950  1.00  0.00            
ATOM    728  HG1 PRO C  62      52.840  57.110  17.330  1.00  0.00            
ATOM    729  HG2 PRO C  62      53.880  56.320  16.120  1.00  0.00            
ATOM    730  CB  PRO C  62      53.740  55.180  17.980  1.00  0.00            
ATOM    731  HB1 PRO C  62      53.070  55.100  18.830  1.00  0.00            
ATOM    732  HB2 PRO C  62      54.760  55.290  18.350  1.00  0.00            
ATOM    733  CA  PRO C  62      53.600  53.830  17.320  1.00  0.00            
ATOM    734  HA  PRO C  62      54.580  53.570  16.920  1.00  0.00            
ATOM    735  C   PRO C  62      53.150  52.840  18.400  1.00  0.00            
ATOM    736  O   PRO C  62      52.080  52.170  18.290  1.00  0.00            
ATOM    737  N   GLY C  63      54.110  52.490  19.270  1.00  0.00            
ATOM    738  H   GLY C  63      55.040  52.870  19.180  1.00  0.00            
ATOM    739  CA  GLY C  63      53.900  51.370  20.160  1.00  0.00            
ATOM    740  HA1 GLY C  63      54.890  51.150  20.580  1.00  0.00            
ATOM    741  HA2 GLY C  63      53.580  50.480  19.610  1.00  0.00            
ATOM    742  C   GLY C  63      52.880  51.590  21.320  1.00  0.00            
ATOM    743  O   GLY C  63      52.260  52.580  21.440  1.00  0.00            
ATOM    744  N   PRO C  64      52.770  50.500  22.120  1.00  0.00            
ATOM    745  CD  PRO C  64      53.250  49.180  21.850  1.00  0.00            
ATOM    746  HD1 PRO C  64      54.340  49.180  21.750  1.00  0.00            
ATOM    747  HD2 PRO C  64      52.710  48.790  20.980  1.00  0.00            
ATOM    748  CG  PRO C  64      52.960  48.430  23.110  1.00  0.00            
ATOM    749  HG1 PRO C  64      53.770  48.730  23.770  1.00  0.00            
ATOM    750  HG2 PRO C  64      52.950  47.350  23.000  1.00  0.00            
ATOM    751  CB  PRO C  64      51.660  49.050  23.640  1.00  0.00            
ATOM    752  HB1 PRO C  64      51.730  48.960  24.730  1.00  0.00            
ATOM    753  HB2 PRO C  64      50.870  48.540  23.090  1.00  0.00            
ATOM    754  CA  PRO C  64      51.950  50.510  23.320  1.00  0.00            
ATOM    755  HA  PRO C  64      50.990  50.950  23.050  1.00  0.00            
ATOM    756  C   PRO C  64      52.570  51.280  24.420  1.00  0.00            
ATOM    757  O   PRO C  64      53.820  51.420  24.430  1.00  0.00            
ATOM    758  N   PRO C  65      51.810  51.620  25.480  1.00  0.00            
ATOM    759  CD  PRO C  65      50.430  51.360  25.700  1.00  0.00            
ATOM    760  HD1 PRO C  65      50.390  50.490  26.370  1.00  0.00            
ATOM    761  HD2 PRO C  65      49.830  51.250  24.800  1.00  0.00            
ATOM    762  CG  PRO C  65      49.940  52.560  26.650  1.00  0.00            
ATOM    763  HG1 PRO C  65      48.950  52.390  27.060  1.00  0.00            
ATOM    764  HG2 PRO C  65      49.910  53.450  26.020  1.00  0.00            
ATOM    765  CB  PRO C  65      51.060  52.810  27.640  1.00  0.00            
ATOM    766  HB1 PRO C  65      51.040  52.170  28.520  1.00  0.00            
ATOM    767  HB2 PRO C  65      51.090  53.840  27.990  1.00  0.00            
ATOM    768  CA  PRO C  65      52.260  52.460  26.660  1.00  0.00            
ATOM    769  HA  PRO C  65      52.730  53.370  26.290  1.00  0.00            
ATOM    770  C   PRO C  65      53.420  51.800  27.480  1.00  0.00            
ATOM    771  O   PRO C  65      53.310  50.640  27.800  1.00  0.00            
ATOM    772  N   GLY C  66      54.440  52.520  27.890  1.00  0.00            
ATOM    773  H   GLY C  66      54.480  53.470  27.550  1.00  0.00            
ATOM    774  CA  GLY C  66      55.650  52.040  28.550  1.00  0.00            
ATOM    775  HA1 GLY C  66      56.350  52.860  28.380  1.00  0.00            
ATOM    776  HA2 GLY C  66      55.880  51.130  28.000  1.00  0.00            
ATOM    777  C   GLY C  66      55.540  51.600  30.030  1.00  0.00            
ATOM    778  O   GLY C  66      54.460  51.730  30.600  1.00  0.00            
ATOM    779  N   PRO C  67      56.620  51.150  30.710  1.00  0.00            
ATOM    780  CD  PRO C  67      57.850  50.770  30.060  1.00  0.00            
ATOM    781  HD1 PRO C  67      58.400  51.700  29.950  1.00  0.00            
ATOM    782  HD2 PRO C  67      57.720  50.270  29.100  1.00  0.00            
ATOM    783  CG  PRO C  67      58.540  49.900  31.170  1.00  0.00            
ATOM    784  HG1 PRO C  67      59.600  50.110  31.020  1.00  0.00            
ATOM    785  HG2 PRO C  67      58.390  48.830  31.030  1.00  0.00            
ATOM    786  CB  PRO C  67      58.060  50.250  32.600  1.00  0.00            
ATOM    787  HB1 PRO C  67      58.590  51.120  32.990  1.00  0.00            
ATOM    788  HB2 PRO C  67      58.000  49.360  33.220  1.00  0.00            
ATOM    789  CA  PRO C  67      56.600  50.710  32.160  1.00  0.00            
ATOM    790  HA  PRO C  67      55.960  49.830  32.220  1.00  0.00            
ATOM    791  C   PRO C  67      56.050  51.770  33.080  1.00  0.00            
ATOM    792  O   PRO C  67      56.590  52.890  33.120  1.00  0.00            
ATOM    793  N   PRO C  68      55.130  51.360  33.980  1.00  0.00            
ATOM    794  CD  PRO C  68      54.190  50.220  33.920  1.00  0.00            
ATOM    795  HD1 PRO C  68      54.700  49.300  34.190  1.00  0.00            
ATOM    796  HD2 PRO C  68      53.780  50.080  32.920  1.00  0.00            
ATOM    797  CG  PRO C  68      53.070  50.660  34.940  1.00  0.00            
ATOM    798  HG1 PRO C  68      52.680  49.760  35.410  1.00  0.00            
ATOM    799  HG2 PRO C  68      52.340  51.220  34.350  1.00  0.00            
ATOM    800  CB  PRO C  68      53.770  51.460  35.980  1.00  0.00            
ATOM    801  HB1 PRO C  68      54.310  50.780  36.640  1.00  0.00            
ATOM    802  HB2 PRO C  68      53.070  52.150  36.450  1.00  0.00            
ATOM    803  CA  PRO C  68      54.860  52.170  35.110  1.00  0.00            
ATOM    804  HA  PRO C  68      54.370  53.040  34.670  1.00  0.00            
ATOM    805  C   PRO C  68      56.100  52.440  35.950  1.00  0.00            
ATOM    806  O   PRO C  68      56.830  51.500  36.230  1.00  0.00            
ATOM    807  N   GLY C  69      56.310  53.690  36.340  1.00  0.00            
ATOM    808  H   GLY C  69      55.650  54.370  36.000  1.00  0.00            
ATOM    809  CA  GLY C  69      57.650  54.190  36.750  1.00  0.00            
ATOM    810  HA1 GLY C  69      57.490  55.250  36.930  1.00  0.00            
ATOM    811  HA2 GLY C  69      58.320  53.990  35.910  1.00  0.00            
ATOM    812  C   GLY C  69      58.240  53.770  38.040  1.00  0.00            
ATOM    813  O   GLY C  69      57.700  52.870  38.720  1.00  0.00            
ATOM    814  N   PRO C  70      59.430  54.370  38.460  1.00  0.00            
ATOM    815  CD  PRO C  70      60.260  55.300  37.690  1.00  0.00            
ATOM    816  HD1 PRO C  70      60.050  56.360  37.840  1.00  0.00            
ATOM    817  HD2 PRO C  70      60.330  55.160  36.620  1.00  0.00            
ATOM    818  CG  PRO C  70      61.620  54.990  38.240  1.00  0.00            
ATOM    819  HG1 PRO C  70      62.380  55.720  37.950  1.00  0.00            
ATOM    820  HG2 PRO C  70      61.910  54.080  37.720  1.00  0.00            
ATOM    821  CB  PRO C  70      61.450  54.850  39.740  1.00  0.00            
ATOM    822  HB1 PRO C  70      61.270  55.800  40.240  1.00  0.00            
ATOM    823  HB2 PRO C  70      62.290  54.330  40.190  1.00  0.00            
ATOM    824  CA  PRO C  70      60.170  53.940  39.660  1.00  0.00            
ATOM    825  HA  PRO C  70      60.540  52.930  39.550  1.00  0.00            
ATOM    826  C   PRO C  70      59.320  54.140  40.970  1.00  0.00            
ATOM    827  O   PRO C  70      58.560  55.080  41.070  1.00  0.00            
ATOM    828  N   PRO C  71      59.480  53.200  41.950  1.00  0.00            
ATOM    829  CD  PRO C  71      60.130  51.850  41.840  1.00  0.00            
ATOM    830  HD1 PRO C  71      61.220  51.860  41.920  1.00  0.00            
ATOM    831  HD2 PRO C  71      59.910  51.460  40.850  1.00  0.00            
ATOM    832  CG  PRO C  71      59.470  50.970  42.880  1.00  0.00            
ATOM    833  HG1 PRO C  71      60.080  50.100  43.130  1.00  0.00            
ATOM    834  HG2 PRO C  71      58.550  50.640  42.410  1.00  0.00            
ATOM    835  CB  PRO C  71      59.240  52.000  43.980  1.00  0.00            
ATOM    836  HB1 PRO C  71      60.170  52.310  44.450  1.00  0.00            
ATOM    837  HB2 PRO C  71      58.460  51.610  44.640  1.00  0.00            
ATOM    838  CA  PRO C  71      58.760  53.270  43.210  1.00  0.00            
ATOM    839  HA  PRO C  71      57.680  53.230  43.100  1.00  0.00            
ATOM    840  C   PRO C  71      59.100  54.540  43.990  1.00  0.00            
ATOM    841  O   PRO C  71      60.250  55.050  44.000  1.00  0.00            
ATOM    842  N   GLY C  72      58.020  55.050  44.640  1.00  0.00            
ATOM    843  H   GLY C  72      57.130  54.570  44.620  1.00  0.00            
ATOM    844  CA  GLY C  72      57.990  56.330  45.320  1.00  0.00            
ATOM    845  HA1 GLY C  72      56.940  56.630  45.400  1.00  0.00            
ATOM    846  HA2 GLY C  72      58.320  57.100  44.620  1.00  0.00            
ATOM    847  C   GLY C  72      58.740  56.470  46.720  1.00  0.00            
ATOM    848  O   GLY C  72      59.370  55.520  47.210  1.00  0.00            
ATOM    849  N   PRO C  73      58.680  57.680  47.320  1.00  0.00            
ATOM    850  CD  PRO C  73      58.340  58.930  46.560  1.00  0.00            
ATOM    851  HD1 PRO C  73      57.270  59.140  46.550  1.00  0.00            
ATOM    852  HD2 PRO C  73      58.730  58.980  45.540  1.00  0.00            
ATOM    853  CG  PRO C  73      59.150  59.970  47.280  1.00  0.00            
ATOM    854  HG1 PRO C  73      58.650  60.930  47.360  1.00  0.00            
ATOM    855  HG2 PRO C  73      60.120  60.070  46.800  1.00  0.00            
ATOM    856  CB  PRO C  73      59.270  59.370  48.660  1.00  0.00            
ATOM    857  HB1 PRO C  73      58.360  59.710  49.170  1.00  0.00            
ATOM    858  HB2 PRO C  73      60.060  59.860  49.230  1.00  0.00            
ATOM    859  CA  PRO C  73      59.360  57.870  48.560  1.00  0.00            
ATOM    860  HA  PRO C  73      60.400  57.560  48.550  1.00  0.00            
ATOM    861  C   PRO C  73      58.760  57.270  49.890  1.00  0.00            
ATOM    862  O   PRO C  73      57.520  57.280  49.910  1.00  0.00            
ATOM    863  N   PRO C  74      59.600  57.000  50.880  1.00  0.00            
ATOM    864  CD  PRO C  74      61.030  56.860  51.030  1.00  0.00            
ATOM    865  HD1 PRO C  74      61.350  57.800  51.480  1.00  0.00            
ATOM    866  HD2 PRO C  74      61.530  56.630  50.090  1.00  0.00            
ATOM    867  CG  PRO C  74      61.310  55.740  52.030  1.00  0.00            
ATOM    868  HG1 PRO C  74      62.260  55.840  52.550  1.00  0.00            
ATOM    869  HG2 PRO C  74      61.130  54.810  51.480  1.00  0.00            
ATOM    870  CB  PRO C  74      60.180  56.080  52.970  1.00  0.00            
ATOM    871  HB1 PRO C  74      60.430  56.740  53.800  1.00  0.00            
ATOM    872  HB2 PRO C  74      59.910  55.200  53.550  1.00  0.00            
ATOM    873  CA  PRO C  74      59.040  56.550  52.130  1.00  0.00            
ATOM    874  HA  PRO C  74      58.280  55.790  51.940  1.00  0.00            
ATOM    875  C   PRO C  74      58.260  57.570  52.860  1.00  0.00            
ATOM    876  O   PRO C  74      58.750  58.710  52.920  1.00  0.00            
ATOM    877  N   GLY C  75      57.150  57.290  53.560  1.00  0.00            
ATOM    878  H   GLY C  75      56.890  56.310  53.560  1.00  0.00            
ATOM    879  CA  GLY C  75      56.210  58.270  54.190  1.00  0.00            
ATOM    880  HA1 GLY C  75      55.270  57.730  54.300  1.00  0.00            
ATOM    881  HA2 GLY C  75      55.900  59.040  53.480  1.00  0.00            
ATOM    882  C   GLY C  75      56.570  58.940  55.550  1.00  0.00            
ATOM    883  O   GLY C  75      57.680  58.760  56.040  1.00  0.00            
ATOM    884  N   PRO C  76      55.700  59.730  56.220  1.00  0.00            
ATOM    885  CD  PRO C  76      54.540  60.400  55.650  1.00  0.00            
ATOM    886  HD1 PRO C  76      53.630  59.900  55.960  1.00  0.00            
ATOM    887  HD2 PRO C  76      54.490  60.390  54.560  1.00  0.00            
ATOM    888  CG  PRO C  76      54.470  61.800  56.190  1.00  0.00            
ATOM    889  HG1 PRO C  76      53.460  62.220  56.200  1.00  0.00            
ATOM    890  HG2 PRO C  76      55.170  62.470  55.700  1.00  0.00            
ATOM    891  CB  PRO C  76      54.980  61.620  57.610  1.00  0.00            
ATOM    892  HB1 PRO C  76      54.150  61.570  58.320  1.00  0.00            
ATOM    893  HB2 PRO C  76      55.560  62.470  57.960  1.00  0.00            
ATOM    894  CA  PRO C  76      55.910  60.360  57.540  1.00  0.00            
ATOM    895  HA  PRO C  76      56.970  60.640  57.490  1.00  0.00            
ATOM    896  C   PRO C  76      55.810  59.450  58.760  1.00  0.00            
ATOM    897  O   PRO C  76      55.280  58.300  58.650  1.00  0.00            
ATOM    898  N   PRO C  77      56.260  59.860  59.970  1.00  0.00            
ATOM    899  CD  PRO C  77      56.940  61.100  60.270  1.00  0.00            
ATOM    900  HD1 PRO C  77      56.230  61.870  60.600  1.00  0.00            
ATOM    901  HD2 PRO C  77      57.550  61.460  59.440  1.00  0.00            
ATOM    902  CG  PRO C  77      57.920  60.750  61.370  1.00  0.00            
ATOM    903  HG1 PRO C  77      58.320  61.610  61.890  1.00  0.00            
ATOM    904  HG2 PRO C  77      58.810  60.290  60.940  1.00  0.00            
ATOM    905  CB  PRO C  77      57.130  59.780  62.290  1.00  0.00            
ATOM    906  HB1 PRO C  77      56.550  60.350  63.010  1.00  0.00            
ATOM    907  HB2 PRO C  77      57.700  59.050  62.860  1.00  0.00            
ATOM    908  CA  PRO C  77      56.170  59.100  61.200  1.00  0.00            
ATOM    909  HA  PRO C  77      56.510  58.080  61.020  1.00  0.00            
ATOM    910  C   PRO C  77      54.670  58.930  61.670  1.00  0.00            
ATOM    911  O   PRO C  77      53.820  59.800  61.370  1.00  0.00            
ATOM    912  N   GLY C  78      54.350  57.780  62.310  1.00  0.00            
ATOM    913  H   GLY C  78      55.090  57.130  62.530  1.00  0.00            
ATOM    914  CA  GLY C  78      53.040  57.340  62.720  1.00  0.00            
ATOM    915  HA1 GLY C  78      53.070  56.300  63.050  1.00  0.00            
ATOM    916  HA2 GLY C  78      52.350  57.460  61.890  1.00  0.00            
ATOM    917  C   GLY C  78      52.340  58.080  63.880  1.00  0.00            
ATOM    918  O   GLY C  78      52.880  59.040  64.410  1.00  0.00            
ATOM    919  N   PRO C  79      51.130  57.620  64.370  1.00  0.00            
ATOM    920  CD  PRO C  79      50.440  56.500  63.790  1.00  0.00            
ATOM    921  HD1 PRO C  79      51.080  55.620  63.750  1.00  0.00            
ATOM    922  HD2 PRO C  79      49.990  56.580  62.810  1.00  0.00            
ATOM    923  CG  PRO C  79      49.410  56.100  64.800  1.00  0.00            
ATOM    924  HG1 PRO C  79      49.890  55.560  65.620  1.00  0.00            
ATOM    925  HG2 PRO C  79      48.600  55.550  64.310  1.00  0.00            
ATOM    926  CB  PRO C  79      49.010  57.470  65.360  1.00  0.00            
ATOM    927  HB1 PRO C  79      48.410  57.430  66.270  1.00  0.00            
ATOM    928  HB2 PRO C  79      48.490  58.010  64.570  1.00  0.00            
ATOM    929  CA  PRO C  79      50.410  58.080  65.560  1.00  0.00            
ATOM    930  HA  PRO C  79      50.280  59.160  65.510  1.00  0.00            
ATOM    931  C   PRO C  79      51.200  57.650  66.910  1.00  0.00            
ATOM    932  O   PRO C  79      52.110  56.790  66.960  1.00  0.00            
ATOM    933  N   PRO C  80      50.830  58.200  68.090  1.00  0.00            
ATOM    934  CD  PRO C  80      50.040  59.380  68.280  1.00  0.00            
ATOM    935  HD1 PRO C  80      49.030  58.980  68.170  1.00  0.00            
ATOM    936  HD2 PRO C  80      50.230  60.150  67.540  1.00  0.00            
ATOM    937  CG  PRO C  80      50.370  59.940  69.690  1.00  0.00            
ATOM    938  HG1 PRO C  80      49.600  60.470  70.250  1.00  0.00            
ATOM    939  HG2 PRO C  80      51.290  60.510  69.580  1.00  0.00            
ATOM    940  CB  PRO C  80      50.620  58.660  70.460  1.00  0.00            
ATOM    941  HB1 PRO C  80      49.670  58.220  70.760  1.00  0.00            
ATOM    942  HB2 PRO C  80      51.300  58.770  71.300  1.00  0.00            
ATOM    943  CA  PRO C  80      51.360  57.840  69.390  1.00  0.00            
ATOM    944  HA  PRO C  80      52.400  58.120  69.510  1.00  0.00            
ATOM    945  C   PRO C  80      51.280  56.330  69.760  1.00  0.00            
ATOM    946  O   PRO C  80      50.290  55.660  69.480  1.00  0.00            
ATOM    947  N   GLY C  81      52.240  55.790  70.580  1.00  0.00            
ATOM    948  H   GLY C  81      53.160  56.190  70.710  1.00  0.00            
ATOM    949  CA  GLY C  81      52.250  54.300  70.760  1.00  0.00            
ATOM    950  HA1 GLY C  81      53.210  53.870  71.030  1.00  0.00            
ATOM    951  HA2 GLY C  81      51.790  53.990  69.820  1.00  0.00            
ATOM    952  C   GLY C  81      51.320  53.840  71.880  1.00  0.00            
ATOM    953  O   GLY C  81      50.360  54.490  72.280  1.00  0.00            
ATOM    954  N   PRO C  82      51.480  52.650  72.320  1.00  0.00            
ATOM    955  CD  PRO C  82      52.340  51.690  71.670  1.00  0.00            
ATOM    956  HD1 PRO C  82      53.300  51.920  72.140  1.00  0.00            
ATOM    957  HD2 PRO C  82      52.370  51.850  70.590  1.00  0.00            
ATOM    958  CG  PRO C  82      51.740  50.310  72.040  1.00  0.00            
ATOM    959  HG1 PRO C  82      52.560  49.590  72.000  1.00  0.00            
ATOM    960  HG2 PRO C  82      51.020  50.040  71.270  1.00  0.00            
ATOM    961  CB  PRO C  82      51.120  50.510  73.450  1.00  0.00            
ATOM    962  HB1 PRO C  82      51.850  50.340  74.250  1.00  0.00            
ATOM    963  HB2 PRO C  82      50.150  50.030  73.530  1.00  0.00            
ATOM    964  CA  PRO C  82      50.680  52.040  73.390  1.00  0.00            
ATOM    965  HA  PRO C  82      49.680  52.140  72.970  1.00  0.00            
ATOM    966  C   PRO C  82      50.780  52.790  74.740  1.00  0.00            
ATOM    967  O   PRO C  82      51.850  53.040  75.240  1.00  0.00            
ATOM    968  N   PRO C  83      49.680  53.190  75.420  1.00  0.00            
ATOM    969  CD  PRO C  83      48.350  53.120  74.860  1.00  0.00            
ATOM    970  HD1 PRO C  83      47.890  52.150  75.050  1.00  0.00            
ATOM    971  HD2 PRO C  83      48.420  53.370  73.810  1.00  0.00            
ATOM    972  CG  PRO C  83      47.600  54.260  75.510  1.00  0.00            
ATOM    973  HG1 PRO C  83      46.550  53.990  75.400  1.00  0.00            
ATOM    974  HG2 PRO C  83      47.830  55.170  74.960  1.00  0.00            
ATOM    975  CB  PRO C  83      48.130  54.080  76.920  1.00  0.00            
ATOM    976  HB1 PRO C  83      47.830  53.140  77.390  1.00  0.00            
ATOM    977  HB2 PRO C  83      48.050  54.980  77.520  1.00  0.00            
ATOM    978  CA  PRO C  83      49.650  53.810  76.730  1.00  0.00            
ATOM    979  HA  PRO C  83      50.310  54.680  76.700  1.00  0.00            
ATOM    980  C   PRO C  83      50.200  52.860  77.810  1.00  0.00            
ATOM    981  O   PRO C  83      50.160  51.660  77.560  1.00  0.00            
ATOM    982  N   GLY C  84      50.870  53.380  78.860  1.00  0.00            
ATOM    983  H   GLY C  84      51.160  54.340  78.840  1.00  0.00            
ATOM    984  CA  GLY C  84      51.430  52.510  79.900  1.00  0.00            
ATOM    985  HA1 GLY C  84      52.280  53.000  80.370  1.00  0.00            
ATOM    986  HA2 GLY C  84      51.950  51.720  79.360  1.00  0.00            
ATOM    987  C   GLY C  84      50.470  51.880  80.930  1.00  0.00            
ATOM    988  O   GLY C  84      49.290  52.320  81.100  1.00  0.00            
ATOM    989  N   PRO C  85      50.990  50.980  81.820  1.00  0.00            
ATOM    990  CD  PRO C  85      52.330  50.450  81.670  1.00  0.00            
ATOM    991  HD1 PRO C  85      53.040  50.970  82.300  1.00  0.00            
ATOM    992  HD2 PRO C  85      52.620  50.360  80.620  1.00  0.00            
ATOM    993  CG  PRO C  85      52.190  49.070  82.230  1.00  0.00            
ATOM    994  HG1 PRO C  85      53.190  48.680  82.430  1.00  0.00            
ATOM    995  HG2 PRO C  85      51.730  48.460  81.450  1.00  0.00            
ATOM    996  CB  PRO C  85      51.200  49.350  83.370  1.00  0.00            
ATOM    997  HB1 PRO C  85      51.730  49.820  84.200  1.00  0.00            
ATOM    998  HB2 PRO C  85      50.860  48.400  83.780  1.00  0.00            
ATOM    999  CA  PRO C  85      50.240  50.340  82.850  1.00  0.00            
ATOM   1000  HA  PRO C  85      49.430  49.800  82.340  1.00  0.00            
ATOM   1001  C   PRO C  85      49.760  51.240  83.960  1.00  0.00            
ATOM   1002  O   PRO C  85      50.360  52.240  84.290  1.00  0.00            
ATOM   1003  N   PRO C  86      48.750  50.820  84.770  1.00  0.00            
ATOM   1004  CD  PRO C  86      48.050  49.560  84.680  1.00  0.00            
ATOM   1005  HD1 PRO C  86      48.810  48.780  84.720  1.00  0.00            
ATOM   1006  HD2 PRO C  86      47.480  49.500  83.750  1.00  0.00            
ATOM   1007  CG  PRO C  86      47.120  49.450  85.930  1.00  0.00            
ATOM   1008  HG1 PRO C  86      47.580  48.800  86.670  1.00  0.00            
ATOM   1009  HG2 PRO C  86      46.150  49.050  85.620  1.00  0.00            
ATOM   1010  CB  PRO C  86      47.150  50.920  86.400  1.00  0.00            
ATOM   1011  HB1 PRO C  86      47.270  51.050  87.480  1.00  0.00            
ATOM   1012  HB2 PRO C  86      46.320  51.520  86.040  1.00  0.00            
ATOM   1013  CA  PRO C  86      48.430  51.580  85.930  1.00  0.00            
ATOM   1014  HA  PRO C  86      48.180  52.590  85.600  1.00  0.00            
ATOM   1015  C   PRO C  86      49.550  51.560  86.960  1.00  0.00            
ATOM   1016  O   PRO C  86      50.170  50.540  87.210  1.00  0.00            
ATOM   1017  N   GLY C  87      49.580  52.720  87.600  1.00  0.00            
ATOM   1018  H   GLY C  87      49.020  53.430  87.150  1.00  0.00            
ATOM   1019  CA  GLY C  87      50.640  53.060  88.550  1.00  0.00            
ATOM   1020  HA1 GLY C  87      50.690  54.150  88.600  1.00  0.00            
ATOM   1021  HA2 GLY C  87      51.540  52.820  87.980  1.00  0.00            
ATOM   1022  C   GLY C  87      50.680  52.470  89.930  1.00  0.00            
ATOM   1023  O   GLY C  87      49.680  51.950  90.370  1.00  0.00            
ATOM   1024  N   PRO C  88      51.880  52.520  90.660  1.00  0.00            
ATOM   1025  CD  PRO C  88      53.090  53.310  90.260  1.00  0.00            
ATOM   1026  HD1 PRO C  88      52.850  54.300  89.880  1.00  0.00            
ATOM   1027  HD2 PRO C  88      53.690  52.730  89.560  1.00  0.00            
ATOM   1028  CG  PRO C  88      53.840  53.440  91.610  1.00  0.00            
ATOM   1029  HG1 PRO C  88      53.360  54.270  92.140  1.00  0.00            
ATOM   1030  HG2 PRO C  88      54.900  53.650  91.490  1.00  0.00            
ATOM   1031  CB  PRO C  88      53.460  52.130  92.320  1.00  0.00            
ATOM   1032  HB1 PRO C  88      53.620  52.330  93.380  1.00  0.00            
ATOM   1033  HB2 PRO C  88      54.180  51.420  91.930  1.00  0.00            
ATOM   1034  CA  PRO C  88      51.990  51.920  91.900  1.00  0.00            
ATOM   1035  HA  PRO C  88      51.880  50.840  91.800  1.00  0.00            
ATOM   1036  C   PRO C  88      50.960  52.460  92.930  1.00  0.00            
ATOM   1037  O   PRO C  88      50.740  53.710  93.050  1.00  0.00            
ATOM   1038  N   PRO C  89      50.390  51.600  93.830  1.00  0.00            
ATOM   1039  CD  PRO C  89      50.730  50.200  93.930  1.00  0.00            
ATOM   1040  HD1 PRO C  89      51.800  50.040  93.760  1.00  0.00            
ATOM   1041  HD2 PRO C  89      50.250  49.560  93.200  1.00  0.00            
ATOM   1042  CG  PRO C  89      50.370  49.810  95.340  1.00  0.00            
ATOM   1043  HG1 PRO C  89      51.200  50.070  95.990  1.00  0.00            
ATOM   1044  HG2 PRO C  89      50.200  48.730  95.430  1.00  0.00            
ATOM   1045  CB  PRO C  89      49.080  50.670  95.540  1.00  0.00            
ATOM   1046  HB1 PRO C  89      48.730  50.770  96.570  1.00  0.00            
ATOM   1047  HB2 PRO C  89      48.220  50.310  94.970  1.00  0.00            
ATOM   1048  CA  PRO C  89      49.490  52.030  94.920  1.00  0.00            
ATOM   1049  HA  PRO C  89      48.630  52.640  94.630  1.00  0.00            
ATOM   1050  C   PRO C  89      50.220  52.790  96.060  1.00  0.00            
ATOM   1051  O   PRO C  89      51.400  52.680  96.240  1.00  0.00            
ATOM   1052  N   GLY C  90      49.430  53.580  96.820  1.00  0.00            
ATOM   1053  H   GLY C  90      48.460  53.680  96.560  1.00  0.00            
ATOM   1054  CA  GLY C  90      49.850  54.110  98.100  1.00  0.00            
ATOM   1055  HA1 GLY C  90      49.340  55.060  98.200  1.00  0.00            
ATOM   1056  HA2 GLY C  90      50.910  54.370  98.040  1.00  0.00            
ATOM   1057  C   GLY C  90      49.420  53.300  99.360  1.00  0.00            
ATOM   1058  OC1 GLY C  90      48.290  53.450  99.810  1.00  0.00            
ATOM   1059  OC2 GLY C  90      50.290  52.560  99.850  1.00  0.00            
END
