# Supplementary material for: A solution structure analysis reveals a bent collagen triple helix in the complement activation recognition molecule mannan-binding lectin
Source: J Biol Chem. 2022 Dec 15;299(2):102799. doi: 10.1016/j.jbc.2022.102799 (PMC9898670; doi:10.1016/j.jbc.2022.102799)
Supplement: top10-ppg10 [file mmc9.zip › 2-PPG10-unbloc_5761.pdb]

CRYST1  106.929  106.929  106.929  90.00  90.00  90.00 P 1           1
ATOM      1  N   PRO A   1       8.570  53.980  51.720  1.00  0.00            
ATOM      2  H1  PRO A   1       8.890  53.160  52.220  1.00  0.00            
ATOM      3  H2  PRO A   1       8.190  53.680  50.830  1.00  0.00            
ATOM      4  CD  PRO A   1       7.570  54.860  52.400  1.00  0.00            
ATOM      5  HD1 PRO A   1       6.870  54.240  52.950  1.00  0.00            
ATOM      6  HD2 PRO A   1       7.060  55.570  51.750  1.00  0.00            
ATOM      7  CG  PRO A   1       8.310  55.520  53.550  1.00  0.00            
ATOM      8  HG1 PRO A   1       8.420  54.890  54.430  1.00  0.00            
ATOM      9  HG2 PRO A   1       7.750  56.450  53.710  1.00  0.00            
ATOM     10  CB  PRO A   1       9.700  55.800  52.880  1.00  0.00            
ATOM     11  HB1 PRO A   1      10.530  55.690  53.580  1.00  0.00            
ATOM     12  HB2 PRO A   1       9.780  56.830  52.550  1.00  0.00            
ATOM     13  CA  PRO A   1       9.780  54.830  51.660  1.00  0.00            
ATOM     14  HA  PRO A   1       9.660  55.420  50.750  1.00  0.00            
ATOM     15  C   PRO A   1      11.100  54.010  51.510  1.00  0.00            
ATOM     16  O   PRO A   1      11.070  52.820  51.820  1.00  0.00            
ATOM     17  N   PRO A   2      12.280  54.590  51.250  1.00  0.00            
ATOM     18  CD  PRO A   2      12.500  55.980  51.220  1.00  0.00            
ATOM     19  HD1 PRO A   2      11.970  56.410  52.070  1.00  0.00            
ATOM     20  HD2 PRO A   2      12.110  56.420  50.300  1.00  0.00            
ATOM     21  CG  PRO A   2      13.950  56.140  51.410  1.00  0.00            
ATOM     22  HG1 PRO A   2      14.140  56.250  52.480  1.00  0.00            
ATOM     23  HG2 PRO A   2      14.320  57.080  51.010  1.00  0.00            
ATOM     24  CB  PRO A   2      14.520  54.990  50.740  1.00  0.00            
ATOM     25  HB1 PRO A   2      15.550  54.690  50.930  1.00  0.00            
ATOM     26  HB2 PRO A   2      14.420  55.270  49.690  1.00  0.00            
ATOM     27  CA  PRO A   2      13.570  53.890  51.100  1.00  0.00            
ATOM     28  HA  PRO A   2      13.570  53.180  50.270  1.00  0.00            
ATOM     29  C   PRO A   2      14.090  53.250  52.420  1.00  0.00            
ATOM     30  O   PRO A   2      13.730  53.670  53.550  1.00  0.00            
ATOM     31  N   GLY A   3      14.890  52.190  52.360  1.00  0.00            
ATOM     32  H   GLY A   3      15.240  51.940  51.450  1.00  0.00            
ATOM     33  CA  GLY A   3      15.560  51.590  53.550  1.00  0.00            
ATOM     34  HA1 GLY A   3      16.000  50.660  53.190  1.00  0.00            
ATOM     35  HA2 GLY A   3      14.880  51.510  54.400  1.00  0.00            
ATOM     36  C   GLY A   3      16.770  52.500  53.940  1.00  0.00            
ATOM     37  O   GLY A   3      16.810  53.660  53.470  1.00  0.00            
ATOM     38  N   PRO A   4      17.660  51.960  54.830  1.00  0.00            
ATOM     39  CD  PRO A   4      17.640  50.630  55.400  1.00  0.00            
ATOM     40  HD1 PRO A   4      17.440  49.810  54.720  1.00  0.00            
ATOM     41  HD2 PRO A   4      16.910  50.640  56.200  1.00  0.00            
ATOM     42  CG  PRO A   4      19.010  50.490  56.060  1.00  0.00            
ATOM     43  HG1 PRO A   4      19.650  50.060  55.290  1.00  0.00            
ATOM     44  HG2 PRO A   4      18.870  49.790  56.890  1.00  0.00            
ATOM     45  CB  PRO A   4      19.340  51.940  56.480  1.00  0.00            
ATOM     46  HB1 PRO A   4      20.390  52.160  56.700  1.00  0.00            
ATOM     47  HB2 PRO A   4      18.700  52.210  57.320  1.00  0.00            
ATOM     48  CA  PRO A   4      18.860  52.640  55.210  1.00  0.00            
ATOM     49  HA  PRO A   4      18.550  53.670  55.390  1.00  0.00            
ATOM     50  C   PRO A   4      19.940  52.760  54.120  1.00  0.00            
ATOM     51  O   PRO A   4      20.010  51.900  53.250  1.00  0.00            
ATOM     52  N   PRO A   5      20.780  53.770  54.110  1.00  0.00            
ATOM     53  CD  PRO A   5      20.890  54.820  55.160  1.00  0.00            
ATOM     54  HD1 PRO A   5      20.660  54.360  56.130  1.00  0.00            
ATOM     55  HD2 PRO A   5      20.240  55.650  54.880  1.00  0.00            
ATOM     56  CG  PRO A   5      22.310  55.340  55.210  1.00  0.00            
ATOM     57  HG1 PRO A   5      22.920  54.650  55.790  1.00  0.00            
ATOM     58  HG2 PRO A   5      22.280  56.340  55.640  1.00  0.00            
ATOM     59  CB  PRO A   5      22.670  55.260  53.690  1.00  0.00            
ATOM     60  HB1 PRO A   5      23.710  55.310  53.370  1.00  0.00            
ATOM     61  HB2 PRO A   5      22.230  56.150  53.240  1.00  0.00            
ATOM     62  CA  PRO A   5      22.010  53.940  53.250  1.00  0.00            
ATOM     63  HA  PRO A   5      21.620  54.040  52.240  1.00  0.00            
ATOM     64  C   PRO A   5      23.000  52.790  53.230  1.00  0.00            
ATOM     65  O   PRO A   5      22.970  51.890  54.090  1.00  0.00            
ATOM     66  N   GLY A   6      23.770  52.720  52.180  1.00  0.00            
ATOM     67  H   GLY A   6      23.550  53.370  51.440  1.00  0.00            
ATOM     68  CA  GLY A   6      24.560  51.450  51.900  1.00  0.00            
ATOM     69  HA1 GLY A   6      24.870  51.420  50.860  1.00  0.00            
ATOM     70  HA2 GLY A   6      24.020  50.540  52.160  1.00  0.00            
ATOM     71  C   GLY A   6      25.850  51.250  52.700  1.00  0.00            
ATOM     72  O   GLY A   6      26.290  52.100  53.450  1.00  0.00            
ATOM     73  N   PRO A   7      26.540  50.090  52.530  1.00  0.00            
ATOM     74  CD  PRO A   7      26.210  49.000  51.670  1.00  0.00            
ATOM     75  HD1 PRO A   7      26.640  49.150  50.680  1.00  0.00            
ATOM     76  HD2 PRO A   7      25.130  48.910  51.620  1.00  0.00            
ATOM     77  CG  PRO A   7      26.950  47.870  52.410  1.00  0.00            
ATOM     78  HG1 PRO A   7      27.240  47.080  51.710  1.00  0.00            
ATOM     79  HG2 PRO A   7      26.240  47.480  53.130  1.00  0.00            
ATOM     80  CB  PRO A   7      28.230  48.470  53.020  1.00  0.00            
ATOM     81  HB1 PRO A   7      29.030  48.570  52.280  1.00  0.00            
ATOM     82  HB2 PRO A   7      28.540  47.850  53.860  1.00  0.00            
ATOM     83  CA  PRO A   7      27.700  49.870  53.380  1.00  0.00            
ATOM     84  HA  PRO A   7      27.430  49.970  54.440  1.00  0.00            
ATOM     85  C   PRO A   7      28.860  50.870  53.160  1.00  0.00            
ATOM     86  O   PRO A   7      28.860  51.520  52.090  1.00  0.00            
ATOM     87  N   PRO A   8      29.760  51.000  54.120  1.00  0.00            
ATOM     88  CD  PRO A   8      29.710  50.460  55.490  1.00  0.00            
ATOM     89  HD1 PRO A   8      29.440  49.410  55.350  1.00  0.00            
ATOM     90  HD2 PRO A   8      29.060  50.950  56.210  1.00  0.00            
ATOM     91  CG  PRO A   8      31.150  50.550  55.900  1.00  0.00            
ATOM     92  HG1 PRO A   8      31.770  49.720  55.560  1.00  0.00            
ATOM     93  HG2 PRO A   8      31.290  50.770  56.960  1.00  0.00            
ATOM     94  CB  PRO A   8      31.700  51.790  55.260  1.00  0.00            
ATOM     95  HB1 PRO A   8      32.790  51.850  55.230  1.00  0.00            
ATOM     96  HB2 PRO A   8      31.400  52.710  55.760  1.00  0.00            
ATOM     97  CA  PRO A   8      30.950  51.810  53.940  1.00  0.00            
ATOM     98  HA  PRO A   8      30.700  52.840  53.680  1.00  0.00            
ATOM     99  C   PRO A   8      31.730  51.200  52.770  1.00  0.00            
ATOM    100  O   PRO A   8      31.950  49.990  52.650  1.00  0.00            
ATOM    101  N   GLY A   9      32.050  52.030  51.780  1.00  0.00            
ATOM    102  H   GLY A   9      31.830  53.010  51.930  1.00  0.00            
ATOM    103  CA  GLY A   9      32.830  51.640  50.600  1.00  0.00            
ATOM    104  HA1 GLY A   9      33.020  52.500  49.950  1.00  0.00            
ATOM    105  HA2 GLY A   9      32.260  51.000  49.920  1.00  0.00            
ATOM    106  C   GLY A   9      34.200  50.890  50.800  1.00  0.00            
ATOM    107  O   GLY A   9      34.650  50.790  51.940  1.00  0.00            
ATOM    108  N   PRO A  10      34.790  50.370  49.720  1.00  0.00            
ATOM    109  CD  PRO A  10      34.390  50.350  48.350  1.00  0.00            
ATOM    110  HD1 PRO A  10      34.560  51.310  47.870  1.00  0.00            
ATOM    111  HD2 PRO A  10      33.330  50.080  48.310  1.00  0.00            
ATOM    112  CG  PRO A  10      35.070  49.160  47.610  1.00  0.00            
ATOM    113  HG1 PRO A  10      34.960  49.290  46.540  1.00  0.00            
ATOM    114  HG2 PRO A  10      34.540  48.270  47.950  1.00  0.00            
ATOM    115  CB  PRO A  10      36.410  49.340  48.350  1.00  0.00            
ATOM    116  HB1 PRO A  10      37.010  50.000  47.720  1.00  0.00            
ATOM    117  HB2 PRO A  10      36.910  48.370  48.440  1.00  0.00            
ATOM    118  CA  PRO A  10      36.120  49.740  49.760  1.00  0.00            
ATOM    119  HA  PRO A  10      35.960  48.790  50.280  1.00  0.00            
ATOM    120  C   PRO A  10      37.140  50.660  50.390  1.00  0.00            
ATOM    121  O   PRO A  10      37.120  51.890  50.140  1.00  0.00            
ATOM    122  N   PRO A  11      38.170  50.040  51.050  1.00  0.00            
ATOM    123  CD  PRO A  11      38.330  48.610  51.420  1.00  0.00            
ATOM    124  HD1 PRO A  11      38.740  48.070  50.560  1.00  0.00            
ATOM    125  HD2 PRO A  11      37.410  48.070  51.650  1.00  0.00            
ATOM    126  CG  PRO A  11      39.180  48.740  52.760  1.00  0.00            
ATOM    127  HG1 PRO A  11      39.660  47.830  53.100  1.00  0.00            
ATOM    128  HG2 PRO A  11      38.500  49.120  53.530  1.00  0.00            
ATOM    129  CB  PRO A  11      40.150  49.810  52.300  1.00  0.00            
ATOM    130  HB1 PRO A  11      40.910  49.450  51.610  1.00  0.00            
ATOM    131  HB2 PRO A  11      40.450  50.410  53.160  1.00  0.00            
ATOM    132  CA  PRO A  11      39.280  50.800  51.540  1.00  0.00            
ATOM    133  HA  PRO A  11      38.880  51.580  52.180  1.00  0.00            
ATOM    134  C   PRO A  11      40.040  51.610  50.450  1.00  0.00            
ATOM    135  O   PRO A  11      40.020  51.350  49.250  1.00  0.00            
ATOM    136  N   GLY A  12      40.780  52.640  50.910  1.00  0.00            
ATOM    137  H   GLY A  12      40.820  52.800  51.900  1.00  0.00            
ATOM    138  CA  GLY A  12      41.670  53.390  50.020  1.00  0.00            
ATOM    139  HA1 GLY A  12      42.080  54.300  50.460  1.00  0.00            
ATOM    140  HA2 GLY A  12      41.070  53.680  49.160  1.00  0.00            
ATOM    141  C   GLY A  12      42.870  52.600  49.510  1.00  0.00            
ATOM    142  O   GLY A  12      43.180  51.470  49.990  1.00  0.00            
ATOM    143  N   PRO A  13      43.460  53.140  48.470  1.00  0.00            
ATOM    144  CD  PRO A  13      43.130  54.370  47.710  1.00  0.00            
ATOM    145  HD1 PRO A  13      42.660  55.160  48.300  1.00  0.00            
ATOM    146  HD2 PRO A  13      42.360  54.100  46.990  1.00  0.00            
ATOM    147  CG  PRO A  13      44.380  54.860  47.020  1.00  0.00            
ATOM    148  HG1 PRO A  13      44.880  55.420  47.810  1.00  0.00            
ATOM    149  HG2 PRO A  13      44.140  55.340  46.070  1.00  0.00            
ATOM    150  CB  PRO A  13      45.160  53.570  46.810  1.00  0.00            
ATOM    151  HB1 PRO A  13      46.230  53.770  46.770  1.00  0.00            
ATOM    152  HB2 PRO A  13      44.880  53.080  45.880  1.00  0.00            
ATOM    153  CA  PRO A  13      44.770  52.600  47.940  1.00  0.00            
ATOM    154  HA  PRO A  13      44.580  51.620  47.520  1.00  0.00            
ATOM    155  C   PRO A  13      45.890  52.600  49.010  1.00  0.00            
ATOM    156  O   PRO A  13      45.880  53.510  49.900  1.00  0.00            
ATOM    157  N   PRO A  14      46.890  51.700  48.930  1.00  0.00            
ATOM    158  CD  PRO A  14      47.030  50.680  47.890  1.00  0.00            
ATOM    159  HD1 PRO A  14      46.550  50.980  46.960  1.00  0.00            
ATOM    160  HD2 PRO A  14      46.540  49.760  48.220  1.00  0.00            
ATOM    161  CG  PRO A  14      48.530  50.460  47.620  1.00  0.00            
ATOM    162  HG1 PRO A  14      48.820  51.240  46.910  1.00  0.00            
ATOM    163  HG2 PRO A  14      48.730  49.450  47.270  1.00  0.00            
ATOM    164  CB  PRO A  14      49.080  50.700  49.050  1.00  0.00            
ATOM    165  HB1 PRO A  14      50.120  51.020  49.020  1.00  0.00            
ATOM    166  HB2 PRO A  14      48.970  49.840  49.700  1.00  0.00            
ATOM    167  CA  PRO A  14      48.170  51.880  49.570  1.00  0.00            
ATOM    168  HA  PRO A  14      48.030  51.670  50.630  1.00  0.00            
ATOM    169  C   PRO A  14      48.790  53.340  49.390  1.00  0.00            
ATOM    170  O   PRO A  14      48.560  53.920  48.320  1.00  0.00            
ATOM    171  N   GLY A  15      49.470  53.850  50.410  1.00  0.00            
ATOM    172  H   GLY A  15      49.370  53.300  51.250  1.00  0.00            
ATOM    173  CA  GLY A  15      50.070  55.180  50.470  1.00  0.00            
ATOM    174  HA1 GLY A  15      50.590  55.300  51.420  1.00  0.00            
ATOM    175  HA2 GLY A  15      49.210  55.850  50.450  1.00  0.00            
ATOM    176  C   GLY A  15      51.030  55.550  49.410  1.00  0.00            
ATOM    177  O   GLY A  15      51.490  54.770  48.580  1.00  0.00            
ATOM    178  N   PRO A  16      51.540  56.770  49.490  1.00  0.00            
ATOM    179  CD  PRO A  16      50.860  57.910  49.980  1.00  0.00            
ATOM    180  HD1 PRO A  16      51.300  58.080  50.960  1.00  0.00            
ATOM    181  HD2 PRO A  16      49.780  57.810  49.880  1.00  0.00            
ATOM    182  CG  PRO A  16      51.320  59.160  49.210  1.00  0.00            
ATOM    183  HG1 PRO A  16      51.250  59.950  49.950  1.00  0.00            
ATOM    184  HG2 PRO A  16      50.720  59.320  48.310  1.00  0.00            
ATOM    185  CB  PRO A  16      52.730  58.820  48.910  1.00  0.00            
ATOM    186  HB1 PRO A  16      53.400  58.950  49.770  1.00  0.00            
ATOM    187  HB2 PRO A  16      53.140  59.310  48.030  1.00  0.00            
ATOM    188  CA  PRO A  16      52.770  57.230  48.740  1.00  0.00            
ATOM    189  HA  PRO A  16      52.680  57.020  47.670  1.00  0.00            
ATOM    190  C   PRO A  16      54.120  56.630  49.210  1.00  0.00            
ATOM    191  O   PRO A  16      54.260  56.170  50.370  1.00  0.00            
ATOM    192  N   PRO A  17      55.120  56.630  48.360  1.00  0.00            
ATOM    193  CD  PRO A  17      55.330  57.390  47.170  1.00  0.00            
ATOM    194  HD1 PRO A  17      55.230  58.450  47.390  1.00  0.00            
ATOM    195  HD2 PRO A  17      54.670  57.040  46.370  1.00  0.00            
ATOM    196  CG  PRO A  17      56.800  57.160  46.720  1.00  0.00            
ATOM    197  HG1 PRO A  17      57.560  57.900  46.950  1.00  0.00            
ATOM    198  HG2 PRO A  17      56.830  57.230  45.640  1.00  0.00            
ATOM    199  CB  PRO A  17      57.140  55.780  47.370  1.00  0.00            
ATOM    200  HB1 PRO A  17      58.210  55.540  47.410  1.00  0.00            
ATOM    201  HB2 PRO A  17      56.670  55.020  46.750  1.00  0.00            
ATOM    202  CA  PRO A  17      56.460  55.990  48.700  1.00  0.00            
ATOM    203  HA  PRO A  17      56.380  54.970  49.090  1.00  0.00            
ATOM    204  C   PRO A  17      57.170  56.810  49.790  1.00  0.00            
ATOM    205  O   PRO A  17      57.030  58.020  49.910  1.00  0.00            
ATOM    206  N   GLY A  18      57.890  56.130  50.630  1.00  0.00            
ATOM    207  H   GLY A  18      57.910  55.130  50.440  1.00  0.00            
ATOM    208  CA  GLY A  18      58.660  56.490  51.840  1.00  0.00            
ATOM    209  HA1 GLY A  18      58.780  55.630  52.490  1.00  0.00            
ATOM    210  HA2 GLY A  18      58.040  57.200  52.390  1.00  0.00            
ATOM    211  C   GLY A  18      59.960  57.200  51.570  1.00  0.00            
ATOM    212  O   GLY A  18      60.330  57.360  50.430  1.00  0.00            
ATOM    213  N   PRO A  19      60.630  57.720  52.610  1.00  0.00            
ATOM    214  CD  PRO A  19      60.080  57.750  53.970  1.00  0.00            
ATOM    215  HD1 PRO A  19      60.180  56.740  54.370  1.00  0.00            
ATOM    216  HD2 PRO A  19      59.060  58.120  54.040  1.00  0.00            
ATOM    217  CG  PRO A  19      61.060  58.520  54.810  1.00  0.00            
ATOM    218  HG1 PRO A  19      61.950  57.950  55.100  1.00  0.00            
ATOM    219  HG2 PRO A  19      60.600  59.000  55.670  1.00  0.00            
ATOM    220  CB  PRO A  19      61.530  59.600  53.830  1.00  0.00            
ATOM    221  HB1 PRO A  19      62.400  60.200  54.110  1.00  0.00            
ATOM    222  HB2 PRO A  19      60.640  60.210  53.670  1.00  0.00            
ATOM    223  CA  PRO A  19      61.640  58.770  52.540  1.00  0.00            
ATOM    224  HA  PRO A  19      61.380  59.470  51.730  1.00  0.00            
ATOM    225  C   PRO A  19      63.040  58.180  52.340  1.00  0.00            
ATOM    226  O   PRO A  19      63.330  56.930  52.540  1.00  0.00            
ATOM    227  N   PRO A  20      63.960  59.070  51.990  1.00  0.00            
ATOM    228  CD  PRO A  20      63.650  60.370  51.420  1.00  0.00            
ATOM    229  HD1 PRO A  20      63.300  61.050  52.200  1.00  0.00            
ATOM    230  HD2 PRO A  20      62.990  60.260  50.560  1.00  0.00            
ATOM    231  CG  PRO A  20      65.000  61.010  50.880  1.00  0.00            
ATOM    232  HG1 PRO A  20      65.110  62.090  50.900  1.00  0.00            
ATOM    233  HG2 PRO A  20      65.140  60.760  49.830  1.00  0.00            
ATOM    234  CB  PRO A  20      66.080  60.220  51.650  1.00  0.00            
ATOM    235  HB1 PRO A  20      66.170  60.690  52.630  1.00  0.00            
ATOM    236  HB2 PRO A  20      67.030  60.120  51.130  1.00  0.00            
ATOM    237  CA  PRO A  20      65.400  58.860  51.890  1.00  0.00            
ATOM    238  HA  PRO A  20      65.450  58.310  50.950  1.00  0.00            
ATOM    239  C   PRO A  20      65.890  58.110  53.060  1.00  0.00            
ATOM    240  O   PRO A  20      65.620  58.470  54.210  1.00  0.00            
ATOM    241  N   GLY A  21      66.620  56.980  52.800  1.00  0.00            
ATOM    242  H   GLY A  21      66.750  56.730  51.830  1.00  0.00            
ATOM    243  CA  GLY A  21      67.230  56.050  53.770  1.00  0.00            
ATOM    244  HA1 GLY A  21      67.670  55.220  53.210  1.00  0.00            
ATOM    245  HA2 GLY A  21      66.530  55.620  54.480  1.00  0.00            
ATOM    246  C   GLY A  21      68.340  56.610  54.720  1.00  0.00            
ATOM    247  O   GLY A  21      68.680  57.770  54.720  1.00  0.00            
ATOM    248  N   PRO A  22      68.970  55.760  55.590  1.00  0.00            
ATOM    249  CD  PRO A  22      68.340  54.490  56.030  1.00  0.00            
ATOM    250  HD1 PRO A  22      68.720  53.720  55.370  1.00  0.00            
ATOM    251  HD2 PRO A  22      67.250  54.540  56.100  1.00  0.00            
ATOM    252  CG  PRO A  22      68.920  54.140  57.400  1.00  0.00            
ATOM    253  HG1 PRO A  22      69.100  53.060  57.390  1.00  0.00            
ATOM    254  HG2 PRO A  22      68.180  54.460  58.130  1.00  0.00            
ATOM    255  CB  PRO A  22      70.230  55.010  57.520  1.00  0.00            
ATOM    256  HB1 PRO A  22      71.090  54.430  57.180  1.00  0.00            
ATOM    257  HB2 PRO A  22      70.380  55.150  58.580  1.00  0.00            
ATOM    258  CA  PRO A  22      70.010  56.210  56.580  1.00  0.00            
ATOM    259  HA  PRO A  22      69.720  57.030  57.240  1.00  0.00            
ATOM    260  C   PRO A  22      71.360  56.700  56.010  1.00  0.00            
ATOM    261  O   PRO A  22      71.780  56.300  54.890  1.00  0.00            
ATOM    262  N   PRO A  23      72.080  57.660  56.660  1.00  0.00            
ATOM    263  CD  PRO A  23      71.580  58.510  57.720  1.00  0.00            
ATOM    264  HD1 PRO A  23      71.290  57.860  58.540  1.00  0.00            
ATOM    265  HD2 PRO A  23      70.740  59.130  57.400  1.00  0.00            
ATOM    266  CG  PRO A  23      72.690  59.550  58.090  1.00  0.00            
ATOM    267  HG1 PRO A  23      72.700  59.800  59.150  1.00  0.00            
ATOM    268  HG2 PRO A  23      72.540  60.420  57.450  1.00  0.00            
ATOM    269  CB  PRO A  23      73.920  58.790  57.660  1.00  0.00            
ATOM    270  HB1 PRO A  23      74.360  58.200  58.460  1.00  0.00            
ATOM    271  HB2 PRO A  23      74.680  59.550  57.490  1.00  0.00            
ATOM    272  CA  PRO A  23      73.490  58.020  56.420  1.00  0.00            
ATOM    273  HA  PRO A  23      73.450  58.650  55.530  1.00  0.00            
ATOM    274  C   PRO A  23      74.270  56.820  56.150  1.00  0.00            
ATOM    275  O   PRO A  23      74.130  55.780  56.870  1.00  0.00            
ATOM    276  N   GLY A  24      75.090  56.920  55.150  1.00  0.00            
ATOM    277  H   GLY A  24      75.120  57.750  54.580  1.00  0.00            
ATOM    278  CA  GLY A  24      75.840  55.790  54.620  1.00  0.00            
ATOM    279  HA1 GLY A  24      76.370  56.100  53.710  1.00  0.00            
ATOM    280  HA2 GLY A  24      75.210  54.970  54.260  1.00  0.00            
ATOM    281  C   GLY A  24      76.900  55.290  55.640  1.00  0.00            
ATOM    282  O   GLY A  24      77.520  56.150  56.280  1.00  0.00            
ATOM    283  N   PRO A  25      77.220  54.010  55.720  1.00  0.00            
ATOM    284  CD  PRO A  25      76.620  52.950  54.940  1.00  0.00            
ATOM    285  HD1 PRO A  25      76.940  53.110  53.900  1.00  0.00            
ATOM    286  HD2 PRO A  25      75.530  52.920  54.940  1.00  0.00            
ATOM    287  CG  PRO A  25      77.220  51.630  55.550  1.00  0.00            
ATOM    288  HG1 PRO A  25      77.400  50.790  54.890  1.00  0.00            
ATOM    289  HG2 PRO A  25      76.540  51.310  56.340  1.00  0.00            
ATOM    290  CB  PRO A  25      78.530  52.130  56.110  1.00  0.00            
ATOM    291  HB1 PRO A  25      79.330  52.050  55.370  1.00  0.00            
ATOM    292  HB2 PRO A  25      78.860  51.560  56.980  1.00  0.00            
ATOM    293  CA  PRO A  25      78.320  53.500  56.540  1.00  0.00            
ATOM    294  HA  PRO A  25      78.040  53.560  57.590  1.00  0.00            
ATOM    295  C   PRO A  25      79.560  54.380  56.380  1.00  0.00            
ATOM    296  O   PRO A  25      80.010  54.530  55.250  1.00  0.00            
ATOM    297  N   PRO A  26      80.080  54.960  57.470  1.00  0.00            
ATOM    298  CD  PRO A  26      79.520  55.110  58.790  1.00  0.00            
ATOM    299  HD1 PRO A  26      79.380  54.140  59.270  1.00  0.00            
ATOM    300  HD2 PRO A  26      78.530  55.570  58.710  1.00  0.00            
ATOM    301  CG  PRO A  26      80.430  56.050  59.590  1.00  0.00            
ATOM    302  HG1 PRO A  26      80.530  55.810  60.650  1.00  0.00            
ATOM    303  HG2 PRO A  26      80.190  57.060  59.260  1.00  0.00            
ATOM    304  CB  PRO A  26      81.730  55.620  58.880  1.00  0.00            
ATOM    305  HB1 PRO A  26      82.050  54.750  59.440  1.00  0.00            
ATOM    306  HB2 PRO A  26      82.530  56.360  58.980  1.00  0.00            
ATOM    307  CA  PRO A  26      81.440  55.340  57.480  1.00  0.00            
ATOM    308  HA  PRO A  26      81.500  56.270  56.920  1.00  0.00            
ATOM    309  C   PRO A  26      82.440  54.250  56.970  1.00  0.00            
ATOM    310  O   PRO A  26      82.180  53.090  57.100  1.00  0.00            
ATOM    311  N   GLY A  27      83.540  54.760  56.300  1.00  0.00            
ATOM    312  H   GLY A  27      83.680  55.760  56.340  1.00  0.00            
ATOM    313  CA  GLY A  27      84.560  54.020  55.640  1.00  0.00            
ATOM    314  HA1 GLY A  27      85.230  54.680  55.090  1.00  0.00            
ATOM    315  HA2 GLY A  27      84.080  53.370  54.910  1.00  0.00            
ATOM    316  C   GLY A  27      85.430  53.180  56.590  1.00  0.00            
ATOM    317  O   GLY A  27      85.700  53.540  57.750  1.00  0.00            
ATOM    318  N   PRO A  28      85.960  52.100  56.050  1.00  0.00            
ATOM    319  CD  PRO A  28      86.140  51.750  54.640  1.00  0.00            
ATOM    320  HD1 PRO A  28      86.480  52.610  54.060  1.00  0.00            
ATOM    321  HD2 PRO A  28      85.190  51.430  54.220  1.00  0.00            
ATOM    322  CG  PRO A  28      87.080  50.480  54.580  1.00  0.00            
ATOM    323  HG1 PRO A  28      88.100  50.830  54.430  1.00  0.00            
ATOM    324  HG2 PRO A  28      86.800  49.770  53.800  1.00  0.00            
ATOM    325  CB  PRO A  28      87.010  49.910  56.030  1.00  0.00            
ATOM    326  HB1 PRO A  28      87.920  49.360  56.300  1.00  0.00            
ATOM    327  HB2 PRO A  28      86.110  49.320  56.200  1.00  0.00            
ATOM    328  CA  PRO A  28      86.850  51.180  56.860  1.00  0.00            
ATOM    329  HA  PRO A  28      86.350  50.910  57.790  1.00  0.00            
ATOM    330  C   PRO A  28      88.190  51.910  57.250  1.00  0.00            
ATOM    331  O   PRO A  28      88.670  52.720  56.480  1.00  0.00            
ATOM    332  N   PRO A  29      88.680  51.850  58.530  1.00  0.00            
ATOM    333  CD  PRO A  29      88.190  51.130  59.670  1.00  0.00            
ATOM    334  HD1 PRO A  29      88.520  50.100  59.610  1.00  0.00            
ATOM    335  HD2 PRO A  29      87.110  51.260  59.730  1.00  0.00            
ATOM    336  CG  PRO A  29      88.880  51.730  60.940  1.00  0.00            
ATOM    337  HG1 PRO A  29      89.080  50.910  61.630  1.00  0.00            
ATOM    338  HG2 PRO A  29      88.290  52.500  61.450  1.00  0.00            
ATOM    339  CB  PRO A  29      90.210  52.310  60.360  1.00  0.00            
ATOM    340  HB1 PRO A  29      90.960  51.530  60.440  1.00  0.00            
ATOM    341  HB2 PRO A  29      90.590  53.130  60.970  1.00  0.00            
ATOM    342  CA  PRO A  29      89.830  52.650  58.900  1.00  0.00            
ATOM    343  HA  PRO A  29      89.500  53.680  58.810  1.00  0.00            
ATOM    344  C   PRO A  29      91.120  52.520  58.060  1.00  0.00            
ATOM    345  O   PRO A  29      91.250  51.550  57.290  1.00  0.00            
ATOM    346  N   GLY A  30      92.110  53.420  58.140  1.00  0.00            
ATOM    347  H   GLY A  30      91.870  54.140  58.800  1.00  0.00            
ATOM    348  CA  GLY A  30      93.480  53.420  57.640  1.00  0.00            
ATOM    349  HA1 GLY A  30      93.880  54.420  57.800  1.00  0.00            
ATOM    350  HA2 GLY A  30      93.510  53.010  56.630  1.00  0.00            
ATOM    351  C   GLY A  30      94.540  52.490  58.350  1.00  0.00            
ATOM    352  OC1 GLY A  30      94.380  52.240  59.560  1.00  0.00            
ATOM    353  OC2 GLY A  30      95.520  52.230  57.680  1.00  0.00            
ATOM    354  N   PRO B  31      11.910  48.840  48.820  1.00  0.00            
ATOM    355  H1  PRO B  31      12.120  49.150  49.760  1.00  0.00            
ATOM    356  H2  PRO B  31      11.860  47.830  48.830  1.00  0.00            
ATOM    357  CD  PRO B  31      10.720  49.420  48.210  1.00  0.00            
ATOM    358  HD1 PRO B  31       9.950  49.660  48.950  1.00  0.00            
ATOM    359  HD2 PRO B  31      10.360  48.680  47.500  1.00  0.00            
ATOM    360  CG  PRO B  31      10.970  50.750  47.470  1.00  0.00            
ATOM    361  HG1 PRO B  31      10.440  51.600  47.900  1.00  0.00            
ATOM    362  HG2 PRO B  31      10.870  50.580  46.400  1.00  0.00            
ATOM    363  CB  PRO B  31      12.490  50.780  47.660  1.00  0.00            
ATOM    364  HB1 PRO B  31      12.690  51.450  48.490  1.00  0.00            
ATOM    365  HB2 PRO B  31      12.880  51.080  46.690  1.00  0.00            
ATOM    366  CA  PRO B  31      13.000  49.400  48.040  1.00  0.00            
ATOM    367  HA  PRO B  31      13.130  48.800  47.140  1.00  0.00            
ATOM    368  C   PRO B  31      14.400  49.440  48.760  1.00  0.00            
ATOM    369  O   PRO B  31      14.470  49.190  49.980  1.00  0.00            
ATOM    370  N   PRO B  32      15.490  49.660  47.980  1.00  0.00            
ATOM    371  CD  PRO B  32      15.460  49.790  46.480  1.00  0.00            
ATOM    372  HD1 PRO B  32      14.700  50.510  46.180  1.00  0.00            
ATOM    373  HD2 PRO B  32      15.320  48.830  45.990  1.00  0.00            
ATOM    374  CG  PRO B  32      16.780  50.360  46.030  1.00  0.00            
ATOM    375  HG1 PRO B  32      16.630  51.420  45.830  1.00  0.00            
ATOM    376  HG2 PRO B  32      17.050  49.920  45.070  1.00  0.00            
ATOM    377  CB  PRO B  32      17.710  50.110  47.230  1.00  0.00            
ATOM    378  HB1 PRO B  32      18.550  50.800  47.350  1.00  0.00            
ATOM    379  HB2 PRO B  32      18.080  49.090  47.090  1.00  0.00            
ATOM    380  CA  PRO B  32      16.810  50.140  48.480  1.00  0.00            
ATOM    381  HA  PRO B  32      17.170  49.460  49.240  1.00  0.00            
ATOM    382  C   PRO B  32      16.710  51.490  49.230  1.00  0.00            
ATOM    383  O   PRO B  32      15.680  52.170  49.320  1.00  0.00            
ATOM    384  N   GLY B  33      17.890  51.890  49.690  1.00  0.00            
ATOM    385  H   GLY B  33      18.670  51.270  49.500  1.00  0.00            
ATOM    386  CA  GLY B  33      18.100  53.230  50.320  1.00  0.00            
ATOM    387  HA1 GLY B  33      18.360  53.040  51.360  1.00  0.00            
ATOM    388  HA2 GLY B  33      17.200  53.840  50.270  1.00  0.00            
ATOM    389  C   GLY B  33      19.240  54.030  49.640  1.00  0.00            
ATOM    390  O   GLY B  33      19.590  53.690  48.510  1.00  0.00            
ATOM    391  N   PRO B  34      19.760  55.170  50.130  1.00  0.00            
ATOM    392  CD  PRO B  34      19.190  55.810  51.320  1.00  0.00            
ATOM    393  HD1 PRO B  34      19.820  55.650  52.190  1.00  0.00            
ATOM    394  HD2 PRO B  34      18.160  55.590  51.580  1.00  0.00            
ATOM    395  CG  PRO B  34      19.340  57.290  50.940  1.00  0.00            
ATOM    396  HG1 PRO B  34      19.350  58.030  51.730  1.00  0.00            
ATOM    397  HG2 PRO B  34      18.490  57.560  50.320  1.00  0.00            
ATOM    398  CB  PRO B  34      20.610  57.410  50.220  1.00  0.00            
ATOM    399  HB1 PRO B  34      21.440  57.420  50.920  1.00  0.00            
ATOM    400  HB2 PRO B  34      20.600  58.280  49.570  1.00  0.00            
ATOM    401  CA  PRO B  34      20.700  56.010  49.410  1.00  0.00            
ATOM    402  HA  PRO B  34      20.300  56.160  48.410  1.00  0.00            
ATOM    403  C   PRO B  34      22.180  55.530  49.370  1.00  0.00            
ATOM    404  O   PRO B  34      22.520  54.710  50.230  1.00  0.00            
ATOM    405  N   PRO B  35      23.140  56.070  48.570  1.00  0.00            
ATOM    406  CD  PRO B  35      22.980  56.990  47.470  1.00  0.00            
ATOM    407  HD1 PRO B  35      23.150  57.990  47.860  1.00  0.00            
ATOM    408  HD2 PRO B  35      21.990  56.820  47.050  1.00  0.00            
ATOM    409  CG  PRO B  35      24.150  56.780  46.530  1.00  0.00            
ATOM    410  HG1 PRO B  35      24.350  57.670  45.940  1.00  0.00            
ATOM    411  HG2 PRO B  35      23.870  55.970  45.860  1.00  0.00            
ATOM    412  CB  PRO B  35      25.270  56.460  47.450  1.00  0.00            
ATOM    413  HB1 PRO B  35      25.640  57.410  47.850  1.00  0.00            
ATOM    414  HB2 PRO B  35      26.120  56.050  46.900  1.00  0.00            
ATOM    415  CA  PRO B  35      24.550  55.580  48.540  1.00  0.00            
ATOM    416  HA  PRO B  35      24.520  54.610  48.050  1.00  0.00            
ATOM    417  C   PRO B  35      25.340  55.520  49.880  1.00  0.00            
ATOM    418  O   PRO B  35      25.290  56.420  50.710  1.00  0.00            
ATOM    419  N   GLY B  36      26.100  54.400  50.120  1.00  0.00            
ATOM    420  H   GLY B  36      26.010  53.590  49.540  1.00  0.00            
ATOM    421  CA  GLY B  36      26.920  54.240  51.320  1.00  0.00            
ATOM    422  HA1 GLY B  36      27.470  53.300  51.320  1.00  0.00            
ATOM    423  HA2 GLY B  36      26.330  54.250  52.230  1.00  0.00            
ATOM    424  C   GLY B  36      28.080  55.260  51.450  1.00  0.00            
ATOM    425  O   GLY B  36      28.410  55.890  50.430  1.00  0.00            
ATOM    426  N   PRO B  37      28.640  55.510  52.630  1.00  0.00            
ATOM    427  CD  PRO B  37      28.290  54.970  53.940  1.00  0.00            
ATOM    428  HD1 PRO B  37      28.340  53.880  53.930  1.00  0.00            
ATOM    429  HD2 PRO B  37      27.360  55.310  54.400  1.00  0.00            
ATOM    430  CG  PRO B  37      29.370  55.470  54.890  1.00  0.00            
ATOM    431  HG1 PRO B  37      30.250  54.830  54.900  1.00  0.00            
ATOM    432  HG2 PRO B  37      29.030  55.570  55.920  1.00  0.00            
ATOM    433  CB  PRO B  37      29.780  56.840  54.280  1.00  0.00            
ATOM    434  HB1 PRO B  37      30.800  57.100  54.570  1.00  0.00            
ATOM    435  HB2 PRO B  37      29.100  57.670  54.490  1.00  0.00            
ATOM    436  CA  PRO B  37      29.680  56.530  52.710  1.00  0.00            
ATOM    437  HA  PRO B  37      29.420  57.490  52.270  1.00  0.00            
ATOM    438  C   PRO B  37      31.050  56.070  52.180  1.00  0.00            
ATOM    439  O   PRO B  37      31.350  54.870  52.040  1.00  0.00            
ATOM    440  N   PRO B  38      31.980  56.990  51.880  1.00  0.00            
ATOM    441  CD  PRO B  38      31.940  58.480  51.990  1.00  0.00            
ATOM    442  HD1 PRO B  38      32.050  58.880  53.000  1.00  0.00            
ATOM    443  HD2 PRO B  38      31.020  58.900  51.600  1.00  0.00            
ATOM    444  CG  PRO B  38      33.090  58.940  51.070  1.00  0.00            
ATOM    445  HG1 PRO B  38      33.450  59.910  51.400  1.00  0.00            
ATOM    446  HG2 PRO B  38      32.780  58.970  50.030  1.00  0.00            
ATOM    447  CB  PRO B  38      34.130  57.870  51.420  1.00  0.00            
ATOM    448  HB1 PRO B  38      34.570  58.100  52.390  1.00  0.00            
ATOM    449  HB2 PRO B  38      34.850  57.750  50.610  1.00  0.00            
ATOM    450  CA  PRO B  38      33.370  56.620  51.520  1.00  0.00            
ATOM    451  HA  PRO B  38      33.400  56.210  50.510  1.00  0.00            
ATOM    452  C   PRO B  38      34.050  55.600  52.500  1.00  0.00            
ATOM    453  O   PRO B  38      33.750  55.490  53.690  1.00  0.00            
ATOM    454  N   GLY B  39      34.770  54.690  51.890  1.00  0.00            
ATOM    455  H   GLY B  39      34.830  54.570  50.890  1.00  0.00            
ATOM    456  CA  GLY B  39      35.450  53.690  52.650  1.00  0.00            
ATOM    457  HA1 GLY B  39      35.860  53.000  51.910  1.00  0.00            
ATOM    458  HA2 GLY B  39      34.670  53.220  53.250  1.00  0.00            
ATOM    459  C   GLY B  39      36.560  54.240  53.530  1.00  0.00            
ATOM    460  O   GLY B  39      36.800  55.430  53.490  1.00  0.00            
ATOM    461  N   PRO B  40      37.230  53.330  54.220  1.00  0.00            
ATOM    462  CD  PRO B  40      36.900  51.890  54.310  1.00  0.00            
ATOM    463  HD1 PRO B  40      36.940  51.490  53.300  1.00  0.00            
ATOM    464  HD2 PRO B  40      35.890  51.730  54.690  1.00  0.00            
ATOM    465  CG  PRO B  40      37.920  51.350  55.390  1.00  0.00            
ATOM    466  HG1 PRO B  40      38.910  51.210  54.950  1.00  0.00            
ATOM    467  HG2 PRO B  40      37.570  50.530  56.020  1.00  0.00            
ATOM    468  CB  PRO B  40      38.070  52.540  56.300  1.00  0.00            
ATOM    469  HB1 PRO B  40      38.980  52.420  56.890  1.00  0.00            
ATOM    470  HB2 PRO B  40      37.180  52.600  56.910  1.00  0.00            
ATOM    471  CA  PRO B  40      38.160  53.700  55.290  1.00  0.00            
ATOM    472  HA  PRO B  40      37.810  54.600  55.790  1.00  0.00            
ATOM    473  C   PRO B  40      39.630  53.890  54.730  1.00  0.00            
ATOM    474  O   PRO B  40      39.950  53.470  53.610  1.00  0.00            
ATOM    475  N   PRO B  41      40.510  54.600  55.410  1.00  0.00            
ATOM    476  CD  PRO B  41      40.250  55.260  56.660  1.00  0.00            
ATOM    477  HD1 PRO B  41      40.030  54.500  57.410  1.00  0.00            
ATOM    478  HD2 PRO B  41      39.500  56.050  56.540  1.00  0.00            
ATOM    479  CG  PRO B  41      41.550  56.020  57.020  1.00  0.00            
ATOM    480  HG1 PRO B  41      42.180  55.310  57.550  1.00  0.00            
ATOM    481  HG2 PRO B  41      41.410  56.910  57.640  1.00  0.00            
ATOM    482  CB  PRO B  41      42.190  56.370  55.700  1.00  0.00            
ATOM    483  HB1 PRO B  41      43.280  56.360  55.730  1.00  0.00            
ATOM    484  HB2 PRO B  41      41.720  57.260  55.290  1.00  0.00            
ATOM    485  CA  PRO B  41      41.750  55.140  54.800  1.00  0.00            
ATOM    486  HA  PRO B  41      41.590  55.480  53.780  1.00  0.00            
ATOM    487  C   PRO B  41      42.800  54.010  54.680  1.00  0.00            
ATOM    488  O   PRO B  41      42.900  53.190  55.500  1.00  0.00            
ATOM    489  N   GLY B  42      43.580  53.970  53.570  1.00  0.00            
ATOM    490  H   GLY B  42      43.280  54.570  52.820  1.00  0.00            
ATOM    491  CA  GLY B  42      44.350  52.720  53.230  1.00  0.00            
ATOM    492  HA1 GLY B  42      44.400  52.720  52.140  1.00  0.00            
ATOM    493  HA2 GLY B  42      43.730  51.840  53.400  1.00  0.00            
ATOM    494  C   GLY B  42      45.730  52.500  53.890  1.00  0.00            
ATOM    495  O   GLY B  42      46.090  53.230  54.780  1.00  0.00            
ATOM    496  N   PRO B  43      46.400  51.410  53.450  1.00  0.00            
ATOM    497  CD  PRO B  43      45.950  50.520  52.440  1.00  0.00            
ATOM    498  HD1 PRO B  43      45.960  51.070  51.500  1.00  0.00            
ATOM    499  HD2 PRO B  43      44.920  50.260  52.660  1.00  0.00            
ATOM    500  CG  PRO B  43      46.900  49.370  52.260  1.00  0.00            
ATOM    501  HG1 PRO B  43      47.700  49.590  51.550  1.00  0.00            
ATOM    502  HG2 PRO B  43      46.410  48.430  51.990  1.00  0.00            
ATOM    503  CB  PRO B  43      47.610  49.440  53.630  1.00  0.00            
ATOM    504  HB1 PRO B  43      48.660  49.140  53.550  1.00  0.00            
ATOM    505  HB2 PRO B  43      47.120  48.840  54.400  1.00  0.00            
ATOM    506  CA  PRO B  43      47.600  50.870  54.110  1.00  0.00            
ATOM    507  HA  PRO B  43      47.370  50.890  55.180  1.00  0.00            
ATOM    508  C   PRO B  43      48.890  51.690  53.790  1.00  0.00            
ATOM    509  O   PRO B  43      48.890  52.540  52.940  1.00  0.00            
ATOM    510  N   PRO B  44      49.980  51.430  54.500  1.00  0.00            
ATOM    511  CD  PRO B  44      50.110  50.550  55.680  1.00  0.00            
ATOM    512  HD1 PRO B  44      50.340  49.510  55.450  1.00  0.00            
ATOM    513  HD2 PRO B  44      49.170  50.710  56.220  1.00  0.00            
ATOM    514  CG  PRO B  44      51.320  51.140  56.490  1.00  0.00            
ATOM    515  HG1 PRO B  44      51.820  50.350  57.050  1.00  0.00            
ATOM    516  HG2 PRO B  44      51.030  51.910  57.190  1.00  0.00            
ATOM    517  CB  PRO B  44      52.230  51.650  55.280  1.00  0.00            
ATOM    518  HB1 PRO B  44      52.670  50.730  54.880  1.00  0.00            
ATOM    519  HB2 PRO B  44      52.950  52.430  55.520  1.00  0.00            
ATOM    520  CA  PRO B  44      51.210  52.210  54.300  1.00  0.00            
ATOM    521  HA  PRO B  44      51.120  53.290  54.400  1.00  0.00            
ATOM    522  C   PRO B  44      51.790  52.060  52.880  1.00  0.00            
ATOM    523  O   PRO B  44      51.670  50.950  52.310  1.00  0.00            
ATOM    524  N   GLY B  45      52.360  53.070  52.210  1.00  0.00            
ATOM    525  H   GLY B  45      52.180  54.010  52.540  1.00  0.00            
ATOM    526  CA  GLY B  45      52.890  52.990  50.900  1.00  0.00            
ATOM    527  HA1 GLY B  45      52.840  53.960  50.420  1.00  0.00            
ATOM    528  HA2 GLY B  45      52.270  52.260  50.380  1.00  0.00            
ATOM    529  C   GLY B  45      54.340  52.450  50.810  1.00  0.00            
ATOM    530  O   GLY B  45      54.830  52.020  51.890  1.00  0.00            
ATOM    531  N   PRO B  46      54.930  52.460  49.630  1.00  0.00            
ATOM    532  CD  PRO B  46      54.410  52.910  48.380  1.00  0.00            
ATOM    533  HD1 PRO B  46      54.750  53.920  48.190  1.00  0.00            
ATOM    534  HD2 PRO B  46      53.320  52.910  48.430  1.00  0.00            
ATOM    535  CG  PRO B  46      55.030  51.960  47.320  1.00  0.00            
ATOM    536  HG1 PRO B  46      55.030  52.420  46.330  1.00  0.00            
ATOM    537  HG2 PRO B  46      54.550  50.980  47.400  1.00  0.00            
ATOM    538  CB  PRO B  46      56.470  51.780  47.840  1.00  0.00            
ATOM    539  HB1 PRO B  46      56.990  52.710  47.640  1.00  0.00            
ATOM    540  HB2 PRO B  46      56.820  50.820  47.460  1.00  0.00            
ATOM    541  CA  PRO B  46      56.210  51.670  49.370  1.00  0.00            
ATOM    542  HA  PRO B  46      55.960  50.620  49.520  1.00  0.00            
ATOM    543  C   PRO B  46      57.480  52.040  50.120  1.00  0.00            
ATOM    544  O   PRO B  46      57.760  53.200  50.380  1.00  0.00            
ATOM    545  N   PRO B  47      58.290  51.050  50.400  1.00  0.00            
ATOM    546  CD  PRO B  47      57.940  49.650  50.640  1.00  0.00            
ATOM    547  HD1 PRO B  47      58.150  49.100  49.720  1.00  0.00            
ATOM    548  HD2 PRO B  47      56.900  49.610  50.970  1.00  0.00            
ATOM    549  CG  PRO B  47      58.920  49.160  51.720  1.00  0.00            
ATOM    550  HG1 PRO B  47      59.030  48.080  51.560  1.00  0.00            
ATOM    551  HG2 PRO B  47      58.600  49.380  52.730  1.00  0.00            
ATOM    552  CB  PRO B  47      60.150  49.980  51.270  1.00  0.00            
ATOM    553  HB1 PRO B  47      60.580  49.540  50.370  1.00  0.00            
ATOM    554  HB2 PRO B  47      60.970  50.040  51.990  1.00  0.00            
ATOM    555  CA  PRO B  47      59.560  51.360  51.030  1.00  0.00            
ATOM    556  HA  PRO B  47      59.320  51.850  51.980  1.00  0.00            
ATOM    557  C   PRO B  47      60.560  52.260  50.230  1.00  0.00            
ATOM    558  O   PRO B  47      60.830  52.020  49.050  1.00  0.00            
ATOM    559  N   GLY B  48      61.040  53.270  50.910  1.00  0.00            
ATOM    560  H   GLY B  48      60.890  53.260  51.910  1.00  0.00            
ATOM    561  CA  GLY B  48      61.730  54.490  50.550  1.00  0.00            
ATOM    562  HA1 GLY B  48      61.820  55.110  51.440  1.00  0.00            
ATOM    563  HA2 GLY B  48      61.060  55.030  49.870  1.00  0.00            
ATOM    564  C   GLY B  48      63.060  54.170  49.860  1.00  0.00            
ATOM    565  O   GLY B  48      63.500  53.030  49.880  1.00  0.00            
ATOM    566  N   PRO B  49      63.690  55.160  49.180  1.00  0.00            
ATOM    567  CD  PRO B  49      63.090  56.480  48.980  1.00  0.00            
ATOM    568  HD1 PRO B  49      62.850  56.950  49.940  1.00  0.00            
ATOM    569  HD2 PRO B  49      62.160  56.330  48.450  1.00  0.00            
ATOM    570  CG  PRO B  49      64.040  57.260  48.120  1.00  0.00            
ATOM    571  HG1 PRO B  49      64.700  57.900  48.710  1.00  0.00            
ATOM    572  HG2 PRO B  49      63.540  57.840  47.340  1.00  0.00            
ATOM    573  CB  PRO B  49      64.710  56.150  47.290  1.00  0.00            
ATOM    574  HB1 PRO B  49      65.650  56.530  46.880  1.00  0.00            
ATOM    575  HB2 PRO B  49      64.080  55.760  46.500  1.00  0.00            
ATOM    576  CA  PRO B  49      64.880  55.040  48.340  1.00  0.00            
ATOM    577  HA  PRO B  49      64.820  54.090  47.820  1.00  0.00            
ATOM    578  C   PRO B  49      66.190  55.210  49.130  1.00  0.00            
ATOM    579  O   PRO B  49      66.140  55.520  50.350  1.00  0.00            
ATOM    580  N   PRO B  50      67.420  55.200  48.550  1.00  0.00            
ATOM    581  CD  PRO B  50      67.680  54.750  47.200  1.00  0.00            
ATOM    582  HD1 PRO B  50      67.630  55.580  46.500  1.00  0.00            
ATOM    583  HD2 PRO B  50      67.040  53.900  46.960  1.00  0.00            
ATOM    584  CG  PRO B  50      69.100  54.330  47.240  1.00  0.00            
ATOM    585  HG1 PRO B  50      69.540  54.700  46.310  1.00  0.00            
ATOM    586  HG2 PRO B  50      69.200  53.270  47.500  1.00  0.00            
ATOM    587  CB  PRO B  50      69.760  55.180  48.300  1.00  0.00            
ATOM    588  HB1 PRO B  50      70.100  56.090  47.820  1.00  0.00            
ATOM    589  HB2 PRO B  50      70.590  54.620  48.750  1.00  0.00            
ATOM    590  CA  PRO B  50      68.690  55.400  49.320  1.00  0.00            
ATOM    591  HA  PRO B  50      68.770  54.590  50.050  1.00  0.00            
ATOM    592  C   PRO B  50      69.000  56.770  50.020  1.00  0.00            
ATOM    593  O   PRO B  50      68.460  57.760  49.690  1.00  0.00            
ATOM    594  N   GLY B  51      69.870  56.620  51.060  1.00  0.00            
ATOM    595  H   GLY B  51      70.190  55.690  51.260  1.00  0.00            
ATOM    596  CA  GLY B  51      70.350  57.680  51.980  1.00  0.00            
ATOM    597  HA1 GLY B  51      70.540  57.180  52.930  1.00  0.00            
ATOM    598  HA2 GLY B  51      69.490  58.340  52.090  1.00  0.00            
ATOM    599  C   GLY B  51      71.580  58.510  51.540  1.00  0.00            
ATOM    600  O   GLY B  51      72.060  58.270  50.430  1.00  0.00            
ATOM    601  N   PRO B  52      72.110  59.490  52.340  1.00  0.00            
ATOM    602  CD  PRO B  52      71.400  60.030  53.460  1.00  0.00            
ATOM    603  HD1 PRO B  52      71.360  59.220  54.190  1.00  0.00            
ATOM    604  HD2 PRO B  52      70.390  60.330  53.200  1.00  0.00            
ATOM    605  CG  PRO B  52      72.220  61.190  54.030  1.00  0.00            
ATOM    606  HG1 PRO B  52      72.810  60.990  54.920  1.00  0.00            
ATOM    607  HG2 PRO B  52      71.540  62.020  54.230  1.00  0.00            
ATOM    608  CB  PRO B  52      73.190  61.620  52.930  1.00  0.00            
ATOM    609  HB1 PRO B  52      74.170  61.890  53.300  1.00  0.00            
ATOM    610  HB2 PRO B  52      72.750  62.490  52.430  1.00  0.00            
ATOM    611  CA  PRO B  52      73.260  60.340  52.050  1.00  0.00            
ATOM    612  HA  PRO B  52      73.240  60.650  51.010  1.00  0.00            
ATOM    613  C   PRO B  52      74.610  59.590  52.130  1.00  0.00            
ATOM    614  O   PRO B  52      74.690  58.500  52.730  1.00  0.00            
ATOM    615  N   PRO B  53      75.740  60.070  51.600  1.00  0.00            
ATOM    616  CD  PRO B  53      75.850  61.310  50.850  1.00  0.00            
ATOM    617  HD1 PRO B  53      76.100  62.070  51.600  1.00  0.00            
ATOM    618  HD2 PRO B  53      74.940  61.570  50.300  1.00  0.00            
ATOM    619  CG  PRO B  53      76.990  61.060  49.830  1.00  0.00            
ATOM    620  HG1 PRO B  53      77.390  62.030  49.540  1.00  0.00            
ATOM    621  HG2 PRO B  53      76.540  60.510  49.010  1.00  0.00            
ATOM    622  CB  PRO B  53      77.920  60.210  50.620  1.00  0.00            
ATOM    623  HB1 PRO B  53      78.500  60.830  51.300  1.00  0.00            
ATOM    624  HB2 PRO B  53      78.460  59.630  49.870  1.00  0.00            
ATOM    625  CA  PRO B  53      77.020  59.350  51.510  1.00  0.00            
ATOM    626  HA  PRO B  53      76.940  58.370  51.050  1.00  0.00            
ATOM    627  C   PRO B  53      77.660  59.180  52.890  1.00  0.00            
ATOM    628  O   PRO B  53      77.400  59.970  53.760  1.00  0.00            
ATOM    629  N   GLY B  54      78.470  58.160  53.180  1.00  0.00            
ATOM    630  H   GLY B  54      78.600  57.500  52.430  1.00  0.00            
ATOM    631  CA  GLY B  54      79.260  58.010  54.340  1.00  0.00            
ATOM    632  HA1 GLY B  54      79.550  56.960  54.430  1.00  0.00            
ATOM    633  HA2 GLY B  54      78.700  58.260  55.240  1.00  0.00            
ATOM    634  C   GLY B  54      80.610  58.800  54.390  1.00  0.00            
ATOM    635  O   GLY B  54      81.210  59.020  53.350  1.00  0.00            
ATOM    636  N   PRO B  55      81.120  59.150  55.580  1.00  0.00            
ATOM    637  CD  PRO B  55      80.440  58.990  56.840  1.00  0.00            
ATOM    638  HD1 PRO B  55      80.050  57.980  56.980  1.00  0.00            
ATOM    639  HD2 PRO B  55      79.610  59.710  56.790  1.00  0.00            
ATOM    640  CG  PRO B  55      81.510  59.300  57.870  1.00  0.00            
ATOM    641  HG1 PRO B  55      82.120  58.430  58.120  1.00  0.00            
ATOM    642  HG2 PRO B  55      81.030  59.730  58.750  1.00  0.00            
ATOM    643  CB  PRO B  55      82.400  60.330  57.190  1.00  0.00            
ATOM    644  HB1 PRO B  55      83.460  60.280  57.470  1.00  0.00            
ATOM    645  HB2 PRO B  55      82.000  61.340  57.160  1.00  0.00            
ATOM    646  CA  PRO B  55      82.470  59.730  55.800  1.00  0.00            
ATOM    647  HA  PRO B  55      82.550  60.650  55.220  1.00  0.00            
ATOM    648  C   PRO B  55      83.560  58.710  55.610  1.00  0.00            
ATOM    649  O   PRO B  55      83.360  57.580  56.040  1.00  0.00            
ATOM    650  N   PRO B  56      84.720  59.070  55.070  1.00  0.00            
ATOM    651  CD  PRO B  56      85.080  60.380  54.520  1.00  0.00            
ATOM    652  HD1 PRO B  56      85.110  61.070  55.360  1.00  0.00            
ATOM    653  HD2 PRO B  56      84.370  60.750  53.780  1.00  0.00            
ATOM    654  CG  PRO B  56      86.380  60.200  53.900  1.00  0.00            
ATOM    655  HG1 PRO B  56      87.030  61.080  53.890  1.00  0.00            
ATOM    656  HG2 PRO B  56      86.260  59.920  52.850  1.00  0.00            
ATOM    657  CB  PRO B  56      87.050  59.100  54.750  1.00  0.00            
ATOM    658  HB1 PRO B  56      87.450  59.540  55.660  1.00  0.00            
ATOM    659  HB2 PRO B  56      87.820  58.550  54.200  1.00  0.00            
ATOM    660  CA  PRO B  56      85.860  58.170  55.080  1.00  0.00            
ATOM    661  HA  PRO B  56      85.630  57.400  54.350  1.00  0.00            
ATOM    662  C   PRO B  56      86.240  57.560  56.460  1.00  0.00            
ATOM    663  O   PRO B  56      85.960  58.070  57.510  1.00  0.00            
ATOM    664  N   GLY B  57      87.140  56.560  56.400  1.00  0.00            
ATOM    665  H   GLY B  57      87.470  56.310  55.480  1.00  0.00            
ATOM    666  CA  GLY B  57      87.730  55.960  57.550  1.00  0.00            
ATOM    667  HA1 GLY B  57      88.300  55.040  57.390  1.00  0.00            
ATOM    668  HA2 GLY B  57      86.960  55.850  58.310  1.00  0.00            
ATOM    669  C   GLY B  57      88.690  56.900  58.310  1.00  0.00            
ATOM    670  O   GLY B  57      89.440  57.670  57.650  1.00  0.00            
ATOM    671  N   PRO B  58      88.820  56.750  59.630  1.00  0.00            
ATOM    672  CD  PRO B  58      88.210  55.820  60.520  1.00  0.00            
ATOM    673  HD1 PRO B  58      88.340  54.820  60.090  1.00  0.00            
ATOM    674  HD2 PRO B  58      87.140  56.030  60.600  1.00  0.00            
ATOM    675  CG  PRO B  58      88.890  55.920  61.870  1.00  0.00            
ATOM    676  HG1 PRO B  58      89.780  55.300  61.920  1.00  0.00            
ATOM    677  HG2 PRO B  58      88.230  55.690  62.700  1.00  0.00            
ATOM    678  CB  PRO B  58      89.400  57.330  61.860  1.00  0.00            
ATOM    679  HB1 PRO B  58      90.190  57.460  62.590  1.00  0.00            
ATOM    680  HB2 PRO B  58      88.580  57.970  62.200  1.00  0.00            
ATOM    681  CA  PRO B  58      89.790  57.490  60.400  1.00  0.00            
ATOM    682  HA  PRO B  58      89.650  58.560  60.240  1.00  0.00            
ATOM    683  C   PRO B  58      91.170  57.090  59.870  1.00  0.00            
ATOM    684  O   PRO B  58      91.340  55.950  59.420  1.00  0.00            
ATOM    685  N   PRO B  59      92.140  57.990  59.990  1.00  0.00            
ATOM    686  CD  PRO B  59      92.110  59.330  60.700  1.00  0.00            
ATOM    687  HD1 PRO B  59      91.610  59.240  61.670  1.00  0.00            
ATOM    688  HD2 PRO B  59      91.710  60.130  60.070  1.00  0.00            
ATOM    689  CG  PRO B  59      93.540  59.630  60.910  1.00  0.00            
ATOM    690  HG1 PRO B  59      93.880  59.210  61.850  1.00  0.00            
ATOM    691  HG2 PRO B  59      93.660  60.710  60.820  1.00  0.00            
ATOM    692  CB  PRO B  59      94.270  58.840  59.850  1.00  0.00            
ATOM    693  HB1 PRO B  59      95.300  58.570  60.050  1.00  0.00            
ATOM    694  HB2 PRO B  59      94.320  59.520  59.000  1.00  0.00            
ATOM    695  CA  PRO B  59      93.490  57.610  59.640  1.00  0.00            
ATOM    696  HA  PRO B  59      93.490  57.400  58.570  1.00  0.00            
ATOM    697  C   PRO B  59      94.050  56.400  60.500  1.00  0.00            
ATOM    698  O   PRO B  59      93.680  56.200  61.670  1.00  0.00            
ATOM    699  N   GLY B  60      95.110  55.830  59.920  1.00  0.00            
ATOM    700  H   GLY B  60      95.390  56.060  58.980  1.00  0.00            
ATOM    701  CA  GLY B  60      95.950  54.900  60.630  1.00  0.00            
ATOM    702  HA1 GLY B  60      95.890  53.950  60.110  1.00  0.00            
ATOM    703  HA2 GLY B  60      95.540  54.740  61.630  1.00  0.00            
ATOM    704  C   GLY B  60      97.350  55.330  60.690  1.00  0.00            
ATOM    705  OC1 GLY B  60      97.810  56.180  61.510  1.00  0.00            
ATOM    706  OC2 GLY B  60      98.120  54.940  59.810  1.00  0.00            
ATOM    707  N   PRO C  61      15.080  47.190  51.760  1.00  0.00            
ATOM    708  H1  PRO C  61      14.990  48.140  51.430  1.00  0.00            
ATOM    709  H2  PRO C  61      14.760  47.210  52.720  1.00  0.00            
ATOM    710  CD  PRO C  61      14.310  46.320  50.780  1.00  0.00            
ATOM    711  HD1 PRO C  61      13.830  46.840  49.940  1.00  0.00            
ATOM    712  HD2 PRO C  61      13.480  45.860  51.310  1.00  0.00            
ATOM    713  CG  PRO C  61      15.360  45.220  50.410  1.00  0.00            
ATOM    714  HG1 PRO C  61      15.190  44.830  49.410  1.00  0.00            
ATOM    715  HG2 PRO C  61      15.450  44.430  51.160  1.00  0.00            
ATOM    716  CB  PRO C  61      16.660  46.070  50.280  1.00  0.00            
ATOM    717  HB1 PRO C  61      16.570  46.870  49.540  1.00  0.00            
ATOM    718  HB2 PRO C  61      17.660  45.660  50.180  1.00  0.00            
ATOM    719  CA  PRO C  61      16.540  46.870  51.580  1.00  0.00            
ATOM    720  HA  PRO C  61      16.780  46.180  52.380  1.00  0.00            
ATOM    721  C   PRO C  61      17.580  47.990  51.610  1.00  0.00            
ATOM    722  O   PRO C  61      17.230  49.130  51.380  1.00  0.00            
ATOM    723  N   PRO C  62      18.770  47.680  52.080  1.00  0.00            
ATOM    724  CD  PRO C  62      19.240  46.410  52.470  1.00  0.00            
ATOM    725  HD1 PRO C  62      19.370  45.670  51.670  1.00  0.00            
ATOM    726  HD2 PRO C  62      18.530  45.830  53.060  1.00  0.00            
ATOM    727  CG  PRO C  62      20.400  46.590  53.420  1.00  0.00            
ATOM    728  HG1 PRO C  62      21.000  45.690  53.580  1.00  0.00            
ATOM    729  HG2 PRO C  62      20.000  46.840  54.400  1.00  0.00            
ATOM    730  CB  PRO C  62      21.060  47.810  52.770  1.00  0.00            
ATOM    731  HB1 PRO C  62      21.820  47.580  52.030  1.00  0.00            
ATOM    732  HB2 PRO C  62      21.450  48.510  53.510  1.00  0.00            
ATOM    733  CA  PRO C  62      19.900  48.630  52.220  1.00  0.00            
ATOM    734  HA  PRO C  62      19.710  49.410  52.960  1.00  0.00            
ATOM    735  C   PRO C  62      20.270  49.380  50.940  1.00  0.00            
ATOM    736  O   PRO C  62      19.960  48.970  49.790  1.00  0.00            
ATOM    737  N   GLY C  63      21.070  50.370  51.140  1.00  0.00            
ATOM    738  H   GLY C  63      21.100  50.780  52.070  1.00  0.00            
ATOM    739  CA  GLY C  63      21.700  51.150  50.010  1.00  0.00            
ATOM    740  HA1 GLY C  63      22.090  52.110  50.360  1.00  0.00            
ATOM    741  HA2 GLY C  63      20.910  51.470  49.340  1.00  0.00            
ATOM    742  C   GLY C  63      22.780  50.370  49.270  1.00  0.00            
ATOM    743  O   GLY C  63      23.230  49.260  49.620  1.00  0.00            
ATOM    744  N   PRO C  64      23.280  51.000  48.200  1.00  0.00            
ATOM    745  CD  PRO C  64      22.660  52.040  47.320  1.00  0.00            
ATOM    746  HD1 PRO C  64      22.390  52.920  47.900  1.00  0.00            
ATOM    747  HD2 PRO C  64      21.740  51.790  46.780  1.00  0.00            
ATOM    748  CG  PRO C  64      23.710  52.360  46.220  1.00  0.00            
ATOM    749  HG1 PRO C  64      24.480  53.050  46.560  1.00  0.00            
ATOM    750  HG2 PRO C  64      23.240  52.730  45.320  1.00  0.00            
ATOM    751  CB  PRO C  64      24.240  50.950  46.070  1.00  0.00            
ATOM    752  HB1 PRO C  64      25.190  50.960  45.540  1.00  0.00            
ATOM    753  HB2 PRO C  64      23.580  50.400  45.390  1.00  0.00            
ATOM    754  CA  PRO C  64      24.330  50.390  47.470  1.00  0.00            
ATOM    755  HA  PRO C  64      24.150  49.320  47.370  1.00  0.00            
ATOM    756  C   PRO C  64      25.660  50.710  48.120  1.00  0.00            
ATOM    757  O   PRO C  64      25.880  51.760  48.740  1.00  0.00            
ATOM    758  N   PRO C  65      26.690  49.870  47.960  1.00  0.00            
ATOM    759  CD  PRO C  65      26.600  48.600  47.240  1.00  0.00            
ATOM    760  HD1 PRO C  65      26.530  48.740  46.160  1.00  0.00            
ATOM    761  HD2 PRO C  65      25.810  48.020  47.710  1.00  0.00            
ATOM    762  CG  PRO C  65      27.910  47.870  47.620  1.00  0.00            
ATOM    763  HG1 PRO C  65      28.340  47.210  46.870  1.00  0.00            
ATOM    764  HG2 PRO C  65      27.750  47.280  48.520  1.00  0.00            
ATOM    765  CB  PRO C  65      28.930  49.000  48.050  1.00  0.00            
ATOM    766  HB1 PRO C  65      29.490  49.310  47.170  1.00  0.00            
ATOM    767  HB2 PRO C  65      29.680  48.650  48.760  1.00  0.00            
ATOM    768  CA  PRO C  65      28.060  50.150  48.510  1.00  0.00            
ATOM    769  HA  PRO C  65      28.000  50.170  49.590  1.00  0.00            
ATOM    770  C   PRO C  65      28.680  51.540  48.110  1.00  0.00            
ATOM    771  O   PRO C  65      28.550  51.930  46.990  1.00  0.00            
ATOM    772  N   GLY C  66      29.290  52.150  49.130  1.00  0.00            
ATOM    773  H   GLY C  66      29.310  51.740  50.050  1.00  0.00            
ATOM    774  CA  GLY C  66      29.920  53.480  49.010  1.00  0.00            
ATOM    775  HA1 GLY C  66      30.220  53.890  49.980  1.00  0.00            
ATOM    776  HA2 GLY C  66      29.270  54.270  48.630  1.00  0.00            
ATOM    777  C   GLY C  66      31.210  53.510  48.150  1.00  0.00            
ATOM    778  O   GLY C  66      31.790  52.450  47.800  1.00  0.00            
ATOM    779  N   PRO C  67      31.730  54.760  47.840  1.00  0.00            
ATOM    780  CD  PRO C  67      31.320  56.040  48.450  1.00  0.00            
ATOM    781  HD1 PRO C  67      31.350  55.960  49.530  1.00  0.00            
ATOM    782  HD2 PRO C  67      30.290  56.250  48.200  1.00  0.00            
ATOM    783  CG  PRO C  67      32.220  57.120  47.840  1.00  0.00            
ATOM    784  HG1 PRO C  67      32.990  57.390  48.560  1.00  0.00            
ATOM    785  HG2 PRO C  67      31.550  57.960  47.650  1.00  0.00            
ATOM    786  CB  PRO C  67      32.800  56.420  46.590  1.00  0.00            
ATOM    787  HB1 PRO C  67      33.800  56.780  46.350  1.00  0.00            
ATOM    788  HB2 PRO C  67      32.180  56.580  45.700  1.00  0.00            
ATOM    789  CA  PRO C  67      32.930  54.920  47.040  1.00  0.00            
ATOM    790  HA  PRO C  67      32.820  54.280  46.160  1.00  0.00            
ATOM    791  C   PRO C  67      34.260  54.620  47.700  1.00  0.00            
ATOM    792  O   PRO C  67      34.250  54.530  48.940  1.00  0.00            
ATOM    793  N   PRO C  68      35.340  54.390  46.950  1.00  0.00            
ATOM    794  CD  PRO C  68      35.470  54.540  45.510  1.00  0.00            
ATOM    795  HD1 PRO C  68      35.430  55.600  45.260  1.00  0.00            
ATOM    796  HD2 PRO C  68      34.690  53.940  45.030  1.00  0.00            
ATOM    797  CG  PRO C  68      36.740  53.800  45.130  1.00  0.00            
ATOM    798  HG1 PRO C  68      37.220  54.180  44.230  1.00  0.00            
ATOM    799  HG2 PRO C  68      36.490  52.740  45.130  1.00  0.00            
ATOM    800  CB  PRO C  68      37.610  54.120  46.390  1.00  0.00            
ATOM    801  HB1 PRO C  68      37.840  55.190  46.340  1.00  0.00            
ATOM    802  HB2 PRO C  68      38.450  53.450  46.530  1.00  0.00            
ATOM    803  CA  PRO C  68      36.640  54.050  47.590  1.00  0.00            
ATOM    804  HA  PRO C  68      36.550  53.060  48.040  1.00  0.00            
ATOM    805  C   PRO C  68      37.130  55.110  48.660  1.00  0.00            
ATOM    806  O   PRO C  68      37.020  56.320  48.530  1.00  0.00            
ATOM    807  N   GLY C  69      37.820  54.590  49.710  1.00  0.00            
ATOM    808  H   GLY C  69      38.010  53.600  49.800  1.00  0.00            
ATOM    809  CA  GLY C  69      38.310  55.410  50.820  1.00  0.00            
ATOM    810  HA1 GLY C  69      38.570  54.750  51.650  1.00  0.00            
ATOM    811  HA2 GLY C  69      37.560  56.060  51.260  1.00  0.00            
ATOM    812  C   GLY C  69      39.580  56.290  50.480  1.00  0.00            
ATOM    813  O   GLY C  69      40.110  56.280  49.350  1.00  0.00            
ATOM    814  N   PRO C  70      40.100  57.060  51.510  1.00  0.00            
ATOM    815  CD  PRO C  70      39.350  57.420  52.710  1.00  0.00            
ATOM    816  HD1 PRO C  70      39.670  56.850  53.580  1.00  0.00            
ATOM    817  HD2 PRO C  70      38.280  57.350  52.510  1.00  0.00            
ATOM    818  CG  PRO C  70      39.770  58.910  52.960  1.00  0.00            
ATOM    819  HG1 PRO C  70      39.680  59.200  54.010  1.00  0.00            
ATOM    820  HG2 PRO C  70      39.210  59.610  52.340  1.00  0.00            
ATOM    821  CB  PRO C  70      41.250  58.870  52.490  1.00  0.00            
ATOM    822  HB1 PRO C  70      41.930  58.650  53.310  1.00  0.00            
ATOM    823  HB2 PRO C  70      41.480  59.830  52.030  1.00  0.00            
ATOM    824  CA  PRO C  70      41.320  57.870  51.330  1.00  0.00            
ATOM    825  HA  PRO C  70      41.120  58.370  50.380  1.00  0.00            
ATOM    826  C   PRO C  70      42.640  57.140  51.270  1.00  0.00            
ATOM    827  O   PRO C  70      42.690  56.000  51.740  1.00  0.00            
ATOM    828  N   PRO C  71      43.640  57.780  50.580  1.00  0.00            
ATOM    829  CD  PRO C  71      43.670  58.950  49.700  1.00  0.00            
ATOM    830  HD1 PRO C  71      43.130  59.770  50.180  1.00  0.00            
ATOM    831  HD2 PRO C  71      43.280  58.580  48.750  1.00  0.00            
ATOM    832  CG  PRO C  71      45.160  59.350  49.410  1.00  0.00            
ATOM    833  HG1 PRO C  71      45.450  60.110  50.140  1.00  0.00            
ATOM    834  HG2 PRO C  71      45.230  59.920  48.490  1.00  0.00            
ATOM    835  CB  PRO C  71      45.870  58.060  49.520  1.00  0.00            
ATOM    836  HB1 PRO C  71      46.900  58.340  49.710  1.00  0.00            
ATOM    837  HB2 PRO C  71      45.750  57.630  48.520  1.00  0.00            
ATOM    838  CA  PRO C  71      45.020  57.210  50.480  1.00  0.00            
ATOM    839  HA  PRO C  71      44.940  56.220  50.030  1.00  0.00            
ATOM    840  C   PRO C  71      45.650  57.020  51.860  1.00  0.00            
ATOM    841  O   PRO C  71      45.630  57.850  52.750  1.00  0.00            
ATOM    842  N   GLY C  72      46.360  55.870  51.900  1.00  0.00            
ATOM    843  H   GLY C  72      46.480  55.300  51.070  1.00  0.00            
ATOM    844  CA  GLY C  72      47.110  55.470  53.150  1.00  0.00            
ATOM    845  HA1 GLY C  72      47.320  54.410  53.070  1.00  0.00            
ATOM    846  HA2 GLY C  72      46.460  55.560  54.020  1.00  0.00            
ATOM    847  C   GLY C  72      48.490  56.240  53.470  1.00  0.00            
ATOM    848  O   GLY C  72      48.850  57.140  52.660  1.00  0.00            
ATOM    849  N   PRO C  73      49.190  55.970  54.550  1.00  0.00            
ATOM    850  CD  PRO C  73      48.840  54.990  55.570  1.00  0.00            
ATOM    851  HD1 PRO C  73      49.240  54.060  55.160  1.00  0.00            
ATOM    852  HD2 PRO C  73      47.750  54.940  55.660  1.00  0.00            
ATOM    853  CG  PRO C  73      49.460  55.400  56.850  1.00  0.00            
ATOM    854  HG1 PRO C  73      49.600  54.490  57.430  1.00  0.00            
ATOM    855  HG2 PRO C  73      48.900  56.080  57.500  1.00  0.00            
ATOM    856  CB  PRO C  73      50.680  56.110  56.430  1.00  0.00            
ATOM    857  HB1 PRO C  73      51.470  55.350  56.430  1.00  0.00            
ATOM    858  HB2 PRO C  73      51.030  56.850  57.150  1.00  0.00            
ATOM    859  CA  PRO C  73      50.340  56.740  55.080  1.00  0.00            
ATOM    860  HA  PRO C  73      49.970  57.750  55.270  1.00  0.00            
ATOM    861  C   PRO C  73      51.570  56.720  54.220  1.00  0.00            
ATOM    862  O   PRO C  73      51.670  55.670  53.630  1.00  0.00            
ATOM    863  N   PRO C  74      52.360  57.800  53.960  1.00  0.00            
ATOM    864  CD  PRO C  74      52.220  59.030  54.700  1.00  0.00            
ATOM    865  HD1 PRO C  74      52.000  58.850  55.750  1.00  0.00            
ATOM    866  HD2 PRO C  74      51.520  59.650  54.140  1.00  0.00            
ATOM    867  CG  PRO C  74      53.540  59.740  54.520  1.00  0.00            
ATOM    868  HG1 PRO C  74      54.220  59.770  55.370  1.00  0.00            
ATOM    869  HG2 PRO C  74      53.390  60.770  54.210  1.00  0.00            
ATOM    870  CB  PRO C  74      54.200  59.080  53.280  1.00  0.00            
ATOM    871  HB1 PRO C  74      55.280  59.100  53.370  1.00  0.00            
ATOM    872  HB2 PRO C  74      53.890  59.510  52.330  1.00  0.00            
ATOM    873  CA  PRO C  74      53.600  57.680  53.240  1.00  0.00            
ATOM    874  HA  PRO C  74      53.230  57.530  52.230  1.00  0.00            
ATOM    875  C   PRO C  74      54.400  56.540  53.820  1.00  0.00            
ATOM    876  O   PRO C  74      54.360  56.260  55.080  1.00  0.00            
ATOM    877  N   GLY C  75      55.070  55.780  52.930  1.00  0.00            
ATOM    878  H   GLY C  75      54.890  55.820  51.940  1.00  0.00            
ATOM    879  CA  GLY C  75      55.800  54.570  53.350  1.00  0.00            
ATOM    880  HA1 GLY C  75      56.180  53.970  52.520  1.00  0.00            
ATOM    881  HA2 GLY C  75      55.170  53.900  53.940  1.00  0.00            
ATOM    882  C   GLY C  75      57.000  54.850  54.240  1.00  0.00            
ATOM    883  O   GLY C  75      57.260  55.980  54.580  1.00  0.00            
ATOM    884  N   PRO C  76      57.660  53.750  54.760  1.00  0.00            
ATOM    885  CD  PRO C  76      57.200  52.400  54.440  1.00  0.00            
ATOM    886  HD1 PRO C  76      57.120  52.290  53.360  1.00  0.00            
ATOM    887  HD2 PRO C  76      56.200  52.220  54.830  1.00  0.00            
ATOM    888  CG  PRO C  76      58.340  51.530  54.950  1.00  0.00            
ATOM    889  HG1 PRO C  76      59.150  51.550  54.220  1.00  0.00            
ATOM    890  HG2 PRO C  76      58.040  50.530  55.240  1.00  0.00            
ATOM    891  CB  PRO C  76      58.780  52.240  56.210  1.00  0.00            
ATOM    892  HB1 PRO C  76      59.770  51.930  56.540  1.00  0.00            
ATOM    893  HB2 PRO C  76      58.040  52.140  57.000  1.00  0.00            
ATOM    894  CA  PRO C  76      58.770  53.710  55.670  1.00  0.00            
ATOM    895  HA  PRO C  76      58.550  54.330  56.540  1.00  0.00            
ATOM    896  C   PRO C  76      60.100  54.090  54.950  1.00  0.00            
ATOM    897  O   PRO C  76      60.140  54.070  53.740  1.00  0.00            
ATOM    898  N   PRO C  77      61.180  54.340  55.680  1.00  0.00            
ATOM    899  CD  PRO C  77      61.300  54.590  57.070  1.00  0.00            
ATOM    900  HD1 PRO C  77      60.830  53.800  57.650  1.00  0.00            
ATOM    901  HD2 PRO C  77      60.870  55.570  57.280  1.00  0.00            
ATOM    902  CG  PRO C  77      62.790  54.680  57.430  1.00  0.00            
ATOM    903  HG1 PRO C  77      63.180  53.660  57.450  1.00  0.00            
ATOM    904  HG2 PRO C  77      62.860  55.200  58.380  1.00  0.00            
ATOM    905  CB  PRO C  77      63.260  55.380  56.130  1.00  0.00            
ATOM    906  HB1 PRO C  77      64.330  55.250  55.930  1.00  0.00            
ATOM    907  HB2 PRO C  77      63.090  56.430  56.370  1.00  0.00            
ATOM    908  CA  PRO C  77      62.360  54.780  54.990  1.00  0.00            
ATOM    909  HA  PRO C  77      62.180  55.580  54.280  1.00  0.00            
ATOM    910  C   PRO C  77      63.240  53.690  54.260  1.00  0.00            
ATOM    911  O   PRO C  77      63.040  52.490  54.490  1.00  0.00            
ATOM    912  N   GLY C  78      64.170  54.170  53.430  1.00  0.00            
ATOM    913  H   GLY C  78      64.280  55.170  53.360  1.00  0.00            
ATOM    914  CA  GLY C  78      64.940  53.270  52.590  1.00  0.00            
ATOM    915  HA1 GLY C  78      65.180  53.780  51.660  1.00  0.00            
ATOM    916  HA2 GLY C  78      64.360  52.400  52.270  1.00  0.00            
ATOM    917  C   GLY C  78      66.310  52.790  53.080  1.00  0.00            
ATOM    918  O   GLY C  78      66.490  52.820  54.290  1.00  0.00            
ATOM    919  N   PRO C  79      67.120  52.200  52.210  1.00  0.00            
ATOM    920  CD  PRO C  79      66.930  52.160  50.760  1.00  0.00            
ATOM    921  HD1 PRO C  79      66.540  53.130  50.480  1.00  0.00            
ATOM    922  HD2 PRO C  79      66.180  51.430  50.440  1.00  0.00            
ATOM    923  CG  PRO C  79      68.220  51.680  50.100  1.00  0.00            
ATOM    924  HG1 PRO C  79      68.960  52.480  50.060  1.00  0.00            
ATOM    925  HG2 PRO C  79      68.140  51.160  49.140  1.00  0.00            
ATOM    926  CB  PRO C  79      68.780  50.810  51.240  1.00  0.00            
ATOM    927  HB1 PRO C  79      69.830  50.500  51.140  1.00  0.00            
ATOM    928  HB2 PRO C  79      68.300  49.830  51.280  1.00  0.00            
ATOM    929  CA  PRO C  79      68.420  51.600  52.550  1.00  0.00            
ATOM    930  HA  PRO C  79      68.330  50.950  53.420  1.00  0.00            
ATOM    931  C   PRO C  79      69.470  52.680  52.830  1.00  0.00            
ATOM    932  O   PRO C  79      69.330  53.840  52.310  1.00  0.00            
ATOM    933  N   PRO C  80      70.500  52.360  53.630  1.00  0.00            
ATOM    934  CD  PRO C  80      70.760  51.150  54.370  1.00  0.00            
ATOM    935  HD1 PRO C  80      70.980  50.340  53.670  1.00  0.00            
ATOM    936  HD2 PRO C  80      69.870  50.910  54.950  1.00  0.00            
ATOM    937  CG  PRO C  80      71.880  51.440  55.360  1.00  0.00            
ATOM    938  HG1 PRO C  80      72.400  50.550  55.690  1.00  0.00            
ATOM    939  HG2 PRO C  80      71.350  51.830  56.230  1.00  0.00            
ATOM    940  CB  PRO C  80      72.630  52.490  54.670  1.00  0.00            
ATOM    941  HB1 PRO C  80      73.340  51.980  54.010  1.00  0.00            
ATOM    942  HB2 PRO C  80      73.090  53.230  55.330  1.00  0.00            
ATOM    943  CA  PRO C  80      71.610  53.290  53.850  1.00  0.00            
ATOM    944  HA  PRO C  80      71.150  54.070  54.450  1.00  0.00            
ATOM    945  C   PRO C  80      72.310  53.870  52.580  1.00  0.00            
ATOM    946  O   PRO C  80      72.370  53.130  51.610  1.00  0.00            
ATOM    947  N   GLY C  81      72.780  55.080  52.610  1.00  0.00            
ATOM    948  H   GLY C  81      72.490  55.680  53.370  1.00  0.00            
ATOM    949  CA  GLY C  81      73.440  55.750  51.440  1.00  0.00            
ATOM    950  HA1 GLY C  81      73.570  56.820  51.590  1.00  0.00            
ATOM    951  HA2 GLY C  81      72.820  55.750  50.550  1.00  0.00            
ATOM    952  C   GLY C  81      74.840  55.260  51.110  1.00  0.00            
ATOM    953  O   GLY C  81      75.290  54.360  51.840  1.00  0.00            
ATOM    954  N   PRO C  82      75.520  55.700  50.020  1.00  0.00            
ATOM    955  CD  PRO C  82      75.270  56.880  49.180  1.00  0.00            
ATOM    956  HD1 PRO C  82      75.720  57.750  49.660  1.00  0.00            
ATOM    957  HD2 PRO C  82      74.220  57.080  48.960  1.00  0.00            
ATOM    958  CG  PRO C  82      75.910  56.410  47.860  1.00  0.00            
ATOM    959  HG1 PRO C  82      76.090  57.280  47.230  1.00  0.00            
ATOM    960  HG2 PRO C  82      75.360  55.600  47.390  1.00  0.00            
ATOM    961  CB  PRO C  82      77.240  55.780  48.370  1.00  0.00            
ATOM    962  HB1 PRO C  82      77.980  56.560  48.570  1.00  0.00            
ATOM    963  HB2 PRO C  82      77.630  55.070  47.640  1.00  0.00            
ATOM    964  CA  PRO C  82      76.790  55.080  49.640  1.00  0.00            
ATOM    965  HA  PRO C  82      76.630  54.020  49.460  1.00  0.00            
ATOM    966  C   PRO C  82      77.880  55.120  50.710  1.00  0.00            
ATOM    967  O   PRO C  82      77.930  56.170  51.370  1.00  0.00            
ATOM    968  N   PRO C  83      78.620  54.030  51.070  1.00  0.00            
ATOM    969  CD  PRO C  83      78.800  52.840  50.200  1.00  0.00            
ATOM    970  HD1 PRO C  83      79.140  52.990  49.170  1.00  0.00            
ATOM    971  HD2 PRO C  83      77.840  52.330  50.110  1.00  0.00            
ATOM    972  CG  PRO C  83      79.840  51.930  50.940  1.00  0.00            
ATOM    973  HG1 PRO C  83      80.840  52.070  50.520  1.00  0.00            
ATOM    974  HG2 PRO C  83      79.540  50.890  50.880  1.00  0.00            
ATOM    975  CB  PRO C  83      79.930  52.460  52.370  1.00  0.00            
ATOM    976  HB1 PRO C  83      80.880  52.290  52.870  1.00  0.00            
ATOM    977  HB2 PRO C  83      79.130  51.920  52.890  1.00  0.00            
ATOM    978  CA  PRO C  83      79.590  53.990  52.270  1.00  0.00            
ATOM    979  HA  PRO C  83      79.030  54.220  53.170  1.00  0.00            
ATOM    980  C   PRO C  83      80.850  54.850  52.070  1.00  0.00            
ATOM    981  O   PRO C  83      81.080  55.360  50.950  1.00  0.00            
ATOM    982  N   GLY C  84      81.720  55.030  53.090  1.00  0.00            
ATOM    983  H   GLY C  84      81.530  54.530  53.950  1.00  0.00            
ATOM    984  CA  GLY C  84      82.930  55.840  53.060  1.00  0.00            
ATOM    985  HA1 GLY C  84      83.210  56.130  54.080  1.00  0.00            
ATOM    986  HA2 GLY C  84      82.690  56.760  52.520  1.00  0.00            
ATOM    987  C   GLY C  84      84.120  55.190  52.400  1.00  0.00            
ATOM    988  O   GLY C  84      84.190  53.990  52.460  1.00  0.00            
ATOM    989  N   PRO C  85      85.130  55.890  51.770  1.00  0.00            
ATOM    990  CD  PRO C  85      85.060  57.240  51.310  1.00  0.00            
ATOM    991  HD1 PRO C  85      84.500  57.940  51.940  1.00  0.00            
ATOM    992  HD2 PRO C  85      84.400  57.230  50.450  1.00  0.00            
ATOM    993  CG  PRO C  85      86.510  57.710  50.940  1.00  0.00            
ATOM    994  HG1 PRO C  85      86.920  57.910  51.930  1.00  0.00            
ATOM    995  HG2 PRO C  85      86.580  58.510  50.210  1.00  0.00            
ATOM    996  CB  PRO C  85      87.040  56.360  50.470  1.00  0.00            
ATOM    997  HB1 PRO C  85      88.130  56.340  50.410  1.00  0.00            
ATOM    998  HB2 PRO C  85      86.650  56.240  49.460  1.00  0.00            
ATOM    999  CA  PRO C  85      86.400  55.350  51.400  1.00  0.00            
ATOM   1000  HA  PRO C  85      86.210  54.500  50.730  1.00  0.00            
ATOM   1001  C   PRO C  85      87.350  54.920  52.560  1.00  0.00            
ATOM   1002  O   PRO C  85      87.230  55.480  53.660  1.00  0.00            
ATOM   1003  N   PRO C  86      88.260  54.010  52.320  1.00  0.00            
ATOM   1004  CD  PRO C  86      88.350  53.100  51.150  1.00  0.00            
ATOM   1005  HD1 PRO C  86      88.740  53.720  50.340  1.00  0.00            
ATOM   1006  HD2 PRO C  86      87.400  52.650  50.840  1.00  0.00            
ATOM   1007  CG  PRO C  86      89.210  51.960  51.620  1.00  0.00            
ATOM   1008  HG1 PRO C  86      89.620  51.540  50.710  1.00  0.00            
ATOM   1009  HG2 PRO C  86      88.620  51.240  52.190  1.00  0.00            
ATOM   1010  CB  PRO C  86      90.180  52.620  52.550  1.00  0.00            
ATOM   1011  HB1 PRO C  86      90.950  53.170  52.020  1.00  0.00            
ATOM   1012  HB2 PRO C  86      90.600  51.880  53.240  1.00  0.00            
ATOM   1013  CA  PRO C  86      89.320  53.600  53.270  1.00  0.00            
ATOM   1014  HA  PRO C  86      88.870  53.070  54.110  1.00  0.00            
ATOM   1015  C   PRO C  86      90.170  54.780  53.800  1.00  0.00            
ATOM   1016  O   PRO C  86      90.540  55.700  52.990  1.00  0.00            
ATOM   1017  N   GLY C  87      90.620  54.700  55.080  1.00  0.00            
ATOM   1018  H   GLY C  87      90.270  53.920  55.620  1.00  0.00            
ATOM   1019  CA  GLY C  87      91.290  55.790  55.750  1.00  0.00            
ATOM   1020  HA1 GLY C  87      91.270  55.670  56.840  1.00  0.00            
ATOM   1021  HA2 GLY C  87      90.760  56.740  55.630  1.00  0.00            
ATOM   1022  C   GLY C  87      92.740  56.050  55.300  1.00  0.00            
ATOM   1023  O   GLY C  87      93.500  55.190  54.910  1.00  0.00            
ATOM   1024  N   PRO C  88      93.190  57.320  55.320  1.00  0.00            
ATOM   1025  CD  PRO C  88      92.510  58.500  55.940  1.00  0.00            
ATOM   1026  HD1 PRO C  88      92.160  58.170  56.910  1.00  0.00            
ATOM   1027  HD2 PRO C  88      91.600  58.870  55.460  1.00  0.00            
ATOM   1028  CG  PRO C  88      93.470  59.590  56.130  1.00  0.00            
ATOM   1029  HG1 PRO C  88      94.010  59.490  57.070  1.00  0.00            
ATOM   1030  HG2 PRO C  88      93.140  60.630  56.040  1.00  0.00            
ATOM   1031  CB  PRO C  88      94.410  59.210  54.980  1.00  0.00            
ATOM   1032  HB1 PRO C  88      95.350  59.760  55.040  1.00  0.00            
ATOM   1033  HB2 PRO C  88      93.920  59.590  54.090  1.00  0.00            
ATOM   1034  CA  PRO C  88      94.550  57.710  54.930  1.00  0.00            
ATOM   1035  HA  PRO C  88      94.740  57.370  53.910  1.00  0.00            
ATOM   1036  C   PRO C  88      95.640  57.150  55.970  1.00  0.00            
ATOM   1037  O   PRO C  88      95.250  56.550  56.970  1.00  0.00            
ATOM   1038  N   PRO C  89      96.970  57.400  55.700  1.00  0.00            
ATOM   1039  CD  PRO C  89      97.490  57.730  54.330  1.00  0.00            
ATOM   1040  HD1 PRO C  89      96.870  58.240  53.600  1.00  0.00            
ATOM   1041  HD2 PRO C  89      97.870  56.880  53.750  1.00  0.00            
ATOM   1042  CG  PRO C  89      98.760  58.550  54.600  1.00  0.00            
ATOM   1043  HG1 PRO C  89      98.480  59.570  54.880  1.00  0.00            
ATOM   1044  HG2 PRO C  89      99.540  58.470  53.840  1.00  0.00            
ATOM   1045  CB  PRO C  89      99.250  57.870  55.840  1.00  0.00            
ATOM   1046  HB1 PRO C  89     100.020  58.490  56.300  1.00  0.00            
ATOM   1047  HB2 PRO C  89      99.680  56.930  55.500  1.00  0.00            
ATOM   1048  CA  PRO C  89      98.040  57.620  56.660  1.00  0.00            
ATOM   1049  HA  PRO C  89      98.150  56.700  57.240  1.00  0.00            
ATOM   1050  C   PRO C  89      97.730  58.810  57.600  1.00  0.00            
ATOM   1051  O   PRO C  89      96.780  59.620  57.410  1.00  0.00            
ATOM   1052  N   GLY C  90      98.570  58.970  58.580  1.00  0.00            
ATOM   1053  H   GLY C  90      99.370  58.350  58.640  1.00  0.00            
ATOM   1054  CA  GLY C  90      98.470  59.920  59.770  1.00  0.00            
ATOM   1055  HA1 GLY C  90      99.090  59.500  60.570  1.00  0.00            
ATOM   1056  HA2 GLY C  90      97.440  59.990  60.090  1.00  0.00            
ATOM   1057  C   GLY C  90      99.020  61.260  59.280  1.00  0.00            
ATOM   1058  OC1 GLY C  90      98.510  62.300  59.660  1.00  0.00            
ATOM   1059  OC2 GLY C  90     100.060  61.310  58.620  1.00  0.00            
END
