# Supplementary material for: A solution structure analysis reveals a bent collagen triple helix in the complement activation recognition molecule mannan-binding lectin
Source: J Biol Chem. 2022 Dec 15;299(2):102799. doi: 10.1016/j.jbc.2022.102799 (PMC9898670; doi:10.1016/j.jbc.2022.102799)
Supplement: top10-ppg10 [file mmc9.zip › 3-PPG10-unbloc_5800.pdb]

CRYST1  106.951  106.951  106.951  90.00  90.00  90.00 P 1           1
ATOM      1  N   PRO A   1       7.770  55.540  50.850  1.00  0.00            
ATOM      2  H1  PRO A   1       8.170  54.890  51.500  1.00  0.00            
ATOM      3  H2  PRO A   1       7.110  55.190  50.170  1.00  0.00            
ATOM      4  CD  PRO A   1       7.120  56.660  51.600  1.00  0.00            
ATOM      5  HD1 PRO A   1       6.870  56.360  52.620  1.00  0.00            
ATOM      6  HD2 PRO A   1       6.130  56.920  51.250  1.00  0.00            
ATOM      7  CG  PRO A   1       8.050  57.790  51.690  1.00  0.00            
ATOM      8  HG1 PRO A   1       8.090  58.110  52.730  1.00  0.00            
ATOM      9  HG2 PRO A   1       7.790  58.650  51.060  1.00  0.00            
ATOM     10  CB  PRO A   1       9.320  57.190  51.280  1.00  0.00            
ATOM     11  HB1 PRO A   1       9.650  56.570  52.100  1.00  0.00            
ATOM     12  HB2 PRO A   1      10.070  57.920  50.960  1.00  0.00            
ATOM     13  CA  PRO A   1       8.880  56.210  50.130  1.00  0.00            
ATOM     14  HA  PRO A   1       8.560  56.670  49.190  1.00  0.00            
ATOM     15  C   PRO A   1      10.010  55.310  49.650  1.00  0.00            
ATOM     16  O   PRO A   1      10.090  54.130  50.060  1.00  0.00            
ATOM     17  N   PRO A   2      10.830  55.870  48.770  1.00  0.00            
ATOM     18  CD  PRO A   2      10.590  57.090  48.010  1.00  0.00            
ATOM     19  HD1 PRO A   2      10.160  57.840  48.670  1.00  0.00            
ATOM     20  HD2 PRO A   2      10.000  56.790  47.140  1.00  0.00            
ATOM     21  CG  PRO A   2      11.970  57.620  47.660  1.00  0.00            
ATOM     22  HG1 PRO A   2      12.500  58.060  48.500  1.00  0.00            
ATOM     23  HG2 PRO A   2      11.980  58.260  46.780  1.00  0.00            
ATOM     24  CB  PRO A   2      12.660  56.300  47.310  1.00  0.00            
ATOM     25  HB1 PRO A   2      13.740  56.330  47.470  1.00  0.00            
ATOM     26  HB2 PRO A   2      12.400  56.020  46.290  1.00  0.00            
ATOM     27  CA  PRO A   2      12.100  55.230  48.310  1.00  0.00            
ATOM     28  HA  PRO A   2      11.880  54.380  47.670  1.00  0.00            
ATOM     29  C   PRO A   2      12.990  54.790  49.470  1.00  0.00            
ATOM     30  O   PRO A   2      12.840  55.240  50.610  1.00  0.00            
ATOM     31  N   GLY A   3      13.910  53.840  49.250  1.00  0.00            
ATOM     32  H   GLY A   3      14.040  53.670  48.260  1.00  0.00            
ATOM     33  CA  GLY A   3      14.720  53.200  50.330  1.00  0.00            
ATOM     34  HA1 GLY A   3      15.140  52.280  49.940  1.00  0.00            
ATOM     35  HA2 GLY A   3      13.880  52.970  50.990  1.00  0.00            
ATOM     36  C   GLY A   3      15.750  54.130  51.090  1.00  0.00            
ATOM     37  O   GLY A   3      16.050  55.220  50.650  1.00  0.00            
ATOM     38  N   PRO A   4      16.370  53.610  52.180  1.00  0.00            
ATOM     39  CD  PRO A   4      15.920  52.470  52.910  1.00  0.00            
ATOM     40  HD1 PRO A   4      16.400  51.570  52.530  1.00  0.00            
ATOM     41  HD2 PRO A   4      14.840  52.400  53.060  1.00  0.00            
ATOM     42  CG  PRO A   4      16.520  52.580  54.320  1.00  0.00            
ATOM     43  HG1 PRO A   4      16.610  51.540  54.650  1.00  0.00            
ATOM     44  HG2 PRO A   4      15.900  53.240  54.920  1.00  0.00            
ATOM     45  CB  PRO A   4      17.880  53.180  54.060  1.00  0.00            
ATOM     46  HB1 PRO A   4      18.590  52.430  53.750  1.00  0.00            
ATOM     47  HB2 PRO A   4      18.230  53.700  54.950  1.00  0.00            
ATOM     48  CA  PRO A   4      17.520  54.230  52.930  1.00  0.00            
ATOM     49  HA  PRO A   4      17.110  55.070  53.480  1.00  0.00            
ATOM     50  C   PRO A   4      18.740  54.500  52.060  1.00  0.00            
ATOM     51  O   PRO A   4      18.850  53.950  50.950  1.00  0.00            
ATOM     52  N   PRO A   5      19.660  55.330  52.480  1.00  0.00            
ATOM     53  CD  PRO A   5      19.510  56.340  53.500  1.00  0.00            
ATOM     54  HD1 PRO A   5      19.570  55.860  54.480  1.00  0.00            
ATOM     55  HD2 PRO A   5      18.610  56.920  53.300  1.00  0.00            
ATOM     56  CG  PRO A   5      20.730  57.310  53.290  1.00  0.00            
ATOM     57  HG1 PRO A   5      21.050  57.770  54.230  1.00  0.00            
ATOM     58  HG2 PRO A   5      20.490  57.980  52.460  1.00  0.00            
ATOM     59  CB  PRO A   5      21.790  56.260  52.810  1.00  0.00            
ATOM     60  HB1 PRO A   5      22.260  55.760  53.650  1.00  0.00            
ATOM     61  HB2 PRO A   5      22.630  56.690  52.260  1.00  0.00            
ATOM     62  CA  PRO A   5      21.010  55.290  51.900  1.00  0.00            
ATOM     63  HA  PRO A   5      20.960  55.740  50.910  1.00  0.00            
ATOM     64  C   PRO A   5      21.750  53.980  51.780  1.00  0.00            
ATOM     65  O   PRO A   5      21.600  53.120  52.640  1.00  0.00            
ATOM     66  N   GLY A   6      22.630  53.790  50.810  1.00  0.00            
ATOM     67  H   GLY A   6      22.760  54.440  50.040  1.00  0.00            
ATOM     68  CA  GLY A   6      23.400  52.590  50.640  1.00  0.00            
ATOM     69  HA1 GLY A   6      23.740  52.670  49.600  1.00  0.00            
ATOM     70  HA2 GLY A   6      22.760  51.700  50.630  1.00  0.00            
ATOM     71  C   GLY A   6      24.630  52.310  51.630  1.00  0.00            
ATOM     72  O   GLY A   6      24.970  53.230  52.380  1.00  0.00            
ATOM     73  N   PRO A   7      25.190  51.080  51.670  1.00  0.00            
ATOM     74  CD  PRO A   7      24.790  49.910  50.950  1.00  0.00            
ATOM     75  HD1 PRO A   7      25.340  49.970  50.010  1.00  0.00            
ATOM     76  HD2 PRO A   7      23.710  49.980  50.790  1.00  0.00            
ATOM     77  CG  PRO A   7      25.300  48.640  51.700  1.00  0.00            
ATOM     78  HG1 PRO A   7      25.330  47.760  51.070  1.00  0.00            
ATOM     79  HG2 PRO A   7      24.650  48.330  52.520  1.00  0.00            
ATOM     80  CB  PRO A   7      26.640  49.180  52.270  1.00  0.00            
ATOM     81  HB1 PRO A   7      27.430  49.120  51.530  1.00  0.00            
ATOM     82  HB2 PRO A   7      27.110  48.770  53.160  1.00  0.00            
ATOM     83  CA  PRO A   7      26.340  50.730  52.500  1.00  0.00            
ATOM     84  HA  PRO A   7      26.020  50.950  53.520  1.00  0.00            
ATOM     85  C   PRO A   7      27.660  51.500  52.240  1.00  0.00            
ATOM     86  O   PRO A   7      27.910  51.950  51.080  1.00  0.00            
ATOM     87  N   PRO A   8      28.590  51.550  53.170  1.00  0.00            
ATOM     88  CD  PRO A   8      28.330  51.570  54.640  1.00  0.00            
ATOM     89  HD1 PRO A   8      28.170  50.580  55.060  1.00  0.00            
ATOM     90  HD2 PRO A   8      27.510  52.170  55.020  1.00  0.00            
ATOM     91  CG  PRO A   8      29.630  52.080  55.310  1.00  0.00            
ATOM     92  HG1 PRO A   8      29.880  51.550  56.230  1.00  0.00            
ATOM     93  HG2 PRO A   8      29.500  53.130  55.600  1.00  0.00            
ATOM     94  CB  PRO A   8      30.660  51.800  54.250  1.00  0.00            
ATOM     95  HB1 PRO A   8      31.160  50.840  54.340  1.00  0.00            
ATOM     96  HB2 PRO A   8      31.530  52.460  54.290  1.00  0.00            
ATOM     97  CA  PRO A   8      29.940  52.000  52.910  1.00  0.00            
ATOM     98  HA  PRO A   8      29.870  53.060  52.680  1.00  0.00            
ATOM     99  C   PRO A   8      30.710  51.220  51.840  1.00  0.00            
ATOM    100  O   PRO A   8      30.550  49.960  51.730  1.00  0.00            
ATOM    101  N   GLY A   9      31.630  51.940  51.100  1.00  0.00            
ATOM    102  H   GLY A   9      31.710  52.930  51.270  1.00  0.00            
ATOM    103  CA  GLY A   9      32.420  51.350  50.020  1.00  0.00            
ATOM    104  HA1 GLY A   9      32.700  52.060  49.240  1.00  0.00            
ATOM    105  HA2 GLY A   9      31.800  50.520  49.690  1.00  0.00            
ATOM    106  C   GLY A   9      33.740  50.730  50.590  1.00  0.00            
ATOM    107  O   GLY A   9      33.790  50.410  51.840  1.00  0.00            
ATOM    108  N   PRO A  10      34.670  50.330  49.740  1.00  0.00            
ATOM    109  CD  PRO A  10      34.510  50.320  48.310  1.00  0.00            
ATOM    110  HD1 PRO A  10      34.350  51.330  47.950  1.00  0.00            
ATOM    111  HD2 PRO A  10      33.640  49.690  48.110  1.00  0.00            
ATOM    112  CG  PRO A  10      35.810  49.710  47.720  1.00  0.00            
ATOM    113  HG1 PRO A  10      36.510  50.530  47.530  1.00  0.00            
ATOM    114  HG2 PRO A  10      35.680  49.180  46.780  1.00  0.00            
ATOM    115  CB  PRO A  10      36.340  48.850  48.860  1.00  0.00            
ATOM    116  HB1 PRO A  10      37.410  48.640  48.780  1.00  0.00            
ATOM    117  HB2 PRO A  10      35.800  47.900  48.830  1.00  0.00            
ATOM    118  CA  PRO A  10      35.800  49.480  50.180  1.00  0.00            
ATOM    119  HA  PRO A  10      35.360  48.720  50.830  1.00  0.00            
ATOM    120  C   PRO A  10      36.870  50.350  50.890  1.00  0.00            
ATOM    121  O   PRO A  10      36.730  51.600  50.910  1.00  0.00            
ATOM    122  N   PRO A  11      37.810  49.730  51.660  1.00  0.00            
ATOM    123  CD  PRO A  11      38.040  48.310  51.820  1.00  0.00            
ATOM    124  HD1 PRO A  11      37.890  47.830  50.850  1.00  0.00            
ATOM    125  HD2 PRO A  11      37.490  47.870  52.650  1.00  0.00            
ATOM    126  CG  PRO A  11      39.530  48.140  52.130  1.00  0.00            
ATOM    127  HG1 PRO A  11      40.180  48.200  51.260  1.00  0.00            
ATOM    128  HG2 PRO A  11      39.730  47.220  52.680  1.00  0.00            
ATOM    129  CB  PRO A  11      39.790  49.370  52.970  1.00  0.00            
ATOM    130  HB1 PRO A  11      40.850  49.610  52.880  1.00  0.00            
ATOM    131  HB2 PRO A  11      39.440  49.270  53.990  1.00  0.00            
ATOM    132  CA  PRO A  11      38.970  50.450  52.250  1.00  0.00            
ATOM    133  HA  PRO A  11      38.590  51.190  52.960  1.00  0.00            
ATOM    134  C   PRO A  11      39.800  51.140  51.170  1.00  0.00            
ATOM    135  O   PRO A  11      39.930  50.570  50.090  1.00  0.00            
ATOM    136  N   GLY A  12      40.380  52.280  51.490  1.00  0.00            
ATOM    137  H   GLY A  12      40.270  52.580  52.450  1.00  0.00            
ATOM    138  CA  GLY A  12      40.990  53.250  50.490  1.00  0.00            
ATOM    139  HA1 GLY A  12      41.130  54.220  50.960  1.00  0.00            
ATOM    140  HA2 GLY A  12      40.410  53.320  49.570  1.00  0.00            
ATOM    141  C   GLY A  12      42.420  52.870  50.010  1.00  0.00            
ATOM    142  O   GLY A  12      43.070  51.900  50.400  1.00  0.00            
ATOM    143  N   PRO A  13      43.000  53.680  49.070  1.00  0.00            
ATOM    144  CD  PRO A  13      42.360  54.790  48.430  1.00  0.00            
ATOM    145  HD1 PRO A  13      42.310  55.620  49.130  1.00  0.00            
ATOM    146  HD2 PRO A  13      41.390  54.500  48.030  1.00  0.00            
ATOM    147  CG  PRO A  13      43.250  55.120  47.190  1.00  0.00            
ATOM    148  HG1 PRO A  13      43.180  56.150  46.840  1.00  0.00            
ATOM    149  HG2 PRO A  13      42.900  54.390  46.460  1.00  0.00            
ATOM    150  CB  PRO A  13      44.670  54.670  47.690  1.00  0.00            
ATOM    151  HB1 PRO A  13      45.230  55.360  48.320  1.00  0.00            
ATOM    152  HB2 PRO A  13      45.360  54.310  46.920  1.00  0.00            
ATOM    153  CA  PRO A  13      44.360  53.430  48.560  1.00  0.00            
ATOM    154  HA  PRO A  13      44.350  52.560  47.910  1.00  0.00            
ATOM    155  C   PRO A  13      45.380  53.330  49.710  1.00  0.00            
ATOM    156  O   PRO A  13      45.400  54.070  50.640  1.00  0.00            
ATOM    157  N   PRO A  14      46.380  52.390  49.510  1.00  0.00            
ATOM    158  CD  PRO A  14      46.340  51.380  48.520  1.00  0.00            
ATOM    159  HD1 PRO A  14      46.600  51.690  47.510  1.00  0.00            
ATOM    160  HD2 PRO A  14      45.350  50.920  48.590  1.00  0.00            
ATOM    161  CG  PRO A  14      47.320  50.350  49.050  1.00  0.00            
ATOM    162  HG1 PRO A  14      47.790  49.760  48.270  1.00  0.00            
ATOM    163  HG2 PRO A  14      46.900  49.710  49.820  1.00  0.00            
ATOM    164  CB  PRO A  14      48.400  51.230  49.590  1.00  0.00            
ATOM    165  HB1 PRO A  14      49.040  51.610  48.790  1.00  0.00            
ATOM    166  HB2 PRO A  14      49.000  50.700  50.330  1.00  0.00            
ATOM    167  CA  PRO A  14      47.590  52.340  50.270  1.00  0.00            
ATOM    168  HA  PRO A  14      47.480  52.060  51.310  1.00  0.00            
ATOM    169  C   PRO A  14      48.310  53.660  50.240  1.00  0.00            
ATOM    170  O   PRO A  14      48.290  54.260  49.120  1.00  0.00            
ATOM    171  N   GLY A  15      48.880  54.230  51.270  1.00  0.00            
ATOM    172  H   GLY A  15      48.850  53.680  52.120  1.00  0.00            
ATOM    173  CA  GLY A  15      49.320  55.630  51.240  1.00  0.00            
ATOM    174  HA1 GLY A  15      49.550  55.950  52.260  1.00  0.00            
ATOM    175  HA2 GLY A  15      48.580  56.330  50.860  1.00  0.00            
ATOM    176  C   GLY A  15      50.600  55.880  50.450  1.00  0.00            
ATOM    177  O   GLY A  15      50.940  55.110  49.560  1.00  0.00            
ATOM    178  N   PRO A  16      51.300  56.990  50.700  1.00  0.00            
ATOM    179  CD  PRO A  16      50.950  58.020  51.650  1.00  0.00            
ATOM    180  HD1 PRO A  16      51.020  57.580  52.640  1.00  0.00            
ATOM    181  HD2 PRO A  16      49.960  58.460  51.550  1.00  0.00            
ATOM    182  CG  PRO A  16      52.060  59.050  51.500  1.00  0.00            
ATOM    183  HG1 PRO A  16      52.780  58.930  52.300  1.00  0.00            
ATOM    184  HG2 PRO A  16      51.590  60.030  51.510  1.00  0.00            
ATOM    185  CB  PRO A  16      52.610  58.690  50.130  1.00  0.00            
ATOM    186  HB1 PRO A  16      53.650  58.990  50.010  1.00  0.00            
ATOM    187  HB2 PRO A  16      52.040  59.170  49.330  1.00  0.00            
ATOM    188  CA  PRO A  16      52.520  57.210  49.950  1.00  0.00            
ATOM    189  HA  PRO A  16      52.330  56.930  48.910  1.00  0.00            
ATOM    190  C   PRO A  16      53.680  56.490  50.660  1.00  0.00            
ATOM    191  O   PRO A  16      53.550  56.000  51.800  1.00  0.00            
ATOM    192  N   PRO A  17      54.900  56.500  50.100  1.00  0.00            
ATOM    193  CD  PRO A  17      55.290  57.060  48.780  1.00  0.00            
ATOM    194  HD1 PRO A  17      55.450  58.120  48.940  1.00  0.00            
ATOM    195  HD2 PRO A  17      54.550  56.860  48.000  1.00  0.00            
ATOM    196  CG  PRO A  17      56.530  56.300  48.450  1.00  0.00            
ATOM    197  HG1 PRO A  17      57.200  56.760  47.710  1.00  0.00            
ATOM    198  HG2 PRO A  17      56.110  55.330  48.180  1.00  0.00            
ATOM    199  CB  PRO A  17      57.150  56.280  49.850  1.00  0.00            
ATOM    200  HB1 PRO A  17      57.710  57.180  50.080  1.00  0.00            
ATOM    201  HB2 PRO A  17      57.810  55.420  49.960  1.00  0.00            
ATOM    202  CA  PRO A  17      56.000  56.000  50.740  1.00  0.00            
ATOM    203  HA  PRO A  17      55.910  54.930  50.910  1.00  0.00            
ATOM    204  C   PRO A  17      56.260  56.650  52.090  1.00  0.00            
ATOM    205  O   PRO A  17      55.930  57.780  52.320  1.00  0.00            
ATOM    206  N   GLY A  18      56.950  55.900  52.950  1.00  0.00            
ATOM    207  H   GLY A  18      57.070  54.960  52.610  1.00  0.00            
ATOM    208  CA  GLY A  18      57.540  56.480  54.150  1.00  0.00            
ATOM    209  HA1 GLY A  18      57.820  55.650  54.790  1.00  0.00            
ATOM    210  HA2 GLY A  18      56.950  57.140  54.790  1.00  0.00            
ATOM    211  C   GLY A  18      58.890  57.250  53.800  1.00  0.00            
ATOM    212  O   GLY A  18      59.090  57.530  52.640  1.00  0.00            
ATOM    213  N   PRO A  19      59.640  57.750  54.830  1.00  0.00            
ATOM    214  CD  PRO A  19      59.260  57.670  56.250  1.00  0.00            
ATOM    215  HD1 PRO A  19      59.160  56.620  56.540  1.00  0.00            
ATOM    216  HD2 PRO A  19      58.280  58.130  56.360  1.00  0.00            
ATOM    217  CG  PRO A  19      60.370  58.330  57.000  1.00  0.00            
ATOM    218  HG1 PRO A  19      61.100  57.570  57.250  1.00  0.00            
ATOM    219  HG2 PRO A  19      60.050  58.820  57.920  1.00  0.00            
ATOM    220  CB  PRO A  19      60.880  59.400  55.980  1.00  0.00            
ATOM    221  HB1 PRO A  19      61.900  59.720  56.200  1.00  0.00            
ATOM    222  HB2 PRO A  19      60.130  60.190  55.960  1.00  0.00            
ATOM    223  CA  PRO A  19      60.830  58.570  54.670  1.00  0.00            
ATOM    224  HA  PRO A  19      60.570  59.220  53.840  1.00  0.00            
ATOM    225  C   PRO A  19      62.180  57.840  54.420  1.00  0.00            
ATOM    226  O   PRO A  19      62.230  56.640  54.630  1.00  0.00            
ATOM    227  N   PRO A  20      63.340  58.540  54.150  1.00  0.00            
ATOM    228  CD  PRO A  20      63.480  59.930  53.780  1.00  0.00            
ATOM    229  HD1 PRO A  20      63.710  60.520  54.670  1.00  0.00            
ATOM    230  HD2 PRO A  20      62.540  60.230  53.330  1.00  0.00            
ATOM    231  CG  PRO A  20      64.720  60.040  52.840  1.00  0.00            
ATOM    232  HG1 PRO A  20      65.300  60.950  53.030  1.00  0.00            
ATOM    233  HG2 PRO A  20      64.290  59.960  51.840  1.00  0.00            
ATOM    234  CB  PRO A  20      65.590  58.810  53.240  1.00  0.00            
ATOM    235  HB1 PRO A  20      66.250  59.040  54.080  1.00  0.00            
ATOM    236  HB2 PRO A  20      66.120  58.310  52.420  1.00  0.00            
ATOM    237  CA  PRO A  20      64.570  57.830  53.860  1.00  0.00            
ATOM    238  HA  PRO A  20      64.330  57.060  53.130  1.00  0.00            
ATOM    239  C   PRO A  20      65.110  57.120  55.100  1.00  0.00            
ATOM    240  O   PRO A  20      64.920  57.530  56.290  1.00  0.00            
ATOM    241  N   GLY A  21      65.800  56.030  54.960  1.00  0.00            
ATOM    242  H   GLY A  21      65.850  55.710  54.000  1.00  0.00            
ATOM    243  CA  GLY A  21      66.230  55.150  56.010  1.00  0.00            
ATOM    244  HA1 GLY A  21      66.560  54.200  55.600  1.00  0.00            
ATOM    245  HA2 GLY A  21      65.430  54.980  56.730  1.00  0.00            
ATOM    246  C   GLY A  21      67.550  55.700  56.800  1.00  0.00            
ATOM    247  O   GLY A  21      68.060  56.770  56.440  1.00  0.00            
ATOM    248  N   PRO A  22      68.120  54.940  57.790  1.00  0.00            
ATOM    249  CD  PRO A  22      67.650  53.650  58.300  1.00  0.00            
ATOM    250  HD1 PRO A  22      67.540  52.940  57.480  1.00  0.00            
ATOM    251  HD2 PRO A  22      66.760  53.670  58.920  1.00  0.00            
ATOM    252  CG  PRO A  22      68.710  52.960  59.130  1.00  0.00            
ATOM    253  HG1 PRO A  22      69.440  52.510  58.460  1.00  0.00            
ATOM    254  HG2 PRO A  22      68.290  52.290  59.870  1.00  0.00            
ATOM    255  CB  PRO A  22      69.330  54.190  59.770  1.00  0.00            
ATOM    256  HB1 PRO A  22      70.320  54.070  60.210  1.00  0.00            
ATOM    257  HB2 PRO A  22      68.640  54.520  60.560  1.00  0.00            
ATOM    258  CA  PRO A  22      69.250  55.310  58.680  1.00  0.00            
ATOM    259  HA  PRO A  22      68.970  56.250  59.150  1.00  0.00            
ATOM    260  C   PRO A  22      70.530  55.460  57.860  1.00  0.00            
ATOM    261  O   PRO A  22      70.720  54.910  56.780  1.00  0.00            
ATOM    262  N   PRO A  23      71.590  56.270  58.350  1.00  0.00            
ATOM    263  CD  PRO A  23      71.590  56.980  59.640  1.00  0.00            
ATOM    264  HD1 PRO A  23      71.740  56.290  60.470  1.00  0.00            
ATOM    265  HD2 PRO A  23      70.620  57.470  59.780  1.00  0.00            
ATOM    266  CG  PRO A  23      72.680  58.090  59.440  1.00  0.00            
ATOM    267  HG1 PRO A  23      73.100  58.540  60.340  1.00  0.00            
ATOM    268  HG2 PRO A  23      72.210  58.830  58.780  1.00  0.00            
ATOM    269  CB  PRO A  23      73.770  57.280  58.670  1.00  0.00            
ATOM    270  HB1 PRO A  23      74.350  56.660  59.350  1.00  0.00            
ATOM    271  HB2 PRO A  23      74.390  57.960  58.070  1.00  0.00            
ATOM    272  CA  PRO A  23      72.910  56.460  57.710  1.00  0.00            
ATOM    273  HA  PRO A  23      72.720  56.890  56.720  1.00  0.00            
ATOM    274  C   PRO A  23      73.590  55.100  57.480  1.00  0.00            
ATOM    275  O   PRO A  23      73.450  54.120  58.260  1.00  0.00            
ATOM    276  N   GLY A  24      74.310  55.020  56.380  1.00  0.00            
ATOM    277  H   GLY A  24      74.360  55.810  55.750  1.00  0.00            
ATOM    278  CA  GLY A  24      75.230  53.960  56.170  1.00  0.00            
ATOM    279  HA1 GLY A  24      75.870  54.040  55.290  1.00  0.00            
ATOM    280  HA2 GLY A  24      74.600  53.080  56.060  1.00  0.00            
ATOM    281  C   GLY A  24      76.210  53.820  57.350  1.00  0.00            
ATOM    282  O   GLY A  24      76.400  54.770  58.050  1.00  0.00            
ATOM    283  N   PRO A  25      76.810  52.660  57.580  1.00  0.00            
ATOM    284  CD  PRO A  25      76.500  51.360  57.030  1.00  0.00            
ATOM    285  HD1 PRO A  25      77.130  51.070  56.190  1.00  0.00            
ATOM    286  HD2 PRO A  25      75.460  51.320  56.700  1.00  0.00            
ATOM    287  CG  PRO A  25      76.850  50.380  58.130  1.00  0.00            
ATOM    288  HG1 PRO A  25      77.140  49.400  57.730  1.00  0.00            
ATOM    289  HG2 PRO A  25      76.000  50.290  58.800  1.00  0.00            
ATOM    290  CB  PRO A  25      78.060  51.020  58.850  1.00  0.00            
ATOM    291  HB1 PRO A  25      78.990  50.710  58.380  1.00  0.00            
ATOM    292  HB2 PRO A  25      78.030  50.740  59.900  1.00  0.00            
ATOM    293  CA  PRO A  25      77.840  52.490  58.630  1.00  0.00            
ATOM    294  HA  PRO A  25      77.470  52.910  59.570  1.00  0.00            
ATOM    295  C   PRO A  25      79.150  53.250  58.330  1.00  0.00            
ATOM    296  O   PRO A  25      79.400  53.450  57.130  1.00  0.00            
ATOM    297  N   PRO A  26      79.970  53.690  59.330  1.00  0.00            
ATOM    298  CD  PRO A  26      79.830  53.450  60.710  1.00  0.00            
ATOM    299  HD1 PRO A  26      79.620  52.400  60.920  1.00  0.00            
ATOM    300  HD2 PRO A  26      79.040  54.090  61.100  1.00  0.00            
ATOM    301  CG  PRO A  26      81.190  53.690  61.310  1.00  0.00            
ATOM    302  HG1 PRO A  26      81.750  52.780  61.520  1.00  0.00            
ATOM    303  HG2 PRO A  26      81.130  54.380  62.150  1.00  0.00            
ATOM    304  CB  PRO A  26      82.020  54.500  60.280  1.00  0.00            
ATOM    305  HB1 PRO A  26      83.030  54.110  60.240  1.00  0.00            
ATOM    306  HB2 PRO A  26      82.070  55.560  60.520  1.00  0.00            
ATOM    307  CA  PRO A  26      81.240  54.180  58.980  1.00  0.00            
ATOM    308  HA  PRO A  26      81.140  55.130  58.450  1.00  0.00            
ATOM    309  C   PRO A  26      82.100  53.190  58.190  1.00  0.00            
ATOM    310  O   PRO A  26      82.020  51.950  58.380  1.00  0.00            
ATOM    311  N   GLY A  27      83.010  53.790  57.360  1.00  0.00            
ATOM    312  H   GLY A  27      83.050  54.800  57.370  1.00  0.00            
ATOM    313  CA  GLY A  27      83.840  53.100  56.360  1.00  0.00            
ATOM    314  HA1 GLY A  27      84.280  53.810  55.670  1.00  0.00            
ATOM    315  HA2 GLY A  27      83.190  52.460  55.760  1.00  0.00            
ATOM    316  C   GLY A  27      84.970  52.200  56.980  1.00  0.00            
ATOM    317  O   GLY A  27      85.050  52.200  58.180  1.00  0.00            
ATOM    318  N   PRO A  28      85.740  51.560  56.090  1.00  0.00            
ATOM    319  CD  PRO A  28      85.540  51.560  54.610  1.00  0.00            
ATOM    320  HD1 PRO A  28      85.060  52.480  54.270  1.00  0.00            
ATOM    321  HD2 PRO A  28      85.050  50.640  54.280  1.00  0.00            
ATOM    322  CG  PRO A  28      86.960  51.320  54.150  1.00  0.00            
ATOM    323  HG1 PRO A  28      87.490  52.260  54.040  1.00  0.00            
ATOM    324  HG2 PRO A  28      86.940  50.810  53.190  1.00  0.00            
ATOM    325  CB  PRO A  28      87.480  50.270  55.150  1.00  0.00            
ATOM    326  HB1 PRO A  28      88.560  50.170  55.080  1.00  0.00            
ATOM    327  HB2 PRO A  28      86.890  49.360  55.030  1.00  0.00            
ATOM    328  CA  PRO A  28      86.990  50.930  56.420  1.00  0.00            
ATOM    329  HA  PRO A  28      86.900  50.090  57.110  1.00  0.00            
ATOM    330  C   PRO A  28      88.080  51.850  56.980  1.00  0.00            
ATOM    331  O   PRO A  28      88.070  53.000  56.540  1.00  0.00            
ATOM    332  N   PRO A  29      89.040  51.470  57.860  1.00  0.00            
ATOM    333  CD  PRO A  29      88.820  50.230  58.640  1.00  0.00            
ATOM    334  HD1 PRO A  29      89.070  49.370  58.020  1.00  0.00            
ATOM    335  HD2 PRO A  29      87.830  50.160  59.080  1.00  0.00            
ATOM    336  CG  PRO A  29      89.660  50.400  59.930  1.00  0.00            
ATOM    337  HG1 PRO A  29      89.970  49.430  60.330  1.00  0.00            
ATOM    338  HG2 PRO A  29      89.180  51.010  60.690  1.00  0.00            
ATOM    339  CB  PRO A  29      90.810  51.240  59.380  1.00  0.00            
ATOM    340  HB1 PRO A  29      91.480  50.540  58.890  1.00  0.00            
ATOM    341  HB2 PRO A  29      91.340  51.780  60.170  1.00  0.00            
ATOM    342  CA  PRO A  29      90.130  52.180  58.390  1.00  0.00            
ATOM    343  HA  PRO A  29      89.740  52.990  59.010  1.00  0.00            
ATOM    344  C   PRO A  29      91.060  52.650  57.270  1.00  0.00            
ATOM    345  O   PRO A  29      91.250  51.940  56.290  1.00  0.00            
ATOM    346  N   GLY A  30      91.680  53.830  57.460  1.00  0.00            
ATOM    347  H   GLY A  30      91.370  54.340  58.270  1.00  0.00            
ATOM    348  CA  GLY A  30      92.220  54.620  56.410  1.00  0.00            
ATOM    349  HA1 GLY A  30      92.370  55.630  56.790  1.00  0.00            
ATOM    350  HA2 GLY A  30      91.430  54.650  55.670  1.00  0.00            
ATOM    351  C   GLY A  30      93.470  54.130  55.720  1.00  0.00            
ATOM    352  OC1 GLY A  30      94.400  54.000  56.490  1.00  0.00            
ATOM    353  OC2 GLY A  30      93.510  54.020  54.470  1.00  0.00            
ATOM    354  N   PRO B  31      11.070  51.860  44.360  1.00  0.00            
ATOM    355  H1  PRO B  31      10.950  51.590  45.330  1.00  0.00            
ATOM    356  H2  PRO B  31      11.270  50.950  43.950  1.00  0.00            
ATOM    357  CD  PRO B  31       9.760  52.430  44.020  1.00  0.00            
ATOM    358  HD1 PRO B  31       9.210  52.180  44.920  1.00  0.00            
ATOM    359  HD2 PRO B  31       9.320  51.960  43.130  1.00  0.00            
ATOM    360  CG  PRO B  31       9.920  53.950  43.850  1.00  0.00            
ATOM    361  HG1 PRO B  31       9.100  54.460  44.360  1.00  0.00            
ATOM    362  HG2 PRO B  31       9.860  54.330  42.830  1.00  0.00            
ATOM    363  CB  PRO B  31      11.270  54.190  44.500  1.00  0.00            
ATOM    364  HB1 PRO B  31      11.220  54.450  45.560  1.00  0.00            
ATOM    365  HB2 PRO B  31      11.790  55.020  44.010  1.00  0.00            
ATOM    366  CA  PRO B  31      12.020  52.930  44.240  1.00  0.00            
ATOM    367  HA  PRO B  31      12.430  52.880  43.230  1.00  0.00            
ATOM    368  C   PRO B  31      13.170  52.750  45.250  1.00  0.00            
ATOM    369  O   PRO B  31      12.870  52.510  46.430  1.00  0.00            
ATOM    370  N   PRO B  32      14.370  52.760  44.800  1.00  0.00            
ATOM    371  CD  PRO B  32      14.880  52.830  43.380  1.00  0.00            
ATOM    372  HD1 PRO B  32      14.550  53.790  43.000  1.00  0.00            
ATOM    373  HD2 PRO B  32      14.440  52.030  42.790  1.00  0.00            
ATOM    374  CG  PRO B  32      16.410  52.780  43.420  1.00  0.00            
ATOM    375  HG1 PRO B  32      16.810  53.790  43.530  1.00  0.00            
ATOM    376  HG2 PRO B  32      16.700  52.200  42.550  1.00  0.00            
ATOM    377  CB  PRO B  32      16.590  51.950  44.700  1.00  0.00            
ATOM    378  HB1 PRO B  32      17.600  52.070  45.100  1.00  0.00            
ATOM    379  HB2 PRO B  32      16.210  50.940  44.510  1.00  0.00            
ATOM    380  CA  PRO B  32      15.560  52.500  45.640  1.00  0.00            
ATOM    381  HA  PRO B  32      15.410  51.640  46.280  1.00  0.00            
ATOM    382  C   PRO B  32      16.050  53.760  46.330  1.00  0.00            
ATOM    383  O   PRO B  32      15.390  54.820  46.160  1.00  0.00            
ATOM    384  N   GLY B  33      17.090  53.730  47.200  1.00  0.00            
ATOM    385  H   GLY B  33      17.570  52.850  47.360  1.00  0.00            
ATOM    386  CA  GLY B  33      17.620  54.860  47.950  1.00  0.00            
ATOM    387  HA1 GLY B  33      17.840  54.500  48.960  1.00  0.00            
ATOM    388  HA2 GLY B  33      16.780  55.550  47.950  1.00  0.00            
ATOM    389  C   GLY B  33      18.830  55.560  47.370  1.00  0.00            
ATOM    390  O   GLY B  33      19.170  55.310  46.230  1.00  0.00            
ATOM    391  N   PRO B  34      19.400  56.550  48.120  1.00  0.00            
ATOM    392  CD  PRO B  34      18.740  57.220  49.190  1.00  0.00            
ATOM    393  HD1 PRO B  34      19.200  56.850  50.110  1.00  0.00            
ATOM    394  HD2 PRO B  34      17.690  57.030  49.360  1.00  0.00            
ATOM    395  CG  PRO B  34      18.980  58.690  49.000  1.00  0.00            
ATOM    396  HG1 PRO B  34      18.930  59.140  50.000  1.00  0.00            
ATOM    397  HG2 PRO B  34      18.350  59.100  48.210  1.00  0.00            
ATOM    398  CB  PRO B  34      20.460  58.680  48.490  1.00  0.00            
ATOM    399  HB1 PRO B  34      21.060  58.510  49.380  1.00  0.00            
ATOM    400  HB2 PRO B  34      20.650  59.550  47.850  1.00  0.00            
ATOM    401  CA  PRO B  34      20.520  57.380  47.620  1.00  0.00            
ATOM    402  HA  PRO B  34      20.360  57.670  46.580  1.00  0.00            
ATOM    403  C   PRO B  34      21.870  56.600  47.810  1.00  0.00            
ATOM    404  O   PRO B  34      21.850  55.590  48.530  1.00  0.00            
ATOM    405  N   PRO B  35      22.960  57.010  47.220  1.00  0.00            
ATOM    406  CD  PRO B  35      23.080  58.060  46.240  1.00  0.00            
ATOM    407  HD1 PRO B  35      22.840  59.040  46.650  1.00  0.00            
ATOM    408  HD2 PRO B  35      22.460  57.850  45.370  1.00  0.00            
ATOM    409  CG  PRO B  35      24.570  58.050  45.830  1.00  0.00            
ATOM    410  HG1 PRO B  35      25.170  58.830  46.300  1.00  0.00            
ATOM    411  HG2 PRO B  35      24.640  58.300  44.770  1.00  0.00            
ATOM    412  CB  PRO B  35      25.030  56.610  46.050  1.00  0.00            
ATOM    413  HB1 PRO B  35      26.090  56.490  46.240  1.00  0.00            
ATOM    414  HB2 PRO B  35      24.680  56.070  45.160  1.00  0.00            
ATOM    415  CA  PRO B  35      24.200  56.170  47.300  1.00  0.00            
ATOM    416  HA  PRO B  35      23.940  55.130  47.130  1.00  0.00            
ATOM    417  C   PRO B  35      25.060  56.350  48.620  1.00  0.00            
ATOM    418  O   PRO B  35      24.980  57.420  49.300  1.00  0.00            
ATOM    419  N   GLY B  36      25.780  55.240  48.960  1.00  0.00            
ATOM    420  H   GLY B  36      25.740  54.470  48.300  1.00  0.00            
ATOM    421  CA  GLY B  36      26.460  55.100  50.300  1.00  0.00            
ATOM    422  HA1 GLY B  36      26.770  54.060  50.410  1.00  0.00            
ATOM    423  HA2 GLY B  36      25.700  55.300  51.060  1.00  0.00            
ATOM    424  C   GLY B  36      27.690  55.930  50.460  1.00  0.00            
ATOM    425  O   GLY B  36      28.210  56.470  49.530  1.00  0.00            
ATOM    426  N   PRO B  37      28.250  56.020  51.660  1.00  0.00            
ATOM    427  CD  PRO B  37      27.730  55.440  52.960  1.00  0.00            
ATOM    428  HD1 PRO B  37      27.560  54.370  52.950  1.00  0.00            
ATOM    429  HD2 PRO B  37      26.780  55.950  53.130  1.00  0.00            
ATOM    430  CG  PRO B  37      28.760  55.780  54.020  1.00  0.00            
ATOM    431  HG1 PRO B  37      29.550  55.020  54.080  1.00  0.00            
ATOM    432  HG2 PRO B  37      28.390  55.840  55.040  1.00  0.00            
ATOM    433  CB  PRO B  37      29.330  57.100  53.480  1.00  0.00            
ATOM    434  HB1 PRO B  37      30.270  57.320  53.970  1.00  0.00            
ATOM    435  HB2 PRO B  37      28.700  57.960  53.730  1.00  0.00            
ATOM    436  CA  PRO B  37      29.380  56.910  51.970  1.00  0.00            
ATOM    437  HA  PRO B  37      29.030  57.820  51.480  1.00  0.00            
ATOM    438  C   PRO B  37      30.740  56.310  51.440  1.00  0.00            
ATOM    439  O   PRO B  37      30.880  55.060  51.400  1.00  0.00            
ATOM    440  N   PRO B  38      31.700  57.230  51.200  1.00  0.00            
ATOM    441  CD  PRO B  38      31.480  58.610  50.870  1.00  0.00            
ATOM    442  HD1 PRO B  38      30.660  59.020  51.460  1.00  0.00            
ATOM    443  HD2 PRO B  38      31.060  58.720  49.870  1.00  0.00            
ATOM    444  CG  PRO B  38      32.810  59.290  51.100  1.00  0.00            
ATOM    445  HG1 PRO B  38      32.880  59.550  52.150  1.00  0.00            
ATOM    446  HG2 PRO B  38      32.930  60.180  50.480  1.00  0.00            
ATOM    447  CB  PRO B  38      33.850  58.160  50.910  1.00  0.00            
ATOM    448  HB1 PRO B  38      34.690  58.150  51.600  1.00  0.00            
ATOM    449  HB2 PRO B  38      34.310  58.110  49.920  1.00  0.00            
ATOM    450  CA  PRO B  38      33.070  56.830  50.950  1.00  0.00            
ATOM    451  HA  PRO B  38      33.020  56.380  49.960  1.00  0.00            
ATOM    452  C   PRO B  38      33.570  55.820  52.050  1.00  0.00            
ATOM    453  O   PRO B  38      33.360  56.000  53.230  1.00  0.00            
ATOM    454  N   GLY B  39      34.310  54.800  51.540  1.00  0.00            
ATOM    455  H   GLY B  39      34.320  54.680  50.530  1.00  0.00            
ATOM    456  CA  GLY B  39      34.820  53.700  52.350  1.00  0.00            
ATOM    457  HA1 GLY B  39      35.350  52.960  51.740  1.00  0.00            
ATOM    458  HA2 GLY B  39      33.950  53.240  52.830  1.00  0.00            
ATOM    459  C   GLY B  39      35.780  54.090  53.510  1.00  0.00            
ATOM    460  O   GLY B  39      36.070  55.290  53.650  1.00  0.00            
ATOM    461  N   PRO B  40      36.320  53.130  54.310  1.00  0.00            
ATOM    462  CD  PRO B  40      35.760  51.760  54.480  1.00  0.00            
ATOM    463  HD1 PRO B  40      36.340  51.070  53.870  1.00  0.00            
ATOM    464  HD2 PRO B  40      34.690  51.670  54.310  1.00  0.00            
ATOM    465  CG  PRO B  40      36.210  51.320  55.900  1.00  0.00            
ATOM    466  HG1 PRO B  40      36.440  50.260  55.970  1.00  0.00            
ATOM    467  HG2 PRO B  40      35.460  51.670  56.610  1.00  0.00            
ATOM    468  CB  PRO B  40      37.530  52.070  56.090  1.00  0.00            
ATOM    469  HB1 PRO B  40      38.380  51.500  55.720  1.00  0.00            
ATOM    470  HB2 PRO B  40      37.750  52.230  57.140  1.00  0.00            
ATOM    471  CA  PRO B  40      37.350  53.390  55.360  1.00  0.00            
ATOM    472  HA  PRO B  40      36.930  54.170  56.000  1.00  0.00            
ATOM    473  C   PRO B  40      38.700  53.870  54.820  1.00  0.00            
ATOM    474  O   PRO B  40      39.080  53.430  53.660  1.00  0.00            
ATOM    475  N   PRO B  41      39.490  54.750  55.520  1.00  0.00            
ATOM    476  CD  PRO B  41      38.940  55.570  56.610  1.00  0.00            
ATOM    477  HD1 PRO B  41      38.900  55.090  57.590  1.00  0.00            
ATOM    478  HD2 PRO B  41      37.900  55.820  56.440  1.00  0.00            
ATOM    479  CG  PRO B  41      39.830  56.790  56.690  1.00  0.00            
ATOM    480  HG1 PRO B  41      39.870  57.330  57.640  1.00  0.00            
ATOM    481  HG2 PRO B  41      39.480  57.580  56.030  1.00  0.00            
ATOM    482  CB  PRO B  41      41.140  56.290  56.140  1.00  0.00            
ATOM    483  HB1 PRO B  41      41.680  55.700  56.890  1.00  0.00            
ATOM    484  HB2 PRO B  41      41.810  57.090  55.840  1.00  0.00            
ATOM    485  CA  PRO B  41      40.770  55.240  55.110  1.00  0.00            
ATOM    486  HA  PRO B  41      40.580  55.740  54.170  1.00  0.00            
ATOM    487  C   PRO B  41      41.820  54.100  54.920  1.00  0.00            
ATOM    488  O   PRO B  41      41.850  53.120  55.710  1.00  0.00            
ATOM    489  N   GLY B  42      42.680  54.230  53.910  1.00  0.00            
ATOM    490  H   GLY B  42      42.760  55.130  53.460  1.00  0.00            
ATOM    491  CA  GLY B  42      43.510  53.140  53.440  1.00  0.00            
ATOM    492  HA1 GLY B  42      43.810  53.330  52.410  1.00  0.00            
ATOM    493  HA2 GLY B  42      42.930  52.220  53.350  1.00  0.00            
ATOM    494  C   GLY B  42      44.730  52.750  54.380  1.00  0.00            
ATOM    495  O   GLY B  42      45.000  53.510  55.370  1.00  0.00            
ATOM    496  N   PRO B  43      45.430  51.650  54.140  1.00  0.00            
ATOM    497  CD  PRO B  43      45.280  50.760  52.960  1.00  0.00            
ATOM    498  HD1 PRO B  43      45.170  51.450  52.120  1.00  0.00            
ATOM    499  HD2 PRO B  43      44.380  50.150  53.000  1.00  0.00            
ATOM    500  CG  PRO B  43      46.560  49.950  52.970  1.00  0.00            
ATOM    501  HG1 PRO B  43      47.410  50.540  52.630  1.00  0.00            
ATOM    502  HG2 PRO B  43      46.530  49.070  52.330  1.00  0.00            
ATOM    503  CB  PRO B  43      46.870  49.700  54.430  1.00  0.00            
ATOM    504  HB1 PRO B  43      47.890  49.310  54.460  1.00  0.00            
ATOM    505  HB2 PRO B  43      46.160  48.980  54.830  1.00  0.00            
ATOM    506  CA  PRO B  43      46.550  51.130  54.950  1.00  0.00            
ATOM    507  HA  PRO B  43      46.310  50.960  56.000  1.00  0.00            
ATOM    508  C   PRO B  43      47.840  51.990  54.830  1.00  0.00            
ATOM    509  O   PRO B  43      48.060  52.630  53.790  1.00  0.00            
ATOM    510  N   PRO B  44      48.830  51.930  55.770  1.00  0.00            
ATOM    511  CD  PRO B  44      48.750  51.280  57.060  1.00  0.00            
ATOM    512  HD1 PRO B  44      48.940  50.210  57.070  1.00  0.00            
ATOM    513  HD2 PRO B  44      47.780  51.460  57.520  1.00  0.00            
ATOM    514  CG  PRO B  44      49.730  52.040  57.900  1.00  0.00            
ATOM    515  HG1 PRO B  44      50.030  51.330  58.680  1.00  0.00            
ATOM    516  HG2 PRO B  44      49.220  52.930  58.270  1.00  0.00            
ATOM    517  CB  PRO B  44      50.840  52.410  57.030  1.00  0.00            
ATOM    518  HB1 PRO B  44      51.620  51.660  56.980  1.00  0.00            
ATOM    519  HB2 PRO B  44      51.290  53.330  57.420  1.00  0.00            
ATOM    520  CA  PRO B  44      50.100  52.700  55.720  1.00  0.00            
ATOM    521  HA  PRO B  44      49.810  53.760  55.710  1.00  0.00            
ATOM    522  C   PRO B  44      50.890  52.320  54.450  1.00  0.00            
ATOM    523  O   PRO B  44      51.050  51.140  54.150  1.00  0.00            
ATOM    524  N   GLY B  45      51.450  53.350  53.810  1.00  0.00            
ATOM    525  H   GLY B  45      51.240  54.260  54.180  1.00  0.00            
ATOM    526  CA  GLY B  45      52.130  53.200  52.530  1.00  0.00            
ATOM    527  HA1 GLY B  45      52.370  54.220  52.240  1.00  0.00            
ATOM    528  HA2 GLY B  45      51.380  52.820  51.830  1.00  0.00            
ATOM    529  C   GLY B  45      53.330  52.240  52.340  1.00  0.00            
ATOM    530  O   GLY B  45      53.690  51.590  53.330  1.00  0.00            
ATOM    531  N   PRO B  46      53.880  52.190  51.080  1.00  0.00            
ATOM    532  CD  PRO B  46      53.480  52.890  49.870  1.00  0.00            
ATOM    533  HD1 PRO B  46      53.990  53.850  49.850  1.00  0.00            
ATOM    534  HD2 PRO B  46      52.410  53.070  49.930  1.00  0.00            
ATOM    535  CG  PRO B  46      54.100  52.150  48.700  1.00  0.00            
ATOM    536  HG1 PRO B  46      54.150  52.770  47.810  1.00  0.00            
ATOM    537  HG2 PRO B  46      53.530  51.230  48.570  1.00  0.00            
ATOM    538  CB  PRO B  46      55.450  51.870  49.340  1.00  0.00            
ATOM    539  HB1 PRO B  46      56.140  52.710  49.320  1.00  0.00            
ATOM    540  HB2 PRO B  46      55.970  51.070  48.810  1.00  0.00            
ATOM    541  CA  PRO B  46      55.100  51.530  50.800  1.00  0.00            
ATOM    542  HA  PRO B  46      54.900  50.460  50.860  1.00  0.00            
ATOM    543  C   PRO B  46      56.150  52.020  51.780  1.00  0.00            
ATOM    544  O   PRO B  46      56.170  53.160  52.220  1.00  0.00            
ATOM    545  N   PRO B  47      57.050  51.050  52.180  1.00  0.00            
ATOM    546  CD  PRO B  47      57.080  49.660  51.840  1.00  0.00            
ATOM    547  HD1 PRO B  47      56.930  49.570  50.770  1.00  0.00            
ATOM    548  HD2 PRO B  47      56.290  49.100  52.350  1.00  0.00            
ATOM    549  CG  PRO B  47      58.440  49.140  52.450  1.00  0.00            
ATOM    550  HG1 PRO B  47      59.250  49.270  51.720  1.00  0.00            
ATOM    551  HG2 PRO B  47      58.390  48.080  52.700  1.00  0.00            
ATOM    552  CB  PRO B  47      58.680  50.150  53.580  1.00  0.00            
ATOM    553  HB1 PRO B  47      59.740  50.230  53.820  1.00  0.00            
ATOM    554  HB2 PRO B  47      58.230  49.800  54.510  1.00  0.00            
ATOM    555  CA  PRO B  47      58.130  51.480  53.090  1.00  0.00            
ATOM    556  HA  PRO B  47      57.800  52.000  53.990  1.00  0.00            
ATOM    557  C   PRO B  47      59.240  52.230  52.310  1.00  0.00            
ATOM    558  O   PRO B  47      59.360  52.180  51.070  1.00  0.00            
ATOM    559  N   GLY B  48      60.050  53.030  53.030  1.00  0.00            
ATOM    560  H   GLY B  48      59.930  53.090  54.040  1.00  0.00            
ATOM    561  CA  GLY B  48      60.740  54.150  52.410  1.00  0.00            
ATOM    562  HA1 GLY B  48      61.100  54.870  53.150  1.00  0.00            
ATOM    563  HA2 GLY B  48      60.000  54.770  51.900  1.00  0.00            
ATOM    564  C   GLY B  48      61.980  53.830  51.530  1.00  0.00            
ATOM    565  O   GLY B  48      62.510  52.730  51.440  1.00  0.00            
ATOM    566  N   PRO B  49      62.690  54.820  50.990  1.00  0.00            
ATOM    567  CD  PRO B  49      62.210  56.180  50.800  1.00  0.00            
ATOM    568  HD1 PRO B  49      62.160  56.620  51.790  1.00  0.00            
ATOM    569  HD2 PRO B  49      61.320  56.180  50.170  1.00  0.00            
ATOM    570  CG  PRO B  49      63.360  56.930  50.030  1.00  0.00            
ATOM    571  HG1 PRO B  49      64.080  57.390  50.700  1.00  0.00            
ATOM    572  HG2 PRO B  49      62.930  57.680  49.350  1.00  0.00            
ATOM    573  CB  PRO B  49      63.970  55.720  49.240  1.00  0.00            
ATOM    574  HB1 PRO B  49      64.990  56.010  48.980  1.00  0.00            
ATOM    575  HB2 PRO B  49      63.320  55.480  48.410  1.00  0.00            
ATOM    576  CA  PRO B  49      63.940  54.590  50.200  1.00  0.00            
ATOM    577  HA  PRO B  49      63.930  53.650  49.670  1.00  0.00            
ATOM    578  C   PRO B  49      65.220  54.460  51.000  1.00  0.00            
ATOM    579  O   PRO B  49      65.250  54.980  52.120  1.00  0.00            
ATOM    580  N   PRO B  50      66.280  53.890  50.420  1.00  0.00            
ATOM    581  CD  PRO B  50      66.480  53.320  49.090  1.00  0.00            
ATOM    582  HD1 PRO B  50      66.300  54.090  48.350  1.00  0.00            
ATOM    583  HD2 PRO B  50      65.880  52.440  48.850  1.00  0.00            
ATOM    584  CG  PRO B  50      68.010  53.120  48.840  1.00  0.00            
ATOM    585  HG1 PRO B  50      68.440  54.060  48.500  1.00  0.00            
ATOM    586  HG2 PRO B  50      68.280  52.320  48.140  1.00  0.00            
ATOM    587  CB  PRO B  50      68.470  52.940  50.290  1.00  0.00            
ATOM    588  HB1 PRO B  50      69.520  53.090  50.530  1.00  0.00            
ATOM    589  HB2 PRO B  50      68.380  51.900  50.610  1.00  0.00            
ATOM    590  CA  PRO B  50      67.500  53.740  51.170  1.00  0.00            
ATOM    591  HA  PRO B  50      67.220  53.240  52.100  1.00  0.00            
ATOM    592  C   PRO B  50      68.030  55.080  51.670  1.00  0.00            
ATOM    593  O   PRO B  50      67.950  56.080  50.930  1.00  0.00            
ATOM    594  N   GLY B  51      68.650  55.110  52.840  1.00  0.00            
ATOM    595  H   GLY B  51      68.550  54.280  53.410  1.00  0.00            
ATOM    596  CA  GLY B  51      69.300  56.180  53.530  1.00  0.00            
ATOM    597  HA1 GLY B  51      69.640  55.840  54.500  1.00  0.00            
ATOM    598  HA2 GLY B  51      68.590  56.990  53.710  1.00  0.00            
ATOM    599  C   GLY B  51      70.600  56.760  52.800  1.00  0.00            
ATOM    600  O   GLY B  51      71.050  56.260  51.780  1.00  0.00            
ATOM    601  N   PRO B  52      71.230  57.760  53.400  1.00  0.00            
ATOM    602  CD  PRO B  52      70.950  58.360  54.730  1.00  0.00            
ATOM    603  HD1 PRO B  52      70.810  57.570  55.470  1.00  0.00            
ATOM    604  HD2 PRO B  52      70.040  58.970  54.720  1.00  0.00            
ATOM    605  CG  PRO B  52      72.160  59.280  55.100  1.00  0.00            
ATOM    606  HG1 PRO B  52      72.980  58.740  55.580  1.00  0.00            
ATOM    607  HG2 PRO B  52      71.820  60.160  55.640  1.00  0.00            
ATOM    608  CB  PRO B  52      72.690  59.700  53.730  1.00  0.00            
ATOM    609  HB1 PRO B  52      73.760  59.910  53.750  1.00  0.00            
ATOM    610  HB2 PRO B  52      71.960  60.390  53.300  1.00  0.00            
ATOM    611  CA  PRO B  52      72.440  58.460  52.900  1.00  0.00            
ATOM    612  HA  PRO B  52      72.270  58.750  51.870  1.00  0.00            
ATOM    613  C   PRO B  52      73.630  57.490  53.010  1.00  0.00            
ATOM    614  O   PRO B  52      73.700  56.730  54.020  1.00  0.00            
ATOM    615  N   PRO B  53      74.580  57.550  52.080  1.00  0.00            
ATOM    616  CD  PRO B  53      74.580  58.140  50.770  1.00  0.00            
ATOM    617  HD1 PRO B  53      74.770  59.210  50.840  1.00  0.00            
ATOM    618  HD2 PRO B  53      73.680  58.020  50.160  1.00  0.00            
ATOM    619  CG  PRO B  53      75.690  57.430  50.040  1.00  0.00            
ATOM    620  HG1 PRO B  53      76.070  58.070  49.240  1.00  0.00            
ATOM    621  HG2 PRO B  53      75.360  56.430  49.760  1.00  0.00            
ATOM    622  CB  PRO B  53      76.700  57.390  51.120  1.00  0.00            
ATOM    623  HB1 PRO B  53      77.080  58.400  51.290  1.00  0.00            
ATOM    624  HB2 PRO B  53      77.510  56.670  50.970  1.00  0.00            
ATOM    625  CA  PRO B  53      75.860  56.950  52.330  1.00  0.00            
ATOM    626  HA  PRO B  53      75.750  55.860  52.330  1.00  0.00            
ATOM    627  C   PRO B  53      76.530  57.430  53.670  1.00  0.00            
ATOM    628  O   PRO B  53      76.460  58.580  54.020  1.00  0.00            
ATOM    629  N   GLY B  54      77.250  56.560  54.360  1.00  0.00            
ATOM    630  H   GLY B  54      77.180  55.610  54.030  1.00  0.00            
ATOM    631  CA  GLY B  54      77.800  56.670  55.760  1.00  0.00            
ATOM    632  HA1 GLY B  54      78.010  55.720  56.240  1.00  0.00            
ATOM    633  HA2 GLY B  54      77.000  57.090  56.370  1.00  0.00            
ATOM    634  C   GLY B  54      78.950  57.650  55.890  1.00  0.00            
ATOM    635  O   GLY B  54      79.580  58.080  54.890  1.00  0.00            
ATOM    636  N   PRO B  55      79.430  57.910  57.110  1.00  0.00            
ATOM    637  CD  PRO B  55      78.750  57.490  58.290  1.00  0.00            
ATOM    638  HD1 PRO B  55      78.600  56.410  58.330  1.00  0.00            
ATOM    639  HD2 PRO B  55      77.770  57.950  58.140  1.00  0.00            
ATOM    640  CG  PRO B  55      79.650  57.960  59.410  1.00  0.00            
ATOM    641  HG1 PRO B  55      80.390  57.190  59.620  1.00  0.00            
ATOM    642  HG2 PRO B  55      79.170  58.150  60.370  1.00  0.00            
ATOM    643  CB  PRO B  55      80.410  59.130  58.840  1.00  0.00            
ATOM    644  HB1 PRO B  55      81.340  59.340  59.370  1.00  0.00            
ATOM    645  HB2 PRO B  55      79.820  60.040  58.930  1.00  0.00            
ATOM    646  CA  PRO B  55      80.560  58.810  57.380  1.00  0.00            
ATOM    647  HA  PRO B  55      80.490  59.760  56.850  1.00  0.00            
ATOM    648  C   PRO B  55      81.860  58.040  57.170  1.00  0.00            
ATOM    649  O   PRO B  55      81.830  56.780  57.210  1.00  0.00            
ATOM    650  N   PRO B  56      83.010  58.750  57.010  1.00  0.00            
ATOM    651  CD  PRO B  56      83.120  60.200  56.970  1.00  0.00            
ATOM    652  HD1 PRO B  56      82.930  60.630  57.950  1.00  0.00            
ATOM    653  HD2 PRO B  56      82.390  60.680  56.320  1.00  0.00            
ATOM    654  CG  PRO B  56      84.610  60.540  56.660  1.00  0.00            
ATOM    655  HG1 PRO B  56      84.940  61.430  57.200  1.00  0.00            
ATOM    656  HG2 PRO B  56      84.840  60.830  55.640  1.00  0.00            
ATOM    657  CB  PRO B  56      85.400  59.250  56.960  1.00  0.00            
ATOM    658  HB1 PRO B  56      85.780  59.260  57.980  1.00  0.00            
ATOM    659  HB2 PRO B  56      86.170  59.150  56.200  1.00  0.00            
ATOM    660  CA  PRO B  56      84.360  58.160  56.810  1.00  0.00            
ATOM    661  HA  PRO B  56      84.450  57.720  55.810  1.00  0.00            
ATOM    662  C   PRO B  56      84.690  57.100  57.910  1.00  0.00            
ATOM    663  O   PRO B  56      84.160  57.280  58.970  1.00  0.00            
ATOM    664  N   GLY B  57      85.570  56.130  57.700  1.00  0.00            
ATOM    665  H   GLY B  57      86.050  56.110  56.810  1.00  0.00            
ATOM    666  CA  GLY B  57      85.910  55.070  58.670  1.00  0.00            
ATOM    667  HA1 GLY B  57      86.250  54.210  58.080  1.00  0.00            
ATOM    668  HA2 GLY B  57      84.980  54.680  59.090  1.00  0.00            
ATOM    669  C   GLY B  57      86.950  55.500  59.710  1.00  0.00            
ATOM    670  O   GLY B  57      87.300  56.680  59.860  1.00  0.00            
ATOM    671  N   PRO B  58      87.430  54.580  60.550  1.00  0.00            
ATOM    672  CD  PRO B  58      86.810  53.220  60.720  1.00  0.00            
ATOM    673  HD1 PRO B  58      87.290  52.620  59.950  1.00  0.00            
ATOM    674  HD2 PRO B  58      85.730  53.280  60.590  1.00  0.00            
ATOM    675  CG  PRO B  58      87.280  52.700  62.040  1.00  0.00            
ATOM    676  HG1 PRO B  58      87.430  51.630  62.230  1.00  0.00            
ATOM    677  HG2 PRO B  58      86.490  52.960  62.740  1.00  0.00            
ATOM    678  CB  PRO B  58      88.560  53.560  62.330  1.00  0.00            
ATOM    679  HB1 PRO B  58      89.400  53.000  61.930  1.00  0.00            
ATOM    680  HB2 PRO B  58      88.700  53.770  63.390  1.00  0.00            
ATOM    681  CA  PRO B  58      88.450  54.860  61.550  1.00  0.00            
ATOM    682  HA  PRO B  58      87.950  55.550  62.240  1.00  0.00            
ATOM    683  C   PRO B  58      89.790  55.430  61.000  1.00  0.00            
ATOM    684  O   PRO B  58      90.060  55.200  59.820  1.00  0.00            
ATOM    685  N   PRO B  59      90.630  56.130  61.830  1.00  0.00            
ATOM    686  CD  PRO B  59      90.350  56.480  63.230  1.00  0.00            
ATOM    687  HD1 PRO B  59      90.860  55.720  63.830  1.00  0.00            
ATOM    688  HD2 PRO B  59      89.300  56.630  63.480  1.00  0.00            
ATOM    689  CG  PRO B  59      91.090  57.810  63.380  1.00  0.00            
ATOM    690  HG1 PRO B  59      91.250  58.150  64.410  1.00  0.00            
ATOM    691  HG2 PRO B  59      90.410  58.550  62.960  1.00  0.00            
ATOM    692  CB  PRO B  59      92.330  57.620  62.580  1.00  0.00            
ATOM    693  HB1 PRO B  59      93.080  57.090  63.160  1.00  0.00            
ATOM    694  HB2 PRO B  59      92.710  58.580  62.240  1.00  0.00            
ATOM    695  CA  PRO B  59      91.920  56.670  61.440  1.00  0.00            
ATOM    696  HA  PRO B  59      91.890  57.280  60.540  1.00  0.00            
ATOM    697  C   PRO B  59      92.960  55.550  61.110  1.00  0.00            
ATOM    698  O   PRO B  59      92.810  54.430  61.670  1.00  0.00            
ATOM    699  N   GLY B  60      94.000  55.920  60.330  1.00  0.00            
ATOM    700  H   GLY B  60      93.930  56.860  59.960  1.00  0.00            
ATOM    701  CA  GLY B  60      95.090  55.120  59.860  1.00  0.00            
ATOM    702  HA1 GLY B  60      95.750  55.610  59.140  1.00  0.00            
ATOM    703  HA2 GLY B  60      94.590  54.220  59.500  1.00  0.00            
ATOM    704  C   GLY B  60      95.960  54.550  61.030  1.00  0.00            
ATOM    705  OC1 GLY B  60      96.090  53.320  61.050  1.00  0.00            
ATOM    706  OC2 GLY B  60      96.400  55.320  61.900  1.00  0.00            
ATOM    707  N   PRO C  61      14.590  48.030  49.750  1.00  0.00            
ATOM    708  H1  PRO C  61      14.440  49.010  49.530  1.00  0.00            
ATOM    709  H2  PRO C  61      14.220  47.920  50.680  1.00  0.00            
ATOM    710  CD  PRO C  61      13.930  47.160  48.800  1.00  0.00            
ATOM    711  HD1 PRO C  61      13.830  47.680  47.850  1.00  0.00            
ATOM    712  HD2 PRO C  61      12.970  46.750  49.130  1.00  0.00            
ATOM    713  CG  PRO C  61      14.840  46.060  48.590  1.00  0.00            
ATOM    714  HG1 PRO C  61      14.720  45.460  47.690  1.00  0.00            
ATOM    715  HG2 PRO C  61      14.930  45.340  49.410  1.00  0.00            
ATOM    716  CB  PRO C  61      16.230  46.780  48.610  1.00  0.00            
ATOM    717  HB1 PRO C  61      16.340  47.260  47.640  1.00  0.00            
ATOM    718  HB2 PRO C  61      17.020  46.040  48.740  1.00  0.00            
ATOM    719  CA  PRO C  61      16.050  47.810  49.730  1.00  0.00            
ATOM    720  HA  PRO C  61      16.380  47.450  50.710  1.00  0.00            
ATOM    721  C   PRO C  61      16.760  49.140  49.630  1.00  0.00            
ATOM    722  O   PRO C  61      16.190  49.960  48.960  1.00  0.00            
ATOM    723  N   PRO C  62      17.900  49.360  50.280  1.00  0.00            
ATOM    724  CD  PRO C  62      18.660  48.320  50.960  1.00  0.00            
ATOM    725  HD1 PRO C  62      18.670  47.400  50.370  1.00  0.00            
ATOM    726  HD2 PRO C  62      18.080  48.040  51.830  1.00  0.00            
ATOM    727  CG  PRO C  62      20.030  48.980  51.310  1.00  0.00            
ATOM    728  HG1 PRO C  62      20.810  48.630  50.640  1.00  0.00            
ATOM    729  HG2 PRO C  62      20.340  48.760  52.340  1.00  0.00            
ATOM    730  CB  PRO C  62      19.720  50.460  51.280  1.00  0.00            
ATOM    731  HB1 PRO C  62      20.650  51.010  51.130  1.00  0.00            
ATOM    732  HB2 PRO C  62      19.350  50.660  52.290  1.00  0.00            
ATOM    733  CA  PRO C  62      18.580  50.610  50.280  1.00  0.00            
ATOM    734  HA  PRO C  62      17.940  51.460  50.480  1.00  0.00            
ATOM    735  C   PRO C  62      19.250  50.790  48.920  1.00  0.00            
ATOM    736  O   PRO C  62      19.090  49.970  48.000  1.00  0.00            
ATOM    737  N   GLY C  63      19.880  51.970  48.740  1.00  0.00            
ATOM    738  H   GLY C  63      19.860  52.590  49.550  1.00  0.00            
ATOM    739  CA  GLY C  63      20.450  52.460  47.510  1.00  0.00            
ATOM    740  HA1 GLY C  63      20.520  53.540  47.670  1.00  0.00            
ATOM    741  HA2 GLY C  63      19.750  52.300  46.690  1.00  0.00            
ATOM    742  C   GLY C  63      21.840  51.870  47.310  1.00  0.00            
ATOM    743  O   GLY C  63      22.290  51.040  48.130  1.00  0.00            
ATOM    744  N   PRO C  64      22.560  52.340  46.230  1.00  0.00            
ATOM    745  CD  PRO C  64      22.170  53.280  45.280  1.00  0.00            
ATOM    746  HD1 PRO C  64      22.390  54.290  45.630  1.00  0.00            
ATOM    747  HD2 PRO C  64      21.100  53.350  45.110  1.00  0.00            
ATOM    748  CG  PRO C  64      22.980  52.950  43.990  1.00  0.00            
ATOM    749  HG1 PRO C  64      23.130  53.850  43.380  1.00  0.00            
ATOM    750  HG2 PRO C  64      22.370  52.220  43.470  1.00  0.00            
ATOM    751  CB  PRO C  64      24.240  52.350  44.570  1.00  0.00            
ATOM    752  HB1 PRO C  64      24.870  53.200  44.840  1.00  0.00            
ATOM    753  HB2 PRO C  64      24.870  51.700  43.960  1.00  0.00            
ATOM    754  CA  PRO C  64      23.840  51.730  45.820  1.00  0.00            
ATOM    755  HA  PRO C  64      23.600  50.690  45.610  1.00  0.00            
ATOM    756  C   PRO C  64      24.960  51.840  46.840  1.00  0.00            
ATOM    757  O   PRO C  64      25.050  52.850  47.510  1.00  0.00            
ATOM    758  N   PRO C  65      25.910  50.840  46.920  1.00  0.00            
ATOM    759  CD  PRO C  65      25.970  49.700  46.050  1.00  0.00            
ATOM    760  HD1 PRO C  65      25.690  49.900  45.020  1.00  0.00            
ATOM    761  HD2 PRO C  65      25.340  49.000  46.600  1.00  0.00            
ATOM    762  CG  PRO C  65      27.430  49.210  46.080  1.00  0.00            
ATOM    763  HG1 PRO C  65      27.930  49.730  45.260  1.00  0.00            
ATOM    764  HG2 PRO C  65      27.530  48.120  46.070  1.00  0.00            
ATOM    765  CB  PRO C  65      27.920  49.660  47.440  1.00  0.00            
ATOM    766  HB1 PRO C  65      29.010  49.790  47.390  1.00  0.00            
ATOM    767  HB2 PRO C  65      27.640  48.930  48.190  1.00  0.00            
ATOM    768  CA  PRO C  65      27.140  50.900  47.730  1.00  0.00            
ATOM    769  HA  PRO C  65      26.990  50.870  48.810  1.00  0.00            
ATOM    770  C   PRO C  65      28.000  52.220  47.470  1.00  0.00            
ATOM    771  O   PRO C  65      27.950  52.720  46.300  1.00  0.00            
ATOM    772  N   GLY C  66      28.730  52.730  48.440  1.00  0.00            
ATOM    773  H   GLY C  66      28.660  52.360  49.380  1.00  0.00            
ATOM    774  CA  GLY C  66      29.530  54.070  48.300  1.00  0.00            
ATOM    775  HA1 GLY C  66      29.910  54.260  49.310  1.00  0.00            
ATOM    776  HA2 GLY C  66      28.820  54.780  47.870  1.00  0.00            
ATOM    777  C   GLY C  66      30.760  54.040  47.320  1.00  0.00            
ATOM    778  O   GLY C  66      31.110  52.940  46.840  1.00  0.00            
ATOM    779  N   PRO C  67      31.470  55.130  47.030  1.00  0.00            
ATOM    780  CD  PRO C  67      31.200  56.540  47.350  1.00  0.00            
ATOM    781  HD1 PRO C  67      30.990  56.650  48.420  1.00  0.00            
ATOM    782  HD2 PRO C  67      30.350  56.900  46.780  1.00  0.00            
ATOM    783  CG  PRO C  67      32.450  57.350  47.040  1.00  0.00            
ATOM    784  HG1 PRO C  67      33.110  57.370  47.910  1.00  0.00            
ATOM    785  HG2 PRO C  67      32.170  58.330  46.650  1.00  0.00            
ATOM    786  CB  PRO C  67      33.140  56.540  45.970  1.00  0.00            
ATOM    787  HB1 PRO C  67      34.230  56.600  45.970  1.00  0.00            
ATOM    788  HB2 PRO C  67      32.690  56.700  44.990  1.00  0.00            
ATOM    789  CA  PRO C  67      32.810  55.080  46.400  1.00  0.00            
ATOM    790  HA  PRO C  67      32.710  54.400  45.550  1.00  0.00            
ATOM    791  C   PRO C  67      33.890  54.570  47.450  1.00  0.00            
ATOM    792  O   PRO C  67      33.510  54.390  48.540  1.00  0.00            
ATOM    793  N   PRO C  68      35.110  54.270  47.020  1.00  0.00            
ATOM    794  CD  PRO C  68      35.440  53.860  45.590  1.00  0.00            
ATOM    795  HD1 PRO C  68      35.570  54.670  44.870  1.00  0.00            
ATOM    796  HD2 PRO C  68      34.600  53.300  45.180  1.00  0.00            
ATOM    797  CG  PRO C  68      36.660  52.990  45.680  1.00  0.00            
ATOM    798  HG1 PRO C  68      37.230  53.190  44.770  1.00  0.00            
ATOM    799  HG2 PRO C  68      36.340  51.950  45.740  1.00  0.00            
ATOM    800  CB  PRO C  68      37.360  53.430  47.000  1.00  0.00            
ATOM    801  HB1 PRO C  68      37.950  54.300  46.740  1.00  0.00            
ATOM    802  HB2 PRO C  68      38.010  52.670  47.430  1.00  0.00            
ATOM    803  CA  PRO C  68      36.190  53.730  47.940  1.00  0.00            
ATOM    804  HA  PRO C  68      35.870  52.810  48.440  1.00  0.00            
ATOM    805  C   PRO C  68      36.590  54.690  48.960  1.00  0.00            
ATOM    806  O   PRO C  68      36.690  55.880  48.610  1.00  0.00            
ATOM    807  N   GLY C  69      37.110  54.320  50.150  1.00  0.00            
ATOM    808  H   GLY C  69      37.310  53.340  50.280  1.00  0.00            
ATOM    809  CA  GLY C  69      37.640  55.210  51.140  1.00  0.00            
ATOM    810  HA1 GLY C  69      37.880  54.550  51.980  1.00  0.00            
ATOM    811  HA2 GLY C  69      36.880  55.890  51.520  1.00  0.00            
ATOM    812  C   GLY C  69      38.860  55.960  50.770  1.00  0.00            
ATOM    813  O   GLY C  69      39.450  55.800  49.680  1.00  0.00            
ATOM    814  N   PRO C  70      39.310  56.930  51.590  1.00  0.00            
ATOM    815  CD  PRO C  70      38.520  57.440  52.750  1.00  0.00            
ATOM    816  HD1 PRO C  70      38.280  56.620  53.420  1.00  0.00            
ATOM    817  HD2 PRO C  70      37.570  57.850  52.410  1.00  0.00            
ATOM    818  CG  PRO C  70      39.430  58.470  53.380  1.00  0.00            
ATOM    819  HG1 PRO C  70      40.100  57.930  54.050  1.00  0.00            
ATOM    820  HG2 PRO C  70      38.900  59.260  53.910  1.00  0.00            
ATOM    821  CB  PRO C  70      40.190  59.090  52.140  1.00  0.00            
ATOM    822  HB1 PRO C  70      41.140  59.560  52.410  1.00  0.00            
ATOM    823  HB2 PRO C  70      39.680  59.900  51.620  1.00  0.00            
ATOM    824  CA  PRO C  70      40.400  57.840  51.270  1.00  0.00            
ATOM    825  HA  PRO C  70      40.250  58.160  50.240  1.00  0.00            
ATOM    826  C   PRO C  70      41.830  57.190  51.390  1.00  0.00            
ATOM    827  O   PRO C  70      41.940  56.160  52.070  1.00  0.00            
ATOM    828  N   PRO C  71      42.820  57.790  50.720  1.00  0.00            
ATOM    829  CD  PRO C  71      42.740  59.060  50.020  1.00  0.00            
ATOM    830  HD1 PRO C  71      42.880  59.860  50.750  1.00  0.00            
ATOM    831  HD2 PRO C  71      41.890  59.330  49.390  1.00  0.00            
ATOM    832  CG  PRO C  71      43.910  58.970  49.160  1.00  0.00            
ATOM    833  HG1 PRO C  71      44.380  59.940  48.960  1.00  0.00            
ATOM    834  HG2 PRO C  71      43.710  58.370  48.270  1.00  0.00            
ATOM    835  CB  PRO C  71      44.920  58.200  49.950  1.00  0.00            
ATOM    836  HB1 PRO C  71      45.350  58.890  50.670  1.00  0.00            
ATOM    837  HB2 PRO C  71      45.720  57.790  49.340  1.00  0.00            
ATOM    838  CA  PRO C  71      44.150  57.180  50.780  1.00  0.00            
ATOM    839  HA  PRO C  71      44.090  56.180  50.360  1.00  0.00            
ATOM    840  C   PRO C  71      44.710  57.160  52.220  1.00  0.00            
ATOM    841  O   PRO C  71      44.360  58.030  53.030  1.00  0.00            
ATOM    842  N   GLY C  72      45.490  56.170  52.520  1.00  0.00            
ATOM    843  H   GLY C  72      45.650  55.500  51.780  1.00  0.00            
ATOM    844  CA  GLY C  72      46.180  55.800  53.760  1.00  0.00            
ATOM    845  HA1 GLY C  72      46.570  54.790  53.730  1.00  0.00            
ATOM    846  HA2 GLY C  72      45.360  55.820  54.490  1.00  0.00            
ATOM    847  C   GLY C  72      47.320  56.720  54.250  1.00  0.00            
ATOM    848  O   GLY C  72      47.780  57.600  53.510  1.00  0.00            
ATOM    849  N   PRO C  73      47.900  56.500  55.410  1.00  0.00            
ATOM    850  CD  PRO C  73      47.450  55.580  56.400  1.00  0.00            
ATOM    851  HD1 PRO C  73      47.460  54.600  55.920  1.00  0.00            
ATOM    852  HD2 PRO C  73      46.440  55.880  56.660  1.00  0.00            
ATOM    853  CG  PRO C  73      48.410  55.800  57.640  1.00  0.00            
ATOM    854  HG1 PRO C  73      49.330  55.210  57.620  1.00  0.00            
ATOM    855  HG2 PRO C  73      47.810  55.700  58.540  1.00  0.00            
ATOM    856  CB  PRO C  73      48.750  57.270  57.460  1.00  0.00            
ATOM    857  HB1 PRO C  73      49.710  57.500  57.920  1.00  0.00            
ATOM    858  HB2 PRO C  73      47.930  57.960  57.620  1.00  0.00            
ATOM    859  CA  PRO C  73      48.970  57.400  55.980  1.00  0.00            
ATOM    860  HA  PRO C  73      48.720  58.430  55.720  1.00  0.00            
ATOM    861  C   PRO C  73      50.270  56.970  55.350  1.00  0.00            
ATOM    862  O   PRO C  73      50.360  55.960  54.600  1.00  0.00            
ATOM    863  N   PRO C  74      51.380  57.680  55.590  1.00  0.00            
ATOM    864  CD  PRO C  74      51.390  58.940  56.300  1.00  0.00            
ATOM    865  HD1 PRO C  74      51.770  58.880  57.320  1.00  0.00            
ATOM    866  HD2 PRO C  74      50.470  59.520  56.200  1.00  0.00            
ATOM    867  CG  PRO C  74      52.510  59.760  55.580  1.00  0.00            
ATOM    868  HG1 PRO C  74      52.940  60.560  56.190  1.00  0.00            
ATOM    869  HG2 PRO C  74      52.110  60.180  54.660  1.00  0.00            
ATOM    870  CB  PRO C  74      53.560  58.630  55.390  1.00  0.00            
ATOM    871  HB1 PRO C  74      54.150  58.450  56.290  1.00  0.00            
ATOM    872  HB2 PRO C  74      54.110  58.940  54.510  1.00  0.00            
ATOM    873  CA  PRO C  74      52.710  57.320  55.090  1.00  0.00            
ATOM    874  HA  PRO C  74      52.720  57.250  54.000  1.00  0.00            
ATOM    875  C   PRO C  74      53.320  56.090  55.640  1.00  0.00            
ATOM    876  O   PRO C  74      53.050  55.760  56.800  1.00  0.00            
ATOM    877  N   GLY C  75      54.190  55.400  54.890  1.00  0.00            
ATOM    878  H   GLY C  75      54.270  55.710  53.930  1.00  0.00            
ATOM    879  CA  GLY C  75      54.770  54.110  55.190  1.00  0.00            
ATOM    880  HA1 GLY C  75      55.190  53.690  54.280  1.00  0.00            
ATOM    881  HA2 GLY C  75      53.990  53.440  55.570  1.00  0.00            
ATOM    882  C   GLY C  75      55.880  54.140  56.230  1.00  0.00            
ATOM    883  O   GLY C  75      56.300  55.220  56.650  1.00  0.00            
ATOM    884  N   PRO C  76      56.430  53.010  56.710  1.00  0.00            
ATOM    885  CD  PRO C  76      56.010  51.670  56.340  1.00  0.00            
ATOM    886  HD1 PRO C  76      56.510  51.480  55.390  1.00  0.00            
ATOM    887  HD2 PRO C  76      54.920  51.630  56.250  1.00  0.00            
ATOM    888  CG  PRO C  76      56.600  50.730  57.430  1.00  0.00            
ATOM    889  HG1 PRO C  76      56.640  49.680  57.150  1.00  0.00            
ATOM    890  HG2 PRO C  76      55.940  50.780  58.300  1.00  0.00            
ATOM    891  CB  PRO C  76      57.880  51.420  57.730  1.00  0.00            
ATOM    892  HB1 PRO C  76      58.640  51.170  56.990  1.00  0.00            
ATOM    893  HB2 PRO C  76      58.360  51.230  58.690  1.00  0.00            
ATOM    894  CA  PRO C  76      57.590  52.910  57.580  1.00  0.00            
ATOM    895  HA  PRO C  76      57.480  53.360  58.570  1.00  0.00            
ATOM    896  C   PRO C  76      58.810  53.580  56.890  1.00  0.00            
ATOM    897  O   PRO C  76      58.830  53.730  55.680  1.00  0.00            
ATOM    898  N   PRO C  77      59.870  53.920  57.700  1.00  0.00            
ATOM    899  CD  PRO C  77      59.710  54.220  59.090  1.00  0.00            
ATOM    900  HD1 PRO C  77      59.790  53.290  59.660  1.00  0.00            
ATOM    901  HD2 PRO C  77      58.740  54.610  59.400  1.00  0.00            
ATOM    902  CG  PRO C  77      60.900  55.110  59.400  1.00  0.00            
ATOM    903  HG1 PRO C  77      61.240  54.990  60.430  1.00  0.00            
ATOM    904  HG2 PRO C  77      60.650  56.130  59.120  1.00  0.00            
ATOM    905  CB  PRO C  77      61.940  54.710  58.430  1.00  0.00            
ATOM    906  HB1 PRO C  77      62.460  53.830  58.810  1.00  0.00            
ATOM    907  HB2 PRO C  77      62.640  55.530  58.290  1.00  0.00            
ATOM    908  CA  PRO C  77      61.100  54.410  57.180  1.00  0.00            
ATOM    909  HA  PRO C  77      60.810  55.330  56.660  1.00  0.00            
ATOM    910  C   PRO C  77      61.840  53.420  56.230  1.00  0.00            
ATOM    911  O   PRO C  77      61.520  52.220  56.180  1.00  0.00            
ATOM    912  N   GLY C  78      62.770  53.850  55.380  1.00  0.00            
ATOM    913  H   GLY C  78      62.970  54.840  55.410  1.00  0.00            
ATOM    914  CA  GLY C  78      63.630  53.030  54.480  1.00  0.00            
ATOM    915  HA1 GLY C  78      64.010  53.630  53.650  1.00  0.00            
ATOM    916  HA2 GLY C  78      62.890  52.320  54.110  1.00  0.00            
ATOM    917  C   GLY C  78      64.740  52.200  55.190  1.00  0.00            
ATOM    918  O   GLY C  78      64.930  52.330  56.440  1.00  0.00            
ATOM    919  N   PRO C  79      65.510  51.390  54.420  1.00  0.00            
ATOM    920  CD  PRO C  79      65.200  50.960  53.070  1.00  0.00            
ATOM    921  HD1 PRO C  79      65.150  51.800  52.380  1.00  0.00            
ATOM    922  HD2 PRO C  79      64.230  50.490  53.210  1.00  0.00            
ATOM    923  CG  PRO C  79      66.310  50.050  52.570  1.00  0.00            
ATOM    924  HG1 PRO C  79      67.160  50.520  52.090  1.00  0.00            
ATOM    925  HG2 PRO C  79      66.000  49.230  51.930  1.00  0.00            
ATOM    926  CB  PRO C  79      66.700  49.480  53.880  1.00  0.00            
ATOM    927  HB1 PRO C  79      67.730  49.100  53.830  1.00  0.00            
ATOM    928  HB2 PRO C  79      65.980  48.660  53.930  1.00  0.00            
ATOM    929  CA  PRO C  79      66.560  50.570  54.930  1.00  0.00            
ATOM    930  HA  PRO C  79      66.340  50.120  55.900  1.00  0.00            
ATOM    931  C   PRO C  79      67.880  51.420  55.070  1.00  0.00            
ATOM    932  O   PRO C  79      67.840  52.570  54.540  1.00  0.00            
ATOM    933  N   PRO C  80      68.960  51.000  55.790  1.00  0.00            
ATOM    934  CD  PRO C  80      69.040  49.720  56.390  1.00  0.00            
ATOM    935  HD1 PRO C  80      68.590  48.970  55.730  1.00  0.00            
ATOM    936  HD2 PRO C  80      68.610  49.660  57.390  1.00  0.00            
ATOM    937  CG  PRO C  80      70.550  49.370  56.490  1.00  0.00            
ATOM    938  HG1 PRO C  80      70.900  49.080  55.500  1.00  0.00            
ATOM    939  HG2 PRO C  80      70.830  48.650  57.250  1.00  0.00            
ATOM    940  CB  PRO C  80      71.030  50.770  56.850  1.00  0.00            
ATOM    941  HB1 PRO C  80      72.100  50.930  56.670  1.00  0.00            
ATOM    942  HB2 PRO C  80      70.950  50.980  57.910  1.00  0.00            
ATOM    943  CA  PRO C  80      70.160  51.720  55.950  1.00  0.00            
ATOM    944  HA  PRO C  80      70.080  52.630  56.540  1.00  0.00            
ATOM    945  C   PRO C  80      70.820  52.010  54.680  1.00  0.00            
ATOM    946  O   PRO C  80      70.850  51.230  53.730  1.00  0.00            
ATOM    947  N   GLY C  81      71.550  53.100  54.660  1.00  0.00            
ATOM    948  H   GLY C  81      71.570  53.700  55.480  1.00  0.00            
ATOM    949  CA  GLY C  81      72.230  53.600  53.480  1.00  0.00            
ATOM    950  HA1 GLY C  81      72.540  54.580  53.840  1.00  0.00            
ATOM    951  HA2 GLY C  81      71.560  53.770  52.630  1.00  0.00            
ATOM    952  C   GLY C  81      73.580  52.880  53.150  1.00  0.00            
ATOM    953  O   GLY C  81      74.080  52.050  53.970  1.00  0.00            
ATOM    954  N   PRO C  82      74.270  53.250  52.060  1.00  0.00            
ATOM    955  CD  PRO C  82      73.760  53.890  50.880  1.00  0.00            
ATOM    956  HD1 PRO C  82      73.910  54.950  51.060  1.00  0.00            
ATOM    957  HD2 PRO C  82      72.710  53.670  50.650  1.00  0.00            
ATOM    958  CG  PRO C  82      74.680  53.370  49.770  1.00  0.00            
ATOM    959  HG1 PRO C  82      74.720  54.150  49.010  1.00  0.00            
ATOM    960  HG2 PRO C  82      74.400  52.440  49.270  1.00  0.00            
ATOM    961  CB  PRO C  82      76.090  53.250  50.400  1.00  0.00            
ATOM    962  HB1 PRO C  82      76.540  54.230  50.580  1.00  0.00            
ATOM    963  HB2 PRO C  82      76.660  52.580  49.760  1.00  0.00            
ATOM    964  CA  PRO C  82      75.670  52.700  51.760  1.00  0.00            
ATOM    965  HA  PRO C  82      75.510  51.620  51.720  1.00  0.00            
ATOM    966  C   PRO C  82      76.730  52.930  52.890  1.00  0.00            
ATOM    967  O   PRO C  82      76.920  54.090  53.270  1.00  0.00            
ATOM    968  N   PRO C  83      77.580  51.970  53.330  1.00  0.00            
ATOM    969  CD  PRO C  83      77.340  50.560  53.050  1.00  0.00            
ATOM    970  HD1 PRO C  83      77.590  50.290  52.020  1.00  0.00            
ATOM    971  HD2 PRO C  83      76.300  50.240  53.190  1.00  0.00            
ATOM    972  CG  PRO C  83      78.210  49.750  54.020  1.00  0.00            
ATOM    973  HG1 PRO C  83      78.530  48.800  53.590  1.00  0.00            
ATOM    974  HG2 PRO C  83      77.780  49.560  55.000  1.00  0.00            
ATOM    975  CB  PRO C  83      79.450  50.710  54.280  1.00  0.00            
ATOM    976  HB1 PRO C  83      80.080  50.730  53.390  1.00  0.00            
ATOM    977  HB2 PRO C  83      79.970  50.500  55.210  1.00  0.00            
ATOM    978  CA  PRO C  83      78.790  52.140  54.170  1.00  0.00            
ATOM    979  HA  PRO C  83      78.470  52.470  55.150  1.00  0.00            
ATOM    980  C   PRO C  83      79.720  53.220  53.580  1.00  0.00            
ATOM    981  O   PRO C  83      79.880  53.170  52.340  1.00  0.00            
ATOM    982  N   GLY C  84      80.180  54.100  54.450  1.00  0.00            
ATOM    983  H   GLY C  84      79.850  53.960  55.390  1.00  0.00            
ATOM    984  CA  GLY C  84      80.970  55.300  54.140  1.00  0.00            
ATOM    985  HA1 GLY C  84      80.930  55.890  55.060  1.00  0.00            
ATOM    986  HA2 GLY C  84      80.430  55.980  53.490  1.00  0.00            
ATOM    987  C   GLY C  84      82.400  55.120  53.600  1.00  0.00            
ATOM    988  O   GLY C  84      82.920  53.970  53.390  1.00  0.00            
ATOM    989  N   PRO C  85      83.050  56.280  53.370  1.00  0.00            
ATOM    990  CD  PRO C  85      82.580  57.650  53.460  1.00  0.00            
ATOM    991  HD1 PRO C  85      82.050  57.790  54.410  1.00  0.00            
ATOM    992  HD2 PRO C  85      81.880  57.910  52.670  1.00  0.00            
ATOM    993  CG  PRO C  85      83.710  58.570  53.280  1.00  0.00            
ATOM    994  HG1 PRO C  85      84.210  58.850  54.210  1.00  0.00            
ATOM    995  HG2 PRO C  85      83.420  59.460  52.730  1.00  0.00            
ATOM    996  CB  PRO C  85      84.570  57.710  52.310  1.00  0.00            
ATOM    997  HB1 PRO C  85      85.590  58.020  52.510  1.00  0.00            
ATOM    998  HB2 PRO C  85      84.210  57.860  51.290  1.00  0.00            
ATOM    999  CA  PRO C  85      84.380  56.260  52.740  1.00  0.00            
ATOM   1000  HA  PRO C  85      84.300  55.660  51.830  1.00  0.00            
ATOM   1001  C   PRO C  85      85.540  55.620  53.560  1.00  0.00            
ATOM   1002  O   PRO C  85      85.480  55.670  54.790  1.00  0.00            
ATOM   1003  N   PRO C  86      86.660  55.210  52.910  1.00  0.00            
ATOM   1004  CD  PRO C  86      86.850  54.960  51.520  1.00  0.00            
ATOM   1005  HD1 PRO C  86      86.990  55.910  51.010  1.00  0.00            
ATOM   1006  HD2 PRO C  86      85.970  54.520  51.070  1.00  0.00            
ATOM   1007  CG  PRO C  86      88.140  54.160  51.390  1.00  0.00            
ATOM   1008  HG1 PRO C  86      88.560  54.210  50.380  1.00  0.00            
ATOM   1009  HG2 PRO C  86      88.010  53.110  51.640  1.00  0.00            
ATOM   1010  CB  PRO C  86      88.940  54.900  52.520  1.00  0.00            
ATOM   1011  HB1 PRO C  86      89.280  55.860  52.140  1.00  0.00            
ATOM   1012  HB2 PRO C  86      89.760  54.280  52.880  1.00  0.00            
ATOM   1013  CA  PRO C  86      87.910  55.050  53.610  1.00  0.00            
ATOM   1014  HA  PRO C  86      87.870  54.170  54.250  1.00  0.00            
ATOM   1015  C   PRO C  86      88.290  56.290  54.580  1.00  0.00            
ATOM   1016  O   PRO C  86      88.140  57.430  54.140  1.00  0.00            
ATOM   1017  N   GLY C  87      88.650  56.020  55.830  1.00  0.00            
ATOM   1018  H   GLY C  87      88.790  55.050  56.070  1.00  0.00            
ATOM   1019  CA  GLY C  87      88.940  57.090  56.800  1.00  0.00            
ATOM   1020  HA1 GLY C  87      88.900  56.750  57.840  1.00  0.00            
ATOM   1021  HA2 GLY C  87      88.200  57.880  56.770  1.00  0.00            
ATOM   1022  C   GLY C  87      90.280  57.740  56.590  1.00  0.00            
ATOM   1023  O   GLY C  87      91.120  57.270  55.810  1.00  0.00            
ATOM   1024  N   PRO C  88      90.560  58.830  57.390  1.00  0.00            
ATOM   1025  CD  PRO C  88      89.700  59.310  58.450  1.00  0.00            
ATOM   1026  HD1 PRO C  88      89.340  58.550  59.150  1.00  0.00            
ATOM   1027  HD2 PRO C  88      88.840  59.860  58.070  1.00  0.00            
ATOM   1028  CG  PRO C  88      90.630  60.280  59.230  1.00  0.00            
ATOM   1029  HG1 PRO C  88      91.190  59.750  60.000  1.00  0.00            
ATOM   1030  HG2 PRO C  88      89.990  61.050  59.660  1.00  0.00            
ATOM   1031  CB  PRO C  88      91.610  60.820  58.220  1.00  0.00            
ATOM   1032  HB1 PRO C  88      92.540  61.130  58.690  1.00  0.00            
ATOM   1033  HB2 PRO C  88      91.120  61.620  57.670  1.00  0.00            
ATOM   1034  CA  PRO C  88      91.790  59.630  57.280  1.00  0.00            
ATOM   1035  HA  PRO C  88      91.940  59.960  56.260  1.00  0.00            
ATOM   1036  C   PRO C  88      93.190  58.870  57.600  1.00  0.00            
ATOM   1037  O   PRO C  88      93.360  58.340  58.740  1.00  0.00            
ATOM   1038  N   PRO C  89      94.070  58.710  56.630  1.00  0.00            
ATOM   1039  CD  PRO C  89      93.900  59.080  55.250  1.00  0.00            
ATOM   1040  HD1 PRO C  89      93.850  60.160  55.100  1.00  0.00            
ATOM   1041  HD2 PRO C  89      93.050  58.620  54.750  1.00  0.00            
ATOM   1042  CG  PRO C  89      95.140  58.710  54.570  1.00  0.00            
ATOM   1043  HG1 PRO C  89      95.940  59.440  54.410  1.00  0.00            
ATOM   1044  HG2 PRO C  89      95.000  58.240  53.600  1.00  0.00            
ATOM   1045  CB  PRO C  89      95.580  57.520  55.440  1.00  0.00            
ATOM   1046  HB1 PRO C  89      96.650  57.480  55.230  1.00  0.00            
ATOM   1047  HB2 PRO C  89      95.030  56.650  55.110  1.00  0.00            
ATOM   1048  CA  PRO C  89      95.270  58.000  56.870  1.00  0.00            
ATOM   1049  HA  PRO C  89      95.000  57.090  57.410  1.00  0.00            
ATOM   1050  C   PRO C  89      96.400  58.740  57.560  1.00  0.00            
ATOM   1051  O   PRO C  89      96.350  59.990  57.480  1.00  0.00            
ATOM   1052  N   GLY C  90      97.320  58.050  58.240  1.00  0.00            
ATOM   1053  H   GLY C  90      97.190  57.050  58.310  1.00  0.00            
ATOM   1054  CA  GLY C  90      98.530  58.620  58.930  1.00  0.00            
ATOM   1055  HA1 GLY C  90      98.840  57.940  59.730  1.00  0.00            
ATOM   1056  HA2 GLY C  90      98.290  59.660  59.160  1.00  0.00            
ATOM   1057  C   GLY C  90      99.790  58.790  58.120  1.00  0.00            
ATOM   1058  OC1 GLY C  90      99.670  59.270  56.960  1.00  0.00            
ATOM   1059  OC2 GLY C  90     100.830  58.470  58.670  1.00  0.00            
END
