# Supplementary material for: A solution structure analysis reveals a bent collagen triple helix in the complement activation recognition molecule mannan-binding lectin
Source: J Biol Chem. 2022 Dec 15;299(2):102799. doi: 10.1016/j.jbc.2022.102799 (PMC9898670; doi:10.1016/j.jbc.2022.102799)
Supplement: top10-ppg10 [file mmc9.zip › 4-PPG10-unbloc_3268.pdb]

CRYST1  106.942  106.942  106.942  90.00  90.00  90.00 P 1           1
ATOM      1  N   PRO A   1      10.110  51.130  52.190  1.00  0.00            
ATOM      2  H1  PRO A   1      10.190  52.140  52.170  1.00  0.00            
ATOM      3  H2  PRO A   1       9.670  50.740  53.000  1.00  0.00            
ATOM      4  CD  PRO A   1       9.460  50.570  51.010  1.00  0.00            
ATOM      5  HD1 PRO A   1       8.630  51.240  50.760  1.00  0.00            
ATOM      6  HD2 PRO A   1       9.160  49.520  51.080  1.00  0.00            
ATOM      7  CG  PRO A   1      10.530  50.590  49.900  1.00  0.00            
ATOM      8  HG1 PRO A   1      10.600  51.630  49.590  1.00  0.00            
ATOM      9  HG2 PRO A   1      10.200  50.130  48.970  1.00  0.00            
ATOM     10  CB  PRO A   1      11.810  50.240  50.650  1.00  0.00            
ATOM     11  HB1 PRO A   1      12.620  50.840  50.240  1.00  0.00            
ATOM     12  HB2 PRO A   1      12.080  49.180  50.660  1.00  0.00            
ATOM     13  CA  PRO A   1      11.530  50.640  52.110  1.00  0.00            
ATOM     14  HA  PRO A   1      11.710  49.720  52.660  1.00  0.00            
ATOM     15  C   PRO A   1      12.590  51.690  52.660  1.00  0.00            
ATOM     16  O   PRO A   1      12.360  52.870  52.450  1.00  0.00            
ATOM     17  N   PRO A   2      13.750  51.290  53.220  1.00  0.00            
ATOM     18  CD  PRO A   2      14.230  49.990  53.270  1.00  0.00            
ATOM     19  HD1 PRO A   2      13.750  49.530  52.410  1.00  0.00            
ATOM     20  HD2 PRO A   2      13.870  49.420  54.130  1.00  0.00            
ATOM     21  CG  PRO A   2      15.700  50.130  53.250  1.00  0.00            
ATOM     22  HG1 PRO A   2      16.020  50.350  52.230  1.00  0.00            
ATOM     23  HG2 PRO A   2      16.230  49.240  53.590  1.00  0.00            
ATOM     24  CB  PRO A   2      16.010  51.340  54.110  1.00  0.00            
ATOM     25  HB1 PRO A   2      17.020  51.710  53.960  1.00  0.00            
ATOM     26  HB2 PRO A   2      15.780  51.160  55.160  1.00  0.00            
ATOM     27  CA  PRO A   2      14.790  52.280  53.610  1.00  0.00            
ATOM     28  HA  PRO A   2      14.390  52.890  54.420  1.00  0.00            
ATOM     29  C   PRO A   2      15.260  53.240  52.480  1.00  0.00            
ATOM     30  O   PRO A   2      15.130  52.830  51.330  1.00  0.00            
ATOM     31  N   GLY A   3      15.780  54.390  52.840  1.00  0.00            
ATOM     32  H   GLY A   3      15.770  54.620  53.820  1.00  0.00            
ATOM     33  CA  GLY A   3      16.110  55.380  51.820  1.00  0.00            
ATOM     34  HA1 GLY A   3      16.240  56.340  52.310  1.00  0.00            
ATOM     35  HA2 GLY A   3      15.300  55.440  51.070  1.00  0.00            
ATOM     36  C   GLY A   3      17.480  55.120  51.070  1.00  0.00            
ATOM     37  O   GLY A   3      18.190  54.180  51.370  1.00  0.00            
ATOM     38  N   PRO A   4      17.820  56.020  50.090  1.00  0.00            
ATOM     39  CD  PRO A   4      16.920  57.050  49.510  1.00  0.00            
ATOM     40  HD1 PRO A   4      16.150  57.590  50.070  1.00  0.00            
ATOM     41  HD2 PRO A   4      16.420  56.570  48.670  1.00  0.00            
ATOM     42  CG  PRO A   4      17.840  58.090  48.980  1.00  0.00            
ATOM     43  HG1 PRO A   4      18.180  58.810  49.730  1.00  0.00            
ATOM     44  HG2 PRO A   4      17.420  58.740  48.210  1.00  0.00            
ATOM     45  CB  PRO A   4      19.030  57.320  48.410  1.00  0.00            
ATOM     46  HB1 PRO A   4      19.900  57.970  48.300  1.00  0.00            
ATOM     47  HB2 PRO A   4      18.750  56.980  47.420  1.00  0.00            
ATOM     48  CA  PRO A   4      19.110  56.090  49.410  1.00  0.00            
ATOM     49  HA  PRO A   4      19.210  55.180  48.820  1.00  0.00            
ATOM     50  C   PRO A   4      20.300  56.240  50.440  1.00  0.00            
ATOM     51  O   PRO A   4      20.110  56.870  51.460  1.00  0.00            
ATOM     52  N   PRO A   5      21.500  55.790  50.090  1.00  0.00            
ATOM     53  CD  PRO A   5      21.780  55.050  48.870  1.00  0.00            
ATOM     54  HD1 PRO A   5      21.470  55.510  47.930  1.00  0.00            
ATOM     55  HD2 PRO A   5      21.210  54.130  48.980  1.00  0.00            
ATOM     56  CG  PRO A   5      23.290  54.830  48.960  1.00  0.00            
ATOM     57  HG1 PRO A   5      23.710  55.670  48.400  1.00  0.00            
ATOM     58  HG2 PRO A   5      23.470  53.830  48.580  1.00  0.00            
ATOM     59  CB  PRO A   5      23.610  54.870  50.480  1.00  0.00            
ATOM     60  HB1 PRO A   5      24.660  55.060  50.720  1.00  0.00            
ATOM     61  HB2 PRO A   5      23.470  53.840  50.800  1.00  0.00            
ATOM     62  CA  PRO A   5      22.640  55.910  51.000  1.00  0.00            
ATOM     63  HA  PRO A   5      22.210  55.540  51.940  1.00  0.00            
ATOM     64  C   PRO A   5      23.300  57.280  51.170  1.00  0.00            
ATOM     65  O   PRO A   5      23.410  58.020  50.180  1.00  0.00            
ATOM     66  N   GLY A   6      23.920  57.540  52.320  1.00  0.00            
ATOM     67  H   GLY A   6      23.830  56.810  53.010  1.00  0.00            
ATOM     68  CA  GLY A   6      24.560  58.880  52.690  1.00  0.00            
ATOM     69  HA1 GLY A   6      24.650  58.890  53.780  1.00  0.00            
ATOM     70  HA2 GLY A   6      23.930  59.710  52.350  1.00  0.00            
ATOM     71  C   GLY A   6      25.920  59.140  52.070  1.00  0.00            
ATOM     72  O   GLY A   6      26.480  58.280  51.410  1.00  0.00            
ATOM     73  N   PRO A   7      26.560  60.320  52.270  1.00  0.00            
ATOM     74  CD  PRO A   7      26.080  61.320  53.240  1.00  0.00            
ATOM     75  HD1 PRO A   7      25.920  60.840  54.210  1.00  0.00            
ATOM     76  HD2 PRO A   7      25.180  61.830  52.910  1.00  0.00            
ATOM     77  CG  PRO A   7      27.180  62.370  53.440  1.00  0.00            
ATOM     78  HG1 PRO A   7      27.860  62.040  54.220  1.00  0.00            
ATOM     79  HG2 PRO A   7      26.810  63.360  53.690  1.00  0.00            
ATOM     80  CB  PRO A   7      27.760  62.310  52.030  1.00  0.00            
ATOM     81  HB1 PRO A   7      28.770  62.710  52.110  1.00  0.00            
ATOM     82  HB2 PRO A   7      27.150  62.890  51.340  1.00  0.00            
ATOM     83  CA  PRO A   7      27.770  60.820  51.620  1.00  0.00            
ATOM     84  HA  PRO A   7      27.640  60.570  50.570  1.00  0.00            
ATOM     85  C   PRO A   7      29.030  60.140  52.260  1.00  0.00            
ATOM     86  O   PRO A   7      29.000  59.580  53.380  1.00  0.00            
ATOM     87  N   PRO A   8      30.150  60.170  51.500  1.00  0.00            
ATOM     88  CD  PRO A   8      30.240  60.790  50.160  1.00  0.00            
ATOM     89  HD1 PRO A   8      30.310  61.850  50.370  1.00  0.00            
ATOM     90  HD2 PRO A   8      29.350  60.490  49.600  1.00  0.00            
ATOM     91  CG  PRO A   8      31.390  60.070  49.530  1.00  0.00            
ATOM     92  HG1 PRO A   8      31.780  60.590  48.650  1.00  0.00            
ATOM     93  HG2 PRO A   8      31.160  59.050  49.220  1.00  0.00            
ATOM     94  CB  PRO A   8      32.430  60.010  50.750  1.00  0.00            
ATOM     95  HB1 PRO A   8      32.780  61.030  50.860  1.00  0.00            
ATOM     96  HB2 PRO A   8      33.220  59.260  50.610  1.00  0.00            
ATOM     97  CA  PRO A   8      31.440  59.630  51.860  1.00  0.00            
ATOM     98  HA  PRO A   8      31.370  58.560  52.020  1.00  0.00            
ATOM     99  C   PRO A   8      32.060  60.210  53.160  1.00  0.00            
ATOM    100  O   PRO A   8      31.950  61.410  53.440  1.00  0.00            
ATOM    101  N   GLY A   9      32.650  59.350  53.930  1.00  0.00            
ATOM    102  H   GLY A   9      32.550  58.370  53.720  1.00  0.00            
ATOM    103  CA  GLY A   9      33.250  59.670  55.190  1.00  0.00            
ATOM    104  HA1 GLY A   9      33.480  58.730  55.690  1.00  0.00            
ATOM    105  HA2 GLY A   9      32.500  60.140  55.830  1.00  0.00            
ATOM    106  C   GLY A   9      34.440  60.660  55.190  1.00  0.00            
ATOM    107  O   GLY A   9      35.030  61.090  54.170  1.00  0.00            
ATOM    108  N   PRO A  10      34.870  61.000  56.450  1.00  0.00            
ATOM    109  CD  PRO A  10      34.280  60.650  57.720  1.00  0.00            
ATOM    110  HD1 PRO A  10      34.200  59.570  57.800  1.00  0.00            
ATOM    111  HD2 PRO A  10      33.370  61.220  57.900  1.00  0.00            
ATOM    112  CG  PRO A  10      35.290  61.140  58.790  1.00  0.00            
ATOM    113  HG1 PRO A  10      36.090  60.420  58.950  1.00  0.00            
ATOM    114  HG2 PRO A  10      34.850  61.540  59.700  1.00  0.00            
ATOM    115  CB  PRO A  10      35.940  62.370  58.080  1.00  0.00            
ATOM    116  HB1 PRO A  10      36.880  62.650  58.540  1.00  0.00            
ATOM    117  HB2 PRO A  10      35.270  63.230  58.110  1.00  0.00            
ATOM    118  CA  PRO A  10      35.990  61.930  56.600  1.00  0.00            
ATOM    119  HA  PRO A  10      35.930  62.850  56.020  1.00  0.00            
ATOM    120  C   PRO A  10      37.380  61.390  56.150  1.00  0.00            
ATOM    121  O   PRO A  10      37.580  60.190  56.150  1.00  0.00            
ATOM    122  N   PRO A  11      38.420  62.170  55.910  1.00  0.00            
ATOM    123  CD  PRO A  11      38.420  63.640  55.910  1.00  0.00            
ATOM    124  HD1 PRO A  11      38.520  63.900  56.960  1.00  0.00            
ATOM    125  HD2 PRO A  11      37.490  64.030  55.480  1.00  0.00            
ATOM    126  CG  PRO A  11      39.650  64.040  55.040  1.00  0.00            
ATOM    127  HG1 PRO A  11      39.980  65.050  55.280  1.00  0.00            
ATOM    128  HG2 PRO A  11      39.430  63.890  53.980  1.00  0.00            
ATOM    129  CB  PRO A  11      40.690  62.980  55.400  1.00  0.00            
ATOM    130  HB1 PRO A  11      41.110  63.390  56.320  1.00  0.00            
ATOM    131  HB2 PRO A  11      41.500  62.830  54.690  1.00  0.00            
ATOM    132  CA  PRO A  11      39.760  61.730  55.590  1.00  0.00            
ATOM    133  HA  PRO A  11      39.700  61.240  54.630  1.00  0.00            
ATOM    134  C   PRO A  11      40.430  60.840  56.660  1.00  0.00            
ATOM    135  O   PRO A  11      40.390  61.150  57.890  1.00  0.00            
ATOM    136  N   GLY A  12      41.070  59.790  56.250  1.00  0.00            
ATOM    137  H   GLY A  12      41.120  59.760  55.240  1.00  0.00            
ATOM    138  CA  GLY A  12      41.810  58.820  57.050  1.00  0.00            
ATOM    139  HA1 GLY A  12      42.030  57.930  56.460  1.00  0.00            
ATOM    140  HA2 GLY A  12      41.270  58.610  57.970  1.00  0.00            
ATOM    141  C   GLY A  12      43.160  59.420  57.580  1.00  0.00            
ATOM    142  O   GLY A  12      43.540  60.490  57.280  1.00  0.00            
ATOM    143  N   PRO A  13      43.920  58.660  58.420  1.00  0.00            
ATOM    144  CD  PRO A  13      43.590  57.350  58.980  1.00  0.00            
ATOM    145  HD1 PRO A  13      43.480  56.470  58.340  1.00  0.00            
ATOM    146  HD2 PRO A  13      42.710  57.440  59.620  1.00  0.00            
ATOM    147  CG  PRO A  13      44.700  57.040  59.840  1.00  0.00            
ATOM    148  HG1 PRO A  13      45.470  56.520  59.270  1.00  0.00            
ATOM    149  HG2 PRO A  13      44.280  56.440  60.660  1.00  0.00            
ATOM    150  CB  PRO A  13      45.080  58.350  60.430  1.00  0.00            
ATOM    151  HB1 PRO A  13      46.070  58.330  60.870  1.00  0.00            
ATOM    152  HB2 PRO A  13      44.280  58.520  61.150  1.00  0.00            
ATOM    153  CA  PRO A  13      45.050  59.200  59.200  1.00  0.00            
ATOM    154  HA  PRO A  13      44.810  60.180  59.610  1.00  0.00            
ATOM    155  C   PRO A  13      46.380  59.130  58.480  1.00  0.00            
ATOM    156  O   PRO A  13      46.520  58.440  57.460  1.00  0.00            
ATOM    157  N   PRO A  14      47.400  59.940  58.940  1.00  0.00            
ATOM    158  CD  PRO A  14      47.310  60.940  59.980  1.00  0.00            
ATOM    159  HD1 PRO A  14      47.040  60.500  60.940  1.00  0.00            
ATOM    160  HD2 PRO A  14      46.540  61.680  59.780  1.00  0.00            
ATOM    161  CG  PRO A  14      48.650  61.670  59.950  1.00  0.00            
ATOM    162  HG1 PRO A  14      48.810  62.000  60.970  1.00  0.00            
ATOM    163  HG2 PRO A  14      48.660  62.550  59.300  1.00  0.00            
ATOM    164  CB  PRO A  14      49.630  60.550  59.480  1.00  0.00            
ATOM    165  HB1 PRO A  14      49.940  59.830  60.240  1.00  0.00            
ATOM    166  HB2 PRO A  14      50.540  60.850  58.950  1.00  0.00            
ATOM    167  CA  PRO A  14      48.740  59.770  58.540  1.00  0.00            
ATOM    168  HA  PRO A  14      48.600  60.380  57.650  1.00  0.00            
ATOM    169  C   PRO A  14      49.170  58.320  58.350  1.00  0.00            
ATOM    170  O   PRO A  14      48.860  57.560  59.230  1.00  0.00            
ATOM    171  N   GLY A  15      49.860  58.060  57.260  1.00  0.00            
ATOM    172  H   GLY A  15      50.010  58.890  56.690  1.00  0.00            
ATOM    173  CA  GLY A  15      50.360  56.770  56.830  1.00  0.00            
ATOM    174  HA1 GLY A  15      50.610  56.800  55.770  1.00  0.00            
ATOM    175  HA2 GLY A  15      49.540  56.080  57.030  1.00  0.00            
ATOM    176  C   GLY A  15      51.620  56.360  57.640  1.00  0.00            
ATOM    177  O   GLY A  15      52.060  57.130  58.520  1.00  0.00            
ATOM    178  N   PRO A  16      52.020  55.050  57.560  1.00  0.00            
ATOM    179  CD  PRO A  16      51.540  54.080  56.580  1.00  0.00            
ATOM    180  HD1 PRO A  16      51.530  54.510  55.570  1.00  0.00            
ATOM    181  HD2 PRO A  16      50.540  53.750  56.870  1.00  0.00            
ATOM    182  CG  PRO A  16      52.530  52.890  56.640  1.00  0.00            
ATOM    183  HG1 PRO A  16      53.280  52.870  55.860  1.00  0.00            
ATOM    184  HG2 PRO A  16      51.960  51.960  56.590  1.00  0.00            
ATOM    185  CB  PRO A  16      53.200  53.030  58.000  1.00  0.00            
ATOM    186  HB1 PRO A  16      54.200  52.600  58.030  1.00  0.00            
ATOM    187  HB2 PRO A  16      52.530  52.560  58.720  1.00  0.00            
ATOM    188  CA  PRO A  16      53.190  54.510  58.260  1.00  0.00            
ATOM    189  HA  PRO A  16      53.080  54.550  59.350  1.00  0.00            
ATOM    190  C   PRO A  16      54.560  55.110  57.800  1.00  0.00            
ATOM    191  O   PRO A  16      54.600  55.480  56.650  1.00  0.00            
ATOM    192  N   PRO A  17      55.700  55.080  58.500  1.00  0.00            
ATOM    193  CD  PRO A  17      55.750  54.860  59.950  1.00  0.00            
ATOM    194  HD1 PRO A  17      55.880  53.800  60.140  1.00  0.00            
ATOM    195  HD2 PRO A  17      54.920  55.430  60.360  1.00  0.00            
ATOM    196  CG  PRO A  17      57.030  55.520  60.280  1.00  0.00            
ATOM    197  HG1 PRO A  17      57.470  55.030  61.150  1.00  0.00            
ATOM    198  HG2 PRO A  17      56.780  56.570  60.440  1.00  0.00            
ATOM    199  CB  PRO A  17      57.990  55.320  59.050  1.00  0.00            
ATOM    200  HB1 PRO A  17      58.460  54.340  59.020  1.00  0.00            
ATOM    201  HB2 PRO A  17      58.710  56.140  58.990  1.00  0.00            
ATOM    202  CA  PRO A  17      56.980  55.450  57.940  1.00  0.00            
ATOM    203  HA  PRO A  17      56.870  56.520  57.760  1.00  0.00            
ATOM    204  C   PRO A  17      57.390  54.710  56.680  1.00  0.00            
ATOM    205  O   PRO A  17      56.870  53.630  56.350  1.00  0.00            
ATOM    206  N   GLY A  18      58.460  55.230  56.040  1.00  0.00            
ATOM    207  H   GLY A  18      58.820  56.140  56.260  1.00  0.00            
ATOM    208  CA  GLY A  18      58.950  54.740  54.820  1.00  0.00            
ATOM    209  HA1 GLY A  18      59.150  55.630  54.240  1.00  0.00            
ATOM    210  HA2 GLY A  18      58.130  54.260  54.290  1.00  0.00            
ATOM    211  C   GLY A  18      60.110  53.790  54.800  1.00  0.00            
ATOM    212  O   GLY A  18      60.620  53.450  55.860  1.00  0.00            
ATOM    213  N   PRO A  19      60.610  53.390  53.580  1.00  0.00            
ATOM    214  CD  PRO A  19      60.030  53.690  52.290  1.00  0.00            
ATOM    215  HD1 PRO A  19      60.340  54.630  51.840  1.00  0.00            
ATOM    216  HD2 PRO A  19      58.950  53.640  52.230  1.00  0.00            
ATOM    217  CG  PRO A  19      60.560  52.560  51.380  1.00  0.00            
ATOM    218  HG1 PRO A  19      60.590  52.810  50.310  1.00  0.00            
ATOM    219  HG2 PRO A  19      59.960  51.660  51.440  1.00  0.00            
ATOM    220  CB  PRO A  19      61.950  52.230  51.900  1.00  0.00            
ATOM    221  HB1 PRO A  19      62.650  52.960  51.490  1.00  0.00            
ATOM    222  HB2 PRO A  19      62.160  51.190  51.650  1.00  0.00            
ATOM    223  CA  PRO A  19      61.720  52.470  53.360  1.00  0.00            
ATOM    224  HA  PRO A  19      61.310  51.590  53.860  1.00  0.00            
ATOM    225  C   PRO A  19      62.980  52.760  54.170  1.00  0.00            
ATOM    226  O   PRO A  19      63.360  53.960  54.290  1.00  0.00            
ATOM    227  N   PRO A  20      63.730  51.780  54.690  1.00  0.00            
ATOM    228  CD  PRO A  20      63.320  50.380  54.810  1.00  0.00            
ATOM    229  HD1 PRO A  20      63.460  49.860  53.860  1.00  0.00            
ATOM    230  HD2 PRO A  20      62.310  50.210  55.180  1.00  0.00            
ATOM    231  CG  PRO A  20      64.260  49.910  55.960  1.00  0.00            
ATOM    232  HG1 PRO A  20      64.540  48.860  55.870  1.00  0.00            
ATOM    233  HG2 PRO A  20      63.860  50.190  56.930  1.00  0.00            
ATOM    234  CB  PRO A  20      65.570  50.660  55.840  1.00  0.00            
ATOM    235  HB1 PRO A  20      66.260  50.090  55.210  1.00  0.00            
ATOM    236  HB2 PRO A  20      66.040  50.730  56.820  1.00  0.00            
ATOM    237  CA  PRO A  20      65.110  51.950  55.190  1.00  0.00            
ATOM    238  HA  PRO A  20      65.080  52.740  55.950  1.00  0.00            
ATOM    239  C   PRO A  20      66.120  52.350  54.080  1.00  0.00            
ATOM    240  O   PRO A  20      66.030  52.050  52.870  1.00  0.00            
ATOM    241  N   GLY A  21      67.190  53.060  54.440  1.00  0.00            
ATOM    242  H   GLY A  21      67.340  53.190  55.430  1.00  0.00            
ATOM    243  CA  GLY A  21      67.920  53.920  53.470  1.00  0.00            
ATOM    244  HA1 GLY A  21      68.470  54.720  53.960  1.00  0.00            
ATOM    245  HA2 GLY A  21      67.170  54.420  52.860  1.00  0.00            
ATOM    246  C   GLY A  21      69.010  53.230  52.700  1.00  0.00            
ATOM    247  O   GLY A  21      69.300  52.050  53.010  1.00  0.00            
ATOM    248  N   PRO A  22      69.790  53.900  51.800  1.00  0.00            
ATOM    249  CD  PRO A  22      69.390  55.200  51.220  1.00  0.00            
ATOM    250  HD1 PRO A  22      69.770  55.990  51.870  1.00  0.00            
ATOM    251  HD2 PRO A  22      68.320  55.260  51.060  1.00  0.00            
ATOM    252  CG  PRO A  22      70.130  55.230  49.890  1.00  0.00            
ATOM    253  HG1 PRO A  22      70.330  56.240  49.530  1.00  0.00            
ATOM    254  HG2 PRO A  22      69.610  54.590  49.170  1.00  0.00            
ATOM    255  CB  PRO A  22      71.470  54.560  50.130  1.00  0.00            
ATOM    256  HB1 PRO A  22      72.180  55.210  50.640  1.00  0.00            
ATOM    257  HB2 PRO A  22      71.810  54.160  49.170  1.00  0.00            
ATOM    258  CA  PRO A  22      71.020  53.420  51.130  1.00  0.00            
ATOM    259  HA  PRO A  22      70.780  52.540  50.520  1.00  0.00            
ATOM    260  C   PRO A  22      72.220  53.080  52.100  1.00  0.00            
ATOM    261  O   PRO A  22      72.330  53.600  53.200  1.00  0.00            
ATOM    262  N   PRO A  23      73.120  52.150  51.700  1.00  0.00            
ATOM    263  CD  PRO A  23      73.060  51.330  50.520  1.00  0.00            
ATOM    264  HD1 PRO A  23      73.170  51.900  49.600  1.00  0.00            
ATOM    265  HD2 PRO A  23      72.180  50.680  50.580  1.00  0.00            
ATOM    266  CG  PRO A  23      74.250  50.390  50.600  1.00  0.00            
ATOM    267  HG1 PRO A  23      74.410  49.840  49.670  1.00  0.00            
ATOM    268  HG2 PRO A  23      73.950  49.740  51.420  1.00  0.00            
ATOM    269  CB  PRO A  23      75.330  51.200  51.230  1.00  0.00            
ATOM    270  HB1 PRO A  23      75.820  51.800  50.460  1.00  0.00            
ATOM    271  HB2 PRO A  23      75.980  50.490  51.730  1.00  0.00            
ATOM    272  CA  PRO A  23      74.550  52.120  52.180  1.00  0.00            
ATOM    273  HA  PRO A  23      74.680  51.750  53.190  1.00  0.00            
ATOM    274  C   PRO A  23      75.140  53.490  52.210  1.00  0.00            
ATOM    275  O   PRO A  23      75.040  54.280  51.250  1.00  0.00            
ATOM    276  N   GLY A  24      75.720  53.850  53.380  1.00  0.00            
ATOM    277  H   GLY A  24      75.710  53.290  54.220  1.00  0.00            
ATOM    278  CA  GLY A  24      76.310  55.180  53.510  1.00  0.00            
ATOM    279  HA1 GLY A  24      76.720  55.270  54.520  1.00  0.00            
ATOM    280  HA2 GLY A  24      75.540  55.930  53.330  1.00  0.00            
ATOM    281  C   GLY A  24      77.480  55.430  52.520  1.00  0.00            
ATOM    282  O   GLY A  24      77.770  54.670  51.630  1.00  0.00            
ATOM    283  N   PRO A  25      78.370  56.390  52.790  1.00  0.00            
ATOM    284  CD  PRO A  25      78.090  57.410  53.740  1.00  0.00            
ATOM    285  HD1 PRO A  25      78.350  57.040  54.740  1.00  0.00            
ATOM    286  HD2 PRO A  25      77.040  57.710  53.760  1.00  0.00            
ATOM    287  CG  PRO A  25      78.830  58.630  53.400  1.00  0.00            
ATOM    288  HG1 PRO A  25      79.170  59.110  54.320  1.00  0.00            
ATOM    289  HG2 PRO A  25      78.230  59.270  52.750  1.00  0.00            
ATOM    290  CB  PRO A  25      80.070  58.100  52.680  1.00  0.00            
ATOM    291  HB1 PRO A  25      80.810  57.820  53.420  1.00  0.00            
ATOM    292  HB2 PRO A  25      80.330  58.830  51.910  1.00  0.00            
ATOM    293  CA  PRO A  25      79.490  56.820  52.000  1.00  0.00            
ATOM    294  HA  PRO A  25      79.090  57.000  51.000  1.00  0.00            
ATOM    295  C   PRO A  25      80.570  55.720  51.980  1.00  0.00            
ATOM    296  O   PRO A  25      80.610  54.910  52.920  1.00  0.00            
ATOM    297  N   PRO A  26      81.430  55.590  50.990  1.00  0.00            
ATOM    298  CD  PRO A  26      81.430  56.420  49.830  1.00  0.00            
ATOM    299  HD1 PRO A  26      81.960  57.370  49.950  1.00  0.00            
ATOM    300  HD2 PRO A  26      80.450  56.460  49.360  1.00  0.00            
ATOM    301  CG  PRO A  26      82.230  55.710  48.790  1.00  0.00            
ATOM    302  HG1 PRO A  26      82.670  56.460  48.130  1.00  0.00            
ATOM    303  HG2 PRO A  26      81.630  54.940  48.280  1.00  0.00            
ATOM    304  CB  PRO A  26      83.310  55.100  49.690  1.00  0.00            
ATOM    305  HB1 PRO A  26      84.050  55.880  49.880  1.00  0.00            
ATOM    306  HB2 PRO A  26      83.700  54.190  49.230  1.00  0.00            
ATOM    307  CA  PRO A  26      82.560  54.710  50.980  1.00  0.00            
ATOM    308  HA  PRO A  26      82.330  53.650  50.850  1.00  0.00            
ATOM    309  C   PRO A  26      83.390  55.030  52.270  1.00  0.00            
ATOM    310  O   PRO A  26      83.690  56.210  52.550  1.00  0.00            
ATOM    311  N   GLY A  27      83.740  53.980  52.940  1.00  0.00            
ATOM    312  H   GLY A  27      83.390  53.100  52.600  1.00  0.00            
ATOM    313  CA  GLY A  27      84.540  54.040  54.230  1.00  0.00            
ATOM    314  HA1 GLY A  27      84.420  53.090  54.750  1.00  0.00            
ATOM    315  HA2 GLY A  27      84.160  54.920  54.760  1.00  0.00            
ATOM    316  C   GLY A  27      86.020  54.370  54.150  1.00  0.00            
ATOM    317  O   GLY A  27      86.530  54.920  53.170  1.00  0.00            
ATOM    318  N   PRO A  28      86.760  54.060  55.240  1.00  0.00            
ATOM    319  CD  PRO A  28      86.220  53.610  56.560  1.00  0.00            
ATOM    320  HD1 PRO A  28      86.180  52.520  56.460  1.00  0.00            
ATOM    321  HD2 PRO A  28      85.330  54.170  56.830  1.00  0.00            
ATOM    322  CG  PRO A  28      87.250  53.950  57.640  1.00  0.00            
ATOM    323  HG1 PRO A  28      87.160  53.150  58.390  1.00  0.00            
ATOM    324  HG2 PRO A  28      87.150  54.890  58.190  1.00  0.00            
ATOM    325  CB  PRO A  28      88.570  53.960  56.890  1.00  0.00            
ATOM    326  HB1 PRO A  28      88.980  52.950  56.890  1.00  0.00            
ATOM    327  HB2 PRO A  28      89.260  54.630  57.400  1.00  0.00            
ATOM    328  CA  PRO A  28      88.180  54.440  55.460  1.00  0.00            
ATOM    329  HA  PRO A  28      88.310  55.510  55.310  1.00  0.00            
ATOM    330  C   PRO A  28      89.070  53.850  54.410  1.00  0.00            
ATOM    331  O   PRO A  28      88.760  52.820  53.760  1.00  0.00            
ATOM    332  N   PRO A  29      90.270  54.480  54.140  1.00  0.00            
ATOM    333  CD  PRO A  29      90.720  55.740  54.690  1.00  0.00            
ATOM    334  HD1 PRO A  29      90.460  55.970  55.720  1.00  0.00            
ATOM    335  HD2 PRO A  29      90.320  56.530  54.050  1.00  0.00            
ATOM    336  CG  PRO A  29      92.220  55.740  54.370  1.00  0.00            
ATOM    337  HG1 PRO A  29      92.750  55.250  55.180  1.00  0.00            
ATOM    338  HG2 PRO A  29      92.570  56.770  54.280  1.00  0.00            
ATOM    339  CB  PRO A  29      92.370  54.970  53.050  1.00  0.00            
ATOM    340  HB1 PRO A  29      93.400  54.700  52.810  1.00  0.00            
ATOM    341  HB2 PRO A  29      92.040  55.510  52.160  1.00  0.00            
ATOM    342  CA  PRO A  29      91.370  53.880  53.290  1.00  0.00            
ATOM    343  HA  PRO A  29      90.880  53.600  52.360  1.00  0.00            
ATOM    344  C   PRO A  29      92.000  52.660  53.950  1.00  0.00            
ATOM    345  O   PRO A  29      91.890  52.330  55.120  1.00  0.00            
ATOM    346  N   GLY A  30      92.610  51.890  53.100  1.00  0.00            
ATOM    347  H   GLY A  30      92.440  52.090  52.120  1.00  0.00            
ATOM    348  CA  GLY A  30      93.300  50.610  53.340  1.00  0.00            
ATOM    349  HA1 GLY A  30      93.910  50.350  52.470  1.00  0.00            
ATOM    350  HA2 GLY A  30      92.600  49.780  53.350  1.00  0.00            
ATOM    351  C   GLY A  30      94.160  50.580  54.560  1.00  0.00            
ATOM    352  OC1 GLY A  30      95.170  51.320  54.480  1.00  0.00            
ATOM    353  OC2 GLY A  30      93.880  49.770  55.490  1.00  0.00            
ATOM    354  N   PRO B  31      11.290  57.260  53.810  1.00  0.00            
ATOM    355  H1  PRO B  31      11.830  56.970  53.000  1.00  0.00            
ATOM    356  H2  PRO B  31      11.020  58.210  53.620  1.00  0.00            
ATOM    357  CD  PRO B  31      10.070  56.460  54.040  1.00  0.00            
ATOM    358  HD1 PRO B  31       9.720  56.070  53.090  1.00  0.00            
ATOM    359  HD2 PRO B  31       9.230  57.050  54.380  1.00  0.00            
ATOM    360  CG  PRO B  31      10.450  55.440  55.060  1.00  0.00            
ATOM    361  HG1 PRO B  31      10.210  54.420  54.740  1.00  0.00            
ATOM    362  HG2 PRO B  31       9.840  55.680  55.930  1.00  0.00            
ATOM    363  CB  PRO B  31      11.950  55.500  55.210  1.00  0.00            
ATOM    364  HB1 PRO B  31      12.500  55.000  54.420  1.00  0.00            
ATOM    365  HB2 PRO B  31      12.220  55.110  56.190  1.00  0.00            
ATOM    366  CA  PRO B  31      12.210  56.990  54.940  1.00  0.00            
ATOM    367  HA  PRO B  31      11.890  57.640  55.750  1.00  0.00            
ATOM    368  C   PRO B  31      13.730  57.250  54.820  1.00  0.00            
ATOM    369  O   PRO B  31      14.310  57.090  53.780  1.00  0.00            
ATOM    370  N   PRO B  32      14.420  57.440  55.990  1.00  0.00            
ATOM    371  CD  PRO B  32      13.760  57.830  57.280  1.00  0.00            
ATOM    372  HD1 PRO B  32      13.370  56.910  57.710  1.00  0.00            
ATOM    373  HD2 PRO B  32      12.920  58.490  57.110  1.00  0.00            
ATOM    374  CG  PRO B  32      14.950  58.350  58.150  1.00  0.00            
ATOM    375  HG1 PRO B  32      14.800  58.060  59.190  1.00  0.00            
ATOM    376  HG2 PRO B  32      15.040  59.440  58.180  1.00  0.00            
ATOM    377  CB  PRO B  32      16.180  57.660  57.570  1.00  0.00            
ATOM    378  HB1 PRO B  32      16.270  56.670  58.020  1.00  0.00            
ATOM    379  HB2 PRO B  32      17.160  58.120  57.690  1.00  0.00            
ATOM    380  CA  PRO B  32      15.940  57.590  56.090  1.00  0.00            
ATOM    381  HA  PRO B  32      16.220  58.480  55.530  1.00  0.00            
ATOM    382  C   PRO B  32      16.790  56.420  55.480  1.00  0.00            
ATOM    383  O   PRO B  32      16.340  55.230  55.600  1.00  0.00            
ATOM    384  N   GLY B  33      17.980  56.790  55.010  1.00  0.00            
ATOM    385  H   GLY B  33      18.180  57.770  54.930  1.00  0.00            
ATOM    386  CA  GLY B  33      18.930  55.760  54.440  1.00  0.00            
ATOM    387  HA1 GLY B  33      19.490  56.270  53.660  1.00  0.00            
ATOM    388  HA2 GLY B  33      18.380  54.990  53.900  1.00  0.00            
ATOM    389  C   GLY B  33      20.020  55.130  55.320  1.00  0.00            
ATOM    390  O   GLY B  33      20.260  55.630  56.410  1.00  0.00            
ATOM    391  N   PRO B  34      20.670  54.070  54.820  1.00  0.00            
ATOM    392  CD  PRO B  34      20.450  53.370  53.600  1.00  0.00            
ATOM    393  HD1 PRO B  34      20.500  54.010  52.720  1.00  0.00            
ATOM    394  HD2 PRO B  34      19.510  52.820  53.580  1.00  0.00            
ATOM    395  CG  PRO B  34      21.690  52.320  53.560  1.00  0.00            
ATOM    396  HG1 PRO B  34      22.500  52.740  52.970  1.00  0.00            
ATOM    397  HG2 PRO B  34      21.380  51.370  53.140  1.00  0.00            
ATOM    398  CB  PRO B  34      22.100  52.210  55.010  1.00  0.00            
ATOM    399  HB1 PRO B  34      23.130  51.930  55.200  1.00  0.00            
ATOM    400  HB2 PRO B  34      21.440  51.440  55.400  1.00  0.00            
ATOM    401  CA  PRO B  34      21.880  53.660  55.450  1.00  0.00            
ATOM    402  HA  PRO B  34      21.720  53.530  56.520  1.00  0.00            
ATOM    403  C   PRO B  34      23.040  54.660  55.270  1.00  0.00            
ATOM    404  O   PRO B  34      23.050  55.430  54.310  1.00  0.00            
ATOM    405  N   PRO B  35      24.120  54.520  56.080  1.00  0.00            
ATOM    406  CD  PRO B  35      24.170  53.600  57.240  1.00  0.00            
ATOM    407  HD1 PRO B  35      24.550  52.620  56.950  1.00  0.00            
ATOM    408  HD2 PRO B  35      23.240  53.470  57.790  1.00  0.00            
ATOM    409  CG  PRO B  35      25.220  54.200  58.190  1.00  0.00            
ATOM    410  HG1 PRO B  35      25.800  53.480  58.770  1.00  0.00            
ATOM    411  HG2 PRO B  35      24.680  54.880  58.830  1.00  0.00            
ATOM    412  CB  PRO B  35      26.150  54.920  57.270  1.00  0.00            
ATOM    413  HB1 PRO B  35      27.000  54.330  56.920  1.00  0.00            
ATOM    414  HB2 PRO B  35      26.530  55.770  57.840  1.00  0.00            
ATOM    415  CA  PRO B  35      25.360  55.330  56.000  1.00  0.00            
ATOM    416  HA  PRO B  35      25.060  56.370  56.120  1.00  0.00            
ATOM    417  C   PRO B  35      26.080  55.190  54.680  1.00  0.00            
ATOM    418  O   PRO B  35      26.020  54.160  53.980  1.00  0.00            
ATOM    419  N   GLY B  36      26.910  56.190  54.370  1.00  0.00            
ATOM    420  H   GLY B  36      26.760  57.040  54.900  1.00  0.00            
ATOM    421  CA  GLY B  36      27.640  56.270  53.110  1.00  0.00            
ATOM    422  HA1 GLY B  36      27.950  57.280  52.810  1.00  0.00            
ATOM    423  HA2 GLY B  36      26.990  55.940  52.300  1.00  0.00            
ATOM    424  C   GLY B  36      28.900  55.400  53.140  1.00  0.00            
ATOM    425  O   GLY B  36      29.100  54.790  54.160  1.00  0.00            
ATOM    426  N   PRO B  37      29.720  55.360  52.060  1.00  0.00            
ATOM    427  CD  PRO B  37      29.370  56.040  50.860  1.00  0.00            
ATOM    428  HD1 PRO B  37      29.030  57.070  51.000  1.00  0.00            
ATOM    429  HD2 PRO B  37      28.640  55.400  50.370  1.00  0.00            
ATOM    430  CG  PRO B  37      30.690  56.070  50.030  1.00  0.00            
ATOM    431  HG1 PRO B  37      31.240  56.980  50.260  1.00  0.00            
ATOM    432  HG2 PRO B  37      30.440  56.000  48.970  1.00  0.00            
ATOM    433  CB  PRO B  37      31.330  54.830  50.520  1.00  0.00            
ATOM    434  HB1 PRO B  37      32.400  54.850  50.290  1.00  0.00            
ATOM    435  HB2 PRO B  37      30.910  54.020  49.930  1.00  0.00            
ATOM    436  CA  PRO B  37      31.010  54.680  52.000  1.00  0.00            
ATOM    437  HA  PRO B  37      30.920  53.630  52.300  1.00  0.00            
ATOM    438  C   PRO B  37      32.070  55.350  52.920  1.00  0.00            
ATOM    439  O   PRO B  37      31.990  56.490  53.380  1.00  0.00            
ATOM    440  N   PRO B  38      33.230  54.730  53.120  1.00  0.00            
ATOM    441  CD  PRO B  38      33.480  53.190  53.000  1.00  0.00            
ATOM    442  HD1 PRO B  38      33.990  53.000  52.050  1.00  0.00            
ATOM    443  HD2 PRO B  38      32.600  52.570  53.200  1.00  0.00            
ATOM    444  CG  PRO B  38      34.510  52.910  54.070  1.00  0.00            
ATOM    445  HG1 PRO B  38      35.120  52.030  53.830  1.00  0.00            
ATOM    446  HG2 PRO B  38      34.080  52.720  55.060  1.00  0.00            
ATOM    447  CB  PRO B  38      35.400  54.160  54.040  1.00  0.00            
ATOM    448  HB1 PRO B  38      36.200  54.060  53.310  1.00  0.00            
ATOM    449  HB2 PRO B  38      35.810  54.210  55.050  1.00  0.00            
ATOM    450  CA  PRO B  38      34.380  55.310  53.840  1.00  0.00            
ATOM    451  HA  PRO B  38      33.950  55.610  54.800  1.00  0.00            
ATOM    452  C   PRO B  38      34.980  56.470  53.020  1.00  0.00            
ATOM    453  O   PRO B  38      34.890  56.550  51.750  1.00  0.00            
ATOM    454  N   GLY B  39      35.770  57.260  53.730  1.00  0.00            
ATOM    455  H   GLY B  39      35.690  57.050  54.720  1.00  0.00            
ATOM    456  CA  GLY B  39      36.500  58.450  53.390  1.00  0.00            
ATOM    457  HA1 GLY B  39      36.840  58.960  54.290  1.00  0.00            
ATOM    458  HA2 GLY B  39      35.780  59.030  52.820  1.00  0.00            
ATOM    459  C   GLY B  39      37.800  58.170  52.530  1.00  0.00            
ATOM    460  O   GLY B  39      38.170  57.030  52.300  1.00  0.00            
ATOM    461  N   PRO B  40      38.430  59.280  52.080  1.00  0.00            
ATOM    462  CD  PRO B  40      38.020  60.630  52.250  1.00  0.00            
ATOM    463  HD1 PRO B  40      37.800  60.830  53.300  1.00  0.00            
ATOM    464  HD2 PRO B  40      37.200  60.760  51.540  1.00  0.00            
ATOM    465  CG  PRO B  40      39.100  61.500  51.750  1.00  0.00            
ATOM    466  HG1 PRO B  40      39.940  61.750  52.400  1.00  0.00            
ATOM    467  HG2 PRO B  40      38.810  62.410  51.230  1.00  0.00            
ATOM    468  CB  PRO B  40      39.730  60.590  50.640  1.00  0.00            
ATOM    469  HB1 PRO B  40      40.750  60.960  50.480  1.00  0.00            
ATOM    470  HB2 PRO B  40      39.100  60.640  49.760  1.00  0.00            
ATOM    471  CA  PRO B  40      39.670  59.220  51.340  1.00  0.00            
ATOM    472  HA  PRO B  40      39.570  58.510  50.520  1.00  0.00            
ATOM    473  C   PRO B  40      40.840  58.810  52.300  1.00  0.00            
ATOM    474  O   PRO B  40      40.810  59.170  53.480  1.00  0.00            
ATOM    475  N   PRO B  41      41.960  58.340  51.590  1.00  0.00            
ATOM    476  CD  PRO B  41      42.040  57.930  50.180  1.00  0.00            
ATOM    477  HD1 PRO B  41      42.120  58.800  49.520  1.00  0.00            
ATOM    478  HD2 PRO B  41      41.190  57.370  49.790  1.00  0.00            
ATOM    479  CG  PRO B  41      43.360  57.120  50.020  1.00  0.00            
ATOM    480  HG1 PRO B  41      43.760  57.330  49.030  1.00  0.00            
ATOM    481  HG2 PRO B  41      43.230  56.060  50.210  1.00  0.00            
ATOM    482  CB  PRO B  41      44.240  57.680  51.120  1.00  0.00            
ATOM    483  HB1 PRO B  41      44.710  58.560  50.680  1.00  0.00            
ATOM    484  HB2 PRO B  41      44.950  56.960  51.510  1.00  0.00            
ATOM    485  CA  PRO B  41      43.270  58.130  52.200  1.00  0.00            
ATOM    486  HA  PRO B  41      43.240  57.320  52.930  1.00  0.00            
ATOM    487  C   PRO B  41      43.860  59.280  53.020  1.00  0.00            
ATOM    488  O   PRO B  41      43.570  60.410  52.680  1.00  0.00            
ATOM    489  N   GLY B  42      44.700  58.980  54.070  1.00  0.00            
ATOM    490  H   GLY B  42      44.920  58.040  54.380  1.00  0.00            
ATOM    491  CA  GLY B  42      45.380  60.110  54.780  1.00  0.00            
ATOM    492  HA1 GLY B  42      45.840  59.700  55.680  1.00  0.00            
ATOM    493  HA2 GLY B  42      44.670  60.920  54.940  1.00  0.00            
ATOM    494  C   GLY B  42      46.550  60.750  53.950  1.00  0.00            
ATOM    495  O   GLY B  42      46.920  60.270  52.860  1.00  0.00            
ATOM    496  N   PRO B  43      47.190  61.800  54.590  1.00  0.00            
ATOM    497  CD  PRO B  43      46.910  62.430  55.920  1.00  0.00            
ATOM    498  HD1 PRO B  43      46.810  61.660  56.680  1.00  0.00            
ATOM    499  HD2 PRO B  43      46.000  63.010  55.780  1.00  0.00            
ATOM    500  CG  PRO B  43      48.150  63.340  56.320  1.00  0.00            
ATOM    501  HG1 PRO B  43      48.840  62.850  57.010  1.00  0.00            
ATOM    502  HG2 PRO B  43      47.870  64.300  56.760  1.00  0.00            
ATOM    503  CB  PRO B  43      48.850  63.630  54.980  1.00  0.00            
ATOM    504  HB1 PRO B  43      49.900  63.910  54.990  1.00  0.00            
ATOM    505  HB2 PRO B  43      48.240  64.440  54.580  1.00  0.00            
ATOM    506  CA  PRO B  43      48.550  62.260  54.200  1.00  0.00            
ATOM    507  HA  PRO B  43      48.540  62.500  53.140  1.00  0.00            
ATOM    508  C   PRO B  43      49.670  61.300  54.490  1.00  0.00            
ATOM    509  O   PRO B  43      49.480  60.410  55.300  1.00  0.00            
ATOM    510  N   PRO B  44      50.790  61.340  53.740  1.00  0.00            
ATOM    511  CD  PRO B  44      51.130  62.250  52.620  1.00  0.00            
ATOM    512  HD1 PRO B  44      51.740  63.110  52.900  1.00  0.00            
ATOM    513  HD2 PRO B  44      50.200  62.500  52.090  1.00  0.00            
ATOM    514  CG  PRO B  44      51.970  61.450  51.660  1.00  0.00            
ATOM    515  HG1 PRO B  44      52.510  62.160  51.020  1.00  0.00            
ATOM    516  HG2 PRO B  44      51.390  60.850  50.970  1.00  0.00            
ATOM    517  CB  PRO B  44      52.820  60.510  52.600  1.00  0.00            
ATOM    518  HB1 PRO B  44      53.640  61.070  53.060  1.00  0.00            
ATOM    519  HB2 PRO B  44      53.190  59.630  52.080  1.00  0.00            
ATOM    520  CA  PRO B  44      51.760  60.210  53.720  1.00  0.00            
ATOM    521  HA  PRO B  44      51.280  59.270  53.470  1.00  0.00            
ATOM    522  C   PRO B  44      52.530  60.140  55.060  1.00  0.00            
ATOM    523  O   PRO B  44      52.680  61.130  55.700  1.00  0.00            
ATOM    524  N   GLY B  45      53.150  59.020  55.430  1.00  0.00            
ATOM    525  H   GLY B  45      53.040  58.250  54.780  1.00  0.00            
ATOM    526  CA  GLY B  45      54.010  58.930  56.690  1.00  0.00            
ATOM    527  HA1 GLY B  45      54.270  57.920  57.000  1.00  0.00            
ATOM    528  HA2 GLY B  45      53.340  59.200  57.510  1.00  0.00            
ATOM    529  C   GLY B  45      55.220  59.900  56.580  1.00  0.00            
ATOM    530  O   GLY B  45      55.620  60.460  55.560  1.00  0.00            
ATOM    531  N   PRO B  46      56.050  59.970  57.710  1.00  0.00            
ATOM    532  CD  PRO B  46      55.810  59.410  59.050  1.00  0.00            
ATOM    533  HD1 PRO B  46      55.390  58.400  59.090  1.00  0.00            
ATOM    534  HD2 PRO B  46      55.060  60.070  59.480  1.00  0.00            
ATOM    535  CG  PRO B  46      57.070  59.410  59.800  1.00  0.00            
ATOM    536  HG1 PRO B  46      57.690  58.560  59.500  1.00  0.00            
ATOM    537  HG2 PRO B  46      56.970  59.420  60.880  1.00  0.00            
ATOM    538  CB  PRO B  46      57.760  60.740  59.260  1.00  0.00            
ATOM    539  HB1 PRO B  46      58.840  60.690  59.390  1.00  0.00            
ATOM    540  HB2 PRO B  46      57.310  61.650  59.660  1.00  0.00            
ATOM    541  CA  PRO B  46      57.410  60.540  57.740  1.00  0.00            
ATOM    542  HA  PRO B  46      57.280  61.560  57.360  1.00  0.00            
ATOM    543  C   PRO B  46      58.490  59.710  56.940  1.00  0.00            
ATOM    544  O   PRO B  46      58.160  58.510  56.680  1.00  0.00            
ATOM    545  N   PRO B  47      59.760  60.130  56.770  1.00  0.00            
ATOM    546  CD  PRO B  47      60.260  61.440  57.110  1.00  0.00            
ATOM    547  HD1 PRO B  47      60.020  61.700  58.140  1.00  0.00            
ATOM    548  HD2 PRO B  47      59.740  62.130  56.450  1.00  0.00            
ATOM    549  CG  PRO B  47      61.770  61.520  56.890  1.00  0.00            
ATOM    550  HG1 PRO B  47      62.260  61.160  57.790  1.00  0.00            
ATOM    551  HG2 PRO B  47      62.170  62.510  56.660  1.00  0.00            
ATOM    552  CB  PRO B  47      61.890  60.420  55.750  1.00  0.00            
ATOM    553  HB1 PRO B  47      62.900  60.020  55.780  1.00  0.00            
ATOM    554  HB2 PRO B  47      61.570  60.930  54.840  1.00  0.00            
ATOM    555  CA  PRO B  47      60.860  59.390  56.130  1.00  0.00            
ATOM    556  HA  PRO B  47      60.510  58.950  55.190  1.00  0.00            
ATOM    557  C   PRO B  47      61.380  58.240  57.020  1.00  0.00            
ATOM    558  O   PRO B  47      61.340  58.260  58.260  1.00  0.00            
ATOM    559  N   GLY B  48      61.720  57.170  56.320  1.00  0.00            
ATOM    560  H   GLY B  48      61.580  57.270  55.330  1.00  0.00            
ATOM    561  CA  GLY B  48      62.190  55.910  56.850  1.00  0.00            
ATOM    562  HA1 GLY B  48      62.320  55.320  55.940  1.00  0.00            
ATOM    563  HA2 GLY B  48      61.390  55.540  57.490  1.00  0.00            
ATOM    564  C   GLY B  48      63.530  55.950  57.610  1.00  0.00            
ATOM    565  O   GLY B  48      64.270  56.960  57.630  1.00  0.00            
ATOM    566  N   PRO B  49      64.000  54.780  58.140  1.00  0.00            
ATOM    567  CD  PRO B  49      63.240  53.570  58.260  1.00  0.00            
ATOM    568  HD1 PRO B  49      63.250  52.950  57.360  1.00  0.00            
ATOM    569  HD2 PRO B  49      62.190  53.760  58.490  1.00  0.00            
ATOM    570  CG  PRO B  49      63.880  52.810  59.450  1.00  0.00            
ATOM    571  HG1 PRO B  49      63.740  51.750  59.250  1.00  0.00            
ATOM    572  HG2 PRO B  49      63.450  53.180  60.380  1.00  0.00            
ATOM    573  CB  PRO B  49      65.360  53.230  59.410  1.00  0.00            
ATOM    574  HB1 PRO B  49      65.980  52.580  58.790  1.00  0.00            
ATOM    575  HB2 PRO B  49      65.700  53.260  60.450  1.00  0.00            
ATOM    576  CA  PRO B  49      65.200  54.720  58.960  1.00  0.00            
ATOM    577  HA  PRO B  49      65.050  55.290  59.870  1.00  0.00            
ATOM    578  C   PRO B  49      66.510  54.990  58.240  1.00  0.00            
ATOM    579  O   PRO B  49      66.700  54.530  57.090  1.00  0.00            
ATOM    580  N   PRO B  50      67.530  55.620  58.910  1.00  0.00            
ATOM    581  CD  PRO B  50      67.340  56.500  60.090  1.00  0.00            
ATOM    582  HD1 PRO B  50      67.010  55.880  60.920  1.00  0.00            
ATOM    583  HD2 PRO B  50      66.580  57.270  59.900  1.00  0.00            
ATOM    584  CG  PRO B  50      68.680  57.050  60.400  1.00  0.00            
ATOM    585  HG1 PRO B  50      68.700  57.220  61.480  1.00  0.00            
ATOM    586  HG2 PRO B  50      68.820  57.950  59.800  1.00  0.00            
ATOM    587  CB  PRO B  50      69.660  56.010  59.970  1.00  0.00            
ATOM    588  HB1 PRO B  50      69.750  55.250  60.740  1.00  0.00            
ATOM    589  HB2 PRO B  50      70.670  56.350  59.750  1.00  0.00            
ATOM    590  CA  PRO B  50      69.030  55.580  58.640  1.00  0.00            
ATOM    591  HA  PRO B  50      69.240  56.340  57.890  1.00  0.00            
ATOM    592  C   PRO B  50      69.430  54.210  58.110  1.00  0.00            
ATOM    593  O   PRO B  50      69.220  53.140  58.780  1.00  0.00            
ATOM    594  N   GLY B  51      70.100  54.250  57.010  1.00  0.00            
ATOM    595  H   GLY B  51      70.150  55.140  56.530  1.00  0.00            
ATOM    596  CA  GLY B  51      70.490  53.060  56.200  1.00  0.00            
ATOM    597  HA1 GLY B  51      70.680  53.360  55.170  1.00  0.00            
ATOM    598  HA2 GLY B  51      69.610  52.420  56.250  1.00  0.00            
ATOM    599  C   GLY B  51      71.670  52.280  56.840  1.00  0.00            
ATOM    600  O   GLY B  51      72.240  52.720  57.840  1.00  0.00            
ATOM    601  N   PRO B  52      72.140  51.170  56.190  1.00  0.00            
ATOM    602  CD  PRO B  52      71.130  50.340  55.480  1.00  0.00            
ATOM    603  HD1 PRO B  52      70.610  51.010  54.790  1.00  0.00            
ATOM    604  HD2 PRO B  52      70.380  49.870  56.110  1.00  0.00            
ATOM    605  CG  PRO B  52      72.050  49.420  54.700  1.00  0.00            
ATOM    606  HG1 PRO B  52      72.390  50.010  53.850  1.00  0.00            
ATOM    607  HG2 PRO B  52      71.620  48.510  54.290  1.00  0.00            
ATOM    608  CB  PRO B  52      73.220  49.110  55.660  1.00  0.00            
ATOM    609  HB1 PRO B  52      74.130  48.930  55.090  1.00  0.00            
ATOM    610  HB2 PRO B  52      73.000  48.210  56.250  1.00  0.00            
ATOM    611  CA  PRO B  52      73.340  50.390  56.510  1.00  0.00            
ATOM    612  HA  PRO B  52      73.430  50.140  57.570  1.00  0.00            
ATOM    613  C   PRO B  52      74.640  51.120  56.220  1.00  0.00            
ATOM    614  O   PRO B  52      74.640  52.030  55.430  1.00  0.00            
ATOM    615  N   PRO B  53      75.840  50.750  56.800  1.00  0.00            
ATOM    616  CD  PRO B  53      76.050  49.640  57.620  1.00  0.00            
ATOM    617  HD1 PRO B  53      75.350  48.840  57.380  1.00  0.00            
ATOM    618  HD2 PRO B  53      75.930  49.900  58.670  1.00  0.00            
ATOM    619  CG  PRO B  53      77.520  49.240  57.470  1.00  0.00            
ATOM    620  HG1 PRO B  53      77.690  48.570  56.630  1.00  0.00            
ATOM    621  HG2 PRO B  53      77.880  48.730  58.370  1.00  0.00            
ATOM    622  CB  PRO B  53      78.090  50.680  57.280  1.00  0.00            
ATOM    623  HB1 PRO B  53      79.100  50.880  56.910  1.00  0.00            
ATOM    624  HB2 PRO B  53      78.160  51.270  58.190  1.00  0.00            
ATOM    625  CA  PRO B  53      77.070  51.310  56.350  1.00  0.00            
ATOM    626  HA  PRO B  53      76.990  52.400  56.350  1.00  0.00            
ATOM    627  C   PRO B  53      77.370  51.040  54.800  1.00  0.00            
ATOM    628  O   PRO B  53      76.760  50.220  54.120  1.00  0.00            
ATOM    629  N   GLY B  54      78.240  51.910  54.360  1.00  0.00            
ATOM    630  H   GLY B  54      78.600  52.540  55.070  1.00  0.00            
ATOM    631  CA  GLY B  54      78.660  52.020  52.960  1.00  0.00            
ATOM    632  HA1 GLY B  54      79.110  53.000  52.800  1.00  0.00            
ATOM    633  HA2 GLY B  54      77.690  52.030  52.460  1.00  0.00            
ATOM    634  C   GLY B  54      79.680  51.060  52.330  1.00  0.00            
ATOM    635  O   GLY B  54      80.160  50.120  52.940  1.00  0.00            
ATOM    636  N   PRO B  55      80.150  51.310  51.100  1.00  0.00            
ATOM    637  CD  PRO B  55      79.610  52.300  50.170  1.00  0.00            
ATOM    638  HD1 PRO B  55      79.750  53.310  50.560  1.00  0.00            
ATOM    639  HD2 PRO B  55      78.570  52.070  49.940  1.00  0.00            
ATOM    640  CG  PRO B  55      80.410  52.210  48.850  1.00  0.00            
ATOM    641  HG1 PRO B  55      81.240  52.900  49.000  1.00  0.00            
ATOM    642  HG2 PRO B  55      79.810  52.300  47.940  1.00  0.00            
ATOM    643  CB  PRO B  55      81.010  50.800  48.980  1.00  0.00            
ATOM    644  HB1 PRO B  55      81.990  50.740  48.500  1.00  0.00            
ATOM    645  HB2 PRO B  55      80.290  50.190  48.430  1.00  0.00            
ATOM    646  CA  PRO B  55      81.090  50.440  50.440  1.00  0.00            
ATOM    647  HA  PRO B  55      80.750  49.410  50.560  1.00  0.00            
ATOM    648  C   PRO B  55      82.500  50.650  51.030  1.00  0.00            
ATOM    649  O   PRO B  55      82.860  51.630  51.670  1.00  0.00            
ATOM    650  N   PRO B  56      83.360  49.610  50.800  1.00  0.00            
ATOM    651  CD  PRO B  56      83.000  48.250  50.560  1.00  0.00            
ATOM    652  HD1 PRO B  56      82.720  48.000  49.540  1.00  0.00            
ATOM    653  HD2 PRO B  56      82.080  48.050  51.110  1.00  0.00            
ATOM    654  CG  PRO B  56      84.140  47.330  50.890  1.00  0.00            
ATOM    655  HG1 PRO B  56      84.280  46.440  50.290  1.00  0.00            
ATOM    656  HG2 PRO B  56      83.980  47.050  51.930  1.00  0.00            
ATOM    657  CB  PRO B  56      85.370  48.290  50.650  1.00  0.00            
ATOM    658  HB1 PRO B  56      85.540  48.250  49.570  1.00  0.00            
ATOM    659  HB2 PRO B  56      86.290  47.970  51.140  1.00  0.00            
ATOM    660  CA  PRO B  56      84.780  49.570  51.150  1.00  0.00            
ATOM    661  HA  PRO B  56      84.910  49.670  52.220  1.00  0.00            
ATOM    662  C   PRO B  56      85.490  50.840  50.580  1.00  0.00            
ATOM    663  O   PRO B  56      85.400  51.180  49.360  1.00  0.00            
ATOM    664  N   GLY B  57      86.350  51.440  51.370  1.00  0.00            
ATOM    665  H   GLY B  57      86.530  51.120  52.310  1.00  0.00            
ATOM    666  CA  GLY B  57      87.190  52.590  50.930  1.00  0.00            
ATOM    667  HA1 GLY B  57      87.560  53.170  51.780  1.00  0.00            
ATOM    668  HA2 GLY B  57      86.600  53.310  50.370  1.00  0.00            
ATOM    669  C   GLY B  57      88.400  52.160  50.120  1.00  0.00            
ATOM    670  O   GLY B  57      88.520  51.040  49.670  1.00  0.00            
ATOM    671  N   PRO B  58      89.310  53.070  49.850  1.00  0.00            
ATOM    672  CD  PRO B  58      89.210  54.550  50.120  1.00  0.00            
ATOM    673  HD1 PRO B  58      89.780  54.900  50.980  1.00  0.00            
ATOM    674  HD2 PRO B  58      88.200  54.930  50.220  1.00  0.00            
ATOM    675  CG  PRO B  58      89.810  55.310  48.910  1.00  0.00            
ATOM    676  HG1 PRO B  58      90.320  56.250  49.170  1.00  0.00            
ATOM    677  HG2 PRO B  58      89.100  55.350  48.090  1.00  0.00            
ATOM    678  CB  PRO B  58      90.890  54.250  48.500  1.00  0.00            
ATOM    679  HB1 PRO B  58      91.690  54.420  49.220  1.00  0.00            
ATOM    680  HB2 PRO B  58      91.320  54.370  47.500  1.00  0.00            
ATOM    681  CA  PRO B  58      90.220  52.890  48.760  1.00  0.00            
ATOM    682  HA  PRO B  58      89.720  52.660  47.820  1.00  0.00            
ATOM    683  C   PRO B  58      91.280  51.750  49.030  1.00  0.00            
ATOM    684  O   PRO B  58      91.600  51.710  50.240  1.00  0.00            
ATOM    685  N   PRO B  59      91.830  50.990  48.010  1.00  0.00            
ATOM    686  CD  PRO B  59      91.470  51.000  46.580  1.00  0.00            
ATOM    687  HD1 PRO B  59      91.270  52.020  46.270  1.00  0.00            
ATOM    688  HD2 PRO B  59      90.610  50.340  46.420  1.00  0.00            
ATOM    689  CG  PRO B  59      92.660  50.310  45.920  1.00  0.00            
ATOM    690  HG1 PRO B  59      93.530  50.950  45.740  1.00  0.00            
ATOM    691  HG2 PRO B  59      92.360  49.940  44.940  1.00  0.00            
ATOM    692  CB  PRO B  59      93.010  49.260  46.970  1.00  0.00            
ATOM    693  HB1 PRO B  59      94.040  48.910  46.860  1.00  0.00            
ATOM    694  HB2 PRO B  59      92.230  48.510  47.030  1.00  0.00            
ATOM    695  CA  PRO B  59      92.820  49.990  48.330  1.00  0.00            
ATOM    696  HA  PRO B  59      92.310  49.330  49.040  1.00  0.00            
ATOM    697  C   PRO B  59      94.130  50.540  48.860  1.00  0.00            
ATOM    698  O   PRO B  59      94.590  51.630  48.490  1.00  0.00            
ATOM    699  N   GLY B  60      94.970  49.720  49.530  1.00  0.00            
ATOM    700  H   GLY B  60      94.650  48.860  49.930  1.00  0.00            
ATOM    701  CA  GLY B  60      96.350  50.020  49.740  1.00  0.00            
ATOM    702  HA1 GLY B  60      96.470  50.820  50.460  1.00  0.00            
ATOM    703  HA2 GLY B  60      96.780  50.350  48.790  1.00  0.00            
ATOM    704  C   GLY B  60      97.090  48.750  50.310  1.00  0.00            
ATOM    705  OC1 GLY B  60      96.640  48.190  51.300  1.00  0.00            
ATOM    706  OC2 GLY B  60      98.190  48.380  49.780  1.00  0.00            
ATOM    707  N   PRO C  61      15.150  61.550  50.640  1.00  0.00            
ATOM    708  H1  PRO C  61      14.710  60.640  50.590  1.00  0.00            
ATOM    709  H2  PRO C  61      15.660  61.620  49.770  1.00  0.00            
ATOM    710  CD  PRO C  61      14.000  62.420  50.820  1.00  0.00            
ATOM    711  HD1 PRO C  61      13.090  62.090  50.310  1.00  0.00            
ATOM    712  HD2 PRO C  61      14.340  63.350  50.380  1.00  0.00            
ATOM    713  CG  PRO C  61      13.770  62.550  52.320  1.00  0.00            
ATOM    714  HG1 PRO C  61      12.890  61.980  52.590  1.00  0.00            
ATOM    715  HG2 PRO C  61      13.710  63.590  52.650  1.00  0.00            
ATOM    716  CB  PRO C  61      15.040  61.970  52.950  1.00  0.00            
ATOM    717  HB1 PRO C  61      14.860  60.950  53.290  1.00  0.00            
ATOM    718  HB2 PRO C  61      15.410  62.660  53.710  1.00  0.00            
ATOM    719  CA  PRO C  61      16.050  61.890  51.770  1.00  0.00            
ATOM    720  HA  PRO C  61      16.480  62.860  51.540  1.00  0.00            
ATOM    721  C   PRO C  61      17.050  60.760  51.990  1.00  0.00            
ATOM    722  O   PRO C  61      16.600  59.630  51.990  1.00  0.00            
ATOM    723  N   PRO C  62      18.380  61.060  52.060  1.00  0.00            
ATOM    724  CD  PRO C  62      19.000  62.320  51.930  1.00  0.00            
ATOM    725  HD1 PRO C  62      18.700  62.960  52.760  1.00  0.00            
ATOM    726  HD2 PRO C  62      18.740  62.890  51.030  1.00  0.00            
ATOM    727  CG  PRO C  62      20.520  62.140  52.110  1.00  0.00            
ATOM    728  HG1 PRO C  62      20.810  62.130  53.160  1.00  0.00            
ATOM    729  HG2 PRO C  62      21.050  62.890  51.510  1.00  0.00            
ATOM    730  CB  PRO C  62      20.680  60.800  51.520  1.00  0.00            
ATOM    731  HB1 PRO C  62      21.660  60.380  51.730  1.00  0.00            
ATOM    732  HB2 PRO C  62      20.590  60.840  50.440  1.00  0.00            
ATOM    733  CA  PRO C  62      19.440  60.080  52.140  1.00  0.00            
ATOM    734  HA  PRO C  62      19.110  59.320  51.420  1.00  0.00            
ATOM    735  C   PRO C  62      19.720  59.420  53.580  1.00  0.00            
ATOM    736  O   PRO C  62      18.870  59.490  54.520  1.00  0.00            
ATOM    737  N   GLY C  63      20.900  58.740  53.730  1.00  0.00            
ATOM    738  H   GLY C  63      21.570  58.760  52.980  1.00  0.00            
ATOM    739  CA  GLY C  63      21.460  58.220  55.040  1.00  0.00            
ATOM    740  HA1 GLY C  63      21.870  57.220  54.910  1.00  0.00            
ATOM    741  HA2 GLY C  63      20.630  58.170  55.750  1.00  0.00            
ATOM    742  C   GLY C  63      22.570  59.050  55.660  1.00  0.00            
ATOM    743  O   GLY C  63      22.870  60.110  55.110  1.00  0.00            
ATOM    744  N   PRO C  64      23.140  58.610  56.810  1.00  0.00            
ATOM    745  CD  PRO C  64      22.580  57.550  57.700  1.00  0.00            
ATOM    746  HD1 PRO C  64      22.800  56.550  57.330  1.00  0.00            
ATOM    747  HD2 PRO C  64      21.540  57.800  57.910  1.00  0.00            
ATOM    748  CG  PRO C  64      23.290  57.720  59.040  1.00  0.00            
ATOM    749  HG1 PRO C  64      23.460  56.780  59.570  1.00  0.00            
ATOM    750  HG2 PRO C  64      22.710  58.350  59.700  1.00  0.00            
ATOM    751  CB  PRO C  64      24.660  58.290  58.570  1.00  0.00            
ATOM    752  HB1 PRO C  64      25.200  57.450  58.150  1.00  0.00            
ATOM    753  HB2 PRO C  64      25.140  58.730  59.440  1.00  0.00            
ATOM    754  CA  PRO C  64      24.370  59.190  57.370  1.00  0.00            
ATOM    755  HA  PRO C  64      24.100  60.140  57.830  1.00  0.00            
ATOM    756  C   PRO C  64      25.710  59.380  56.610  1.00  0.00            
ATOM    757  O   PRO C  64      25.890  58.530  55.780  1.00  0.00            
ATOM    758  N   PRO C  65      26.590  60.350  56.890  1.00  0.00            
ATOM    759  CD  PRO C  65      26.330  61.290  58.030  1.00  0.00            
ATOM    760  HD1 PRO C  65      25.750  60.830  58.830  1.00  0.00            
ATOM    761  HD2 PRO C  65      25.740  62.100  57.600  1.00  0.00            
ATOM    762  CG  PRO C  65      27.650  61.850  58.550  1.00  0.00            
ATOM    763  HG1 PRO C  65      27.940  61.400  59.500  1.00  0.00            
ATOM    764  HG2 PRO C  65      27.580  62.940  58.510  1.00  0.00            
ATOM    765  CB  PRO C  65      28.630  61.400  57.500  1.00  0.00            
ATOM    766  HB1 PRO C  65      29.490  61.080  58.090  1.00  0.00            
ATOM    767  HB2 PRO C  65      28.900  62.270  56.900  1.00  0.00            
ATOM    768  CA  PRO C  65      28.040  60.270  56.620  1.00  0.00            
ATOM    769  HA  PRO C  65      28.330  60.440  55.590  1.00  0.00            
ATOM    770  C   PRO C  65      28.750  58.920  57.050  1.00  0.00            
ATOM    771  O   PRO C  65      28.550  58.360  58.140  1.00  0.00            
ATOM    772  N   GLY C  66      29.500  58.320  56.080  1.00  0.00            
ATOM    773  H   GLY C  66      29.390  58.800  55.190  1.00  0.00            
ATOM    774  CA  GLY C  66      30.210  57.100  56.240  1.00  0.00            
ATOM    775  HA1 GLY C  66      30.530  56.720  55.270  1.00  0.00            
ATOM    776  HA2 GLY C  66      29.520  56.340  56.610  1.00  0.00            
ATOM    777  C   GLY C  66      31.530  57.120  57.150  1.00  0.00            
ATOM    778  O   GLY C  66      31.840  58.170  57.770  1.00  0.00            
ATOM    779  N   PRO C  67      32.190  55.990  57.360  1.00  0.00            
ATOM    780  CD  PRO C  67      31.940  54.670  56.720  1.00  0.00            
ATOM    781  HD1 PRO C  67      32.020  54.700  55.640  1.00  0.00            
ATOM    782  HD2 PRO C  67      30.960  54.360  57.080  1.00  0.00            
ATOM    783  CG  PRO C  67      33.030  53.780  57.310  1.00  0.00            
ATOM    784  HG1 PRO C  67      33.910  54.000  56.710  1.00  0.00            
ATOM    785  HG2 PRO C  67      32.730  52.740  57.240  1.00  0.00            
ATOM    786  CB  PRO C  67      33.470  54.300  58.680  1.00  0.00            
ATOM    787  HB1 PRO C  67      34.410  53.960  59.110  1.00  0.00            
ATOM    788  HB2 PRO C  67      32.720  53.990  59.420  1.00  0.00            
ATOM    789  CA  PRO C  67      33.260  55.830  58.410  1.00  0.00            
ATOM    790  HA  PRO C  67      32.900  56.230  59.360  1.00  0.00            
ATOM    791  C   PRO C  67      34.520  56.580  58.020  1.00  0.00            
ATOM    792  O   PRO C  67      34.790  56.670  56.840  1.00  0.00            
ATOM    793  N   PRO C  68      35.380  56.960  58.960  1.00  0.00            
ATOM    794  CD  PRO C  68      35.180  56.940  60.430  1.00  0.00            
ATOM    795  HD1 PRO C  68      35.210  55.980  60.950  1.00  0.00            
ATOM    796  HD2 PRO C  68      34.240  57.420  60.690  1.00  0.00            
ATOM    797  CG  PRO C  68      36.210  57.870  61.050  1.00  0.00            
ATOM    798  HG1 PRO C  68      36.580  57.490  62.000  1.00  0.00            
ATOM    799  HG2 PRO C  68      35.780  58.850  61.250  1.00  0.00            
ATOM    800  CB  PRO C  68      37.310  57.960  60.020  1.00  0.00            
ATOM    801  HB1 PRO C  68      38.050  57.200  60.280  1.00  0.00            
ATOM    802  HB2 PRO C  68      37.590  59.010  59.950  1.00  0.00            
ATOM    803  CA  PRO C  68      36.700  57.540  58.670  1.00  0.00            
ATOM    804  HA  PRO C  68      36.520  58.390  58.010  1.00  0.00            
ATOM    805  C   PRO C  68      37.620  56.730  57.750  1.00  0.00            
ATOM    806  O   PRO C  68      37.780  55.490  57.910  1.00  0.00            
ATOM    807  N   GLY C  69      38.190  57.400  56.770  1.00  0.00            
ATOM    808  H   GLY C  69      38.050  58.400  56.690  1.00  0.00            
ATOM    809  CA  GLY C  69      39.090  56.770  55.780  1.00  0.00            
ATOM    810  HA1 GLY C  69      39.460  57.530  55.090  1.00  0.00            
ATOM    811  HA2 GLY C  69      38.610  56.020  55.150  1.00  0.00            
ATOM    812  C   GLY C  69      40.270  55.920  56.310  1.00  0.00            
ATOM    813  O   GLY C  69      40.520  55.840  57.480  1.00  0.00            
ATOM    814  N   PRO C  70      41.160  55.440  55.350  1.00  0.00            
ATOM    815  CD  PRO C  70      40.930  55.470  53.930  1.00  0.00            
ATOM    816  HD1 PRO C  70      40.910  56.500  53.540  1.00  0.00            
ATOM    817  HD2 PRO C  70      40.020  54.890  53.780  1.00  0.00            
ATOM    818  CG  PRO C  70      42.070  54.720  53.270  1.00  0.00            
ATOM    819  HG1 PRO C  70      42.860  55.440  53.040  1.00  0.00            
ATOM    820  HG2 PRO C  70      41.760  54.150  52.390  1.00  0.00            
ATOM    821  CB  PRO C  70      42.460  53.760  54.390  1.00  0.00            
ATOM    822  HB1 PRO C  70      43.450  53.380  54.140  1.00  0.00            
ATOM    823  HB2 PRO C  70      41.710  52.960  54.350  1.00  0.00            
ATOM    824  CA  PRO C  70      42.360  54.610  55.610  1.00  0.00            
ATOM    825  HA  PRO C  70      42.130  53.910  56.420  1.00  0.00            
ATOM    826  C   PRO C  70      43.680  55.400  55.890  1.00  0.00            
ATOM    827  O   PRO C  70      43.830  56.570  55.520  1.00  0.00            
ATOM    828  N   PRO C  71      44.680  54.740  56.570  1.00  0.00            
ATOM    829  CD  PRO C  71      44.700  53.430  57.140  1.00  0.00            
ATOM    830  HD1 PRO C  71      44.580  52.550  56.500  1.00  0.00            
ATOM    831  HD2 PRO C  71      43.840  53.320  57.810  1.00  0.00            
ATOM    832  CG  PRO C  71      46.010  53.240  57.930  1.00  0.00            
ATOM    833  HG1 PRO C  71      46.260  52.190  58.040  1.00  0.00            
ATOM    834  HG2 PRO C  71      45.890  53.670  58.920  1.00  0.00            
ATOM    835  CB  PRO C  71      46.970  54.080  57.060  1.00  0.00            
ATOM    836  HB1 PRO C  71      47.230  53.560  56.140  1.00  0.00            
ATOM    837  HB2 PRO C  71      47.900  54.310  57.580  1.00  0.00            
ATOM    838  CA  PRO C  71      46.080  55.220  56.550  1.00  0.00            
ATOM    839  HA  PRO C  71      46.150  56.010  57.310  1.00  0.00            
ATOM    840  C   PRO C  71      46.470  55.760  55.180  1.00  0.00            
ATOM    841  O   PRO C  71      46.220  55.120  54.130  1.00  0.00            
ATOM    842  N   GLY C  72      47.170  56.910  55.210  1.00  0.00            
ATOM    843  H   GLY C  72      47.270  57.380  56.100  1.00  0.00            
ATOM    844  CA  GLY C  72      47.810  57.530  54.050  1.00  0.00            
ATOM    845  HA1 GLY C  72      48.160  58.510  54.380  1.00  0.00            
ATOM    846  HA2 GLY C  72      46.990  57.770  53.370  1.00  0.00            
ATOM    847  C   GLY C  72      49.030  56.820  53.410  1.00  0.00            
ATOM    848  O   GLY C  72      49.440  55.800  53.950  1.00  0.00            
ATOM    849  N   PRO C  73      49.620  57.350  52.310  1.00  0.00            
ATOM    850  CD  PRO C  73      49.170  58.480  51.560  1.00  0.00            
ATOM    851  HD1 PRO C  73      49.740  59.370  51.830  1.00  0.00            
ATOM    852  HD2 PRO C  73      48.090  58.610  51.540  1.00  0.00            
ATOM    853  CG  PRO C  73      49.720  58.050  50.110  1.00  0.00            
ATOM    854  HG1 PRO C  73      49.700  58.930  49.470  1.00  0.00            
ATOM    855  HG2 PRO C  73      49.020  57.370  49.630  1.00  0.00            
ATOM    856  CB  PRO C  73      51.080  57.400  50.520  1.00  0.00            
ATOM    857  HB1 PRO C  73      51.760  58.180  50.850  1.00  0.00            
ATOM    858  HB2 PRO C  73      51.450  56.850  49.650  1.00  0.00            
ATOM    859  CA  PRO C  73      50.640  56.500  51.660  1.00  0.00            
ATOM    860  HA  PRO C  73      50.120  55.630  51.260  1.00  0.00            
ATOM    861  C   PRO C  73      51.880  56.170  52.510  1.00  0.00            
ATOM    862  O   PRO C  73      52.190  56.860  53.420  1.00  0.00            
ATOM    863  N   PRO C  74      52.590  55.100  52.230  1.00  0.00            
ATOM    864  CD  PRO C  74      52.340  54.120  51.170  1.00  0.00            
ATOM    865  HD1 PRO C  74      51.970  54.570  50.240  1.00  0.00            
ATOM    866  HD2 PRO C  74      51.610  53.400  51.520  1.00  0.00            
ATOM    867  CG  PRO C  74      53.620  53.340  50.990  1.00  0.00            
ATOM    868  HG1 PRO C  74      54.300  53.890  50.330  1.00  0.00            
ATOM    869  HG2 PRO C  74      53.460  52.290  50.760  1.00  0.00            
ATOM    870  CB  PRO C  74      54.320  53.440  52.390  1.00  0.00            
ATOM    871  HB1 PRO C  74      55.410  53.480  52.320  1.00  0.00            
ATOM    872  HB2 PRO C  74      54.090  52.620  53.070  1.00  0.00            
ATOM    873  CA  PRO C  74      53.860  54.850  52.920  1.00  0.00            
ATOM    874  HA  PRO C  74      53.640  54.790  53.990  1.00  0.00            
ATOM    875  C   PRO C  74      54.870  56.030  52.710  1.00  0.00            
ATOM    876  O   PRO C  74      54.920  56.490  51.570  1.00  0.00            
ATOM    877  N   GLY C  75      55.600  56.490  53.680  1.00  0.00            
ATOM    878  H   GLY C  75      55.490  56.090  54.600  1.00  0.00            
ATOM    879  CA  GLY C  75      56.590  57.660  53.740  1.00  0.00            
ATOM    880  HA1 GLY C  75      57.030  57.780  54.730  1.00  0.00            
ATOM    881  HA2 GLY C  75      56.020  58.580  53.570  1.00  0.00            
ATOM    882  C   GLY C  75      57.790  57.580  52.750  1.00  0.00            
ATOM    883  O   GLY C  75      58.060  56.460  52.240  1.00  0.00            
ATOM    884  N   PRO C  76      58.510  58.670  52.470  1.00  0.00            
ATOM    885  CD  PRO C  76      58.220  60.090  52.920  1.00  0.00            
ATOM    886  HD1 PRO C  76      58.630  60.220  53.920  1.00  0.00            
ATOM    887  HD2 PRO C  76      57.180  60.400  52.810  1.00  0.00            
ATOM    888  CG  PRO C  76      59.050  60.830  51.880  1.00  0.00            
ATOM    889  HG1 PRO C  76      59.410  61.810  52.190  1.00  0.00            
ATOM    890  HG2 PRO C  76      58.490  60.900  50.940  1.00  0.00            
ATOM    891  CB  PRO C  76      60.270  59.970  51.570  1.00  0.00            
ATOM    892  HB1 PRO C  76      61.100  60.190  52.240  1.00  0.00            
ATOM    893  HB2 PRO C  76      60.630  60.190  50.560  1.00  0.00            
ATOM    894  CA  PRO C  76      59.740  58.550  51.640  1.00  0.00            
ATOM    895  HA  PRO C  76      59.340  58.250  50.670  1.00  0.00            
ATOM    896  C   PRO C  76      60.800  57.580  52.210  1.00  0.00            
ATOM    897  O   PRO C  76      60.960  57.540  53.430  1.00  0.00            
ATOM    898  N   PRO C  77      61.670  56.920  51.380  1.00  0.00            
ATOM    899  CD  PRO C  77      61.470  56.750  49.970  1.00  0.00            
ATOM    900  HD1 PRO C  77      61.780  57.640  49.430  1.00  0.00            
ATOM    901  HD2 PRO C  77      60.440  56.420  49.830  1.00  0.00            
ATOM    902  CG  PRO C  77      62.440  55.700  49.580  1.00  0.00            
ATOM    903  HG1 PRO C  77      62.720  55.900  48.550  1.00  0.00            
ATOM    904  HG2 PRO C  77      61.970  54.710  49.610  1.00  0.00            
ATOM    905  CB  PRO C  77      63.630  55.780  50.530  1.00  0.00            
ATOM    906  HB1 PRO C  77      64.240  56.630  50.240  1.00  0.00            
ATOM    907  HB2 PRO C  77      64.130  54.820  50.630  1.00  0.00            
ATOM    908  CA  PRO C  77      62.910  56.280  51.860  1.00  0.00            
ATOM    909  HA  PRO C  77      62.530  55.450  52.460  1.00  0.00            
ATOM    910  C   PRO C  77      63.870  57.120  52.700  1.00  0.00            
ATOM    911  O   PRO C  77      64.080  58.330  52.470  1.00  0.00            
ATOM    912  N   GLY C  78      64.460  56.490  53.700  1.00  0.00            
ATOM    913  H   GLY C  78      64.210  55.520  53.870  1.00  0.00            
ATOM    914  CA  GLY C  78      65.370  57.090  54.680  1.00  0.00            
ATOM    915  HA1 GLY C  78      65.640  56.330  55.410  1.00  0.00            
ATOM    916  HA2 GLY C  78      64.800  57.900  55.130  1.00  0.00            
ATOM    917  C   GLY C  78      66.690  57.670  54.160  1.00  0.00            
ATOM    918  O   GLY C  78      67.050  57.330  53.030  1.00  0.00            
ATOM    919  N   PRO C  79      67.350  58.650  54.830  1.00  0.00            
ATOM    920  CD  PRO C  79      67.130  59.100  56.220  1.00  0.00            
ATOM    921  HD1 PRO C  79      67.260  58.270  56.910  1.00  0.00            
ATOM    922  HD2 PRO C  79      66.110  59.460  56.310  1.00  0.00            
ATOM    923  CG  PRO C  79      68.290  59.950  56.620  1.00  0.00            
ATOM    924  HG1 PRO C  79      68.920  59.420  57.340  1.00  0.00            
ATOM    925  HG2 PRO C  79      67.980  60.920  57.030  1.00  0.00            
ATOM    926  CB  PRO C  79      69.020  60.270  55.340  1.00  0.00            
ATOM    927  HB1 PRO C  79      70.050  60.640  55.350  1.00  0.00            
ATOM    928  HB2 PRO C  79      68.440  61.070  54.870  1.00  0.00            
ATOM    929  CA  PRO C  79      68.690  59.060  54.360  1.00  0.00            
ATOM    930  HA  PRO C  79      68.610  59.330  53.310  1.00  0.00            
ATOM    931  C   PRO C  79      69.660  57.810  54.580  1.00  0.00            
ATOM    932  O   PRO C  79      69.400  56.920  55.400  1.00  0.00            
ATOM    933  N   PRO C  80      70.760  57.820  53.770  1.00  0.00            
ATOM    934  CD  PRO C  80      71.000  58.680  52.620  1.00  0.00            
ATOM    935  HD1 PRO C  80      71.160  59.700  52.970  1.00  0.00            
ATOM    936  HD2 PRO C  80      70.190  58.710  51.890  1.00  0.00            
ATOM    937  CG  PRO C  80      72.270  58.140  51.970  1.00  0.00            
ATOM    938  HG1 PRO C  80      72.790  58.920  51.410  1.00  0.00            
ATOM    939  HG2 PRO C  80      72.060  57.250  51.390  1.00  0.00            
ATOM    940  CB  PRO C  80      73.020  57.670  53.210  1.00  0.00            
ATOM    941  HB1 PRO C  80      73.440  58.510  53.750  1.00  0.00            
ATOM    942  HB2 PRO C  80      73.820  56.970  52.940  1.00  0.00            
ATOM    943  CA  PRO C  80      71.950  56.960  54.050  1.00  0.00            
ATOM    944  HA  PRO C  80      71.820  56.000  53.550  1.00  0.00            
ATOM    945  C   PRO C  80      72.480  56.560  55.450  1.00  0.00            
ATOM    946  O   PRO C  80      72.440  57.400  56.330  1.00  0.00            
ATOM    947  N   GLY C  81      73.090  55.370  55.630  1.00  0.00            
ATOM    948  H   GLY C  81      73.060  54.720  54.860  1.00  0.00            
ATOM    949  CA  GLY C  81      73.850  55.030  56.770  1.00  0.00            
ATOM    950  HA1 GLY C  81      74.000  53.950  56.750  1.00  0.00            
ATOM    951  HA2 GLY C  81      73.350  55.260  57.710  1.00  0.00            
ATOM    952  C   GLY C  81      75.260  55.620  57.010  1.00  0.00            
ATOM    953  O   GLY C  81      75.550  56.630  56.400  1.00  0.00            
ATOM    954  N   PRO C  82      76.140  55.120  57.930  1.00  0.00            
ATOM    955  CD  PRO C  82      75.940  53.990  58.780  1.00  0.00            
ATOM    956  HD1 PRO C  82      76.030  53.040  58.240  1.00  0.00            
ATOM    957  HD2 PRO C  82      75.000  53.990  59.320  1.00  0.00            
ATOM    958  CG  PRO C  82      77.100  54.080  59.790  1.00  0.00            
ATOM    959  HG1 PRO C  82      77.650  53.160  59.600  1.00  0.00            
ATOM    960  HG2 PRO C  82      76.840  53.950  60.850  1.00  0.00            
ATOM    961  CB  PRO C  82      77.900  55.400  59.530  1.00  0.00            
ATOM    962  HB1 PRO C  82      78.980  55.250  59.480  1.00  0.00            
ATOM    963  HB2 PRO C  82      77.480  56.150  60.190  1.00  0.00            
ATOM    964  CA  PRO C  82      77.500  55.660  58.050  1.00  0.00            
ATOM    965  HA  PRO C  82      77.480  56.740  57.890  1.00  0.00            
ATOM    966  C   PRO C  82      78.490  55.170  56.990  1.00  0.00            
ATOM    967  O   PRO C  82      78.200  54.300  56.160  1.00  0.00            
ATOM    968  N   PRO C  83      79.690  55.750  56.990  1.00  0.00            
ATOM    969  CD  PRO C  83      79.950  57.130  57.300  1.00  0.00            
ATOM    970  HD1 PRO C  83      80.050  57.180  58.380  1.00  0.00            
ATOM    971  HD2 PRO C  83      79.180  57.700  56.790  1.00  0.00            
ATOM    972  CG  PRO C  83      81.290  57.470  56.690  1.00  0.00            
ATOM    973  HG1 PRO C  83      81.790  58.300  57.190  1.00  0.00            
ATOM    974  HG2 PRO C  83      81.020  57.890  55.720  1.00  0.00            
ATOM    975  CB  PRO C  83      81.980  56.100  56.660  1.00  0.00            
ATOM    976  HB1 PRO C  83      82.290  55.800  57.660  1.00  0.00            
ATOM    977  HB2 PRO C  83      82.850  56.160  56.000  1.00  0.00            
ATOM    978  CA  PRO C  83      80.790  55.280  56.140  1.00  0.00            
ATOM    979  HA  PRO C  83      80.420  55.520  55.150  1.00  0.00            
ATOM    980  C   PRO C  83      81.060  53.770  56.230  1.00  0.00            
ATOM    981  O   PRO C  83      80.870  53.210  57.310  1.00  0.00            
ATOM    982  N   GLY C  84      81.450  53.070  55.220  1.00  0.00            
ATOM    983  H   GLY C  84      81.700  53.580  54.380  1.00  0.00            
ATOM    984  CA  GLY C  84      81.680  51.640  55.190  1.00  0.00            
ATOM    985  HA1 GLY C  84      81.970  51.340  54.180  1.00  0.00            
ATOM    986  HA2 GLY C  84      80.780  51.070  55.440  1.00  0.00            
ATOM    987  C   GLY C  84      82.870  51.180  56.030  1.00  0.00            
ATOM    988  O   GLY C  84      83.380  51.910  56.890  1.00  0.00            
ATOM    989  N   PRO C  85      83.470  50.040  55.720  1.00  0.00            
ATOM    990  CD  PRO C  85      82.950  49.000  54.900  1.00  0.00            
ATOM    991  HD1 PRO C  85      83.140  49.280  53.860  1.00  0.00            
ATOM    992  HD2 PRO C  85      81.920  48.760  55.140  1.00  0.00            
ATOM    993  CG  PRO C  85      83.880  47.800  55.100  1.00  0.00            
ATOM    994  HG1 PRO C  85      84.680  47.790  54.350  1.00  0.00            
ATOM    995  HG2 PRO C  85      83.420  46.810  55.080  1.00  0.00            
ATOM    996  CB  PRO C  85      84.420  48.090  56.500  1.00  0.00            
ATOM    997  HB1 PRO C  85      85.320  47.500  56.690  1.00  0.00            
ATOM    998  HB2 PRO C  85      83.570  47.870  57.150  1.00  0.00            
ATOM    999  CA  PRO C  85      84.660  49.600  56.440  1.00  0.00            
ATOM   1000  HA  PRO C  85      84.700  50.020  57.440  1.00  0.00            
ATOM   1001  C   PRO C  85      85.870  49.920  55.600  1.00  0.00            
ATOM   1002  O   PRO C  85      85.820  50.450  54.550  1.00  0.00            
ATOM   1003  N   PRO C  86      87.140  49.680  56.040  1.00  0.00            
ATOM   1004  CD  PRO C  86      87.470  49.170  57.350  1.00  0.00            
ATOM   1005  HD1 PRO C  86      87.610  48.100  57.200  1.00  0.00            
ATOM   1006  HD2 PRO C  86      86.670  49.370  58.060  1.00  0.00            
ATOM   1007  CG  PRO C  86      88.800  49.870  57.800  1.00  0.00            
ATOM   1008  HG1 PRO C  86      89.360  49.290  58.540  1.00  0.00            
ATOM   1009  HG2 PRO C  86      88.590  50.900  58.080  1.00  0.00            
ATOM   1010  CB  PRO C  86      89.510  49.740  56.470  1.00  0.00            
ATOM   1011  HB1 PRO C  86      89.990  48.770  56.330  1.00  0.00            
ATOM   1012  HB2 PRO C  86      90.310  50.470  56.370  1.00  0.00            
ATOM   1013  CA  PRO C  86      88.420  49.990  55.380  1.00  0.00            
ATOM   1014  HA  PRO C  86      88.380  51.070  55.270  1.00  0.00            
ATOM   1015  C   PRO C  86      88.720  49.320  54.150  1.00  0.00            
ATOM   1016  O   PRO C  86      88.340  48.140  53.970  1.00  0.00            
ATOM   1017  N   GLY C  87      89.430  49.980  53.220  1.00  0.00            
ATOM   1018  H   GLY C  87      89.610  50.960  53.360  1.00  0.00            
ATOM   1019  CA  GLY C  87      89.650  49.350  51.910  1.00  0.00            
ATOM   1020  HA1 GLY C  87      90.310  50.070  51.430  1.00  0.00            
ATOM   1021  HA2 GLY C  87      88.730  49.220  51.330  1.00  0.00            
ATOM   1022  C   GLY C  87      90.590  48.100  51.850  1.00  0.00            
ATOM   1023  O   GLY C  87      91.450  47.820  52.760  1.00  0.00            
ATOM   1024  N   PRO C  88      90.510  47.330  50.780  1.00  0.00            
ATOM   1025  CD  PRO C  88      89.800  47.710  49.530  1.00  0.00            
ATOM   1026  HD1 PRO C  88      90.110  48.700  49.200  1.00  0.00            
ATOM   1027  HD2 PRO C  88      88.740  47.610  49.760  1.00  0.00            
ATOM   1028  CG  PRO C  88      90.170  46.690  48.500  1.00  0.00            
ATOM   1029  HG1 PRO C  88      91.040  47.010  47.930  1.00  0.00            
ATOM   1030  HG2 PRO C  88      89.330  46.370  47.880  1.00  0.00            
ATOM   1031  CB  PRO C  88      90.590  45.470  49.290  1.00  0.00            
ATOM   1032  HB1 PRO C  88      91.230  44.830  48.690  1.00  0.00            
ATOM   1033  HB2 PRO C  88      89.740  44.890  49.650  1.00  0.00            
ATOM   1034  CA  PRO C  88      91.210  46.050  50.520  1.00  0.00            
ATOM   1035  HA  PRO C  88      91.000  45.340  51.320  1.00  0.00            
ATOM   1036  C   PRO C  88      92.750  46.240  50.470  1.00  0.00            
ATOM   1037  O   PRO C  88      93.290  47.310  50.130  1.00  0.00            
ATOM   1038  N   PRO C  89      93.490  45.150  50.770  1.00  0.00            
ATOM   1039  CD  PRO C  89      93.030  43.800  50.940  1.00  0.00            
ATOM   1040  HD1 PRO C  89      92.150  43.530  50.360  1.00  0.00            
ATOM   1041  HD2 PRO C  89      92.910  43.600  52.010  1.00  0.00            
ATOM   1042  CG  PRO C  89      94.190  42.860  50.520  1.00  0.00            
ATOM   1043  HG1 PRO C  89      94.270  42.570  49.470  1.00  0.00            
ATOM   1044  HG2 PRO C  89      94.120  41.890  51.010  1.00  0.00            
ATOM   1045  CB  PRO C  89      95.310  43.720  50.980  1.00  0.00            
ATOM   1046  HB1 PRO C  89      96.250  43.400  50.540  1.00  0.00            
ATOM   1047  HB2 PRO C  89      95.380  43.630  52.070  1.00  0.00            
ATOM   1048  CA  PRO C  89      94.930  45.130  50.480  1.00  0.00            
ATOM   1049  HA  PRO C  89      95.440  45.890  51.070  1.00  0.00            
ATOM   1050  C   PRO C  89      95.200  45.280  48.960  1.00  0.00            
ATOM   1051  O   PRO C  89      94.630  44.570  48.110  1.00  0.00            
ATOM   1052  N   GLY C  90      96.010  46.290  48.630  1.00  0.00            
ATOM   1053  H   GLY C  90      96.420  46.820  49.400  1.00  0.00            
ATOM   1054  CA  GLY C  90      96.240  46.960  47.300  1.00  0.00            
ATOM   1055  HA1 GLY C  90      96.590  47.950  47.620  1.00  0.00            
ATOM   1056  HA2 GLY C  90      95.310  47.060  46.730  1.00  0.00            
ATOM   1057  C   GLY C  90      97.210  46.370  46.320  1.00  0.00            
ATOM   1058  OC1 GLY C  90      98.320  45.930  46.780  1.00  0.00            
ATOM   1059  OC2 GLY C  90      96.810  46.210  45.140  1.00  0.00            
END
