# Supplementary material for: A solution structure analysis reveals a bent collagen triple helix in the complement activation recognition molecule mannan-binding lectin
Source: J Biol Chem. 2022 Dec 15;299(2):102799. doi: 10.1016/j.jbc.2022.102799 (PMC9898670; doi:10.1016/j.jbc.2022.102799)
Supplement: top10-ppg10 [file mmc9.zip › 5-PPG10-unbloc_9090.pdb]

CRYST1  106.870  106.870  106.870  90.00  90.00  90.00 P 1           1
ATOM      1  N   PRO A   1      58.720  60.590   8.470  1.00  0.00            
ATOM      2  H1  PRO A   1      58.690  59.590   8.450  1.00  0.00            
ATOM      3  H2  PRO A   1      59.660  60.950   8.360  1.00  0.00            
ATOM      4  CD  PRO A   1      57.860  61.250   7.460  1.00  0.00            
ATOM      5  HD1 PRO A   1      57.100  60.520   7.170  1.00  0.00            
ATOM      6  HD2 PRO A   1      58.440  61.540   6.590  1.00  0.00            
ATOM      7  CG  PRO A   1      57.180  62.400   8.160  1.00  0.00            
ATOM      8  HG1 PRO A   1      56.300  62.560   7.540  1.00  0.00            
ATOM      9  HG2 PRO A   1      57.810  63.300   8.130  1.00  0.00            
ATOM     10  CB  PRO A   1      56.880  61.850   9.560  1.00  0.00            
ATOM     11  HB1 PRO A   1      56.160  61.040   9.540  1.00  0.00            
ATOM     12  HB2 PRO A   1      56.780  62.630  10.320  1.00  0.00            
ATOM     13  CA  PRO A   1      58.310  61.190   9.770  1.00  0.00            
ATOM     14  HA  PRO A   1      59.020  61.920  10.140  1.00  0.00            
ATOM     15  C   PRO A   1      58.270  60.200  10.950  1.00  0.00            
ATOM     16  O   PRO A   1      57.230  59.550  11.250  1.00  0.00            
ATOM     17  N   PRO A   2      59.360  59.930  11.700  1.00  0.00            
ATOM     18  CD  PRO A   2      60.760  60.350  11.350  1.00  0.00            
ATOM     19  HD1 PRO A   2      60.950  61.390  11.600  1.00  0.00            
ATOM     20  HD2 PRO A   2      60.870  60.100  10.300  1.00  0.00            
ATOM     21  CG  PRO A   2      61.650  59.490  12.230  1.00  0.00            
ATOM     22  HG1 PRO A   2      62.620  59.960  12.420  1.00  0.00            
ATOM     23  HG2 PRO A   2      61.820  58.540  11.730  1.00  0.00            
ATOM     24  CB  PRO A   2      60.820  59.230  13.500  1.00  0.00            
ATOM     25  HB1 PRO A   2      60.890  60.070  14.190  1.00  0.00            
ATOM     26  HB2 PRO A   2      61.130  58.280  13.940  1.00  0.00            
ATOM     27  CA  PRO A   2      59.400  59.130  12.930  1.00  0.00            
ATOM     28  HA  PRO A   2      59.250  58.080  12.680  1.00  0.00            
ATOM     29  C   PRO A   2      58.400  59.560  14.010  1.00  0.00            
ATOM     30  O   PRO A   2      58.000  60.710  14.120  1.00  0.00            
ATOM     31  N   GLY A   3      57.830  58.570  14.700  1.00  0.00            
ATOM     32  H   GLY A   3      58.090  57.620  14.500  1.00  0.00            
ATOM     33  CA  GLY A   3      56.980  58.870  15.870  1.00  0.00            
ATOM     34  HA1 GLY A   3      56.380  58.000  16.090  1.00  0.00            
ATOM     35  HA2 GLY A   3      56.290  59.690  15.650  1.00  0.00            
ATOM     36  C   GLY A   3      57.820  59.280  17.080  1.00  0.00            
ATOM     37  O   GLY A   3      58.960  58.850  17.220  1.00  0.00            
ATOM     38  N   PRO A   4      57.290  60.180  17.930  1.00  0.00            
ATOM     39  CD  PRO A   4      55.950  60.830  17.770  1.00  0.00            
ATOM     40  HD1 PRO A   4      55.180  60.080  17.660  1.00  0.00            
ATOM     41  HD2 PRO A   4      55.960  61.470  16.890  1.00  0.00            
ATOM     42  CG  PRO A   4      55.790  61.670  19.010  1.00  0.00            
ATOM     43  HG1 PRO A   4      55.390  61.090  19.840  1.00  0.00            
ATOM     44  HG2 PRO A   4      55.250  62.590  18.790  1.00  0.00            
ATOM     45  CB  PRO A   4      57.140  62.030  19.430  1.00  0.00            
ATOM     46  HB1 PRO A   4      57.150  62.390  20.460  1.00  0.00            
ATOM     47  HB2 PRO A   4      57.550  62.820  18.800  1.00  0.00            
ATOM     48  CA  PRO A   4      57.860  60.710  19.180  1.00  0.00            
ATOM     49  HA  PRO A   4      58.940  60.880  19.090  1.00  0.00            
ATOM     50  C   PRO A   4      57.670  59.700  20.350  1.00  0.00            
ATOM     51  O   PRO A   4      57.050  58.640  20.200  1.00  0.00            
ATOM     52  N   PRO A   5      58.090  60.060  21.570  1.00  0.00            
ATOM     53  CD  PRO A   5      59.030  61.210  21.850  1.00  0.00            
ATOM     54  HD1 PRO A   5      58.340  62.030  22.050  1.00  0.00            
ATOM     55  HD2 PRO A   5      59.690  61.370  21.000  1.00  0.00            
ATOM     56  CG  PRO A   5      59.790  60.780  23.080  1.00  0.00            
ATOM     57  HG1 PRO A   5      60.430  61.540  23.530  1.00  0.00            
ATOM     58  HG2 PRO A   5      60.540  60.030  22.840  1.00  0.00            
ATOM     59  CB  PRO A   5      58.690  60.140  23.890  1.00  0.00            
ATOM     60  HB1 PRO A   5      58.020  60.880  24.310  1.00  0.00            
ATOM     61  HB2 PRO A   5      59.090  59.460  24.640  1.00  0.00            
ATOM     62  CA  PRO A   5      57.890  59.380  22.830  1.00  0.00            
ATOM     63  HA  PRO A   5      58.310  58.380  22.720  1.00  0.00            
ATOM     64  C   PRO A   5      56.410  59.230  23.230  1.00  0.00            
ATOM     65  O   PRO A   5      55.630  60.140  23.020  1.00  0.00            
ATOM     66  N   GLY A   6      55.970  58.080  23.690  1.00  0.00            
ATOM     67  H   GLY A   6      56.620  57.300  23.630  1.00  0.00            
ATOM     68  CA  GLY A   6      54.670  57.840  24.240  1.00  0.00            
ATOM     69  HA1 GLY A   6      54.460  56.770  24.320  1.00  0.00            
ATOM     70  HA2 GLY A   6      53.950  58.260  23.540  1.00  0.00            
ATOM     71  C   GLY A   6      54.380  58.470  25.620  1.00  0.00            
ATOM     72  O   GLY A   6      55.220  59.230  26.160  1.00  0.00            
ATOM     73  N   PRO A   7      53.240  58.110  26.260  1.00  0.00            
ATOM     74  CD  PRO A   7      52.020  57.500  25.700  1.00  0.00            
ATOM     75  HD1 PRO A   7      52.030  56.440  25.960  1.00  0.00            
ATOM     76  HD2 PRO A   7      52.010  57.550  24.620  1.00  0.00            
ATOM     77  CG  PRO A   7      50.840  58.270  26.330  1.00  0.00            
ATOM     78  HG1 PRO A   7      49.880  57.770  26.280  1.00  0.00            
ATOM     79  HG2 PRO A   7      50.740  59.210  25.790  1.00  0.00            
ATOM     80  CB  PRO A   7      51.370  58.460  27.720  1.00  0.00            
ATOM     81  HB1 PRO A   7      51.220  57.530  28.270  1.00  0.00            
ATOM     82  HB2 PRO A   7      50.820  59.330  28.100  1.00  0.00            
ATOM     83  CA  PRO A   7      52.850  58.740  27.530  1.00  0.00            
ATOM     84  HA  PRO A   7      52.980  59.800  27.320  1.00  0.00            
ATOM     85  C   PRO A   7      53.670  58.300  28.730  1.00  0.00            
ATOM     86  O   PRO A   7      54.110  57.170  28.760  1.00  0.00            
ATOM     87  N   PRO A   8      53.790  59.110  29.830  1.00  0.00            
ATOM     88  CD  PRO A   8      53.120  60.400  30.020  1.00  0.00            
ATOM     89  HD1 PRO A   8      52.160  60.430  29.500  1.00  0.00            
ATOM     90  HD2 PRO A   8      53.770  61.110  29.520  1.00  0.00            
ATOM     91  CG  PRO A   8      53.010  60.600  31.500  1.00  0.00            
ATOM     92  HG1 PRO A   8      52.160  59.970  31.790  1.00  0.00            
ATOM     93  HG2 PRO A   8      52.950  61.620  31.880  1.00  0.00            
ATOM     94  CB  PRO A   8      54.180  59.900  32.040  1.00  0.00            
ATOM     95  HB1 PRO A   8      54.190  59.670  33.100  1.00  0.00            
ATOM     96  HB2 PRO A   8      55.050  60.480  31.740  1.00  0.00            
ATOM     97  CA  PRO A   8      54.340  58.660  31.110  1.00  0.00            
ATOM     98  HA  PRO A   8      55.370  58.310  30.990  1.00  0.00            
ATOM     99  C   PRO A   8      53.620  57.420  31.710  1.00  0.00            
ATOM    100  O   PRO A   8      52.440  57.110  31.570  1.00  0.00            
ATOM    101  N   GLY A   9      54.470  56.660  32.440  1.00  0.00            
ATOM    102  H   GLY A   9      55.430  56.880  32.660  1.00  0.00            
ATOM    103  CA  GLY A   9      54.110  55.350  33.010  1.00  0.00            
ATOM    104  HA1 GLY A   9      55.050  54.880  33.290  1.00  0.00            
ATOM    105  HA2 GLY A   9      53.670  54.670  32.280  1.00  0.00            
ATOM    106  C   GLY A   9      53.410  55.400  34.350  1.00  0.00            
ATOM    107  O   GLY A   9      53.270  56.490  34.930  1.00  0.00            
ATOM    108  N   PRO A  10      52.840  54.260  34.860  1.00  0.00            
ATOM    109  CD  PRO A  10      53.000  52.930  34.270  1.00  0.00            
ATOM    110  HD1 PRO A  10      54.060  52.700  34.160  1.00  0.00            
ATOM    111  HD2 PRO A  10      52.540  53.010  33.280  1.00  0.00            
ATOM    112  CG  PRO A  10      52.350  51.920  35.190  1.00  0.00            
ATOM    113  HG1 PRO A  10      53.110  51.590  35.900  1.00  0.00            
ATOM    114  HG2 PRO A  10      51.730  51.290  34.560  1.00  0.00            
ATOM    115  CB  PRO A  10      51.390  52.850  36.050  1.00  0.00            
ATOM    116  HB1 PRO A  10      51.150  52.470  37.040  1.00  0.00            
ATOM    117  HB2 PRO A  10      50.420  52.930  35.550  1.00  0.00            
ATOM    118  CA  PRO A  10      52.100  54.220  36.110  1.00  0.00            
ATOM    119  HA  PRO A  10      51.370  55.020  36.110  1.00  0.00            
ATOM    120  C   PRO A  10      53.010  54.300  37.370  1.00  0.00            
ATOM    121  O   PRO A  10      54.210  54.060  37.220  1.00  0.00            
ATOM    122  N   PRO A  11      52.470  54.520  38.590  1.00  0.00            
ATOM    123  CD  PRO A  11      51.060  54.710  38.920  1.00  0.00            
ATOM    124  HD1 PRO A  11      50.420  53.920  38.530  1.00  0.00            
ATOM    125  HD2 PRO A  11      50.830  55.700  38.510  1.00  0.00            
ATOM    126  CG  PRO A  11      51.100  54.850  40.410  1.00  0.00            
ATOM    127  HG1 PRO A  11      51.020  53.850  40.820  1.00  0.00            
ATOM    128  HG2 PRO A  11      50.340  55.460  40.900  1.00  0.00            
ATOM    129  CB  PRO A  11      52.480  55.450  40.720  1.00  0.00            
ATOM    130  HB1 PRO A  11      52.790  55.130  41.710  1.00  0.00            
ATOM    131  HB2 PRO A  11      52.480  56.490  40.380  1.00  0.00            
ATOM    132  CA  PRO A  11      53.350  54.790  39.730  1.00  0.00            
ATOM    133  HA  PRO A  11      54.160  55.460  39.460  1.00  0.00            
ATOM    134  C   PRO A  11      53.990  53.560  40.350  1.00  0.00            
ATOM    135  O   PRO A  11      53.400  52.510  40.200  1.00  0.00            
ATOM    136  N   GLY A  12      55.070  53.610  41.180  1.00  0.00            
ATOM    137  H   GLY A  12      55.580  54.480  41.190  1.00  0.00            
ATOM    138  CA  GLY A  12      55.340  52.470  42.000  1.00  0.00            
ATOM    139  HA1 GLY A  12      56.400  52.500  42.240  1.00  0.00            
ATOM    140  HA2 GLY A  12      55.160  51.560  41.430  1.00  0.00            
ATOM    141  C   GLY A  12      54.530  52.390  43.310  1.00  0.00            
ATOM    142  O   GLY A  12      53.660  53.210  43.590  1.00  0.00            
ATOM    143  N   PRO A  13      54.660  51.270  44.080  1.00  0.00            
ATOM    144  CD  PRO A  13      55.650  50.150  43.900  1.00  0.00            
ATOM    145  HD1 PRO A  13      56.700  50.420  43.780  1.00  0.00            
ATOM    146  HD2 PRO A  13      55.440  49.680  42.940  1.00  0.00            
ATOM    147  CG  PRO A  13      55.470  49.190  45.000  1.00  0.00            
ATOM    148  HG1 PRO A  13      56.180  49.490  45.770  1.00  0.00            
ATOM    149  HG2 PRO A  13      55.700  48.160  44.710  1.00  0.00            
ATOM    150  CB  PRO A  13      54.040  49.430  45.510  1.00  0.00            
ATOM    151  HB1 PRO A  13      54.060  49.140  46.560  1.00  0.00            
ATOM    152  HB2 PRO A  13      53.380  48.820  44.890  1.00  0.00            
ATOM    153  CA  PRO A  13      53.830  50.920  45.220  1.00  0.00            
ATOM    154  HA  PRO A  13      52.790  51.140  44.990  1.00  0.00            
ATOM    155  C   PRO A  13      54.130  51.730  46.490  1.00  0.00            
ATOM    156  O   PRO A  13      55.270  52.120  46.770  1.00  0.00            
ATOM    157  N   PRO A  14      53.160  51.900  47.420  1.00  0.00            
ATOM    158  CD  PRO A  14      51.820  51.280  47.420  1.00  0.00            
ATOM    159  HD1 PRO A  14      51.820  50.310  47.900  1.00  0.00            
ATOM    160  HD2 PRO A  14      51.450  51.330  46.390  1.00  0.00            
ATOM    161  CG  PRO A  14      51.040  52.170  48.410  1.00  0.00            
ATOM    162  HG1 PRO A  14      50.210  51.570  48.810  1.00  0.00            
ATOM    163  HG2 PRO A  14      50.670  53.030  47.850  1.00  0.00            
ATOM    164  CB  PRO A  14      52.070  52.490  49.540  1.00  0.00            
ATOM    165  HB1 PRO A  14      51.990  51.660  50.230  1.00  0.00            
ATOM    166  HB2 PRO A  14      51.920  53.360  50.190  1.00  0.00            
ATOM    167  CA  PRO A  14      53.370  52.510  48.750  1.00  0.00            
ATOM    168  HA  PRO A  14      53.670  53.520  48.480  1.00  0.00            
ATOM    169  C   PRO A  14      54.450  51.900  49.640  1.00  0.00            
ATOM    170  O   PRO A  14      54.550  50.650  49.590  1.00  0.00            
ATOM    171  N   GLY A  15      55.180  52.700  50.430  1.00  0.00            
ATOM    172  H   GLY A  15      55.020  53.690  50.320  1.00  0.00            
ATOM    173  CA  GLY A  15      56.270  52.200  51.360  1.00  0.00            
ATOM    174  HA1 GLY A  15      56.760  53.050  51.840  1.00  0.00            
ATOM    175  HA2 GLY A  15      56.900  51.650  50.660  1.00  0.00            
ATOM    176  C   GLY A  15      55.740  51.380  52.510  1.00  0.00            
ATOM    177  O   GLY A  15      54.580  51.510  52.870  1.00  0.00            
ATOM    178  N   PRO A  16      56.580  50.620  53.280  1.00  0.00            
ATOM    179  CD  PRO A  16      57.990  50.380  52.870  1.00  0.00            
ATOM    180  HD1 PRO A  16      58.650  51.240  53.060  1.00  0.00            
ATOM    181  HD2 PRO A  16      58.120  50.190  51.810  1.00  0.00            
ATOM    182  CG  PRO A  16      58.380  49.180  53.630  1.00  0.00            
ATOM    183  HG1 PRO A  16      59.430  49.190  53.910  1.00  0.00            
ATOM    184  HG2 PRO A  16      58.040  48.360  52.990  1.00  0.00            
ATOM    185  CB  PRO A  16      57.510  49.270  54.960  1.00  0.00            
ATOM    186  HB1 PRO A  16      58.050  50.010  55.550  1.00  0.00            
ATOM    187  HB2 PRO A  16      57.350  48.320  55.480  1.00  0.00            
ATOM    188  CA  PRO A  16      56.220  49.860  54.480  1.00  0.00            
ATOM    189  HA  PRO A  16      55.510  49.070  54.220  1.00  0.00            
ATOM    190  C   PRO A  16      55.580  50.850  55.540  1.00  0.00            
ATOM    191  O   PRO A  16      55.910  52.060  55.620  1.00  0.00            
ATOM    192  N   PRO A  17      54.840  50.230  56.520  1.00  0.00            
ATOM    193  CD  PRO A  17      54.070  48.980  56.370  1.00  0.00            
ATOM    194  HD1 PRO A  17      54.700  48.110  56.190  1.00  0.00            
ATOM    195  HD2 PRO A  17      53.360  49.000  55.540  1.00  0.00            
ATOM    196  CG  PRO A  17      53.340  48.840  57.700  1.00  0.00            
ATOM    197  HG1 PRO A  17      54.040  48.400  58.420  1.00  0.00            
ATOM    198  HG2 PRO A  17      52.400  48.320  57.580  1.00  0.00            
ATOM    199  CB  PRO A  17      53.130  50.290  58.170  1.00  0.00            
ATOM    200  HB1 PRO A  17      52.890  50.390  59.220  1.00  0.00            
ATOM    201  HB2 PRO A  17      52.310  50.750  57.610  1.00  0.00            
ATOM    202  CA  PRO A  17      54.390  51.010  57.700  1.00  0.00            
ATOM    203  HA  PRO A  17      54.160  52.040  57.440  1.00  0.00            
ATOM    204  C   PRO A  17      55.480  51.120  58.740  1.00  0.00            
ATOM    205  O   PRO A  17      56.260  50.200  58.970  1.00  0.00            
ATOM    206  N   GLY A  18      55.600  52.280  59.400  1.00  0.00            
ATOM    207  H   GLY A  18      55.110  53.090  59.050  1.00  0.00            
ATOM    208  CA  GLY A  18      56.720  52.670  60.280  1.00  0.00            
ATOM    209  HA1 GLY A  18      56.600  53.720  60.570  1.00  0.00            
ATOM    210  HA2 GLY A  18      57.660  52.460  59.780  1.00  0.00            
ATOM    211  C   GLY A  18      56.760  52.010  61.690  1.00  0.00            
ATOM    212  O   GLY A  18      55.980  51.090  62.010  1.00  0.00            
ATOM    213  N   PRO A  19      57.580  52.520  62.590  1.00  0.00            
ATOM    214  CD  PRO A  19      58.530  53.670  62.320  1.00  0.00            
ATOM    215  HD1 PRO A  19      57.960  54.550  62.620  1.00  0.00            
ATOM    216  HD2 PRO A  19      58.810  53.760  61.270  1.00  0.00            
ATOM    217  CG  PRO A  19      59.700  53.440  63.230  1.00  0.00            
ATOM    218  HG1 PRO A  19      60.160  54.420  63.400  1.00  0.00            
ATOM    219  HG2 PRO A  19      60.380  52.780  62.710  1.00  0.00            
ATOM    220  CB  PRO A  19      59.040  52.730  64.410  1.00  0.00            
ATOM    221  HB1 PRO A  19      58.740  53.520  65.100  1.00  0.00            
ATOM    222  HB2 PRO A  19      59.810  52.040  64.750  1.00  0.00            
ATOM    223  CA  PRO A  19      57.850  51.950  63.900  1.00  0.00            
ATOM    224  HA  PRO A  19      58.160  50.910  63.790  1.00  0.00            
ATOM    225  C   PRO A  19      56.640  52.050  64.890  1.00  0.00            
ATOM    226  O   PRO A  19      55.850  53.040  64.900  1.00  0.00            
ATOM    227  N   PRO A  20      56.660  51.160  65.920  1.00  0.00            
ATOM    228  CD  PRO A  20      57.560  50.080  66.100  1.00  0.00            
ATOM    229  HD1 PRO A  20      58.560  50.420  66.380  1.00  0.00            
ATOM    230  HD2 PRO A  20      57.560  49.420  65.230  1.00  0.00            
ATOM    231  CG  PRO A  20      56.910  49.150  67.100  1.00  0.00            
ATOM    232  HG1 PRO A  20      57.720  48.580  67.560  1.00  0.00            
ATOM    233  HG2 PRO A  20      56.180  48.530  66.590  1.00  0.00            
ATOM    234  CB  PRO A  20      56.200  50.120  68.090  1.00  0.00            
ATOM    235  HB1 PRO A  20      56.860  50.460  68.890  1.00  0.00            
ATOM    236  HB2 PRO A  20      55.390  49.540  68.550  1.00  0.00            
ATOM    237  CA  PRO A  20      55.780  51.250  67.160  1.00  0.00            
ATOM    238  HA  PRO A  20      54.750  51.050  66.870  1.00  0.00            
ATOM    239  C   PRO A  20      55.950  52.650  67.790  1.00  0.00            
ATOM    240  O   PRO A  20      57.020  53.270  67.860  1.00  0.00            
ATOM    241  N   GLY A  21      54.830  53.180  68.270  1.00  0.00            
ATOM    242  H   GLY A  21      53.970  52.640  68.230  1.00  0.00            
ATOM    243  CA  GLY A  21      54.800  54.430  69.020  1.00  0.00            
ATOM    244  HA1 GLY A  21      53.790  54.820  69.080  1.00  0.00            
ATOM    245  HA2 GLY A  21      55.310  55.210  68.450  1.00  0.00            
ATOM    246  C   GLY A  21      55.380  54.370  70.510  1.00  0.00            
ATOM    247  O   GLY A  21      55.770  53.350  71.060  1.00  0.00            
ATOM    248  N   PRO A  22      55.490  55.510  71.140  1.00  0.00            
ATOM    249  CD  PRO A  22      55.250  56.780  70.430  1.00  0.00            
ATOM    250  HD1 PRO A  22      54.230  56.820  70.040  1.00  0.00            
ATOM    251  HD2 PRO A  22      55.960  56.950  69.630  1.00  0.00            
ATOM    252  CG  PRO A  22      55.460  57.860  71.480  1.00  0.00            
ATOM    253  HG1 PRO A  22      54.530  58.300  71.840  1.00  0.00            
ATOM    254  HG2 PRO A  22      55.970  58.690  70.990  1.00  0.00            
ATOM    255  CB  PRO A  22      56.330  57.310  72.600  1.00  0.00            
ATOM    256  HB1 PRO A  22      56.230  57.600  73.650  1.00  0.00            
ATOM    257  HB2 PRO A  22      57.370  57.520  72.340  1.00  0.00            
ATOM    258  CA  PRO A  22      56.070  55.760  72.500  1.00  0.00            
ATOM    259  HA  PRO A  22      56.990  55.180  72.470  1.00  0.00            
ATOM    260  C   PRO A  22      55.160  55.100  73.600  1.00  0.00            
ATOM    261  O   PRO A  22      53.920  55.260  73.610  1.00  0.00            
ATOM    262  N   PRO A  23      55.770  54.430  74.620  1.00  0.00            
ATOM    263  CD  PRO A  23      57.210  54.370  74.870  1.00  0.00            
ATOM    264  HD1 PRO A  23      57.650  55.280  74.460  1.00  0.00            
ATOM    265  HD2 PRO A  23      57.740  53.530  74.420  1.00  0.00            
ATOM    266  CG  PRO A  23      57.330  54.250  76.420  1.00  0.00            
ATOM    267  HG1 PRO A  23      57.200  55.240  76.860  1.00  0.00            
ATOM    268  HG2 PRO A  23      58.260  53.730  76.680  1.00  0.00            
ATOM    269  CB  PRO A  23      56.100  53.440  76.680  1.00  0.00            
ATOM    270  HB1 PRO A  23      55.760  53.470  77.710  1.00  0.00            
ATOM    271  HB2 PRO A  23      56.420  52.430  76.440  1.00  0.00            
ATOM    272  CA  PRO A  23      55.000  54.000  75.770  1.00  0.00            
ATOM    273  HA  PRO A  23      54.260  53.280  75.430  1.00  0.00            
ATOM    274  C   PRO A  23      54.120  55.110  76.360  1.00  0.00            
ATOM    275  O   PRO A  23      54.570  56.290  76.450  1.00  0.00            
ATOM    276  N   GLY A  24      52.840  54.790  76.740  1.00  0.00            
ATOM    277  H   GLY A  24      52.750  53.790  76.850  1.00  0.00            
ATOM    278  CA  GLY A  24      51.860  55.770  77.310  1.00  0.00            
ATOM    279  HA1 GLY A  24      50.890  55.270  77.360  1.00  0.00            
ATOM    280  HA2 GLY A  24      51.820  56.510  76.520  1.00  0.00            
ATOM    281  C   GLY A  24      52.170  56.470  78.650  1.00  0.00            
ATOM    282  O   GLY A  24      53.160  56.160  79.320  1.00  0.00            
ATOM    283  N   PRO A  25      51.250  57.310  79.130  1.00  0.00            
ATOM    284  CD  PRO A  25      50.020  57.700  78.450  1.00  0.00            
ATOM    285  HD1 PRO A  25      49.550  56.920  77.850  1.00  0.00            
ATOM    286  HD2 PRO A  25      50.330  58.520  77.790  1.00  0.00            
ATOM    287  CG  PRO A  25      49.130  58.260  79.500  1.00  0.00            
ATOM    288  HG1 PRO A  25      48.590  57.470  80.020  1.00  0.00            
ATOM    289  HG2 PRO A  25      48.390  58.990  79.170  1.00  0.00            
ATOM    290  CB  PRO A  25      50.200  58.960  80.400  1.00  0.00            
ATOM    291  HB1 PRO A  25      49.760  59.100  81.380  1.00  0.00            
ATOM    292  HB2 PRO A  25      50.470  59.920  79.970  1.00  0.00            
ATOM    293  CA  PRO A  25      51.330  57.940  80.420  1.00  0.00            
ATOM    294  HA  PRO A  25      52.310  58.390  80.530  1.00  0.00            
ATOM    295  C   PRO A  25      51.200  56.950  81.570  1.00  0.00            
ATOM    296  O   PRO A  25      50.300  56.090  81.460  1.00  0.00            
ATOM    297  N   PRO A  26      51.890  57.030  82.740  1.00  0.00            
ATOM    298  CD  PRO A  26      52.870  58.020  83.060  1.00  0.00            
ATOM    299  HD1 PRO A  26      52.260  58.850  83.430  1.00  0.00            
ATOM    300  HD2 PRO A  26      53.480  58.250  82.190  1.00  0.00            
ATOM    301  CG  PRO A  26      53.720  57.300  84.050  1.00  0.00            
ATOM    302  HG1 PRO A  26      54.180  57.970  84.780  1.00  0.00            
ATOM    303  HG2 PRO A  26      54.550  56.800  83.550  1.00  0.00            
ATOM    304  CB  PRO A  26      52.810  56.340  84.790  1.00  0.00            
ATOM    305  HB1 PRO A  26      52.340  56.880  85.620  1.00  0.00            
ATOM    306  HB2 PRO A  26      53.390  55.480  85.120  1.00  0.00            
ATOM    307  CA  PRO A  26      51.800  55.980  83.810  1.00  0.00            
ATOM    308  HA  PRO A  26      52.060  54.990  83.420  1.00  0.00            
ATOM    309  C   PRO A  26      50.410  55.940  84.460  1.00  0.00            
ATOM    310  O   PRO A  26      49.620  56.890  84.460  1.00  0.00            
ATOM    311  N   GLY A  27      50.090  54.800  85.080  1.00  0.00            
ATOM    312  H   GLY A  27      50.710  54.020  84.960  1.00  0.00            
ATOM    313  CA  GLY A  27      48.860  54.440  85.800  1.00  0.00            
ATOM    314  HA1 GLY A  27      48.960  53.410  86.130  1.00  0.00            
ATOM    315  HA2 GLY A  27      48.030  54.730  85.150  1.00  0.00            
ATOM    316  C   GLY A  27      48.650  55.120  87.100  1.00  0.00            
ATOM    317  O   GLY A  27      49.530  55.820  87.570  1.00  0.00            
ATOM    318  N   PRO A  28      47.560  54.840  87.820  1.00  0.00            
ATOM    319  CD  PRO A  28      46.430  53.980  87.350  1.00  0.00            
ATOM    320  HD1 PRO A  28      46.770  52.960  87.170  1.00  0.00            
ATOM    321  HD2 PRO A  28      45.940  54.380  86.460  1.00  0.00            
ATOM    322  CG  PRO A  28      45.390  53.950  88.420  1.00  0.00            
ATOM    323  HG1 PRO A  28      45.530  53.070  89.060  1.00  0.00            
ATOM    324  HG2 PRO A  28      44.380  53.990  88.000  1.00  0.00            
ATOM    325  CB  PRO A  28      45.600  55.240  89.170  1.00  0.00            
ATOM    326  HB1 PRO A  28      45.310  55.170  90.220  1.00  0.00            
ATOM    327  HB2 PRO A  28      45.100  56.080  88.670  1.00  0.00            
ATOM    328  CA  PRO A  28      47.110  55.360  89.100  1.00  0.00            
ATOM    329  HA  PRO A  28      47.400  56.410  89.040  1.00  0.00            
ATOM    330  C   PRO A  28      47.790  54.680  90.390  1.00  0.00            
ATOM    331  O   PRO A  28      48.430  53.690  90.290  1.00  0.00            
ATOM    332  N   PRO A  29      47.770  55.380  91.580  1.00  0.00            
ATOM    333  CD  PRO A  29      47.320  56.770  91.780  1.00  0.00            
ATOM    334  HD1 PRO A  29      46.250  56.850  91.960  1.00  0.00            
ATOM    335  HD2 PRO A  29      47.690  57.440  91.000  1.00  0.00            
ATOM    336  CG  PRO A  29      48.030  57.180  93.060  1.00  0.00            
ATOM    337  HG1 PRO A  29      47.540  58.030  93.540  1.00  0.00            
ATOM    338  HG2 PRO A  29      49.000  57.660  92.890  1.00  0.00            
ATOM    339  CB  PRO A  29      48.130  55.920  93.900  1.00  0.00            
ATOM    340  HB1 PRO A  29      47.220  55.650  94.440  1.00  0.00            
ATOM    341  HB2 PRO A  29      48.900  55.950  94.680  1.00  0.00            
ATOM    342  CA  PRO A  29      48.380  54.910  92.820  1.00  0.00            
ATOM    343  HA  PRO A  29      49.440  54.690  92.680  1.00  0.00            
ATOM    344  C   PRO A  29      47.650  53.580  93.230  1.00  0.00            
ATOM    345  O   PRO A  29      46.390  53.500  93.180  1.00  0.00            
ATOM    346  N   GLY A  30      48.430  52.550  93.410  1.00  0.00            
ATOM    347  H   GLY A  30      49.430  52.690  93.440  1.00  0.00            
ATOM    348  CA  GLY A  30      48.100  51.170  93.810  1.00  0.00            
ATOM    349  HA1 GLY A  30      49.050  50.860  94.260  1.00  0.00            
ATOM    350  HA2 GLY A  30      47.900  50.550  92.930  1.00  0.00            
ATOM    351  C   GLY A  30      46.880  51.090  94.780  1.00  0.00            
ATOM    352  OC1 GLY A  30      45.850  50.430  94.480  1.00  0.00            
ATOM    353  OC2 GLY A  30      47.010  51.620  95.900  1.00  0.00            
ATOM    354  N   PRO B  31      54.880  54.700  12.070  1.00  0.00            
ATOM    355  H1  PRO B  31      55.440  55.490  12.370  1.00  0.00            
ATOM    356  H2  PRO B  31      53.940  54.910  11.770  1.00  0.00            
ATOM    357  CD  PRO B  31      55.590  54.020  10.950  1.00  0.00            
ATOM    358  HD1 PRO B  31      56.560  54.490  10.790  1.00  0.00            
ATOM    359  HD2 PRO B  31      54.960  54.120  10.060  1.00  0.00            
ATOM    360  CG  PRO B  31      55.900  52.580  11.360  1.00  0.00            
ATOM    361  HG1 PRO B  31      56.870  52.310  10.950  1.00  0.00            
ATOM    362  HG2 PRO B  31      55.040  51.980  11.040  1.00  0.00            
ATOM    363  CB  PRO B  31      56.020  52.670  12.850  1.00  0.00            
ATOM    364  HB1 PRO B  31      56.960  53.120  13.180  1.00  0.00            
ATOM    365  HB2 PRO B  31      55.800  51.710  13.320  1.00  0.00            
ATOM    366  CA  PRO B  31      54.890  53.700  13.170  1.00  0.00            
ATOM    367  HA  PRO B  31      53.980  53.110  13.150  1.00  0.00            
ATOM    368  C   PRO B  31      55.030  54.260  14.580  1.00  0.00            
ATOM    369  O   PRO B  31      55.180  55.460  14.690  1.00  0.00            
ATOM    370  N   PRO B  32      54.810  53.380  15.560  1.00  0.00            
ATOM    371  CD  PRO B  32      54.200  52.060  15.550  1.00  0.00            
ATOM    372  HD1 PRO B  32      55.000  51.330  15.480  1.00  0.00            
ATOM    373  HD2 PRO B  32      53.560  51.950  14.670  1.00  0.00            
ATOM    374  CG  PRO B  32      53.510  51.900  16.870  1.00  0.00            
ATOM    375  HG1 PRO B  32      53.380  50.870  17.200  1.00  0.00            
ATOM    376  HG2 PRO B  32      52.570  52.420  16.710  1.00  0.00            
ATOM    377  CB  PRO B  32      54.500  52.630  17.810  1.00  0.00            
ATOM    378  HB1 PRO B  32      55.350  51.940  17.870  1.00  0.00            
ATOM    379  HB2 PRO B  32      54.070  52.970  18.750  1.00  0.00            
ATOM    380  CA  PRO B  32      54.870  53.840  16.960  1.00  0.00            
ATOM    381  HA  PRO B  32      54.140  54.630  17.180  1.00  0.00            
ATOM    382  C   PRO B  32      56.260  54.370  17.320  1.00  0.00            
ATOM    383  O   PRO B  32      57.240  53.860  16.780  1.00  0.00            
ATOM    384  N   GLY B  33      56.360  55.450  17.980  1.00  0.00            
ATOM    385  H   GLY B  33      55.500  55.710  18.450  1.00  0.00            
ATOM    386  CA  GLY B  33      57.660  55.970  18.440  1.00  0.00            
ATOM    387  HA1 GLY B  33      57.550  57.020  18.700  1.00  0.00            
ATOM    388  HA2 GLY B  33      58.470  55.920  17.720  1.00  0.00            
ATOM    389  C   GLY B  33      58.200  55.160  19.640  1.00  0.00            
ATOM    390  O   GLY B  33      57.540  54.160  20.080  1.00  0.00            
ATOM    391  N   PRO B  34      59.300  55.550  20.260  1.00  0.00            
ATOM    392  CD  PRO B  34      60.070  56.730  19.890  1.00  0.00            
ATOM    393  HD1 PRO B  34      59.510  57.560  19.470  1.00  0.00            
ATOM    394  HD2 PRO B  34      60.760  56.540  19.070  1.00  0.00            
ATOM    395  CG  PRO B  34      60.860  57.090  21.120  1.00  0.00            
ATOM    396  HG1 PRO B  34      60.340  57.790  21.780  1.00  0.00            
ATOM    397  HG2 PRO B  34      61.850  57.430  20.820  1.00  0.00            
ATOM    398  CB  PRO B  34      60.990  55.760  21.850  1.00  0.00            
ATOM    399  HB1 PRO B  34      61.170  55.930  22.910  1.00  0.00            
ATOM    400  HB2 PRO B  34      61.850  55.180  21.510  1.00  0.00            
ATOM    401  CA  PRO B  34      59.750  55.000  21.500  1.00  0.00            
ATOM    402  HA  PRO B  34      60.090  53.980  21.330  1.00  0.00            
ATOM    403  C   PRO B  34      58.730  54.910  22.660  1.00  0.00            
ATOM    404  O   PRO B  34      57.910  55.810  22.810  1.00  0.00            
ATOM    405  N   PRO B  35      58.870  53.970  23.650  1.00  0.00            
ATOM    406  CD  PRO B  35      60.020  53.040  23.810  1.00  0.00            
ATOM    407  HD1 PRO B  35      60.930  53.580  23.560  1.00  0.00            
ATOM    408  HD2 PRO B  35      59.940  52.140  23.210  1.00  0.00            
ATOM    409  CG  PRO B  35      60.070  52.750  25.330  1.00  0.00            
ATOM    410  HG1 PRO B  35      60.610  53.550  25.850  1.00  0.00            
ATOM    411  HG2 PRO B  35      60.470  51.770  25.600  1.00  0.00            
ATOM    412  CB  PRO B  35      58.580  52.720  25.710  1.00  0.00            
ATOM    413  HB1 PRO B  35      58.270  52.880  26.750  1.00  0.00            
ATOM    414  HB2 PRO B  35      58.060  51.840  25.340  1.00  0.00            
ATOM    415  CA  PRO B  35      58.100  53.950  24.870  1.00  0.00            
ATOM    416  HA  PRO B  35      57.060  53.860  24.550  1.00  0.00            
ATOM    417  C   PRO B  35      58.130  55.240  25.710  1.00  0.00            
ATOM    418  O   PRO B  35      59.120  55.980  25.700  1.00  0.00            
ATOM    419  N   GLY B  36      57.170  55.600  26.550  1.00  0.00            
ATOM    420  H   GLY B  36      56.270  55.140  26.510  1.00  0.00            
ATOM    421  CA  GLY B  36      57.160  56.820  27.360  1.00  0.00            
ATOM    422  HA1 GLY B  36      56.150  56.940  27.750  1.00  0.00            
ATOM    423  HA2 GLY B  36      57.330  57.580  26.600  1.00  0.00            
ATOM    424  C   GLY B  36      58.180  56.820  28.570  1.00  0.00            
ATOM    425  O   GLY B  36      58.730  55.820  28.960  1.00  0.00            
ATOM    426  N   PRO B  37      58.350  57.970  29.220  1.00  0.00            
ATOM    427  CD  PRO B  37      57.840  59.270  28.870  1.00  0.00            
ATOM    428  HD1 PRO B  37      56.770  59.350  28.680  1.00  0.00            
ATOM    429  HD2 PRO B  37      58.400  59.820  28.120  1.00  0.00            
ATOM    430  CG  PRO B  37      58.010  60.100  30.150  1.00  0.00            
ATOM    431  HG1 PRO B  37      57.180  59.920  30.820  1.00  0.00            
ATOM    432  HG2 PRO B  37      58.040  61.180  30.030  1.00  0.00            
ATOM    433  CB  PRO B  37      59.280  59.520  30.780  1.00  0.00            
ATOM    434  HB1 PRO B  37      59.270  59.520  31.870  1.00  0.00            
ATOM    435  HB2 PRO B  37      60.250  59.810  30.390  1.00  0.00            
ATOM    436  CA  PRO B  37      59.130  58.020  30.440  1.00  0.00            
ATOM    437  HA  PRO B  37      60.140  57.700  30.190  1.00  0.00            
ATOM    438  C   PRO B  37      58.480  57.250  31.620  1.00  0.00            
ATOM    439  O   PRO B  37      57.300  57.110  31.660  1.00  0.00            
ATOM    440  N   PRO B  38      59.260  56.550  32.540  1.00  0.00            
ATOM    441  CD  PRO B  38      60.650  56.180  32.370  1.00  0.00            
ATOM    442  HD1 PRO B  38      61.320  56.920  32.810  1.00  0.00            
ATOM    443  HD2 PRO B  38      60.860  56.130  31.300  1.00  0.00            
ATOM    444  CG  PRO B  38      60.770  54.810  32.980  1.00  0.00            
ATOM    445  HG1 PRO B  38      61.810  54.730  33.310  1.00  0.00            
ATOM    446  HG2 PRO B  38      60.490  54.020  32.290  1.00  0.00            
ATOM    447  CB  PRO B  38      59.870  54.900  34.200  1.00  0.00            
ATOM    448  HB1 PRO B  38      60.330  55.440  35.030  1.00  0.00            
ATOM    449  HB2 PRO B  38      59.460  53.910  34.400  1.00  0.00            
ATOM    450  CA  PRO B  38      58.660  55.670  33.580  1.00  0.00            
ATOM    451  HA  PRO B  38      57.980  55.010  33.040  1.00  0.00            
ATOM    452  C   PRO B  38      57.920  56.600  34.610  1.00  0.00            
ATOM    453  O   PRO B  38      58.250  57.790  34.820  1.00  0.00            
ATOM    454  N   GLY B  39      56.970  55.990  35.270  1.00  0.00            
ATOM    455  H   GLY B  39      56.820  55.040  34.980  1.00  0.00            
ATOM    456  CA  GLY B  39      56.030  56.600  36.170  1.00  0.00            
ATOM    457  HA1 GLY B  39      55.280  55.820  36.280  1.00  0.00            
ATOM    458  HA2 GLY B  39      55.650  57.490  35.680  1.00  0.00            
ATOM    459  C   GLY B  39      56.670  57.000  37.550  1.00  0.00            
ATOM    460  O   GLY B  39      57.840  56.730  37.740  1.00  0.00            
ATOM    461  N   PRO B  40      55.930  57.640  38.470  1.00  0.00            
ATOM    462  CD  PRO B  40      54.610  58.180  38.220  1.00  0.00            
ATOM    463  HD1 PRO B  40      53.920  57.420  37.830  1.00  0.00            
ATOM    464  HD2 PRO B  40      54.770  58.910  37.430  1.00  0.00            
ATOM    465  CG  PRO B  40      54.190  58.910  39.540  1.00  0.00            
ATOM    466  HG1 PRO B  40      53.580  58.310  40.210  1.00  0.00            
ATOM    467  HG2 PRO B  40      53.610  59.810  39.380  1.00  0.00            
ATOM    468  CB  PRO B  40      55.520  59.180  40.140  1.00  0.00            
ATOM    469  HB1 PRO B  40      55.430  59.160  41.220  1.00  0.00            
ATOM    470  HB2 PRO B  40      55.760  60.220  39.880  1.00  0.00            
ATOM    471  CA  PRO B  40      56.580  58.200  39.660  1.00  0.00            
ATOM    472  HA  PRO B  40      57.480  58.720  39.340  1.00  0.00            
ATOM    473  C   PRO B  40      56.960  57.230  40.790  1.00  0.00            
ATOM    474  O   PRO B  40      56.320  56.160  40.970  1.00  0.00            
ATOM    475  N   PRO B  41      57.890  57.570  41.720  1.00  0.00            
ATOM    476  CD  PRO B  41      58.750  58.720  41.650  1.00  0.00            
ATOM    477  HD1 PRO B  41      58.200  59.590  42.010  1.00  0.00            
ATOM    478  HD2 PRO B  41      59.040  58.940  40.620  1.00  0.00            
ATOM    479  CG  PRO B  41      59.980  58.360  42.500  1.00  0.00            
ATOM    480  HG1 PRO B  41      60.420  59.250  42.960  1.00  0.00            
ATOM    481  HG2 PRO B  41      60.660  57.660  42.020  1.00  0.00            
ATOM    482  CB  PRO B  41      59.190  57.660  43.630  1.00  0.00            
ATOM    483  HB1 PRO B  41      58.820  58.500  44.220  1.00  0.00            
ATOM    484  HB2 PRO B  41      59.880  57.040  44.210  1.00  0.00            
ATOM    485  CA  PRO B  41      58.100  56.890  42.980  1.00  0.00            
ATOM    486  HA  PRO B  41      58.450  55.900  42.670  1.00  0.00            
ATOM    487  C   PRO B  41      56.900  56.830  43.940  1.00  0.00            
ATOM    488  O   PRO B  41      56.170  57.810  43.970  1.00  0.00            
ATOM    489  N   GLY B  42      56.700  55.750  44.600  1.00  0.00            
ATOM    490  H   GLY B  42      57.350  54.980  44.550  1.00  0.00            
ATOM    491  CA  GLY B  42      55.380  55.450  45.240  1.00  0.00            
ATOM    492  HA1 GLY B  42      55.300  54.400  45.540  1.00  0.00            
ATOM    493  HA2 GLY B  42      54.620  55.550  44.460  1.00  0.00            
ATOM    494  C   GLY B  42      55.060  56.320  46.480  1.00  0.00            
ATOM    495  O   GLY B  42      55.910  57.170  46.850  1.00  0.00            
ATOM    496  N   PRO B  43      53.820  56.260  47.050  1.00  0.00            
ATOM    497  CD  PRO B  43      52.630  55.560  46.680  1.00  0.00            
ATOM    498  HD1 PRO B  43      52.650  54.500  46.950  1.00  0.00            
ATOM    499  HD2 PRO B  43      52.380  55.540  45.620  1.00  0.00            
ATOM    500  CG  PRO B  43      51.470  56.300  47.370  1.00  0.00            
ATOM    501  HG1 PRO B  43      50.690  55.580  47.610  1.00  0.00            
ATOM    502  HG2 PRO B  43      51.100  57.120  46.760  1.00  0.00            
ATOM    503  CB  PRO B  43      52.100  56.800  48.650  1.00  0.00            
ATOM    504  HB1 PRO B  43      52.070  56.030  49.420  1.00  0.00            
ATOM    505  HB2 PRO B  43      51.660  57.720  49.040  1.00  0.00            
ATOM    506  CA  PRO B  43      53.590  57.070  48.270  1.00  0.00            
ATOM    507  HA  PRO B  43      53.760  58.140  48.130  1.00  0.00            
ATOM    508  C   PRO B  43      54.550  56.660  49.410  1.00  0.00            
ATOM    509  O   PRO B  43      54.840  55.460  49.520  1.00  0.00            
ATOM    510  N   PRO B  44      54.910  57.530  50.360  1.00  0.00            
ATOM    511  CD  PRO B  44      54.910  59.010  50.270  1.00  0.00            
ATOM    512  HD1 PRO B  44      53.910  59.350  49.980  1.00  0.00            
ATOM    513  HD2 PRO B  44      55.680  59.300  49.570  1.00  0.00            
ATOM    514  CG  PRO B  44      55.260  59.550  51.650  1.00  0.00            
ATOM    515  HG1 PRO B  44      54.400  59.720  52.290  1.00  0.00            
ATOM    516  HG2 PRO B  44      55.830  60.460  51.460  1.00  0.00            
ATOM    517  CB  PRO B  44      56.080  58.390  52.220  1.00  0.00            
ATOM    518  HB1 PRO B  44      56.180  58.490  53.300  1.00  0.00            
ATOM    519  HB2 PRO B  44      57.100  58.450  51.820  1.00  0.00            
ATOM    520  CA  PRO B  44      55.470  57.140  51.610  1.00  0.00            
ATOM    521  HA  PRO B  44      56.310  56.480  51.380  1.00  0.00            
ATOM    522  C   PRO B  44      54.540  56.440  52.500  1.00  0.00            
ATOM    523  O   PRO B  44      53.430  56.880  52.650  1.00  0.00            
ATOM    524  N   GLY B  45      55.030  55.360  53.110  1.00  0.00            
ATOM    525  H   GLY B  45      56.020  55.220  52.960  1.00  0.00            
ATOM    526  CA  GLY B  45      54.250  54.370  53.880  1.00  0.00            
ATOM    527  HA1 GLY B  45      54.910  53.600  54.300  1.00  0.00            
ATOM    528  HA2 GLY B  45      53.640  53.710  53.270  1.00  0.00            
ATOM    529  C   GLY B  45      53.490  54.990  55.110  1.00  0.00            
ATOM    530  O   GLY B  45      53.950  56.070  55.560  1.00  0.00            
ATOM    531  N   PRO B  46      52.480  54.370  55.730  1.00  0.00            
ATOM    532  CD  PRO B  46      51.870  53.130  55.240  1.00  0.00            
ATOM    533  HD1 PRO B  46      52.340  52.250  55.670  1.00  0.00            
ATOM    534  HD2 PRO B  46      51.900  52.980  54.160  1.00  0.00            
ATOM    535  CG  PRO B  46      50.390  53.090  55.690  1.00  0.00            
ATOM    536  HG1 PRO B  46      50.050  52.060  55.810  1.00  0.00            
ATOM    537  HG2 PRO B  46      49.710  53.710  55.110  1.00  0.00            
ATOM    538  CB  PRO B  46      50.460  53.870  57.010  1.00  0.00            
ATOM    539  HB1 PRO B  46      50.680  53.140  57.790  1.00  0.00            
ATOM    540  HB2 PRO B  46      49.540  54.420  57.210  1.00  0.00            
ATOM    541  CA  PRO B  46      51.640  54.910  56.850  1.00  0.00            
ATOM    542  HA  PRO B  46      51.130  55.810  56.530  1.00  0.00            
ATOM    543  C   PRO B  46      52.340  54.950  58.290  1.00  0.00            
ATOM    544  O   PRO B  46      53.350  54.210  58.500  1.00  0.00            
ATOM    545  N   PRO B  47      51.800  55.770  59.230  1.00  0.00            
ATOM    546  CD  PRO B  47      50.810  56.870  59.090  1.00  0.00            
ATOM    547  HD1 PRO B  47      49.860  56.340  59.090  1.00  0.00            
ATOM    548  HD2 PRO B  47      50.770  57.340  58.110  1.00  0.00            
ATOM    549  CG  PRO B  47      50.980  57.870  60.240  1.00  0.00            
ATOM    550  HG1 PRO B  47      50.090  58.440  60.510  1.00  0.00            
ATOM    551  HG2 PRO B  47      51.770  58.540  59.900  1.00  0.00            
ATOM    552  CB  PRO B  47      51.630  56.980  61.290  1.00  0.00            
ATOM    553  HB1 PRO B  47      50.860  56.600  61.950  1.00  0.00            
ATOM    554  HB2 PRO B  47      52.270  57.450  62.050  1.00  0.00            
ATOM    555  CA  PRO B  47      52.330  55.790  60.550  1.00  0.00            
ATOM    556  HA  PRO B  47      53.400  55.960  60.540  1.00  0.00            
ATOM    557  C   PRO B  47      52.190  54.440  61.190  1.00  0.00            
ATOM    558  O   PRO B  47      51.160  53.820  60.990  1.00  0.00            
ATOM    559  N   GLY B  48      53.230  53.940  61.920  1.00  0.00            
ATOM    560  H   GLY B  48      54.090  54.480  61.920  1.00  0.00            
ATOM    561  CA  GLY B  48      53.260  52.630  62.650  1.00  0.00            
ATOM    562  HA1 GLY B  48      54.230  52.400  63.070  1.00  0.00            
ATOM    563  HA2 GLY B  48      52.900  51.840  61.990  1.00  0.00            
ATOM    564  C   GLY B  48      52.230  52.610  63.880  1.00  0.00            
ATOM    565  O   GLY B  48      51.460  53.590  64.090  1.00  0.00            
ATOM    566  N   PRO B  49      52.040  51.420  64.410  1.00  0.00            
ATOM    567  CD  PRO B  49      52.710  50.100  64.010  1.00  0.00            
ATOM    568  HD1 PRO B  49      53.790  50.200  63.980  1.00  0.00            
ATOM    569  HD2 PRO B  49      52.240  49.820  63.070  1.00  0.00            
ATOM    570  CG  PRO B  49      52.420  49.120  65.180  1.00  0.00            
ATOM    571  HG1 PRO B  49      53.220  49.300  65.890  1.00  0.00            
ATOM    572  HG2 PRO B  49      52.320  48.070  64.890  1.00  0.00            
ATOM    573  CB  PRO B  49      51.030  49.730  65.570  1.00  0.00            
ATOM    574  HB1 PRO B  49      50.750  49.470  66.590  1.00  0.00            
ATOM    575  HB2 PRO B  49      50.390  49.170  64.890  1.00  0.00            
ATOM    576  CA  PRO B  49      50.990  51.170  65.380  1.00  0.00            
ATOM    577  HA  PRO B  49      50.040  51.480  64.930  1.00  0.00            
ATOM    578  C   PRO B  49      51.150  51.970  66.690  1.00  0.00            
ATOM    579  O   PRO B  49      52.260  52.160  67.150  1.00  0.00            
ATOM    580  N   PRO B  50      50.050  52.320  67.340  1.00  0.00            
ATOM    581  CD  PRO B  50      48.650  52.190  66.960  1.00  0.00            
ATOM    582  HD1 PRO B  50      48.340  51.140  67.050  1.00  0.00            
ATOM    583  HD2 PRO B  50      48.580  52.520  65.920  1.00  0.00            
ATOM    584  CG  PRO B  50      47.860  52.990  67.890  1.00  0.00            
ATOM    585  HG1 PRO B  50      46.830  52.660  68.060  1.00  0.00            
ATOM    586  HG2 PRO B  50      47.810  54.040  67.610  1.00  0.00            
ATOM    587  CB  PRO B  50      48.640  52.920  69.180  1.00  0.00            
ATOM    588  HB1 PRO B  50      48.540  51.930  69.620  1.00  0.00            
ATOM    589  HB2 PRO B  50      48.410  53.800  69.780  1.00  0.00            
ATOM    590  CA  PRO B  50      50.080  52.990  68.690  1.00  0.00            
ATOM    591  HA  PRO B  50      50.470  54.010  68.640  1.00  0.00            
ATOM    592  C   PRO B  50      50.990  52.230  69.690  1.00  0.00            
ATOM    593  O   PRO B  50      51.080  51.010  69.640  1.00  0.00            
ATOM    594  N   GLY B  51      51.600  53.010  70.560  1.00  0.00            
ATOM    595  H   GLY B  51      51.380  54.000  70.480  1.00  0.00            
ATOM    596  CA  GLY B  51      52.630  52.550  71.500  1.00  0.00            
ATOM    597  HA1 GLY B  51      52.910  53.370  72.150  1.00  0.00            
ATOM    598  HA2 GLY B  51      53.420  52.110  70.890  1.00  0.00            
ATOM    599  C   GLY B  51      52.080  51.430  72.420  1.00  0.00            
ATOM    600  O   GLY B  51      50.860  51.290  72.580  1.00  0.00            
ATOM    601  N   PRO B  52      53.000  50.760  73.080  1.00  0.00            
ATOM    602  CD  PRO B  52      54.460  50.750  72.910  1.00  0.00            
ATOM    603  HD1 PRO B  52      54.940  51.640  73.320  1.00  0.00            
ATOM    604  HD2 PRO B  52      54.670  50.550  71.860  1.00  0.00            
ATOM    605  CG  PRO B  52      54.990  49.570  73.750  1.00  0.00            
ATOM    606  HG1 PRO B  52      55.920  49.830  74.260  1.00  0.00            
ATOM    607  HG2 PRO B  52      55.040  48.640  73.190  1.00  0.00            
ATOM    608  CB  PRO B  52      53.990  49.400  74.830  1.00  0.00            
ATOM    609  HB1 PRO B  52      54.240  49.860  75.790  1.00  0.00            
ATOM    610  HB2 PRO B  52      53.990  48.320  74.990  1.00  0.00            
ATOM    611  CA  PRO B  52      52.670  49.950  74.280  1.00  0.00            
ATOM    612  HA  PRO B  52      52.060  49.090  74.030  1.00  0.00            
ATOM    613  C   PRO B  52      51.960  50.720  75.390  1.00  0.00            
ATOM    614  O   PRO B  52      52.480  51.810  75.690  1.00  0.00            
ATOM    615  N   PRO B  53      50.960  50.200  76.100  1.00  0.00            
ATOM    616  CD  PRO B  53      50.100  49.060  75.710  1.00  0.00            
ATOM    617  HD1 PRO B  53      50.730  48.190  75.910  1.00  0.00            
ATOM    618  HD2 PRO B  53      49.810  49.220  74.670  1.00  0.00            
ATOM    619  CG  PRO B  53      48.870  49.160  76.640  1.00  0.00            
ATOM    620  HG1 PRO B  53      48.440  48.160  76.670  1.00  0.00            
ATOM    621  HG2 PRO B  53      48.140  49.810  76.160  1.00  0.00            
ATOM    622  CB  PRO B  53      49.360  49.760  77.910  1.00  0.00            
ATOM    623  HB1 PRO B  53      49.820  49.070  78.610  1.00  0.00            
ATOM    624  HB2 PRO B  53      48.560  50.330  78.370  1.00  0.00            
ATOM    625  CA  PRO B  53      50.360  50.820  77.250  1.00  0.00            
ATOM    626  HA  PRO B  53      49.740  51.630  76.880  1.00  0.00            
ATOM    627  C   PRO B  53      51.320  51.350  78.260  1.00  0.00            
ATOM    628  O   PRO B  53      52.400  50.760  78.510  1.00  0.00            
ATOM    629  N   GLY B  54      51.080  52.470  78.970  1.00  0.00            
ATOM    630  H   GLY B  54      50.230  53.010  78.870  1.00  0.00            
ATOM    631  CA  GLY B  54      52.030  53.120  79.940  1.00  0.00            
ATOM    632  HA1 GLY B  54      51.630  54.060  80.330  1.00  0.00            
ATOM    633  HA2 GLY B  54      52.910  53.370  79.340  1.00  0.00            
ATOM    634  C   GLY B  54      52.470  52.190  81.070  1.00  0.00            
ATOM    635  O   GLY B  54      51.930  51.100  81.330  1.00  0.00            
ATOM    636  N   PRO B  55      53.520  52.580  81.900  1.00  0.00            
ATOM    637  CD  PRO B  55      54.210  53.870  81.740  1.00  0.00            
ATOM    638  HD1 PRO B  55      53.440  54.630  81.850  1.00  0.00            
ATOM    639  HD2 PRO B  55      54.600  53.880  80.730  1.00  0.00            
ATOM    640  CG  PRO B  55      55.230  53.930  82.860  1.00  0.00            
ATOM    641  HG1 PRO B  55      54.750  54.300  83.770  1.00  0.00            
ATOM    642  HG2 PRO B  55      56.070  54.460  82.420  1.00  0.00            
ATOM    643  CB  PRO B  55      55.500  52.350  83.080  1.00  0.00            
ATOM    644  HB1 PRO B  55      56.100  52.100  83.950  1.00  0.00            
ATOM    645  HB2 PRO B  55      55.990  51.910  82.210  1.00  0.00            
ATOM    646  CA  PRO B  55      54.060  51.840  82.970  1.00  0.00            
ATOM    647  HA  PRO B  55      54.160  50.790  82.670  1.00  0.00            
ATOM    648  C   PRO B  55      53.230  52.030  84.250  1.00  0.00            
ATOM    649  O   PRO B  55      52.200  52.800  84.320  1.00  0.00            
ATOM    650  N   PRO B  56      53.490  51.270  85.320  1.00  0.00            
ATOM    651  CD  PRO B  56      54.370  50.110  85.340  1.00  0.00            
ATOM    652  HD1 PRO B  56      55.370  50.460  85.610  1.00  0.00            
ATOM    653  HD2 PRO B  56      54.400  49.570  84.390  1.00  0.00            
ATOM    654  CG  PRO B  56      53.830  49.220  86.410  1.00  0.00            
ATOM    655  HG1 PRO B  56      54.630  48.540  86.700  1.00  0.00            
ATOM    656  HG2 PRO B  56      52.980  48.630  86.070  1.00  0.00            
ATOM    657  CB  PRO B  56      53.350  50.270  87.390  1.00  0.00            
ATOM    658  HB1 PRO B  56      54.180  50.620  88.000  1.00  0.00            
ATOM    659  HB2 PRO B  56      52.730  49.840  88.180  1.00  0.00            
ATOM    660  CA  PRO B  56      52.740  51.410  86.570  1.00  0.00            
ATOM    661  HA  PRO B  56      51.700  51.160  86.360  1.00  0.00            
ATOM    662  C   PRO B  56      52.920  52.730  87.360  1.00  0.00            
ATOM    663  O   PRO B  56      53.990  53.360  87.380  1.00  0.00            
ATOM    664  N   GLY B  57      51.810  52.960  88.000  1.00  0.00            
ATOM    665  H   GLY B  57      50.980  52.420  87.770  1.00  0.00            
ATOM    666  CA  GLY B  57      51.630  53.960  89.060  1.00  0.00            
ATOM    667  HA1 GLY B  57      50.580  53.990  89.350  1.00  0.00            
ATOM    668  HA2 GLY B  57      51.760  54.920  88.560  1.00  0.00            
ATOM    669  C   GLY B  57      52.480  53.750  90.340  1.00  0.00            
ATOM    670  O   GLY B  57      53.220  52.820  90.460  1.00  0.00            
ATOM    671  N   PRO B  58      52.370  54.730  91.300  1.00  0.00            
ATOM    672  CD  PRO B  58      51.670  56.030  91.240  1.00  0.00            
ATOM    673  HD1 PRO B  58      50.600  55.870  91.100  1.00  0.00            
ATOM    674  HD2 PRO B  58      52.080  56.580  90.400  1.00  0.00            
ATOM    675  CG  PRO B  58      52.030  56.910  92.460  1.00  0.00            
ATOM    676  HG1 PRO B  58      51.210  57.140  93.130  1.00  0.00            
ATOM    677  HG2 PRO B  58      52.320  57.880  92.050  1.00  0.00            
ATOM    678  CB  PRO B  58      53.200  56.040  93.090  1.00  0.00            
ATOM    679  HB1 PRO B  58      53.050  55.970  94.160  1.00  0.00            
ATOM    680  HB2 PRO B  58      54.160  56.520  92.920  1.00  0.00            
ATOM    681  CA  PRO B  58      53.120  54.630  92.550  1.00  0.00            
ATOM    682  HA  PRO B  58      54.140  54.370  92.260  1.00  0.00            
ATOM    683  C   PRO B  58      52.470  53.520  93.520  1.00  0.00            
ATOM    684  O   PRO B  58      51.290  53.230  93.460  1.00  0.00            
ATOM    685  N   PRO B  59      53.260  52.960  94.450  1.00  0.00            
ATOM    686  CD  PRO B  59      54.680  53.240  94.570  1.00  0.00            
ATOM    687  HD1 PRO B  59      54.790  54.110  95.220  1.00  0.00            
ATOM    688  HD2 PRO B  59      55.120  53.490  93.610  1.00  0.00            
ATOM    689  CG  PRO B  59      55.250  51.990  95.230  1.00  0.00            
ATOM    690  HG1 PRO B  59      56.040  52.170  95.950  1.00  0.00            
ATOM    691  HG2 PRO B  59      55.440  51.250  94.450  1.00  0.00            
ATOM    692  CB  PRO B  59      54.160  51.490  96.150  1.00  0.00            
ATOM    693  HB1 PRO B  59      54.070  52.180  96.990  1.00  0.00            
ATOM    694  HB2 PRO B  59      54.230  50.430  96.400  1.00  0.00            
ATOM    695  CA  PRO B  59      52.950  51.730  95.260  1.00  0.00            
ATOM    696  HA  PRO B  59      52.910  50.930  94.520  1.00  0.00            
ATOM    697  C   PRO B  59      51.620  51.640  96.080  1.00  0.00            
ATOM    698  O   PRO B  59      51.090  52.670  96.470  1.00  0.00            
ATOM    699  N   GLY B  60      51.140  50.420  96.360  1.00  0.00            
ATOM    700  H   GLY B  60      51.690  49.660  95.980  1.00  0.00            
ATOM    701  CA  GLY B  60      49.920  50.120  97.140  1.00  0.00            
ATOM    702  HA1 GLY B  60      49.300  49.350  96.690  1.00  0.00            
ATOM    703  HA2 GLY B  60      49.290  51.010  97.200  1.00  0.00            
ATOM    704  C   GLY B  60      50.180  49.760  98.550  1.00  0.00            
ATOM    705  OC1 GLY B  60      50.470  48.600  98.960  1.00  0.00            
ATOM    706  OC2 GLY B  60      50.040  50.680  99.380  1.00  0.00            
ATOM    707  N   PRO C  61      52.790  58.020  14.900  1.00  0.00            
ATOM    708  H1  PRO C  61      53.690  57.560  14.950  1.00  0.00            
ATOM    709  H2  PRO C  61      53.050  58.970  14.640  1.00  0.00            
ATOM    710  CD  PRO C  61      51.870  57.270  13.950  1.00  0.00            
ATOM    711  HD1 PRO C  61      52.340  56.280  13.950  1.00  0.00            
ATOM    712  HD2 PRO C  61      51.870  57.590  12.910  1.00  0.00            
ATOM    713  CG  PRO C  61      50.470  57.240  14.680  1.00  0.00            
ATOM    714  HG1 PRO C  61      49.870  56.420  14.300  1.00  0.00            
ATOM    715  HG2 PRO C  61      49.990  58.210  14.580  1.00  0.00            
ATOM    716  CB  PRO C  61      51.010  57.100  16.170  1.00  0.00            
ATOM    717  HB1 PRO C  61      51.480  56.140  16.370  1.00  0.00            
ATOM    718  HB2 PRO C  61      50.240  57.290  16.920  1.00  0.00            
ATOM    719  CA  PRO C  61      52.100  58.210  16.230  1.00  0.00            
ATOM    720  HA  PRO C  61      51.690  59.210  16.160  1.00  0.00            
ATOM    721  C   PRO C  61      53.030  58.130  17.410  1.00  0.00            
ATOM    722  O   PRO C  61      54.020  57.470  17.230  1.00  0.00            
ATOM    723  N   PRO C  62      52.640  58.550  18.600  1.00  0.00            
ATOM    724  CD  PRO C  62      51.380  59.230  18.970  1.00  0.00            
ATOM    725  HD1 PRO C  62      50.510  58.680  18.600  1.00  0.00            
ATOM    726  HD2 PRO C  62      51.290  60.110  18.340  1.00  0.00            
ATOM    727  CG  PRO C  62      51.320  59.490  20.500  1.00  0.00            
ATOM    728  HG1 PRO C  62      50.520  58.870  20.910  1.00  0.00            
ATOM    729  HG2 PRO C  62      51.130  60.560  20.620  1.00  0.00            
ATOM    730  CB  PRO C  62      52.650  58.990  20.960  1.00  0.00            
ATOM    731  HB1 PRO C  62      52.610  58.250  21.760  1.00  0.00            
ATOM    732  HB2 PRO C  62      53.240  59.760  21.460  1.00  0.00            
ATOM    733  CA  PRO C  62      53.380  58.330  19.780  1.00  0.00            
ATOM    734  HA  PRO C  62      54.350  58.820  19.710  1.00  0.00            
ATOM    735  C   PRO C  62      53.670  56.860  20.010  1.00  0.00            
ATOM    736  O   PRO C  62      52.930  55.980  19.630  1.00  0.00            
ATOM    737  N   GLY C  63      54.810  56.640  20.700  1.00  0.00            
ATOM    738  H   GLY C  63      55.470  57.400  20.780  1.00  0.00            
ATOM    739  CA  GLY C  63      55.070  55.290  21.270  1.00  0.00            
ATOM    740  HA1 GLY C  63      56.050  55.460  21.700  1.00  0.00            
ATOM    741  HA2 GLY C  63      55.010  54.540  20.480  1.00  0.00            
ATOM    742  C   GLY C  63      54.140  54.800  22.450  1.00  0.00            
ATOM    743  O   GLY C  63      53.220  55.510  22.800  1.00  0.00            
ATOM    744  N   PRO C  64      54.400  53.640  23.030  1.00  0.00            
ATOM    745  CD  PRO C  64      55.390  52.730  22.560  1.00  0.00            
ATOM    746  HD1 PRO C  64      56.370  52.960  22.960  1.00  0.00            
ATOM    747  HD2 PRO C  64      55.620  52.880  21.500  1.00  0.00            
ATOM    748  CG  PRO C  64      54.860  51.350  22.910  1.00  0.00            
ATOM    749  HG1 PRO C  64      55.710  50.730  23.180  1.00  0.00            
ATOM    750  HG2 PRO C  64      54.220  50.930  22.130  1.00  0.00            
ATOM    751  CB  PRO C  64      54.120  51.530  24.180  1.00  0.00            
ATOM    752  HB1 PRO C  64      54.840  51.380  24.990  1.00  0.00            
ATOM    753  HB2 PRO C  64      53.300  50.840  24.340  1.00  0.00            
ATOM    754  CA  PRO C  64      53.670  53.020  24.050  1.00  0.00            
ATOM    755  HA  PRO C  64      52.630  53.070  23.730  1.00  0.00            
ATOM    756  C   PRO C  64      53.840  53.660  25.430  1.00  0.00            
ATOM    757  O   PRO C  64      54.630  54.540  25.590  1.00  0.00            
ATOM    758  N   PRO C  65      53.040  53.310  26.440  1.00  0.00            
ATOM    759  CD  PRO C  65      51.840  52.450  26.380  1.00  0.00            
ATOM    760  HD1 PRO C  65      52.000  51.390  26.580  1.00  0.00            
ATOM    761  HD2 PRO C  65      51.370  52.500  25.390  1.00  0.00            
ATOM    762  CG  PRO C  65      50.750  53.120  27.230  1.00  0.00            
ATOM    763  HG1 PRO C  65      50.100  52.350  27.640  1.00  0.00            
ATOM    764  HG2 PRO C  65      50.270  54.010  26.810  1.00  0.00            
ATOM    765  CB  PRO C  65      51.660  53.570  28.390  1.00  0.00            
ATOM    766  HB1 PRO C  65      51.760  52.740  29.090  1.00  0.00            
ATOM    767  HB2 PRO C  65      51.170  54.390  28.930  1.00  0.00            
ATOM    768  CA  PRO C  65      53.030  54.030  27.770  1.00  0.00            
ATOM    769  HA  PRO C  65      52.950  55.100  27.620  1.00  0.00            
ATOM    770  C   PRO C  65      54.190  53.580  28.650  1.00  0.00            
ATOM    771  O   PRO C  65      54.740  52.450  28.490  1.00  0.00            
ATOM    772  N   GLY C  66      54.580  54.320  29.630  1.00  0.00            
ATOM    773  H   GLY C  66      54.190  55.250  29.620  1.00  0.00            
ATOM    774  CA  GLY C  66      55.820  54.100  30.370  1.00  0.00            
ATOM    775  HA1 GLY C  66      56.010  54.990  30.970  1.00  0.00            
ATOM    776  HA2 GLY C  66      56.660  53.960  29.690  1.00  0.00            
ATOM    777  C   GLY C  66      55.810  52.820  31.240  1.00  0.00            
ATOM    778  O   GLY C  66      54.750  52.270  31.630  1.00  0.00            
ATOM    779  N   PRO C  67      57.030  52.390  31.650  1.00  0.00            
ATOM    780  CD  PRO C  67      58.240  52.600  30.960  1.00  0.00            
ATOM    781  HD1 PRO C  67      58.670  53.570  31.220  1.00  0.00            
ATOM    782  HD2 PRO C  67      58.060  52.600  29.880  1.00  0.00            
ATOM    783  CG  PRO C  67      59.160  51.430  31.220  1.00  0.00            
ATOM    784  HG1 PRO C  67      60.190  51.770  31.080  1.00  0.00            
ATOM    785  HG2 PRO C  67      58.920  50.630  30.520  1.00  0.00            
ATOM    786  CB  PRO C  67      58.780  51.100  32.660  1.00  0.00            
ATOM    787  HB1 PRO C  67      59.420  51.680  33.320  1.00  0.00            
ATOM    788  HB2 PRO C  67      58.910  50.070  33.000  1.00  0.00            
ATOM    789  CA  PRO C  67      57.270  51.390  32.660  1.00  0.00            
ATOM    790  HA  PRO C  67      56.730  50.490  32.370  1.00  0.00            
ATOM    791  C   PRO C  67      56.730  51.770  34.050  1.00  0.00            
ATOM    792  O   PRO C  67      56.640  52.980  34.290  1.00  0.00            
ATOM    793  N   PRO C  68      56.490  50.850  34.990  1.00  0.00            
ATOM    794  CD  PRO C  68      56.480  49.460  34.840  1.00  0.00            
ATOM    795  HD1 PRO C  68      57.420  49.110  34.410  1.00  0.00            
ATOM    796  HD2 PRO C  68      55.590  49.160  34.280  1.00  0.00            
ATOM    797  CG  PRO C  68      56.310  49.000  36.290  1.00  0.00            
ATOM    798  HG1 PRO C  68      57.270  48.920  36.790  1.00  0.00            
ATOM    799  HG2 PRO C  68      55.790  48.050  36.320  1.00  0.00            
ATOM    800  CB  PRO C  68      55.520  50.050  37.070  1.00  0.00            
ATOM    801  HB1 PRO C  68      55.800  50.020  38.120  1.00  0.00            
ATOM    802  HB2 PRO C  68      54.470  49.880  36.840  1.00  0.00            
ATOM    803  CA  PRO C  68      56.070  51.280  36.350  1.00  0.00            
ATOM    804  HA  PRO C  68      55.230  51.960  36.220  1.00  0.00            
ATOM    805  C   PRO C  68      57.110  52.100  37.160  1.00  0.00            
ATOM    806  O   PRO C  68      58.320  51.700  37.000  1.00  0.00            
ATOM    807  N   GLY C  69      56.830  53.000  38.110  1.00  0.00            
ATOM    808  H   GLY C  69      55.910  53.400  38.080  1.00  0.00            
ATOM    809  CA  GLY C  69      57.780  53.550  39.030  1.00  0.00            
ATOM    810  HA1 GLY C  69      57.500  54.540  39.400  1.00  0.00            
ATOM    811  HA2 GLY C  69      58.660  53.820  38.460  1.00  0.00            
ATOM    812  C   GLY C  69      58.290  52.590  40.140  1.00  0.00            
ATOM    813  O   GLY C  69      58.080  51.380  40.160  1.00  0.00            
ATOM    814  N   PRO C  70      59.200  53.150  40.950  1.00  0.00            
ATOM    815  CD  PRO C  70      60.020  54.360  40.590  1.00  0.00            
ATOM    816  HD1 PRO C  70      59.410  55.250  40.420  1.00  0.00            
ATOM    817  HD2 PRO C  70      60.540  54.180  39.650  1.00  0.00            
ATOM    818  CG  PRO C  70      60.970  54.440  41.780  1.00  0.00            
ATOM    819  HG1 PRO C  70      60.700  55.170  42.540  1.00  0.00            
ATOM    820  HG2 PRO C  70      61.970  54.720  41.460  1.00  0.00            
ATOM    821  CB  PRO C  70      61.140  52.970  42.310  1.00  0.00            
ATOM    822  HB1 PRO C  70      61.510  53.020  43.340  1.00  0.00            
ATOM    823  HB2 PRO C  70      61.860  52.410  41.720  1.00  0.00            
ATOM    824  CA  PRO C  70      59.710  52.460  42.110  1.00  0.00            
ATOM    825  HA  PRO C  70      59.900  51.430  41.810  1.00  0.00            
ATOM    826  C   PRO C  70      58.860  52.670  43.440  1.00  0.00            
ATOM    827  O   PRO C  70      58.190  53.630  43.580  1.00  0.00            
ATOM    828  N   PRO C  71      58.850  51.660  44.340  1.00  0.00            
ATOM    829  CD  PRO C  71      59.610  50.430  44.110  1.00  0.00            
ATOM    830  HD1 PRO C  71      60.620  50.680  44.440  1.00  0.00            
ATOM    831  HD2 PRO C  71      59.610  49.870  43.180  1.00  0.00            
ATOM    832  CG  PRO C  71      59.070  49.540  45.240  1.00  0.00            
ATOM    833  HG1 PRO C  71      59.700  48.700  45.560  1.00  0.00            
ATOM    834  HG2 PRO C  71      58.180  49.070  44.830  1.00  0.00            
ATOM    835  CB  PRO C  71      58.880  50.550  46.380  1.00  0.00            
ATOM    836  HB1 PRO C  71      59.840  50.750  46.850  1.00  0.00            
ATOM    837  HB2 PRO C  71      58.120  50.210  47.090  1.00  0.00            
ATOM    838  CA  PRO C  71      58.320  51.790  45.700  1.00  0.00            
ATOM    839  HA  PRO C  71      57.260  51.590  45.640  1.00  0.00            
ATOM    840  C   PRO C  71      58.700  53.060  46.510  1.00  0.00            
ATOM    841  O   PRO C  71      59.740  53.690  46.290  1.00  0.00            
ATOM    842  N   GLY C  72      57.830  53.330  47.440  1.00  0.00            
ATOM    843  H   GLY C  72      57.000  52.750  47.450  1.00  0.00            
ATOM    844  CA  GLY C  72      57.990  54.380  48.410  1.00  0.00            
ATOM    845  HA1 GLY C  72      56.960  54.570  48.720  1.00  0.00            
ATOM    846  HA2 GLY C  72      58.480  55.250  47.990  1.00  0.00            
ATOM    847  C   GLY C  72      58.860  53.980  49.610  1.00  0.00            
ATOM    848  O   GLY C  72      59.000  52.840  49.940  1.00  0.00            
ATOM    849  N   PRO C  73      59.400  54.970  50.290  1.00  0.00            
ATOM    850  CD  PRO C  73      59.110  56.380  50.170  1.00  0.00            
ATOM    851  HD1 PRO C  73      58.040  56.580  50.260  1.00  0.00            
ATOM    852  HD2 PRO C  73      59.500  56.840  49.260  1.00  0.00            
ATOM    853  CG  PRO C  73      59.790  57.100  51.370  1.00  0.00            
ATOM    854  HG1 PRO C  73      59.220  57.170  52.290  1.00  0.00            
ATOM    855  HG2 PRO C  73      60.290  58.010  51.030  1.00  0.00            
ATOM    856  CB  PRO C  73      60.860  56.070  51.690  1.00  0.00            
ATOM    857  HB1 PRO C  73      61.260  56.240  52.700  1.00  0.00            
ATOM    858  HB2 PRO C  73      61.710  56.270  51.030  1.00  0.00            
ATOM    859  CA  PRO C  73      60.180  54.800  51.470  1.00  0.00            
ATOM    860  HA  PRO C  73      60.760  53.890  51.310  1.00  0.00            
ATOM    861  C   PRO C  73      59.180  54.430  52.630  1.00  0.00            
ATOM    862  O   PRO C  73      58.020  54.750  52.580  1.00  0.00            
ATOM    863  N   PRO C  74      59.610  53.770  53.710  1.00  0.00            
ATOM    864  CD  PRO C  74      61.040  53.400  54.110  1.00  0.00            
ATOM    865  HD1 PRO C  74      61.790  54.180  53.990  1.00  0.00            
ATOM    866  HD2 PRO C  74      61.360  52.550  53.500  1.00  0.00            
ATOM    867  CG  PRO C  74      61.030  52.980  55.560  1.00  0.00            
ATOM    868  HG1 PRO C  74      61.070  53.780  56.290  1.00  0.00            
ATOM    869  HG2 PRO C  74      61.750  52.200  55.840  1.00  0.00            
ATOM    870  CB  PRO C  74      59.620  52.380  55.680  1.00  0.00            
ATOM    871  HB1 PRO C  74      59.220  52.250  56.690  1.00  0.00            
ATOM    872  HB2 PRO C  74      59.750  51.390  55.240  1.00  0.00            
ATOM    873  CA  PRO C  74      58.720  53.390  54.790  1.00  0.00            
ATOM    874  HA  PRO C  74      57.810  52.870  54.470  1.00  0.00            
ATOM    875  C   PRO C  74      58.310  54.640  55.660  1.00  0.00            
ATOM    876  O   PRO C  74      58.820  55.780  55.600  1.00  0.00            
ATOM    877  N   GLY C  75      57.250  54.480  56.340  1.00  0.00            
ATOM    878  H   GLY C  75      56.750  53.610  56.190  1.00  0.00            
ATOM    879  CA  GLY C  75      56.440  55.510  57.060  1.00  0.00            
ATOM    880  HA1 GLY C  75      55.440  55.180  57.350  1.00  0.00            
ATOM    881  HA2 GLY C  75      56.340  56.320  56.340  1.00  0.00            
ATOM    882  C   GLY C  75      57.010  55.970  58.440  1.00  0.00            
ATOM    883  O   GLY C  75      57.950  55.260  58.870  1.00  0.00            
ATOM    884  N   PRO C  76      56.610  57.140  59.030  1.00  0.00            
ATOM    885  CD  PRO C  76      55.420  57.810  58.630  1.00  0.00            
ATOM    886  HD1 PRO C  76      54.650  57.050  58.500  1.00  0.00            
ATOM    887  HD2 PRO C  76      55.570  58.300  57.670  1.00  0.00            
ATOM    888  CG  PRO C  76      55.010  58.710  59.780  1.00  0.00            
ATOM    889  HG1 PRO C  76      54.400  58.190  60.520  1.00  0.00            
ATOM    890  HG2 PRO C  76      54.570  59.630  59.390  1.00  0.00            
ATOM    891  CB  PRO C  76      56.390  59.060  60.310  1.00  0.00            
ATOM    892  HB1 PRO C  76      56.220  59.590  61.240  1.00  0.00            
ATOM    893  HB2 PRO C  76      56.840  59.800  59.640  1.00  0.00            
ATOM    894  CA  PRO C  76      57.120  57.690  60.330  1.00  0.00            
ATOM    895  HA  PRO C  76      58.210  57.730  60.320  1.00  0.00            
ATOM    896  C   PRO C  76      56.600  56.880  61.620  1.00  0.00            
ATOM    897  O   PRO C  76      55.670  56.000  61.600  1.00  0.00            
ATOM    898  N   PRO C  77      57.050  57.300  62.870  1.00  0.00            
ATOM    899  CD  PRO C  77      58.170  58.110  63.100  1.00  0.00            
ATOM    900  HD1 PRO C  77      57.810  59.110  63.350  1.00  0.00            
ATOM    901  HD2 PRO C  77      58.950  58.190  62.340  1.00  0.00            
ATOM    902  CG  PRO C  77      58.930  57.390  64.260  1.00  0.00            
ATOM    903  HG1 PRO C  77      59.630  58.060  64.770  1.00  0.00            
ATOM    904  HG2 PRO C  77      59.360  56.500  63.800  1.00  0.00            
ATOM    905  CB  PRO C  77      57.820  56.790  65.170  1.00  0.00            
ATOM    906  HB1 PRO C  77      57.520  57.450  65.990  1.00  0.00            
ATOM    907  HB2 PRO C  77      58.080  55.790  65.510  1.00  0.00            
ATOM    908  CA  PRO C  77      56.660  56.630  64.150  1.00  0.00            
ATOM    909  HA  PRO C  77      56.720  55.550  63.980  1.00  0.00            
ATOM    910  C   PRO C  77      55.250  56.970  64.710  1.00  0.00            
ATOM    911  O   PRO C  77      54.730  58.060  64.420  1.00  0.00            
ATOM    912  N   GLY C  78      54.650  55.970  65.400  1.00  0.00            
ATOM    913  H   GLY C  78      55.160  55.100  65.520  1.00  0.00            
ATOM    914  CA  GLY C  78      53.240  55.790  65.820  1.00  0.00            
ATOM    915  HA1 GLY C  78      53.130  54.790  66.260  1.00  0.00            
ATOM    916  HA2 GLY C  78      52.530  55.860  64.990  1.00  0.00            
ATOM    917  C   GLY C  78      52.730  56.920  66.840  1.00  0.00            
ATOM    918  O   GLY C  78      53.480  57.720  67.450  1.00  0.00            
ATOM    919  N   PRO C  79      51.410  56.890  67.190  1.00  0.00            
ATOM    920  CD  PRO C  79      50.380  55.990  66.620  1.00  0.00            
ATOM    921  HD1 PRO C  79      50.640  54.930  66.580  1.00  0.00            
ATOM    922  HD2 PRO C  79      50.220  56.250  65.580  1.00  0.00            
ATOM    923  CG  PRO C  79      49.170  56.280  67.400  1.00  0.00            
ATOM    924  HG1 PRO C  79      49.150  55.760  68.350  1.00  0.00            
ATOM    925  HG2 PRO C  79      48.240  56.270  66.840  1.00  0.00            
ATOM    926  CB  PRO C  79      49.390  57.710  67.870  1.00  0.00            
ATOM    927  HB1 PRO C  79      48.740  57.950  68.720  1.00  0.00            
ATOM    928  HB2 PRO C  79      49.220  58.430  67.070  1.00  0.00            
ATOM    929  CA  PRO C  79      50.880  57.750  68.260  1.00  0.00            
ATOM    930  HA  PRO C  79      51.190  58.790  68.200  1.00  0.00            
ATOM    931  C   PRO C  79      51.210  57.180  69.670  1.00  0.00            
ATOM    932  O   PRO C  79      51.580  56.030  69.710  1.00  0.00            
ATOM    933  N   PRO C  80      51.150  57.930  70.800  1.00  0.00            
ATOM    934  CD  PRO C  80      50.720  59.330  70.830  1.00  0.00            
ATOM    935  HD1 PRO C  80      49.810  59.580  70.290  1.00  0.00            
ATOM    936  HD2 PRO C  80      51.480  60.020  70.480  1.00  0.00            
ATOM    937  CG  PRO C  80      50.410  59.650  72.240  1.00  0.00            
ATOM    938  HG1 PRO C  80      49.380  59.360  72.440  1.00  0.00            
ATOM    939  HG2 PRO C  80      50.460  60.690  72.580  1.00  0.00            
ATOM    940  CB  PRO C  80      51.420  58.760  72.980  1.00  0.00            
ATOM    941  HB1 PRO C  80      51.080  58.520  73.990  1.00  0.00            
ATOM    942  HB2 PRO C  80      52.350  59.310  73.120  1.00  0.00            
ATOM    943  CA  PRO C  80      51.480  57.530  72.120  1.00  0.00            
ATOM    944  HA  PRO C  80      52.510  57.170  72.090  1.00  0.00            
ATOM    945  C   PRO C  80      50.520  56.480  72.700  1.00  0.00            
ATOM    946  O   PRO C  80      49.320  56.530  72.380  1.00  0.00            
ATOM    947  N   GLY C  81      50.960  55.590  73.560  1.00  0.00            
ATOM    948  H   GLY C  81      51.880  55.780  73.930  1.00  0.00            
ATOM    949  CA  GLY C  81      50.170  54.480  74.150  1.00  0.00            
ATOM    950  HA1 GLY C  81      50.820  53.830  74.730  1.00  0.00            
ATOM    951  HA2 GLY C  81      49.810  53.860  73.330  1.00  0.00            
ATOM    952  C   GLY C  81      48.960  54.900  75.030  1.00  0.00            
ATOM    953  O   GLY C  81      48.800  56.100  75.410  1.00  0.00            
ATOM    954  N   PRO C  82      48.060  53.890  75.280  1.00  0.00            
ATOM    955  CD  PRO C  82      47.710  52.750  74.430  1.00  0.00            
ATOM    956  HD1 PRO C  82      48.230  51.890  74.830  1.00  0.00            
ATOM    957  HD2 PRO C  82      47.880  52.870  73.360  1.00  0.00            
ATOM    958  CG  PRO C  82      46.170  52.610  74.660  1.00  0.00            
ATOM    959  HG1 PRO C  82      45.890  51.560  74.510  1.00  0.00            
ATOM    960  HG2 PRO C  82      45.590  53.250  73.990  1.00  0.00            
ATOM    961  CB  PRO C  82      46.080  52.900  76.180  1.00  0.00            
ATOM    962  HB1 PRO C  82      46.500  52.050  76.710  1.00  0.00            
ATOM    963  HB2 PRO C  82      45.070  53.090  76.540  1.00  0.00            
ATOM    964  CA  PRO C  82      47.030  54.080  76.300  1.00  0.00            
ATOM    965  HA  PRO C  82      46.480  54.970  75.990  1.00  0.00            
ATOM    966  C   PRO C  82      47.570  54.240  77.700  1.00  0.00            
ATOM    967  O   PRO C  82      48.830  53.990  77.940  1.00  0.00            
ATOM    968  N   PRO C  83      46.850  54.650  78.740  1.00  0.00            
ATOM    969  CD  PRO C  83      45.460  55.150  78.680  1.00  0.00            
ATOM    970  HD1 PRO C  83      44.730  54.440  78.290  1.00  0.00            
ATOM    971  HD2 PRO C  83      45.310  56.100  78.160  1.00  0.00            
ATOM    972  CG  PRO C  83      45.050  55.290  80.180  1.00  0.00            
ATOM    973  HG1 PRO C  83      44.630  54.320  80.450  1.00  0.00            
ATOM    974  HG2 PRO C  83      44.430  56.140  80.450  1.00  0.00            
ATOM    975  CB  PRO C  83      46.350  55.640  80.890  1.00  0.00            
ATOM    976  HB1 PRO C  83      46.270  55.430  81.960  1.00  0.00            
ATOM    977  HB2 PRO C  83      46.550  56.700  80.750  1.00  0.00            
ATOM    978  CA  PRO C  83      47.420  54.830  80.090  1.00  0.00            
ATOM    979  HA  PRO C  83      48.370  55.380  80.070  1.00  0.00            
ATOM    980  C   PRO C  83      47.730  53.500  80.830  1.00  0.00            
ATOM    981  O   PRO C  83      47.180  52.420  80.520  1.00  0.00            
ATOM    982  N   GLY C  84      48.630  53.580  81.800  1.00  0.00            
ATOM    983  H   GLY C  84      49.040  54.500  81.850  1.00  0.00            
ATOM    984  CA  GLY C  84      49.230  52.380  82.380  1.00  0.00            
ATOM    985  HA1 GLY C  84      50.260  52.550  82.700  1.00  0.00            
ATOM    986  HA2 GLY C  84      49.200  51.620  81.590  1.00  0.00            
ATOM    987  C   GLY C  84      48.530  51.790  83.630  1.00  0.00            
ATOM    988  O   GLY C  84      47.470  52.300  84.040  1.00  0.00            
ATOM    989  N   PRO C  85      49.050  50.630  84.050  1.00  0.00            
ATOM    990  CD  PRO C  85      50.170  49.860  83.520  1.00  0.00            
ATOM    991  HD1 PRO C  85      51.040  50.510  83.580  1.00  0.00            
ATOM    992  HD2 PRO C  85      49.900  49.600  82.490  1.00  0.00            
ATOM    993  CG  PRO C  85      50.300  48.640  84.480  1.00  0.00            
ATOM    994  HG1 PRO C  85      50.910  48.970  85.310  1.00  0.00            
ATOM    995  HG2 PRO C  85      50.840  47.810  84.010  1.00  0.00            
ATOM    996  CB  PRO C  85      48.890  48.360  84.990  1.00  0.00            
ATOM    997  HB1 PRO C  85      48.930  47.960  86.000  1.00  0.00            
ATOM    998  HB2 PRO C  85      48.340  47.700  84.320  1.00  0.00            
ATOM    999  CA  PRO C  85      48.310  49.780  84.980  1.00  0.00            
ATOM   1000  HA  PRO C  85      47.300  49.760  84.590  1.00  0.00            
ATOM   1001  C   PRO C  85      48.250  50.370  86.450  1.00  0.00            
ATOM   1002  O   PRO C  85      49.180  51.020  86.980  1.00  0.00            
ATOM   1003  N   PRO C  86      47.130  50.150  87.180  1.00  0.00            
ATOM   1004  CD  PRO C  86      45.990  49.410  86.740  1.00  0.00            
ATOM   1005  HD1 PRO C  86      46.370  48.400  86.580  1.00  0.00            
ATOM   1006  HD2 PRO C  86      45.470  49.830  85.880  1.00  0.00            
ATOM   1007  CG  PRO C  86      44.940  49.520  87.740  1.00  0.00            
ATOM   1008  HG1 PRO C  86      44.250  48.690  87.850  1.00  0.00            
ATOM   1009  HG2 PRO C  86      44.360  50.440  87.660  1.00  0.00            
ATOM   1010  CB  PRO C  86      45.730  49.680  89.050  1.00  0.00            
ATOM   1011  HB1 PRO C  86      45.800  48.680  89.480  1.00  0.00            
ATOM   1012  HB2 PRO C  86      45.250  50.320  89.790  1.00  0.00            
ATOM   1013  CA  PRO C  86      47.000  50.360  88.630  1.00  0.00            
ATOM   1014  HA  PRO C  86      46.990  51.420  88.870  1.00  0.00            
ATOM   1015  C   PRO C  86      48.240  49.850  89.420  1.00  0.00            
ATOM   1016  O   PRO C  86      48.680  48.720  89.130  1.00  0.00            
ATOM   1017  N   GLY C  87      48.870  50.720  90.260  1.00  0.00            
ATOM   1018  H   GLY C  87      48.470  51.640  90.220  1.00  0.00            
ATOM   1019  CA  GLY C  87      50.260  50.510  90.930  1.00  0.00            
ATOM   1020  HA1 GLY C  87      50.580  51.340  91.570  1.00  0.00            
ATOM   1021  HA2 GLY C  87      50.980  50.390  90.120  1.00  0.00            
ATOM   1022  C   GLY C  87      50.380  49.250  91.830  1.00  0.00            
ATOM   1023  O   GLY C  87      49.390  48.730  92.310  1.00  0.00            
ATOM   1024  N   PRO C  88      51.570  48.650  92.020  1.00  0.00            
ATOM   1025  CD  PRO C  88      52.890  49.070  91.640  1.00  0.00            
ATOM   1026  HD1 PRO C  88      53.020  50.110  91.950  1.00  0.00            
ATOM   1027  HD2 PRO C  88      52.880  48.960  90.550  1.00  0.00            
ATOM   1028  CG  PRO C  88      53.920  48.050  92.250  1.00  0.00            
ATOM   1029  HG1 PRO C  88      54.210  48.220  93.280  1.00  0.00            
ATOM   1030  HG2 PRO C  88      54.810  47.920  91.630  1.00  0.00            
ATOM   1031  CB  PRO C  88      53.010  46.790  92.170  1.00  0.00            
ATOM   1032  HB1 PRO C  88      53.430  46.000  92.810  1.00  0.00            
ATOM   1033  HB2 PRO C  88      52.940  46.560  91.110  1.00  0.00            
ATOM   1034  CA  PRO C  88      51.650  47.340  92.660  1.00  0.00            
ATOM   1035  HA  PRO C  88      50.870  46.650  92.350  1.00  0.00            
ATOM   1036  C   PRO C  88      51.560  47.430  94.200  1.00  0.00            
ATOM   1037  O   PRO C  88      52.320  48.230  94.820  1.00  0.00            
ATOM   1038  N   PRO C  89      50.780  46.610  94.870  1.00  0.00            
ATOM   1039  CD  PRO C  89      49.710  45.790  94.310  1.00  0.00            
ATOM   1040  HD1 PRO C  89      50.120  44.820  94.020  1.00  0.00            
ATOM   1041  HD2 PRO C  89      49.190  46.180  93.430  1.00  0.00            
ATOM   1042  CG  PRO C  89      48.640  45.700  95.460  1.00  0.00            
ATOM   1043  HG1 PRO C  89      48.030  44.800  95.340  1.00  0.00            
ATOM   1044  HG2 PRO C  89      48.130  46.660  95.600  1.00  0.00            
ATOM   1045  CB  PRO C  89      49.570  45.540  96.660  1.00  0.00            
ATOM   1046  HB1 PRO C  89      49.990  44.530  96.640  1.00  0.00            
ATOM   1047  HB2 PRO C  89      49.020  45.780  97.560  1.00  0.00            
ATOM   1048  CA  PRO C  89      50.650  46.500  96.310  1.00  0.00            
ATOM   1049  HA  PRO C  89      50.280  47.440  96.720  1.00  0.00            
ATOM   1050  C   PRO C  89      51.880  45.980  97.020  1.00  0.00            
ATOM   1051  O   PRO C  89      52.680  45.250  96.390  1.00  0.00            
ATOM   1052  N   GLY C  90      52.080  46.160  98.370  1.00  0.00            
ATOM   1053  H   GLY C  90      51.420  46.800  98.800  1.00  0.00            
ATOM   1054  CA  GLY C  90      53.040  45.630  99.250  1.00  0.00            
ATOM   1055  HA1 GLY C  90      52.850  45.970 100.270  1.00  0.00            
ATOM   1056  HA2 GLY C  90      54.000  46.000  98.880  1.00  0.00            
ATOM   1057  C   GLY C  90      52.980  44.130  99.230  1.00  0.00            
ATOM   1058  OC1 GLY C  90      54.040  43.560  98.940  1.00  0.00            
ATOM   1059  OC2 GLY C  90      51.960  43.560  99.720  1.00  0.00            
END
