# Supplementary material for: A solution structure analysis reveals a bent collagen triple helix in the complement activation recognition molecule mannan-binding lectin
Source: J Biol Chem. 2022 Dec 15;299(2):102799. doi: 10.1016/j.jbc.2022.102799 (PMC9898670; doi:10.1016/j.jbc.2022.102799)
Supplement: top10-t3785 [file mmc10.zip]

Archive with 11 entries (11 files):
- 7-T3-785_4872.pdb
- 8-T3-785_384.pdb
- 9-T3-785_5652.pdb
- 10-T3-785_2999.pdb
- top10-t3-x.pse
- 1-T3-785_11839.pdb
- 2-T3-785_4868.pdb
- 3-T3-785_7624.pdb
- 4-T3-785_4982.pdb
- 5-T3-785_4867.pdb
- 6-T3-785_9406.pdb
