# Supplementary material for: A solution structure analysis reveals a bent collagen triple helix in the complement activation recognition molecule mannan-binding lectin
Source: J Biol Chem. 2022 Dec 15;299(2):102799. doi: 10.1016/j.jbc.2022.102799 (PMC9898670; doi:10.1016/j.jbc.2022.102799)
Supplement: top10-t3785 [file mmc10.zip › 7-T3-785_4872.pdb]

ATOM      1  CH3 ACE     1      54.110  57.310   9.350  1.00  0.00            
ATOM      2 1HH3 ACE     1      55.170  57.400   9.130  1.00  0.00            
ATOM      3 2HH3 ACE     1      53.740  56.290   9.230  1.00  0.00            
ATOM      4 3HH3 ACE     1      53.560  57.990   8.700  1.00  0.00            
ATOM      5  C   ACE     1      53.910  57.810  10.850  1.00  0.00            
ATOM      6  O   ACE     1      54.930  58.110  11.540  1.00  0.00            
ATOM      7  N   PRO     2      52.640  58.000  11.250  1.00  0.00            
ATOM      8  CD  PRO     2      51.380  57.560  10.560  1.00  0.00            
ATOM      9  HD1 PRO     2      51.420  56.550  10.180  1.00  0.00            
ATOM     10  HD2 PRO     2      51.150  58.320   9.810  1.00  0.00            
ATOM     11  CG  PRO     2      50.340  57.480  11.750  1.00  0.00            
ATOM     12  HG1 PRO     2      50.400  56.590  12.380  1.00  0.00            
ATOM     13  HG2 PRO     2      49.320  57.630  11.390  1.00  0.00            
ATOM     14  CB  PRO     2      50.810  58.640  12.560  1.00  0.00            
ATOM     15  HB1 PRO     2      50.350  58.590  13.550  1.00  0.00            
ATOM     16  HB2 PRO     2      50.420  59.540  12.090  1.00  0.00            
ATOM     17  CA  PRO     2      52.290  58.500  12.610  1.00  0.00            
ATOM     18  HA  PRO     2      52.650  59.520  12.680  1.00  0.00            
ATOM     19  C   PRO     2      52.800  57.600  13.750  1.00  0.00            
ATOM     20  O   PRO     2      52.460  56.380  13.810  1.00  0.00            
ATOM     21  N   HYP     3      53.380  58.170  14.840  1.00  0.00            
ATOM     22  CD2 HYP     3      54.110  59.430  14.840  1.00  0.00            
ATOM     23 1HD2 HYP     3      53.410  60.190  15.190  1.00  0.00            
ATOM     24 2HD2 HYP     3      54.400  59.680  13.820  1.00  0.00            
ATOM     25  CG  HYP     3      55.270  59.300  15.860  1.00  0.00            
ATOM     26  HG  HYP     3      55.680  60.240  16.220  1.00  0.00            
ATOM     27  OD1 HYP     3      56.360  58.610  15.360  1.00  0.00            
ATOM     28  HD1 HYP     3      57.010  59.140  14.900  1.00  0.00            
ATOM     29  CB  HYP     3      54.550  58.480  16.940  1.00  0.00            
ATOM     30  HB1 HYP     3      53.860  59.010  17.610  1.00  0.00            
ATOM     31  HB2 HYP     3      55.230  58.040  17.670  1.00  0.00            
ATOM     32  CA  HYP     3      53.750  57.420  16.080  1.00  0.00            
ATOM     33  HA  HYP     3      54.330  56.560  15.780  1.00  0.00            
ATOM     34  C   HYP     3      52.530  56.810  16.850  1.00  0.00            
ATOM     35  O   HYP     3      51.490  57.560  16.930  1.00  0.00            
ATOM     36  N   GLY     4      52.580  55.530  17.310  1.00  0.00            
ATOM     37  H   GLY     4      53.330  54.930  16.990  1.00  0.00            
ATOM     38  CA  GLY     4      51.600  54.730  18.020  1.00  0.00            
ATOM     39  HA1 GLY     4      52.000  53.750  18.280  1.00  0.00            
ATOM     40  HA2 GLY     4      50.740  54.620  17.360  1.00  0.00            
ATOM     41  C   GLY     4      51.150  55.310  19.410  1.00  0.00            
ATOM     42  O   GLY     4      51.640  56.380  19.750  1.00  0.00            
ATOM     43  N   PRO     5      50.270  54.620  20.160  1.00  0.00            
ATOM     44  CD  PRO     5      49.450  53.550  19.590  1.00  0.00            
ATOM     45  HD1 PRO     5      49.880  52.600  19.900  1.00  0.00            
ATOM     46  HD2 PRO     5      49.320  53.660  18.510  1.00  0.00            
ATOM     47  CG  PRO     5      48.030  53.750  20.220  1.00  0.00            
ATOM     48  HG1 PRO     5      47.500  52.810  20.330  1.00  0.00            
ATOM     49  HG2 PRO     5      47.510  54.430  19.550  1.00  0.00            
ATOM     50  CB  PRO     5      48.390  54.260  21.600  1.00  0.00            
ATOM     51  HB1 PRO     5      48.540  53.420  22.280  1.00  0.00            
ATOM     52  HB2 PRO     5      47.560  54.880  21.940  1.00  0.00            
ATOM     53  CA  PRO     5      49.680  55.030  21.420  1.00  0.00            
ATOM     54  HA  PRO     5      49.400  56.080  21.290  1.00  0.00            
ATOM     55  C   PRO     5      50.620  54.970  22.670  1.00  0.00            
ATOM     56  O   PRO     5      51.590  54.220  22.660  1.00  0.00            
ATOM     57  N   HYP     6      50.290  55.580  23.810  1.00  0.00            
ATOM     58  CD2 HYP     6      49.260  56.610  23.970  1.00  0.00            
ATOM     59 1HD2 HYP     6      48.350  56.170  24.370  1.00  0.00            
ATOM     60 2HD2 HYP     6      49.130  57.160  23.040  1.00  0.00            
ATOM     61  CG  HYP     6      49.880  57.480  25.060  1.00  0.00            
ATOM     62  HG  HYP     6      49.090  58.080  25.520  1.00  0.00            
ATOM     63  OD1 HYP     6      50.880  58.370  24.570  1.00  0.00            
ATOM     64  HD1 HYP     6      50.420  59.060  24.090  1.00  0.00            
ATOM     65  CB  HYP     6      50.530  56.460  25.970  1.00  0.00            
ATOM     66  HB1 HYP     6      49.850  55.900  26.600  1.00  0.00            
ATOM     67  HB2 HYP     6      51.290  56.870  26.640  1.00  0.00            
ATOM     68  CA  HYP     6      51.130  55.430  25.000  1.00  0.00            
ATOM     69  HA  HYP     6      52.140  55.740  24.710  1.00  0.00            
ATOM     70  C   HYP     6      51.250  53.930  25.560  1.00  0.00            
ATOM     71  O   HYP     6      50.280  53.190  25.560  1.00  0.00            
ATOM     72  N   GLY     7      52.390  53.650  26.160  1.00  0.00            
ATOM     73  H   GLY     7      53.100  54.380  26.160  1.00  0.00            
ATOM     74  CA  GLY     7      52.720  52.360  26.860  1.00  0.00            
ATOM     75  HA1 GLY     7      53.800  52.250  26.920  1.00  0.00            
ATOM     76  HA2 GLY     7      52.370  51.520  26.260  1.00  0.00            
ATOM     77  C   GLY     7      52.150  52.320  28.280  1.00  0.00            
ATOM     78  O   GLY     7      51.370  53.230  28.680  1.00  0.00            
ATOM     79  N   PRO     8      52.410  51.320  29.090  1.00  0.00            
ATOM     80  CD  PRO     8      53.140  50.170  28.690  1.00  0.00            
ATOM     81  HD1 PRO     8      54.140  50.370  28.320  1.00  0.00            
ATOM     82  HD2 PRO     8      52.590  49.650  27.900  1.00  0.00            
ATOM     83  CG  PRO     8      53.270  49.350  29.920  1.00  0.00            
ATOM     84  HG1 PRO     8      54.150  49.760  30.430  1.00  0.00            
ATOM     85  HG2 PRO     8      53.390  48.320  29.590  1.00  0.00            
ATOM     86  CB  PRO     8      52.060  49.610  30.700  1.00  0.00            
ATOM     87  HB1 PRO     8      52.230  49.400  31.760  1.00  0.00            
ATOM     88  HB2 PRO     8      51.220  49.070  30.260  1.00  0.00            
ATOM     89  CA  PRO     8      51.880  51.110  30.400  1.00  0.00            
ATOM     90  HA  PRO     8      50.810  51.310  30.300  1.00  0.00            
ATOM     91  C   PRO     8      52.480  52.010  31.460  1.00  0.00            
ATOM     92  O   PRO     8      53.640  52.430  31.420  1.00  0.00            
ATOM     93  N   HYP     9      51.810  52.230  32.610  1.00  0.00            
ATOM     94  CD2 HYP     9      50.540  51.700  32.980  1.00  0.00            
ATOM     95 1HD2 HYP     9      50.620  50.640  33.190  1.00  0.00            
ATOM     96 2HD2 HYP     9      49.850  51.810  32.140  1.00  0.00            
ATOM     97  CG  HYP     9      50.100  52.580  34.160  1.00  0.00            
ATOM     98  HG  HYP     9      49.290  52.030  34.640  1.00  0.00            
ATOM     99  OD1 HYP     9      49.600  53.810  33.760  1.00  0.00            
ATOM    100  HD1 HYP     9      49.660  54.420  34.510  1.00  0.00            
ATOM    101  CB  HYP     9      51.400  52.770  34.850  1.00  0.00            
ATOM    102  HB1 HYP     9      51.660  51.880  35.430  1.00  0.00            
ATOM    103  HB2 HYP     9      51.410  53.690  35.440  1.00  0.00            
ATOM    104  CA  HYP     9      52.400  52.880  33.710  1.00  0.00            
ATOM    105  HA  HYP     9      52.500  53.940  33.480  1.00  0.00            
ATOM    106  C   HYP     9      53.690  52.210  34.090  1.00  0.00            
ATOM    107  O   HYP     9      53.800  50.950  34.020  1.00  0.00            
ATOM    108  N   GLY    10      54.720  53.020  34.450  1.00  0.00            
ATOM    109  H   GLY    10      54.490  54.010  34.420  1.00  0.00            
ATOM    110  CA  GLY    10      56.040  52.530  34.860  1.00  0.00            
ATOM    111  HA1 GLY    10      56.760  53.340  34.950  1.00  0.00            
ATOM    112  HA2 GLY    10      56.290  51.710  34.180  1.00  0.00            
ATOM    113  C   GLY    10      55.880  51.900  36.320  1.00  0.00            
ATOM    114  O   GLY    10      54.850  51.660  36.850  1.00  0.00            
ATOM    115  N   ILE    11      57.020  51.770  37.000  1.00  0.00            
ATOM    116  H   ILE    11      57.810  52.070  36.440  1.00  0.00            
ATOM    117  CA  ILE    11      57.190  51.030  38.220  1.00  0.00            
ATOM    118  HA  ILE    11      56.490  50.200  38.120  1.00  0.00            
ATOM    119  CB  ILE    11      58.610  50.390  38.250  1.00  0.00            
ATOM    120  HB  ILE    11      59.310  51.210  38.120  1.00  0.00            
ATOM    121  CG2 ILE    11      58.950  49.720  39.570  1.00  0.00            
ATOM    122 1HG2 ILE    11      59.880  49.150  39.570  1.00  0.00            
ATOM    123 2HG2 ILE    11      59.080  50.330  40.460  1.00  0.00            
ATOM    124 3HG2 ILE    11      58.130  49.080  39.890  1.00  0.00            
ATOM    125  CG1 ILE    11      58.880  49.390  37.070  1.00  0.00            
ATOM    126 1HG1 ILE    11      58.420  49.830  36.180  1.00  0.00            
ATOM    127 2HG1 ILE    11      58.250  48.530  37.300  1.00  0.00            
ATOM    128  CD  ILE    11      60.310  49.010  36.730  1.00  0.00            
ATOM    129  HD1 ILE    11      60.840  48.440  37.500  1.00  0.00            
ATOM    130  HD2 ILE    11      60.290  48.500  35.770  1.00  0.00            
ATOM    131  HD3 ILE    11      60.900  49.900  36.530  1.00  0.00            
ATOM    132  C   ILE    11      56.930  51.900  39.470  1.00  0.00            
ATOM    133  O   ILE    11      57.010  53.150  39.360  1.00  0.00            
ATOM    134  N   THR    12      56.550  51.290  40.600  1.00  0.00            
ATOM    135  H   THR    12      56.230  50.340  40.500  1.00  0.00            
ATOM    136  CA  THR    12      56.430  51.890  41.920  1.00  0.00            
ATOM    137  HA  THR    12      55.650  52.640  41.820  1.00  0.00            
ATOM    138  CB  THR    12      56.050  50.700  42.920  1.00  0.00            
ATOM    139  HB  THR    12      56.800  49.920  42.850  1.00  0.00            
ATOM    140  CG2 THR    12      55.920  51.140  44.380  1.00  0.00            
ATOM    141 1HG2 THR    12      56.860  51.420  44.860  1.00  0.00            
ATOM    142 2HG2 THR    12      55.210  51.960  44.480  1.00  0.00            
ATOM    143 3HG2 THR    12      55.550  50.300  44.980  1.00  0.00            
ATOM    144  OG1 THR    12      54.870  50.030  42.440  1.00  0.00            
ATOM    145  HG1 THR    12      54.750  49.390  43.150  1.00  0.00            
ATOM    146  C   THR    12      57.670  52.530  42.520  1.00  0.00            
ATOM    147  O   THR    12      58.720  51.910  42.470  1.00  0.00            
ATOM    148  N   GLY    13      57.520  53.770  42.950  1.00  0.00            
ATOM    149  H   GLY    13      56.560  54.060  42.990  1.00  0.00            
ATOM    150  CA  GLY    13      58.580  54.610  43.460  1.00  0.00            
ATOM    151  HA1 GLY    13      58.140  55.570  43.700  1.00  0.00            
ATOM    152  HA2 GLY    13      59.280  54.770  42.640  1.00  0.00            
ATOM    153  C   GLY    13      59.290  54.010  44.660  1.00  0.00            
ATOM    154  O   GLY    13      58.900  53.000  45.220  1.00  0.00            
ATOM    155  N   ALA    14      60.390  54.630  45.060  1.00  0.00            
ATOM    156  H   ALA    14      60.750  55.340  44.440  1.00  0.00            
ATOM    157  CA  ALA    14      61.230  54.060  46.180  1.00  0.00            
ATOM    158  HA  ALA    14      61.280  52.990  45.970  1.00  0.00            
ATOM    159  CB  ALA    14      62.640  54.540  45.990  1.00  0.00            
ATOM    160  HB1 ALA    14      63.280  53.730  46.350  1.00  0.00            
ATOM    161  HB2 ALA    14      62.920  54.680  44.950  1.00  0.00            
ATOM    162  HB3 ALA    14      62.730  55.520  46.460  1.00  0.00            
ATOM    163  C   ALA    14      60.740  54.390  47.630  1.00  0.00            
ATOM    164  O   ALA    14      59.910  55.300  47.790  1.00  0.00            
ATOM    165  N   ARG    15      61.190  53.610  48.640  1.00  0.00            
ATOM    166  H   ARG    15      61.960  52.990  48.420  1.00  0.00            
ATOM    167  CA  ARG    15      60.690  53.620  49.990  1.00  0.00            
ATOM    168  HA  ARG    15      59.600  53.570  49.990  1.00  0.00            
ATOM    169  CB  ARG    15      61.320  52.450  50.690  1.00  0.00            
ATOM    170  HB1 ARG    15      61.180  52.600  51.760  1.00  0.00            
ATOM    171  HB2 ARG    15      62.390  52.490  50.470  1.00  0.00            
ATOM    172  CG  ARG    15      60.750  51.110  50.220  1.00  0.00            
ATOM    173  HG1 ARG    15      60.830  51.060  49.140  1.00  0.00            
ATOM    174  HG2 ARG    15      59.730  51.020  50.570  1.00  0.00            
ATOM    175  CD  ARG    15      61.650  49.950  50.670  1.00  0.00            
ATOM    176  HD1 ARG    15      62.640  50.160  50.280  1.00  0.00            
ATOM    177  HD2 ARG    15      61.290  49.020  50.210  1.00  0.00            
ATOM    178  NE  ARG    15      61.600  49.820  52.170  1.00  0.00            
ATOM    179  HE  ARG    15      62.370  50.210  52.710  1.00  0.00            
ATOM    180  CZ  ARG    15      60.640  49.220  52.890  1.00  0.00            
ATOM    181  NH1 ARG    15      60.870  49.160  54.180  1.00  0.00            
ATOM    182 1HH1 ARG    15      61.610  49.710  54.600  1.00  0.00            
ATOM    183 2HH1 ARG    15      60.220  48.560  54.670  1.00  0.00            
ATOM    184  NH2 ARG    15      59.640  48.630  52.360  1.00  0.00            
ATOM    185 1HH2 ARG    15      59.530  48.510  51.370  1.00  0.00            
ATOM    186 2HH2 ARG    15      58.970  48.110  52.910  1.00  0.00            
ATOM    187  C   ARG    15      60.900  54.910  50.730  1.00  0.00            
ATOM    188  O   ARG    15      61.990  55.490  50.780  1.00  0.00            
ATOM    189  N   GLY    16      59.810  55.300  51.340  1.00  0.00            
ATOM    190  H   GLY    16      58.970  54.760  51.180  1.00  0.00            
ATOM    191  CA  GLY    16      59.790  56.560  52.160  1.00  0.00            
ATOM    192  HA1 GLY    16      58.850  56.510  52.720  1.00  0.00            
ATOM    193  HA2 GLY    16      59.830  57.380  51.440  1.00  0.00            
ATOM    194  C   GLY    16      60.880  56.580  53.200  1.00  0.00            
ATOM    195  O   GLY    16      61.340  55.520  53.610  1.00  0.00            
ATOM    196  N   LEU    17      61.200  57.730  53.800  1.00  0.00            
ATOM    197  H   LEU    17      60.800  58.580  53.430  1.00  0.00            
ATOM    198  CA  LEU    17      62.230  57.830  54.830  1.00  0.00            
ATOM    199  HA  LEU    17      62.990  57.100  54.580  1.00  0.00            
ATOM    200  CB  LEU    17      62.860  59.240  54.670  1.00  0.00            
ATOM    201  HB1 LEU    17      63.720  59.130  55.330  1.00  0.00            
ATOM    202  HB2 LEU    17      62.080  59.890  55.080  1.00  0.00            
ATOM    203  CG  LEU    17      63.270  59.680  53.190  1.00  0.00            
ATOM    204  HG  LEU    17      62.390  59.720  52.550  1.00  0.00            
ATOM    205  CD1 LEU    17      63.840  61.010  53.080  1.00  0.00            
ATOM    206 1HD1 LEU    17      64.050  61.300  52.050  1.00  0.00            
ATOM    207 2HD1 LEU    17      63.230  61.720  53.630  1.00  0.00            
ATOM    208 3HD1 LEU    17      64.840  61.060  53.530  1.00  0.00            
ATOM    209  CD2 LEU    17      64.300  58.740  52.640  1.00  0.00            
ATOM    210 1HD2 LEU    17      65.200  58.820  53.260  1.00  0.00            
ATOM    211 2HD2 LEU    17      63.990  57.700  52.640  1.00  0.00            
ATOM    212 3HD2 LEU    17      64.500  58.920  51.590  1.00  0.00            
ATOM    213  C   LEU    17      61.690  57.450  56.220  1.00  0.00            
ATOM    214  O   LEU    17      60.470  57.440  56.500  1.00  0.00            
ATOM    215  N   ALA    18      62.630  57.090  57.030  1.00  0.00            
ATOM    216  H   ALA    18      63.600  57.040  56.750  1.00  0.00            
ATOM    217  CA  ALA    18      62.410  56.760  58.430  1.00  0.00            
ATOM    218  HA  ALA    18      62.110  55.720  58.430  1.00  0.00            
ATOM    219  CB  ALA    18      63.790  56.890  59.100  1.00  0.00            
ATOM    220  HB1 ALA    18      63.730  56.660  60.160  1.00  0.00            
ATOM    221  HB2 ALA    18      64.390  56.110  58.630  1.00  0.00            
ATOM    222  HB3 ALA    18      64.170  57.910  58.990  1.00  0.00            
ATOM    223  C   ALA    18      61.390  57.740  59.130  1.00  0.00            
ATOM    224  O   ALA    18      61.460  58.970  58.970  1.00  0.00            
ATOM    225  N   GLY    19      60.580  57.200  60.100  1.00  0.00            
ATOM    226  H   GLY    19      60.600  56.190  60.200  1.00  0.00            
ATOM    227  CA  GLY    19      59.890  57.980  61.030  1.00  0.00            
ATOM    228  HA1 GLY    19      59.290  57.300  61.630  1.00  0.00            
ATOM    229  HA2 GLY    19      59.220  58.690  60.540  1.00  0.00            
ATOM    230  C   GLY    19      60.740  58.900  61.980  1.00  0.00            
ATOM    231  O   GLY    19      61.950  58.560  62.180  1.00  0.00            
ATOM    232  N   PRO    20      60.110  59.910  62.570  1.00  0.00            
ATOM    233  CD  PRO    20      58.770  60.320  62.260  1.00  0.00            
ATOM    234  HD1 PRO    20      57.970  59.630  62.500  1.00  0.00            
ATOM    235  HD2 PRO    20      58.770  60.630  61.210  1.00  0.00            
ATOM    236  CG  PRO    20      58.460  61.590  62.990  1.00  0.00            
ATOM    237  HG1 PRO    20      57.870  61.290  63.850  1.00  0.00            
ATOM    238  HG2 PRO    20      57.960  62.310  62.350  1.00  0.00            
ATOM    239  CB  PRO    20      59.870  62.090  63.420  1.00  0.00            
ATOM    240  HB1 PRO    20      59.920  62.670  64.340  1.00  0.00            
ATOM    241  HB2 PRO    20      60.420  62.630  62.660  1.00  0.00            
ATOM    242  CA  PRO    20      60.630  60.770  63.620  1.00  0.00            
ATOM    243  HA  PRO    20      61.660  61.050  63.360  1.00  0.00            
ATOM    244  C   PRO    20      60.520  60.210  65.010  1.00  0.00            
ATOM    245  O   PRO    20      59.770  59.250  65.300  1.00  0.00            
ATOM    246  N   HYP    21      61.140  60.910  65.970  1.00  0.00            
ATOM    247  CD2 HYP    21      62.100  62.000  65.810  1.00  0.00            
ATOM    248 1HD2 HYP    21      61.690  62.990  66.010  1.00  0.00            
ATOM    249 2HD2 HYP    21      62.560  62.100  64.820  1.00  0.00            
ATOM    250  CG  HYP    21      63.210  61.800  66.840  1.00  0.00            
ATOM    251  HG  HYP    21      63.720  62.730  67.100  1.00  0.00            
ATOM    252  OD1 HYP    21      64.120  60.720  66.560  1.00  0.00            
ATOM    253  HD1 HYP    21      64.190  60.640  65.610  1.00  0.00            
ATOM    254  CB  HYP    21      62.230  61.390  68.000  1.00  0.00            
ATOM    255  HB1 HYP    21      61.670  62.260  68.350  1.00  0.00            
ATOM    256  HB2 HYP    21      62.650  60.780  68.790  1.00  0.00            
ATOM    257  CA  HYP    21      61.200  60.450  67.330  1.00  0.00            
ATOM    258  HA  HYP    21      61.640  59.450  67.340  1.00  0.00            
ATOM    259  C   HYP    21      59.900  60.370  68.060  1.00  0.00            
ATOM    260  O   HYP    21      58.920  61.020  67.760  1.00  0.00            
ATOM    261  N   GLY    22      59.790  59.400  69.040  1.00  0.00            
ATOM    262  H   GLY    22      60.550  58.740  69.050  1.00  0.00            
ATOM    263  CA  GLY    22      58.610  59.110  69.810  1.00  0.00            
ATOM    264  HA1 GLY    22      58.690  58.090  70.200  1.00  0.00            
ATOM    265  HA2 GLY    22      57.840  59.010  69.050  1.00  0.00            
ATOM    266  C   GLY    22      58.190  60.110  70.920  1.00  0.00            
ATOM    267  O   GLY    22      58.940  60.990  71.230  1.00  0.00            
ATOM    268  N   PRO    23      56.960  59.870  71.480  1.00  0.00            
ATOM    269  CD  PRO    23      55.890  59.120  70.870  1.00  0.00            
ATOM    270  HD1 PRO    23      55.810  58.160  71.380  1.00  0.00            
ATOM    271  HD2 PRO    23      55.980  58.900  69.800  1.00  0.00            
ATOM    272  CG  PRO    23      54.600  59.990  71.070  1.00  0.00            
ATOM    273  HG1 PRO    23      53.650  59.470  70.970  1.00  0.00            
ATOM    274  HG2 PRO    23      54.580  60.780  70.310  1.00  0.00            
ATOM    275  CB  PRO    23      54.860  60.430  72.520  1.00  0.00            
ATOM    276  HB1 PRO    23      54.570  59.680  73.260  1.00  0.00            
ATOM    277  HB2 PRO    23      54.410  61.380  72.830  1.00  0.00            
ATOM    278  CA  PRO    23      56.390  60.710  72.560  1.00  0.00            
ATOM    279  HA  PRO    23      56.500  61.720  72.170  1.00  0.00            
ATOM    280  C   PRO    23      56.940  60.440  73.990  1.00  0.00            
ATOM    281  O   PRO    23      57.500  59.360  74.220  1.00  0.00            
ATOM    282  N   HYP    24      56.770  61.390  74.870  1.00  0.00            
ATOM    283  CD2 HYP    24      56.290  62.710  74.570  1.00  0.00            
ATOM    284 1HD2 HYP    24      55.200  62.680  74.480  1.00  0.00            
ATOM    285 2HD2 HYP    24      56.620  63.110  73.620  1.00  0.00            
ATOM    286  CG  HYP    24      56.770  63.600  75.760  1.00  0.00            
ATOM    287  HG  HYP    24      56.070  64.430  75.790  1.00  0.00            
ATOM    288  OD1 HYP    24      58.050  64.170  75.510  1.00  0.00            
ATOM    289  HD1 HYP    24      57.980  64.940  74.930  1.00  0.00            
ATOM    290  CB  HYP    24      56.780  62.640  76.920  1.00  0.00            
ATOM    291  HB1 HYP    24      55.790  62.440  77.310  1.00  0.00            
ATOM    292  HB2 HYP    24      57.430  62.950  77.740  1.00  0.00            
ATOM    293  CA  HYP    24      57.150  61.300  76.250  1.00  0.00            
ATOM    294  HA  HYP    24      58.220  61.090  76.350  1.00  0.00            
ATOM    295  C   HYP    24      56.520  60.080  76.920  1.00  0.00            
ATOM    296  O   HYP    24      55.330  59.830  76.720  1.00  0.00            
ATOM    297  N   GLY    25      57.320  59.410  77.750  1.00  0.00            
ATOM    298  H   GLY    25      58.290  59.510  77.480  1.00  0.00            
ATOM    299  CA  GLY    25      56.950  58.350  78.720  1.00  0.00            
ATOM    300  HA1 GLY    25      57.840  57.980  79.220  1.00  0.00            
ATOM    301  HA2 GLY    25      56.490  57.510  78.210  1.00  0.00            
ATOM    302  C   GLY    25      55.940  58.630  79.860  1.00  0.00            
ATOM    303  O   GLY    25      55.490  59.770  80.070  1.00  0.00            
ATOM    304  N   PRO    26      55.530  57.590  80.630  1.00  0.00            
ATOM    305  CD  PRO    26      55.690  56.210  80.330  1.00  0.00            
ATOM    306  HD1 PRO    26      56.720  55.880  80.500  1.00  0.00            
ATOM    307  HD2 PRO    26      55.400  55.830  79.350  1.00  0.00            
ATOM    308  CG  PRO    26      54.840  55.480  81.370  1.00  0.00            
ATOM    309  HG1 PRO    26      55.370  55.390  82.320  1.00  0.00            
ATOM    310  HG2 PRO    26      54.400  54.510  81.150  1.00  0.00            
ATOM    311  CB  PRO    26      53.800  56.510  81.760  1.00  0.00            
ATOM    312  HB1 PRO    26      53.290  56.330  82.700  1.00  0.00            
ATOM    313  HB2 PRO    26      53.150  56.600  80.890  1.00  0.00            
ATOM    314  CA  PRO    26      54.630  57.800  81.810  1.00  0.00            
ATOM    315  HA  PRO    26      53.860  58.550  81.640  1.00  0.00            
ATOM    316  C   PRO    26      55.370  58.050  83.170  1.00  0.00            
ATOM    317  O   PRO    26      56.580  57.890  83.280  1.00  0.00            
ATOM    318  N   HYP    27      54.660  58.430  84.280  1.00  0.00            
ATOM    319  CD2 HYP    27      53.270  58.650  84.330  1.00  0.00            
ATOM    320 1HD2 HYP    27      52.750  57.710  84.500  1.00  0.00            
ATOM    321 2HD2 HYP    27      52.870  59.040  83.390  1.00  0.00            
ATOM    322  CG  HYP    27      53.040  59.500  85.570  1.00  0.00            
ATOM    323  HG  HYP    27      52.040  59.430  85.970  1.00  0.00            
ATOM    324  OD1 HYP    27      53.310  60.780  85.160  1.00  0.00            
ATOM    325  HD1 HYP    27      53.520  61.320  85.920  1.00  0.00            
ATOM    326  CB  HYP    27      54.120  58.990  86.520  1.00  0.00            
ATOM    327  HB1 HYP    27      53.700  58.170  87.090  1.00  0.00            
ATOM    328  HB2 HYP    27      54.390  59.760  87.250  1.00  0.00            
ATOM    329  CA  HYP    27      55.280  58.730  85.570  1.00  0.00            
ATOM    330  HA  HYP    27      55.900  59.620  85.630  1.00  0.00            
ATOM    331  C   HYP    27      56.130  57.540  86.080  1.00  0.00            
ATOM    332  O   HYP    27      55.730  56.380  86.130  1.00  0.00            
ATOM    333  N   GLY    28      57.290  57.870  86.560  1.00  0.00            
ATOM    334  H   GLY    28      57.540  58.850  86.540  1.00  0.00            
ATOM    335  CA  GLY    28      58.220  56.930  87.250  1.00  0.00            
ATOM    336  HA1 GLY    28      59.110  57.560  87.340  1.00  0.00            
ATOM    337  HA2 GLY    28      58.450  56.140  86.530  1.00  0.00            
ATOM    338  C   GLY    28      57.800  56.210  88.570  1.00  0.00            
ATOM    339  O   GLY    28      56.660  56.360  89.050  1.00  0.00            
ATOM    340  N   PRO    29      58.730  55.500  89.230  1.00  0.00            
ATOM    341  CD  PRO    29      60.030  55.150  88.730  1.00  0.00            
ATOM    342  HD1 PRO    29      60.730  55.820  89.230  1.00  0.00            
ATOM    343  HD2 PRO    29      60.110  55.260  87.640  1.00  0.00            
ATOM    344  CG  PRO    29      60.380  53.790  89.310  1.00  0.00            
ATOM    345  HG1 PRO    29      61.470  53.780  89.320  1.00  0.00            
ATOM    346  HG2 PRO    29      59.940  53.090  88.610  1.00  0.00            
ATOM    347  CB  PRO    29      59.670  53.800  90.750  1.00  0.00            
ATOM    348  HB1 PRO    29      60.370  54.260  91.460  1.00  0.00            
ATOM    349  HB2 PRO    29      59.390  52.820  91.110  1.00  0.00            
ATOM    350  CA  PRO    29      58.460  54.700  90.440  1.00  0.00            
ATOM    351  HA  PRO    29      57.600  54.100  90.160  1.00  0.00            
ATOM    352  C   PRO    29      58.070  55.500  91.650  1.00  0.00            
ATOM    353  O   PRO    29      58.480  56.630  91.830  1.00  0.00            
ATOM    354  N   HYP    30      57.340  54.990  92.560  1.00  0.00            
ATOM    355  CD2 HYP    30      56.760  53.600  92.710  1.00  0.00            
ATOM    356 1HD2 HYP    30      57.420  52.950  93.280  1.00  0.00            
ATOM    357 2HD2 HYP    30      56.610  53.060  91.770  1.00  0.00            
ATOM    358  CG  HYP    30      55.400  53.850  93.410  1.00  0.00            
ATOM    359  HG  HYP    30      54.980  52.910  93.760  1.00  0.00            
ATOM    360  OD1 HYP    30      54.580  54.440  92.440  1.00  0.00            
ATOM    361  HD1 HYP    30      53.670  54.480  92.750  1.00  0.00            
ATOM    362  CB  HYP    30      55.740  54.920  94.470  1.00  0.00            
ATOM    363  HB1 HYP    30      56.130  54.390  95.340  1.00  0.00            
ATOM    364  HB2 HYP    30      54.840  55.530  94.590  1.00  0.00            
ATOM    365  CA  HYP    30      56.810  55.740  93.780  1.00  0.00            
ATOM    366  HA  HYP    30      56.360  56.670  93.430  1.00  0.00            
ATOM    367  C   HYP    30      57.930  56.070  94.690  1.00  0.00            
ATOM    368  O   HYP    30      58.870  55.230  94.870  1.00  0.00            
ATOM    369  N   GLY    31      57.880  57.200  95.330  1.00  0.00            
ATOM    370  H   GLY    31      57.060  57.780  95.220  1.00  0.00            
ATOM    371  CA  GLY    31      58.900  57.630  96.310  1.00  0.00            
ATOM    372  HA1 GLY    31      58.630  58.660  96.530  1.00  0.00            
ATOM    373  HA2 GLY    31      59.890  57.640  95.860  1.00  0.00            
ATOM    374  C   GLY    31      59.090  56.980  97.650  1.00  0.00            
ATOM    375  O   GLY    31      58.610  55.900  97.980  1.00  0.00            
ATOM    376  N   NH2    32      59.830  57.770  98.470  1.00  0.00            
ATOM    377  H1  NH2    32      60.120  58.680  98.130  1.00  0.00            
ATOM    378  H2  NH2    32      60.130  57.490  99.390  1.00  0.00            
ATOM    379  CH3 ACE     1      53.410  52.940  12.010  1.00  0.00            
ATOM    380 1HH3 ACE     1      53.110  51.940  11.690  1.00  0.00            
ATOM    381 2HH3 ACE     1      52.760  53.350  12.780  1.00  0.00            
ATOM    382 3HH3 ACE     1      53.530  53.500  11.080  1.00  0.00            
ATOM    383  C   ACE     1      54.710  52.890  12.760  1.00  0.00            
ATOM    384  O   ACE     1      54.970  51.820  13.200  1.00  0.00            
ATOM    385  N   PRO     2      55.380  53.950  13.110  1.00  0.00            
ATOM    386  CD  PRO     2      55.490  55.180  12.320  1.00  0.00            
ATOM    387  HD1 PRO     2      54.740  55.770  12.840  1.00  0.00            
ATOM    388  HD2 PRO     2      55.400  55.040  11.240  1.00  0.00            
ATOM    389  CG  PRO     2      56.900  55.730  12.570  1.00  0.00            
ATOM    390  HG1 PRO     2      56.900  56.810  12.480  1.00  0.00            
ATOM    391  HG2 PRO     2      57.540  55.200  11.860  1.00  0.00            
ATOM    392  CB  PRO     2      57.190  55.200  14.000  1.00  0.00            
ATOM    393  HB1 PRO     2      56.860  55.910  14.750  1.00  0.00            
ATOM    394  HB2 PRO     2      58.230  54.880  14.110  1.00  0.00            
ATOM    395  CA  PRO     2      56.410  53.920  14.160  1.00  0.00            
ATOM    396  HA  PRO     2      57.140  53.140  13.960  1.00  0.00            
ATOM    397  C   PRO     2      56.010  53.710  15.630  1.00  0.00            
ATOM    398  O   PRO     2      54.870  54.160  15.880  1.00  0.00            
ATOM    399  N   HYP     3      56.870  53.090  16.490  1.00  0.00            
ATOM    400  CD2 HYP     3      58.140  52.520  16.150  1.00  0.00            
ATOM    401 1HD2 HYP     3      58.930  53.270  16.150  1.00  0.00            
ATOM    402 2HD2 HYP     3      58.240  52.060  15.170  1.00  0.00            
ATOM    403  CG  HYP     3      58.400  51.480  17.230  1.00  0.00            
ATOM    404  HG  HYP     3      59.470  51.370  17.410  1.00  0.00            
ATOM    405  OD1 HYP     3      57.820  50.260  16.880  1.00  0.00            
ATOM    406  HD1 HYP     3      58.220  50.000  16.040  1.00  0.00            
ATOM    407  CB  HYP     3      57.680  52.050  18.470  1.00  0.00            
ATOM    408  HB1 HYP     3      58.440  52.740  18.840  1.00  0.00            
ATOM    409  HB2 HYP     3      57.340  51.260  19.140  1.00  0.00            
ATOM    410  CA  HYP     3      56.480  52.810  17.860  1.00  0.00            
ATOM    411  HA  HYP     3      55.720  52.030  17.750  1.00  0.00            
ATOM    412  C   HYP     3      55.940  54.030  18.650  1.00  0.00            
ATOM    413  O   HYP     3      56.400  55.170  18.540  1.00  0.00            
ATOM    414  N   GLY     4      54.910  53.720  19.490  1.00  0.00            
ATOM    415  H   GLY     4      54.500  52.800  19.410  1.00  0.00            
ATOM    416  CA  GLY     4      54.260  54.720  20.390  1.00  0.00            
ATOM    417  HA1 GLY     4      53.450  54.110  20.780  1.00  0.00            
ATOM    418  HA2 GLY     4      53.950  55.610  19.830  1.00  0.00            
ATOM    419  C   GLY     4      55.160  55.140  21.570  1.00  0.00            
ATOM    420  O   GLY     4      56.080  54.430  21.960  1.00  0.00            
ATOM    421  N   PRO     5      54.810  56.210  22.310  1.00  0.00            
ATOM    422  CD  PRO     5      53.660  57.060  22.080  1.00  0.00            
ATOM    423  HD1 PRO     5      52.680  56.580  22.170  1.00  0.00            
ATOM    424  HD2 PRO     5      53.850  57.560  21.130  1.00  0.00            
ATOM    425  CG  PRO     5      53.770  58.210  23.110  1.00  0.00            
ATOM    426  HG1 PRO     5      53.230  57.960  24.030  1.00  0.00            
ATOM    427  HG2 PRO     5      53.420  59.170  22.760  1.00  0.00            
ATOM    428  CB  PRO     5      55.240  58.210  23.480  1.00  0.00            
ATOM    429  HB1 PRO     5      55.440  58.760  24.400  1.00  0.00            
ATOM    430  HB2 PRO     5      55.890  58.650  22.720  1.00  0.00            
ATOM    431  CA  PRO     5      55.650  56.720  23.440  1.00  0.00            
ATOM    432  HA  PRO     5      56.700  56.630  23.150  1.00  0.00            
ATOM    433  C   PRO     5      55.490  56.100  24.810  1.00  0.00            
ATOM    434  O   PRO     5      54.530  55.470  25.110  1.00  0.00            
ATOM    435  N   HYP     6      56.510  56.160  25.740  1.00  0.00            
ATOM    436  CD2 HYP     6      57.770  56.810  25.610  1.00  0.00            
ATOM    437 1HD2 HYP     6      57.880  57.780  25.110  1.00  0.00            
ATOM    438 2HD2 HYP     6      58.470  56.090  25.180  1.00  0.00            
ATOM    439  CG  HYP     6      58.190  57.110  27.110  1.00  0.00            
ATOM    440  HG  HYP     6      57.690  58.060  27.320  1.00  0.00            
ATOM    441  OD1 HYP     6      59.550  57.420  27.240  1.00  0.00            
ATOM    442  HD1 HYP     6      59.670  57.770  28.130  1.00  0.00            
ATOM    443  CB  HYP     6      57.660  55.980  27.940  1.00  0.00            
ATOM    444  HB1 HYP     6      57.380  56.270  28.960  1.00  0.00            
ATOM    445  HB2 HYP     6      58.370  55.150  28.060  1.00  0.00            
ATOM    446  CA  HYP     6      56.440  55.510  27.110  1.00  0.00            
ATOM    447  HA  HYP     6      56.480  54.430  26.970  1.00  0.00            
ATOM    448  C   HYP     6      55.210  55.900  27.850  1.00  0.00            
ATOM    449  O   HYP     6      54.570  56.920  27.530  1.00  0.00            
ATOM    450  N   GLY     7      54.780  55.030  28.780  1.00  0.00            
ATOM    451  H   GLY     7      55.330  54.190  28.900  1.00  0.00            
ATOM    452  CA  GLY     7      53.670  55.250  29.720  1.00  0.00            
ATOM    453  HA1 GLY     7      53.570  54.310  30.270  1.00  0.00            
ATOM    454  HA2 GLY     7      52.730  55.360  29.170  1.00  0.00            
ATOM    455  C   GLY     7      53.680  56.410  30.700  1.00  0.00            
ATOM    456  O   GLY     7      54.720  57.050  30.860  1.00  0.00            
ATOM    457  N   PRO     8      52.490  56.710  31.360  1.00  0.00            
ATOM    458  CD  PRO     8      51.240  56.010  31.170  1.00  0.00            
ATOM    459  HD1 PRO     8      51.290  55.000  31.580  1.00  0.00            
ATOM    460  HD2 PRO     8      50.990  55.920  30.110  1.00  0.00            
ATOM    461  CG  PRO     8      50.180  56.870  31.870  1.00  0.00            
ATOM    462  HG1 PRO     8      49.190  56.460  32.060  1.00  0.00            
ATOM    463  HG2 PRO     8      50.060  57.760  31.250  1.00  0.00            
ATOM    464  CB  PRO     8      50.930  57.270  33.080  1.00  0.00            
ATOM    465  HB1 PRO     8      50.900  56.430  33.760  1.00  0.00            
ATOM    466  HB2 PRO     8      50.510  58.210  33.450  1.00  0.00            
ATOM    467  CA  PRO     8      52.390  57.500  32.590  1.00  0.00            
ATOM    468  HA  PRO     8      52.560  58.530  32.250  1.00  0.00            
ATOM    469  C   PRO     8      53.370  57.070  33.680  1.00  0.00            
ATOM    470  O   PRO     8      53.840  55.910  33.650  1.00  0.00            
ATOM    471  N   HYP     9      53.790  58.000  34.540  1.00  0.00            
ATOM    472  CD2 HYP     9      53.450  59.450  34.610  1.00  0.00            
ATOM    473 1HD2 HYP     9      52.440  59.450  35.000  1.00  0.00            
ATOM    474 2HD2 HYP     9      53.570  59.930  33.640  1.00  0.00            
ATOM    475  CG  HYP     9      54.530  60.120  35.500  1.00  0.00            
ATOM    476  HG  HYP     9      54.380  61.050  36.040  1.00  0.00            
ATOM    477  OD1 HYP     9      55.700  60.390  34.780  1.00  0.00            
ATOM    478  HD1 HYP     9      55.490  60.780  33.920  1.00  0.00            
ATOM    479  CB  HYP     9      54.740  59.040  36.510  1.00  0.00            
ATOM    480  HB1 HYP     9      53.950  59.100  37.260  1.00  0.00            
ATOM    481  HB2 HYP     9      55.670  59.060  37.070  1.00  0.00            
ATOM    482  CA  HYP     9      54.640  57.670  35.710  1.00  0.00            
ATOM    483  HA  HYP     9      55.640  57.380  35.410  1.00  0.00            
ATOM    484  C   HYP     9      54.040  56.670  36.710  1.00  0.00            
ATOM    485  O   HYP     9      52.840  56.740  37.030  1.00  0.00            
ATOM    486  N   GLY    10      54.760  55.660  37.130  1.00  0.00            
ATOM    487  H   GLY    10      55.700  55.510  36.800  1.00  0.00            
ATOM    488  CA  GLY    10      54.240  54.650  38.120  1.00  0.00            
ATOM    489  HA1 GLY    10      54.930  53.810  38.190  1.00  0.00            
ATOM    490  HA2 GLY    10      53.260  54.370  37.740  1.00  0.00            
ATOM    491  C   GLY    10      53.920  55.310  39.530  1.00  0.00            
ATOM    492  O   GLY    10      54.070  56.510  39.630  1.00  0.00            
ATOM    493  N   ILE    11      53.400  54.550  40.460  1.00  0.00            
ATOM    494  H   ILE    11      53.270  53.570  40.270  1.00  0.00            
ATOM    495  CA  ILE    11      52.760  54.950  41.680  1.00  0.00            
ATOM    496  HA  ILE    11      52.150  55.790  41.360  1.00  0.00            
ATOM    497  CB  ILE    11      51.810  53.830  42.240  1.00  0.00            
ATOM    498  HB  ILE    11      51.070  53.690  41.460  1.00  0.00            
ATOM    499  CG2 ILE    11      52.480  52.520  42.540  1.00  0.00            
ATOM    500 1HG2 ILE    11      52.670  52.000  41.600  1.00  0.00            
ATOM    501 2HG2 ILE    11      53.390  52.720  43.110  1.00  0.00            
ATOM    502 3HG2 ILE    11      51.820  51.800  43.010  1.00  0.00            
ATOM    503  CG1 ILE    11      51.000  54.160  43.570  1.00  0.00            
ATOM    504 1HG1 ILE    11      51.620  54.440  44.410  1.00  0.00            
ATOM    505 2HG1 ILE    11      50.480  53.280  43.960  1.00  0.00            
ATOM    506  CD  ILE    11      50.030  55.280  43.290  1.00  0.00            
ATOM    507  HD1 ILE    11      50.580  56.150  42.930  1.00  0.00            
ATOM    508  HD2 ILE    11      49.250  54.990  42.590  1.00  0.00            
ATOM    509  HD3 ILE    11      49.640  55.520  44.280  1.00  0.00            
ATOM    510  C   ILE    11      53.790  55.420  42.740  1.00  0.00            
ATOM    511  O   ILE    11      55.000  55.160  42.650  1.00  0.00            
ATOM    512  N   THR    12      53.350  56.220  43.710  1.00  0.00            
ATOM    513  H   THR    12      52.350  56.400  43.710  1.00  0.00            
ATOM    514  CA  THR    12      54.220  56.570  44.870  1.00  0.00            
ATOM    515  HA  THR    12      55.030  57.210  44.520  1.00  0.00            
ATOM    516  CB  THR    12      53.370  57.470  45.730  1.00  0.00            
ATOM    517  HB  THR    12      52.400  57.040  45.980  1.00  0.00            
ATOM    518  CG2 THR    12      53.960  58.030  47.030  1.00  0.00            
ATOM    519 1HG2 THR    12      53.910  57.310  47.850  1.00  0.00            
ATOM    520 2HG2 THR    12      55.030  58.160  46.850  1.00  0.00            
ATOM    521 3HG2 THR    12      53.470  58.950  47.340  1.00  0.00            
ATOM    522  OG1 THR    12      52.980  58.620  45.010  1.00  0.00            
ATOM    523  HG1 THR    12      52.410  59.150  45.570  1.00  0.00            
ATOM    524  C   THR    12      54.800  55.280  45.480  1.00  0.00            
ATOM    525  O   THR    12      54.210  54.190  45.460  1.00  0.00            
ATOM    526  N   GLY    13      56.000  55.370  46.060  1.00  0.00            
ATOM    527  H   GLY    13      56.530  56.220  45.940  1.00  0.00            
ATOM    528  CA  GLY    13      56.620  54.240  46.820  1.00  0.00            
ATOM    529  HA1 GLY    13      57.700  54.350  46.910  1.00  0.00            
ATOM    530  HA2 GLY    13      56.520  53.380  46.150  1.00  0.00            
ATOM    531  C   GLY    13      56.040  53.920  48.190  1.00  0.00            
ATOM    532  O   GLY    13      55.150  54.640  48.620  1.00  0.00            
ATOM    533  N   ALA    14      56.460  52.770  48.780  1.00  0.00            
ATOM    534  H   ALA    14      57.150  52.200  48.310  1.00  0.00            
ATOM    535  CA  ALA    14      55.920  52.290  50.070  1.00  0.00            
ATOM    536  HA  ALA    14      54.830  52.220  50.040  1.00  0.00            
ATOM    537  CB  ALA    14      56.630  50.970  50.460  1.00  0.00            
ATOM    538  HB1 ALA    14      55.910  50.270  50.900  1.00  0.00            
ATOM    539  HB2 ALA    14      57.100  50.520  49.600  1.00  0.00            
ATOM    540  HB3 ALA    14      57.330  51.200  51.270  1.00  0.00            
ATOM    541  C   ALA    14      56.230  53.320  51.160  1.00  0.00            
ATOM    542  O   ALA    14      57.240  54.100  51.200  1.00  0.00            
ATOM    543  N   ARG    15      55.500  53.220  52.270  1.00  0.00            
ATOM    544  H   ARG    15      54.780  52.520  52.300  1.00  0.00            
ATOM    545  CA  ARG    15      55.650  54.090  53.470  1.00  0.00            
ATOM    546  HA  ARG    15      55.840  55.090  53.090  1.00  0.00            
ATOM    547  CB  ARG    15      54.380  53.980  54.360  1.00  0.00            
ATOM    548  HB1 ARG    15      54.360  52.930  54.660  1.00  0.00            
ATOM    549  HB2 ARG    15      53.580  54.160  53.640  1.00  0.00            
ATOM    550  CG  ARG    15      54.180  54.850  55.600  1.00  0.00            
ATOM    551  HG1 ARG    15      54.510  55.860  55.360  1.00  0.00            
ATOM    552  HG2 ARG    15      54.850  54.500  56.390  1.00  0.00            
ATOM    553  CD  ARG    15      52.730  54.810  56.140  1.00  0.00            
ATOM    554  HD1 ARG    15      52.680  55.450  57.020  1.00  0.00            
ATOM    555  HD2 ARG    15      52.500  53.810  56.510  1.00  0.00            
ATOM    556  NE  ARG    15      51.770  55.340  55.170  1.00  0.00            
ATOM    557  HE  ARG    15      52.120  55.390  54.230  1.00  0.00            
ATOM    558  CZ  ARG    15      50.510  55.740  55.540  1.00  0.00            
ATOM    559  NH1 ARG    15      49.690  56.240  54.690  1.00  0.00            
ATOM    560 1HH1 ARG    15      49.800  56.120  53.700  1.00  0.00            
ATOM    561 2HH1 ARG    15      48.850  56.520  55.160  1.00  0.00            
ATOM    562  NH2 ARG    15      50.030  55.630  56.790  1.00  0.00            
ATOM    563 1HH2 ARG    15      50.520  54.960  57.370  1.00  0.00            
ATOM    564 2HH2 ARG    15      49.200  56.100  57.140  1.00  0.00            
ATOM    565  C   ARG    15      57.030  53.660  54.140  1.00  0.00            
ATOM    566  O   ARG    15      57.390  52.480  53.990  1.00  0.00            
ATOM    567  N   GLY    16      57.770  54.620  54.710  1.00  0.00            
ATOM    568  H   GLY    16      57.470  55.590  54.660  1.00  0.00            
ATOM    569  CA  GLY    16      58.980  54.210  55.410  1.00  0.00            
ATOM    570  HA1 GLY    16      59.540  55.080  55.740  1.00  0.00            
ATOM    571  HA2 GLY    16      59.540  53.510  54.790  1.00  0.00            
ATOM    572  C   GLY    16      58.670  53.530  56.790  1.00  0.00            
ATOM    573  O   GLY    16      57.540  53.520  57.330  1.00  0.00            
ATOM    574  N   LEU    17      59.660  52.960  57.450  1.00  0.00            
ATOM    575  H   LEU    17      60.490  52.740  56.920  1.00  0.00            
ATOM    576  CA  LEU    17      59.550  52.270  58.770  1.00  0.00            
ATOM    577  HA  LEU    17      58.630  51.690  58.800  1.00  0.00            
ATOM    578  CB  LEU    17      60.750  51.430  59.020  1.00  0.00            
ATOM    579  HB1 LEU    17      60.800  50.980  60.010  1.00  0.00            
ATOM    580  HB2 LEU    17      61.680  52.010  58.990  1.00  0.00            
ATOM    581  CG  LEU    17      60.960  50.170  58.140  1.00  0.00            
ATOM    582  HG  LEU    17      60.500  50.390  57.170  1.00  0.00            
ATOM    583  CD1 LEU    17      62.470  49.850  57.990  1.00  0.00            
ATOM    584 1HD1 LEU    17      63.070  50.700  57.650  1.00  0.00            
ATOM    585 2HD1 LEU    17      62.910  49.600  58.950  1.00  0.00            
ATOM    586 3HD1 LEU    17      62.540  49.030  57.270  1.00  0.00            
ATOM    587  CD2 LEU    17      60.380  48.930  58.790  1.00  0.00            
ATOM    588 1HD2 LEU    17      60.450  48.040  58.160  1.00  0.00            
ATOM    589 2HD2 LEU    17      60.910  48.690  59.710  1.00  0.00            
ATOM    590 3HD2 LEU    17      59.330  49.180  58.950  1.00  0.00            
ATOM    591  C   LEU    17      59.460  53.300  59.950  1.00  0.00            
ATOM    592  O   LEU    17      59.940  54.410  59.750  1.00  0.00            
ATOM    593  N   ALA    18      58.860  52.940  61.060  1.00  0.00            
ATOM    594  H   ALA    18      58.570  51.970  61.040  1.00  0.00            
ATOM    595  CA  ALA    18      58.580  53.790  62.220  1.00  0.00            
ATOM    596  HA  ALA    18      58.170  54.710  61.800  1.00  0.00            
ATOM    597  CB  ALA    18      57.660  53.040  63.190  1.00  0.00            
ATOM    598  HB1 ALA    18      58.200  52.120  63.430  1.00  0.00            
ATOM    599  HB2 ALA    18      57.670  53.610  64.120  1.00  0.00            
ATOM    600  HB3 ALA    18      56.660  52.810  62.830  1.00  0.00            
ATOM    601  C   ALA    18      59.930  54.210  62.940  1.00  0.00            
ATOM    602  O   ALA    18      61.000  53.520  62.840  1.00  0.00            
ATOM    603  N   GLY    19      59.870  55.350  63.570  1.00  0.00            
ATOM    604  H   GLY    19      59.070  55.960  63.420  1.00  0.00            
ATOM    605  CA  GLY    19      61.010  56.040  64.200  1.00  0.00            
ATOM    606  HA1 GLY    19      60.680  57.060  64.400  1.00  0.00            
ATOM    607  HA2 GLY    19      61.810  56.180  63.470  1.00  0.00            
ATOM    608  C   GLY    19      61.530  55.450  65.520  1.00  0.00            
ATOM    609  O   GLY    19      60.960  54.450  66.020  1.00  0.00            
ATOM    610  N   PRO    20      62.550  55.970  66.210  1.00  0.00            
ATOM    611  CD  PRO    20      63.440  57.060  65.660  1.00  0.00            
ATOM    612  HD1 PRO    20      62.880  57.980  65.460  1.00  0.00            
ATOM    613  HD2 PRO    20      63.870  56.540  64.810  1.00  0.00            
ATOM    614  CG  PRO    20      64.510  57.200  66.780  1.00  0.00            
ATOM    615  HG1 PRO    20      64.150  57.900  67.540  1.00  0.00            
ATOM    616  HG2 PRO    20      65.470  57.410  66.310  1.00  0.00            
ATOM    617  CB  PRO    20      64.580  55.910  67.430  1.00  0.00            
ATOM    618  HB1 PRO    20      64.940  56.040  68.450  1.00  0.00            
ATOM    619  HB2 PRO    20      65.190  55.210  66.860  1.00  0.00            
ATOM    620  CA  PRO    20      63.140  55.410  67.420  1.00  0.00            
ATOM    621  HA  PRO    20      63.130  54.320  67.340  1.00  0.00            
ATOM    622  C   PRO    20      62.290  55.800  68.680  1.00  0.00            
ATOM    623  O   PRO    20      61.510  56.790  68.590  1.00  0.00            
ATOM    624  N   HYP    21      62.420  55.080  69.770  1.00  0.00            
ATOM    625  CD2 HYP    21      63.290  53.890  69.970  1.00  0.00            
ATOM    626 1HD2 HYP    21      64.300  54.270  70.130  1.00  0.00            
ATOM    627 2HD2 HYP    21      63.290  53.300  69.060  1.00  0.00            
ATOM    628  CG  HYP    21      62.820  53.180  71.220  1.00  0.00            
ATOM    629  HG  HYP    21      63.660  52.610  71.620  1.00  0.00            
ATOM    630  OD1 HYP    21      61.720  52.270  71.100  1.00  0.00            
ATOM    631  HD1 HYP    21      61.470  51.980  71.980  1.00  0.00            
ATOM    632  CB  HYP    21      62.370  54.340  72.060  1.00  0.00            
ATOM    633  HB1 HYP    21      63.210  54.860  72.530  1.00  0.00            
ATOM    634  HB2 HYP    21      61.600  54.000  72.750  1.00  0.00            
ATOM    635  CA  HYP    21      61.720  55.250  71.050  1.00  0.00            
ATOM    636  HA  HYP    21      60.690  54.900  70.920  1.00  0.00            
ATOM    637  C   HYP    21      61.810  56.680  71.560  1.00  0.00            
ATOM    638  O   HYP    21      62.740  57.440  71.310  1.00  0.00            
ATOM    639  N   GLY    22      60.770  57.120  72.270  1.00  0.00            
ATOM    640  H   GLY    22      59.970  56.500  72.270  1.00  0.00            
ATOM    641  CA  GLY    22      60.570  58.410  72.930  1.00  0.00            
ATOM    642  HA1 GLY    22      59.570  58.360  73.360  1.00  0.00            
ATOM    643  HA2 GLY    22      60.740  59.170  72.170  1.00  0.00            
ATOM    644  C   GLY    22      61.530  58.690  74.120  1.00  0.00            
ATOM    645  O   GLY    22      62.150  57.700  74.660  1.00  0.00            
ATOM    646  N   PRO    23      61.700  59.920  74.600  1.00  0.00            
ATOM    647  CD  PRO    23      61.070  61.040  73.950  1.00  0.00            
ATOM    648  HD1 PRO    23      60.010  60.820  73.830  1.00  0.00            
ATOM    649  HD2 PRO    23      61.600  61.220  73.010  1.00  0.00            
ATOM    650  CG  PRO    23      61.300  62.180  74.930  1.00  0.00            
ATOM    651  HG1 PRO    23      60.440  62.390  75.570  1.00  0.00            
ATOM    652  HG2 PRO    23      61.420  63.140  74.430  1.00  0.00            
ATOM    653  CB  PRO    23      62.540  61.850  75.710  1.00  0.00            
ATOM    654  HB1 PRO    23      62.470  62.300  76.700  1.00  0.00            
ATOM    655  HB2 PRO    23      63.450  62.050  75.140  1.00  0.00            
ATOM    656  CA  PRO    23      62.410  60.280  75.790  1.00  0.00            
ATOM    657  HA  PRO    23      63.410  59.860  75.700  1.00  0.00            
ATOM    658  C   PRO    23      61.680  59.840  77.060  1.00  0.00            
ATOM    659  O   PRO    23      60.490  59.670  77.010  1.00  0.00            
ATOM    660  N   HYP    24      62.450  59.720  78.180  1.00  0.00            
ATOM    661  CD2 HYP    24      63.870  59.960  78.340  1.00  0.00            
ATOM    662 1HD2 HYP    24      64.180  60.970  78.070  1.00  0.00            
ATOM    663 2HD2 HYP    24      64.380  59.160  77.810  1.00  0.00            
ATOM    664  CG  HYP    24      64.220  59.770  79.840  1.00  0.00            
ATOM    665  HG  HYP    24      64.990  60.440  80.220  1.00  0.00            
ATOM    666  OD1 HYP    24      64.680  58.440  80.010  1.00  0.00            
ATOM    667  HD1 HYP    24      64.350  58.070  80.830  1.00  0.00            
ATOM    668  CB  HYP    24      62.880  59.930  80.580  1.00  0.00            
ATOM    669  HB1 HYP    24      62.730  61.000  80.700  1.00  0.00            
ATOM    670  HB2 HYP    24      62.660  59.290  81.430  1.00  0.00            
ATOM    671  CA  HYP    24      61.860  59.450  79.520  1.00  0.00            
ATOM    672  HA  HYP    24      61.680  58.380  79.510  1.00  0.00            
ATOM    673  C   HYP    24      60.560  60.140  79.750  1.00  0.00            
ATOM    674  O   HYP    24      60.430  61.280  79.370  1.00  0.00            
ATOM    675  N   GLY    25      59.710  59.440  80.520  1.00  0.00            
ATOM    676  H   GLY    25      59.850  58.460  80.690  1.00  0.00            
ATOM    677  CA  GLY    25      58.630  60.080  81.320  1.00  0.00            
ATOM    678  HA1 GLY    25      58.020  59.310  81.790  1.00  0.00            
ATOM    679  HA2 GLY    25      57.940  60.510  80.600  1.00  0.00            
ATOM    680  C   GLY    25      58.970  61.160  82.360  1.00  0.00            
ATOM    681  O   GLY    25      60.140  61.370  82.780  1.00  0.00            
ATOM    682  N   PRO    26      57.930  61.970  82.720  1.00  0.00            
ATOM    683  CD  PRO    26      56.520  61.790  82.310  1.00  0.00            
ATOM    684  HD1 PRO    26      56.210  60.740  82.350  1.00  0.00            
ATOM    685  HD2 PRO    26      56.370  62.060  81.270  1.00  0.00            
ATOM    686  CG  PRO    26      55.640  62.560  83.280  1.00  0.00            
ATOM    687  HG1 PRO    26      55.210  61.810  83.950  1.00  0.00            
ATOM    688  HG2 PRO    26      54.830  63.050  82.740  1.00  0.00            
ATOM    689  CB  PRO    26      56.620  63.540  83.900  1.00  0.00            
ATOM    690  HB1 PRO    26      56.220  63.890  84.850  1.00  0.00            
ATOM    691  HB2 PRO    26      56.730  64.420  83.270  1.00  0.00            
ATOM    692  CA  PRO    26      57.970  62.740  83.940  1.00  0.00            
ATOM    693  HA  PRO    26      58.730  63.530  83.940  1.00  0.00            
ATOM    694  C   PRO    26      58.210  61.970  85.270  1.00  0.00            
ATOM    695  O   PRO    26      57.970  60.730  85.350  1.00  0.00            
ATOM    696  N   HYP    27      58.560  62.700  86.330  1.00  0.00            
ATOM    697  CD2 HYP    27      58.870  64.090  86.240  1.00  0.00            
ATOM    698 1HD2 HYP    27      57.950  64.620  86.000  1.00  0.00            
ATOM    699 2HD2 HYP    27      59.680  64.280  85.540  1.00  0.00            
ATOM    700  CG  HYP    27      59.340  64.510  87.630  1.00  0.00            
ATOM    701  HG  HYP    27      58.980  65.520  87.850  1.00  0.00            
ATOM    702  OD1 HYP    27      60.760  64.490  87.670  1.00  0.00            
ATOM    703  HD1 HYP    27      61.070  64.710  88.550  1.00  0.00            
ATOM    704  CB  HYP    27      58.720  63.460  88.560  1.00  0.00            
ATOM    705  HB1 HYP    27      57.700  63.720  88.840  1.00  0.00            
ATOM    706  HB2 HYP    27      59.340  63.290  89.450  1.00  0.00            
ATOM    707  CA  HYP    27      58.700  62.190  87.720  1.00  0.00            
ATOM    708  HA  HYP    27      59.670  61.700  87.870  1.00  0.00            
ATOM    709  C   HYP    27      57.540  61.270  88.350  1.00  0.00            
ATOM    710  O   HYP    27      56.410  61.250  87.840  1.00  0.00            
ATOM    711  N   GLY    28      57.880  60.420  89.320  1.00  0.00            
ATOM    712  H   GLY    28      58.830  60.490  89.640  1.00  0.00            
ATOM    713  CA  GLY    28      56.970  59.410  89.920  1.00  0.00            
ATOM    714  HA1 GLY    28      57.550  58.600  90.370  1.00  0.00            
ATOM    715  HA2 GLY    28      56.410  58.880  89.160  1.00  0.00            
ATOM    716  C   GLY    28      56.090  59.880  91.020  1.00  0.00            
ATOM    717  O   GLY    28      56.320  60.930  91.590  1.00  0.00            
ATOM    718  N   PRO    29      55.040  59.110  91.540  1.00  0.00            
ATOM    719  CD  PRO    29      54.620  57.800  91.150  1.00  0.00            
ATOM    720  HD1 PRO    29      55.380  57.040  91.310  1.00  0.00            
ATOM    721  HD2 PRO    29      54.290  57.840  90.110  1.00  0.00            
ATOM    722  CG  PRO    29      53.400  57.600  91.980  1.00  0.00            
ATOM    723  HG1 PRO    29      53.760  57.020  92.830  1.00  0.00            
ATOM    724  HG2 PRO    29      52.670  56.980  91.440  1.00  0.00            
ATOM    725  CB  PRO    29      52.800  58.900  92.390  1.00  0.00            
ATOM    726  HB1 PRO    29      52.230  58.820  93.310  1.00  0.00            
ATOM    727  HB2 PRO    29      52.230  59.310  91.560  1.00  0.00            
ATOM    728  CA  PRO    29      54.130  59.670  92.620  1.00  0.00            
ATOM    729  HA  PRO    29      53.980  60.720  92.390  1.00  0.00            
ATOM    730  C   PRO    29      54.810  59.590  93.960  1.00  0.00            
ATOM    731  O   PRO    29      55.750  58.830  94.240  1.00  0.00            
ATOM    732  N   HYP    30      54.200  60.200  95.010  1.00  0.00            
ATOM    733  CD2 HYP    30      53.340  61.310  94.820  1.00  0.00            
ATOM    734 1HD2 HYP    30      52.330  61.110  94.460  1.00  0.00            
ATOM    735 2HD2 HYP    30      53.740  62.010  94.100  1.00  0.00            
ATOM    736  CG  HYP    30      53.280  61.950  96.200  1.00  0.00            
ATOM    737  HG  HYP    30      52.290  62.370  96.370  1.00  0.00            
ATOM    738  OD1 HYP    30      54.340  62.850  96.460  1.00  0.00            
ATOM    739  HD1 HYP    30      54.330  63.510  95.760  1.00  0.00            
ATOM    740  CB  HYP    30      53.520  60.770  97.170  1.00  0.00            
ATOM    741  HB1 HYP    30      52.640  60.150  97.350  1.00  0.00            
ATOM    742  HB2 HYP    30      53.940  61.080  98.130  1.00  0.00            
ATOM    743  CA  HYP    30      54.490  59.870  96.390  1.00  0.00            
ATOM    744  HA  HYP    30      55.530  60.150  96.550  1.00  0.00            
ATOM    745  C   HYP    30      54.300  58.430  96.730  1.00  0.00            
ATOM    746  O   HYP    30      53.300  57.780  96.330  1.00  0.00            
ATOM    747  N   GLY    31      55.290  57.900  97.560  1.00  0.00            
ATOM    748  H   GLY    31      55.990  58.560  97.840  1.00  0.00            
ATOM    749  CA  GLY    31      55.180  56.620  98.330  1.00  0.00            
ATOM    750  HA1 GLY    31      55.340  55.740  97.700  1.00  0.00            
ATOM    751  HA2 GLY    31      54.140  56.500  98.650  1.00  0.00            
ATOM    752  C   GLY    31      56.090  56.560  99.540  1.00  0.00            
ATOM    753  O   GLY    31      56.400  55.540 100.180  1.00  0.00            
ATOM    754  N   NH2    32      56.620  57.730  99.940  1.00  0.00            
ATOM    755  H1  NH2    32      56.600  58.550  99.350  1.00  0.00            
ATOM    756  H2  NH2    32      57.360  57.720 100.630  1.00  0.00            
ATOM    757  CH3 ACE     1      51.480  52.430  15.150  1.00  0.00            
ATOM    758 1HH3 ACE     1      50.540  52.960  15.020  1.00  0.00            
ATOM    759 2HH3 ACE     1      52.200  53.230  15.360  1.00  0.00            
ATOM    760 3HH3 ACE     1      51.880  51.830  14.320  1.00  0.00            
ATOM    761  C   ACE     1      51.240  51.510  16.290  1.00  0.00            
ATOM    762  O   ACE     1      50.180  51.560  16.900  1.00  0.00            
ATOM    763  N   PRO     2      52.240  50.650  16.630  1.00  0.00            
ATOM    764  CD  PRO     2      53.510  50.540  15.990  1.00  0.00            
ATOM    765  HD1 PRO     2      53.980  51.510  16.150  1.00  0.00            
ATOM    766  HD2 PRO     2      53.550  50.290  14.930  1.00  0.00            
ATOM    767  CG  PRO     2      54.310  49.560  16.910  1.00  0.00            
ATOM    768  HG1 PRO     2      54.980  50.110  17.580  1.00  0.00            
ATOM    769  HG2 PRO     2      54.890  48.950  16.210  1.00  0.00            
ATOM    770  CB  PRO     2      53.200  48.710  17.590  1.00  0.00            
ATOM    771  HB1 PRO     2      53.540  48.270  18.530  1.00  0.00            
ATOM    772  HB2 PRO     2      52.780  47.900  16.980  1.00  0.00            
ATOM    773  CA  PRO     2      52.170  49.750  17.830  1.00  0.00            
ATOM    774  HA  PRO     2      51.170  49.330  17.800  1.00  0.00            
ATOM    775  C   PRO     2      52.460  50.510  19.110  1.00  0.00            
ATOM    776  O   PRO     2      52.990  51.620  19.080  1.00  0.00            
ATOM    777  N   HYP     3      52.060  49.960  20.310  1.00  0.00            
ATOM    778  CD2 HYP     3      51.170  48.820  20.430  1.00  0.00            
ATOM    779 1HD2 HYP     3      51.730  47.930  20.720  1.00  0.00            
ATOM    780 2HD2 HYP     3      50.610  48.570  19.530  1.00  0.00            
ATOM    781  CG  HYP     3      50.180  49.260  21.390  1.00  0.00            
ATOM    782  HG  HYP     3      49.620  48.390  21.730  1.00  0.00            
ATOM    783  OD1 HYP     3      49.290  50.230  20.930  1.00  0.00            
ATOM    784  HD1 HYP     3      48.680  50.340  21.660  1.00  0.00            
ATOM    785  CB  HYP     3      51.060  49.840  22.490  1.00  0.00            
ATOM    786  HB1 HYP     3      51.630  49.030  22.930  1.00  0.00            
ATOM    787  HB2 HYP     3      50.460  50.520  23.090  1.00  0.00            
ATOM    788  CA  HYP     3      52.140  50.680  21.630  1.00  0.00            
ATOM    789  HA  HYP     3      51.680  51.660  21.490  1.00  0.00            
ATOM    790  C   HYP     3      53.450  50.830  22.310  1.00  0.00            
ATOM    791  O   HYP     3      54.420  50.120  21.950  1.00  0.00            
ATOM    792  N   GLY     4      53.620  51.760  23.260  1.00  0.00            
ATOM    793  H   GLY     4      52.840  52.280  23.640  1.00  0.00            
ATOM    794  CA  GLY     4      54.930  52.200  23.780  1.00  0.00            
ATOM    795  HA1 GLY     4      54.780  53.230  24.090  1.00  0.00            
ATOM    796  HA2 GLY     4      55.550  52.190  22.880  1.00  0.00            
ATOM    797  C   GLY     4      55.530  51.340  24.870  1.00  0.00            
ATOM    798  O   GLY     4      54.870  50.430  25.440  1.00  0.00            
ATOM    799  N   PRO     5      56.750  51.590  25.230  1.00  0.00            
ATOM    800  CD  PRO     5      57.730  52.500  24.630  1.00  0.00            
ATOM    801  HD1 PRO     5      57.300  53.490  24.490  1.00  0.00            
ATOM    802  HD2 PRO     5      58.020  52.080  23.660  1.00  0.00            
ATOM    803  CG  PRO     5      58.840  52.750  25.580  1.00  0.00            
ATOM    804  HG1 PRO     5      58.350  53.420  26.290  1.00  0.00            
ATOM    805  HG2 PRO     5      59.750  53.140  25.120  1.00  0.00            
ATOM    806  CB  PRO     5      58.910  51.370  26.230  1.00  0.00            
ATOM    807  HB1 PRO     5      59.600  51.450  27.070  1.00  0.00            
ATOM    808  HB2 PRO     5      59.410  50.720  25.510  1.00  0.00            
ATOM    809  CA  PRO     5      57.360  50.980  26.400  1.00  0.00            
ATOM    810  HA  PRO     5      57.130  49.920  26.310  1.00  0.00            
ATOM    811  C   PRO     5      56.780  51.420  27.830  1.00  0.00            
ATOM    812  O   PRO     5      55.980  52.380  27.980  1.00  0.00            
ATOM    813  N   HYP     6      57.310  50.820  28.910  1.00  0.00            
ATOM    814  CD2 HYP     6      58.220  49.660  28.950  1.00  0.00            
ATOM    815 1HD2 HYP     6      59.240  50.050  28.880  1.00  0.00            
ATOM    816 2HD2 HYP     6      58.000  48.930  28.180  1.00  0.00            
ATOM    817  CG  HYP     6      58.020  49.030  30.320  1.00  0.00            
ATOM    818  HG  HYP     6      58.920  48.450  30.550  1.00  0.00            
ATOM    819  OD1 HYP     6      56.860  48.230  30.290  1.00  0.00            
ATOM    820  HD1 HYP     6      56.970  47.440  29.740  1.00  0.00            
ATOM    821  CB  HYP     6      57.750  50.320  31.200  1.00  0.00            
ATOM    822  HB1 HYP     6      58.660  50.900  31.370  1.00  0.00            
ATOM    823  HB2 HYP     6      57.300  49.990  32.140  1.00  0.00            
ATOM    824  CA  HYP     6      56.880  51.200  30.280  1.00  0.00            
ATOM    825  HA  HYP     6      55.830  50.940  30.460  1.00  0.00            
ATOM    826  C   HYP     6      57.200  52.720  30.570  1.00  0.00            
ATOM    827  O   HYP     6      58.040  53.310  29.840  1.00  0.00            
ATOM    828  N   GLY     7      56.560  53.360  31.550  1.00  0.00            
ATOM    829  H   GLY     7      55.760  52.870  31.950  1.00  0.00            
ATOM    830  CA  GLY     7      56.720  54.790  31.880  1.00  0.00            
ATOM    831  HA1 GLY     7      55.810  55.250  32.270  1.00  0.00            
ATOM    832  HA2 GLY     7      56.960  55.270  30.930  1.00  0.00            
ATOM    833  C   GLY     7      57.850  55.000  32.930  1.00  0.00            
ATOM    834  O   GLY     7      58.570  54.080  33.320  1.00  0.00            
ATOM    835  N   PRO     8      58.140  56.270  33.340  1.00  0.00            
ATOM    836  CD  PRO     8      57.490  57.550  32.860  1.00  0.00            
ATOM    837  HD1 PRO     8      56.550  57.660  33.400  1.00  0.00            
ATOM    838  HD2 PRO     8      57.350  57.640  31.780  1.00  0.00            
ATOM    839  CG  PRO     8      58.300  58.660  33.480  1.00  0.00            
ATOM    840  HG1 PRO     8      57.790  59.620  33.400  1.00  0.00            
ATOM    841  HG2 PRO     8      59.190  58.770  32.860  1.00  0.00            
ATOM    842  CB  PRO     8      58.700  58.010  34.740  1.00  0.00            
ATOM    843  HB1 PRO     8      57.790  58.150  35.330  1.00  0.00            
ATOM    844  HB2 PRO     8      59.540  58.520  35.200  1.00  0.00            
ATOM    845  CA  PRO     8      58.930  56.510  34.490  1.00  0.00            
ATOM    846  HA  PRO     8      59.950  56.340  34.160  1.00  0.00            
ATOM    847  C   PRO     8      58.490  55.760  35.800  1.00  0.00            
ATOM    848  O   PRO     8      57.330  55.600  36.060  1.00  0.00            
ATOM    849  N   HYP     9      59.530  55.350  36.580  1.00  0.00            
ATOM    850  CD2 HYP     9      60.930  55.110  36.270  1.00  0.00            
ATOM    851 1HD2 HYP     9      61.500  56.030  36.350  1.00  0.00            
ATOM    852 2HD2 HYP     9      61.120  54.780  35.250  1.00  0.00            
ATOM    853  CG  HYP     9      61.500  54.060  37.230  1.00  0.00            
ATOM    854  HG  HYP     9      62.510  54.090  37.620  1.00  0.00            
ATOM    855  OD1 HYP     9      61.270  52.760  36.670  1.00  0.00            
ATOM    856  HD1 HYP     9      60.460  52.690  36.150  1.00  0.00            
ATOM    857  CB  HYP     9      60.690  54.390  38.450  1.00  0.00            
ATOM    858  HB1 HYP     9      61.190  55.210  38.970  1.00  0.00            
ATOM    859  HB2 HYP     9      60.530  53.580  39.170  1.00  0.00            
ATOM    860  CA  HYP     9      59.340  54.940  37.960  1.00  0.00            
ATOM    861  HA  HYP     9      58.680  54.070  37.930  1.00  0.00            
ATOM    862  C   HYP     9      58.940  56.160  38.840  1.00  0.00            
ATOM    863  O   HYP     9      59.100  57.330  38.440  1.00  0.00            
ATOM    864  N   GLY    10      58.150  55.820  39.810  1.00  0.00            
ATOM    865  H   GLY    10      58.110  54.830  40.020  1.00  0.00            
ATOM    866  CA  GLY    10      57.340  56.720  40.660  1.00  0.00            
ATOM    867  HA1 GLY    10      56.660  56.060  41.190  1.00  0.00            
ATOM    868  HA2 GLY    10      56.700  57.370  40.070  1.00  0.00            
ATOM    869  C   GLY    10      58.220  57.430  41.730  1.00  0.00            
ATOM    870  O   GLY    10      59.440  57.340  41.870  1.00  0.00            
ATOM    871  N   ILE    11      57.450  58.240  42.490  1.00  0.00            
ATOM    872  H   ILE    11      56.520  58.430  42.160  1.00  0.00            
ATOM    873  CA  ILE    11      58.080  59.220  43.460  1.00  0.00            
ATOM    874  HA  ILE    11      59.070  59.530  43.120  1.00  0.00            
ATOM    875  CB  ILE    11      57.270  60.480  43.530  1.00  0.00            
ATOM    876  HB  ILE    11      57.720  61.110  44.300  1.00  0.00            
ATOM    877  CG2 ILE    11      57.280  61.330  42.190  1.00  0.00            
ATOM    878 1HG2 ILE    11      56.770  60.840  41.370  1.00  0.00            
ATOM    879 2HG2 ILE    11      56.800  62.280  42.440  1.00  0.00            
ATOM    880 3HG2 ILE    11      58.350  61.430  42.000  1.00  0.00            
ATOM    881  CG1 ILE    11      55.820  60.290  44.120  1.00  0.00            
ATOM    882 1HG1 ILE    11      55.770  59.410  44.770  1.00  0.00            
ATOM    883 2HG1 ILE    11      55.190  60.010  43.270  1.00  0.00            
ATOM    884  CD  ILE    11      55.280  61.500  44.800  1.00  0.00            
ATOM    885  HD1 ILE    11      54.310  61.240  45.210  1.00  0.00            
ATOM    886  HD2 ILE    11      55.820  61.700  45.720  1.00  0.00            
ATOM    887  HD3 ILE    11      55.230  62.350  44.110  1.00  0.00            
ATOM    888  C   ILE    11      58.320  58.670  44.880  1.00  0.00            
ATOM    889  O   ILE    11      57.800  57.610  45.170  1.00  0.00            
ATOM    890  N   THR    12      59.250  59.230  45.620  1.00  0.00            
ATOM    891  H   THR    12      59.730  60.030  45.220  1.00  0.00            
ATOM    892  CA  THR    12      59.600  58.680  46.970  1.00  0.00            
ATOM    893  HA  THR    12      60.020  57.710  46.730  1.00  0.00            
ATOM    894  CB  THR    12      60.650  59.520  47.700  1.00  0.00            
ATOM    895  HB  THR    12      60.080  60.300  48.190  1.00  0.00            
ATOM    896  CG2 THR    12      61.210  58.800  48.980  1.00  0.00            
ATOM    897 1HG2 THR    12      60.600  57.930  49.190  1.00  0.00            
ATOM    898 2HG2 THR    12      62.190  58.340  48.910  1.00  0.00            
ATOM    899 3HG2 THR    12      61.220  59.510  49.810  1.00  0.00            
ATOM    900  OG1 THR    12      61.780  59.810  47.010  1.00  0.00            
ATOM    901  HG1 THR    12      62.290  60.440  47.520  1.00  0.00            
ATOM    902  C   THR    12      58.340  58.570  47.850  1.00  0.00            
ATOM    903  O   THR    12      57.380  59.380  47.830  1.00  0.00            
ATOM    904  N   GLY    13      58.210  57.470  48.600  1.00  0.00            
ATOM    905  H   GLY    13      58.990  56.830  48.470  1.00  0.00            
ATOM    906  CA  GLY    13      57.120  57.080  49.470  1.00  0.00            
ATOM    907  HA1 GLY    13      57.230  56.010  49.640  1.00  0.00            
ATOM    908  HA2 GLY    13      56.180  57.020  48.910  1.00  0.00            
ATOM    909  C   GLY    13      56.890  57.840  50.740  1.00  0.00            
ATOM    910  O   GLY    13      57.800  58.550  51.180  1.00  0.00            
ATOM    911  N   ALA    14      55.660  57.710  51.340  1.00  0.00            
ATOM    912  H   ALA    14      55.060  57.040  50.880  1.00  0.00            
ATOM    913  CA  ALA    14      55.260  58.370  52.590  1.00  0.00            
ATOM    914  HA  ALA    14      55.110  59.420  52.360  1.00  0.00            
ATOM    915  CB  ALA    14      53.910  57.730  53.060  1.00  0.00            
ATOM    916  HB1 ALA    14      53.450  58.510  53.670  1.00  0.00            
ATOM    917  HB2 ALA    14      53.280  57.610  52.170  1.00  0.00            
ATOM    918  HB3 ALA    14      54.110  56.770  53.530  1.00  0.00            
ATOM    919  C   ALA    14      56.340  58.260  53.720  1.00  0.00            
ATOM    920  O   ALA    14      56.900  57.190  53.940  1.00  0.00            
ATOM    921  N   ARG    15      56.550  59.320  54.490  1.00  0.00            
ATOM    922  H   ARG    15      56.140  60.210  54.220  1.00  0.00            
ATOM    923  CA  ARG    15      57.420  59.200  55.700  1.00  0.00            
ATOM    924  HA  ARG    15      58.360  58.740  55.390  1.00  0.00            
ATOM    925  CB  ARG    15      57.870  60.540  56.300  1.00  0.00            
ATOM    926  HB1 ARG    15      56.990  60.930  56.810  1.00  0.00            
ATOM    927  HB2 ARG    15      58.190  61.140  55.450  1.00  0.00            
ATOM    928  CG  ARG    15      59.050  60.400  57.300  1.00  0.00            
ATOM    929  HG1 ARG    15      59.930  59.940  56.840  1.00  0.00            
ATOM    930  HG2 ARG    15      58.690  59.840  58.160  1.00  0.00            
ATOM    931  CD  ARG    15      59.370  61.810  57.630  1.00  0.00            
ATOM    932  HD1 ARG    15      58.470  62.330  57.960  1.00  0.00            
ATOM    933  HD2 ARG    15      59.820  62.330  56.780  1.00  0.00            
ATOM    934  NE  ARG    15      60.380  61.830  58.710  1.00  0.00            
ATOM    935  HE  ARG    15      60.910  60.980  58.810  1.00  0.00            
ATOM    936  CZ  ARG    15      60.690  62.690  59.730  1.00  0.00            
ATOM    937  NH1 ARG    15      61.730  62.490  60.460  1.00  0.00            
ATOM    938 1HH1 ARG    15      62.220  61.610  60.370  1.00  0.00            
ATOM    939 2HH1 ARG    15      62.160  63.200  61.040  1.00  0.00            
ATOM    940  NH2 ARG    15      59.980  63.720  59.860  1.00  0.00            
ATOM    941 1HH2 ARG    15      59.220  63.940  59.230  1.00  0.00            
ATOM    942 2HH2 ARG    15      60.360  64.530  60.330  1.00  0.00            
ATOM    943  C   ARG    15      56.830  58.250  56.680  1.00  0.00            
ATOM    944  O   ARG    15      55.580  58.290  56.880  1.00  0.00            
ATOM    945  N   GLY    16      57.680  57.450  57.380  1.00  0.00            
ATOM    946  H   GLY    16      58.650  57.280  57.140  1.00  0.00            
ATOM    947  CA  GLY    16      57.130  56.600  58.450  1.00  0.00            
ATOM    948  HA1 GLY    16      57.990  56.010  58.760  1.00  0.00            
ATOM    949  HA2 GLY    16      56.340  56.030  57.960  1.00  0.00            
ATOM    950  C   GLY    16      56.450  57.350  59.570  1.00  0.00            
ATOM    951  O   GLY    16      56.510  58.590  59.750  1.00  0.00            
ATOM    952  N   LEU    17      55.760  56.490  60.390  1.00  0.00            
ATOM    953  H   LEU    17      55.620  55.550  60.070  1.00  0.00            
ATOM    954  CA  LEU    17      55.040  56.750  61.660  1.00  0.00            
ATOM    955  HA  LEU    17      54.460  57.660  61.480  1.00  0.00            
ATOM    956  CB  LEU    17      54.150  55.570  62.000  1.00  0.00            
ATOM    957  HB1 LEU    17      53.390  55.830  62.740  1.00  0.00            
ATOM    958  HB2 LEU    17      54.800  54.780  62.360  1.00  0.00            
ATOM    959  CG  LEU    17      53.310  54.960  60.880  1.00  0.00            
ATOM    960  HG  LEU    17      53.800  54.460  60.040  1.00  0.00            
ATOM    961  CD1 LEU    17      52.460  53.810  61.550  1.00  0.00            
ATOM    962 1HD1 LEU    17      51.930  53.240  60.780  1.00  0.00            
ATOM    963 2HD1 LEU    17      53.110  53.130  62.100  1.00  0.00            
ATOM    964 3HD1 LEU    17      51.760  54.250  62.260  1.00  0.00            
ATOM    965  CD2 LEU    17      52.320  55.960  60.230  1.00  0.00            
ATOM    966 1HD2 LEU    17      51.680  56.480  60.940  1.00  0.00            
ATOM    967 2HD2 LEU    17      52.940  56.700  59.720  1.00  0.00            
ATOM    968 3HD2 LEU    17      51.740  55.450  59.460  1.00  0.00            
ATOM    969  C   LEU    17      56.020  57.120  62.800  1.00  0.00            
ATOM    970  O   LEU    17      57.210  56.720  62.740  1.00  0.00            
ATOM    971  N   ALA    18      55.590  57.960  63.770  1.00  0.00            
ATOM    972  H   ALA    18      54.610  58.230  63.740  1.00  0.00            
ATOM    973  CA  ALA    18      56.510  58.220  64.930  1.00  0.00            
ATOM    974  HA  ALA    18      57.400  58.750  64.590  1.00  0.00            
ATOM    975  CB  ALA    18      55.860  59.130  65.900  1.00  0.00            
ATOM    976  HB1 ALA    18      55.180  58.510  66.490  1.00  0.00            
ATOM    977  HB2 ALA    18      56.530  59.550  66.660  1.00  0.00            
ATOM    978  HB3 ALA    18      55.290  59.810  65.280  1.00  0.00            
ATOM    979  C   ALA    18      56.960  56.990  65.720  1.00  0.00            
ATOM    980  O   ALA    18      56.320  55.980  65.690  1.00  0.00            
ATOM    981  N   GLY    19      58.020  57.140  66.510  1.00  0.00            
ATOM    982  H   GLY    19      58.600  57.960  66.430  1.00  0.00            
ATOM    983  CA  GLY    19      58.380  56.120  67.480  1.00  0.00            
ATOM    984  HA1 GLY    19      59.240  56.470  68.060  1.00  0.00            
ATOM    985  HA2 GLY    19      58.580  55.210  66.910  1.00  0.00            
ATOM    986  C   GLY    19      57.290  55.790  68.510  1.00  0.00            
ATOM    987  O   GLY    19      56.410  56.610  68.790  1.00  0.00            
ATOM    988  N   PRO    20      57.330  54.630  69.160  1.00  0.00            
ATOM    989  CD  PRO    20      58.130  53.460  68.830  1.00  0.00            
ATOM    990  HD1 PRO    20      59.150  53.710  68.550  1.00  0.00            
ATOM    991  HD2 PRO    20      57.630  52.850  68.070  1.00  0.00            
ATOM    992  CG  PRO    20      58.280  52.710  70.200  1.00  0.00            
ATOM    993  HG1 PRO    20      59.140  53.150  70.690  1.00  0.00            
ATOM    994  HG2 PRO    20      58.560  51.660  70.070  1.00  0.00            
ATOM    995  CB  PRO    20      57.010  53.050  70.980  1.00  0.00            
ATOM    996  HB1 PRO    20      57.180  53.090  72.050  1.00  0.00            
ATOM    997  HB2 PRO    20      56.160  52.450  70.650  1.00  0.00            
ATOM    998  CA  PRO    20      56.580  54.420  70.390  1.00  0.00            
ATOM    999  HA  PRO    20      55.490  54.380  70.360  1.00  0.00            
ATOM   1000  C   PRO    20      56.990  55.320  71.540  1.00  0.00            
ATOM   1001  O   PRO    20      58.090  55.930  71.580  1.00  0.00            
ATOM   1002  N   HYP    21      56.230  55.370  72.660  1.00  0.00            
ATOM   1003  CD2 HYP    21      54.900  54.840  72.790  1.00  0.00            
ATOM   1004 1HD2 HYP    21      54.900  53.820  73.180  1.00  0.00            
ATOM   1005 2HD2 HYP    21      54.340  54.740  71.860  1.00  0.00            
ATOM   1006  CG  HYP    21      54.220  55.770  73.820  1.00  0.00            
ATOM   1007  HG  HYP    21      53.440  55.200  74.330  1.00  0.00            
ATOM   1008  OD1 HYP    21      53.710  56.880  73.080  1.00  0.00            
ATOM   1009  HD1 HYP    21      53.180  56.480  72.400  1.00  0.00            
ATOM   1010  CB  HYP    21      55.400  56.090  74.740  1.00  0.00            
ATOM   1011  HB1 HYP    21      55.550  55.280  75.450  1.00  0.00            
ATOM   1012  HB2 HYP    21      55.240  57.080  75.160  1.00  0.00            
ATOM   1013  CA  HYP    21      56.520  56.230  73.760  1.00  0.00            
ATOM   1014  HA  HYP    21      56.480  57.240  73.350  1.00  0.00            
ATOM   1015  C   HYP    21      57.820  55.920  74.460  1.00  0.00            
ATOM   1016  O   HYP    21      58.190  54.760  74.600  1.00  0.00            
ATOM   1017  N   GLY    22      58.530  56.890  75.030  1.00  0.00            
ATOM   1018  H   GLY    22      58.190  57.830  74.940  1.00  0.00            
ATOM   1019  CA  GLY    22      59.660  56.660  75.880  1.00  0.00            
ATOM   1020  HA1 GLY    22      60.130  57.610  76.100  1.00  0.00            
ATOM   1021  HA2 GLY    22      60.350  56.010  75.340  1.00  0.00            
ATOM   1022  C   GLY    22      59.290  56.000  77.200  1.00  0.00            
ATOM   1023  O   GLY    22      58.110  55.960  77.500  1.00  0.00            
ATOM   1024  N   PRO    23      60.280  55.560  78.010  1.00  0.00            
ATOM   1025  CD  PRO    23      61.680  55.890  77.770  1.00  0.00            
ATOM   1026  HD1 PRO    23      61.690  56.980  77.800  1.00  0.00            
ATOM   1027  HD2 PRO    23      62.020  55.540  76.790  1.00  0.00            
ATOM   1028  CG  PRO    23      62.440  55.290  78.940  1.00  0.00            
ATOM   1029  HG1 PRO    23      62.510  56.090  79.670  1.00  0.00            
ATOM   1030  HG2 PRO    23      63.450  54.950  78.710  1.00  0.00            
ATOM   1031  CB  PRO    23      61.490  54.250  79.420  1.00  0.00            
ATOM   1032  HB1 PRO    23      61.860  54.050  80.420  1.00  0.00            
ATOM   1033  HB2 PRO    23      61.540  53.340  78.810  1.00  0.00            
ATOM   1034  CA  PRO    23      60.150  54.770  79.240  1.00  0.00            
ATOM   1035  HA  PRO    23      59.460  53.950  79.020  1.00  0.00            
ATOM   1036  C   PRO    23      59.600  55.470  80.460  1.00  0.00            
ATOM   1037  O   PRO    23      59.500  56.700  80.490  1.00  0.00            
ATOM   1038  N   HYP    24      59.250  54.780  81.570  1.00  0.00            
ATOM   1039  CD2 HYP    24      59.020  53.320  81.630  1.00  0.00            
ATOM   1040 1HD2 HYP    24      59.960  52.780  81.630  1.00  0.00            
ATOM   1041 2HD2 HYP    24      58.450  53.020  80.750  1.00  0.00            
ATOM   1042  CG  HYP    24      58.150  53.090  82.940  1.00  0.00            
ATOM   1043  HG  HYP    24      58.260  52.100  83.380  1.00  0.00            
ATOM   1044  OD1 HYP    24      56.810  53.130  82.650  1.00  0.00            
ATOM   1045  HD1 HYP    24      56.310  52.480  83.160  1.00  0.00            
ATOM   1046  CB  HYP    24      58.680  54.240  83.770  1.00  0.00            
ATOM   1047  HB1 HYP    24      59.650  53.930  84.170  1.00  0.00            
ATOM   1048  HB2 HYP    24      58.060  54.490  84.630  1.00  0.00            
ATOM   1049  CA  HYP    24      58.850  55.400  82.840  1.00  0.00            
ATOM   1050  HA  HYP    24      57.990  56.060  82.750  1.00  0.00            
ATOM   1051  C   HYP    24      60.000  56.260  83.320  1.00  0.00            
ATOM   1052  O   HYP    24      61.140  55.890  83.080  1.00  0.00            
ATOM   1053  N   GLY    25      59.700  57.420  83.870  1.00  0.00            
ATOM   1054  H   GLY    25      58.730  57.680  83.870  1.00  0.00            
ATOM   1055  CA  GLY    25      60.610  58.440  84.320  1.00  0.00            
ATOM   1056  HA1 GLY    25      60.070  59.380  84.250  1.00  0.00            
ATOM   1057  HA2 GLY    25      61.480  58.440  83.670  1.00  0.00            
ATOM   1058  C   GLY    25      61.260  58.320  85.730  1.00  0.00            
ATOM   1059  O   GLY    25      61.210  57.230  86.320  1.00  0.00            
ATOM   1060  N   PRO    26      61.790  59.430  86.310  1.00  0.00            
ATOM   1061  CD  PRO    26      61.980  60.690  85.660  1.00  0.00            
ATOM   1062  HD1 PRO    26      61.150  61.390  85.780  1.00  0.00            
ATOM   1063  HD2 PRO    26      62.210  60.580  84.600  1.00  0.00            
ATOM   1064  CG  PRO    26      63.170  61.300  86.300  1.00  0.00            
ATOM   1065  HG1 PRO    26      63.130  62.390  86.230  1.00  0.00            
ATOM   1066  HG2 PRO    26      64.100  60.970  85.830  1.00  0.00            
ATOM   1067  CB  PRO    26      63.070  60.820  87.770  1.00  0.00            
ATOM   1068  HB1 PRO    26      62.310  61.370  88.340  1.00  0.00            
ATOM   1069  HB2 PRO    26      63.990  61.000  88.330  1.00  0.00            
ATOM   1070  CA  PRO    26      62.520  59.420  87.580  1.00  0.00            
ATOM   1071  HA  PRO    26      63.280  58.640  87.550  1.00  0.00            
ATOM   1072  C   PRO    26      61.620  58.980  88.760  1.00  0.00            
ATOM   1073  O   PRO    26      60.400  59.200  88.680  1.00  0.00            
ATOM   1074  N   HYP    27      62.110  58.550  89.910  1.00  0.00            
ATOM   1075  CD2 HYP    27      63.480  57.990  90.120  1.00  0.00            
ATOM   1076 1HD2 HYP    27      64.150  58.850  90.120  1.00  0.00            
ATOM   1077 2HD2 HYP    27      63.830  57.340  89.320  1.00  0.00            
ATOM   1078  CG  HYP    27      63.390  57.200  91.430  1.00  0.00            
ATOM   1079  HG  HYP    27      64.280  57.190  92.050  1.00  0.00            
ATOM   1080  OD1 HYP    27      62.970  55.830  91.260  1.00  0.00            
ATOM   1081  HD1 HYP    27      63.670  55.360  90.800  1.00  0.00            
ATOM   1082  CB  HYP    27      62.260  57.980  92.210  1.00  0.00            
ATOM   1083  HB1 HYP    27      62.550  58.740  92.940  1.00  0.00            
ATOM   1084  HB2 HYP    27      61.690  57.250  92.780  1.00  0.00            
ATOM   1085  CA  HYP    27      61.260  58.380  91.130  1.00  0.00            
ATOM   1086  HA  HYP    27      60.590  57.540  90.970  1.00  0.00            
ATOM   1087  C   HYP    27      60.550  59.680  91.650  1.00  0.00            
ATOM   1088  O   HYP    27      60.930  60.860  91.510  1.00  0.00            
ATOM   1089  N   GLY    28      59.490  59.400  92.450  1.00  0.00            
ATOM   1090  H   GLY    28      59.200  58.440  92.490  1.00  0.00            
ATOM   1091  CA  GLY    28      58.820  60.370  93.240  1.00  0.00            
ATOM   1092  HA1 GLY    28      57.820  60.010  93.500  1.00  0.00            
ATOM   1093  HA2 GLY    28      58.700  61.280  92.650  1.00  0.00            
ATOM   1094  C   GLY    28      59.640  60.840  94.450  1.00  0.00            
ATOM   1095  O   GLY    28      60.630  60.110  94.720  1.00  0.00            
ATOM   1096  N   PRO    29      59.260  61.940  95.180  1.00  0.00            
ATOM   1097  CD  PRO    29      58.050  62.770  94.970  1.00  0.00            
ATOM   1098  HD1 PRO    29      57.240  62.060  94.810  1.00  0.00            
ATOM   1099  HD2 PRO    29      58.170  63.360  94.060  1.00  0.00            
ATOM   1100  CG  PRO    29      57.900  63.580  96.310  1.00  0.00            
ATOM   1101  HG1 PRO    29      57.280  63.050  97.030  1.00  0.00            
ATOM   1102  HG2 PRO    29      57.490  64.570  96.110  1.00  0.00            
ATOM   1103  CB  PRO    29      59.400  63.760  96.720  1.00  0.00            
ATOM   1104  HB1 PRO    29      59.630  64.050  97.750  1.00  0.00            
ATOM   1105  HB2 PRO    29      59.840  64.570  96.140  1.00  0.00            
ATOM   1106  CA  PRO    29      60.110  62.490  96.290  1.00  0.00            
ATOM   1107  HA  PRO    29      61.120  62.810  96.060  1.00  0.00            
ATOM   1108  C   PRO    29      60.110  61.510  97.500  1.00  0.00            
ATOM   1109  O   PRO    29      59.180  60.720  97.580  1.00  0.00            
ATOM   1110  N   HYP    30      61.090  61.490  98.410  1.00  0.00            
ATOM   1111  CD2 HYP    30      62.290  62.240  98.330  1.00  0.00            
ATOM   1112 1HD2 HYP    30      61.990  63.270  98.490  1.00  0.00            
ATOM   1113 2HD2 HYP    30      62.870  62.050  97.430  1.00  0.00            
ATOM   1114  CG  HYP    30      63.130  61.850  99.510  1.00  0.00            
ATOM   1115  HG  HYP    30      63.790  62.640  99.880  1.00  0.00            
ATOM   1116  OD1 HYP    30      63.890  60.680  99.080  1.00  0.00            
ATOM   1117  HD1 HYP    30      64.670  61.060  98.670  1.00  0.00            
ATOM   1118  CB  HYP    30      62.060  61.620 100.570  1.00  0.00            
ATOM   1119  HB1 HYP    30      61.670  62.560 100.960  1.00  0.00            
ATOM   1120  HB2 HYP    30      62.410  60.990 101.390  1.00  0.00            
ATOM   1121  CA  HYP    30      61.020  60.950  99.750  1.00  0.00            
ATOM   1122  HA  HYP    30      61.240  59.890  99.690  1.00  0.00            
ATOM   1123  C   HYP    30      59.640  61.150 100.320  1.00  0.00            
ATOM   1124  O   HYP    30      59.090  62.210 100.050  1.00  0.00            
ATOM   1125  N   GLY    31      59.220  60.250 101.220  1.00  0.00            
ATOM   1126  H   GLY    31      59.820  59.500 101.530  1.00  0.00            
ATOM   1127  CA  GLY    31      57.970  60.400 102.010  1.00  0.00            
ATOM   1128  HA1 GLY    31      57.190  60.380 101.250  1.00  0.00            
ATOM   1129  HA2 GLY    31      58.000  61.310 102.600  1.00  0.00            
ATOM   1130  C   GLY    31      57.760  59.330 103.060  1.00  0.00            
ATOM   1131  O   GLY    31      58.610  58.530 103.430  1.00  0.00            
ATOM   1132  N   NH2    32      56.600  59.250 103.600  1.00  0.00            
ATOM   1133  H1  NH2    32      55.950  59.960 103.300  1.00  0.00            
ATOM   1134  H2  NH2    32      56.380  58.520 104.260  1.00  0.00            
TER
