# Supplementary material for: A solution structure analysis reveals a bent collagen triple helix in the complement activation recognition molecule mannan-binding lectin
Source: J Biol Chem. 2022 Dec 15;299(2):102799. doi: 10.1016/j.jbc.2022.102799 (PMC9898670; doi:10.1016/j.jbc.2022.102799)
Supplement: top10-t3785 [file mmc10.zip › 8-T3-785_384.pdb]

ATOM      1  CH3 ACE     1      10.510  63.140  47.550  1.00  0.00            
ATOM      2 1HH3 ACE     1      10.520  64.100  47.030  1.00  0.00            
ATOM      3 2HH3 ACE     1      10.130  62.460  46.790  1.00  0.00            
ATOM      4 3HH3 ACE     1       9.800  63.120  48.380  1.00  0.00            
ATOM      5  C   ACE     1      11.820  62.750  47.990  1.00  0.00            
ATOM      6  O   ACE     1      12.410  61.840  47.450  1.00  0.00            
ATOM      7  N   PRO     2      12.430  63.620  48.760  1.00  0.00            
ATOM      8  CD  PRO     2      11.820  64.760  49.510  1.00  0.00            
ATOM      9  HD1 PRO     2      10.760  64.530  49.640  1.00  0.00            
ATOM     10  HD2 PRO     2      11.970  65.710  48.990  1.00  0.00            
ATOM     11  CG  PRO     2      12.450  64.700  50.840  1.00  0.00            
ATOM     12  HG1 PRO     2      12.050  63.850  51.400  1.00  0.00            
ATOM     13  HG2 PRO     2      12.280  65.560  51.480  1.00  0.00            
ATOM     14  CB  PRO     2      13.870  64.450  50.480  1.00  0.00            
ATOM     15  HB1 PRO     2      14.470  64.070  51.300  1.00  0.00            
ATOM     16  HB2 PRO     2      14.210  65.450  50.180  1.00  0.00            
ATOM     17  CA  PRO     2      13.780  63.390  49.370  1.00  0.00            
ATOM     18  HA  PRO     2      14.570  63.610  48.640  1.00  0.00            
ATOM     19  C   PRO     2      13.990  61.950  50.000  1.00  0.00            
ATOM     20  O   PRO     2      13.190  61.490  50.890  1.00  0.00            
ATOM     21  N   HYP     3      14.990  61.130  49.590  1.00  0.00            
ATOM     22  CD2 HYP     3      15.790  61.370  48.420  1.00  0.00            
ATOM     23 1HD2 HYP     3      16.560  62.060  48.760  1.00  0.00            
ATOM     24 2HD2 HYP     3      15.240  61.780  47.570  1.00  0.00            
ATOM     25  CG  HYP     3      16.400  60.040  48.030  1.00  0.00            
ATOM     26  HG  HYP     3      17.350  60.260  47.550  1.00  0.00            
ATOM     27  OD1 HYP     3      15.490  59.360  47.200  1.00  0.00            
ATOM     28  HD1 HYP     3      16.010  58.630  46.850  1.00  0.00            
ATOM     29  CB  HYP     3      16.680  59.500  49.420  1.00  0.00            
ATOM     30  HB1 HYP     3      17.650  59.930  49.660  1.00  0.00            
ATOM     31  HB2 HYP     3      16.790  58.410  49.430  1.00  0.00            
ATOM     32  CA  HYP     3      15.550  60.030  50.290  1.00  0.00            
ATOM     33  HA  HYP     3      14.720  59.360  50.530  1.00  0.00            
ATOM     34  C   HYP     3      16.110  60.380  51.680  1.00  0.00            
ATOM     35  O   HYP     3      16.200  61.490  52.120  1.00  0.00            
ATOM     36  N   GLY     4      16.540  59.290  52.350  1.00  0.00            
ATOM     37  H   GLY     4      16.220  58.390  52.020  1.00  0.00            
ATOM     38  CA  GLY     4      17.140  59.430  53.670  1.00  0.00            
ATOM     39  HA1 GLY     4      17.170  58.400  54.030  1.00  0.00            
ATOM     40  HA2 GLY     4      16.430  60.000  54.280  1.00  0.00            
ATOM     41  C   GLY     4      18.520  59.970  53.880  1.00  0.00            
ATOM     42  O   GLY     4      19.230  60.240  52.900  1.00  0.00            
ATOM     43  N   PRO     5      18.950  60.310  55.120  1.00  0.00            
ATOM     44  CD  PRO     5      18.240  59.850  56.380  1.00  0.00            
ATOM     45  HD1 PRO     5      18.100  58.770  56.430  1.00  0.00            
ATOM     46  HD2 PRO     5      17.270  60.340  56.470  1.00  0.00            
ATOM     47  CG  PRO     5      19.080  60.290  57.570  1.00  0.00            
ATOM     48  HG1 PRO     5      19.680  59.470  57.960  1.00  0.00            
ATOM     49  HG2 PRO     5      18.560  60.650  58.460  1.00  0.00            
ATOM     50  CB  PRO     5      19.890  61.390  56.870  1.00  0.00            
ATOM     51  HB1 PRO     5      20.860  61.500  57.350  1.00  0.00            
ATOM     52  HB2 PRO     5      19.390  62.350  56.790  1.00  0.00            
ATOM     53  CA  PRO     5      20.230  60.890  55.480  1.00  0.00            
ATOM     54  HA  PRO     5      20.520  61.770  54.890  1.00  0.00            
ATOM     55  C   PRO     5      21.320  59.790  55.410  1.00  0.00            
ATOM     56  O   PRO     5      20.950  58.570  55.510  1.00  0.00            
ATOM     57  N   HYP     6      22.610  60.030  55.070  1.00  0.00            
ATOM     58  CD2 HYP     6      23.070  61.400  54.690  1.00  0.00            
ATOM     59 1HD2 HYP     6      23.320  62.050  55.530  1.00  0.00            
ATOM     60 2HD2 HYP     6      22.360  61.870  54.010  1.00  0.00            
ATOM     61  CG  HYP     6      24.340  61.240  53.830  1.00  0.00            
ATOM     62  HG  HYP     6      25.040  62.070  53.950  1.00  0.00            
ATOM     63  OD1 HYP     6      24.110  60.810  52.440  1.00  0.00            
ATOM     64  HD1 HYP     6      25.020  60.690  52.140  1.00  0.00            
ATOM     65  CB  HYP     6      24.880  59.960  54.470  1.00  0.00            
ATOM     66  HB1 HYP     6      25.530  60.190  55.310  1.00  0.00            
ATOM     67  HB2 HYP     6      25.520  59.390  53.790  1.00  0.00            
ATOM     68  CA  HYP     6      23.710  59.070  54.940  1.00  0.00            
ATOM     69  HA  HYP     6      23.420  58.370  54.160  1.00  0.00            
ATOM     70  C   HYP     6      23.790  58.270  56.230  1.00  0.00            
ATOM     71  O   HYP     6      23.440  58.770  57.330  1.00  0.00            
ATOM     72  N   GLY     7      24.180  56.950  56.150  1.00  0.00            
ATOM     73  H   GLY     7      24.380  56.660  55.210  1.00  0.00            
ATOM     74  CA  GLY     7      24.470  56.060  57.320  1.00  0.00            
ATOM     75  HA1 GLY     7      24.720  55.020  57.130  1.00  0.00            
ATOM     76  HA2 GLY     7      23.550  55.930  57.880  1.00  0.00            
ATOM     77  C   GLY     7      25.680  56.630  58.110  1.00  0.00            
ATOM     78  O   GLY     7      26.300  57.560  57.610  1.00  0.00            
ATOM     79  N   PRO     8      26.110  55.960  59.210  1.00  0.00            
ATOM     80  CD  PRO     8      25.360  54.990  59.920  1.00  0.00            
ATOM     81  HD1 PRO     8      25.430  54.060  59.350  1.00  0.00            
ATOM     82  HD2 PRO     8      24.290  55.220  59.910  1.00  0.00            
ATOM     83  CG  PRO     8      25.890  54.970  61.370  1.00  0.00            
ATOM     84  HG1 PRO     8      25.610  54.030  61.850  1.00  0.00            
ATOM     85  HG2 PRO     8      25.490  55.920  61.730  1.00  0.00            
ATOM     86  CB  PRO     8      27.400  55.160  60.990  1.00  0.00            
ATOM     87  HB1 PRO     8      27.780  54.220  60.590  1.00  0.00            
ATOM     88  HB2 PRO     8      28.030  55.410  61.850  1.00  0.00            
ATOM     89  CA  PRO     8      27.380  56.250  59.940  1.00  0.00            
ATOM     90  HA  PRO     8      27.240  57.200  60.470  1.00  0.00            
ATOM     91  C   PRO     8      28.630  56.380  59.150  1.00  0.00            
ATOM     92  O   PRO     8      28.810  55.730  58.120  1.00  0.00            
ATOM     93  N   HYP     9      29.520  57.280  59.570  1.00  0.00            
ATOM     94  CD2 HYP     9      29.340  58.380  60.540  1.00  0.00            
ATOM     95 1HD2 HYP     9      29.390  58.100  61.590  1.00  0.00            
ATOM     96 2HD2 HYP     9      28.420  58.940  60.410  1.00  0.00            
ATOM     97  CG  HYP     9      30.560  59.320  60.290  1.00  0.00            
ATOM     98  HG  HYP     9      30.900  59.850  61.180  1.00  0.00            
ATOM     99  OD1 HYP     9      30.360  60.170  59.230  1.00  0.00            
ATOM    100  HD1 HYP     9      29.440  60.460  59.290  1.00  0.00            
ATOM    101  CB  HYP     9      31.680  58.420  59.890  1.00  0.00            
ATOM    102  HB1 HYP     9      32.220  58.030  60.750  1.00  0.00            
ATOM    103  HB2 HYP     9      32.370  58.920  59.220  1.00  0.00            
ATOM    104  CA  HYP     9      30.940  57.380  59.070  1.00  0.00            
ATOM    105  HA  HYP     9      30.790  57.680  58.030  1.00  0.00            
ATOM    106  C   HYP     9      31.710  56.070  59.080  1.00  0.00            
ATOM    107  O   HYP     9      31.550  55.230  59.950  1.00  0.00            
ATOM    108  N   GLY    10      32.590  55.860  58.080  1.00  0.00            
ATOM    109  H   GLY    10      32.690  56.550  57.350  1.00  0.00            
ATOM    110  CA  GLY    10      33.710  54.880  58.210  1.00  0.00            
ATOM    111  HA1 GLY    10      34.240  54.840  57.270  1.00  0.00            
ATOM    112  HA2 GLY    10      33.320  53.870  58.350  1.00  0.00            
ATOM    113  C   GLY    10      34.770  55.160  59.310  1.00  0.00            
ATOM    114  O   GLY    10      34.870  56.250  59.780  1.00  0.00            
ATOM    115  N   ILE    11      35.560  54.170  59.640  1.00  0.00            
ATOM    116  H   ILE    11      35.480  53.300  59.140  1.00  0.00            
ATOM    117  CA  ILE    11      36.480  54.180  60.860  1.00  0.00            
ATOM    118  HA  ILE    11      36.060  54.890  61.570  1.00  0.00            
ATOM    119  CB  ILE    11      36.640  52.790  61.580  1.00  0.00            
ATOM    120  HB  ILE    11      37.170  53.130  62.470  1.00  0.00            
ATOM    121  CG2 ILE    11      35.230  52.160  61.950  1.00  0.00            
ATOM    122 1HG2 ILE    11      34.760  52.750  62.730  1.00  0.00            
ATOM    123 2HG2 ILE    11      34.640  52.120  61.040  1.00  0.00            
ATOM    124 3HG2 ILE    11      35.360  51.210  62.470  1.00  0.00            
ATOM    125  CG1 ILE    11      37.530  51.800  60.780  1.00  0.00            
ATOM    126 1HG1 ILE    11      38.460  52.200  60.370  1.00  0.00            
ATOM    127 2HG1 ILE    11      36.990  51.220  60.040  1.00  0.00            
ATOM    128  CD  ILE    11      38.030  50.760  61.780  1.00  0.00            
ATOM    129  HD1 ILE    11      38.680  49.980  61.390  1.00  0.00            
ATOM    130  HD2 ILE    11      38.550  51.280  62.580  1.00  0.00            
ATOM    131  HD3 ILE    11      37.160  50.180  62.090  1.00  0.00            
ATOM    132  C   ILE    11      37.820  54.790  60.440  1.00  0.00            
ATOM    133  O   ILE    11      38.190  54.810  59.250  1.00  0.00            
ATOM    134  N   THR    12      38.590  55.260  61.420  1.00  0.00            
ATOM    135  H   THR    12      38.150  55.290  62.330  1.00  0.00            
ATOM    136  CA  THR    12      39.980  55.750  61.140  1.00  0.00            
ATOM    137  HA  THR    12      39.920  56.530  60.390  1.00  0.00            
ATOM    138  CB  THR    12      40.490  56.430  62.420  1.00  0.00            
ATOM    139  HB  THR    12      40.620  55.680  63.200  1.00  0.00            
ATOM    140  CG2 THR    12      41.790  57.050  62.180  1.00  0.00            
ATOM    141 1HG2 THR    12      42.450  56.270  61.810  1.00  0.00            
ATOM    142 2HG2 THR    12      41.780  57.910  61.510  1.00  0.00            
ATOM    143 3HG2 THR    12      42.230  57.480  63.080  1.00  0.00            
ATOM    144  OG1 THR    12      39.540  57.430  62.930  1.00  0.00            
ATOM    145  HG1 THR    12      39.550  57.410  63.890  1.00  0.00            
ATOM    146  C   THR    12      40.890  54.690  60.590  1.00  0.00            
ATOM    147  O   THR    12      40.960  53.530  61.100  1.00  0.00            
ATOM    148  N   GLY    13      41.680  55.060  59.570  1.00  0.00            
ATOM    149  H   GLY    13      41.500  56.000  59.260  1.00  0.00            
ATOM    150  CA  GLY    13      42.530  54.170  58.770  1.00  0.00            
ATOM    151  HA1 GLY    13      42.720  54.760  57.880  1.00  0.00            
ATOM    152  HA2 GLY    13      41.920  53.350  58.390  1.00  0.00            
ATOM    153  C   GLY    13      43.810  53.670  59.280  1.00  0.00            
ATOM    154  O   GLY    13      44.150  53.870  60.470  1.00  0.00            
ATOM    155  N   ALA    14      44.540  52.810  58.480  1.00  0.00            
ATOM    156  H   ALA    14      44.300  52.670  57.510  1.00  0.00            
ATOM    157  CA  ALA    14      45.780  52.220  58.870  1.00  0.00            
ATOM    158  HA  ALA    14      45.670  51.500  59.690  1.00  0.00            
ATOM    159  CB  ALA    14      46.270  51.400  57.670  1.00  0.00            
ATOM    160  HB1 ALA    14      46.120  52.010  56.780  1.00  0.00            
ATOM    161  HB2 ALA    14      47.340  51.300  57.810  1.00  0.00            
ATOM    162  HB3 ALA    14      45.800  50.420  57.580  1.00  0.00            
ATOM    163  C   ALA    14      46.890  53.260  59.200  1.00  0.00            
ATOM    164  O   ALA    14      46.880  54.320  58.480  1.00  0.00            
ATOM    165  N   ARG    15      47.890  52.830  59.910  1.00  0.00            
ATOM    166  H   ARG    15      47.880  51.900  60.300  1.00  0.00            
ATOM    167  CA  ARG    15      49.050  53.650  60.070  1.00  0.00            
ATOM    168  HA  ARG    15      48.670  54.670  60.030  1.00  0.00            
ATOM    169  CB  ARG    15      49.570  53.420  61.500  1.00  0.00            
ATOM    170  HB1 ARG    15      49.880  52.390  61.680  1.00  0.00            
ATOM    171  HB2 ARG    15      48.840  53.530  62.300  1.00  0.00            
ATOM    172  CG  ARG    15      50.720  54.310  61.860  1.00  0.00            
ATOM    173  HG1 ARG    15      50.480  55.370  61.770  1.00  0.00            
ATOM    174  HG2 ARG    15      51.560  54.190  61.170  1.00  0.00            
ATOM    175  CD  ARG    15      51.360  54.000  63.220  1.00  0.00            
ATOM    176  HD1 ARG    15      51.790  53.000  63.130  1.00  0.00            
ATOM    177  HD2 ARG    15      50.630  54.000  64.040  1.00  0.00            
ATOM    178  NE  ARG    15      52.380  55.050  63.560  1.00  0.00            
ATOM    179  HE  ARG    15      52.470  55.880  63.000  1.00  0.00            
ATOM    180  CZ  ARG    15      53.150  55.050  64.620  1.00  0.00            
ATOM    181  NH1 ARG    15      53.870  56.080  64.840  1.00  0.00            
ATOM    182 1HH1 ARG    15      53.780  56.910  64.270  1.00  0.00            
ATOM    183 2HH1 ARG    15      54.460  56.130  65.650  1.00  0.00            
ATOM    184  NH2 ARG    15      53.340  54.060  65.460  1.00  0.00            
ATOM    185 1HH2 ARG    15      52.760  53.250  65.310  1.00  0.00            
ATOM    186 2HH2 ARG    15      53.670  54.300  66.380  1.00  0.00            
ATOM    187  C   ARG    15      50.000  53.390  58.880  1.00  0.00            
ATOM    188  O   ARG    15      50.020  52.310  58.300  1.00  0.00            
ATOM    189  N   GLY    16      50.860  54.400  58.520  1.00  0.00            
ATOM    190  H   GLY    16      50.860  55.250  59.070  1.00  0.00            
ATOM    191  CA  GLY    16      51.690  54.270  57.370  1.00  0.00            
ATOM    192  HA1 GLY    16      52.090  55.230  57.040  1.00  0.00            
ATOM    193  HA2 GLY    16      50.960  54.000  56.600  1.00  0.00            
ATOM    194  C   GLY    16      52.820  53.250  57.430  1.00  0.00            
ATOM    195  O   GLY    16      53.050  52.500  58.390  1.00  0.00            
ATOM    196  N   LEU    17      53.620  53.310  56.370  1.00  0.00            
ATOM    197  H   LEU    17      53.340  53.910  55.600  1.00  0.00            
ATOM    198  CA  LEU    17      54.820  52.520  56.210  1.00  0.00            
ATOM    199  HA  LEU    17      54.760  51.570  56.740  1.00  0.00            
ATOM    200  CB  LEU    17      55.020  52.150  54.690  1.00  0.00            
ATOM    201  HB1 LEU    17      55.980  51.670  54.520  1.00  0.00            
ATOM    202  HB2 LEU    17      54.960  53.050  54.080  1.00  0.00            
ATOM    203  CG  LEU    17      53.820  51.200  54.190  1.00  0.00            
ATOM    204  HG  LEU    17      52.860  51.720  54.180  1.00  0.00            
ATOM    205  CD1 LEU    17      54.140  50.850  52.720  1.00  0.00            
ATOM    206 1HD1 LEU    17      55.010  50.190  52.710  1.00  0.00            
ATOM    207 2HD1 LEU    17      53.370  50.160  52.350  1.00  0.00            
ATOM    208 3HD1 LEU    17      54.260  51.740  52.110  1.00  0.00            
ATOM    209  CD2 LEU    17      53.640  49.890  54.990  1.00  0.00            
ATOM    210 1HD2 LEU    17      52.670  49.520  54.680  1.00  0.00            
ATOM    211 2HD2 LEU    17      54.400  49.140  54.740  1.00  0.00            
ATOM    212 3HD2 LEU    17      53.700  49.940  56.080  1.00  0.00            
ATOM    213  C   LEU    17      56.070  53.140  56.800  1.00  0.00            
ATOM    214  O   LEU    17      56.060  54.350  56.930  1.00  0.00            
ATOM    215  N   ALA    18      57.050  52.260  57.140  1.00  0.00            
ATOM    216  H   ALA    18      56.940  51.290  56.880  1.00  0.00            
ATOM    217  CA  ALA    18      58.220  52.630  57.890  1.00  0.00            
ATOM    218  HA  ALA    18      57.920  53.110  58.820  1.00  0.00            
ATOM    219  CB  ALA    18      59.000  51.390  58.290  1.00  0.00            
ATOM    220  HB1 ALA    18      58.280  50.690  58.720  1.00  0.00            
ATOM    221  HB2 ALA    18      59.510  50.800  57.530  1.00  0.00            
ATOM    222  HB3 ALA    18      59.640  51.740  59.100  1.00  0.00            
ATOM    223  C   ALA    18      59.050  53.560  56.960  1.00  0.00            
ATOM    224  O   ALA    18      58.910  53.490  55.750  1.00  0.00            
ATOM    225  N   GLY    19      59.940  54.370  57.620  1.00  0.00            
ATOM    226  H   GLY    19      59.870  54.500  58.620  1.00  0.00            
ATOM    227  CA  GLY    19      60.740  55.340  56.880  1.00  0.00            
ATOM    228  HA1 GLY    19      61.210  56.080  57.520  1.00  0.00            
ATOM    229  HA2 GLY    19      60.130  55.920  56.190  1.00  0.00            
ATOM    230  C   GLY    19      61.910  54.710  56.020  1.00  0.00            
ATOM    231  O   GLY    19      62.370  53.630  56.390  1.00  0.00            
ATOM    232  N   PRO    20      62.560  55.450  55.100  1.00  0.00            
ATOM    233  CD  PRO    20      61.900  56.670  54.550  1.00  0.00            
ATOM    234  HD1 PRO    20      61.850  57.390  55.370  1.00  0.00            
ATOM    235  HD2 PRO    20      60.850  56.550  54.300  1.00  0.00            
ATOM    236  CG  PRO    20      62.870  57.200  53.480  1.00  0.00            
ATOM    237  HG1 PRO    20      63.310  58.120  53.850  1.00  0.00            
ATOM    238  HG2 PRO    20      62.320  57.440  52.570  1.00  0.00            
ATOM    239  CB  PRO    20      63.830  56.000  53.220  1.00  0.00            
ATOM    240  HB1 PRO    20      64.800  56.450  53.020  1.00  0.00            
ATOM    241  HB2 PRO    20      63.430  55.320  52.470  1.00  0.00            
ATOM    242  CA  PRO    20      63.800  55.160  54.530  1.00  0.00            
ATOM    243  HA  PRO    20      63.930  54.110  54.270  1.00  0.00            
ATOM    244  C   PRO    20      64.910  55.460  55.560  1.00  0.00            
ATOM    245  O   PRO    20      64.680  56.270  56.460  1.00  0.00            
ATOM    246  N   HYP    21      66.080  54.740  55.480  1.00  0.00            
ATOM    247  CD2 HYP    21      66.450  53.700  54.520  1.00  0.00            
ATOM    248 1HD2 HYP    21      66.750  54.190  53.590  1.00  0.00            
ATOM    249 2HD2 HYP    21      65.740  52.960  54.160  1.00  0.00            
ATOM    250  CG  HYP    21      67.740  53.050  55.000  1.00  0.00            
ATOM    251  HG  HYP    21      68.340  52.560  54.240  1.00  0.00            
ATOM    252  OD1 HYP    21      67.260  52.040  55.910  1.00  0.00            
ATOM    253  HD1 HYP    21      68.010  51.460  56.080  1.00  0.00            
ATOM    254  CB  HYP    21      68.440  54.230  55.680  1.00  0.00            
ATOM    255  HB1 HYP    21      68.910  54.830  54.890  1.00  0.00            
ATOM    256  HB2 HYP    21      69.010  53.880  56.540  1.00  0.00            
ATOM    257  CA  HYP    21      67.300  55.010  56.250  1.00  0.00            
ATOM    258  HA  HYP    21      67.110  54.650  57.260  1.00  0.00            
ATOM    259  C   HYP    21      67.700  56.470  56.360  1.00  0.00            
ATOM    260  O   HYP    21      67.160  57.370  55.680  1.00  0.00            
ATOM    261  N   GLY    22      68.680  56.780  57.190  1.00  0.00            
ATOM    262  H   GLY    22      69.010  56.060  57.810  1.00  0.00            
ATOM    263  CA  GLY    22      69.420  58.050  57.160  1.00  0.00            
ATOM    264  HA1 GLY    22      69.730  58.350  58.160  1.00  0.00            
ATOM    265  HA2 GLY    22      68.790  58.820  56.720  1.00  0.00            
ATOM    266  C   GLY    22      70.790  58.130  56.510  1.00  0.00            
ATOM    267  O   GLY    22      71.170  57.110  55.930  1.00  0.00            
ATOM    268  N   PRO    23      71.540  59.330  56.500  1.00  0.00            
ATOM    269  CD  PRO    23      70.960  60.650  56.740  1.00  0.00            
ATOM    270  HD1 PRO    23      70.990  60.630  57.830  1.00  0.00            
ATOM    271  HD2 PRO    23      69.960  60.700  56.300  1.00  0.00            
ATOM    272  CG  PRO    23      71.910  61.640  56.130  1.00  0.00            
ATOM    273  HG1 PRO    23      71.970  62.570  56.690  1.00  0.00            
ATOM    274  HG2 PRO    23      71.560  61.830  55.120  1.00  0.00            
ATOM    275  CB  PRO    23      73.290  60.960  56.160  1.00  0.00            
ATOM    276  HB1 PRO    23      73.730  61.070  57.150  1.00  0.00            
ATOM    277  HB2 PRO    23      73.970  61.300  55.370  1.00  0.00            
ATOM    278  CA  PRO    23      72.900  59.500  56.010  1.00  0.00            
ATOM    279  HA  PRO    23      72.810  59.480  54.930  1.00  0.00            
ATOM    280  C   PRO    23      73.980  58.560  56.570  1.00  0.00            
ATOM    281  O   PRO    23      73.860  58.030  57.710  1.00  0.00            
ATOM    282  N   HYP    24      75.120  58.390  55.850  1.00  0.00            
ATOM    283  CD2 HYP    24      75.360  58.870  54.450  1.00  0.00            
ATOM    284 1HD2 HYP    24      75.660  59.910  54.360  1.00  0.00            
ATOM    285 2HD2 HYP    24      74.500  58.650  53.820  1.00  0.00            
ATOM    286  CG  HYP    24      76.430  57.980  53.890  1.00  0.00            
ATOM    287  HG  HYP    24      77.080  58.420  53.130  1.00  0.00            
ATOM    288  OD1 HYP    24      75.820  56.790  53.470  1.00  0.00            
ATOM    289  HD1 HYP    24      76.500  56.230  53.090  1.00  0.00            
ATOM    290  CB  HYP    24      77.250  57.800  55.110  1.00  0.00            
ATOM    291  HB1 HYP    24      78.000  58.570  55.250  1.00  0.00            
ATOM    292  HB2 HYP    24      77.730  56.820  55.030  1.00  0.00            
ATOM    293  CA  HYP    24      76.300  57.720  56.310  1.00  0.00            
ATOM    294  HA  HYP    24      76.060  56.670  56.480  1.00  0.00            
ATOM    295  C   HYP    24      76.870  58.370  57.560  1.00  0.00            
ATOM    296  O   HYP    24      76.560  59.540  57.980  1.00  0.00            
ATOM    297  N   GLY    25      77.640  57.530  58.280  1.00  0.00            
ATOM    298  H   GLY    25      77.710  56.580  57.930  1.00  0.00            
ATOM    299  CA  GLY    25      78.440  58.090  59.420  1.00  0.00            
ATOM    300  HA1 GLY    25      79.010  57.190  59.660  1.00  0.00            
ATOM    301  HA2 GLY    25      77.850  58.370  60.280  1.00  0.00            
ATOM    302  C   GLY    25      79.490  59.140  59.080  1.00  0.00            
ATOM    303  O   GLY    25      79.780  59.270  57.880  1.00  0.00            
ATOM    304  N   PRO    26      80.160  59.730  60.100  1.00  0.00            
ATOM    305  CD  PRO    26      79.670  59.930  61.450  1.00  0.00            
ATOM    306  HD1 PRO    26      80.040  59.150  62.120  1.00  0.00            
ATOM    307  HD2 PRO    26      78.580  60.000  61.480  1.00  0.00            
ATOM    308  CG  PRO    26      80.270  61.280  61.850  1.00  0.00            
ATOM    309  HG1 PRO    26      80.500  61.250  62.920  1.00  0.00            
ATOM    310  HG2 PRO    26      79.650  62.110  61.520  1.00  0.00            
ATOM    311  CB  PRO    26      81.630  61.320  61.190  1.00  0.00            
ATOM    312  HB1 PRO    26      82.370  60.760  61.760  1.00  0.00            
ATOM    313  HB2 PRO    26      81.970  62.330  60.950  1.00  0.00            
ATOM    314  CA  PRO    26      81.400  60.530  59.900  1.00  0.00            
ATOM    315  HA  PRO    26      81.200  61.280  59.130  1.00  0.00            
ATOM    316  C   PRO    26      82.560  59.620  59.500  1.00  0.00            
ATOM    317  O   PRO    26      82.480  58.440  59.930  1.00  0.00            
ATOM    318  N   HYP    27      83.640  60.130  58.870  1.00  0.00            
ATOM    319  CD2 HYP    27      83.800  61.490  58.390  1.00  0.00            
ATOM    320 1HD2 HYP    27      84.090  62.130  59.220  1.00  0.00            
ATOM    321 2HD2 HYP    27      82.920  61.870  57.860  1.00  0.00            
ATOM    322  CG  HYP    27      84.870  61.420  57.260  1.00  0.00            
ATOM    323  HG  HYP    27      85.380  62.360  57.010  1.00  0.00            
ATOM    324  OD1 HYP    27      84.310  60.980  56.010  1.00  0.00            
ATOM    325  HD1 HYP    27      83.360  60.860  56.070  1.00  0.00            
ATOM    326  CB  HYP    27      85.850  60.360  57.790  1.00  0.00            
ATOM    327  HB1 HYP    27      86.470  60.790  58.590  1.00  0.00            
ATOM    328  HB2 HYP    27      86.440  59.900  57.000  1.00  0.00            
ATOM    329  CA  HYP    27      84.780  59.320  58.470  1.00  0.00            
ATOM    330  HA  HYP    27      84.450  58.640  57.670  1.00  0.00            
ATOM    331  C   HYP    27      85.460  58.570  59.670  1.00  0.00            
ATOM    332  O   HYP    27      85.270  58.870  60.820  1.00  0.00            
ATOM    333  N   GLY    28      86.320  57.620  59.330  1.00  0.00            
ATOM    334  H   GLY    28      86.340  57.400  58.340  1.00  0.00            
ATOM    335  CA  GLY    28      87.140  56.780  60.200  1.00  0.00            
ATOM    336  HA1 GLY    28      87.360  55.910  59.590  1.00  0.00            
ATOM    337  HA2 GLY    28      86.580  56.460  61.080  1.00  0.00            
ATOM    338  C   GLY    28      88.490  57.260  60.650  1.00  0.00            
ATOM    339  O   GLY    28      88.950  58.330  60.120  1.00  0.00            
ATOM    340  N   PRO    29      89.130  56.660  61.680  1.00  0.00            
ATOM    341  CD  PRO    29      88.710  55.550  62.510  1.00  0.00            
ATOM    342  HD1 PRO    29      88.510  54.610  62.000  1.00  0.00            
ATOM    343  HD2 PRO    29      87.840  55.880  63.080  1.00  0.00            
ATOM    344  CG  PRO    29      89.780  55.430  63.590  1.00  0.00            
ATOM    345  HG1 PRO    29      90.440  54.710  63.120  1.00  0.00            
ATOM    346  HG2 PRO    29      89.450  55.240  64.610  1.00  0.00            
ATOM    347  CB  PRO    29      90.490  56.740  63.630  1.00  0.00            
ATOM    348  HB1 PRO    29      91.510  56.640  64.000  1.00  0.00            
ATOM    349  HB2 PRO    29      89.910  57.450  64.220  1.00  0.00            
ATOM    350  CA  PRO    29      90.400  57.160  62.170  1.00  0.00            
ATOM    351  HA  PRO    29      90.380  58.250  62.190  1.00  0.00            
ATOM    352  C   PRO    29      91.620  56.650  61.350  1.00  0.00            
ATOM    353  O   PRO    29      91.530  55.790  60.530  1.00  0.00            
ATOM    354  N   HYP    30      92.810  57.240  61.460  1.00  0.00            
ATOM    355  CD2 HYP    30      93.080  58.340  62.340  1.00  0.00            
ATOM    356 1HD2 HYP    30      93.210  57.950  63.350  1.00  0.00            
ATOM    357 2HD2 HYP    30      92.370  59.160  62.320  1.00  0.00            
ATOM    358  CG  HYP    30      94.390  59.020  61.900  1.00  0.00            
ATOM    359  HG  HYP    30      94.970  59.310  62.770  1.00  0.00            
ATOM    360  OD1 HYP    30      94.290  59.890  60.750  1.00  0.00            
ATOM    361  HD1 HYP    30      93.390  60.220  60.780  1.00  0.00            
ATOM    362  CB  HYP    30      95.130  57.830  61.360  1.00  0.00            
ATOM    363  HB1 HYP    30      95.720  57.490  62.200  1.00  0.00            
ATOM    364  HB2 HYP    30      95.870  58.030  60.590  1.00  0.00            
ATOM    365  CA  HYP    30      94.050  56.890  60.730  1.00  0.00            
ATOM    366  HA  HYP    30      93.940  57.220  59.690  1.00  0.00            
ATOM    367  C   HYP    30      94.380  55.420  60.860  1.00  0.00            
ATOM    368  O   HYP    30      94.290  54.830  61.910  1.00  0.00            
ATOM    369  N   GLY    31      94.920  54.830  59.790  1.00  0.00            
ATOM    370  H   GLY    31      94.750  55.200  58.860  1.00  0.00            
ATOM    371  CA  GLY    31      95.390  53.440  59.740  1.00  0.00            
ATOM    372  HA1 GLY    31      95.980  53.270  58.850  1.00  0.00            
ATOM    373  HA2 GLY    31      94.570  52.770  59.490  1.00  0.00            
ATOM    374  C   GLY    31      96.260  52.950  60.880  1.00  0.00            
ATOM    375  O   GLY    31      97.170  53.630  61.410  1.00  0.00            
ATOM    376  N   NH2    32      96.040  51.730  61.330  1.00  0.00            
ATOM    377  H1  NH2    32      95.310  51.130  60.970  1.00  0.00            
ATOM    378  H2  NH2    32      96.710  51.370  62.000  1.00  0.00            
ATOM    379  CH3 ACE     1      11.350  58.560  50.910  1.00  0.00            
ATOM    380 1HH3 ACE     1      12.040  59.320  50.560  1.00  0.00            
ATOM    381 2HH3 ACE     1      10.570  58.360  50.180  1.00  0.00            
ATOM    382 3HH3 ACE     1      10.910  58.790  51.880  1.00  0.00            
ATOM    383  C   ACE     1      12.220  57.290  50.900  1.00  0.00            
ATOM    384  O   ACE     1      12.280  56.750  51.990  1.00  0.00            
ATOM    385  N   PRO     2      12.770  56.870  49.750  1.00  0.00            
ATOM    386  CD  PRO     2      12.590  57.420  48.390  1.00  0.00            
ATOM    387  HD1 PRO     2      13.060  58.400  48.350  1.00  0.00            
ATOM    388  HD2 PRO     2      11.540  57.410  48.090  1.00  0.00            
ATOM    389  CG  PRO     2      13.290  56.400  47.570  1.00  0.00            
ATOM    390  HG1 PRO     2      13.620  56.800  46.610  1.00  0.00            
ATOM    391  HG2 PRO     2      12.650  55.520  47.440  1.00  0.00            
ATOM    392  CB  PRO     2      14.550  55.970  48.380  1.00  0.00            
ATOM    393  HB1 PRO     2      15.200  56.840  48.380  1.00  0.00            
ATOM    394  HB2 PRO     2      15.040  55.040  48.090  1.00  0.00            
ATOM    395  CA  PRO     2      13.800  55.760  49.720  1.00  0.00            
ATOM    396  HA  PRO     2      13.280  54.800  49.750  1.00  0.00            
ATOM    397  C   PRO     2      14.930  55.790  50.820  1.00  0.00            
ATOM    398  O   PRO     2      15.240  56.870  51.340  1.00  0.00            
ATOM    399  N   HYP     3      15.480  54.630  51.240  1.00  0.00            
ATOM    400  CD2 HYP     3      15.140  53.290  50.890  1.00  0.00            
ATOM    401 1HD2 HYP     3      15.520  53.070  49.890  1.00  0.00            
ATOM    402 2HD2 HYP     3      14.060  53.120  50.840  1.00  0.00            
ATOM    403  CG  HYP     3      15.770  52.390  51.920  1.00  0.00            
ATOM    404  HG  HYP     3      15.910  51.400  51.480  1.00  0.00            
ATOM    405  OD1 HYP     3      15.020  52.320  53.110  1.00  0.00            
ATOM    406  HD1 HYP     3      14.120  52.170  52.810  1.00  0.00            
ATOM    407  CB  HYP     3      17.130  53.130  52.140  1.00  0.00            
ATOM    408  HB1 HYP     3      17.810  52.970  51.300  1.00  0.00            
ATOM    409  HB2 HYP     3      17.650  52.800  53.040  1.00  0.00            
ATOM    410  CA  HYP     3      16.710  54.610  52.080  1.00  0.00            
ATOM    411  HA  HYP     3      16.390  54.940  53.060  1.00  0.00            
ATOM    412  C   HYP     3      17.880  55.570  51.680  1.00  0.00            
ATOM    413  O   HYP     3      18.250  55.790  50.530  1.00  0.00            
ATOM    414  N   GLY     4      18.680  55.970  52.700  1.00  0.00            
ATOM    415  H   GLY     4      18.430  55.600  53.610  1.00  0.00            
ATOM    416  CA  GLY     4      19.770  56.920  52.520  1.00  0.00            
ATOM    417  HA1 GLY     4      19.940  57.630  53.330  1.00  0.00            
ATOM    418  HA2 GLY     4      19.470  57.520  51.660  1.00  0.00            
ATOM    419  C   GLY     4      20.970  56.290  51.890  1.00  0.00            
ATOM    420  O   GLY     4      21.060  55.070  51.860  1.00  0.00            
ATOM    421  N   PRO     5      21.860  57.140  51.400  1.00  0.00            
ATOM    422  CD  PRO     5      21.770  58.560  51.150  1.00  0.00            
ATOM    423  HD1 PRO     5      22.350  58.980  51.970  1.00  0.00            
ATOM    424  HD2 PRO     5      20.740  58.900  51.220  1.00  0.00            
ATOM    425  CG  PRO     5      22.490  58.780  49.770  1.00  0.00            
ATOM    426  HG1 PRO     5      22.780  59.810  49.530  1.00  0.00            
ATOM    427  HG2 PRO     5      21.880  58.320  48.990  1.00  0.00            
ATOM    428  CB  PRO     5      23.730  57.910  50.030  1.00  0.00            
ATOM    429  HB1 PRO     5      24.370  58.550  50.640  1.00  0.00            
ATOM    430  HB2 PRO     5      24.180  57.760  49.050  1.00  0.00            
ATOM    431  CA  PRO     5      23.080  56.680  50.740  1.00  0.00            
ATOM    432  HA  PRO     5      22.800  55.880  50.050  1.00  0.00            
ATOM    433  C   PRO     5      24.030  56.050  51.770  1.00  0.00            
ATOM    434  O   PRO     5      23.930  56.290  52.970  1.00  0.00            
ATOM    435  N   HYP     6      25.100  55.440  51.240  1.00  0.00            
ATOM    436  CD2 HYP     6      25.350  55.060  49.870  1.00  0.00            
ATOM    437 1HD2 HYP     6      25.670  55.910  49.270  1.00  0.00            
ATOM    438 2HD2 HYP     6      24.430  54.620  49.470  1.00  0.00            
ATOM    439  CG  HYP     6      26.450  53.950  49.990  1.00  0.00            
ATOM    440  HG  HYP     6      27.070  53.910  49.100  1.00  0.00            
ATOM    441  OD1 HYP     6      25.890  52.690  50.260  1.00  0.00            
ATOM    442  HD1 HYP     6      25.250  52.490  49.570  1.00  0.00            
ATOM    443  CB  HYP     6      27.250  54.200  51.280  1.00  0.00            
ATOM    444  HB1 HYP     6      28.050  54.880  50.970  1.00  0.00            
ATOM    445  HB2 HYP     6      27.770  53.350  51.700  1.00  0.00            
ATOM    446  CA  HYP     6      26.190  54.950  52.120  1.00  0.00            
ATOM    447  HA  HYP     6      25.780  54.240  52.850  1.00  0.00            
ATOM    448  C   HYP     6      26.900  56.090  52.850  1.00  0.00            
ATOM    449  O   HYP     6      26.930  57.230  52.340  1.00  0.00            
ATOM    450  N   GLY     7      27.400  55.890  54.090  1.00  0.00            
ATOM    451  H   GLY     7      27.150  55.000  54.510  1.00  0.00            
ATOM    452  CA  GLY     7      28.070  56.920  54.890  1.00  0.00            
ATOM    453  HA1 GLY     7      28.430  56.350  55.740  1.00  0.00            
ATOM    454  HA2 GLY     7      27.370  57.650  55.280  1.00  0.00            
ATOM    455  C   GLY     7      29.400  57.590  54.410  1.00  0.00            
ATOM    456  O   GLY     7      29.940  57.170  53.350  1.00  0.00            
ATOM    457  N   PRO     8      29.910  58.600  55.130  1.00  0.00            
ATOM    458  CD  PRO     8      29.080  59.410  56.120  1.00  0.00            
ATOM    459  HD1 PRO     8      28.990  58.980  57.120  1.00  0.00            
ATOM    460  HD2 PRO     8      28.090  59.630  55.710  1.00  0.00            
ATOM    461  CG  PRO     8      29.920  60.710  56.120  1.00  0.00            
ATOM    462  HG1 PRO     8      29.920  61.160  57.110  1.00  0.00            
ATOM    463  HG2 PRO     8      29.580  61.340  55.300  1.00  0.00            
ATOM    464  CB  PRO     8      31.360  60.240  55.970  1.00  0.00            
ATOM    465  HB1 PRO     8      31.640  59.740  56.900  1.00  0.00            
ATOM    466  HB2 PRO     8      32.050  61.030  55.680  1.00  0.00            
ATOM    467  CA  PRO     8      31.160  59.170  54.820  1.00  0.00            
ATOM    468  HA  PRO     8      31.070  59.680  53.860  1.00  0.00            
ATOM    469  C   PRO     8      32.360  58.200  54.870  1.00  0.00            
ATOM    470  O   PRO     8      32.600  57.410  55.810  1.00  0.00            
ATOM    471  N   HYP     9      33.230  58.190  53.830  1.00  0.00            
ATOM    472  CD2 HYP     9      33.140  59.010  52.620  1.00  0.00            
ATOM    473 1HD2 HYP     9      33.470  60.030  52.830  1.00  0.00            
ATOM    474 2HD2 HYP     9      32.150  58.890  52.170  1.00  0.00            
ATOM    475  CG  HYP     9      34.200  58.450  51.690  1.00  0.00            
ATOM    476  HG  HYP     9      34.510  59.170  50.940  1.00  0.00            
ATOM    477  OD1 HYP     9      33.580  57.310  51.020  1.00  0.00            
ATOM    478  HD1 HYP     9      34.210  56.650  50.730  1.00  0.00            
ATOM    479  CB  HYP     9      35.370  58.090  52.590  1.00  0.00            
ATOM    480  HB1 HYP     9      36.050  58.900  52.870  1.00  0.00            
ATOM    481  HB2 HYP     9      35.950  57.340  52.050  1.00  0.00            
ATOM    482  CA  HYP     9      34.580  57.610  53.840  1.00  0.00            
ATOM    483  HA  HYP     9      34.580  56.530  53.690  1.00  0.00            
ATOM    484  C   HYP     9      35.320  57.810  55.150  1.00  0.00            
ATOM    485  O   HYP     9      35.430  58.890  55.710  1.00  0.00            
ATOM    486  N   GLY    10      35.970  56.780  55.630  1.00  0.00            
ATOM    487  H   GLY    10      36.030  55.920  55.100  1.00  0.00            
ATOM    488  CA  GLY    10      36.840  56.870  56.800  1.00  0.00            
ATOM    489  HA1 GLY    10      37.380  55.950  57.050  1.00  0.00            
ATOM    490  HA2 GLY    10      36.300  57.150  57.710  1.00  0.00            
ATOM    491  C   GLY    10      38.030  57.880  56.740  1.00  0.00            
ATOM    492  O   GLY    10      38.600  58.060  55.620  1.00  0.00            
ATOM    493  N   ILE    11      38.450  58.550  57.800  1.00  0.00            
ATOM    494  H   ILE    11      38.040  58.400  58.710  1.00  0.00            
ATOM    495  CA  ILE    11      39.580  59.470  57.830  1.00  0.00            
ATOM    496  HA  ILE    11      39.500  60.150  56.980  1.00  0.00            
ATOM    497  CB  ILE    11      39.580  60.390  59.140  1.00  0.00            
ATOM    498  HB  ILE    11      39.390  59.740  60.000  1.00  0.00            
ATOM    499  CG2 ILE    11      40.940  61.010  59.450  1.00  0.00            
ATOM    500 1HG2 ILE    11      41.800  60.330  59.490  1.00  0.00            
ATOM    501 2HG2 ILE    11      41.180  61.680  58.620  1.00  0.00            
ATOM    502 3HG2 ILE    11      40.880  61.530  60.400  1.00  0.00            
ATOM    503  CG1 ILE    11      38.370  61.310  59.050  1.00  0.00            
ATOM    504 1HG1 ILE    11      37.530  60.690  58.740  1.00  0.00            
ATOM    505 2HG1 ILE    11      38.500  62.060  58.270  1.00  0.00            
ATOM    506  CD  ILE    11      38.000  61.960  60.400  1.00  0.00            
ATOM    507  HD1 ILE    11      37.020  62.420  60.360  1.00  0.00            
ATOM    508  HD2 ILE    11      37.880  61.210  61.180  1.00  0.00            
ATOM    509  HD3 ILE    11      38.690  62.750  60.690  1.00  0.00            
ATOM    510  C   ILE    11      40.920  58.680  57.710  1.00  0.00            
ATOM    511  O   ILE    11      41.130  57.590  58.210  1.00  0.00            
ATOM    512  N   THR    12      41.810  59.370  56.990  1.00  0.00            
ATOM    513  H   THR    12      41.590  60.310  56.710  1.00  0.00            
ATOM    514  CA  THR    12      43.150  58.890  56.740  1.00  0.00            
ATOM    515  HA  THR    12      43.120  57.920  56.250  1.00  0.00            
ATOM    516  CB  THR    12      43.990  59.860  55.830  1.00  0.00            
ATOM    517  HB  THR    12      44.070  60.840  56.300  1.00  0.00            
ATOM    518  CG2 THR    12      45.370  59.380  55.370  1.00  0.00            
ATOM    519 1HG2 THR    12      45.640  59.710  54.370  1.00  0.00            
ATOM    520 2HG2 THR    12      46.150  59.680  56.070  1.00  0.00            
ATOM    521 3HG2 THR    12      45.380  58.290  55.410  1.00  0.00            
ATOM    522  OG1 THR    12      43.150  60.110  54.730  1.00  0.00            
ATOM    523  HG1 THR    12      43.660  60.550  54.040  1.00  0.00            
ATOM    524  C   THR    12      44.040  58.680  58.010  1.00  0.00            
ATOM    525  O   THR    12      44.220  59.610  58.820  1.00  0.00            
ATOM    526  N   GLY    13      44.730  57.490  58.240  1.00  0.00            
ATOM    527  H   GLY    13      44.670  56.840  57.470  1.00  0.00            
ATOM    528  CA  GLY    13      45.460  57.180  59.510  1.00  0.00            
ATOM    529  HA1 GLY    13      45.760  56.130  59.530  1.00  0.00            
ATOM    530  HA2 GLY    13      44.750  57.190  60.330  1.00  0.00            
ATOM    531  C   GLY    13      46.850  58.000  59.720  1.00  0.00            
ATOM    532  O   GLY    13      47.480  58.610  58.890  1.00  0.00            
ATOM    533  N   ALA    14      47.450  57.800  60.930  1.00  0.00            
ATOM    534  H   ALA    14      46.910  57.180  61.530  1.00  0.00            
ATOM    535  CA  ALA    14      48.740  58.270  61.380  1.00  0.00            
ATOM    536  HA  ALA    14      48.620  59.360  61.370  1.00  0.00            
ATOM    537  CB  ALA    14      49.010  57.920  62.830  1.00  0.00            
ATOM    538  HB1 ALA    14      50.090  57.890  62.930  1.00  0.00            
ATOM    539  HB2 ALA    14      48.530  58.680  63.440  1.00  0.00            
ATOM    540  HB3 ALA    14      48.730  56.920  63.170  1.00  0.00            
ATOM    541  C   ALA    14      49.910  57.860  60.530  1.00  0.00            
ATOM    542  O   ALA    14      49.850  56.890  59.820  1.00  0.00            
ATOM    543  N   ARG    15      50.990  58.690  60.510  1.00  0.00            
ATOM    544  H   ARG    15      50.930  59.490  61.120  1.00  0.00            
ATOM    545  CA  ARG    15      52.100  58.380  59.690  1.00  0.00            
ATOM    546  HA  ARG    15      51.780  58.240  58.660  1.00  0.00            
ATOM    547  CB  ARG    15      53.110  59.530  59.890  1.00  0.00            
ATOM    548  HB1 ARG    15      53.620  59.440  60.850  1.00  0.00            
ATOM    549  HB2 ARG    15      52.650  60.520  59.870  1.00  0.00            
ATOM    550  CG  ARG    15      54.100  59.690  58.770  1.00  0.00            
ATOM    551  HG1 ARG    15      53.670  59.900  57.790  1.00  0.00            
ATOM    552  HG2 ARG    15      54.590  58.720  58.830  1.00  0.00            
ATOM    553  CD  ARG    15      54.970  60.880  59.190  1.00  0.00            
ATOM    554  HD1 ARG    15      56.010  60.750  58.890  1.00  0.00            
ATOM    555  HD2 ARG    15      54.980  60.850  60.280  1.00  0.00            
ATOM    556  NE  ARG    15      54.480  62.180  58.720  1.00  0.00            
ATOM    557  HE  ARG    15      54.220  62.370  57.770  1.00  0.00            
ATOM    558  CZ  ARG    15      54.350  63.300  59.440  1.00  0.00            
ATOM    559  NH1 ARG    15      53.710  64.250  58.970  1.00  0.00            
ATOM    560 1HH1 ARG    15      53.420  64.250  58.000  1.00  0.00            
ATOM    561 2HH1 ARG    15      53.380  64.960  59.610  1.00  0.00            
ATOM    562  NH2 ARG    15      54.770  63.490  60.690  1.00  0.00            
ATOM    563 1HH2 ARG    15      55.410  62.830  61.120  1.00  0.00            
ATOM    564 2HH2 ARG    15      54.660  64.410  61.080  1.00  0.00            
ATOM    565  C   ARG    15      52.790  57.110  60.230  1.00  0.00            
ATOM    566  O   ARG    15      52.790  56.930  61.470  1.00  0.00            
ATOM    567  N   GLY    16      53.420  56.400  59.330  1.00  0.00            
ATOM    568  H   GLY    16      53.420  56.760  58.380  1.00  0.00            
ATOM    569  CA  GLY    16      54.340  55.330  59.740  1.00  0.00            
ATOM    570  HA1 GLY    16      54.800  54.740  58.940  1.00  0.00            
ATOM    571  HA2 GLY    16      53.730  54.580  60.240  1.00  0.00            
ATOM    572  C   GLY    16      55.460  55.730  60.720  1.00  0.00            
ATOM    573  O   GLY    16      55.820  56.880  60.900  1.00  0.00            
ATOM    574  N   LEU    17      56.090  54.680  61.290  1.00  0.00            
ATOM    575  H   LEU    17      56.020  53.860  60.710  1.00  0.00            
ATOM    576  CA  LEU    17      57.300  54.840  62.210  1.00  0.00            
ATOM    577  HA  LEU    17      56.980  55.410  63.080  1.00  0.00            
ATOM    578  CB  LEU    17      57.680  53.390  62.710  1.00  0.00            
ATOM    579  HB1 LEU    17      58.530  53.450  63.390  1.00  0.00            
ATOM    580  HB2 LEU    17      58.040  52.800  61.870  1.00  0.00            
ATOM    581  CG  LEU    17      56.560  52.680  63.470  1.00  0.00            
ATOM    582  HG  LEU    17      55.710  52.740  62.790  1.00  0.00            
ATOM    583  CD1 LEU    17      56.810  51.160  63.520  1.00  0.00            
ATOM    584 1HD1 LEU    17      57.050  50.900  62.490  1.00  0.00            
ATOM    585 2HD1 LEU    17      57.740  51.060  64.090  1.00  0.00            
ATOM    586 3HD1 LEU    17      55.970  50.730  64.060  1.00  0.00            
ATOM    587  CD2 LEU    17      56.420  53.310  64.850  1.00  0.00            
ATOM    588 1HD2 LEU    17      55.730  52.820  65.540  1.00  0.00            
ATOM    589 2HD2 LEU    17      57.370  53.210  65.360  1.00  0.00            
ATOM    590 3HD2 LEU    17      56.110  54.360  64.830  1.00  0.00            
ATOM    591  C   LEU    17      58.510  55.330  61.490  1.00  0.00            
ATOM    592  O   LEU    17      58.680  55.130  60.290  1.00  0.00            
ATOM    593  N   ALA    18      59.450  55.940  62.210  1.00  0.00            
ATOM    594  H   ALA    18      59.240  56.280  63.130  1.00  0.00            
ATOM    595  CA  ALA    18      60.670  56.590  61.710  1.00  0.00            
ATOM    596  HA  ALA    18      60.380  57.190  60.850  1.00  0.00            
ATOM    597  CB  ALA    18      61.480  57.340  62.780  1.00  0.00            
ATOM    598  HB1 ALA    18      60.730  57.910  63.330  1.00  0.00            
ATOM    599  HB2 ALA    18      62.010  56.710  63.490  1.00  0.00            
ATOM    600  HB3 ALA    18      62.260  58.020  62.450  1.00  0.00            
ATOM    601  C   ALA    18      61.660  55.520  61.060  1.00  0.00            
ATOM    602  O   ALA    18      61.540  54.320  61.250  1.00  0.00            
ATOM    603  N   GLY    19      62.560  55.960  60.140  1.00  0.00            
ATOM    604  H   GLY    19      62.510  56.950  59.960  1.00  0.00            
ATOM    605  CA  GLY    19      63.620  55.100  59.500  1.00  0.00            
ATOM    606  HA1 GLY    19      64.120  55.600  58.670  1.00  0.00            
ATOM    607  HA2 GLY    19      63.190  54.150  59.180  1.00  0.00            
ATOM    608  C   GLY    19      64.700  54.660  60.480  1.00  0.00            
ATOM    609  O   GLY    19      64.860  55.230  61.580  1.00  0.00            
ATOM    610  N   PRO    20      65.500  53.580  60.200  1.00  0.00            
ATOM    611  CD  PRO    20      65.370  52.740  58.990  1.00  0.00            
ATOM    612  HD1 PRO    20      65.220  53.240  58.040  1.00  0.00            
ATOM    613  HD2 PRO    20      64.520  52.070  59.160  1.00  0.00            
ATOM    614  CG  PRO    20      66.690  51.910  58.950  1.00  0.00            
ATOM    615  HG1 PRO    20      67.480  52.480  58.470  1.00  0.00            
ATOM    616  HG2 PRO    20      66.430  50.960  58.470  1.00  0.00            
ATOM    617  CB  PRO    20      66.990  51.790  60.390  1.00  0.00            
ATOM    618  HB1 PRO    20      68.060  51.700  60.570  1.00  0.00            
ATOM    619  HB2 PRO    20      66.380  50.990  60.820  1.00  0.00            
ATOM    620  CA  PRO    20      66.720  53.150  60.970  1.00  0.00            
ATOM    621  HA  PRO    20      66.510  53.130  62.040  1.00  0.00            
ATOM    622  C   PRO    20      67.930  54.080  60.660  1.00  0.00            
ATOM    623  O   PRO    20      67.920  54.790  59.650  1.00  0.00            
ATOM    624  N   HYP    21      68.990  54.000  61.540  1.00  0.00            
ATOM    625  CD2 HYP    21      68.990  53.440  62.900  1.00  0.00            
ATOM    626 1HD2 HYP    21      69.420  52.440  62.910  1.00  0.00            
ATOM    627 2HD2 HYP    21      68.100  53.440  63.530  1.00  0.00            
ATOM    628  CG  HYP    21      69.950  54.450  63.540  1.00  0.00            
ATOM    629  HG  HYP    21      70.500  53.930  64.320  1.00  0.00            
ATOM    630  OD1 HYP    21      69.280  55.640  63.910  1.00  0.00            
ATOM    631  HD1 HYP    21      68.600  55.530  64.580  1.00  0.00            
ATOM    632  CB  HYP    21      70.980  54.750  62.520  1.00  0.00            
ATOM    633  HB1 HYP    21      71.730  53.970  62.480  1.00  0.00            
ATOM    634  HB2 HYP    21      71.500  55.700  62.650  1.00  0.00            
ATOM    635  CA  HYP    21      70.140  54.730  61.280  1.00  0.00            
ATOM    636  HA  HYP    21      69.810  55.760  61.280  1.00  0.00            
ATOM    637  C   HYP    21      70.990  54.380  60.060  1.00  0.00            
ATOM    638  O   HYP    21      71.010  53.210  59.690  1.00  0.00            
ATOM    639  N   GLY    22      71.600  55.360  59.420  1.00  0.00            
ATOM    640  H   GLY    22      71.390  56.280  59.790  1.00  0.00            
ATOM    641  CA  GLY    22      72.300  55.180  58.140  1.00  0.00            
ATOM    642  HA1 GLY    22      72.580  56.160  57.750  1.00  0.00            
ATOM    643  HA2 GLY    22      71.640  54.760  57.380  1.00  0.00            
ATOM    644  C   GLY    22      73.510  54.290  58.170  1.00  0.00            
ATOM    645  O   GLY    22      73.770  53.560  59.140  1.00  0.00            
ATOM    646  N   PRO    23      74.260  54.170  57.020  1.00  0.00            
ATOM    647  CD  PRO    23      73.860  54.680  55.690  1.00  0.00            
ATOM    648  HD1 PRO    23      74.290  55.660  55.490  1.00  0.00            
ATOM    649  HD2 PRO    23      72.790  54.770  55.540  1.00  0.00            
ATOM    650  CG  PRO    23      74.490  53.620  54.710  1.00  0.00            
ATOM    651  HG1 PRO    23      74.760  54.000  53.720  1.00  0.00            
ATOM    652  HG2 PRO    23      73.860  52.760  54.490  1.00  0.00            
ATOM    653  CB  PRO    23      75.740  53.190  55.410  1.00  0.00            
ATOM    654  HB1 PRO    23      76.590  53.820  55.120  1.00  0.00            
ATOM    655  HB2 PRO    23      75.850  52.180  55.030  1.00  0.00            
ATOM    656  CA  PRO    23      75.400  53.270  56.950  1.00  0.00            
ATOM    657  HA  PRO    23      74.990  52.330  57.330  1.00  0.00            
ATOM    658  C   PRO    23      76.610  53.630  57.880  1.00  0.00            
ATOM    659  O   PRO    23      76.860  54.800  58.160  1.00  0.00            
ATOM    660  N   HYP    24      77.460  52.700  58.260  1.00  0.00            
ATOM    661  CD2 HYP    24      77.240  51.270  58.140  1.00  0.00            
ATOM    662 1HD2 HYP    24      77.560  50.970  57.150  1.00  0.00            
ATOM    663 2HD2 HYP    24      76.180  51.040  58.260  1.00  0.00            
ATOM    664  CG  HYP    24      78.250  50.650  59.130  1.00  0.00            
ATOM    665  HG  HYP    24      78.600  49.700  58.730  1.00  0.00            
ATOM    666  OD1 HYP    24      77.850  50.510  60.460  1.00  0.00            
ATOM    667  HD1 HYP    24      78.580  50.030  60.880  1.00  0.00            
ATOM    668  CB  HYP    24      79.410  51.580  58.940  1.00  0.00            
ATOM    669  HB1 HYP    24      79.890  51.300  58.000  1.00  0.00            
ATOM    670  HB2 HYP    24      80.100  51.540  59.790  1.00  0.00            
ATOM    671  CA  HYP    24      78.820  53.030  58.820  1.00  0.00            
ATOM    672  HA  HYP    24      78.640  53.490  59.790  1.00  0.00            
ATOM    673  C   HYP    24      79.770  53.890  57.930  1.00  0.00            
ATOM    674  O   HYP    24      79.700  53.870  56.730  1.00  0.00            
ATOM    675  N   GLY    25      80.610  54.720  58.510  1.00  0.00            
ATOM    676  H   GLY    25      80.470  54.830  59.500  1.00  0.00            
ATOM    677  CA  GLY    25      81.310  55.700  57.720  1.00  0.00            
ATOM    678  HA1 GLY    25      81.750  56.480  58.350  1.00  0.00            
ATOM    679  HA2 GLY    25      80.520  56.210  57.170  1.00  0.00            
ATOM    680  C   GLY    25      82.410  55.250  56.700  1.00  0.00            
ATOM    681  O   GLY    25      82.790  54.090  56.710  1.00  0.00            
ATOM    682  N   PRO    26      82.970  56.180  55.850  1.00  0.00            
ATOM    683  CD  PRO    26      82.380  57.430  55.500  1.00  0.00            
ATOM    684  HD1 PRO    26      82.760  58.100  56.260  1.00  0.00            
ATOM    685  HD2 PRO    26      81.290  57.360  55.540  1.00  0.00            
ATOM    686  CG  PRO    26      82.840  57.740  54.140  1.00  0.00            
ATOM    687  HG1 PRO    26      82.740  58.790  53.860  1.00  0.00            
ATOM    688  HG2 PRO    26      82.270  57.070  53.490  1.00  0.00            
ATOM    689  CB  PRO    26      84.180  57.220  54.210  1.00  0.00            
ATOM    690  HB1 PRO    26      84.840  57.950  54.670  1.00  0.00            
ATOM    691  HB2 PRO    26      84.570  56.910  53.240  1.00  0.00            
ATOM    692  CA  PRO    26      84.150  55.970  55.030  1.00  0.00            
ATOM    693  HA  PRO    26      83.930  55.140  54.350  1.00  0.00            
ATOM    694  C   PRO    26      85.410  55.670  55.920  1.00  0.00            
ATOM    695  O   PRO    26      85.500  56.280  56.990  1.00  0.00            
ATOM    696  N   HYP    27      86.450  55.040  55.420  1.00  0.00            
ATOM    697  CD2 HYP    27      86.580  54.560  54.060  1.00  0.00            
ATOM    698 1HD2 HYP    27      86.730  55.400  53.370  1.00  0.00            
ATOM    699 2HD2 HYP    27      85.660  54.110  53.690  1.00  0.00            
ATOM    700  CG  HYP    27      87.730  53.580  54.060  1.00  0.00            
ATOM    701  HG  HYP    27      88.220  53.560  53.090  1.00  0.00            
ATOM    702  OD1 HYP    27      87.450  52.280  54.470  1.00  0.00            
ATOM    703  HD1 HYP    27      88.280  51.810  54.550  1.00  0.00            
ATOM    704  CB  HYP    27      88.650  54.300  55.060  1.00  0.00            
ATOM    705  HB1 HYP    27      89.150  55.070  54.480  1.00  0.00            
ATOM    706  HB2 HYP    27      89.380  53.640  55.530  1.00  0.00            
ATOM    707  CA  HYP    27      87.750  54.990  56.110  1.00  0.00            
ATOM    708  HA  HYP    27      87.660  54.300  56.950  1.00  0.00            
ATOM    709  C   HYP    27      88.370  56.320  56.430  1.00  0.00            
ATOM    710  O   HYP    27      87.850  57.290  55.960  1.00  0.00            
ATOM    711  N   GLY    28      89.410  56.260  57.260  1.00  0.00            
ATOM    712  H   GLY    28      89.640  55.470  57.840  1.00  0.00            
ATOM    713  CA  GLY    28      90.330  57.420  57.450  1.00  0.00            
ATOM    714  HA1 GLY    28      90.670  57.450  58.490  1.00  0.00            
ATOM    715  HA2 GLY    28      89.710  58.280  57.200  1.00  0.00            
ATOM    716  C   GLY    28      91.610  57.380  56.620  1.00  0.00            
ATOM    717  O   GLY    28      91.690  56.640  55.580  1.00  0.00            
ATOM    718  N   PRO    29      92.570  58.280  56.960  1.00  0.00            
ATOM    719  CD  PRO    29      92.440  59.290  57.920  1.00  0.00            
ATOM    720  HD1 PRO    29      92.750  58.830  58.860  1.00  0.00            
ATOM    721  HD2 PRO    29      91.410  59.550  58.170  1.00  0.00            
ATOM    722  CG  PRO    29      93.320  60.480  57.450  1.00  0.00            
ATOM    723  HG1 PRO    29      93.700  61.090  58.280  1.00  0.00            
ATOM    724  HG2 PRO    29      92.800  61.070  56.710  1.00  0.00            
ATOM    725  CB  PRO    29      94.470  59.710  56.770  1.00  0.00            
ATOM    726  HB1 PRO    29      95.290  59.460  57.440  1.00  0.00            
ATOM    727  HB2 PRO    29      94.960  60.320  56.010  1.00  0.00            
ATOM    728  CA  PRO    29      93.840  58.430  56.230  1.00  0.00            
ATOM    729  HA  PRO    29      93.550  58.520  55.190  1.00  0.00            
ATOM    730  C   PRO    29      94.780  57.220  56.430  1.00  0.00            
ATOM    731  O   PRO    29      94.380  56.320  57.190  1.00  0.00            
ATOM    732  N   HYP    30      95.890  57.090  55.750  1.00  0.00            
ATOM    733  CD2 HYP    30      96.380  58.010  54.760  1.00  0.00            
ATOM    734 1HD2 HYP    30      97.070  58.670  55.290  1.00  0.00            
ATOM    735 2HD2 HYP    30      95.600  58.460  54.140  1.00  0.00            
ATOM    736  CG  HYP    30      97.150  57.130  53.750  1.00  0.00            
ATOM    737  HG  HYP    30      97.920  57.630  53.170  1.00  0.00            
ATOM    738  OD1 HYP    30      96.130  56.560  52.920  1.00  0.00            
ATOM    739  HD1 HYP    30      96.610  55.990  52.310  1.00  0.00            
ATOM    740  CB  HYP    30      97.810  56.090  54.660  1.00  0.00            
ATOM    741  HB1 HYP    30      98.760  56.420  55.080  1.00  0.00            
ATOM    742  HB2 HYP    30      97.920  55.110  54.180  1.00  0.00            
ATOM    743  CA  HYP    30      96.800  55.940  55.820  1.00  0.00            
ATOM    744  HA  HYP    30      96.200  55.040  55.680  1.00  0.00            
ATOM    745  C   HYP    30      97.490  55.950  57.210  1.00  0.00            
ATOM    746  O   HYP    30      97.700  56.940  57.940  1.00  0.00            
ATOM    747  N   GLY    31      97.740  54.810  57.780  1.00  0.00            
ATOM    748  H   GLY    31      97.400  53.980  57.310  1.00  0.00            
ATOM    749  CA  GLY    31      98.520  54.560  58.980  1.00  0.00            
ATOM    750  HA1 GLY    31      98.560  53.480  59.090  1.00  0.00            
ATOM    751  HA2 GLY    31      98.010  54.990  59.850  1.00  0.00            
ATOM    752  C   GLY    31      99.930  55.050  59.020  1.00  0.00            
ATOM    753  O   GLY    31     100.590  55.110  57.960  1.00  0.00            
ATOM    754  N   NH2    32     100.300  55.350  60.240  1.00  0.00            
ATOM    755  H1  NH2    32      99.710  55.090  61.010  1.00  0.00            
ATOM    756  H2  NH2    32     101.140  55.920  60.280  1.00  0.00            
ATOM    757  CH3 ACE     1      13.960  58.430  54.440  1.00  0.00            
ATOM    758 1HH3 ACE     1      14.410  58.000  53.550  1.00  0.00            
ATOM    759 2HH3 ACE     1      12.880  58.430  54.560  1.00  0.00            
ATOM    760 3HH3 ACE     1      14.320  59.460  54.340  1.00  0.00            
ATOM    761  C   ACE     1      14.660  57.750  55.610  1.00  0.00            
ATOM    762  O   ACE     1      15.120  58.470  56.490  1.00  0.00            
ATOM    763  N   PRO     2      14.770  56.410  55.630  1.00  0.00            
ATOM    764  CD  PRO     2      13.780  55.540  54.940  1.00  0.00            
ATOM    765  HD1 PRO     2      14.140  55.290  53.940  1.00  0.00            
ATOM    766  HD2 PRO     2      12.780  55.910  54.710  1.00  0.00            
ATOM    767  CG  PRO     2      13.710  54.280  55.730  1.00  0.00            
ATOM    768  HG1 PRO     2      13.460  53.440  55.070  1.00  0.00            
ATOM    769  HG2 PRO     2      12.990  54.330  56.540  1.00  0.00            
ATOM    770  CB  PRO     2      15.160  54.170  56.260  1.00  0.00            
ATOM    771  HB1 PRO     2      15.780  53.650  55.530  1.00  0.00            
ATOM    772  HB2 PRO     2      14.960  53.630  57.180  1.00  0.00            
ATOM    773  CA  PRO     2      15.510  55.640  56.550  1.00  0.00            
ATOM    774  HA  PRO     2      15.160  55.890  57.550  1.00  0.00            
ATOM    775  C   PRO     2      17.020  55.980  56.360  1.00  0.00            
ATOM    776  O   PRO     2      17.470  56.320  55.250  1.00  0.00            
ATOM    777  N   HYP     3      17.830  55.980  57.510  1.00  0.00            
ATOM    778  CD2 HYP     3      17.410  55.700  58.920  1.00  0.00            
ATOM    779 1HD2 HYP     3      17.410  54.630  59.120  1.00  0.00            
ATOM    780 2HD2 HYP     3      16.440  56.150  59.170  1.00  0.00            
ATOM    781  CG  HYP     3      18.530  56.450  59.720  1.00  0.00            
ATOM    782  HG  HYP     3      18.590  56.050  60.730  1.00  0.00            
ATOM    783  OD1 HYP     3      18.360  57.790  59.740  1.00  0.00            
ATOM    784  HD1 HYP     3      17.870  58.080  60.520  1.00  0.00            
ATOM    785  CB  HYP     3      19.780  56.170  58.860  1.00  0.00            
ATOM    786  HB1 HYP     3      20.170  55.180  59.100  1.00  0.00            
ATOM    787  HB2 HYP     3      20.570  56.900  59.030  1.00  0.00            
ATOM    788  CA  HYP     3      19.270  56.150  57.440  1.00  0.00            
ATOM    789  HA  HYP     3      19.550  57.120  57.030  1.00  0.00            
ATOM    790  C   HYP     3      19.910  55.050  56.480  1.00  0.00            
ATOM    791  O   HYP     3      19.460  53.890  56.450  1.00  0.00            
ATOM    792  N   GLY     4      20.900  55.460  55.660  1.00  0.00            
ATOM    793  H   GLY     4      21.080  56.450  55.600  1.00  0.00            
ATOM    794  CA  GLY     4      21.630  54.500  54.820  1.00  0.00            
ATOM    795  HA1 GLY     4      22.200  55.070  54.090  1.00  0.00            
ATOM    796  HA2 GLY     4      20.940  53.880  54.240  1.00  0.00            
ATOM    797  C   GLY     4      22.620  53.480  55.560  1.00  0.00            
ATOM    798  O   GLY     4      22.800  53.590  56.770  1.00  0.00            
ATOM    799  N   PRO     5      23.290  52.610  54.790  1.00  0.00            
ATOM    800  CD  PRO     5      23.150  52.440  53.340  1.00  0.00            
ATOM    801  HD1 PRO     5      23.250  53.420  52.860  1.00  0.00            
ATOM    802  HD2 PRO     5      22.230  51.950  53.020  1.00  0.00            
ATOM    803  CG  PRO     5      24.360  51.640  52.960  1.00  0.00            
ATOM    804  HG1 PRO     5      25.220  52.300  52.810  1.00  0.00            
ATOM    805  HG2 PRO     5      24.300  51.120  52.000  1.00  0.00            
ATOM    806  CB  PRO     5      24.610  50.720  54.090  1.00  0.00            
ATOM    807  HB1 PRO     5      25.660  50.440  54.040  1.00  0.00            
ATOM    808  HB2 PRO     5      23.810  49.990  54.220  1.00  0.00            
ATOM    809  CA  PRO     5      24.440  51.750  55.290  1.00  0.00            
ATOM    810  HA  PRO     5      24.090  51.070  56.070  1.00  0.00            
ATOM    811  C   PRO     5      25.740  52.470  55.630  1.00  0.00            
ATOM    812  O   PRO     5      25.960  53.630  55.200  1.00  0.00            
ATOM    813  N   HYP     6      26.690  51.860  56.450  1.00  0.00            
ATOM    814  CD2 HYP     6      26.410  50.790  57.380  1.00  0.00            
ATOM    815 1HD2 HYP     6      26.730  49.840  56.970  1.00  0.00            
ATOM    816 2HD2 HYP     6      25.350  50.710  57.640  1.00  0.00            
ATOM    817  CG  HYP     6      27.270  50.950  58.620  1.00  0.00            
ATOM    818  HG  HYP     6      27.560  50.020  59.110  1.00  0.00            
ATOM    819  OD1 HYP     6      26.530  51.740  59.570  1.00  0.00            
ATOM    820  HD1 HYP     6      27.070  51.720  60.370  1.00  0.00            
ATOM    821  CB  HYP     6      28.580  51.580  58.000  1.00  0.00            
ATOM    822  HB1 HYP     6      29.190  50.900  57.410  1.00  0.00            
ATOM    823  HB2 HYP     6      29.200  52.160  58.680  1.00  0.00            
ATOM    824  CA  HYP     6      27.940  52.500  56.960  1.00  0.00            
ATOM    825  HA  HYP     6      27.740  53.440  57.480  1.00  0.00            
ATOM    826  C   HYP     6      28.970  52.710  55.830  1.00  0.00            
ATOM    827  O   HYP     6      29.160  51.900  54.930  1.00  0.00            
ATOM    828  N   GLY     7      29.700  53.820  55.910  1.00  0.00            
ATOM    829  H   GLY     7      29.530  54.500  56.630  1.00  0.00            
ATOM    830  CA  GLY     7      30.840  54.110  55.090  1.00  0.00            
ATOM    831  HA1 GLY     7      31.130  55.160  55.190  1.00  0.00            
ATOM    832  HA2 GLY     7      30.540  54.060  54.050  1.00  0.00            
ATOM    833  C   GLY     7      32.040  53.140  55.160  1.00  0.00            
ATOM    834  O   GLY     7      32.130  52.350  56.130  1.00  0.00            
ATOM    835  N   PRO     8      32.930  53.120  54.170  1.00  0.00            
ATOM    836  CD  PRO     8      32.970  53.870  52.890  1.00  0.00            
ATOM    837  HD1 PRO     8      33.000  54.960  53.020  1.00  0.00            
ATOM    838  HD2 PRO     8      32.060  53.740  52.310  1.00  0.00            
ATOM    839  CG  PRO     8      34.110  53.360  52.070  1.00  0.00            
ATOM    840  HG1 PRO     8      34.930  54.060  52.240  1.00  0.00            
ATOM    841  HG2 PRO     8      33.860  53.290  51.010  1.00  0.00            
ATOM    842  CB  PRO     8      34.450  52.020  52.660  1.00  0.00            
ATOM    843  HB1 PRO     8      35.500  51.790  52.470  1.00  0.00            
ATOM    844  HB2 PRO     8      33.750  51.280  52.290  1.00  0.00            
ATOM    845  CA  PRO     8      34.080  52.150  54.200  1.00  0.00            
ATOM    846  HA  PRO     8      33.750  51.220  54.660  1.00  0.00            
ATOM    847  C   PRO     8      35.280  52.570  55.100  1.00  0.00            
ATOM    848  O   PRO     8      35.430  53.770  55.210  1.00  0.00            
ATOM    849  N   HYP     9      36.180  51.660  55.540  1.00  0.00            
ATOM    850  CD2 HYP     9      36.170  50.260  55.330  1.00  0.00            
ATOM    851 1HD2 HYP     9      36.570  49.990  54.350  1.00  0.00            
ATOM    852 2HD2 HYP     9      35.200  49.760  55.410  1.00  0.00            
ATOM    853  CG  HYP     9      37.130  49.680  56.400  1.00  0.00            
ATOM    854  HG  HYP     9      37.580  48.720  56.140  1.00  0.00            
ATOM    855  OD1 HYP     9      36.360  49.350  57.600  1.00  0.00            
ATOM    856  HD1 HYP     9      36.590  48.450  57.830  1.00  0.00            
ATOM    857  CB  HYP     9      38.160  50.790  56.640  1.00  0.00            
ATOM    858  HB1 HYP     9      38.880  50.640  55.840  1.00  0.00            
ATOM    859  HB2 HYP     9      38.690  50.650  57.580  1.00  0.00            
ATOM    860  CA  HYP     9      37.310  52.090  56.460  1.00  0.00            
ATOM    861  HA  HYP     9      36.960  52.420  57.430  1.00  0.00            
ATOM    862  C   HYP     9      38.290  53.130  55.790  1.00  0.00            
ATOM    863  O   HYP     9      38.400  53.080  54.550  1.00  0.00            
ATOM    864  N   GLY    10      38.940  54.030  56.520  1.00  0.00            
ATOM    865  H   GLY    10      38.680  54.190  57.490  1.00  0.00            
ATOM    866  CA  GLY    10      39.750  55.100  55.940  1.00  0.00            
ATOM    867  HA1 GLY    10      40.020  55.780  56.750  1.00  0.00            
ATOM    868  HA2 GLY    10      39.070  55.580  55.240  1.00  0.00            
ATOM    869  C   GLY    10      41.030  54.620  55.280  1.00  0.00            
ATOM    870  O   GLY    10      41.520  53.570  55.540  1.00  0.00            
ATOM    871  N   ILE    11      41.640  55.440  54.420  1.00  0.00            
ATOM    872  H   ILE    11      41.170  56.320  54.250  1.00  0.00            
ATOM    873  CA  ILE    11      42.930  55.090  53.700  1.00  0.00            
ATOM    874  HA  ILE    11      42.790  54.050  53.410  1.00  0.00            
ATOM    875  CB  ILE    11      43.080  55.980  52.430  1.00  0.00            
ATOM    876  HB  ILE    11      43.790  55.400  51.840  1.00  0.00            
ATOM    877  CG2 ILE    11      41.830  56.180  51.520  1.00  0.00            
ATOM    878 1HG2 ILE    11      41.390  55.200  51.340  1.00  0.00            
ATOM    879 2HG2 ILE    11      41.090  56.830  52.000  1.00  0.00            
ATOM    880 3HG2 ILE    11      42.130  56.600  50.560  1.00  0.00            
ATOM    881  CG1 ILE    11      43.900  57.250  52.790  1.00  0.00            
ATOM    882 1HG1 ILE    11      44.870  57.000  53.200  1.00  0.00            
ATOM    883 2HG1 ILE    11      43.310  57.740  53.560  1.00  0.00            
ATOM    884  CD  ILE    11      44.050  58.230  51.580  1.00  0.00            
ATOM    885  HD1 ILE    11      44.670  57.730  50.840  1.00  0.00            
ATOM    886  HD2 ILE    11      43.080  58.520  51.180  1.00  0.00            
ATOM    887  HD3 ILE    11      44.640  58.990  52.090  1.00  0.00            
ATOM    888  C   ILE    11      44.140  55.060  54.640  1.00  0.00            
ATOM    889  O   ILE    11      44.210  55.660  55.760  1.00  0.00            
ATOM    890  N   THR    12      45.200  54.450  54.110  1.00  0.00            
ATOM    891  H   THR    12      45.080  53.890  53.270  1.00  0.00            
ATOM    892  CA  THR    12      46.530  54.360  54.710  1.00  0.00            
ATOM    893  HA  THR    12      46.380  53.930  55.700  1.00  0.00            
ATOM    894  CB  THR    12      47.440  53.420  53.940  1.00  0.00            
ATOM    895  HB  THR    12      47.670  53.810  52.950  1.00  0.00            
ATOM    896  CG2 THR    12      48.790  53.140  54.710  1.00  0.00            
ATOM    897 1HG2 THR    12      48.580  52.890  55.750  1.00  0.00            
ATOM    898 2HG2 THR    12      49.250  52.230  54.340  1.00  0.00            
ATOM    899 3HG2 THR    12      49.430  54.020  54.590  1.00  0.00            
ATOM    900  OG1 THR    12      46.820  52.180  53.780  1.00  0.00            
ATOM    901  HG1 THR    12      47.120  52.020  52.880  1.00  0.00            
ATOM    902  C   THR    12      47.220  55.720  54.850  1.00  0.00            
ATOM    903  O   THR    12      47.240  56.670  54.050  1.00  0.00            
ATOM    904  N   GLY    13      47.800  55.990  56.000  1.00  0.00            
ATOM    905  H   GLY    13      47.640  55.360  56.780  1.00  0.00            
ATOM    906  CA  GLY    13      48.550  57.200  56.380  1.00  0.00            
ATOM    907  HA1 GLY    13      48.660  57.230  57.460  1.00  0.00            
ATOM    908  HA2 GLY    13      47.950  58.060  56.090  1.00  0.00            
ATOM    909  C   GLY    13      49.910  57.300  55.710  1.00  0.00            
ATOM    910  O   GLY    13      50.370  56.360  55.080  1.00  0.00            
ATOM    911  N   ALA    14      50.510  58.460  55.750  1.00  0.00            
ATOM    912  H   ALA    14      50.250  59.050  56.520  1.00  0.00            
ATOM    913  CA  ALA    14      51.760  58.730  55.040  1.00  0.00            
ATOM    914  HA  ALA    14      51.620  58.550  53.970  1.00  0.00            
ATOM    915  CB  ALA    14      52.040  60.270  55.130  1.00  0.00            
ATOM    916  HB1 ALA    14      51.140  60.840  54.900  1.00  0.00            
ATOM    917  HB2 ALA    14      52.210  60.490  56.180  1.00  0.00            
ATOM    918  HB3 ALA    14      52.890  60.630  54.550  1.00  0.00            
ATOM    919  C   ALA    14      52.960  57.840  55.630  1.00  0.00            
ATOM    920  O   ALA    14      53.000  57.310  56.770  1.00  0.00            
ATOM    921  N   ARG    15      54.030  57.700  54.850  1.00  0.00            
ATOM    922  H   ARG    15      54.130  58.250  54.010  1.00  0.00            
ATOM    923  CA  ARG    15      55.170  56.910  55.220  1.00  0.00            
ATOM    924  HA  ARG    15      54.820  55.950  55.600  1.00  0.00            
ATOM    925  CB  ARG    15      55.910  56.560  53.920  1.00  0.00            
ATOM    926  HB1 ARG    15      56.250  57.540  53.610  1.00  0.00            
ATOM    927  HB2 ARG    15      55.210  56.120  53.220  1.00  0.00            
ATOM    928  CG  ARG    15      57.020  55.580  54.190  1.00  0.00            
ATOM    929  HG1 ARG    15      56.690  54.560  54.370  1.00  0.00            
ATOM    930  HG2 ARG    15      57.670  55.890  55.010  1.00  0.00            
ATOM    931  CD  ARG    15      57.790  55.450  52.940  1.00  0.00            
ATOM    932  HD1 ARG    15      58.360  56.310  52.610  1.00  0.00            
ATOM    933  HD2 ARG    15      57.060  55.260  52.150  1.00  0.00            
ATOM    934  NE  ARG    15      58.670  54.250  53.150  1.00  0.00            
ATOM    935  HE  ARG    15      58.850  53.920  54.080  1.00  0.00            
ATOM    936  CZ  ARG    15      59.310  53.570  52.210  1.00  0.00            
ATOM    937  NH1 ARG    15      60.110  52.590  52.510  1.00  0.00            
ATOM    938 1HH1 ARG    15      60.250  52.240  53.450  1.00  0.00            
ATOM    939 2HH1 ARG    15      60.700  52.100  51.860  1.00  0.00            
ATOM    940  NH2 ARG    15      59.260  53.960  50.980  1.00  0.00            
ATOM    941 1HH2 ARG    15      58.700  54.760  50.720  1.00  0.00            
ATOM    942 2HH2 ARG    15      59.950  53.740  50.270  1.00  0.00            
ATOM    943  C   ARG    15      56.060  57.750  56.160  1.00  0.00            
ATOM    944  O   ARG    15      56.160  58.970  56.050  1.00  0.00            
ATOM    945  N   GLY    16      56.590  57.050  57.160  1.00  0.00            
ATOM    946  H   GLY    16      56.330  56.070  57.180  1.00  0.00            
ATOM    947  CA  GLY    16      57.470  57.540  58.270  1.00  0.00            
ATOM    948  HA1 GLY    16      57.730  56.650  58.830  1.00  0.00            
ATOM    949  HA2 GLY    16      56.840  58.250  58.820  1.00  0.00            
ATOM    950  C   GLY    16      58.710  58.480  57.850  1.00  0.00            
ATOM    951  O   GLY    16      59.170  58.260  56.760  1.00  0.00            
ATOM    952  N   LEU    17      59.270  59.290  58.740  1.00  0.00            
ATOM    953  H   LEU    17      58.900  59.250  59.680  1.00  0.00            
ATOM    954  CA  LEU    17      60.400  60.270  58.410  1.00  0.00            
ATOM    955  HA  LEU    17      60.220  60.530  57.370  1.00  0.00            
ATOM    956  CB  LEU    17      60.420  61.550  59.190  1.00  0.00            
ATOM    957  HB1 LEU    17      61.290  62.130  58.910  1.00  0.00            
ATOM    958  HB2 LEU    17      60.470  61.360  60.260  1.00  0.00            
ATOM    959  CG  LEU    17      59.220  62.470  59.000  1.00  0.00            
ATOM    960  HG  LEU    17      58.380  61.840  59.300  1.00  0.00            
ATOM    961  CD1 LEU    17      59.200  63.710  59.870  1.00  0.00            
ATOM    962 1HD1 LEU    17      58.250  64.220  60.000  1.00  0.00            
ATOM    963 2HD1 LEU    17      59.450  63.320  60.860  1.00  0.00            
ATOM    964 3HD1 LEU    17      60.070  64.330  59.660  1.00  0.00            
ATOM    965  CD2 LEU    17      58.810  62.900  57.550  1.00  0.00            
ATOM    966 1HD2 LEU    17      59.640  63.510  57.210  1.00  0.00            
ATOM    967 2HD2 LEU    17      58.570  62.030  56.920  1.00  0.00            
ATOM    968 3HD2 LEU    17      57.860  63.430  57.650  1.00  0.00            
ATOM    969  C   LEU    17      61.770  59.520  58.330  1.00  0.00            
ATOM    970  O   LEU    17      61.950  58.540  59.030  1.00  0.00            
ATOM    971  N   ALA    18      62.790  60.070  57.640  1.00  0.00            
ATOM    972  H   ALA    18      62.710  61.020  57.320  1.00  0.00            
ATOM    973  CA  ALA    18      64.040  59.410  57.350  1.00  0.00            
ATOM    974  HA  ALA    18      63.870  58.390  57.040  1.00  0.00            
ATOM    975  CB  ALA    18      64.900  60.130  56.360  1.00  0.00            
ATOM    976  HB1 ALA    18      65.880  59.660  56.360  1.00  0.00            
ATOM    977  HB2 ALA    18      64.510  60.050  55.340  1.00  0.00            
ATOM    978  HB3 ALA    18      64.910  61.200  56.580  1.00  0.00            
ATOM    979  C   ALA    18      64.800  59.220  58.630  1.00  0.00            
ATOM    980  O   ALA    18      64.730  60.120  59.480  1.00  0.00            
ATOM    981  N   GLY    19      65.750  58.320  58.740  1.00  0.00            
ATOM    982  H   GLY    19      66.090  57.910  57.880  1.00  0.00            
ATOM    983  CA  GLY    19      66.460  58.030  60.000  1.00  0.00            
ATOM    984  HA1 GLY    19      66.850  57.010  60.040  1.00  0.00            
ATOM    985  HA2 GLY    19      65.810  58.240  60.840  1.00  0.00            
ATOM    986  C   GLY    19      67.700  58.900  60.210  1.00  0.00            
ATOM    987  O   GLY    19      67.970  59.680  59.280  1.00  0.00            
ATOM    988  N   PRO    20      68.230  58.990  61.480  1.00  0.00            
ATOM    989  CD  PRO    20      67.650  58.400  62.700  1.00  0.00            
ATOM    990  HD1 PRO    20      68.060  57.390  62.700  1.00  0.00            
ATOM    991  HD2 PRO    20      66.570  58.440  62.830  1.00  0.00            
ATOM    992  CG  PRO    20      68.360  59.250  63.800  1.00  0.00            
ATOM    993  HG1 PRO    20      68.400  58.740  64.770  1.00  0.00            
ATOM    994  HG2 PRO    20      67.880  60.230  63.880  1.00  0.00            
ATOM    995  CB  PRO    20      69.710  59.570  63.300  1.00  0.00            
ATOM    996  HB1 PRO    20      70.330  58.690  63.480  1.00  0.00            
ATOM    997  HB2 PRO    20      70.070  60.460  63.820  1.00  0.00            
ATOM    998  CA  PRO    20      69.470  59.730  61.760  1.00  0.00            
ATOM    999  HA  PRO    20      69.340  60.780  61.480  1.00  0.00            
ATOM   1000  C   PRO    20      70.670  59.230  61.030  1.00  0.00            
ATOM   1001  O   PRO    20      70.580  58.080  60.470  1.00  0.00            
ATOM   1002  N   HYP    21      71.830  59.950  60.920  1.00  0.00            
ATOM   1003  CD2 HYP    21      72.010  61.330  61.340  1.00  0.00            
ATOM   1004 1HD2 HYP    21      72.170  61.310  62.420  1.00  0.00            
ATOM   1005 2HD2 HYP    21      71.120  61.930  61.140  1.00  0.00            
ATOM   1006  CG  HYP    21      73.260  61.790  60.660  1.00  0.00            
ATOM   1007  HG  HYP    21      73.740  62.560  61.260  1.00  0.00            
ATOM   1008  OD1 HYP    21      72.980  62.260  59.410  1.00  0.00            
ATOM   1009  HD1 HYP    21      73.790  62.780  59.320  1.00  0.00            
ATOM   1010  CB  HYP    21      74.110  60.500  60.720  1.00  0.00            
ATOM   1011  HB1 HYP    21      74.500  60.360  61.730  1.00  0.00            
ATOM   1012  HB2 HYP    21      74.940  60.510  60.010  1.00  0.00            
ATOM   1013  CA  HYP    21      73.120  59.400  60.430  1.00  0.00            
ATOM   1014  HA  HYP    21      72.970  59.310  59.350  1.00  0.00            
ATOM   1015  C   HYP    21      73.560  58.090  61.110  1.00  0.00            
ATOM   1016  O   HYP    21      73.210  57.820  62.260  1.00  0.00            
ATOM   1017  N   GLY    22      74.400  57.330  60.410  1.00  0.00            
ATOM   1018  H   GLY    22      74.690  57.690  59.510  1.00  0.00            
ATOM   1019  CA  GLY    22      75.120  56.120  60.860  1.00  0.00            
ATOM   1020  HA1 GLY    22      75.350  55.490  60.000  1.00  0.00            
ATOM   1021  HA2 GLY    22      74.520  55.500  61.510  1.00  0.00            
ATOM   1022  C   GLY    22      76.310  56.460  61.780  1.00  0.00            
ATOM   1023  O   GLY    22      76.660  57.580  61.980  1.00  0.00            
ATOM   1024  N   PRO    23      76.870  55.380  62.390  1.00  0.00            
ATOM   1025  CD  PRO    23      76.570  53.940  62.050  1.00  0.00            
ATOM   1026  HD1 PRO    23      76.630  53.730  60.980  1.00  0.00            
ATOM   1027  HD2 PRO    23      75.640  53.580  62.490  1.00  0.00            
ATOM   1028  CG  PRO    23      77.540  53.160  62.890  1.00  0.00            
ATOM   1029  HG1 PRO    23      78.360  52.820  62.270  1.00  0.00            
ATOM   1030  HG2 PRO    23      77.040  52.290  63.310  1.00  0.00            
ATOM   1031  CB  PRO    23      78.200  54.120  63.870  1.00  0.00            
ATOM   1032  HB1 PRO    23      79.220  53.810  64.080  1.00  0.00            
ATOM   1033  HB2 PRO    23      77.660  54.150  64.820  1.00  0.00            
ATOM   1034  CA  PRO    23      78.080  55.420  63.140  1.00  0.00            
ATOM   1035  HA  PRO    23      77.950  56.270  63.810  1.00  0.00            
ATOM   1036  C   PRO    23      79.430  55.680  62.420  1.00  0.00            
ATOM   1037  O   PRO    23      79.570  55.420  61.230  1.00  0.00            
ATOM   1038  N   HYP    24      80.490  56.240  63.170  1.00  0.00            
ATOM   1039  CD2 HYP    24      80.600  56.650  64.600  1.00  0.00            
ATOM   1040 1HD2 HYP    24      80.850  55.780  65.210  1.00  0.00            
ATOM   1041 2HD2 HYP    24      79.620  57.030  64.910  1.00  0.00            
ATOM   1042  CG  HYP    24      81.740  57.600  64.710  1.00  0.00            
ATOM   1043  HG  HYP    24      82.240  57.600  65.680  1.00  0.00            
ATOM   1044  OD1 HYP    24      81.320  58.920  64.320  1.00  0.00            
ATOM   1045  HD1 HYP    24      82.130  59.320  63.970  1.00  0.00            
ATOM   1046  CB  HYP    24      82.700  57.010  63.660  1.00  0.00            
ATOM   1047  HB1 HYP    24      83.180  56.120  64.060  1.00  0.00            
ATOM   1048  HB2 HYP    24      83.370  57.810  63.320  1.00  0.00            
ATOM   1049  CA  HYP    24      81.750  56.550  62.500  1.00  0.00            
ATOM   1050  HA  HYP    24      81.600  57.430  61.880  1.00  0.00            
ATOM   1051  C   HYP    24      82.420  55.430  61.730  1.00  0.00            
ATOM   1052  O   HYP    24      82.190  54.270  61.840  1.00  0.00            
ATOM   1053  N   GLY    25      83.330  55.750  60.830  1.00  0.00            
ATOM   1054  H   GLY    25      83.410  56.750  60.730  1.00  0.00            
ATOM   1055  CA  GLY    25      83.890  54.830  59.840  1.00  0.00            
ATOM   1056  HA1 GLY    25      84.350  55.450  59.060  1.00  0.00            
ATOM   1057  HA2 GLY    25      83.090  54.200  59.450  1.00  0.00            
ATOM   1058  C   GLY    25      84.950  53.830  60.360  1.00  0.00            
ATOM   1059  O   GLY    25      85.510  54.080  61.470  1.00  0.00            
ATOM   1060  N   PRO    26      85.430  52.830  59.590  1.00  0.00            
ATOM   1061  CD  PRO    26      85.040  52.540  58.210  1.00  0.00            
ATOM   1062  HD1 PRO    26      85.340  53.380  57.590  1.00  0.00            
ATOM   1063  HD2 PRO    26      84.000  52.230  58.150  1.00  0.00            
ATOM   1064  CG  PRO    26      85.910  51.360  57.780  1.00  0.00            
ATOM   1065  HG1 PRO    26      86.810  51.820  57.370  1.00  0.00            
ATOM   1066  HG2 PRO    26      85.430  50.730  57.030  1.00  0.00            
ATOM   1067  CB  PRO    26      86.360  50.720  59.110  1.00  0.00            
ATOM   1068  HB1 PRO    26      87.310  50.200  58.970  1.00  0.00            
ATOM   1069  HB2 PRO    26      85.700  49.950  59.510  1.00  0.00            
ATOM   1070  CA  PRO    26      86.490  51.890  60.060  1.00  0.00            
ATOM   1071  HA  PRO    26      86.300  51.630  61.100  1.00  0.00            
ATOM   1072  C   PRO    26      87.870  52.530  60.000  1.00  0.00            
ATOM   1073  O   PRO    26      87.930  53.690  59.500  1.00  0.00            
ATOM   1074  N   HYP    27      89.010  51.920  60.370  1.00  0.00            
ATOM   1075  CD2 HYP    27      89.090  50.670  61.160  1.00  0.00            
ATOM   1076 1HD2 HYP    27      88.940  49.870  60.440  1.00  0.00            
ATOM   1077 2HD2 HYP    27      88.270  50.630  61.890  1.00  0.00            
ATOM   1078  CG  HYP    27      90.460  50.680  61.830  1.00  0.00            
ATOM   1079  HG  HYP    27      90.730  49.660  62.080  1.00  0.00            
ATOM   1080  OD1 HYP    27      90.310  51.420  63.000  1.00  0.00            
ATOM   1081  HD1 HYP    27      91.140  51.740  63.350  1.00  0.00            
ATOM   1082  CB  HYP    27      91.290  51.390  60.770  1.00  0.00            
ATOM   1083  HB1 HYP    27      91.620  50.680  60.010  1.00  0.00            
ATOM   1084  HB2 HYP    27      92.170  51.780  61.290  1.00  0.00            
ATOM   1085  CA  HYP    27      90.390  52.470  60.230  1.00  0.00            
ATOM   1086  HA  HYP    27      90.470  53.370  60.840  1.00  0.00            
ATOM   1087  C   HYP    27      90.730  52.710  58.750  1.00  0.00            
ATOM   1088  O   HYP    27      90.170  52.040  57.970  1.00  0.00            
ATOM   1089  N   GLY    28      91.590  53.700  58.580  1.00  0.00            
ATOM   1090  H   GLY    28      91.820  54.290  59.370  1.00  0.00            
ATOM   1091  CA  GLY    28      91.940  54.030  57.220  1.00  0.00            
ATOM   1092  HA1 GLY    28      92.400  55.010  57.360  1.00  0.00            
ATOM   1093  HA2 GLY    28      91.190  54.140  56.440  1.00  0.00            
ATOM   1094  C   GLY    28      93.030  53.030  56.750  1.00  0.00            
ATOM   1095  O   GLY    28      93.330  51.990  57.360  1.00  0.00            
ATOM   1096  N   PRO    29      93.690  53.170  55.580  1.00  0.00            
ATOM   1097  CD  PRO    29      93.420  54.190  54.660  1.00  0.00            
ATOM   1098  HD1 PRO    29      93.560  55.200  55.050  1.00  0.00            
ATOM   1099  HD2 PRO    29      92.380  54.150  54.350  1.00  0.00            
ATOM   1100  CG  PRO    29      94.310  53.900  53.410  1.00  0.00            
ATOM   1101  HG1 PRO    29      95.280  54.320  53.670  1.00  0.00            
ATOM   1102  HG2 PRO    29      93.980  54.360  52.470  1.00  0.00            
ATOM   1103  CB  PRO    29      94.380  52.410  53.390  1.00  0.00            
ATOM   1104  HB1 PRO    29      95.330  52.160  52.910  1.00  0.00            
ATOM   1105  HB2 PRO    29      93.460  52.160  52.870  1.00  0.00            
ATOM   1106  CA  PRO    29      94.370  52.030  54.850  1.00  0.00            
ATOM   1107  HA  PRO    29      93.830  51.100  54.990  1.00  0.00            
ATOM   1108  C   PRO    29      95.810  51.860  55.360  1.00  0.00            
ATOM   1109  O   PRO    29      96.300  52.700  56.090  1.00  0.00            
ATOM   1110  N   HYP    30      96.500  50.750  54.980  1.00  0.00            
ATOM   1111  CD2 HYP    30      95.960  49.480  54.390  1.00  0.00            
ATOM   1112 1HD2 HYP    30      95.770  49.520  53.320  1.00  0.00            
ATOM   1113 2HD2 HYP    30      94.990  49.240  54.830  1.00  0.00            
ATOM   1114  CG  HYP    30      96.830  48.310  54.780  1.00  0.00            
ATOM   1115  HG  HYP    30      96.790  47.510  54.040  1.00  0.00            
ATOM   1116  OD1 HYP    30      96.440  47.950  56.060  1.00  0.00            
ATOM   1117  HD1 HYP    30      96.970  47.280  56.510  1.00  0.00            
ATOM   1118  CB  HYP    30      98.200  49.010  54.750  1.00  0.00            
ATOM   1119  HB1 HYP    30      98.470  49.080  53.700  1.00  0.00            
ATOM   1120  HB2 HYP    30      99.010  48.570  55.340  1.00  0.00            
ATOM   1121  CA  HYP    30      97.870  50.390  55.340  1.00  0.00            
ATOM   1122  HA  HYP    30      97.940  50.340  56.420  1.00  0.00            
ATOM   1123  C   HYP    30      98.850  51.450  54.710  1.00  0.00            
ATOM   1124  O   HYP    30      98.620  52.000  53.620  1.00  0.00            
ATOM   1125  N   GLY    31      99.820  51.940  55.470  1.00  0.00            
ATOM   1126  H   GLY    31      99.690  51.760  56.450  1.00  0.00            
ATOM   1127  CA  GLY    31     100.780  52.950  55.050  1.00  0.00            
ATOM   1128  HA1 GLY    31     101.140  53.490  55.920  1.00  0.00            
ATOM   1129  HA2 GLY    31     100.190  53.700  54.510  1.00  0.00            
ATOM   1130  C   GLY    31     101.970  52.560  54.080  1.00  0.00            
ATOM   1131  O   GLY    31     102.580  51.470  54.200  1.00  0.00            
ATOM   1132  N   NH2    32     102.360  53.390  53.150  1.00  0.00            
ATOM   1133  H1  NH2    32     101.950  54.310  53.110  1.00  0.00            
ATOM   1134  H2  NH2    32     103.190  53.290  52.590  1.00  0.00            
TER
