# Supplementary material for: A solution structure analysis reveals a bent collagen triple helix in the complement activation recognition molecule mannan-binding lectin
Source: J Biol Chem. 2022 Dec 15;299(2):102799. doi: 10.1016/j.jbc.2022.102799 (PMC9898670; doi:10.1016/j.jbc.2022.102799)
Supplement: top10-t3785 [file mmc10.zip › 9-T3-785_5652.pdb]

ATOM      1  CH3 ACE     1      61.310  49.950  10.170  1.00  0.00            
ATOM      2 1HH3 ACE     1      61.180  50.550   9.270  1.00  0.00            
ATOM      3 2HH3 ACE     1      62.380  49.790  10.310  1.00  0.00            
ATOM      4 3HH3 ACE     1      60.830  48.990  10.010  1.00  0.00            
ATOM      5  C   ACE     1      61.030  50.730  11.430  1.00  0.00            
ATOM      6  O   ACE     1      62.010  51.260  11.910  1.00  0.00            
ATOM      7  N   PRO     2      59.810  50.870  11.880  1.00  0.00            
ATOM      8  CD  PRO     2      58.610  50.460  11.220  1.00  0.00            
ATOM      9  HD1 PRO     2      58.400  49.470  11.620  1.00  0.00            
ATOM     10  HD2 PRO     2      58.720  50.360  10.140  1.00  0.00            
ATOM     11  CG  PRO     2      57.560  51.440  11.500  1.00  0.00            
ATOM     12  HG1 PRO     2      56.540  51.070  11.330  1.00  0.00            
ATOM     13  HG2 PRO     2      57.650  52.360  10.930  1.00  0.00            
ATOM     14  CB  PRO     2      57.910  51.680  13.040  1.00  0.00            
ATOM     15  HB1 PRO     2      57.710  50.790  13.640  1.00  0.00            
ATOM     16  HB2 PRO     2      57.450  52.560  13.520  1.00  0.00            
ATOM     17  CA  PRO     2      59.450  51.890  12.920  1.00  0.00            
ATOM     18  HA  PRO     2      59.570  52.940  12.640  1.00  0.00            
ATOM     19  C   PRO     2      60.150  51.550  14.240  1.00  0.00            
ATOM     20  O   PRO     2      60.350  50.360  14.550  1.00  0.00            
ATOM     21  N   HYP     3      60.580  52.510  15.070  1.00  0.00            
ATOM     22  CD2 HYP     3      60.490  53.960  15.060  1.00  0.00            
ATOM     23 1HD2 HYP     3      59.510  54.220  15.450  1.00  0.00            
ATOM     24 2HD2 HYP     3      60.700  54.370  14.080  1.00  0.00            
ATOM     25  CG  HYP     3      61.580  54.460  16.000  1.00  0.00            
ATOM     26  HG  HYP     3      61.310  55.470  16.300  1.00  0.00            
ATOM     27  OD1 HYP     3      62.840  54.410  15.420  1.00  0.00            
ATOM     28  HD1 HYP     3      63.320  55.040  15.950  1.00  0.00            
ATOM     29  CB  HYP     3      61.440  53.460  17.140  1.00  0.00            
ATOM     30  HB1 HYP     3      60.590  53.860  17.690  1.00  0.00            
ATOM     31  HB2 HYP     3      62.300  53.330  17.800  1.00  0.00            
ATOM     32  CA  HYP     3      61.060  52.160  16.440  1.00  0.00            
ATOM     33  HA  HYP     3      62.000  51.600  16.390  1.00  0.00            
ATOM     34  C   HYP     3      60.050  51.270  17.270  1.00  0.00            
ATOM     35  O   HYP     3      58.840  51.450  17.170  1.00  0.00            
ATOM     36  N   GLY     4      60.490  50.310  18.120  1.00  0.00            
ATOM     37  H   GLY     4      61.490  50.190  18.180  1.00  0.00            
ATOM     38  CA  GLY     4      59.660  49.390  18.890  1.00  0.00            
ATOM     39  HA1 GLY     4      60.390  48.660  19.250  1.00  0.00            
ATOM     40  HA2 GLY     4      58.910  48.940  18.240  1.00  0.00            
ATOM     41  C   GLY     4      58.960  50.010  20.060  1.00  0.00            
ATOM     42  O   GLY     4      58.900  51.260  20.170  1.00  0.00            
ATOM     43  N   PRO     5      58.420  49.270  20.990  1.00  0.00            
ATOM     44  CD  PRO     5      58.660  47.870  21.120  1.00  0.00            
ATOM     45  HD1 PRO     5      59.710  47.750  21.370  1.00  0.00            
ATOM     46  HD2 PRO     5      58.390  47.260  20.250  1.00  0.00            
ATOM     47  CG  PRO     5      57.880  47.440  22.340  1.00  0.00            
ATOM     48  HG1 PRO     5      58.430  47.620  23.270  1.00  0.00            
ATOM     49  HG2 PRO     5      57.520  46.420  22.320  1.00  0.00            
ATOM     50  CB  PRO     5      56.740  48.380  22.180  1.00  0.00            
ATOM     51  HB1 PRO     5      56.220  48.370  23.140  1.00  0.00            
ATOM     52  HB2 PRO     5      56.130  48.060  21.330  1.00  0.00            
ATOM     53  CA  PRO     5      57.410  49.700  21.920  1.00  0.00            
ATOM     54  HA  PRO     5      56.680  50.350  21.450  1.00  0.00            
ATOM     55  C   PRO     5      57.990  50.400  23.140  1.00  0.00            
ATOM     56  O   PRO     5      59.190  50.310  23.560  1.00  0.00            
ATOM     57  N   HYP     6      57.100  51.050  23.900  1.00  0.00            
ATOM     58  CD2 HYP     6      55.740  51.490  23.500  1.00  0.00            
ATOM     59 1HD2 HYP     6      54.950  50.770  23.720  1.00  0.00            
ATOM     60 2HD2 HYP     6      55.580  51.740  22.450  1.00  0.00            
ATOM     61  CG  HYP     6      55.490  52.780  24.270  1.00  0.00            
ATOM     62  HG  HYP     6      54.430  52.900  24.470  1.00  0.00            
ATOM     63  OD1 HYP     6      56.010  53.910  23.640  1.00  0.00            
ATOM     64  HD1 HYP     6      55.570  54.740  23.820  1.00  0.00            
ATOM     65  CB  HYP     6      56.270  52.530  25.580  1.00  0.00            
ATOM     66  HB1 HYP     6      55.690  51.930  26.290  1.00  0.00            
ATOM     67  HB2 HYP     6      56.640  53.450  26.040  1.00  0.00            
ATOM     68  CA  HYP     6      57.510  51.710  25.160  1.00  0.00            
ATOM     69  HA  HYP     6      58.310  52.410  24.910  1.00  0.00            
ATOM     70  C   HYP     6      58.000  50.640  26.210  1.00  0.00            
ATOM     71  O   HYP     6      57.620  49.440  26.170  1.00  0.00            
ATOM     72  N   GLY     7      58.840  51.060  27.150  1.00  0.00            
ATOM     73  H   GLY     7      59.310  51.890  26.840  1.00  0.00            
ATOM     74  CA  GLY     7      59.530  50.280  28.210  1.00  0.00            
ATOM     75  HA1 GLY     7      60.410  50.850  28.500  1.00  0.00            
ATOM     76  HA2 GLY     7      59.850  49.350  27.750  1.00  0.00            
ATOM     77  C   GLY     7      58.700  49.860  29.490  1.00  0.00            
ATOM     78  O   GLY     7      57.650  50.390  29.730  1.00  0.00            
ATOM     79  N   PRO     8      59.260  48.930  30.320  1.00  0.00            
ATOM     80  CD  PRO     8      60.550  48.310  30.190  1.00  0.00            
ATOM     81  HD1 PRO     8      61.280  49.020  29.810  1.00  0.00            
ATOM     82  HD2 PRO     8      60.540  47.370  29.630  1.00  0.00            
ATOM     83  CG  PRO     8      60.960  47.940  31.650  1.00  0.00            
ATOM     84  HG1 PRO     8      61.230  48.850  32.190  1.00  0.00            
ATOM     85  HG2 PRO     8      61.760  47.200  31.730  1.00  0.00            
ATOM     86  CB  PRO     8      59.590  47.410  32.150  1.00  0.00            
ATOM     87  HB1 PRO     8      59.440  47.400  33.230  1.00  0.00            
ATOM     88  HB2 PRO     8      59.240  46.480  31.700  1.00  0.00            
ATOM     89  CA  PRO     8      58.600  48.460  31.620  1.00  0.00            
ATOM     90  HA  PRO     8      57.640  48.090  31.280  1.00  0.00            
ATOM     91  C   PRO     8      58.450  49.580  32.680  1.00  0.00            
ATOM     92  O   PRO     8      59.090  50.610  32.560  1.00  0.00            
ATOM     93  N   HYP     9      57.550  49.400  33.680  1.00  0.00            
ATOM     94  CD2 HYP     9      56.560  48.350  33.820  1.00  0.00            
ATOM     95 1HD2 HYP     9      57.010  47.430  34.190  1.00  0.00            
ATOM     96 2HD2 HYP     9      56.080  48.170  32.860  1.00  0.00            
ATOM     97  CG  HYP     9      55.470  48.810  34.780  1.00  0.00            
ATOM     98  HG  HYP     9      54.880  47.970  35.150  1.00  0.00            
ATOM     99  OD1 HYP     9      54.540  49.670  34.120  1.00  0.00            
ATOM    100  HD1 HYP     9      54.310  50.400  34.700  1.00  0.00            
ATOM    101  CB  HYP     9      56.410  49.670  35.780  1.00  0.00            
ATOM    102  HB1 HYP     9      56.900  48.930  36.420  1.00  0.00            
ATOM    103  HB2 HYP     9      55.780  50.300  36.400  1.00  0.00            
ATOM    104  CA  HYP     9      57.450  50.340  34.810  1.00  0.00            
ATOM    105  HA  HYP     9      57.060  51.300  34.460  1.00  0.00            
ATOM    106  C   HYP     9      58.750  50.440  35.510  1.00  0.00            
ATOM    107  O   HYP     9      59.550  49.500  35.460  1.00  0.00            
ATOM    108  N   GLY    10      58.990  51.560  36.210  1.00  0.00            
ATOM    109  H   GLY    10      58.300  52.300  36.160  1.00  0.00            
ATOM    110  CA  GLY    10      60.190  51.710  37.010  1.00  0.00            
ATOM    111  HA1 GLY    10      60.210  52.740  37.350  1.00  0.00            
ATOM    112  HA2 GLY    10      61.090  51.590  36.400  1.00  0.00            
ATOM    113  C   GLY    10      60.240  50.760  38.210  1.00  0.00            
ATOM    114  O   GLY    10      59.360  49.880  38.320  1.00  0.00            
ATOM    115  N   ILE    11      61.260  50.940  39.100  1.00  0.00            
ATOM    116  H   ILE    11      61.970  51.610  38.840  1.00  0.00            
ATOM    117  CA  ILE    11      61.510  50.110  40.260  1.00  0.00            
ATOM    118  HA  ILE    11      61.060  49.150  40.010  1.00  0.00            
ATOM    119  CB  ILE    11      63.030  49.910  40.580  1.00  0.00            
ATOM    120  HB  ILE    11      63.520  50.880  40.710  1.00  0.00            
ATOM    121  CG2 ILE    11      63.340  49.050  41.870  1.00  0.00            
ATOM    122 1HG2 ILE    11      62.910  49.550  42.730  1.00  0.00            
ATOM    123 2HG2 ILE    11      62.810  48.100  41.760  1.00  0.00            
ATOM    124 3HG2 ILE    11      64.410  49.020  42.060  1.00  0.00            
ATOM    125  CG1 ILE    11      63.710  49.180  39.440  1.00  0.00            
ATOM    126 1HG1 ILE    11      63.270  49.600  38.540  1.00  0.00            
ATOM    127 2HG1 ILE    11      63.620  48.100  39.540  1.00  0.00            
ATOM    128  CD  ILE    11      65.260  49.380  39.440  1.00  0.00            
ATOM    129  HD1 ILE    11      65.470  50.450  39.330  1.00  0.00            
ATOM    130  HD2 ILE    11      65.740  48.900  40.280  1.00  0.00            
ATOM    131  HD3 ILE    11      65.680  48.870  38.570  1.00  0.00            
ATOM    132  C   ILE    11      60.650  50.520  41.450  1.00  0.00            
ATOM    133  O   ILE    11      60.190  51.630  41.540  1.00  0.00            
ATOM    134  N   THR    12      60.350  49.580  42.380  1.00  0.00            
ATOM    135  H   THR    12      60.610  48.620  42.210  1.00  0.00            
ATOM    136  CA  THR    12      59.570  49.920  43.590  1.00  0.00            
ATOM    137  HA  THR    12      58.590  50.180  43.190  1.00  0.00            
ATOM    138  CB  THR    12      59.290  48.610  44.310  1.00  0.00            
ATOM    139  HB  THR    12      60.220  48.210  44.720  1.00  0.00            
ATOM    140  CG2 THR    12      58.220  48.730  45.420  1.00  0.00            
ATOM    141 1HG2 THR    12      57.300  49.200  45.070  1.00  0.00            
ATOM    142 2HG2 THR    12      57.950  47.690  45.640  1.00  0.00            
ATOM    143 3HG2 THR    12      58.570  49.270  46.300  1.00  0.00            
ATOM    144  OG1 THR    12      58.870  47.600  43.410  1.00  0.00            
ATOM    145  HG1 THR    12      59.320  46.800  43.690  1.00  0.00            
ATOM    146  C   THR    12      60.160  50.960  44.630  1.00  0.00            
ATOM    147  O   THR    12      61.350  51.070  44.850  1.00  0.00            
ATOM    148  N   GLY    13      59.240  51.860  45.130  1.00  0.00            
ATOM    149  H   GLY    13      58.310  51.870  44.730  1.00  0.00            
ATOM    150  CA  GLY    13      59.490  52.920  46.050  1.00  0.00            
ATOM    151  HA1 GLY    13      58.570  53.480  46.170  1.00  0.00            
ATOM    152  HA2 GLY    13      60.280  53.580  45.670  1.00  0.00            
ATOM    153  C   GLY    13      59.970  52.490  47.450  1.00  0.00            
ATOM    154  O   GLY    13      59.680  51.400  47.910  1.00  0.00            
ATOM    155  N   ALA    14      60.680  53.390  48.170  1.00  0.00            
ATOM    156  H   ALA    14      60.750  54.340  47.820  1.00  0.00            
ATOM    157  CA  ALA    14      61.010  53.150  49.590  1.00  0.00            
ATOM    158  HA  ALA    14      61.240  52.080  49.640  1.00  0.00            
ATOM    159  CB  ALA    14      62.340  53.870  49.960  1.00  0.00            
ATOM    160  HB1 ALA    14      63.230  53.630  49.390  1.00  0.00            
ATOM    161  HB2 ALA    14      62.190  54.940  50.080  1.00  0.00            
ATOM    162  HB3 ALA    14      62.520  53.430  50.940  1.00  0.00            
ATOM    163  C   ALA    14      59.860  53.410  50.560  1.00  0.00            
ATOM    164  O   ALA    14      58.940  54.180  50.230  1.00  0.00            
ATOM    165  N   ARG    15      59.860  52.840  51.800  1.00  0.00            
ATOM    166  H   ARG    15      60.770  52.540  52.110  1.00  0.00            
ATOM    167  CA  ARG    15      58.850  53.000  52.850  1.00  0.00            
ATOM    168  HA  ARG    15      57.870  52.920  52.390  1.00  0.00            
ATOM    169  CB  ARG    15      58.950  51.930  53.980  1.00  0.00            
ATOM    170  HB1 ARG    15      58.460  52.370  54.850  1.00  0.00            
ATOM    171  HB2 ARG    15      59.980  51.730  54.260  1.00  0.00            
ATOM    172  CG  ARG    15      58.230  50.590  53.750  1.00  0.00            
ATOM    173  HG1 ARG    15      58.730  50.080  52.930  1.00  0.00            
ATOM    174  HG2 ARG    15      57.230  50.720  53.350  1.00  0.00            
ATOM    175  CD  ARG    15      58.170  49.640  55.000  1.00  0.00            
ATOM    176  HD1 ARG    15      59.140  49.730  55.480  1.00  0.00            
ATOM    177  HD2 ARG    15      58.040  48.640  54.580  1.00  0.00            
ATOM    178  NE  ARG    15      57.130  49.970  55.980  1.00  0.00            
ATOM    179  HE  ARG    15      56.610  50.810  55.780  1.00  0.00            
ATOM    180  CZ  ARG    15      56.660  49.130  56.880  1.00  0.00            
ATOM    181  NH1 ARG    15      55.480  49.360  57.320  1.00  0.00            
ATOM    182 1HH1 ARG    15      54.970  50.060  56.810  1.00  0.00            
ATOM    183 2HH1 ARG    15      54.970  48.620  57.780  1.00  0.00            
ATOM    184  NH2 ARG    15      57.220  47.990  57.220  1.00  0.00            
ATOM    185 1HH2 ARG    15      58.220  47.830  57.190  1.00  0.00            
ATOM    186 2HH2 ARG    15      56.650  47.380  57.780  1.00  0.00            
ATOM    187  C   ARG    15      58.930  54.350  53.490  1.00  0.00            
ATOM    188  O   ARG    15      59.980  54.920  53.740  1.00  0.00            
ATOM    189  N   GLY    16      57.750  54.670  54.040  1.00  0.00            
ATOM    190  H   GLY    16      56.970  54.040  53.890  1.00  0.00            
ATOM    191  CA  GLY    16      57.500  55.930  54.800  1.00  0.00            
ATOM    192  HA1 GLY    16      56.450  56.230  54.750  1.00  0.00            
ATOM    193  HA2 GLY    16      58.070  56.690  54.270  1.00  0.00            
ATOM    194  C   GLY    16      58.150  55.900  56.180  1.00  0.00            
ATOM    195  O   GLY    16      58.470  54.870  56.770  1.00  0.00            
ATOM    196  N   LEU    17      58.410  57.080  56.860  1.00  0.00            
ATOM    197  H   LEU    17      58.290  57.900  56.280  1.00  0.00            
ATOM    198  CA  LEU    17      58.920  57.250  58.280  1.00  0.00            
ATOM    199  HA  LEU    17      59.790  56.600  58.380  1.00  0.00            
ATOM    200  CB  LEU    17      59.210  58.680  58.620  1.00  0.00            
ATOM    201  HB1 LEU    17      59.740  58.780  59.560  1.00  0.00            
ATOM    202  HB2 LEU    17      58.320  59.310  58.550  1.00  0.00            
ATOM    203  CG  LEU    17      60.160  59.340  57.590  1.00  0.00            
ATOM    204  HG  LEU    17      59.610  59.410  56.650  1.00  0.00            
ATOM    205  CD1 LEU    17      60.580  60.810  57.930  1.00  0.00            
ATOM    206 1HD1 LEU    17      61.110  61.190  57.060  1.00  0.00            
ATOM    207 2HD1 LEU    17      59.730  61.490  58.010  1.00  0.00            
ATOM    208 3HD1 LEU    17      61.180  60.930  58.840  1.00  0.00            
ATOM    209  CD2 LEU    17      61.430  58.570  57.280  1.00  0.00            
ATOM    210 1HD2 LEU    17      61.850  58.100  58.170  1.00  0.00            
ATOM    211 2HD2 LEU    17      61.150  57.740  56.630  1.00  0.00            
ATOM    212 3HD2 LEU    17      62.110  59.280  56.800  1.00  0.00            
ATOM    213  C   LEU    17      57.970  56.580  59.240  1.00  0.00            
ATOM    214  O   LEU    17      56.770  56.500  58.930  1.00  0.00            
ATOM    215  N   ALA    18      58.500  56.230  60.430  1.00  0.00            
ATOM    216  H   ALA    18      59.500  56.320  60.550  1.00  0.00            
ATOM    217  CA  ALA    18      57.830  55.670  61.590  1.00  0.00            
ATOM    218  HA  ALA    18      57.320  54.740  61.330  1.00  0.00            
ATOM    219  CB  ALA    18      58.920  55.360  62.610  1.00  0.00            
ATOM    220  HB1 ALA    18      59.550  54.580  62.180  1.00  0.00            
ATOM    221  HB2 ALA    18      59.440  56.240  62.990  1.00  0.00            
ATOM    222  HB3 ALA    18      58.470  54.830  63.450  1.00  0.00            
ATOM    223  C   ALA    18      56.820  56.700  62.110  1.00  0.00            
ATOM    224  O   ALA    18      56.900  57.930  61.880  1.00  0.00            
ATOM    225  N   GLY    19      55.810  56.230  62.820  1.00  0.00            
ATOM    226  H   GLY    19      55.440  55.290  62.820  1.00  0.00            
ATOM    227  CA  GLY    19      54.860  57.170  63.500  1.00  0.00            
ATOM    228  HA1 GLY    19      54.010  56.630  63.930  1.00  0.00            
ATOM    229  HA2 GLY    19      54.420  57.820  62.740  1.00  0.00            
ATOM    230  C   GLY    19      55.510  57.960  64.570  1.00  0.00            
ATOM    231  O   GLY    19      56.520  57.630  65.020  1.00  0.00            
ATOM    232  N   PRO    20      54.800  59.030  65.020  1.00  0.00            
ATOM    233  CD  PRO    20      53.580  59.580  64.430  1.00  0.00            
ATOM    234  HD1 PRO    20      52.720  58.930  64.310  1.00  0.00            
ATOM    235  HD2 PRO    20      53.820  60.050  63.470  1.00  0.00            
ATOM    236  CG  PRO    20      53.180  60.740  65.280  1.00  0.00            
ATOM    237  HG1 PRO    20      52.440  60.370  66.000  1.00  0.00            
ATOM    238  HG2 PRO    20      52.730  61.640  64.850  1.00  0.00            
ATOM    239  CB  PRO    20      54.380  61.150  65.980  1.00  0.00            
ATOM    240  HB1 PRO    20      53.990  61.700  66.840  1.00  0.00            
ATOM    241  HB2 PRO    20      54.950  61.830  65.360  1.00  0.00            
ATOM    242  CA  PRO    20      55.140  59.870  66.220  1.00  0.00            
ATOM    243  HA  PRO    20      56.210  60.100  66.200  1.00  0.00            
ATOM    244  C   PRO    20      54.650  59.250  67.500  1.00  0.00            
ATOM    245  O   PRO    20      53.940  58.250  67.530  1.00  0.00            
ATOM    246  N   HYP    21      55.130  59.760  68.680  1.00  0.00            
ATOM    247  CD2 HYP    21      56.090  60.800  68.910  1.00  0.00            
ATOM    248 1HD2 HYP    21      55.630  61.760  69.120  1.00  0.00            
ATOM    249 2HD2 HYP    21      56.810  60.760  68.090  1.00  0.00            
ATOM    250  CG  HYP    21      56.800  60.530  70.260  1.00  0.00            
ATOM    251  HG  HYP    21      57.120  61.470  70.710  1.00  0.00            
ATOM    252  OD1 HYP    21      57.960  59.620  70.100  1.00  0.00            
ATOM    253  HD1 HYP    21      58.310  59.700  70.990  1.00  0.00            
ATOM    254  CB  HYP    21      55.740  59.690  71.040  1.00  0.00            
ATOM    255  HB1 HYP    21      55.150  60.420  71.600  1.00  0.00            
ATOM    256  HB2 HYP    21      56.150  58.920  71.690  1.00  0.00            
ATOM    257  CA  HYP    21      54.870  59.040  69.920  1.00  0.00            
ATOM    258  HA  HYP    21      55.240  58.050  69.640  1.00  0.00            
ATOM    259  C   HYP    21      53.370  59.030  70.380  1.00  0.00            
ATOM    260  O   HYP    21      52.550  59.920  70.120  1.00  0.00            
ATOM    261  N   GLY    22      53.030  58.070  71.210  1.00  0.00            
ATOM    262  H   GLY    22      53.740  57.380  71.410  1.00  0.00            
ATOM    263  CA  GLY    22      51.700  57.930  71.740  1.00  0.00            
ATOM    264  HA1 GLY    22      51.470  56.960  72.180  1.00  0.00            
ATOM    265  HA2 GLY    22      50.950  58.110  70.960  1.00  0.00            
ATOM    266  C   GLY    22      51.300  58.920  72.830  1.00  0.00            
ATOM    267  O   GLY    22      52.100  59.670  73.390  1.00  0.00            
ATOM    268  N   PRO    23      50.030  58.930  73.330  1.00  0.00            
ATOM    269  CD  PRO    23      48.890  58.270  72.770  1.00  0.00            
ATOM    270  HD1 PRO    23      48.870  57.300  73.270  1.00  0.00            
ATOM    271  HD2 PRO    23      48.970  58.130  71.690  1.00  0.00            
ATOM    272  CG  PRO    23      47.720  59.160  73.140  1.00  0.00            
ATOM    273  HG1 PRO    23      46.830  58.530  73.070  1.00  0.00            
ATOM    274  HG2 PRO    23      47.730  60.040  72.500  1.00  0.00            
ATOM    275  CB  PRO    23      48.010  59.600  74.530  1.00  0.00            
ATOM    276  HB1 PRO    23      47.850  58.760  75.200  1.00  0.00            
ATOM    277  HB2 PRO    23      47.380  60.460  74.780  1.00  0.00            
ATOM    278  CA  PRO    23      49.540  59.900  74.340  1.00  0.00            
ATOM    279  HA  PRO    23      49.710  60.910  73.980  1.00  0.00            
ATOM    280  C   PRO    23      50.250  59.650  75.700  1.00  0.00            
ATOM    281  O   PRO    23      50.840  58.570  75.950  1.00  0.00            
ATOM    282  N   HYP    24      50.290  60.670  76.580  1.00  0.00            
ATOM    283  CD2 HYP    24      49.750  62.010  76.440  1.00  0.00            
ATOM    284 1HD2 HYP    24      48.670  62.030  76.580  1.00  0.00            
ATOM    285 2HD2 HYP    24      49.880  62.460  75.460  1.00  0.00            
ATOM    286  CG  HYP    24      50.390  62.880  77.460  1.00  0.00            
ATOM    287  HG  HYP    24      49.780  63.710  77.830  1.00  0.00            
ATOM    288  OD1 HYP    24      51.660  63.360  76.920  1.00  0.00            
ATOM    289  HD1 HYP    24      52.160  63.890  77.550  1.00  0.00            
ATOM    290  CB  HYP    24      50.770  61.890  78.620  1.00  0.00            
ATOM    291  HB1 HYP    24      49.940  61.870  79.320  1.00  0.00            
ATOM    292  HB2 HYP    24      51.750  61.940  79.110  1.00  0.00            
ATOM    293  CA  HYP    24      50.910  60.560  77.880  1.00  0.00            
ATOM    294  HA  HYP    24      51.960  60.400  77.650  1.00  0.00            
ATOM    295  C   HYP    24      50.280  59.430  78.730  1.00  0.00            
ATOM    296  O   HYP    24      49.090  59.160  78.590  1.00  0.00            
ATOM    297  N   GLY    25      51.040  58.830  79.590  1.00  0.00            
ATOM    298  H   GLY    25      51.970  59.220  79.630  1.00  0.00            
ATOM    299  CA  GLY    25      50.590  57.650  80.450  1.00  0.00            
ATOM    300  HA1 GLY    25      51.440  57.110  80.850  1.00  0.00            
ATOM    301  HA2 GLY    25      49.940  57.060  79.790  1.00  0.00            
ATOM    302  C   GLY    25      49.610  58.090  81.600  1.00  0.00            
ATOM    303  O   GLY    25      49.350  59.300  81.830  1.00  0.00            
ATOM    304  N   PRO    26      49.100  57.150  82.430  1.00  0.00            
ATOM    305  CD  PRO    26      49.180  55.720  82.200  1.00  0.00            
ATOM    306  HD1 PRO    26      50.230  55.430  82.220  1.00  0.00            
ATOM    307  HD2 PRO    26      48.770  55.520  81.210  1.00  0.00            
ATOM    308  CG  PRO    26      48.250  55.070  83.290  1.00  0.00            
ATOM    309  HG1 PRO    26      48.910  54.800  84.120  1.00  0.00            
ATOM    310  HG2 PRO    26      47.800  54.170  82.870  1.00  0.00            
ATOM    311  CB  PRO    26      47.260  56.220  83.620  1.00  0.00            
ATOM    312  HB1 PRO    26      46.880  56.070  84.630  1.00  0.00            
ATOM    313  HB2 PRO    26      46.410  56.300  82.940  1.00  0.00            
ATOM    314  CA  PRO    26      48.170  57.400  83.510  1.00  0.00            
ATOM    315  HA  PRO    26      47.650  58.310  83.200  1.00  0.00            
ATOM    316  C   PRO    26      48.880  57.750  84.830  1.00  0.00            
ATOM    317  O   PRO    26      50.040  57.420  85.010  1.00  0.00            
ATOM    318  N   HYP    27      48.150  58.250  85.880  1.00  0.00            
ATOM    319  CD2 HYP    27      46.710  58.600  85.810  1.00  0.00            
ATOM    320 1HD2 HYP    27      45.980  57.820  86.000  1.00  0.00            
ATOM    321 2HD2 HYP    27      46.530  59.120  84.870  1.00  0.00            
ATOM    322  CG  HYP    27      46.400  59.570  86.930  1.00  0.00            
ATOM    323  HG  HYP    27      45.400  59.430  87.340  1.00  0.00            
ATOM    324  OD1 HYP    27      46.670  60.910  86.540  1.00  0.00            
ATOM    325  HD1 HYP    27      46.740  61.350  87.390  1.00  0.00            
ATOM    326  CB  HYP    27      47.390  59.120  88.040  1.00  0.00            
ATOM    327  HB1 HYP    27      47.010  58.340  88.700  1.00  0.00            
ATOM    328  HB2 HYP    27      47.600  59.920  88.740  1.00  0.00            
ATOM    329  CA  HYP    27      48.610  58.590  87.270  1.00  0.00            
ATOM    330  HA  HYP    27      49.370  59.360  87.190  1.00  0.00            
ATOM    331  C   HYP    27      49.250  57.330  87.900  1.00  0.00            
ATOM    332  O   HYP    27      48.860  56.140  87.600  1.00  0.00            
ATOM    333  N   GLY    28      50.320  57.650  88.670  1.00  0.00            
ATOM    334  H   GLY    28      50.750  58.560  88.590  1.00  0.00            
ATOM    335  CA  GLY    28      51.040  56.720  89.590  1.00  0.00            
ATOM    336  HA1 GLY    28      52.100  56.900  89.750  1.00  0.00            
ATOM    337  HA2 GLY    28      50.960  55.740  89.120  1.00  0.00            
ATOM    338  C   GLY    28      50.460  56.520  90.960  1.00  0.00            
ATOM    339  O   GLY    28      49.320  57.050  91.210  1.00  0.00            
ATOM    340  N   PRO    29      51.140  55.680  91.780  1.00  0.00            
ATOM    341  CD  PRO    29      52.340  54.920  91.390  1.00  0.00            
ATOM    342  HD1 PRO    29      53.180  55.610  91.300  1.00  0.00            
ATOM    343  HD2 PRO    29      52.120  54.350  90.490  1.00  0.00            
ATOM    344  CG  PRO    29      52.610  54.070  92.600  1.00  0.00            
ATOM    345  HG1 PRO    29      53.180  54.660  93.310  1.00  0.00            
ATOM    346  HG2 PRO    29      53.090  53.130  92.350  1.00  0.00            
ATOM    347  CB  PRO    29      51.250  53.830  93.220  1.00  0.00            
ATOM    348  HB1 PRO    29      51.320  53.470  94.250  1.00  0.00            
ATOM    349  HB2 PRO    29      50.680  53.100  92.640  1.00  0.00            
ATOM    350  CA  PRO    29      50.650  55.190  93.060  1.00  0.00            
ATOM    351  HA  PRO    29      49.570  55.040  93.100  1.00  0.00            
ATOM    352  C   PRO    29      50.860  56.160  94.170  1.00  0.00            
ATOM    353  O   PRO    29      51.620  57.150  94.020  1.00  0.00            
ATOM    354  N   HYP    30      50.190  56.010  95.310  1.00  0.00            
ATOM    355  CD2 HYP    30      49.110  55.090  95.630  1.00  0.00            
ATOM    356 1HD2 HYP    30      49.510  54.260  96.220  1.00  0.00            
ATOM    357 2HD2 HYP    30      48.500  54.780  94.780  1.00  0.00            
ATOM    358  CG  HYP    30      48.270  55.850  96.590  1.00  0.00            
ATOM    359  HG  HYP    30      47.740  55.160  97.250  1.00  0.00            
ATOM    360  OD1 HYP    30      47.230  56.610  95.850  1.00  0.00            
ATOM    361  HD1 HYP    30      46.660  55.930  95.490  1.00  0.00            
ATOM    362  CB  HYP    30      49.240  56.670  97.400  1.00  0.00            
ATOM    363  HB1 HYP    30      49.640  56.110  98.240  1.00  0.00            
ATOM    364  HB2 HYP    30      48.750  57.610  97.620  1.00  0.00            
ATOM    365  CA  HYP    30      50.350  57.020  96.310  1.00  0.00            
ATOM    366  HA  HYP    30      50.270  57.980  95.810  1.00  0.00            
ATOM    367  C   HYP    30      51.810  57.100  96.930  1.00  0.00            
ATOM    368  O   HYP    30      52.550  56.130  96.820  1.00  0.00            
ATOM    369  N   GLY    31      52.080  58.230  97.520  1.00  0.00            
ATOM    370  H   GLY    31      51.350  58.920  97.600  1.00  0.00            
ATOM    371  CA  GLY    31      53.360  58.560  98.080  1.00  0.00            
ATOM    372  HA1 GLY    31      53.830  59.470  97.720  1.00  0.00            
ATOM    373  HA2 GLY    31      54.060  57.740  97.870  1.00  0.00            
ATOM    374  C   GLY    31      53.310  58.710  99.610  1.00  0.00            
ATOM    375  O   GLY    31      52.310  58.470 100.320  1.00  0.00            
ATOM    376  N   NH2    32      54.460  59.050 100.160  1.00  0.00            
ATOM    377  H1  NH2    32      55.250  59.350  99.610  1.00  0.00            
ATOM    378  H2  NH2    32      54.570  59.140 101.160  1.00  0.00            
ATOM    379  CH3 ACE     1      63.490  48.420  14.170  1.00  0.00            
ATOM    380 1HH3 ACE     1      63.920  48.740  13.220  1.00  0.00            
ATOM    381 2HH3 ACE     1      63.560  47.340  14.030  1.00  0.00            
ATOM    382 3HH3 ACE     1      62.500  48.840  14.360  1.00  0.00            
ATOM    383  C   ACE     1      64.450  48.940  15.270  1.00  0.00            
ATOM    384  O   ACE     1      65.020  48.220  16.010  1.00  0.00            
ATOM    385  N   PRO     2      64.670  50.250  15.210  1.00  0.00            
ATOM    386  CD  PRO     2      64.150  51.210  14.230  1.00  0.00            
ATOM    387  HD1 PRO     2      63.110  51.440  14.420  1.00  0.00            
ATOM    388  HD2 PRO     2      64.250  50.820  13.220  1.00  0.00            
ATOM    389  CG  PRO     2      65.070  52.420  14.450  1.00  0.00            
ATOM    390  HG1 PRO     2      64.870  53.380  13.970  1.00  0.00            
ATOM    391  HG2 PRO     2      65.990  52.210  13.900  1.00  0.00            
ATOM    392  CB  PRO     2      65.310  52.470  15.950  1.00  0.00            
ATOM    393  HB1 PRO     2      64.590  53.090  16.490  1.00  0.00            
ATOM    394  HB2 PRO     2      66.290  52.890  16.150  1.00  0.00            
ATOM    395  CA  PRO     2      65.250  51.030  16.400  1.00  0.00            
ATOM    396  HA  PRO     2      66.280  50.660  16.420  1.00  0.00            
ATOM    397  C   PRO     2      64.530  50.880  17.730  1.00  0.00            
ATOM    398  O   PRO     2      63.370  50.420  17.770  1.00  0.00            
ATOM    399  N   HYP     3      65.170  51.240  18.880  1.00  0.00            
ATOM    400  CD2 HYP     3      66.620  51.270  19.220  1.00  0.00            
ATOM    401 1HD2 HYP     3      66.990  52.280  19.400  1.00  0.00            
ATOM    402 2HD2 HYP     3      67.170  50.780  18.410  1.00  0.00            
ATOM    403  CG  HYP     3      66.770  50.380  20.440  1.00  0.00            
ATOM    404  HG  HYP     3      67.680  50.610  21.000  1.00  0.00            
ATOM    405  OD1 HYP     3      66.600  49.060  20.140  1.00  0.00            
ATOM    406  HD1 HYP     3      67.440  48.640  19.920  1.00  0.00            
ATOM    407  CB  HYP     3      65.540  50.740  21.260  1.00  0.00            
ATOM    408  HB1 HYP     3      65.670  51.580  21.940  1.00  0.00            
ATOM    409  HB2 HYP     3      65.300  49.890  21.890  1.00  0.00            
ATOM    410  CA  HYP     3      64.460  50.950  20.140  1.00  0.00            
ATOM    411  HA  HYP     3      63.900  50.030  20.020  1.00  0.00            
ATOM    412  C   HYP     3      63.430  52.040  20.470  1.00  0.00            
ATOM    413  O   HYP     3      63.520  53.180  20.100  1.00  0.00            
ATOM    414  N   GLY     4      62.490  51.600  21.250  1.00  0.00            
ATOM    415  H   GLY     4      62.560  50.650  21.570  1.00  0.00            
ATOM    416  CA  GLY     4      61.310  52.430  21.680  1.00  0.00            
ATOM    417  HA1 GLY     4      60.400  51.870  21.890  1.00  0.00            
ATOM    418  HA2 GLY     4      61.130  53.040  20.790  1.00  0.00            
ATOM    419  C   GLY     4      61.500  53.400  22.890  1.00  0.00            
ATOM    420  O   GLY     4      62.610  53.430  23.420  1.00  0.00            
ATOM    421  N   PRO     5      60.460  54.120  23.420  1.00  0.00            
ATOM    422  CD  PRO     5      59.210  54.310  22.740  1.00  0.00            
ATOM    423  HD1 PRO     5      58.440  53.670  23.180  1.00  0.00            
ATOM    424  HD2 PRO     5      59.180  54.170  21.660  1.00  0.00            
ATOM    425  CG  PRO     5      58.790  55.760  22.970  1.00  0.00            
ATOM    426  HG1 PRO     5      57.710  55.790  22.830  1.00  0.00            
ATOM    427  HG2 PRO     5      59.290  56.490  22.320  1.00  0.00            
ATOM    428  CB  PRO     5      59.280  55.930  24.430  1.00  0.00            
ATOM    429  HB1 PRO     5      58.450  55.450  24.940  1.00  0.00            
ATOM    430  HB2 PRO     5      59.460  56.950  24.770  1.00  0.00            
ATOM    431  CA  PRO     5      60.570  55.120  24.520  1.00  0.00            
ATOM    432  HA  PRO     5      61.400  55.800  24.290  1.00  0.00            
ATOM    433  C   PRO     5      60.680  54.490  25.930  1.00  0.00            
ATOM    434  O   PRO     5      60.420  53.330  26.220  1.00  0.00            
ATOM    435  N   HYP     6      60.960  55.410  26.900  1.00  0.00            
ATOM    436  CD2 HYP     6      61.330  56.810  26.760  1.00  0.00            
ATOM    437 1HD2 HYP     6      60.390  57.320  26.990  1.00  0.00            
ATOM    438 2HD2 HYP     6      61.780  57.130  25.820  1.00  0.00            
ATOM    439  CG  HYP     6      62.240  57.030  27.940  1.00  0.00            
ATOM    440  HG  HYP     6      62.160  58.070  28.270  1.00  0.00            
ATOM    441  OD1 HYP     6      63.610  56.700  27.630  1.00  0.00            
ATOM    442  HD1 HYP     6      63.810  56.820  26.700  1.00  0.00            
ATOM    443  CB  HYP     6      61.650  56.190  29.140  1.00  0.00            
ATOM    444  HB1 HYP     6      60.880  56.750  29.680  1.00  0.00            
ATOM    445  HB2 HYP     6      62.440  55.770  29.770  1.00  0.00            
ATOM    446  CA  HYP     6      61.060  55.030  28.350  1.00  0.00            
ATOM    447  HA  HYP     6      61.720  54.160  28.410  1.00  0.00            
ATOM    448  C   HYP     6      59.700  54.700  28.930  1.00  0.00            
ATOM    449  O   HYP     6      58.640  55.230  28.590  1.00  0.00            
ATOM    450  N   GLY     7      59.800  53.740  29.870  1.00  0.00            
ATOM    451  H   GLY     7      60.680  53.240  29.920  1.00  0.00            
ATOM    452  CA  GLY     7      58.610  53.220  30.570  1.00  0.00            
ATOM    453  HA1 GLY     7      58.950  52.300  31.040  1.00  0.00            
ATOM    454  HA2 GLY     7      57.940  52.930  29.760  1.00  0.00            
ATOM    455  C   GLY     7      57.930  54.190  31.560  1.00  0.00            
ATOM    456  O   GLY     7      58.220  55.380  31.800  1.00  0.00            
ATOM    457  N   PRO     8      56.850  53.670  32.130  1.00  0.00            
ATOM    458  CD  PRO     8      56.000  52.510  31.850  1.00  0.00            
ATOM    459  HD1 PRO     8      56.560  51.590  32.040  1.00  0.00            
ATOM    460  HD2 PRO     8      55.730  52.560  30.790  1.00  0.00            
ATOM    461  CG  PRO     8      54.780  52.510  32.730  1.00  0.00            
ATOM    462  HG1 PRO     8      55.000  52.100  33.720  1.00  0.00            
ATOM    463  HG2 PRO     8      53.950  51.900  32.360  1.00  0.00            
ATOM    464  CB  PRO     8      54.570  53.970  32.900  1.00  0.00            
ATOM    465  HB1 PRO     8      54.100  54.220  33.850  1.00  0.00            
ATOM    466  HB2 PRO     8      53.980  54.390  32.090  1.00  0.00            
ATOM    467  CA  PRO     8      55.960  54.460  33.010  1.00  0.00            
ATOM    468  HA  PRO     8      55.880  55.460  32.580  1.00  0.00            
ATOM    469  C   PRO     8      56.450  54.420  34.490  1.00  0.00            
ATOM    470  O   PRO     8      57.190  53.510  34.960  1.00  0.00            
ATOM    471  N   HYP     9      56.090  55.340  35.360  1.00  0.00            
ATOM    472  CD2 HYP     9      55.360  56.550  35.160  1.00  0.00            
ATOM    473 1HD2 HYP     9      54.290  56.370  35.140  1.00  0.00            
ATOM    474 2HD2 HYP     9      55.630  56.950  34.180  1.00  0.00            
ATOM    475  CG  HYP     9      55.730  57.500  36.360  1.00  0.00            
ATOM    476  HG  HYP     9      54.910  58.150  36.660  1.00  0.00            
ATOM    477  OD1 HYP     9      56.800  58.360  36.120  1.00  0.00            
ATOM    478  HD1 HYP     9      56.960  58.860  36.920  1.00  0.00            
ATOM    479  CB  HYP     9      55.990  56.600  37.550  1.00  0.00            
ATOM    480  HB1 HYP     9      55.080  56.320  38.090  1.00  0.00            
ATOM    481  HB2 HYP     9      56.740  56.960  38.250  1.00  0.00            
ATOM    482  CA  HYP     9      56.560  55.330  36.790  1.00  0.00            
ATOM    483  HA  HYP     9      57.640  55.470  36.670  1.00  0.00            
ATOM    484  C   HYP     9      56.340  53.990  37.550  1.00  0.00            
ATOM    485  O   HYP     9      55.350  53.230  37.430  1.00  0.00            
ATOM    486  N   GLY    10      57.200  53.720  38.560  1.00  0.00            
ATOM    487  H   GLY    10      57.820  54.500  38.730  1.00  0.00            
ATOM    488  CA  GLY    10      57.230  52.590  39.420  1.00  0.00            
ATOM    489  HA1 GLY    10      58.210  52.500  39.890  1.00  0.00            
ATOM    490  HA2 GLY    10      57.070  51.700  38.820  1.00  0.00            
ATOM    491  C   GLY    10      56.200  52.690  40.630  1.00  0.00            
ATOM    492  O   GLY    10      55.590  53.770  40.980  1.00  0.00            
ATOM    493  N   ILE    11      55.970  51.550  41.300  1.00  0.00            
ATOM    494  H   ILE    11      56.320  50.670  40.940  1.00  0.00            
ATOM    495  CA  ILE    11      54.870  51.480  42.350  1.00  0.00            
ATOM    496  HA  ILE    11      54.090  52.110  41.910  1.00  0.00            
ATOM    497  CB  ILE    11      54.450  50.030  42.550  1.00  0.00            
ATOM    498  HB  ILE    11      55.250  49.470  43.040  1.00  0.00            
ATOM    499  CG2 ILE    11      53.230  49.890  43.450  1.00  0.00            
ATOM    500 1HG2 ILE    11      53.520  50.230  44.450  1.00  0.00            
ATOM    501 2HG2 ILE    11      52.460  50.590  43.130  1.00  0.00            
ATOM    502 3HG2 ILE    11      52.830  48.870  43.400  1.00  0.00            
ATOM    503  CG1 ILE    11      54.190  49.350  41.150  1.00  0.00            
ATOM    504 1HG1 ILE    11      53.760  48.350  41.240  1.00  0.00            
ATOM    505 2HG1 ILE    11      55.190  49.310  40.720  1.00  0.00            
ATOM    506  CD  ILE    11      53.260  50.090  40.210  1.00  0.00            
ATOM    507  HD1 ILE    11      53.090  49.430  39.350  1.00  0.00            
ATOM    508  HD2 ILE    11      52.320  50.250  40.740  1.00  0.00            
ATOM    509  HD3 ILE    11      53.590  51.030  39.780  1.00  0.00            
ATOM    510  C   ILE    11      55.450  52.140  43.650  1.00  0.00            
ATOM    511  O   ILE    11      56.560  51.930  44.090  1.00  0.00            
ATOM    512  N   THR    12      54.590  52.920  44.300  1.00  0.00            
ATOM    513  H   THR    12      53.660  53.030  43.930  1.00  0.00            
ATOM    514  CA  THR    12      54.800  53.640  45.550  1.00  0.00            
ATOM    515  HA  THR    12      55.670  54.280  45.420  1.00  0.00            
ATOM    516  CB  THR    12      53.680  54.570  46.020  1.00  0.00            
ATOM    517  HB  THR    12      54.020  55.220  46.820  1.00  0.00            
ATOM    518  CG2 THR    12      53.250  55.540  44.990  1.00  0.00            
ATOM    519 1HG2 THR    12      52.590  56.320  45.370  1.00  0.00            
ATOM    520 2HG2 THR    12      54.140  56.010  44.570  1.00  0.00            
ATOM    521 3HG2 THR    12      52.650  55.090  44.210  1.00  0.00            
ATOM    522  OG1 THR    12      52.600  53.810  46.490  1.00  0.00            
ATOM    523  HG1 THR    12      52.130  53.500  45.710  1.00  0.00            
ATOM    524  C   THR    12      55.150  52.560  46.580  1.00  0.00            
ATOM    525  O   THR    12      54.670  51.370  46.630  1.00  0.00            
ATOM    526  N   GLY    13      56.090  52.900  47.400  1.00  0.00            
ATOM    527  H   GLY    13      56.520  53.770  47.120  1.00  0.00            
ATOM    528  CA  GLY    13      56.520  52.180  48.620  1.00  0.00            
ATOM    529  HA1 GLY    13      57.420  52.690  48.940  1.00  0.00            
ATOM    530  HA2 GLY    13      56.800  51.150  48.390  1.00  0.00            
ATOM    531  C   GLY    13      55.510  52.130  49.810  1.00  0.00            
ATOM    532  O   GLY    13      54.550  52.950  49.860  1.00  0.00            
ATOM    533  N   ALA    14      55.630  51.140  50.660  1.00  0.00            
ATOM    534  H   ALA    14      56.410  50.530  50.480  1.00  0.00            
ATOM    535  CA  ALA    14      54.570  50.920  51.720  1.00  0.00            
ATOM    536  HA  ALA    14      53.600  51.020  51.240  1.00  0.00            
ATOM    537  CB  ALA    14      54.770  49.490  52.300  1.00  0.00            
ATOM    538  HB1 ALA    14      54.180  48.740  51.780  1.00  0.00            
ATOM    539  HB2 ALA    14      55.820  49.220  52.210  1.00  0.00            
ATOM    540  HB3 ALA    14      54.380  49.470  53.320  1.00  0.00            
ATOM    541  C   ALA    14      54.660  52.000  52.850  1.00  0.00            
ATOM    542  O   ALA    14      55.610  52.790  53.040  1.00  0.00            
ATOM    543  N   ARG    15      53.480  52.140  53.540  1.00  0.00            
ATOM    544  H   ARG    15      52.800  51.420  53.350  1.00  0.00            
ATOM    545  CA  ARG    15      53.340  53.090  54.690  1.00  0.00            
ATOM    546  HA  ARG    15      53.550  54.070  54.260  1.00  0.00            
ATOM    547  CB  ARG    15      51.920  53.140  55.210  1.00  0.00            
ATOM    548  HB1 ARG    15      51.810  52.530  56.110  1.00  0.00            
ATOM    549  HB2 ARG    15      51.220  52.920  54.410  1.00  0.00            
ATOM    550  CG  ARG    15      51.640  54.540  55.750  1.00  0.00            
ATOM    551  HG1 ARG    15      51.950  55.310  55.050  1.00  0.00            
ATOM    552  HG2 ARG    15      52.190  54.860  56.630  1.00  0.00            
ATOM    553  CD  ARG    15      50.120  54.670  56.010  1.00  0.00            
ATOM    554  HD1 ARG    15      49.690  54.050  56.800  1.00  0.00            
ATOM    555  HD2 ARG    15      49.580  54.320  55.130  1.00  0.00            
ATOM    556  NE  ARG    15      49.740  56.050  56.410  1.00  0.00            
ATOM    557  HE  ARG    15      50.550  56.620  56.640  1.00  0.00            
ATOM    558  CZ  ARG    15      48.590  56.570  56.690  1.00  0.00            
ATOM    559  NH1 ARG    15      48.420  57.840  56.900  1.00  0.00            
ATOM    560 1HH1 ARG    15      49.260  58.390  57.010  1.00  0.00            
ATOM    561 2HH1 ARG    15      47.490  58.150  57.170  1.00  0.00            
ATOM    562  NH2 ARG    15      47.500  55.890  56.640  1.00  0.00            
ATOM    563 1HH2 ARG    15      47.670  54.910  56.460  1.00  0.00            
ATOM    564 2HH2 ARG    15      46.610  56.370  56.760  1.00  0.00            
ATOM    565  C   ARG    15      54.340  52.730  55.780  1.00  0.00            
ATOM    566  O   ARG    15      54.660  51.590  56.050  1.00  0.00            
ATOM    567  N   GLY    16      54.780  53.700  56.530  1.00  0.00            
ATOM    568  H   GLY    16      54.580  54.640  56.220  1.00  0.00            
ATOM    569  CA  GLY    16      55.570  53.520  57.710  1.00  0.00            
ATOM    570  HA1 GLY    16      55.810  54.510  58.120  1.00  0.00            
ATOM    571  HA2 GLY    16      56.500  53.000  57.470  1.00  0.00            
ATOM    572  C   GLY    16      54.830  52.860  58.840  1.00  0.00            
ATOM    573  O   GLY    16      53.580  52.930  58.910  1.00  0.00            
ATOM    574  N   LEU    17      55.580  52.350  59.790  1.00  0.00            
ATOM    575  H   LEU    17      56.570  52.210  59.620  1.00  0.00            
ATOM    576  CA  LEU    17      55.130  51.620  60.970  1.00  0.00            
ATOM    577  HA  LEU    17      54.330  50.950  60.660  1.00  0.00            
ATOM    578  CB  LEU    17      56.330  50.810  61.490  1.00  0.00            
ATOM    579  HB1 LEU    17      56.050  50.370  62.450  1.00  0.00            
ATOM    580  HB2 LEU    17      57.100  51.570  61.650  1.00  0.00            
ATOM    581  CG  LEU    17      56.900  49.720  60.560  1.00  0.00            
ATOM    582  HG  LEU    17      57.090  50.080  59.550  1.00  0.00            
ATOM    583  CD1 LEU    17      58.280  49.410  61.110  1.00  0.00            
ATOM    584 1HD1 LEU    17      58.240  49.160  62.170  1.00  0.00            
ATOM    585 2HD1 LEU    17      58.740  48.630  60.490  1.00  0.00            
ATOM    586 3HD1 LEU    17      58.950  50.250  60.960  1.00  0.00            
ATOM    587  CD2 LEU    17      56.100  48.420  60.640  1.00  0.00            
ATOM    588 1HD2 LEU    17      56.580  47.750  59.920  1.00  0.00            
ATOM    589 2HD2 LEU    17      56.210  47.930  61.600  1.00  0.00            
ATOM    590 3HD2 LEU    17      55.070  48.610  60.360  1.00  0.00            
ATOM    591  C   LEU    17      54.530  52.620  62.000  1.00  0.00            
ATOM    592  O   LEU    17      54.790  53.840  61.990  1.00  0.00            
ATOM    593  N   ALA    18      53.700  52.150  62.960  1.00  0.00            
ATOM    594  H   ALA    18      53.480  51.160  62.980  1.00  0.00            
ATOM    595  CA  ALA    18      53.130  52.870  64.130  1.00  0.00            
ATOM    596  HA  ALA    18      52.560  53.740  63.820  1.00  0.00            
ATOM    597  CB  ALA    18      52.090  51.930  64.910  1.00  0.00            
ATOM    598  HB1 ALA    18      52.590  51.050  65.340  1.00  0.00            
ATOM    599  HB2 ALA    18      51.540  52.480  65.680  1.00  0.00            
ATOM    600  HB3 ALA    18      51.330  51.540  64.230  1.00  0.00            
ATOM    601  C   ALA    18      54.190  53.340  65.130  1.00  0.00            
ATOM    602  O   ALA    18      55.170  52.680  65.410  1.00  0.00            
ATOM    603  N   GLY    19      54.020  54.550  65.680  1.00  0.00            
ATOM    604  H   GLY    19      53.130  55.020  65.620  1.00  0.00            
ATOM    605  CA  GLY    19      55.000  55.220  66.520  1.00  0.00            
ATOM    606  HA1 GLY    19      54.690  56.230  66.780  1.00  0.00            
ATOM    607  HA2 GLY    19      55.970  55.220  66.020  1.00  0.00            
ATOM    608  C   GLY    19      55.260  54.460  67.900  1.00  0.00            
ATOM    609  O   GLY    19      54.560  53.490  68.250  1.00  0.00            
ATOM    610  N   PRO    20      56.260  54.960  68.690  1.00  0.00            
ATOM    611  CD  PRO    20      57.250  55.930  68.330  1.00  0.00            
ATOM    612  HD1 PRO    20      56.660  56.820  68.100  1.00  0.00            
ATOM    613  HD2 PRO    20      57.870  55.750  67.450  1.00  0.00            
ATOM    614  CG  PRO    20      58.170  56.090  69.560  1.00  0.00            
ATOM    615  HG1 PRO    20      57.680  56.880  70.140  1.00  0.00            
ATOM    616  HG2 PRO    20      59.200  56.440  69.430  1.00  0.00            
ATOM    617  CB  PRO    20      58.020  54.690  70.210  1.00  0.00            
ATOM    618  HB1 PRO    20      58.280  54.780  71.270  1.00  0.00            
ATOM    619  HB2 PRO    20      58.640  53.870  69.860  1.00  0.00            
ATOM    620  CA  PRO    20      56.580  54.270  69.980  1.00  0.00            
ATOM    621  HA  PRO    20      56.450  53.190  69.890  1.00  0.00            
ATOM    622  C   PRO    20      55.590  54.740  71.090  1.00  0.00            
ATOM    623  O   PRO    20      54.940  55.820  70.980  1.00  0.00            
ATOM    624  N   HYP    21      55.560  53.970  72.180  1.00  0.00            
ATOM    625  CD2 HYP    21      56.320  52.820  72.580  1.00  0.00            
ATOM    626 1HD2 HYP    21      57.300  53.140  72.940  1.00  0.00            
ATOM    627 2HD2 HYP    21      56.440  52.130  71.740  1.00  0.00            
ATOM    628  CG  HYP    21      55.460  52.190  73.690  1.00  0.00            
ATOM    629  HG  HYP    21      56.000  51.410  74.220  1.00  0.00            
ATOM    630  OD1 HYP    21      54.330  51.560  73.200  1.00  0.00            
ATOM    631  HD1 HYP    21      53.890  51.060  73.890  1.00  0.00            
ATOM    632  CB  HYP    21      55.000  53.480  74.440  1.00  0.00            
ATOM    633  HB1 HYP    21      55.830  53.850  75.030  1.00  0.00            
ATOM    634  HB2 HYP    21      54.050  53.240  74.930  1.00  0.00            
ATOM    635  CA  HYP    21      54.680  54.380  73.290  1.00  0.00            
ATOM    636  HA  HYP    21      53.680  54.100  72.950  1.00  0.00            
ATOM    637  C   HYP    21      54.810  55.770  73.860  1.00  0.00            
ATOM    638  O   HYP    21      55.920  56.230  73.810  1.00  0.00            
ATOM    639  N   GLY    22      53.760  56.370  74.380  1.00  0.00            
ATOM    640  H   GLY    22      52.900  55.850  74.290  1.00  0.00            
ATOM    641  CA  GLY    22      53.790  57.760  74.950  1.00  0.00            
ATOM    642  HA1 GLY    22      52.750  57.920  75.250  1.00  0.00            
ATOM    643  HA2 GLY    22      54.050  58.440  74.140  1.00  0.00            
ATOM    644  C   GLY    22      54.770  57.850  76.120  1.00  0.00            
ATOM    645  O   GLY    22      55.340  56.890  76.550  1.00  0.00            
ATOM    646  N   PRO    23      55.100  59.110  76.480  1.00  0.00            
ATOM    647  CD  PRO    23      54.800  60.460  75.880  1.00  0.00            
ATOM    648  HD1 PRO    23      53.820  60.560  75.410  1.00  0.00            
ATOM    649  HD2 PRO    23      55.510  60.650  75.090  1.00  0.00            
ATOM    650  CG  PRO    23      54.970  61.460  77.020  1.00  0.00            
ATOM    651  HG1 PRO    23      54.090  61.370  77.660  1.00  0.00            
ATOM    652  HG2 PRO    23      55.070  62.520  76.770  1.00  0.00            
ATOM    653  CB  PRO    23      56.180  60.800  77.670  1.00  0.00            
ATOM    654  HB1 PRO    23      56.070  61.080  78.720  1.00  0.00            
ATOM    655  HB2 PRO    23      57.180  61.000  77.270  1.00  0.00            
ATOM    656  CA  PRO    23      55.920  59.230  77.660  1.00  0.00            
ATOM    657  HA  PRO    23      56.800  58.620  77.480  1.00  0.00            
ATOM    658  C   PRO    23      55.150  58.800  78.890  1.00  0.00            
ATOM    659  O   PRO    23      53.940  58.860  78.930  1.00  0.00            
ATOM    660  N   HYP    24      55.810  58.510  80.040  1.00  0.00            
ATOM    661  CD2 HYP    24      57.260  58.570  80.300  1.00  0.00            
ATOM    662 1HD2 HYP    24      57.490  59.600  80.600  1.00  0.00            
ATOM    663 2HD2 HYP    24      57.780  58.300  79.380  1.00  0.00            
ATOM    664  CG  HYP    24      57.650  57.520  81.380  1.00  0.00            
ATOM    665  HG  HYP    24      58.500  57.690  82.050  1.00  0.00            
ATOM    666  OD1 HYP    24      57.810  56.290  80.610  1.00  0.00            
ATOM    667  HD1 HYP    24      58.740  56.260  80.360  1.00  0.00            
ATOM    668  CB  HYP    24      56.290  57.510  82.210  1.00  0.00            
ATOM    669  HB1 HYP    24      56.340  58.170  83.080  1.00  0.00            
ATOM    670  HB2 HYP    24      56.100  56.530  82.660  1.00  0.00            
ATOM    671  CA  HYP    24      55.200  58.050  81.290  1.00  0.00            
ATOM    672  HA  HYP    24      54.490  57.250  81.070  1.00  0.00            
ATOM    673  C   HYP    24      54.340  59.100  81.960  1.00  0.00            
ATOM    674  O   HYP    24      54.540  60.330  81.730  1.00  0.00            
ATOM    675  N   GLY    25      53.330  58.590  82.700  1.00  0.00            
ATOM    676  H   GLY    25      53.170  57.590  82.770  1.00  0.00            
ATOM    677  CA  GLY    25      52.320  59.440  83.250  1.00  0.00            
ATOM    678  HA1 GLY    25      51.420  58.870  83.470  1.00  0.00            
ATOM    679  HA2 GLY    25      52.000  60.050  82.410  1.00  0.00            
ATOM    680  C   GLY    25      52.670  60.330  84.380  1.00  0.00            
ATOM    681  O   GLY    25      53.800  60.240  84.840  1.00  0.00            
ATOM    682  N   PRO    26      51.700  61.130  84.840  1.00  0.00            
ATOM    683  CD  PRO    26      50.310  61.290  84.460  1.00  0.00            
ATOM    684  HD1 PRO    26      49.920  60.280  84.340  1.00  0.00            
ATOM    685  HD2 PRO    26      50.380  62.010  83.640  1.00  0.00            
ATOM    686  CG  PRO    26      49.640  62.010  85.680  1.00  0.00            
ATOM    687  HG1 PRO    26      49.430  61.350  86.530  1.00  0.00            
ATOM    688  HG2 PRO    26      48.800  62.670  85.440  1.00  0.00            
ATOM    689  CB  PRO    26      50.790  62.900  86.020  1.00  0.00            
ATOM    690  HB1 PRO    26      50.650  63.280  87.030  1.00  0.00            
ATOM    691  HB2 PRO    26      50.950  63.750  85.370  1.00  0.00            
ATOM    692  CA  PRO    26      52.010  61.990  85.980  1.00  0.00            
ATOM    693  HA  PRO    26      52.900  62.520  85.660  1.00  0.00            
ATOM    694  C   PRO    26      52.200  61.190  87.290  1.00  0.00            
ATOM    695  O   PRO    26      51.870  59.980  87.420  1.00  0.00            
ATOM    696  N   HYP    27      52.730  61.830  88.380  1.00  0.00            
ATOM    697  CD2 HYP    27      53.440  63.070  88.330  1.00  0.00            
ATOM    698 1HD2 HYP    27      52.650  63.810  88.510  1.00  0.00            
ATOM    699 2HD2 HYP    27      53.940  63.290  87.390  1.00  0.00            
ATOM    700  CG  HYP    27      54.410  63.050  89.470  1.00  0.00            
ATOM    701  HG  HYP    27      54.800  64.040  89.720  1.00  0.00            
ATOM    702  OD1 HYP    27      55.530  62.380  89.070  1.00  0.00            
ATOM    703  HD1 HYP    27      56.250  62.410  89.700  1.00  0.00            
ATOM    704  CB  HYP    27      53.620  62.330  90.580  1.00  0.00            
ATOM    705  HB1 HYP    27      52.860  63.010  90.980  1.00  0.00            
ATOM    706  HB2 HYP    27      54.250  61.980  91.390  1.00  0.00            
ATOM    707  CA  HYP    27      52.890  61.210  89.680  1.00  0.00            
ATOM    708  HA  HYP    27      53.450  60.280  89.530  1.00  0.00            
ATOM    709  C   HYP    27      51.530  60.950  90.340  1.00  0.00            
ATOM    710  O   HYP    27      50.590  61.720  90.020  1.00  0.00            
ATOM    711  N   GLY    28      51.400  59.960  91.260  1.00  0.00            
ATOM    712  H   GLY    28      52.150  59.310  91.480  1.00  0.00            
ATOM    713  CA  GLY    28      50.200  59.650  92.030  1.00  0.00            
ATOM    714  HA1 GLY    28      50.340  58.680  92.500  1.00  0.00            
ATOM    715  HA2 GLY    28      49.280  59.500  91.450  1.00  0.00            
ATOM    716  C   GLY    28      49.860  60.590  93.180  1.00  0.00            
ATOM    717  O   GLY    28      50.480  61.680  93.290  1.00  0.00            
ATOM    718  N   PRO    29      49.010  60.260  94.160  1.00  0.00            
ATOM    719  CD  PRO    29      48.030  59.200  94.110  1.00  0.00            
ATOM    720  HD1 PRO    29      48.430  58.300  94.570  1.00  0.00            
ATOM    721  HD2 PRO    29      47.790  59.060  93.060  1.00  0.00            
ATOM    722  CG  PRO    29      46.810  59.740  94.830  1.00  0.00            
ATOM    723  HG1 PRO    29      46.060  58.990  95.090  1.00  0.00            
ATOM    724  HG2 PRO    29      46.290  60.510  94.260  1.00  0.00            
ATOM    725  CB  PRO    29      47.590  60.400  96.020  1.00  0.00            
ATOM    726  HB1 PRO    29      48.140  59.770  96.720  1.00  0.00            
ATOM    727  HB2 PRO    29      46.990  61.100  96.600  1.00  0.00            
ATOM    728  CA  PRO    29      48.630  61.180  95.270  1.00  0.00            
ATOM    729  HA  PRO    29      48.130  62.040  94.830  1.00  0.00            
ATOM    730  C   PRO    29      49.780  61.470  96.230  1.00  0.00            
ATOM    731  O   PRO    29      50.650  60.620  96.370  1.00  0.00            
ATOM    732  N   HYP    30      49.790  62.710  96.770  1.00  0.00            
ATOM    733  CD2 HYP    30      48.780  63.700  96.730  1.00  0.00            
ATOM    734 1HD2 HYP    30      48.100  63.530  97.570  1.00  0.00            
ATOM    735 2HD2 HYP    30      48.180  63.730  95.820  1.00  0.00            
ATOM    736  CG  HYP    30      49.500  65.030  96.960  1.00  0.00            
ATOM    737  HG  HYP    30      48.770  65.820  97.120  1.00  0.00            
ATOM    738  OD1 HYP    30      50.270  65.360  95.860  1.00  0.00            
ATOM    739  HD1 HYP    30      49.680  65.660  95.170  1.00  0.00            
ATOM    740  CB  HYP    30      50.370  64.660  98.130  1.00  0.00            
ATOM    741  HB1 HYP    30      49.800  64.600  99.050  1.00  0.00            
ATOM    742  HB2 HYP    30      51.120  65.440  98.040  1.00  0.00            
ATOM    743  CA  HYP    30      50.820  63.250  97.690  1.00  0.00            
ATOM    744  HA  HYP    30      51.750  63.230  97.110  1.00  0.00            
ATOM    745  C   HYP    30      51.180  62.380  98.940  1.00  0.00            
ATOM    746  O   HYP    30      50.390  61.680  99.470  1.00  0.00            
ATOM    747  N   GLY    31      52.380  62.570  99.440  1.00  0.00            
ATOM    748  H   GLY    31      52.970  63.200  98.920  1.00  0.00            
ATOM    749  CA  GLY    31      52.920  61.920 100.610  1.00  0.00            
ATOM    750  HA1 GLY    31      54.010  61.880 100.530  1.00  0.00            
ATOM    751  HA2 GLY    31      52.560  60.900 100.660  1.00  0.00            
ATOM    752  C   GLY    31      52.440  62.680 101.880  1.00  0.00            
ATOM    753  O   GLY    31      51.510  63.480 101.840  1.00  0.00            
ATOM    754  N   NH2    32      53.160  62.490 102.960  1.00  0.00            
ATOM    755  H1  NH2    32      53.920  61.830 102.950  1.00  0.00            
ATOM    756  H2  NH2    32      52.820  62.900 103.810  1.00  0.00            
ATOM    757  CH3 ACE     1      61.480  46.810  17.380  1.00  0.00            
ATOM    758 1HH3 ACE     1      60.450  47.130  17.240  1.00  0.00            
ATOM    759 2HH3 ACE     1      62.170  47.650  17.240  1.00  0.00            
ATOM    760 3HH3 ACE     1      61.690  46.090  16.590  1.00  0.00            
ATOM    761  C   ACE     1      61.730  46.260  18.730  1.00  0.00            
ATOM    762  O   ACE     1      60.780  45.810  19.370  1.00  0.00            
ATOM    763  N   PRO     2      62.940  46.280  19.350  1.00  0.00            
ATOM    764  CD  PRO     2      64.180  46.340  18.640  1.00  0.00            
ATOM    765  HD1 PRO     2      64.480  47.380  18.580  1.00  0.00            
ATOM    766  HD2 PRO     2      64.130  45.690  17.770  1.00  0.00            
ATOM    767  CG  PRO     2      65.150  45.600  19.600  1.00  0.00            
ATOM    768  HG1 PRO     2      66.180  45.910  19.410  1.00  0.00            
ATOM    769  HG2 PRO     2      65.070  44.520  19.480  1.00  0.00            
ATOM    770  CB  PRO     2      64.630  46.040  20.940  1.00  0.00            
ATOM    771  HB1 PRO     2      64.980  47.040  21.220  1.00  0.00            
ATOM    772  HB2 PRO     2      64.920  45.380  21.750  1.00  0.00            
ATOM    773  CA  PRO     2      63.110  46.030  20.810  1.00  0.00            
ATOM    774  HA  PRO     2      62.750  45.030  21.050  1.00  0.00            
ATOM    775  C   PRO     2      62.500  47.080  21.780  1.00  0.00            
ATOM    776  O   PRO     2      62.020  48.140  21.320  1.00  0.00            
ATOM    777  N   HYP     3      62.400  46.710  23.080  1.00  0.00            
ATOM    778  CD2 HYP     3      62.480  45.360  23.640  1.00  0.00            
ATOM    779 1HD2 HYP     3      63.440  45.290  24.150  1.00  0.00            
ATOM    780 2HD2 HYP     3      62.480  44.510  22.960  1.00  0.00            
ATOM    781  CG  HYP     3      61.310  45.270  24.700  1.00  0.00            
ATOM    782  HG  HYP     3      61.580  44.480  25.400  1.00  0.00            
ATOM    783  OD1 HYP     3      60.060  45.100  24.010  1.00  0.00            
ATOM    784  HD1 HYP     3      60.030  44.250  23.560  1.00  0.00            
ATOM    785  CB  HYP     3      61.410  46.730  25.210  1.00  0.00            
ATOM    786  HB1 HYP     3      62.190  46.830  25.960  1.00  0.00            
ATOM    787  HB2 HYP     3      60.440  47.020  25.620  1.00  0.00            
ATOM    788  CA  HYP     3      61.690  47.570  24.010  1.00  0.00            
ATOM    789  HA  HYP     3      60.820  48.040  23.560  1.00  0.00            
ATOM    790  C   HYP     3      62.620  48.780  24.490  1.00  0.00            
ATOM    791  O   HYP     3      63.790  48.620  24.660  1.00  0.00            
ATOM    792  N   GLY     4      61.980  49.920  24.750  1.00  0.00            
ATOM    793  H   GLY     4      60.980  49.960  24.570  1.00  0.00            
ATOM    794  CA  GLY     4      62.710  51.070  25.380  1.00  0.00            
ATOM    795  HA1 GLY     4      62.150  52.000  25.370  1.00  0.00            
ATOM    796  HA2 GLY     4      63.640  51.250  24.850  1.00  0.00            
ATOM    797  C   GLY     4      62.980  50.800  26.900  1.00  0.00            
ATOM    798  O   GLY     4      62.810  49.720  27.420  1.00  0.00            
ATOM    799  N   PRO     5      63.560  51.830  27.620  1.00  0.00            
ATOM    800  CD  PRO     5      63.970  53.150  27.030  1.00  0.00            
ATOM    801  HD1 PRO     5      63.160  53.770  26.650  1.00  0.00            
ATOM    802  HD2 PRO     5      64.660  53.100  26.190  1.00  0.00            
ATOM    803  CG  PRO     5      64.720  53.820  28.160  1.00  0.00            
ATOM    804  HG1 PRO     5      63.950  54.200  28.830  1.00  0.00            
ATOM    805  HG2 PRO     5      65.350  54.680  27.920  1.00  0.00            
ATOM    806  CB  PRO     5      65.360  52.620  28.900  1.00  0.00            
ATOM    807  HB1 PRO     5      65.710  52.900  29.890  1.00  0.00            
ATOM    808  HB2 PRO     5      66.220  52.340  28.290  1.00  0.00            
ATOM    809  CA  PRO     5      64.250  51.560  28.920  1.00  0.00            
ATOM    810  HA  PRO     5      64.720  50.590  28.760  1.00  0.00            
ATOM    811  C   PRO     5      63.230  51.710  30.120  1.00  0.00            
ATOM    812  O   PRO     5      62.110  52.180  29.970  1.00  0.00            
ATOM    813  N   HYP     6      63.610  51.200  31.340  1.00  0.00            
ATOM    814  CD2 HYP     6      64.760  50.380  31.560  1.00  0.00            
ATOM    815 1HD2 HYP     6      65.660  50.980  31.660  1.00  0.00            
ATOM    816 2HD2 HYP     6      64.890  49.620  30.790  1.00  0.00            
ATOM    817  CG  HYP     6      64.570  49.760  32.970  1.00  0.00            
ATOM    818  HG  HYP     6      65.520  49.500  33.430  1.00  0.00            
ATOM    819  OD1 HYP     6      63.870  48.520  32.820  1.00  0.00            
ATOM    820  HD1 HYP     6      63.320  48.390  33.600  1.00  0.00            
ATOM    821  CB  HYP     6      63.690  50.780  33.670  1.00  0.00            
ATOM    822  HB1 HYP     6      64.340  51.520  34.130  1.00  0.00            
ATOM    823  HB2 HYP     6      62.900  50.400  34.320  1.00  0.00            
ATOM    824  CA  HYP     6      62.860  51.430  32.560  1.00  0.00            
ATOM    825  HA  HYP     6      61.950  50.910  32.260  1.00  0.00            
ATOM    826  C   HYP     6      62.450  52.890  32.890  1.00  0.00            
ATOM    827  O   HYP     6      63.250  53.750  32.600  1.00  0.00            
ATOM    828  N   GLY     7      61.170  53.070  33.290  1.00  0.00            
ATOM    829  H   GLY     7      60.600  52.240  33.280  1.00  0.00            
ATOM    830  CA  GLY     7      60.640  54.300  33.730  1.00  0.00            
ATOM    831  HA1 GLY     7      59.560  54.230  33.820  1.00  0.00            
ATOM    832  HA2 GLY     7      60.870  55.060  32.980  1.00  0.00            
ATOM    833  C   GLY     7      61.200  54.830  35.130  1.00  0.00            
ATOM    834  O   GLY     7      62.170  54.290  35.680  1.00  0.00            
ATOM    835  N   PRO     8      60.630  55.910  35.590  1.00  0.00            
ATOM    836  CD  PRO     8      59.800  56.830  34.900  1.00  0.00            
ATOM    837  HD1 PRO     8      58.820  56.710  35.360  1.00  0.00            
ATOM    838  HD2 PRO     8      59.890  56.730  33.820  1.00  0.00            
ATOM    839  CG  PRO     8      60.420  58.140  35.390  1.00  0.00            
ATOM    840  HG1 PRO     8      59.720  58.960  35.240  1.00  0.00            
ATOM    841  HG2 PRO     8      61.370  58.320  34.880  1.00  0.00            
ATOM    842  CB  PRO     8      60.670  57.930  36.860  1.00  0.00            
ATOM    843  HB1 PRO     8      59.850  58.070  37.560  1.00  0.00            
ATOM    844  HB2 PRO     8      61.440  58.670  37.100  1.00  0.00            
ATOM    845  CA  PRO     8      61.100  56.480  36.880  1.00  0.00            
ATOM    846  HA  PRO     8      62.180  56.580  36.830  1.00  0.00            
ATOM    847  C   PRO     8      60.710  55.680  38.170  1.00  0.00            
ATOM    848  O   PRO     8      59.610  55.220  38.230  1.00  0.00            
ATOM    849  N   HYP     9      61.600  55.480  39.200  1.00  0.00            
ATOM    850  CD2 HYP     9      63.050  55.770  39.230  1.00  0.00            
ATOM    851 1HD2 HYP     9      63.150  56.830  39.480  1.00  0.00            
ATOM    852 2HD2 HYP     9      63.570  55.530  38.310  1.00  0.00            
ATOM    853  CG  HYP     9      63.700  54.920  40.370  1.00  0.00            
ATOM    854  HG  HYP     9      64.540  55.370  40.890  1.00  0.00            
ATOM    855  OD1 HYP     9      64.020  53.660  39.910  1.00  0.00            
ATOM    856  HD1 HYP     9      63.250  53.200  39.570  1.00  0.00            
ATOM    857  CB  HYP     9      62.500  54.800  41.300  1.00  0.00            
ATOM    858  HB1 HYP     9      62.450  55.710  41.890  1.00  0.00            
ATOM    859  HB2 HYP     9      62.420  53.870  41.850  1.00  0.00            
ATOM    860  CA  HYP     9      61.280  54.740  40.400  1.00  0.00            
ATOM    861  HA  HYP     9      61.000  53.700  40.220  1.00  0.00            
ATOM    862  C   HYP     9      60.080  55.270  41.180  1.00  0.00            
ATOM    863  O   HYP     9      59.820  56.460  41.070  1.00  0.00            
ATOM    864  N   GLY    10      59.440  54.450  42.000  1.00  0.00            
ATOM    865  H   GLY    10      59.780  53.500  42.030  1.00  0.00            
ATOM    866  CA  GLY    10      58.350  54.830  42.820  1.00  0.00            
ATOM    867  HA1 GLY    10      58.030  53.980  43.420  1.00  0.00            
ATOM    868  HA2 GLY    10      57.540  55.190  42.180  1.00  0.00            
ATOM    869  C   GLY    10      58.680  55.820  43.910  1.00  0.00            
ATOM    870  O   GLY    10      59.770  55.660  44.510  1.00  0.00            
ATOM    871  N   ILE    11      57.860  56.900  44.130  1.00  0.00            
ATOM    872  H   ILE    11      57.040  56.940  43.540  1.00  0.00            
ATOM    873  CA  ILE    11      57.920  57.850  45.270  1.00  0.00            
ATOM    874  HA  ILE    11      58.920  58.260  45.120  1.00  0.00            
ATOM    875  CB  ILE    11      56.930  59.040  45.230  1.00  0.00            
ATOM    876  HB  ILE    11      57.090  59.740  46.050  1.00  0.00            
ATOM    877  CG2 ILE    11      57.250  59.810  43.850  1.00  0.00            
ATOM    878 1HG2 ILE    11      57.090  59.180  42.980  1.00  0.00            
ATOM    879 2HG2 ILE    11      56.420  60.510  43.730  1.00  0.00            
ATOM    880 3HG2 ILE    11      58.230  60.280  43.830  1.00  0.00            
ATOM    881  CG1 ILE    11      55.500  58.560  45.350  1.00  0.00            
ATOM    882 1HG1 ILE    11      55.370  57.930  46.230  1.00  0.00            
ATOM    883 2HG1 ILE    11      55.250  57.930  44.500  1.00  0.00            
ATOM    884  CD  ILE    11      54.400  59.590  45.300  1.00  0.00            
ATOM    885  HD1 ILE    11      54.710  60.360  46.000  1.00  0.00            
ATOM    886  HD2 ILE    11      54.360  59.900  44.260  1.00  0.00            
ATOM    887  HD3 ILE    11      53.490  59.070  45.610  1.00  0.00            
ATOM    888  C   ILE    11      57.890  57.130  46.590  1.00  0.00            
ATOM    889  O   ILE    11      57.470  55.980  46.720  1.00  0.00            
ATOM    890  N   THR    12      58.270  57.850  47.650  1.00  0.00            
ATOM    891  H   THR    12      58.530  58.820  47.590  1.00  0.00            
ATOM    892  CA  THR    12      58.340  57.310  49.010  1.00  0.00            
ATOM    893  HA  THR    12      58.890  56.370  49.090  1.00  0.00            
ATOM    894  CB  THR    12      59.170  58.230  49.930  1.00  0.00            
ATOM    895  HB  THR    12      58.630  59.170  50.040  1.00  0.00            
ATOM    896  CG2 THR    12      59.390  57.610  51.290  1.00  0.00            
ATOM    897 1HG2 THR    12      58.490  57.440  51.890  1.00  0.00            
ATOM    898 2HG2 THR    12      59.940  56.680  51.180  1.00  0.00            
ATOM    899 3HG2 THR    12      60.070  58.310  51.770  1.00  0.00            
ATOM    900  OG1 THR    12      60.490  58.580  49.480  1.00  0.00            
ATOM    901  HG1 THR    12      60.330  59.060  48.660  1.00  0.00            
ATOM    902  C   THR    12      56.970  57.080  49.660  1.00  0.00            
ATOM    903  O   THR    12      56.040  57.880  49.380  1.00  0.00            
ATOM    904  N   GLY    13      56.800  56.090  50.520  1.00  0.00            
ATOM    905  H   GLY    13      57.560  55.430  50.500  1.00  0.00            
ATOM    906  CA  GLY    13      55.570  55.800  51.230  1.00  0.00            
ATOM    907  HA1 GLY    13      55.510  54.870  51.780  1.00  0.00            
ATOM    908  HA2 GLY    13      54.810  55.720  50.440  1.00  0.00            
ATOM    909  C   GLY    13      55.130  56.940  52.250  1.00  0.00            
ATOM    910  O   GLY    13      56.000  57.760  52.610  1.00  0.00            
ATOM    911  N   ALA    14      53.850  56.940  52.780  1.00  0.00            
ATOM    912  H   ALA    14      53.200  56.270  52.380  1.00  0.00            
ATOM    913  CA  ALA    14      53.430  57.950  53.760  1.00  0.00            
ATOM    914  HA  ALA    14      54.030  58.840  53.560  1.00  0.00            
ATOM    915  CB  ALA    14      51.980  58.390  53.570  1.00  0.00            
ATOM    916  HB1 ALA    14      51.250  57.620  53.800  1.00  0.00            
ATOM    917  HB2 ALA    14      51.880  59.300  54.150  1.00  0.00            
ATOM    918  HB3 ALA    14      51.830  58.590  52.510  1.00  0.00            
ATOM    919  C   ALA    14      53.770  57.470  55.220  1.00  0.00            
ATOM    920  O   ALA    14      54.030  56.310  55.490  1.00  0.00            
ATOM    921  N   ARG    15      53.860  58.460  56.100  1.00  0.00            
ATOM    922  H   ARG    15      53.650  59.370  55.710  1.00  0.00            
ATOM    923  CA  ARG    15      54.160  58.290  57.550  1.00  0.00            
ATOM    924  HA  ARG    15      55.160  57.880  57.720  1.00  0.00            
ATOM    925  CB  ARG    15      54.290  59.710  58.250  1.00  0.00            
ATOM    926  HB1 ARG    15      53.300  60.090  58.490  1.00  0.00            
ATOM    927  HB2 ARG    15      54.750  60.320  57.470  1.00  0.00            
ATOM    928  CG  ARG    15      55.090  59.610  59.580  1.00  0.00            
ATOM    929  HG1 ARG    15      56.140  59.350  59.440  1.00  0.00            
ATOM    930  HG2 ARG    15      54.630  58.800  60.150  1.00  0.00            
ATOM    931  CD  ARG    15      55.080  60.870  60.420  1.00  0.00            
ATOM    932  HD1 ARG    15      54.070  61.050  60.800  1.00  0.00            
ATOM    933  HD2 ARG    15      55.360  61.710  59.790  1.00  0.00            
ATOM    934  NE  ARG    15      56.060  60.720  61.550  1.00  0.00            
ATOM    935  HE  ARG    15      56.660  59.910  61.500  1.00  0.00            
ATOM    936  CZ  ARG    15      56.290  61.570  62.520  1.00  0.00            
ATOM    937  NH1 ARG    15      57.470  61.380  63.140  1.00  0.00            
ATOM    938 1HH1 ARG    15      58.080  60.600  62.960  1.00  0.00            
ATOM    939 2HH1 ARG    15      57.670  62.180  63.730  1.00  0.00            
ATOM    940  NH2 ARG    15      55.580  62.680  62.700  1.00  0.00            
ATOM    941 1HH2 ARG    15      55.030  63.010  61.920  1.00  0.00            
ATOM    942 2HH2 ARG    15      55.950  63.280  63.420  1.00  0.00            
ATOM    943  C   ARG    15      53.150  57.340  58.200  1.00  0.00            
ATOM    944  O   ARG    15      51.980  57.440  57.850  1.00  0.00            
ATOM    945  N   GLY    16      53.560  56.470  59.120  1.00  0.00            
ATOM    946  H   GLY    16      54.560  56.390  59.080  1.00  0.00            
ATOM    947  CA  GLY    16      52.720  55.810  60.150  1.00  0.00            
ATOM    948  HA1 GLY    16      53.420  55.220  60.750  1.00  0.00            
ATOM    949  HA2 GLY    16      52.050  55.110  59.650  1.00  0.00            
ATOM    950  C   GLY    16      51.960  56.650  61.200  1.00  0.00            
ATOM    951  O   GLY    16      51.960  57.900  61.120  1.00  0.00            
ATOM    952  N   LEU    17      51.240  56.110  62.150  1.00  0.00            
ATOM    953  H   LEU    17      51.360  55.110  62.240  1.00  0.00            
ATOM    954  CA  LEU    17      50.420  56.860  63.140  1.00  0.00            
ATOM    955  HA  LEU    17      50.530  57.910  62.900  1.00  0.00            
ATOM    956  CB  LEU    17      48.930  56.420  63.030  1.00  0.00            
ATOM    957  HB1 LEU    17      48.340  56.850  63.840  1.00  0.00            
ATOM    958  HB2 LEU    17      48.920  55.370  63.280  1.00  0.00            
ATOM    959  CG  LEU    17      48.260  56.600  61.580  1.00  0.00            
ATOM    960  HG  LEU    17      48.550  55.810  60.880  1.00  0.00            
ATOM    961  CD1 LEU    17      46.750  56.560  61.810  1.00  0.00            
ATOM    962 1HD1 LEU    17      46.420  57.010  62.750  1.00  0.00            
ATOM    963 2HD1 LEU    17      46.300  56.880  60.870  1.00  0.00            
ATOM    964 3HD1 LEU    17      46.620  55.480  61.880  1.00  0.00            
ATOM    965  CD2 LEU    17      48.440  57.970  60.920  1.00  0.00            
ATOM    966 1HD2 LEU    17      47.800  58.170  60.060  1.00  0.00            
ATOM    967 2HD2 LEU    17      48.240  58.830  61.560  1.00  0.00            
ATOM    968 3HD2 LEU    17      49.410  58.080  60.430  1.00  0.00            
ATOM    969  C   LEU    17      50.840  56.820  64.640  1.00  0.00            
ATOM    970  O   LEU    17      51.580  55.890  64.930  1.00  0.00            
ATOM    971  N   ALA    18      50.300  57.720  65.470  1.00  0.00            
ATOM    972  H   ALA    18      49.560  58.250  65.040  1.00  0.00            
ATOM    973  CA  ALA    18      50.800  57.950  66.820  1.00  0.00            
ATOM    974  HA  ALA    18      51.840  58.240  66.770  1.00  0.00            
ATOM    975  CB  ALA    18      50.000  59.120  67.440  1.00  0.00            
ATOM    976  HB1 ALA    18      50.360  59.200  68.470  1.00  0.00            
ATOM    977  HB2 ALA    18      50.160  60.120  67.020  1.00  0.00            
ATOM    978  HB3 ALA    18      48.930  58.920  67.440  1.00  0.00            
ATOM    979  C   ALA    18      50.710  56.650  67.670  1.00  0.00            
ATOM    980  O   ALA    18      49.760  55.940  67.520  1.00  0.00            
ATOM    981  N   GLY    19      51.680  56.430  68.560  1.00  0.00            
ATOM    982  H   GLY    19      52.450  57.080  68.670  1.00  0.00            
ATOM    983  CA  GLY    19      51.680  55.220  69.430  1.00  0.00            
ATOM    984  HA1 GLY    19      52.630  55.240  69.970  1.00  0.00            
ATOM    985  HA2 GLY    19      51.590  54.270  68.900  1.00  0.00            
ATOM    986  C   GLY    19      50.490  55.000  70.380  1.00  0.00            
ATOM    987  O   GLY    19      49.680  55.910  70.430  1.00  0.00            
ATOM    988  N   PRO    20      50.410  53.830  71.070  1.00  0.00            
ATOM    989  CD  PRO    20      51.230  52.680  70.800  1.00  0.00            
ATOM    990  HD1 PRO    20      52.250  52.970  70.540  1.00  0.00            
ATOM    991  HD2 PRO    20      50.800  52.080  70.000  1.00  0.00            
ATOM    992  CG  PRO    20      51.140  51.920  72.130  1.00  0.00            
ATOM    993  HG1 PRO    20      51.740  52.420  72.890  1.00  0.00            
ATOM    994  HG2 PRO    20      51.290  50.840  72.030  1.00  0.00            
ATOM    995  CB  PRO    20      49.730  52.080  72.510  1.00  0.00            
ATOM    996  HB1 PRO    20      49.590  51.850  73.560  1.00  0.00            
ATOM    997  HB2 PRO    20      49.100  51.350  71.980  1.00  0.00            
ATOM    998  CA  PRO    20      49.500  53.590  72.200  1.00  0.00            
ATOM    999  HA  PRO    20      48.480  53.810  71.860  1.00  0.00            
ATOM   1000  C   PRO    20      49.920  54.430  73.380  1.00  0.00            
ATOM   1001  O   PRO    20      51.090  54.900  73.400  1.00  0.00            
ATOM   1002  N   HYP    21      49.150  54.500  74.480  1.00  0.00            
ATOM   1003  CD2 HYP    21      47.880  53.840  74.620  1.00  0.00            
ATOM   1004 1HD2 HYP    21      47.950  52.840  75.040  1.00  0.00            
ATOM   1005 2HD2 HYP    21      47.270  53.770  73.720  1.00  0.00            
ATOM   1006  CG  HYP    21      47.080  54.830  75.420  1.00  0.00            
ATOM   1007  HG  HYP    21      46.170  54.440  75.870  1.00  0.00            
ATOM   1008  OD1 HYP    21      46.610  55.960  74.610  1.00  0.00            
ATOM   1009  HD1 HYP    21      46.670  55.820  73.660  1.00  0.00            
ATOM   1010  CB  HYP    21      48.060  55.400  76.390  1.00  0.00            
ATOM   1011  HB1 HYP    21      48.270  54.710  77.210  1.00  0.00            
ATOM   1012  HB2 HYP    21      47.850  56.330  76.920  1.00  0.00            
ATOM   1013  CA  HYP    21      49.290  55.460  75.490  1.00  0.00            
ATOM   1014  HA  HYP    21      49.450  56.440  75.040  1.00  0.00            
ATOM   1015  C   HYP    21      50.600  55.140  76.340  1.00  0.00            
ATOM   1016  O   HYP    21      51.050  54.000  76.370  1.00  0.00            
ATOM   1017  N   GLY    22      51.210  56.090  77.090  1.00  0.00            
ATOM   1018  H   GLY    22      50.960  57.050  76.920  1.00  0.00            
ATOM   1019  CA  GLY    22      52.470  55.820  77.780  1.00  0.00            
ATOM   1020  HA1 GLY    22      53.080  56.670  78.080  1.00  0.00            
ATOM   1021  HA2 GLY    22      53.130  55.340  77.060  1.00  0.00            
ATOM   1022  C   GLY    22      52.340  54.940  79.080  1.00  0.00            
ATOM   1023  O   GLY    22      51.250  54.650  79.580  1.00  0.00            
ATOM   1024  N   PRO    23      53.490  54.580  79.730  1.00  0.00            
ATOM   1025  CD  PRO    23      54.840  54.690  79.180  1.00  0.00            
ATOM   1026  HD1 PRO    23      55.420  55.510  79.620  1.00  0.00            
ATOM   1027  HD2 PRO    23      54.860  54.790  78.090  1.00  0.00            
ATOM   1028  CG  PRO    23      55.500  53.370  79.610  1.00  0.00            
ATOM   1029  HG1 PRO    23      56.570  53.560  79.690  1.00  0.00            
ATOM   1030  HG2 PRO    23      55.150  52.510  79.030  1.00  0.00            
ATOM   1031  CB  PRO    23      54.970  53.260  81.030  1.00  0.00            
ATOM   1032  HB1 PRO    23      55.500  54.000  81.630  1.00  0.00            
ATOM   1033  HB2 PRO    23      55.050  52.260  81.450  1.00  0.00            
ATOM   1034  CA  PRO    23      53.550  53.650  80.900  1.00  0.00            
ATOM   1035  HA  PRO    23      52.940  52.770  80.690  1.00  0.00            
ATOM   1036  C   PRO    23      52.920  54.320  82.180  1.00  0.00            
ATOM   1037  O   PRO    23      52.910  55.560  82.170  1.00  0.00            
ATOM   1038  N   HYP    24      52.460  53.580  83.240  1.00  0.00            
ATOM   1039  CD2 HYP    24      52.260  52.140  83.360  1.00  0.00            
ATOM   1040 1HD2 HYP    24      53.280  51.760  83.430  1.00  0.00            
ATOM   1041 2HD2 HYP    24      51.850  51.730  82.440  1.00  0.00            
ATOM   1042  CG  HYP    24      51.240  51.910  84.530  1.00  0.00            
ATOM   1043  HG  HYP    24      51.360  50.990  85.090  1.00  0.00            
ATOM   1044  OD1 HYP    24      49.950  52.150  84.050  1.00  0.00            
ATOM   1045  HD1 HYP    24      49.500  51.310  84.210  1.00  0.00            
ATOM   1046  CB  HYP    24      51.710  53.010  85.440  1.00  0.00            
ATOM   1047  HB1 HYP    24      52.500  52.530  86.030  1.00  0.00            
ATOM   1048  HB2 HYP    24      50.900  53.370  86.070  1.00  0.00            
ATOM   1049  CA  HYP    24      52.010  54.210  84.500  1.00  0.00            
ATOM   1050  HA  HYP    24      51.100  54.790  84.340  1.00  0.00            
ATOM   1051  C   HYP    24      53.110  55.150  85.050  1.00  0.00            
ATOM   1052  O   HYP    24      54.320  54.790  84.950  1.00  0.00            
ATOM   1053  N   GLY    25      52.630  56.260  85.580  1.00  0.00            
ATOM   1054  H   GLY    25      51.690  56.550  85.340  1.00  0.00            
ATOM   1055  CA  GLY    25      53.450  57.180  86.340  1.00  0.00            
ATOM   1056  HA1 GLY    25      52.700  57.960  86.480  1.00  0.00            
ATOM   1057  HA2 GLY    25      54.220  57.620  85.710  1.00  0.00            
ATOM   1058  C   GLY    25      54.060  56.770  87.770  1.00  0.00            
ATOM   1059  O   GLY    25      53.690  55.730  88.330  1.00  0.00            
ATOM   1060  N   PRO    26      54.920  57.600  88.340  1.00  0.00            
ATOM   1061  CD  PRO    26      55.260  58.940  87.800  1.00  0.00            
ATOM   1062  HD1 PRO    26      54.410  59.620  87.770  1.00  0.00            
ATOM   1063  HD2 PRO    26      55.710  58.810  86.820  1.00  0.00            
ATOM   1064  CG  PRO    26      56.320  59.490  88.810  1.00  0.00            
ATOM   1065  HG1 PRO    26      55.860  59.980  89.670  1.00  0.00            
ATOM   1066  HG2 PRO    26      57.010  60.190  88.340  1.00  0.00            
ATOM   1067  CB  PRO    26      56.990  58.150  89.260  1.00  0.00            
ATOM   1068  HB1 PRO    26      57.480  58.340  90.220  1.00  0.00            
ATOM   1069  HB2 PRO    26      57.610  57.650  88.510  1.00  0.00            
ATOM   1070  CA  PRO    26      55.720  57.350  89.510  1.00  0.00            
ATOM   1071  HA  PRO    26      56.020  56.300  89.600  1.00  0.00            
ATOM   1072  C   PRO    26      54.960  57.630  90.820  1.00  0.00            
ATOM   1073  O   PRO    26      53.930  58.390  90.840  1.00  0.00            
ATOM   1074  N   HYP    27      55.430  57.040  91.920  1.00  0.00            
ATOM   1075  CD2 HYP    27      56.620  56.210  92.080  1.00  0.00            
ATOM   1076 1HD2 HYP    27      57.510  56.830  91.990  1.00  0.00            
ATOM   1077 2HD2 HYP    27      56.570  55.540  91.230  1.00  0.00            
ATOM   1078  CG  HYP    27      56.500  55.510  93.390  1.00  0.00            
ATOM   1079  HG  HYP    27      57.510  55.270  93.730  1.00  0.00            
ATOM   1080  OD1 HYP    27      55.650  54.360  93.520  1.00  0.00            
ATOM   1081  HD1 HYP    27      56.000  53.780  94.200  1.00  0.00            
ATOM   1082  CB  HYP    27      55.920  56.750  94.190  1.00  0.00            
ATOM   1083  HB1 HYP    27      56.710  57.480  94.350  1.00  0.00            
ATOM   1084  HB2 HYP    27      55.530  56.430  95.160  1.00  0.00            
ATOM   1085  CA  HYP    27      54.920  57.320  93.270  1.00  0.00            
ATOM   1086  HA  HYP    27      53.990  56.770  93.450  1.00  0.00            
ATOM   1087  C   HYP    27      54.740  58.860  93.610  1.00  0.00            
ATOM   1088  O   HYP    27      55.550  59.660  93.150  1.00  0.00            
ATOM   1089  N   GLY    28      53.660  59.320  94.280  1.00  0.00            
ATOM   1090  H   GLY    28      52.780  58.840  94.390  1.00  0.00            
ATOM   1091  CA  GLY    28      53.450  60.710  94.360  1.00  0.00            
ATOM   1092  HA1 GLY    28      52.470  60.860  94.810  1.00  0.00            
ATOM   1093  HA2 GLY    28      53.480  61.160  93.380  1.00  0.00            
ATOM   1094  C   GLY    28      54.580  61.500  95.130  1.00  0.00            
ATOM   1095  O   GLY    28      55.420  60.910  95.880  1.00  0.00            
ATOM   1096  N   PRO    29      54.540  62.850  95.050  1.00  0.00            
ATOM   1097  CD  PRO    29      53.530  63.670  94.370  1.00  0.00            
ATOM   1098  HD1 PRO    29      52.470  63.590  94.630  1.00  0.00            
ATOM   1099  HD2 PRO    29      53.560  63.400  93.310  1.00  0.00            
ATOM   1100  CG  PRO    29      53.930  65.160  94.700  1.00  0.00            
ATOM   1101  HG1 PRO    29      53.410  65.620  95.540  1.00  0.00            
ATOM   1102  HG2 PRO    29      53.830  65.820  93.840  1.00  0.00            
ATOM   1103  CB  PRO    29      55.450  65.020  95.010  1.00  0.00            
ATOM   1104  HB1 PRO    29      55.920  65.810  95.600  1.00  0.00            
ATOM   1105  HB2 PRO    29      56.080  64.890  94.130  1.00  0.00            
ATOM   1106  CA  PRO    29      55.570  63.690  95.800  1.00  0.00            
ATOM   1107  HA  PRO    29      56.570  63.350  95.530  1.00  0.00            
ATOM   1108  C   PRO    29      55.380  63.900  97.270  1.00  0.00            
ATOM   1109  O   PRO    29      54.220  63.860  97.740  1.00  0.00            
ATOM   1110  N   HYP    30      56.520  64.040  98.020  1.00  0.00            
ATOM   1111  CD2 HYP    30      57.930  63.870  97.610  1.00  0.00            
ATOM   1112 1HD2 HYP    30      58.250  64.830  97.210  1.00  0.00            
ATOM   1113 2HD2 HYP    30      58.120  63.200  96.760  1.00  0.00            
ATOM   1114  CG  HYP    30      58.740  63.440  98.810  1.00  0.00            
ATOM   1115  HG  HYP    30      59.760  63.830  98.820  1.00  0.00            
ATOM   1116  OD1 HYP    30      58.800  62.020  99.180  1.00  0.00            
ATOM   1117  HD1 HYP    30      59.490  61.950  99.850  1.00  0.00            
ATOM   1118  CB  HYP    30      57.990  64.290  99.800  1.00  0.00            
ATOM   1119  HB1 HYP    30      58.250  65.340  99.640  1.00  0.00            
ATOM   1120  HB2 HYP    30      58.190  64.060 100.850  1.00  0.00            
ATOM   1121  CA  HYP    30      56.510  64.050  99.430  1.00  0.00            
ATOM   1122  HA  HYP    30      56.170  63.080  99.780  1.00  0.00            
ATOM   1123  C   HYP    30      55.620  65.140  99.980  1.00  0.00            
ATOM   1124  O   HYP    30      55.430  66.200  99.400  1.00  0.00            
ATOM   1125  N   GLY    31      55.070  64.770 101.120  1.00  0.00            
ATOM   1126  H   GLY    31      55.140  63.790 101.370  1.00  0.00            
ATOM   1127  CA  GLY    31      54.310  65.580 102.080  1.00  0.00            
ATOM   1128  HA1 GLY    31      54.250  65.130 103.070  1.00  0.00            
ATOM   1129  HA2 GLY    31      53.300  65.780 101.700  1.00  0.00            
ATOM   1130  C   GLY    31      54.950  66.940 102.260  1.00  0.00            
ATOM   1131  O   GLY    31      56.140  67.180 102.090  1.00  0.00            
ATOM   1132  N   NH2    32      54.200  67.910 102.710  1.00  0.00            
ATOM   1133  H1  NH2    32      53.200  67.860 102.620  1.00  0.00            
ATOM   1134  H2  NH2    32      54.600  68.840 102.790  1.00  0.00            
TER
