# Supplementary material for: A solution structure analysis reveals a bent collagen triple helix in the complement activation recognition molecule mannan-binding lectin
Source: J Biol Chem. 2022 Dec 15;299(2):102799. doi: 10.1016/j.jbc.2022.102799 (PMC9898670; doi:10.1016/j.jbc.2022.102799)
Supplement: top10-t3785 [file mmc10.zip › 10-T3-785_2999.pdb]

ATOM      1  CH3 ACE     1      42.540  32.010  21.130  1.00  0.00            
ATOM      2 1HH3 ACE     1      42.060  31.470  21.950  1.00  0.00            
ATOM      3 2HH3 ACE     1      41.770  32.660  20.750  1.00  0.00            
ATOM      4 3HH3 ACE     1      42.770  31.240  20.400  1.00  0.00            
ATOM      5  C   ACE     1      43.830  32.720  21.540  1.00  0.00            
ATOM      6  O   ACE     1      44.420  32.400  22.580  1.00  0.00            
ATOM      7  N   PRO     2      44.340  33.660  20.760  1.00  0.00            
ATOM      8  CD  PRO     2      43.870  34.070  19.490  1.00  0.00            
ATOM      9  HD1 PRO     2      42.800  34.270  19.480  1.00  0.00            
ATOM     10  HD2 PRO     2      44.180  33.300  18.790  1.00  0.00            
ATOM     11  CG  PRO     2      44.580  35.410  19.170  1.00  0.00            
ATOM     12  HG1 PRO     2      44.060  36.340  19.340  1.00  0.00            
ATOM     13  HG2 PRO     2      44.970  35.520  18.150  1.00  0.00            
ATOM     14  CB  PRO     2      45.790  35.390  20.100  1.00  0.00            
ATOM     15  HB1 PRO     2      46.060  36.420  20.340  1.00  0.00            
ATOM     16  HB2 PRO     2      46.610  34.870  19.600  1.00  0.00            
ATOM     17  CA  PRO     2      45.280  34.640  21.350  1.00  0.00            
ATOM     18  HA  PRO     2      46.100  34.130  21.850  1.00  0.00            
ATOM     19  C   PRO     2      44.510  35.520  22.390  1.00  0.00            
ATOM     20  O   PRO     2      43.330  35.790  22.250  1.00  0.00            
ATOM     21  N   HYP     3      45.280  35.980  23.400  1.00  0.00            
ATOM     22  CD2 HYP     3      46.710  35.830  23.600  1.00  0.00            
ATOM     23 1HD2 HYP     3      47.250  36.620  23.080  1.00  0.00            
ATOM     24 2HD2 HYP     3      47.200  34.890  23.380  1.00  0.00            
ATOM     25  CG  HYP     3      46.810  36.000  25.090  1.00  0.00            
ATOM     26  HG  HYP     3      47.830  36.260  25.390  1.00  0.00            
ATOM     27  OD1 HYP     3      46.490  34.780  25.700  1.00  0.00            
ATOM     28  HD1 HYP     3      46.270  34.990  26.610  1.00  0.00            
ATOM     29  CB  HYP     3      45.860  37.100  25.470  1.00  0.00            
ATOM     30  HB1 HYP     3      46.230  38.120  25.390  1.00  0.00            
ATOM     31  HB2 HYP     3      45.490  37.050  26.490  1.00  0.00            
ATOM     32  CA  HYP     3      44.740  36.740  24.530  1.00  0.00            
ATOM     33  HA  HYP     3      43.990  36.230  25.140  1.00  0.00            
ATOM     34  C   HYP     3      44.190  38.130  24.180  1.00  0.00            
ATOM     35  O   HYP     3      44.700  38.730  23.240  1.00  0.00            
ATOM     36  N   GLY     4      43.290  38.740  24.990  1.00  0.00            
ATOM     37  H   GLY     4      42.910  38.130  25.700  1.00  0.00            
ATOM     38  CA  GLY     4      42.670  40.050  24.660  1.00  0.00            
ATOM     39  HA1 GLY     4      41.710  40.140  25.170  1.00  0.00            
ATOM     40  HA2 GLY     4      42.280  40.220  23.660  1.00  0.00            
ATOM     41  C   GLY     4      43.570  41.250  25.150  1.00  0.00            
ATOM     42  O   GLY     4      44.680  41.000  25.610  1.00  0.00            
ATOM     43  N   PRO     5      43.070  42.510  25.180  1.00  0.00            
ATOM     44  CD  PRO     5      41.740  42.790  24.670  1.00  0.00            
ATOM     45  HD1 PRO     5      41.060  42.400  25.440  1.00  0.00            
ATOM     46  HD2 PRO     5      41.480  42.210  23.790  1.00  0.00            
ATOM     47  CG  PRO     5      41.680  44.300  24.560  1.00  0.00            
ATOM     48  HG1 PRO     5      40.700  44.770  24.690  1.00  0.00            
ATOM     49  HG2 PRO     5      42.040  44.540  23.560  1.00  0.00            
ATOM     50  CB  PRO     5      42.730  44.830  25.530  1.00  0.00            
ATOM     51  HB1 PRO     5      42.250  45.090  26.470  1.00  0.00            
ATOM     52  HB2 PRO     5      43.120  45.780  25.150  1.00  0.00            
ATOM     53  CA  PRO     5      43.750  43.680  25.700  1.00  0.00            
ATOM     54  HA  PRO     5      44.570  43.740  24.980  1.00  0.00            
ATOM     55  C   PRO     5      44.280  43.630  27.180  1.00  0.00            
ATOM     56  O   PRO     5      43.580  43.070  28.020  1.00  0.00            
ATOM     57  N   HYP     6      45.420  44.200  27.550  1.00  0.00            
ATOM     58  CD2 HYP     6      46.460  44.760  26.690  1.00  0.00            
ATOM     59 1HD2 HYP     6      46.230  45.800  26.460  1.00  0.00            
ATOM     60 2HD2 HYP     6      46.590  44.230  25.750  1.00  0.00            
ATOM     61  CG  HYP     6      47.780  44.580  27.540  1.00  0.00            
ATOM     62  HG  HYP     6      48.410  45.440  27.300  1.00  0.00            
ATOM     63  OD1 HYP     6      48.490  43.450  27.270  1.00  0.00            
ATOM     64  HD1 HYP     6      49.120  43.760  26.620  1.00  0.00            
ATOM     65  CB  HYP     6      47.320  44.740  28.940  1.00  0.00            
ATOM     66  HB1 HYP     6      47.340  45.800  29.180  1.00  0.00            
ATOM     67  HB2 HYP     6      47.860  44.130  29.670  1.00  0.00            
ATOM     68  CA  HYP     6      45.880  44.190  28.940  1.00  0.00            
ATOM     69  HA  HYP     6      45.930  43.180  29.340  1.00  0.00            
ATOM     70  C   HYP     6      44.930  44.920  29.940  1.00  0.00            
ATOM     71  O   HYP     6      44.320  45.960  29.650  1.00  0.00            
ATOM     72  N   GLY     7      44.800  44.350  31.110  1.00  0.00            
ATOM     73  H   GLY     7      45.370  43.520  31.230  1.00  0.00            
ATOM     74  CA  GLY     7      44.010  44.890  32.250  1.00  0.00            
ATOM     75  HA1 GLY     7      44.060  44.220  33.110  1.00  0.00            
ATOM     76  HA2 GLY     7      43.010  44.740  31.860  1.00  0.00            
ATOM     77  C   GLY     7      44.450  46.300  32.730  1.00  0.00            
ATOM     78  O   GLY     7      45.630  46.540  32.790  1.00  0.00            
ATOM     79  N   PRO     8      43.500  47.170  33.130  1.00  0.00            
ATOM     80  CD  PRO     8      42.090  46.820  33.070  1.00  0.00            
ATOM     81  HD1 PRO     8      41.820  46.110  33.850  1.00  0.00            
ATOM     82  HD2 PRO     8      41.830  46.490  32.070  1.00  0.00            
ATOM     83  CG  PRO     8      41.390  48.180  33.270  1.00  0.00            
ATOM     84  HG1 PRO     8      40.420  48.060  33.750  1.00  0.00            
ATOM     85  HG2 PRO     8      41.360  48.730  32.320  1.00  0.00            
ATOM     86  CB  PRO     8      42.330  48.970  34.200  1.00  0.00            
ATOM     87  HB1 PRO     8      42.170  48.620  35.220  1.00  0.00            
ATOM     88  HB2 PRO     8      42.250  50.050  34.070  1.00  0.00            
ATOM     89  CA  PRO     8      43.740  48.470  33.740  1.00  0.00            
ATOM     90  HA  PRO     8      44.110  49.130  32.960  1.00  0.00            
ATOM     91  C   PRO     8      44.780  48.350  34.830  1.00  0.00            
ATOM     92  O   PRO     8      44.780  47.480  35.690  1.00  0.00            
ATOM     93  N   HYP     9      45.700  49.300  34.930  1.00  0.00            
ATOM     94  CD2 HYP     9      45.930  50.390  34.000  1.00  0.00            
ATOM     95 1HD2 HYP     9      45.220  51.210  34.090  1.00  0.00            
ATOM     96 2HD2 HYP     9      45.950  50.080  32.960  1.00  0.00            
ATOM     97  CG  HYP     9      47.280  50.880  34.410  1.00  0.00            
ATOM     98  HG  HYP     9      47.370  51.960  34.250  1.00  0.00            
ATOM     99  OD1 HYP     9      48.300  50.240  33.740  1.00  0.00            
ATOM    100  HD1 HYP     9      48.990  50.910  33.730  1.00  0.00            
ATOM    101  CB  HYP     9      47.470  50.580  35.890  1.00  0.00            
ATOM    102  HB1 HYP     9      47.220  51.520  36.380  1.00  0.00            
ATOM    103  HB2 HYP     9      48.480  50.320  36.210  1.00  0.00            
ATOM    104  CA  HYP     9      46.560  49.360  36.110  1.00  0.00            
ATOM    105  HA  HYP     9      47.250  48.520  36.080  1.00  0.00            
ATOM    106  C   HYP     9      45.790  49.510  37.410  1.00  0.00            
ATOM    107  O   HYP     9      44.830  50.270  37.420  1.00  0.00            
ATOM    108  N   GLY    10      46.430  49.070  38.510  1.00  0.00            
ATOM    109  H   GLY    10      47.250  48.490  38.390  1.00  0.00            
ATOM    110  CA  GLY    10      45.920  49.090  39.840  1.00  0.00            
ATOM    111  HA1 GLY    10      46.650  48.570  40.460  1.00  0.00            
ATOM    112  HA2 GLY    10      45.040  48.440  39.890  1.00  0.00            
ATOM    113  C   GLY    10      45.660  50.470  40.380  1.00  0.00            
ATOM    114  O   GLY    10      46.320  51.430  40.090  1.00  0.00            
ATOM    115  N   ILE    11      44.780  50.620  41.300  1.00  0.00            
ATOM    116  H   ILE    11      44.460  49.740  41.680  1.00  0.00            
ATOM    117  CA  ILE    11      44.410  51.890  41.860  1.00  0.00            
ATOM    118  HA  ILE    11      44.360  52.580  41.020  1.00  0.00            
ATOM    119  CB  ILE    11      43.150  51.790  42.770  1.00  0.00            
ATOM    120  HB  ILE    11      43.370  51.150  43.630  1.00  0.00            
ATOM    121  CG2 ILE    11      42.790  53.220  43.240  1.00  0.00            
ATOM    122 1HG2 ILE    11      42.850  53.890  42.380  1.00  0.00            
ATOM    123 2HG2 ILE    11      41.840  53.240  43.770  1.00  0.00            
ATOM    124 3HG2 ILE    11      43.550  53.400  44.000  1.00  0.00            
ATOM    125  CG1 ILE    11      41.900  51.160  42.070  1.00  0.00            
ATOM    126 1HG1 ILE    11      41.170  51.070  42.870  1.00  0.00            
ATOM    127 2HG1 ILE    11      42.030  50.150  41.690  1.00  0.00            
ATOM    128  CD  ILE    11      41.330  52.020  40.930  1.00  0.00            
ATOM    129  HD1 ILE    11      41.070  53.050  41.170  1.00  0.00            
ATOM    130  HD2 ILE    11      41.980  52.070  40.060  1.00  0.00            
ATOM    131  HD3 ILE    11      40.390  51.570  40.590  1.00  0.00            
ATOM    132  C   ILE    11      45.720  52.300  42.650  1.00  0.00            
ATOM    133  O   ILE    11      46.340  51.490  43.320  1.00  0.00            
ATOM    134  N   THR    12      46.030  53.600  42.780  1.00  0.00            
ATOM    135  H   THR    12      45.550  54.270  42.200  1.00  0.00            
ATOM    136  CA  THR    12      47.160  54.050  43.710  1.00  0.00            
ATOM    137  HA  THR    12      48.050  53.520  43.370  1.00  0.00            
ATOM    138  CB  THR    12      47.500  55.550  43.290  1.00  0.00            
ATOM    139  HB  THR    12      46.720  56.310  43.210  1.00  0.00            
ATOM    140  CG2 THR    12      48.510  56.170  44.220  1.00  0.00            
ATOM    141 1HG2 THR    12      49.400  55.540  44.240  1.00  0.00            
ATOM    142 2HG2 THR    12      48.870  57.080  43.730  1.00  0.00            
ATOM    143 3HG2 THR    12      48.150  56.480  45.200  1.00  0.00            
ATOM    144  OG1 THR    12      48.030  55.550  41.990  1.00  0.00            
ATOM    145  HG1 THR    12      48.080  56.480  41.780  1.00  0.00            
ATOM    146  C   THR    12      46.830  53.900  45.180  1.00  0.00            
ATOM    147  O   THR    12      45.670  53.920  45.580  1.00  0.00            
ATOM    148  N   GLY    13      47.810  53.420  45.980  1.00  0.00            
ATOM    149  H   GLY    13      48.750  53.350  45.610  1.00  0.00            
ATOM    150  CA  GLY    13      47.590  53.030  47.410  1.00  0.00            
ATOM    151  HA1 GLY    13      48.480  52.520  47.770  1.00  0.00            
ATOM    152  HA2 GLY    13      46.750  52.340  47.550  1.00  0.00            
ATOM    153  C   GLY    13      47.440  54.250  48.290  1.00  0.00            
ATOM    154  O   GLY    13      47.520  55.370  47.810  1.00  0.00            
ATOM    155  N   ALA    14      47.180  53.970  49.590  1.00  0.00            
ATOM    156  H   ALA    14      46.950  53.010  49.770  1.00  0.00            
ATOM    157  CA  ALA    14      46.920  55.100  50.620  1.00  0.00            
ATOM    158  HA  ALA    14      46.380  55.880  50.100  1.00  0.00            
ATOM    159  CB  ALA    14      45.850  54.670  51.650  1.00  0.00            
ATOM    160  HB1 ALA    14      46.230  54.000  52.420  1.00  0.00            
ATOM    161  HB2 ALA    14      45.460  55.590  52.090  1.00  0.00            
ATOM    162  HB3 ALA    14      45.160  54.160  50.980  1.00  0.00            
ATOM    163  C   ALA    14      48.150  55.500  51.410  1.00  0.00            
ATOM    164  O   ALA    14      49.240  54.860  51.540  1.00  0.00            
ATOM    165  N   ARG    15      48.070  56.720  51.920  1.00  0.00            
ATOM    166  H   ARG    15      47.190  57.180  51.710  1.00  0.00            
ATOM    167  CA  ARG    15      49.090  57.250  52.900  1.00  0.00            
ATOM    168  HA  ARG    15      50.000  57.410  52.330  1.00  0.00            
ATOM    169  CB  ARG    15      48.540  58.600  53.320  1.00  0.00            
ATOM    170  HB1 ARG    15      47.610  58.530  53.870  1.00  0.00            
ATOM    171  HB2 ARG    15      48.490  59.230  52.430  1.00  0.00            
ATOM    172  CG  ARG    15      49.530  59.440  54.160  1.00  0.00            
ATOM    173  HG1 ARG    15      50.530  59.470  53.730  1.00  0.00            
ATOM    174  HG2 ARG    15      49.620  59.020  55.170  1.00  0.00            
ATOM    175  CD  ARG    15      49.110  60.870  54.350  1.00  0.00            
ATOM    176  HD1 ARG    15      48.880  61.260  53.360  1.00  0.00            
ATOM    177  HD2 ARG    15      49.860  61.470  54.860  1.00  0.00            
ATOM    178  NE  ARG    15      47.820  60.900  55.090  1.00  0.00            
ATOM    179  HE  ARG    15      47.560  60.100  55.650  1.00  0.00            
ATOM    180  CZ  ARG    15      47.000  61.930  55.110  1.00  0.00            
ATOM    181  NH1 ARG    15      46.180  62.050  56.090  1.00  0.00            
ATOM    182 1HH1 ARG    15      46.160  61.400  56.860  1.00  0.00            
ATOM    183 2HH1 ARG    15      45.600  62.870  56.260  1.00  0.00            
ATOM    184  NH2 ARG    15      46.950  62.880  54.200  1.00  0.00            
ATOM    185 1HH2 ARG    15      47.590  62.840  53.410  1.00  0.00            
ATOM    186 2HH2 ARG    15      46.280  63.630  54.290  1.00  0.00            
ATOM    187  C   ARG    15      49.370  56.410  54.070  1.00  0.00            
ATOM    188  O   ARG    15      48.540  55.720  54.660  1.00  0.00            
ATOM    189  N   GLY    16      50.640  56.330  54.400  1.00  0.00            
ATOM    190  H   GLY    16      51.310  56.760  53.780  1.00  0.00            
ATOM    191  CA  GLY    16      51.180  55.620  55.600  1.00  0.00            
ATOM    192  HA1 GLY    16      52.230  55.880  55.740  1.00  0.00            
ATOM    193  HA2 GLY    16      50.940  54.550  55.590  1.00  0.00            
ATOM    194  C   GLY    16      50.570  56.110  56.940  1.00  0.00            
ATOM    195  O   GLY    16      49.980  57.180  57.070  1.00  0.00            
ATOM    196  N   LEU    17      50.880  55.400  58.030  1.00  0.00            
ATOM    197  H   LEU    17      51.510  54.640  57.830  1.00  0.00            
ATOM    198  CA  LEU    17      50.450  55.820  59.390  1.00  0.00            
ATOM    199  HA  LEU    17      49.420  56.160  59.410  1.00  0.00            
ATOM    200  CB  LEU    17      50.480  54.580  60.240  1.00  0.00            
ATOM    201  HB1 LEU    17      50.130  54.750  61.260  1.00  0.00            
ATOM    202  HB2 LEU    17      51.470  54.140  60.190  1.00  0.00            
ATOM    203  CG  LEU    17      49.550  53.420  59.760  1.00  0.00            
ATOM    204  HG  LEU    17      49.950  53.130  58.790  1.00  0.00            
ATOM    205  CD1 LEU    17      49.490  52.270  60.820  1.00  0.00            
ATOM    206 1HD1 LEU    17      50.460  51.860  61.110  1.00  0.00            
ATOM    207 2HD1 LEU    17      48.850  52.530  61.660  1.00  0.00            
ATOM    208 3HD1 LEU    17      48.980  51.440  60.320  1.00  0.00            
ATOM    209  CD2 LEU    17      48.080  53.780  59.470  1.00  0.00            
ATOM    210 1HD2 LEU    17      48.010  54.520  58.680  1.00  0.00            
ATOM    211 2HD2 LEU    17      47.560  52.880  59.160  1.00  0.00            
ATOM    212 3HD2 LEU    17      47.450  54.060  60.310  1.00  0.00            
ATOM    213  C   LEU    17      51.310  56.920  60.070  1.00  0.00            
ATOM    214  O   LEU    17      52.460  57.220  59.680  1.00  0.00            
ATOM    215  N   ALA    18      50.770  57.510  61.150  1.00  0.00            
ATOM    216  H   ALA    18      49.800  57.320  61.380  1.00  0.00            
ATOM    217  CA  ALA    18      51.390  58.640  61.860  1.00  0.00            
ATOM    218  HA  ALA    18      51.610  59.430  61.140  1.00  0.00            
ATOM    219  CB  ALA    18      50.390  59.170  62.870  1.00  0.00            
ATOM    220  HB1 ALA    18      49.450  59.480  62.400  1.00  0.00            
ATOM    221  HB2 ALA    18      50.270  58.430  63.660  1.00  0.00            
ATOM    222  HB3 ALA    18      50.820  60.100  63.240  1.00  0.00            
ATOM    223  C   ALA    18      52.700  58.250  62.520  1.00  0.00            
ATOM    224  O   ALA    18      52.800  57.210  63.150  1.00  0.00            
ATOM    225  N   GLY    19      53.730  59.070  62.300  1.00  0.00            
ATOM    226  H   GLY    19      53.470  59.930  61.840  1.00  0.00            
ATOM    227  CA  GLY    19      55.060  58.890  62.760  1.00  0.00            
ATOM    228  HA1 GLY    19      55.550  59.820  62.480  1.00  0.00            
ATOM    229  HA2 GLY    19      55.410  58.020  62.200  1.00  0.00            
ATOM    230  C   GLY    19      55.190  58.720  64.320  1.00  0.00            
ATOM    231  O   GLY    19      54.300  59.140  65.080  1.00  0.00            
ATOM    232  N   PRO    20      56.230  57.990  64.880  1.00  0.00            
ATOM    233  CD  PRO    20      57.240  57.300  64.120  1.00  0.00            
ATOM    234  HD1 PRO    20      57.760  57.930  63.390  1.00  0.00            
ATOM    235  HD2 PRO    20      56.710  56.510  63.590  1.00  0.00            
ATOM    236  CG  PRO    20      58.160  56.710  65.180  1.00  0.00            
ATOM    237  HG1 PRO    20      59.000  57.380  65.340  1.00  0.00            
ATOM    238  HG2 PRO    20      58.510  55.720  64.870  1.00  0.00            
ATOM    239  CB  PRO    20      57.330  56.630  66.450  1.00  0.00            
ATOM    240  HB1 PRO    20      57.990  56.640  67.310  1.00  0.00            
ATOM    241  HB2 PRO    20      56.900  55.630  66.470  1.00  0.00            
ATOM    242  CA  PRO    20      56.300  57.710  66.320  1.00  0.00            
ATOM    243  HA  PRO    20      55.330  57.450  66.740  1.00  0.00            
ATOM    244  C   PRO    20      56.820  58.870  67.100  1.00  0.00            
ATOM    245  O   PRO    20      57.220  59.860  66.440  1.00  0.00            
ATOM    246  N   HYP    21      56.640  59.000  68.450  1.00  0.00            
ATOM    247  CD2 HYP    21      55.860  58.090  69.280  1.00  0.00            
ATOM    248 1HD2 HYP    21      56.490  57.240  69.540  1.00  0.00            
ATOM    249 2HD2 HYP    21      54.870  57.880  68.870  1.00  0.00            
ATOM    250  CG  HYP    21      55.650  58.820  70.590  1.00  0.00            
ATOM    251  HG  HYP    21      55.620  58.140  71.440  1.00  0.00            
ATOM    252  OD1 HYP    21      54.420  59.450  70.670  1.00  0.00            
ATOM    253  HD1 HYP    21      53.700  58.840  70.470  1.00  0.00            
ATOM    254  CB  HYP    21      56.880  59.740  70.730  1.00  0.00            
ATOM    255  HB1 HYP    21      57.690  59.110  71.090  1.00  0.00            
ATOM    256  HB2 HYP    21      56.870  60.490  71.510  1.00  0.00            
ATOM    257  CA  HYP    21      57.120  60.120  69.270  1.00  0.00            
ATOM    258  HA  HYP    21      56.510  60.970  68.980  1.00  0.00            
ATOM    259  C   HYP    21      58.580  60.530  69.010  1.00  0.00            
ATOM    260  O   HYP    21      59.460  59.700  68.780  1.00  0.00            
ATOM    261  N   GLY    22      58.860  61.800  69.180  1.00  0.00            
ATOM    262  H   GLY    22      58.170  62.520  69.340  1.00  0.00            
ATOM    263  CA  GLY    22      60.250  62.320  69.130  1.00  0.00            
ATOM    264  HA1 GLY    22      60.150  63.410  69.070  1.00  0.00            
ATOM    265  HA2 GLY    22      60.740  62.010  68.210  1.00  0.00            
ATOM    266  C   GLY    22      61.120  62.040  70.380  1.00  0.00            
ATOM    267  O   GLY    22      60.710  61.430  71.370  1.00  0.00            
ATOM    268  N   PRO    23      62.390  62.430  70.290  1.00  0.00            
ATOM    269  CD  PRO    23      63.060  63.050  69.070  1.00  0.00            
ATOM    270  HD1 PRO    23      62.430  63.730  68.490  1.00  0.00            
ATOM    271  HD2 PRO    23      63.360  62.200  68.450  1.00  0.00            
ATOM    272  CG  PRO    23      64.310  63.780  69.630  1.00  0.00            
ATOM    273  HG1 PRO    23      64.100  64.780  70.000  1.00  0.00            
ATOM    274  HG2 PRO    23      65.100  63.770  68.870  1.00  0.00            
ATOM    275  CB  PRO    23      64.690  62.900  70.830  1.00  0.00            
ATOM    276  HB1 PRO    23      65.130  63.640  71.500  1.00  0.00            
ATOM    277  HB2 PRO    23      65.350  62.130  70.450  1.00  0.00            
ATOM    278  CA  PRO    23      63.300  62.340  71.390  1.00  0.00            
ATOM    279  HA  PRO    23      63.490  61.280  71.560  1.00  0.00            
ATOM    280  C   PRO    23      62.950  63.160  72.650  1.00  0.00            
ATOM    281  O   PRO    23      62.130  64.080  72.650  1.00  0.00            
ATOM    282  N   HYP    24      63.720  62.880  73.720  1.00  0.00            
ATOM    283  CD2 HYP    24      64.650  61.780  73.950  1.00  0.00            
ATOM    284 1HD2 HYP    24      65.650  62.080  73.640  1.00  0.00            
ATOM    285 2HD2 HYP    24      64.300  60.870  73.470  1.00  0.00            
ATOM    286  CG  HYP    24      64.550  61.590  75.480  1.00  0.00            
ATOM    287  HG  HYP    24      65.370  60.970  75.860  1.00  0.00            
ATOM    288  OD1 HYP    24      63.300  60.990  75.890  1.00  0.00            
ATOM    289  HD1 HYP    24      63.050  60.310  75.260  1.00  0.00            
ATOM    290  CB  HYP    24      64.670  63.030  75.950  1.00  0.00            
ATOM    291  HB1 HYP    24      65.700  63.350  75.780  1.00  0.00            
ATOM    292  HB2 HYP    24      64.370  63.260  76.970  1.00  0.00            
ATOM    293  CA  HYP    24      63.680  63.660  75.000  1.00  0.00            
ATOM    294  HA  HYP    24      62.670  63.500  75.380  1.00  0.00            
ATOM    295  C   HYP    24      63.940  65.190  74.730  1.00  0.00            
ATOM    296  O   HYP    24      64.670  65.570  73.800  1.00  0.00            
ATOM    297  N   GLY    25      63.370  66.030  75.580  1.00  0.00            
ATOM    298  H   GLY    25      62.670  65.670  76.210  1.00  0.00            
ATOM    299  CA  GLY    25      63.530  67.450  75.480  1.00  0.00            
ATOM    300  HA1 GLY    25      62.870  67.970  76.170  1.00  0.00            
ATOM    301  HA2 GLY    25      63.340  67.780  74.460  1.00  0.00            
ATOM    302  C   GLY    25      65.020  67.810  75.740  1.00  0.00            
ATOM    303  O   GLY    25      65.750  67.150  76.540  1.00  0.00            
ATOM    304  N   PRO    26      65.410  69.000  75.210  1.00  0.00            
ATOM    305  CD  PRO    26      64.830  69.770  74.180  1.00  0.00            
ATOM    306  HD1 PRO    26      64.110  70.500  74.550  1.00  0.00            
ATOM    307  HD2 PRO    26      64.300  69.150  73.450  1.00  0.00            
ATOM    308  CG  PRO    26      65.980  70.500  73.480  1.00  0.00            
ATOM    309  HG1 PRO    26      65.540  71.400  73.060  1.00  0.00            
ATOM    310  HG2 PRO    26      66.440  69.960  72.660  1.00  0.00            
ATOM    311  CB  PRO    26      66.890  70.800  74.630  1.00  0.00            
ATOM    312  HB1 PRO    26      66.750  71.740  75.160  1.00  0.00            
ATOM    313  HB2 PRO    26      67.940  70.810  74.340  1.00  0.00            
ATOM    314  CA  PRO    26      66.700  69.600  75.560  1.00  0.00            
ATOM    315  HA  PRO    26      67.420  68.870  75.180  1.00  0.00            
ATOM    316  C   PRO    26      66.930  69.920  77.020  1.00  0.00            
ATOM    317  O   PRO    26      65.940  70.100  77.750  1.00  0.00            
ATOM    318  N   HYP    27      68.190  70.020  77.450  1.00  0.00            
ATOM    319  CD2 HYP    27      69.410  69.750  76.680  1.00  0.00            
ATOM    320 1HD2 HYP    27      69.690  70.580  76.030  1.00  0.00            
ATOM    321 2HD2 HYP    27      69.340  68.980  75.910  1.00  0.00            
ATOM    322  CG  HYP    27      70.580  69.560  77.620  1.00  0.00            
ATOM    323  HG  HYP    27      71.520  70.010  77.300  1.00  0.00            
ATOM    324  OD1 HYP    27      70.830  68.230  77.830  1.00  0.00            
ATOM    325  HD1 HYP    27      70.130  67.750  77.380  1.00  0.00            
ATOM    326  CB  HYP    27      70.130  70.290  78.900  1.00  0.00            
ATOM    327  HB1 HYP    27      70.610  71.260  78.790  1.00  0.00            
ATOM    328  HB2 HYP    27      70.430  69.670  79.750  1.00  0.00            
ATOM    329  CA  HYP    27      68.570  70.390  78.810  1.00  0.00            
ATOM    330  HA  HYP    27      68.090  69.710  79.510  1.00  0.00            
ATOM    331  C   HYP    27      68.180  71.760  79.170  1.00  0.00            
ATOM    332  O   HYP    27      68.350  72.690  78.360  1.00  0.00            
ATOM    333  N   GLY    28      67.690  71.940  80.400  1.00  0.00            
ATOM    334  H   GLY    28      67.580  71.110  80.970  1.00  0.00            
ATOM    335  CA  GLY    28      66.960  73.150  80.790  1.00  0.00            
ATOM    336  HA1 GLY    28      66.520  72.910  81.760  1.00  0.00            
ATOM    337  HA2 GLY    28      66.160  73.380  80.090  1.00  0.00            
ATOM    338  C   GLY    28      67.850  74.420  81.040  1.00  0.00            
ATOM    339  O   GLY    28      69.060  74.410  80.780  1.00  0.00            
ATOM    340  N   PRO    29      67.250  75.530  81.460  1.00  0.00            
ATOM    341  CD  PRO    29      65.810  75.830  81.530  1.00  0.00            
ATOM    342  HD1 PRO    29      65.450  75.600  82.540  1.00  0.00            
ATOM    343  HD2 PRO    29      65.250  75.220  80.820  1.00  0.00            
ATOM    344  CG  PRO    29      65.780  77.290  81.080  1.00  0.00            
ATOM    345  HG1 PRO    29      64.910  77.840  81.420  1.00  0.00            
ATOM    346  HG2 PRO    29      65.860  77.350  79.990  1.00  0.00            
ATOM    347  CB  PRO    29      67.020  77.860  81.750  1.00  0.00            
ATOM    348  HB1 PRO    29      66.830  77.980  82.820  1.00  0.00            
ATOM    349  HB2 PRO    29      67.350  78.830  81.360  1.00  0.00            
ATOM    350  CA  PRO    29      68.040  76.740  81.540  1.00  0.00            
ATOM    351  HA  PRO    29      68.540  76.870  80.580  1.00  0.00            
ATOM    352  C   PRO    29      69.100  76.670  82.700  1.00  0.00            
ATOM    353  O   PRO    29      68.870  76.060  83.780  1.00  0.00            
ATOM    354  N   HYP    30      70.200  77.450  82.630  1.00  0.00            
ATOM    355  CD2 HYP    30      70.600  78.230  81.490  1.00  0.00            
ATOM    356 1HD2 HYP    30      70.010  79.140  81.400  1.00  0.00            
ATOM    357 2HD2 HYP    30      70.390  77.690  80.570  1.00  0.00            
ATOM    358  CG  HYP    30      72.120  78.540  81.710  1.00  0.00            
ATOM    359  HG  HYP    30      72.470  79.490  81.310  1.00  0.00            
ATOM    360  OD1 HYP    30      72.990  77.490  81.330  1.00  0.00            
ATOM    361  HD1 HYP    30      73.910  77.620  81.580  1.00  0.00            
ATOM    362  CB  HYP    30      72.230  78.580  83.270  1.00  0.00            
ATOM    363  HB1 HYP    30      72.010  79.570  83.670  1.00  0.00            
ATOM    364  HB2 HYP    30      73.200  78.280  83.670  1.00  0.00            
ATOM    365  CA  HYP    30      71.140  77.530  83.660  1.00  0.00            
ATOM    366  HA  HYP    30      71.560  76.540  83.780  1.00  0.00            
ATOM    367  C   HYP    30      70.510  77.980  85.040  1.00  0.00            
ATOM    368  O   HYP    30      69.390  78.540  85.100  1.00  0.00            
ATOM    369  N   GLY    31      71.210  77.670  86.170  1.00  0.00            
ATOM    370  H   GLY    31      71.930  76.950  86.110  1.00  0.00            
ATOM    371  CA  GLY    31      70.810  78.060  87.520  1.00  0.00            
ATOM    372  HA1 GLY    31      71.260  77.440  88.300  1.00  0.00            
ATOM    373  HA2 GLY    31      69.730  77.950  87.680  1.00  0.00            
ATOM    374  C   GLY    31      70.930  79.560  87.770  1.00  0.00            
ATOM    375  O   GLY    31      71.770  80.260  87.180  1.00  0.00            
ATOM    376  N   NH2    32      70.310  80.170  88.740  1.00  0.00            
ATOM    377  H1  NH2    32      69.780  79.580  89.360  1.00  0.00            
ATOM    378  H2  NH2    32      70.500  81.130  89.010  1.00  0.00            
ATOM    379  CH3 ACE     1      38.100  35.590  22.580  1.00  0.00            
ATOM    380 1HH3 ACE     1      38.660  34.880  21.970  1.00  0.00            
ATOM    381 2HH3 ACE     1      37.030  35.570  22.420  1.00  0.00            
ATOM    382 3HH3 ACE     1      38.480  36.580  22.320  1.00  0.00            
ATOM    383  C   ACE     1      38.380  35.360  24.020  1.00  0.00            
ATOM    384  O   ACE     1      37.490  35.700  24.790  1.00  0.00            
ATOM    385  N   PRO     2      39.560  34.760  24.420  1.00  0.00            
ATOM    386  CD  PRO     2      40.530  34.160  23.560  1.00  0.00            
ATOM    387  HD1 PRO     2      40.890  34.860  22.800  1.00  0.00            
ATOM    388  HD2 PRO     2      40.130  33.260  23.090  1.00  0.00            
ATOM    389  CG  PRO     2      41.640  33.600  24.450  1.00  0.00            
ATOM    390  HG1 PRO     2      42.480  34.300  24.500  1.00  0.00            
ATOM    391  HG2 PRO     2      41.980  32.630  24.090  1.00  0.00            
ATOM    392  CB  PRO     2      41.060  33.580  25.820  1.00  0.00            
ATOM    393  HB1 PRO     2      41.730  33.780  26.650  1.00  0.00            
ATOM    394  HB2 PRO     2      40.620  32.590  25.940  1.00  0.00            
ATOM    395  CA  PRO     2      39.970  34.630  25.830  1.00  0.00            
ATOM    396  HA  PRO     2      39.140  34.210  26.400  1.00  0.00            
ATOM    397  C   PRO     2      40.470  36.040  26.290  1.00  0.00            
ATOM    398  O   PRO     2      40.900  36.830  25.430  1.00  0.00            
ATOM    399  N   HYP     3      40.470  36.320  27.640  1.00  0.00            
ATOM    400  CD2 HYP     3      39.980  35.490  28.740  1.00  0.00            
ATOM    401 1HD2 HYP     3      40.330  34.470  28.640  1.00  0.00            
ATOM    402 2HD2 HYP     3      38.890  35.510  28.790  1.00  0.00            
ATOM    403  CG  HYP     3      40.490  36.050  30.070  1.00  0.00            
ATOM    404  HG  HYP     3      41.420  35.570  30.390  1.00  0.00            
ATOM    405  OD1 HYP     3      39.600  35.970  31.130  1.00  0.00            
ATOM    406  HD1 HYP     3      39.500  35.060  31.410  1.00  0.00            
ATOM    407  CB  HYP     3      40.730  37.510  29.740  1.00  0.00            
ATOM    408  HB1 HYP     3      41.560  37.880  30.340  1.00  0.00            
ATOM    409  HB2 HYP     3      39.860  38.120  30.010  1.00  0.00            
ATOM    410  CA  HYP     3      40.930  37.590  28.190  1.00  0.00            
ATOM    411  HA  HYP     3      40.170  38.310  27.860  1.00  0.00            
ATOM    412  C   HYP     3      42.380  37.860  28.000  1.00  0.00            
ATOM    413  O   HYP     3      43.170  37.010  27.580  1.00  0.00            
ATOM    414  N   GLY     4      42.770  39.070  28.360  1.00  0.00            
ATOM    415  H   GLY     4      42.080  39.740  28.680  1.00  0.00            
ATOM    416  CA  GLY     4      44.200  39.460  28.280  1.00  0.00            
ATOM    417  HA1 GLY     4      44.190  40.480  27.900  1.00  0.00            
ATOM    418  HA2 GLY     4      44.620  38.830  27.490  1.00  0.00            
ATOM    419  C   GLY     4      44.940  39.290  29.640  1.00  0.00            
ATOM    420  O   GLY     4      44.330  38.860  30.610  1.00  0.00            
ATOM    421  N   PRO     5      46.230  39.590  29.640  1.00  0.00            
ATOM    422  CD  PRO     5      46.980  40.150  28.610  1.00  0.00            
ATOM    423  HD1 PRO     5      46.920  41.240  28.560  1.00  0.00            
ATOM    424  HD2 PRO     5      46.670  39.810  27.630  1.00  0.00            
ATOM    425  CG  PRO     5      48.450  39.740  28.940  1.00  0.00            
ATOM    426  HG1 PRO     5      49.070  40.410  28.350  1.00  0.00            
ATOM    427  HG2 PRO     5      48.700  38.700  28.720  1.00  0.00            
ATOM    428  CB  PRO     5      48.500  40.080  30.480  1.00  0.00            
ATOM    429  HB1 PRO     5      48.730  41.130  30.600  1.00  0.00            
ATOM    430  HB2 PRO     5      49.280  39.490  30.970  1.00  0.00            
ATOM    431  CA  PRO     5      47.030  39.620  30.890  1.00  0.00            
ATOM    432  HA  PRO     5      47.170  38.580  31.180  1.00  0.00            
ATOM    433  C   PRO     5      46.370  40.480  31.940  1.00  0.00            
ATOM    434  O   PRO     5      46.100  41.660  31.690  1.00  0.00            
ATOM    435  N   HYP     6      46.290  40.000  33.210  1.00  0.00            
ATOM    436  CD2 HYP     6      46.540  38.630  33.640  1.00  0.00            
ATOM    437 1HD2 HYP     6      47.600  38.640  33.900  1.00  0.00            
ATOM    438 2HD2 HYP     6      46.230  37.850  32.950  1.00  0.00            
ATOM    439  CG  HYP     6      45.740  38.520  34.940  1.00  0.00            
ATOM    440  HG  HYP     6      46.210  37.710  35.500  1.00  0.00            
ATOM    441  OD1 HYP     6      44.370  38.270  34.790  1.00  0.00            
ATOM    442  HD1 HYP     6      44.080  37.880  35.610  1.00  0.00            
ATOM    443  CB  HYP     6      46.060  39.890  35.570  1.00  0.00            
ATOM    444  HB1 HYP     6      47.090  39.940  35.950  1.00  0.00            
ATOM    445  HB2 HYP     6      45.410  40.160  36.400  1.00  0.00            
ATOM    446  CA  HYP     6      45.930  40.890  34.390  1.00  0.00            
ATOM    447  HA  HYP     6      44.920  41.270  34.230  1.00  0.00            
ATOM    448  C   HYP     6      46.830  42.090  34.530  1.00  0.00            
ATOM    449  O   HYP     6      48.040  41.900  34.370  1.00  0.00            
ATOM    450  N   GLY     7      46.210  43.250  34.760  1.00  0.00            
ATOM    451  H   GLY     7      45.250  43.120  35.070  1.00  0.00            
ATOM    452  CA  GLY     7      46.920  44.530  34.720  1.00  0.00            
ATOM    453  HA1 GLY     7      46.280  45.340  35.080  1.00  0.00            
ATOM    454  HA2 GLY     7      47.350  44.730  33.740  1.00  0.00            
ATOM    455  C   GLY     7      48.030  44.720  35.800  1.00  0.00            
ATOM    456  O   GLY     7      48.140  43.900  36.740  1.00  0.00            
ATOM    457  N   PRO     8      48.770  45.790  35.630  1.00  0.00            
ATOM    458  CD  PRO     8      48.970  46.640  34.420  1.00  0.00            
ATOM    459  HD1 PRO     8      48.050  47.110  34.070  1.00  0.00            
ATOM    460  HD2 PRO     8      49.430  46.080  33.610  1.00  0.00            
ATOM    461  CG  PRO     8      50.000  47.690  34.800  1.00  0.00            
ATOM    462  HG1 PRO     8      49.640  48.520  35.400  1.00  0.00            
ATOM    463  HG2 PRO     8      50.500  48.180  33.960  1.00  0.00            
ATOM    464  CB  PRO     8      50.880  46.790  35.730  1.00  0.00            
ATOM    465  HB1 PRO     8      51.480  47.380  36.430  1.00  0.00            
ATOM    466  HB2 PRO     8      51.520  46.060  35.230  1.00  0.00            
ATOM    467  CA  PRO     8      49.910  45.990  36.550  1.00  0.00            
ATOM    468  HA  PRO     8      50.380  45.030  36.740  1.00  0.00            
ATOM    469  C   PRO     8      49.540  46.630  37.850  1.00  0.00            
ATOM    470  O   PRO     8      48.600  47.370  38.000  1.00  0.00            
ATOM    471  N   HYP     9      50.310  46.370  38.920  1.00  0.00            
ATOM    472  CD2 HYP     9      51.510  45.490  38.970  1.00  0.00            
ATOM    473 1HD2 HYP     9      52.470  45.980  38.810  1.00  0.00            
ATOM    474 2HD2 HYP     9      51.330  44.590  38.380  1.00  0.00            
ATOM    475  CG  HYP     9      51.430  44.990  40.420  1.00  0.00            
ATOM    476  HG  HYP     9      52.370  44.610  40.840  1.00  0.00            
ATOM    477  OD1 HYP     9      50.480  44.000  40.510  1.00  0.00            
ATOM    478  HD1 HYP     9      50.510  43.770  41.440  1.00  0.00            
ATOM    479  CB  HYP     9      51.060  46.230  41.200  1.00  0.00            
ATOM    480  HB1 HYP     9      51.910  46.900  41.330  1.00  0.00            
ATOM    481  HB2 HYP     9      50.610  45.940  42.150  1.00  0.00            
ATOM    482  CA  HYP     9      50.000  46.780  40.270  1.00  0.00            
ATOM    483  HA  HYP     9      49.080  46.300  40.610  1.00  0.00            
ATOM    484  C   HYP     9      49.940  48.340  40.380  1.00  0.00            
ATOM    485  O   HYP     9      50.740  48.970  39.740  1.00  0.00            
ATOM    486  N   GLY    10      49.210  48.890  41.360  1.00  0.00            
ATOM    487  H   GLY    10      48.720  48.290  42.000  1.00  0.00            
ATOM    488  CA  GLY    10      49.100  50.350  41.610  1.00  0.00            
ATOM    489  HA1 GLY    10      48.290  50.480  42.330  1.00  0.00            
ATOM    490  HA2 GLY    10      48.790  50.870  40.710  1.00  0.00            
ATOM    491  C   GLY    10      50.400  50.970  42.190  1.00  0.00            
ATOM    492  O   GLY    10      51.150  50.330  42.960  1.00  0.00            
ATOM    493  N   ILE    11      50.540  52.330  41.970  1.00  0.00            
ATOM    494  H   ILE    11      49.770  52.830  41.540  1.00  0.00            
ATOM    495  CA  ILE    11      51.600  53.040  42.640  1.00  0.00            
ATOM    496  HA  ILE    11      52.510  52.490  42.420  1.00  0.00            
ATOM    497  CB  ILE    11      51.790  54.460  42.130  1.00  0.00            
ATOM    498  HB  ILE    11      50.840  54.990  42.170  1.00  0.00            
ATOM    499  CG2 ILE    11      52.700  55.190  43.080  1.00  0.00            
ATOM    500 1HG2 ILE    11      52.250  55.260  44.070  1.00  0.00            
ATOM    501 2HG2 ILE    11      53.630  54.650  43.250  1.00  0.00            
ATOM    502 3HG2 ILE    11      52.880  56.220  42.760  1.00  0.00            
ATOM    503  CG1 ILE    11      52.350  54.500  40.640  1.00  0.00            
ATOM    504 1HG1 ILE    11      52.710  55.470  40.310  1.00  0.00            
ATOM    505 2HG1 ILE    11      51.470  54.300  40.030  1.00  0.00            
ATOM    506  CD  ILE    11      53.470  53.460  40.290  1.00  0.00            
ATOM    507  HD1 ILE    11      54.380  53.760  40.820  1.00  0.00            
ATOM    508  HD2 ILE    11      53.190  52.420  40.450  1.00  0.00            
ATOM    509  HD3 ILE    11      53.810  53.570  39.260  1.00  0.00            
ATOM    510  C   ILE    11      51.390  52.920  44.170  1.00  0.00            
ATOM    511  O   ILE    11      50.300  53.140  44.700  1.00  0.00            
ATOM    512  N   THR    12      52.420  52.730  44.970  1.00  0.00            
ATOM    513  H   THR    12      53.350  52.630  44.610  1.00  0.00            
ATOM    514  CA  THR    12      52.430  52.840  46.450  1.00  0.00            
ATOM    515  HA  THR    12      51.690  52.110  46.790  1.00  0.00            
ATOM    516  CB  THR    12      53.790  52.320  47.070  1.00  0.00            
ATOM    517  HB  THR    12      54.560  53.060  46.840  1.00  0.00            
ATOM    518  CG2 THR    12      53.820  52.070  48.540  1.00  0.00            
ATOM    519 1HG2 THR    12      53.370  52.840  49.160  1.00  0.00            
ATOM    520 2HG2 THR    12      53.330  51.100  48.640  1.00  0.00            
ATOM    521 3HG2 THR    12      54.850  51.900  48.840  1.00  0.00            
ATOM    522  OG1 THR    12      54.280  51.130  46.470  1.00  0.00            
ATOM    523  HG1 THR    12      53.630  50.860  45.820  1.00  0.00            
ATOM    524  C   THR    12      52.080  54.220  47.060  1.00  0.00            
ATOM    525  O   THR    12      52.690  55.180  46.570  1.00  0.00            
ATOM    526  N   GLY    13      51.260  54.310  48.070  1.00  0.00            
ATOM    527  H   GLY    13      50.930  53.540  48.640  1.00  0.00            
ATOM    528  CA  GLY    13      50.930  55.590  48.710  1.00  0.00            
ATOM    529  HA1 GLY    13      50.270  55.360  49.550  1.00  0.00            
ATOM    530  HA2 GLY    13      50.460  56.290  48.020  1.00  0.00            
ATOM    531  C   GLY    13      52.090  56.350  49.410  1.00  0.00            
ATOM    532  O   GLY    13      53.090  55.740  49.730  1.00  0.00            
ATOM    533  N   ALA    14      51.800  57.590  49.740  1.00  0.00            
ATOM    534  H   ALA    14      50.900  58.000  49.540  1.00  0.00            
ATOM    535  CA  ALA    14      52.790  58.490  50.320  1.00  0.00            
ATOM    536  HA  ALA    14      53.680  58.310  49.710  1.00  0.00            
ATOM    537  CB  ALA    14      52.310  59.940  50.100  1.00  0.00            
ATOM    538  HB1 ALA    14      52.900  60.630  50.690  1.00  0.00            
ATOM    539  HB2 ALA    14      52.360  60.160  49.030  1.00  0.00            
ATOM    540  HB3 ALA    14      51.270  60.040  50.430  1.00  0.00            
ATOM    541  C   ALA    14      53.040  58.320  51.830  1.00  0.00            
ATOM    542  O   ALA    14      52.340  57.700  52.590  1.00  0.00            
ATOM    543  N   ARG    15      54.040  59.010  52.360  1.00  0.00            
ATOM    544  H   ARG    15      54.580  59.580  51.730  1.00  0.00            
ATOM    545  CA  ARG    15      54.450  58.790  53.690  1.00  0.00            
ATOM    546  HA  ARG    15      54.580  57.720  53.850  1.00  0.00            
ATOM    547  CB  ARG    15      55.870  59.420  53.790  1.00  0.00            
ATOM    548  HB1 ARG    15      55.790  60.480  53.540  1.00  0.00            
ATOM    549  HB2 ARG    15      56.540  58.990  53.050  1.00  0.00            
ATOM    550  CG  ARG    15      56.610  59.310  55.170  1.00  0.00            
ATOM    551  HG1 ARG    15      56.270  58.330  55.520  1.00  0.00            
ATOM    552  HG2 ARG    15      56.200  60.090  55.800  1.00  0.00            
ATOM    553  CD  ARG    15      58.140  59.320  55.300  1.00  0.00            
ATOM    554  HD1 ARG    15      58.560  58.610  54.590  1.00  0.00            
ATOM    555  HD2 ARG    15      58.450  59.070  56.310  1.00  0.00            
ATOM    556  NE  ARG    15      58.570  60.740  55.080  1.00  0.00            
ATOM    557  HE  ARG    15      57.800  61.360  54.870  1.00  0.00            
ATOM    558  CZ  ARG    15      59.790  61.240  55.200  1.00  0.00            
ATOM    559  NH1 ARG    15      60.000  62.530  55.270  1.00  0.00            
ATOM    560 1HH1 ARG    15      59.260  63.140  54.940  1.00  0.00            
ATOM    561 2HH1 ARG    15      60.930  62.890  55.130  1.00  0.00            
ATOM    562  NH2 ARG    15      60.810  60.510  55.350  1.00  0.00            
ATOM    563 1HH2 ARG    15      60.710  59.510  55.310  1.00  0.00            
ATOM    564 2HH2 ARG    15      61.650  61.000  55.650  1.00  0.00            
ATOM    565  C   ARG    15      53.460  59.360  54.710  1.00  0.00            
ATOM    566  O   ARG    15      52.780  60.350  54.420  1.00  0.00            
ATOM    567  N   GLY    16      53.480  58.790  55.920  1.00  0.00            
ATOM    568  H   GLY    16      53.950  57.900  55.930  1.00  0.00            
ATOM    569  CA  GLY    16      52.680  59.260  57.020  1.00  0.00            
ATOM    570  HA1 GLY    16      52.780  58.580  57.870  1.00  0.00            
ATOM    571  HA2 GLY    16      51.640  59.200  56.710  1.00  0.00            
ATOM    572  C   GLY    16      53.030  60.610  57.480  1.00  0.00            
ATOM    573  O   GLY    16      54.080  61.110  57.180  1.00  0.00            
ATOM    574  N   LEU    17      52.050  61.160  58.190  1.00  0.00            
ATOM    575  H   LEU    17      51.260  60.560  58.350  1.00  0.00            
ATOM    576  CA  LEU    17      52.160  62.450  58.840  1.00  0.00            
ATOM    577  HA  LEU    17      52.480  63.270  58.200  1.00  0.00            
ATOM    578  CB  LEU    17      50.770  62.880  59.410  1.00  0.00            
ATOM    579  HB1 LEU    17      50.820  63.900  59.800  1.00  0.00            
ATOM    580  HB2 LEU    17      50.570  62.220  60.240  1.00  0.00            
ATOM    581  CG  LEU    17      49.610  62.850  58.380  1.00  0.00            
ATOM    582  HG  LEU    17      49.490  61.810  58.080  1.00  0.00            
ATOM    583  CD1 LEU    17      48.270  63.430  58.930  1.00  0.00            
ATOM    584 1HD1 LEU    17      48.180  62.920  59.890  1.00  0.00            
ATOM    585 2HD1 LEU    17      48.410  64.490  59.120  1.00  0.00            
ATOM    586 3HD1 LEU    17      47.410  63.150  58.310  1.00  0.00            
ATOM    587  CD2 LEU    17      49.930  63.600  57.020  1.00  0.00            
ATOM    588 1HD2 LEU    17      50.820  63.090  56.640  1.00  0.00            
ATOM    589 2HD2 LEU    17      49.110  63.500  56.320  1.00  0.00            
ATOM    590 3HD2 LEU    17      50.140  64.670  57.090  1.00  0.00            
ATOM    591  C   LEU    17      53.210  62.410  59.970  1.00  0.00            
ATOM    592  O   LEU    17      53.460  61.390  60.550  1.00  0.00            
ATOM    593  N   ALA    18      53.850  63.500  60.290  1.00  0.00            
ATOM    594  H   ALA    18      53.560  64.250  59.680  1.00  0.00            
ATOM    595  CA  ALA    18      54.790  63.760  61.400  1.00  0.00            
ATOM    596  HA  ALA    18      55.640  63.100  61.220  1.00  0.00            
ATOM    597  CB  ALA    18      55.260  65.260  61.470  1.00  0.00            
ATOM    598  HB1 ALA    18      55.820  65.430  60.560  1.00  0.00            
ATOM    599  HB2 ALA    18      54.460  66.000  61.560  1.00  0.00            
ATOM    600  HB3 ALA    18      55.930  65.400  62.320  1.00  0.00            
ATOM    601  C   ALA    18      54.150  63.290  62.700  1.00  0.00            
ATOM    602  O   ALA    18      52.990  63.620  63.050  1.00  0.00            
ATOM    603  N   GLY    19      54.930  62.540  63.410  1.00  0.00            
ATOM    604  H   GLY    19      55.820  62.210  63.080  1.00  0.00            
ATOM    605  CA  GLY    19      54.660  62.110  64.770  1.00  0.00            
ATOM    606  HA1 GLY    19      55.370  61.330  65.010  1.00  0.00            
ATOM    607  HA2 GLY    19      53.680  61.620  64.740  1.00  0.00            
ATOM    608  C   GLY    19      54.740  63.270  65.830  1.00  0.00            
ATOM    609  O   GLY    19      55.280  64.300  65.550  1.00  0.00            
ATOM    610  N   PRO    20      54.250  63.030  67.100  1.00  0.00            
ATOM    611  CD  PRO    20      53.550  61.850  67.430  1.00  0.00            
ATOM    612  HD1 PRO    20      54.110  60.950  67.170  1.00  0.00            
ATOM    613  HD2 PRO    20      52.600  61.740  66.910  1.00  0.00            
ATOM    614  CG  PRO    20      53.300  61.850  68.870  1.00  0.00            
ATOM    615  HG1 PRO    20      54.180  61.540  69.440  1.00  0.00            
ATOM    616  HG2 PRO    20      52.460  61.210  69.140  1.00  0.00            
ATOM    617  CB  PRO    20      53.180  63.360  69.210  1.00  0.00            
ATOM    618  HB1 PRO    20      53.310  63.600  70.260  1.00  0.00            
ATOM    619  HB2 PRO    20      52.160  63.660  68.980  1.00  0.00            
ATOM    620  CA  PRO    20      54.110  64.000  68.190  1.00  0.00            
ATOM    621  HA  PRO    20      53.710  64.900  67.720  1.00  0.00            
ATOM    622  C   PRO    20      55.420  64.220  68.860  1.00  0.00            
ATOM    623  O   PRO    20      56.410  63.440  68.670  1.00  0.00            
ATOM    624  N   HYP    21      55.590  65.300  69.720  1.00  0.00            
ATOM    625  CD2 HYP    21      54.710  66.380  69.930  1.00  0.00            
ATOM    626 1HD2 HYP    21      53.920  66.080  70.620  1.00  0.00            
ATOM    627 2HD2 HYP    21      54.120  66.710  69.070  1.00  0.00            
ATOM    628  CG  HYP    21      55.510  67.550  70.460  1.00  0.00            
ATOM    629  HG  HYP    21      54.840  68.250  70.960  1.00  0.00            
ATOM    630  OD1 HYP    21      56.130  68.100  69.310  1.00  0.00            
ATOM    631  HD1 HYP    21      55.600  68.760  68.850  1.00  0.00            
ATOM    632  CB  HYP    21      56.580  66.840  71.310  1.00  0.00            
ATOM    633  HB1 HYP    21      56.190  66.610  72.300  1.00  0.00            
ATOM    634  HB2 HYP    21      57.490  67.450  71.300  1.00  0.00            
ATOM    635  CA  HYP    21      56.830  65.560  70.510  1.00  0.00            
ATOM    636  HA  HYP    21      57.660  65.690  69.820  1.00  0.00            
ATOM    637  C   HYP    21      57.190  64.500  71.540  1.00  0.00            
ATOM    638  O   HYP    21      56.320  63.630  71.860  1.00  0.00            
ATOM    639  N   GLY    22      58.470  64.510  72.020  1.00  0.00            
ATOM    640  H   GLY    22      59.160  65.170  71.690  1.00  0.00            
ATOM    641  CA  GLY    22      58.940  63.410  72.930  1.00  0.00            
ATOM    642  HA1 GLY    22      60.010  63.310  72.740  1.00  0.00            
ATOM    643  HA2 GLY    22      58.440  62.440  72.920  1.00  0.00            
ATOM    644  C   GLY    22      58.810  63.750  74.420  1.00  0.00            
ATOM    645  O   GLY    22      58.100  64.650  74.770  1.00  0.00            
ATOM    646  N   PRO    23      59.490  63.010  75.310  1.00  0.00            
ATOM    647  CD  PRO    23      60.050  61.690  75.000  1.00  0.00            
ATOM    648  HD1 PRO    23      61.100  61.720  74.710  1.00  0.00            
ATOM    649  HD2 PRO    23      59.480  61.200  74.200  1.00  0.00            
ATOM    650  CG  PRO    23      59.930  60.930  76.300  1.00  0.00            
ATOM    651  HG1 PRO    23      60.610  60.080  76.330  1.00  0.00            
ATOM    652  HG2 PRO    23      58.900  60.580  76.340  1.00  0.00            
ATOM    653  CB  PRO    23      60.230  61.960  77.310  1.00  0.00            
ATOM    654  HB1 PRO    23      61.270  62.280  77.380  1.00  0.00            
ATOM    655  HB2 PRO    23      59.940  61.630  78.300  1.00  0.00            
ATOM    656  CA  PRO    23      59.440  63.200  76.790  1.00  0.00            
ATOM    657  HA  PRO    23      58.400  63.190  77.120  1.00  0.00            
ATOM    658  C   PRO    23      60.070  64.560  77.210  1.00  0.00            
ATOM    659  O   PRO    23      60.940  65.100  76.520  1.00  0.00            
ATOM    660  N   HYP    24      59.820  65.100  78.380  1.00  0.00            
ATOM    661  CD2 HYP    24      58.650  64.760  79.170  1.00  0.00            
ATOM    662 1HD2 HYP    24      58.990  64.030  79.910  1.00  0.00            
ATOM    663 2HD2 HYP    24      57.770  64.420  78.630  1.00  0.00            
ATOM    664  CG  HYP    24      58.250  65.970  79.960  1.00  0.00            
ATOM    665  HG  HYP    24      57.640  65.650  80.800  1.00  0.00            
ATOM    666  OD1 HYP    24      57.710  66.950  79.070  1.00  0.00            
ATOM    667  HD1 HYP    24      56.950  66.660  78.560  1.00  0.00            
ATOM    668  CB  HYP    24      59.640  66.450  80.300  1.00  0.00            
ATOM    669  HB1 HYP    24      60.190  65.820  81.010  1.00  0.00            
ATOM    670  HB2 HYP    24      59.670  67.440  80.750  1.00  0.00            
ATOM    671  CA  HYP    24      60.460  66.330  79.000  1.00  0.00            
ATOM    672  HA  HYP    24      60.280  67.140  78.300  1.00  0.00            
ATOM    673  C   HYP    24      62.020  66.190  79.260  1.00  0.00            
ATOM    674  O   HYP    24      62.600  65.100  79.490  1.00  0.00            
ATOM    675  N   GLY    25      62.730  67.300  79.190  1.00  0.00            
ATOM    676  H   GLY    25      62.130  68.080  78.960  1.00  0.00            
ATOM    677  CA  GLY    25      64.160  67.320  79.300  1.00  0.00            
ATOM    678  HA1 GLY    25      64.540  68.280  78.980  1.00  0.00            
ATOM    679  HA2 GLY    25      64.590  66.540  78.670  1.00  0.00            
ATOM    680  C   GLY    25      64.690  67.200  80.720  1.00  0.00            
ATOM    681  O   GLY    25      63.870  67.380  81.650  1.00  0.00            
ATOM    682  N   PRO    26      66.020  67.090  80.940  1.00  0.00            
ATOM    683  CD  PRO    26      66.950  66.810  79.830  1.00  0.00            
ATOM    684  HD1 PRO    26      66.990  67.720  79.240  1.00  0.00            
ATOM    685  HD2 PRO    26      66.530  65.950  79.300  1.00  0.00            
ATOM    686  CG  PRO    26      68.320  66.460  80.430  1.00  0.00            
ATOM    687  HG1 PRO    26      68.960  67.330  80.290  1.00  0.00            
ATOM    688  HG2 PRO    26      68.630  65.500  80.010  1.00  0.00            
ATOM    689  CB  PRO    26      67.970  66.260  81.960  1.00  0.00            
ATOM    690  HB1 PRO    26      68.720  66.540  82.690  1.00  0.00            
ATOM    691  HB2 PRO    26      67.760  65.220  82.200  1.00  0.00            
ATOM    692  CA  PRO    26      66.700  67.060  82.240  1.00  0.00            
ATOM    693  HA  PRO    26      66.050  66.650  83.010  1.00  0.00            
ATOM    694  C   PRO    26      67.080  68.490  82.720  1.00  0.00            
ATOM    695  O   PRO    26      66.960  69.440  81.980  1.00  0.00            
ATOM    696  N   HYP    27      67.350  68.680  84.020  1.00  0.00            
ATOM    697  CD2 HYP    27      67.320  67.790  85.150  1.00  0.00            
ATOM    698 1HD2 HYP    27      68.330  67.380  85.190  1.00  0.00            
ATOM    699 2HD2 HYP    27      66.550  67.010  85.100  1.00  0.00            
ATOM    700  CG  HYP    27      67.110  68.610  86.440  1.00  0.00            
ATOM    701  HG  HYP    27      67.530  68.020  87.260  1.00  0.00            
ATOM    702  OD1 HYP    27      65.820  69.120  86.630  1.00  0.00            
ATOM    703  HD1 HYP    27      65.870  69.940  87.130  1.00  0.00            
ATOM    704  CB  HYP    27      67.930  69.860  86.060  1.00  0.00            
ATOM    705  HB1 HYP    27      68.960  69.550  86.280  1.00  0.00            
ATOM    706  HB2 HYP    27      67.620  70.700  86.690  1.00  0.00            
ATOM    707  CA  HYP    27      67.700  70.020  84.560  1.00  0.00            
ATOM    708  HA  HYP    27      66.750  70.560  84.470  1.00  0.00            
ATOM    709  C   HYP    27      68.810  70.820  83.850  1.00  0.00            
ATOM    710  O   HYP    27      69.660  70.150  83.240  1.00  0.00            
ATOM    711  N   GLY    28      68.880  72.090  84.070  1.00  0.00            
ATOM    712  H   GLY    28      68.110  72.620  84.450  1.00  0.00            
ATOM    713  CA  GLY    28      70.010  72.950  83.640  1.00  0.00            
ATOM    714  HA1 GLY    28      69.780  74.010  83.610  1.00  0.00            
ATOM    715  HA2 GLY    28      70.280  72.610  82.640  1.00  0.00            
ATOM    716  C   GLY    28      71.290  72.700  84.410  1.00  0.00            
ATOM    717  O   GLY    28      71.340  71.940  85.350  1.00  0.00            
ATOM    718  N   PRO    29      72.410  73.160  83.890  1.00  0.00            
ATOM    719  CD  PRO    29      72.480  73.990  82.680  1.00  0.00            
ATOM    720  HD1 PRO    29      71.620  74.660  82.740  1.00  0.00            
ATOM    721  HD2 PRO    29      72.610  73.420  81.760  1.00  0.00            
ATOM    722  CG  PRO    29      73.780  74.760  82.790  1.00  0.00            
ATOM    723  HG1 PRO    29      73.740  75.720  83.300  1.00  0.00            
ATOM    724  HG2 PRO    29      74.310  74.910  81.850  1.00  0.00            
ATOM    725  CB  PRO    29      74.710  73.830  83.670  1.00  0.00            
ATOM    726  HB1 PRO    29      75.400  74.540  84.140  1.00  0.00            
ATOM    727  HB2 PRO    29      75.120  72.990  83.110  1.00  0.00            
ATOM    728  CA  PRO    29      73.700  73.220  84.680  1.00  0.00            
ATOM    729  HA  PRO    29      74.080  72.260  85.030  1.00  0.00            
ATOM    730  C   PRO    29      73.560  74.160  85.900  1.00  0.00            
ATOM    731  O   PRO    29      72.720  75.070  85.870  1.00  0.00            
ATOM    732  N   HYP    30      74.370  74.020  86.960  1.00  0.00            
ATOM    733  CD2 HYP    30      75.250  72.870  87.160  1.00  0.00            
ATOM    734 1HD2 HYP    30      75.940  72.820  86.320  1.00  0.00            
ATOM    735 2HD2 HYP    30      74.650  72.000  87.420  1.00  0.00            
ATOM    736  CG  HYP    30      76.120  73.380  88.290  1.00  0.00            
ATOM    737  HG  HYP    30      76.860  74.080  87.900  1.00  0.00            
ATOM    738  OD1 HYP    30      76.620  72.300  88.970  1.00  0.00            
ATOM    739  HD1 HYP    30      77.220  71.930  88.320  1.00  0.00            
ATOM    740  CB  HYP    30      75.090  74.180  89.090  1.00  0.00            
ATOM    741  HB1 HYP    30      75.620  74.840  89.770  1.00  0.00            
ATOM    742  HB2 HYP    30      74.370  73.570  89.650  1.00  0.00            
ATOM    743  CA  HYP    30      74.340  75.000  88.040  1.00  0.00            
ATOM    744  HA  HYP    30      73.290  75.070  88.310  1.00  0.00            
ATOM    745  C   HYP    30      74.960  76.350  87.780  1.00  0.00            
ATOM    746  O   HYP    30      75.990  76.470  87.130  1.00  0.00            
ATOM    747  N   GLY    31      74.450  77.460  88.320  1.00  0.00            
ATOM    748  H   GLY    31      73.670  77.270  88.940  1.00  0.00            
ATOM    749  CA  GLY    31      74.920  78.860  88.150  1.00  0.00            
ATOM    750  HA1 GLY    31      74.760  79.010  87.080  1.00  0.00            
ATOM    751  HA2 GLY    31      75.980  79.050  88.300  1.00  0.00            
ATOM    752  C   GLY    31      74.120  79.840  89.070  1.00  0.00            
ATOM    753  O   GLY    31      73.290  79.500  89.910  1.00  0.00            
ATOM    754  N   NH2    32      74.300  81.160  88.840  1.00  0.00            
ATOM    755  H1  NH2    32      75.110  81.510  88.340  1.00  0.00            
ATOM    756  H2  NH2    32      73.690  81.760  89.380  1.00  0.00            
ATOM    757  CH3 ACE     1      38.570  39.750  23.120  1.00  0.00            
ATOM    758 1HH3 ACE     1      37.540  39.790  22.770  1.00  0.00            
ATOM    759 2HH3 ACE     1      39.030  40.060  22.180  1.00  0.00            
ATOM    760 3HH3 ACE     1      38.760  38.730  23.430  1.00  0.00            
ATOM    761  C   ACE     1      38.550  40.620  24.260  1.00  0.00            
ATOM    762  O   ACE     1      38.760  41.820  24.060  1.00  0.00            
ATOM    763  N   PRO     2      38.020  40.180  25.470  1.00  0.00            
ATOM    764  CD  PRO     2      37.650  38.790  25.780  1.00  0.00            
ATOM    765  HD1 PRO     2      38.540  38.200  26.000  1.00  0.00            
ATOM    766  HD2 PRO     2      37.100  38.390  24.940  1.00  0.00            
ATOM    767  CG  PRO     2      36.810  38.830  27.110  1.00  0.00            
ATOM    768  HG1 PRO     2      36.920  37.980  27.770  1.00  0.00            
ATOM    769  HG2 PRO     2      35.770  39.110  26.920  1.00  0.00            
ATOM    770  CB  PRO     2      37.410  39.970  27.830  1.00  0.00            
ATOM    771  HB1 PRO     2      38.230  39.540  28.410  1.00  0.00            
ATOM    772  HB2 PRO     2      36.690  40.600  28.370  1.00  0.00            
ATOM    773  CA  PRO     2      37.930  41.000  26.690  1.00  0.00            
ATOM    774  HA  PRO     2      37.230  41.810  26.490  1.00  0.00            
ATOM    775  C   PRO     2      39.190  41.620  27.150  1.00  0.00            
ATOM    776  O   PRO     2      40.220  40.960  27.140  1.00  0.00            
ATOM    777  N   HYP     3      39.130  42.810  27.770  1.00  0.00            
ATOM    778  CD2 HYP     3      38.000  43.660  27.880  1.00  0.00            
ATOM    779 1HD2 HYP     3      37.040  43.170  28.050  1.00  0.00            
ATOM    780 2HD2 HYP     3      38.080  44.330  27.030  1.00  0.00            
ATOM    781  CG  HYP     3      38.120  44.530  29.120  1.00  0.00            
ATOM    782  HG  HYP     3      37.930  44.040  30.080  1.00  0.00            
ATOM    783  OD1 HYP     3      37.360  45.770  29.150  1.00  0.00            
ATOM    784  HD1 HYP     3      37.230  45.970  30.080  1.00  0.00            
ATOM    785  CB  HYP     3      39.630  44.780  28.990  1.00  0.00            
ATOM    786  HB1 HYP     3      40.070  45.100  29.930  1.00  0.00            
ATOM    787  HB2 HYP     3      39.850  45.470  28.180  1.00  0.00            
ATOM    788  CA  HYP     3      40.190  43.380  28.630  1.00  0.00            
ATOM    789  HA  HYP     3      41.140  43.330  28.090  1.00  0.00            
ATOM    790  C   HYP     3      40.380  42.530  29.880  1.00  0.00            
ATOM    791  O   HYP     3      39.450  42.000  30.460  1.00  0.00            
ATOM    792  N   GLY     4      41.680  42.360  30.170  1.00  0.00            
ATOM    793  H   GLY     4      42.400  42.810  29.630  1.00  0.00            
ATOM    794  CA  GLY     4      42.100  41.790  31.440  1.00  0.00            
ATOM    795  HA1 GLY     4      43.170  41.770  31.650  1.00  0.00            
ATOM    796  HA2 GLY     4      41.730  40.770  31.350  1.00  0.00            
ATOM    797  C   GLY     4      41.450  42.400  32.650  1.00  0.00            
ATOM    798  O   GLY     4      40.910  43.500  32.550  1.00  0.00            
ATOM    799  N   PRO     5      41.290  41.620  33.770  1.00  0.00            
ATOM    800  CD  PRO     5      41.650  40.200  33.950  1.00  0.00            
ATOM    801  HD1 PRO     5      42.610  39.930  33.490  1.00  0.00            
ATOM    802  HD2 PRO     5      40.960  39.440  33.600  1.00  0.00            
ATOM    803  CG  PRO     5      41.780  40.020  35.490  1.00  0.00            
ATOM    804  HG1 PRO     5      42.770  40.340  35.820  1.00  0.00            
ATOM    805  HG2 PRO     5      41.700  38.940  35.640  1.00  0.00            
ATOM    806  CB  PRO     5      40.660  40.930  35.960  1.00  0.00            
ATOM    807  HB1 PRO     5      40.710  41.150  37.020  1.00  0.00            
ATOM    808  HB2 PRO     5      39.730  40.440  35.660  1.00  0.00            
ATOM    809  CA  PRO     5      40.910  42.160  35.040  1.00  0.00            
ATOM    810  HA  PRO     5      39.980  42.730  35.000  1.00  0.00            
ATOM    811  C   PRO     5      42.000  43.120  35.500  1.00  0.00            
ATOM    812  O   PRO     5      43.140  42.940  35.040  1.00  0.00            
ATOM    813  N   HYP     6      41.650  44.140  36.310  1.00  0.00            
ATOM    814  CD2 HYP     6      40.370  44.430  37.010  1.00  0.00            
ATOM    815 1HD2 HYP     6      40.390  43.820  37.920  1.00  0.00            
ATOM    816 2HD2 HYP     6      39.590  44.190  36.290  1.00  0.00            
ATOM    817  CG  HYP     6      40.360  45.920  37.410  1.00  0.00            
ATOM    818  HG  HYP     6      39.780  46.190  38.290  1.00  0.00            
ATOM    819  OD1 HYP     6      39.830  46.630  36.210  1.00  0.00            
ATOM    820  HD1 HYP     6      38.880  46.590  36.050  1.00  0.00            
ATOM    821  CB  HYP     6      41.810  46.150  37.520  1.00  0.00            
ATOM    822  HB1 HYP     6      42.090  45.900  38.540  1.00  0.00            
ATOM    823  HB2 HYP     6      42.040  47.200  37.350  1.00  0.00            
ATOM    824  CA  HYP     6      42.610  45.170  36.680  1.00  0.00            
ATOM    825  HA  HYP     6      42.860  45.710  35.770  1.00  0.00            
ATOM    826  C   HYP     6      43.850  44.560  37.430  1.00  0.00            
ATOM    827  O   HYP     6      43.830  43.380  37.830  1.00  0.00            
ATOM    828  N   GLY     7      44.880  45.360  37.690  1.00  0.00            
ATOM    829  H   GLY     7      44.880  46.290  37.320  1.00  0.00            
ATOM    830  CA  GLY     7      45.910  45.000  38.620  1.00  0.00            
ATOM    831  HA1 GLY     7      46.790  45.610  38.400  1.00  0.00            
ATOM    832  HA2 GLY     7      46.280  43.980  38.610  1.00  0.00            
ATOM    833  C   GLY     7      45.550  45.320  40.090  1.00  0.00            
ATOM    834  O   GLY     7      44.570  45.950  40.340  1.00  0.00            
ATOM    835  N   PRO     8      46.260  44.840  41.120  1.00  0.00            
ATOM    836  CD  PRO     8      47.310  43.820  41.000  1.00  0.00            
ATOM    837  HD1 PRO     8      48.150  44.240  40.460  1.00  0.00            
ATOM    838  HD2 PRO     8      46.830  42.890  40.690  1.00  0.00            
ATOM    839  CG  PRO     8      47.850  43.650  42.380  1.00  0.00            
ATOM    840  HG1 PRO     8      48.650  44.350  42.600  1.00  0.00            
ATOM    841  HG2 PRO     8      48.160  42.620  42.580  1.00  0.00            
ATOM    842  CB  PRO     8      46.590  43.890  43.230  1.00  0.00            
ATOM    843  HB1 PRO     8      46.930  44.260  44.200  1.00  0.00            
ATOM    844  HB2 PRO     8      45.990  43.000  43.360  1.00  0.00            
ATOM    845  CA  PRO     8      45.840  45.000  42.500  1.00  0.00            
ATOM    846  HA  PRO     8      44.790  44.740  42.560  1.00  0.00            
ATOM    847  C   PRO     8      46.110  46.360  43.030  1.00  0.00            
ATOM    848  O   PRO     8      47.010  47.020  42.490  1.00  0.00            
ATOM    849  N   HYP     9      45.320  46.960  43.960  1.00  0.00            
ATOM    850  CD2 HYP     9      44.080  46.570  44.480  1.00  0.00            
ATOM    851 1HD2 HYP     9      44.390  45.820  45.210  1.00  0.00            
ATOM    852 2HD2 HYP     9      43.410  46.100  43.750  1.00  0.00            
ATOM    853  CG  HYP     9      43.380  47.810  45.070  1.00  0.00            
ATOM    854  HG  HYP     9      42.770  47.540  45.920  1.00  0.00            
ATOM    855  OD1 HYP     9      42.640  48.580  44.160  1.00  0.00            
ATOM    856  HD1 HYP     9      42.830  48.370  43.240  1.00  0.00            
ATOM    857  CB  HYP     9      44.610  48.750  45.430  1.00  0.00            
ATOM    858  HB1 HYP     9      44.990  48.540  46.430  1.00  0.00            
ATOM    859  HB2 HYP     9      44.400  49.810  45.320  1.00  0.00            
ATOM    860  CA  HYP     9      45.650  48.330  44.400  1.00  0.00            
ATOM    861  HA  HYP     9      45.540  48.900  43.470  1.00  0.00            
ATOM    862  C   HYP     9      47.100  48.440  44.960  1.00  0.00            
ATOM    863  O   HYP     9      47.690  47.480  45.460  1.00  0.00            
ATOM    864  N   GLY    10      47.650  49.640  44.870  1.00  0.00            
ATOM    865  H   GLY    10      47.150  50.310  44.290  1.00  0.00            
ATOM    866  CA  GLY    10      49.030  49.810  45.340  1.00  0.00            
ATOM    867  HA1 GLY    10      49.370  50.770  44.950  1.00  0.00            
ATOM    868  HA2 GLY    10      49.610  49.020  44.860  1.00  0.00            
ATOM    869  C   GLY    10      49.200  49.780  46.820  1.00  0.00            
ATOM    870  O   GLY    10      48.220  49.930  47.520  1.00  0.00            
ATOM    871  N   ILE    11      50.320  49.380  47.310  1.00  0.00            
ATOM    872  H   ILE    11      51.070  49.120  46.680  1.00  0.00            
ATOM    873  CA  ILE    11      50.630  49.280  48.750  1.00  0.00            
ATOM    874  HA  ILE    11      49.830  48.670  49.160  1.00  0.00            
ATOM    875  CB  ILE    11      51.960  48.470  48.820  1.00  0.00            
ATOM    876  HB  ILE    11      52.740  49.050  48.330  1.00  0.00            
ATOM    877  CG2 ILE    11      52.520  48.190  50.260  1.00  0.00            
ATOM    878 1HG2 ILE    11      52.570  49.110  50.830  1.00  0.00            
ATOM    879 2HG2 ILE    11      51.770  47.560  50.750  1.00  0.00            
ATOM    880 3HG2 ILE    11      53.520  47.750  50.260  1.00  0.00            
ATOM    881  CG1 ILE    11      51.770  47.110  48.120  1.00  0.00            
ATOM    882 1HG1 ILE    11      51.170  47.120  47.210  1.00  0.00            
ATOM    883 2HG1 ILE    11      51.080  46.570  48.760  1.00  0.00            
ATOM    884  CD  ILE    11      53.070  46.310  47.890  1.00  0.00            
ATOM    885  HD1 ILE    11      53.820  46.970  47.440  1.00  0.00            
ATOM    886  HD2 ILE    11      53.360  45.920  48.870  1.00  0.00            
ATOM    887  HD3 ILE    11      52.790  45.480  47.240  1.00  0.00            
ATOM    888  C   ILE    11      50.560  50.580  49.540  1.00  0.00            
ATOM    889  O   ILE    11      50.770  51.720  49.050  1.00  0.00            
ATOM    890  N   THR    12      50.170  50.530  50.830  1.00  0.00            
ATOM    891  H   THR    12      50.040  49.610  51.230  1.00  0.00            
ATOM    892  CA  THR    12      50.210  51.720  51.760  1.00  0.00            
ATOM    893  HA  THR    12      49.730  52.530  51.220  1.00  0.00            
ATOM    894  CB  THR    12      49.490  51.480  53.100  1.00  0.00            
ATOM    895  HB  THR    12      49.970  50.600  53.530  1.00  0.00            
ATOM    896  CG2 THR    12      49.590  52.620  54.070  1.00  0.00            
ATOM    897 1HG2 THR    12      49.180  53.580  53.760  1.00  0.00            
ATOM    898 2HG2 THR    12      49.240  52.380  55.080  1.00  0.00            
ATOM    899 3HG2 THR    12      50.620  52.930  54.190  1.00  0.00            
ATOM    900  OG1 THR    12      48.090  51.300  53.020  1.00  0.00            
ATOM    901  HG1 THR    12      47.910  51.070  52.100  1.00  0.00            
ATOM    902  C   THR    12      51.640  52.160  52.040  1.00  0.00            
ATOM    903  O   THR    12      52.570  51.370  52.000  1.00  0.00            
ATOM    904  N   GLY    13      51.900  53.480  52.050  1.00  0.00            
ATOM    905  H   GLY    13      51.050  54.020  51.920  1.00  0.00            
ATOM    906  CA  GLY    13      53.190  54.090  52.250  1.00  0.00            
ATOM    907  HA1 GLY    13      53.080  55.140  51.990  1.00  0.00            
ATOM    908  HA2 GLY    13      53.950  53.730  51.540  1.00  0.00            
ATOM    909  C   GLY    13      53.760  53.920  53.630  1.00  0.00            
ATOM    910  O   GLY    13      53.090  53.400  54.550  1.00  0.00            
ATOM    911  N   ALA    14      55.030  54.370  53.820  1.00  0.00            
ATOM    912  H   ALA    14      55.410  54.840  53.010  1.00  0.00            
ATOM    913  CA  ALA    14      55.860  54.480  55.020  1.00  0.00            
ATOM    914  HA  ALA    14      56.220  53.500  55.330  1.00  0.00            
ATOM    915  CB  ALA    14      57.110  55.400  54.730  1.00  0.00            
ATOM    916  HB1 ALA    14      56.820  56.440  54.600  1.00  0.00            
ATOM    917  HB2 ALA    14      57.760  55.270  55.600  1.00  0.00            
ATOM    918  HB3 ALA    14      57.580  55.120  53.780  1.00  0.00            
ATOM    919  C   ALA    14      55.130  55.090  56.190  1.00  0.00            
ATOM    920  O   ALA    14      54.510  56.200  56.060  1.00  0.00            
ATOM    921  N   ARG    15      55.240  54.570  57.440  1.00  0.00            
ATOM    922  H   ARG    15      55.760  53.700  57.520  1.00  0.00            
ATOM    923  CA  ARG    15      54.940  55.320  58.730  1.00  0.00            
ATOM    924  HA  ARG    15      53.920  55.710  58.720  1.00  0.00            
ATOM    925  CB  ARG    15      55.260  54.510  59.980  1.00  0.00            
ATOM    926  HB1 ARG    15      56.300  54.190  59.940  1.00  0.00            
ATOM    927  HB2 ARG    15      54.700  53.580  59.880  1.00  0.00            
ATOM    928  CG  ARG    15      54.960  55.190  61.350  1.00  0.00            
ATOM    929  HG1 ARG    15      53.920  55.490  61.210  1.00  0.00            
ATOM    930  HG2 ARG    15      55.570  56.080  61.490  1.00  0.00            
ATOM    931  CD  ARG    15      55.080  54.240  62.570  1.00  0.00            
ATOM    932  HD1 ARG    15      56.120  53.940  62.700  1.00  0.00            
ATOM    933  HD2 ARG    15      54.480  53.330  62.490  1.00  0.00            
ATOM    934  NE  ARG    15      54.500  54.820  63.760  1.00  0.00            
ATOM    935  HE  ARG    15      53.950  55.660  63.700  1.00  0.00            
ATOM    936  CZ  ARG    15      54.770  54.450  64.980  1.00  0.00            
ATOM    937  NH1 ARG    15      54.170  55.000  65.990  1.00  0.00            
ATOM    938 1HH1 ARG    15      53.540  55.790  66.020  1.00  0.00            
ATOM    939 2HH1 ARG    15      54.280  54.490  66.860  1.00  0.00            
ATOM    940  NH2 ARG    15      55.660  53.530  65.240  1.00  0.00            
ATOM    941 1HH2 ARG    15      55.970  52.950  64.470  1.00  0.00            
ATOM    942 2HH2 ARG    15      55.870  53.420  66.220  1.00  0.00            
ATOM    943  C   ARG    15      55.780  56.610  58.750  1.00  0.00            
ATOM    944  O   ARG    15      56.980  56.590  58.510  1.00  0.00            
ATOM    945  N   GLY    16      55.140  57.690  59.100  1.00  0.00            
ATOM    946  H   GLY    16      54.240  57.540  59.530  1.00  0.00            
ATOM    947  CA  GLY    16      55.730  59.080  59.180  1.00  0.00            
ATOM    948  HA1 GLY    16      54.920  59.690  59.580  1.00  0.00            
ATOM    949  HA2 GLY    16      55.990  59.470  58.190  1.00  0.00            
ATOM    950  C   GLY    16      56.950  59.280  60.100  1.00  0.00            
ATOM    951  O   GLY    16      57.420  58.400  60.780  1.00  0.00            
ATOM    952  N   LEU    17      57.590  60.420  60.080  1.00  0.00            
ATOM    953  H   LEU    17      57.150  61.160  59.560  1.00  0.00            
ATOM    954  CA  LEU    17      58.850  60.640  60.830  1.00  0.00            
ATOM    955  HA  LEU    17      59.510  59.810  60.570  1.00  0.00            
ATOM    956  CB  LEU    17      59.470  61.990  60.360  1.00  0.00            
ATOM    957  HB1 LEU    17      60.270  62.150  61.080  1.00  0.00            
ATOM    958  HB2 LEU    17      58.670  62.730  60.410  1.00  0.00            
ATOM    959  CG  LEU    17      60.020  61.980  58.970  1.00  0.00            
ATOM    960  HG  LEU    17      59.330  61.560  58.240  1.00  0.00            
ATOM    961  CD1 LEU    17      60.350  63.420  58.600  1.00  0.00            
ATOM    962 1HD1 LEU    17      59.450  63.990  58.390  1.00  0.00            
ATOM    963 2HD1 LEU    17      60.900  63.810  59.460  1.00  0.00            
ATOM    964 3HD1 LEU    17      60.870  63.450  57.640  1.00  0.00            
ATOM    965  CD2 LEU    17      61.370  61.140  58.820  1.00  0.00            
ATOM    966 1HD2 LEU    17      61.950  61.350  57.920  1.00  0.00            
ATOM    967 2HD2 LEU    17      62.040  61.270  59.670  1.00  0.00            
ATOM    968 3HD2 LEU    17      61.260  60.060  58.850  1.00  0.00            
ATOM    969  C   LEU    17      58.540  60.550  62.320  1.00  0.00            
ATOM    970  O   LEU    17      57.500  60.960  62.830  1.00  0.00            
ATOM    971  N   ALA    18      59.560  60.310  63.090  1.00  0.00            
ATOM    972  H   ALA    18      60.320  59.990  62.500  1.00  0.00            
ATOM    973  CA  ALA    18      59.770  60.700  64.450  1.00  0.00            
ATOM    974  HA  ALA    18      59.130  60.180  65.160  1.00  0.00            
ATOM    975  CB  ALA    18      61.150  60.340  64.970  1.00  0.00            
ATOM    976  HB1 ALA    18      61.260  59.260  64.880  1.00  0.00            
ATOM    977  HB2 ALA    18      61.940  60.800  64.360  1.00  0.00            
ATOM    978  HB3 ALA    18      61.300  60.770  65.960  1.00  0.00            
ATOM    979  C   ALA    18      59.420  62.200  64.710  1.00  0.00            
ATOM    980  O   ALA    18      59.910  63.040  64.000  1.00  0.00            
ATOM    981  N   GLY    19      58.700  62.480  65.760  1.00  0.00            
ATOM    982  H   GLY    19      58.310  61.770  66.360  1.00  0.00            
ATOM    983  CA  GLY    19      58.380  63.860  66.030  1.00  0.00            
ATOM    984  HA1 GLY    19      57.570  63.990  66.750  1.00  0.00            
ATOM    985  HA2 GLY    19      58.150  64.350  65.080  1.00  0.00            
ATOM    986  C   GLY    19      59.510  64.750  66.540  1.00  0.00            
ATOM    987  O   GLY    19      60.620  64.270  66.780  1.00  0.00            
ATOM    988  N   PRO    20      59.310  66.040  66.790  1.00  0.00            
ATOM    989  CD  PRO    20      58.050  66.740  66.480  1.00  0.00            
ATOM    990  HD1 PRO    20      57.530  66.770  67.440  1.00  0.00            
ATOM    991  HD2 PRO    20      57.540  66.310  65.620  1.00  0.00            
ATOM    992  CG  PRO    20      58.490  68.210  66.220  1.00  0.00            
ATOM    993  HG1 PRO    20      57.650  68.820  66.530  1.00  0.00            
ATOM    994  HG2 PRO    20      58.890  68.400  65.220  1.00  0.00            
ATOM    995  CB  PRO    20      59.670  68.370  67.090  1.00  0.00            
ATOM    996  HB1 PRO    20      59.360  68.640  68.100  1.00  0.00            
ATOM    997  HB2 PRO    20      60.250  69.220  66.740  1.00  0.00            
ATOM    998  CA  PRO    20      60.330  66.960  67.150  1.00  0.00            
ATOM    999  HA  PRO    20      61.230  67.010  66.530  1.00  0.00            
ATOM   1000  C   PRO    20      60.820  66.580  68.600  1.00  0.00            
ATOM   1001  O   PRO    20      60.150  65.850  69.390  1.00  0.00            
ATOM   1002  N   HYP    21      61.900  67.180  69.130  1.00  0.00            
ATOM   1003  CD2 HYP    21      62.770  68.010  68.390  1.00  0.00            
ATOM   1004 1HD2 HYP    21      62.310  68.980  68.200  1.00  0.00            
ATOM   1005 2HD2 HYP    21      62.960  67.520  67.440  1.00  0.00            
ATOM   1006  CG  HYP    21      64.080  68.090  69.260  1.00  0.00            
ATOM   1007  HG  HYP    21      64.540  69.060  69.040  1.00  0.00            
ATOM   1008  OD1 HYP    21      64.990  67.000  69.050  1.00  0.00            
ATOM   1009  HD1 HYP    21      65.760  67.160  69.600  1.00  0.00            
ATOM   1010  CB  HYP    21      63.570  68.130  70.690  1.00  0.00            
ATOM   1011  HB1 HYP    21      63.350  69.150  71.000  1.00  0.00            
ATOM   1012  HB2 HYP    21      64.260  67.710  71.420  1.00  0.00            
ATOM   1013  CA  HYP    21      62.320  67.190  70.510  1.00  0.00            
ATOM   1014  HA  HYP    21      62.660  66.160  70.600  1.00  0.00            
ATOM   1015  C   HYP    21      61.220  67.650  71.510  1.00  0.00            
ATOM   1016  O   HYP    21      60.440  68.600  71.310  1.00  0.00            
ATOM   1017  N   GLY    22      61.190  66.980  72.660  1.00  0.00            
ATOM   1018  H   GLY    22      61.810  66.180  72.760  1.00  0.00            
ATOM   1019  CA  GLY    22      60.170  67.210  73.690  1.00  0.00            
ATOM   1020  HA1 GLY    22      60.130  66.380  74.400  1.00  0.00            
ATOM   1021  HA2 GLY    22      59.220  67.210  73.160  1.00  0.00            
ATOM   1022  C   GLY    22      60.230  68.500  74.460  1.00  0.00            
ATOM   1023  O   GLY    22      61.160  69.250  74.180  1.00  0.00            
ATOM   1024  N   PRO    23      59.350  68.770  75.470  1.00  0.00            
ATOM   1025  CD  PRO    23      58.040  68.090  75.680  1.00  0.00            
ATOM   1026  HD1 PRO    23      58.210  67.180  76.250  1.00  0.00            
ATOM   1027  HD2 PRO    23      57.580  67.940  74.700  1.00  0.00            
ATOM   1028  CG  PRO    23      57.220  69.110  76.410  1.00  0.00            
ATOM   1029  HG1 PRO    23      56.540  68.750  77.180  1.00  0.00            
ATOM   1030  HG2 PRO    23      56.710  69.740  75.680  1.00  0.00            
ATOM   1031  CB  PRO    23      58.310  69.980  77.170  1.00  0.00            
ATOM   1032  HB1 PRO    23      58.480  69.530  78.140  1.00  0.00            
ATOM   1033  HB2 PRO    23      57.880  70.960  77.380  1.00  0.00            
ATOM   1034  CA  PRO    23      59.450  69.950  76.240  1.00  0.00            
ATOM   1035  HA  PRO    23      59.140  70.720  75.540  1.00  0.00            
ATOM   1036  C   PRO    23      60.820  70.200  76.820  1.00  0.00            
ATOM   1037  O   PRO    23      61.260  69.280  77.550  1.00  0.00            
ATOM   1038  N   HYP    24      61.370  71.420  76.740  1.00  0.00            
ATOM   1039  CD2 HYP    24      61.010  72.530  75.820  1.00  0.00            
ATOM   1040 1HD2 HYP    24      60.210  73.110  76.290  1.00  0.00            
ATOM   1041 2HD2 HYP    24      60.720  72.200  74.820  1.00  0.00            
ATOM   1042  CG  HYP    24      62.260  73.460  75.660  1.00  0.00            
ATOM   1043  HG  HYP    24      62.010  74.500  75.430  1.00  0.00            
ATOM   1044  OD1 HYP    24      63.110  72.890  74.670  1.00  0.00            
ATOM   1045  HD1 HYP    24      62.680  72.400  73.960  1.00  0.00            
ATOM   1046  CB  HYP    24      62.890  73.300  77.050  1.00  0.00            
ATOM   1047  HB1 HYP    24      62.420  73.960  77.780  1.00  0.00            
ATOM   1048  HB2 HYP    24      63.940  73.610  77.050  1.00  0.00            
ATOM   1049  CA  HYP    24      62.650  71.810  77.340  1.00  0.00            
ATOM   1050  HA  HYP    24      63.370  71.180  76.830  1.00  0.00            
ATOM   1051  C   HYP    24      62.620  71.580  78.830  1.00  0.00            
ATOM   1052  O   HYP    24      61.530  71.620  79.510  1.00  0.00            
ATOM   1053  N   GLY    25      63.740  71.170  79.360  1.00  0.00            
ATOM   1054  H   GLY    25      64.350  70.780  78.670  1.00  0.00            
ATOM   1055  CA  GLY    25      63.840  70.700  80.780  1.00  0.00            
ATOM   1056  HA1 GLY    25      64.790  70.160  80.810  1.00  0.00            
ATOM   1057  HA2 GLY    25      63.050  69.980  81.000  1.00  0.00            
ATOM   1058  C   GLY    25      63.790  71.800  81.900  1.00  0.00            
ATOM   1059  O   GLY    25      63.670  72.970  81.500  1.00  0.00            
ATOM   1060  N   PRO    26      63.920  71.470  83.180  1.00  0.00            
ATOM   1061  CD  PRO    26      63.820  70.130  83.710  1.00  0.00            
ATOM   1062  HD1 PRO    26      64.830  69.820  83.970  1.00  0.00            
ATOM   1063  HD2 PRO    26      63.370  69.370  83.060  1.00  0.00            
ATOM   1064  CG  PRO    26      62.870  70.310  84.850  1.00  0.00            
ATOM   1065  HG1 PRO    26      63.030  69.640  85.690  1.00  0.00            
ATOM   1066  HG2 PRO    26      61.820  70.190  84.610  1.00  0.00            
ATOM   1067  CB  PRO    26      63.040  71.760  85.410  1.00  0.00            
ATOM   1068  HB1 PRO    26      63.660  71.800  86.300  1.00  0.00            
ATOM   1069  HB2 PRO    26      62.030  72.160  85.510  1.00  0.00            
ATOM   1070  CA  PRO    26      63.700  72.480  84.230  1.00  0.00            
ATOM   1071  HA  PRO    26      62.970  73.150  83.790  1.00  0.00            
ATOM   1072  C   PRO    26      64.940  73.320  84.660  1.00  0.00            
ATOM   1073  O   PRO    26      66.040  72.850  84.360  1.00  0.00            
ATOM   1074  N   HYP    27      64.810  74.490  85.370  1.00  0.00            
ATOM   1075  CD2 HYP    27      63.580  75.220  85.620  1.00  0.00            
ATOM   1076 1HD2 HYP    27      63.130  74.860  86.550  1.00  0.00            
ATOM   1077 2HD2 HYP    27      62.810  75.190  84.850  1.00  0.00            
ATOM   1078  CG  HYP    27      64.000  76.660  85.880  1.00  0.00            
ATOM   1079  HG  HYP    27      63.340  77.120  86.610  1.00  0.00            
ATOM   1080  OD1 HYP    27      64.150  77.480  84.730  1.00  0.00            
ATOM   1081  HD1 HYP    27      64.390  78.320  85.130  1.00  0.00            
ATOM   1082  CB  HYP    27      65.340  76.440  86.550  1.00  0.00            
ATOM   1083  HB1 HYP    27      65.110  76.210  87.590  1.00  0.00            
ATOM   1084  HB2 HYP    27      66.050  77.270  86.570  1.00  0.00            
ATOM   1085  CA  HYP    27      66.000  75.350  85.700  1.00  0.00            
ATOM   1086  HA  HYP    27      66.460  75.740  84.790  1.00  0.00            
ATOM   1087  C   HYP    27      67.040  74.620  86.540  1.00  0.00            
ATOM   1088  O   HYP    27      66.700  73.670  87.290  1.00  0.00            
ATOM   1089  N   GLY    28      68.330  74.960  86.430  1.00  0.00            
ATOM   1090  H   GLY    28      68.570  75.680  85.770  1.00  0.00            
ATOM   1091  CA  GLY    28      69.440  74.280  87.110  1.00  0.00            
ATOM   1092  HA1 GLY    28      70.370  74.390  86.560  1.00  0.00            
ATOM   1093  HA2 GLY    28      69.110  73.240  87.170  1.00  0.00            
ATOM   1094  C   GLY    28      69.650  74.720  88.580  1.00  0.00            
ATOM   1095  O   GLY    28      68.900  75.620  89.040  1.00  0.00            
ATOM   1096  N   PRO    29      70.530  74.070  89.400  1.00  0.00            
ATOM   1097  CD  PRO    29      71.220  72.860  89.030  1.00  0.00            
ATOM   1098  HD1 PRO    29      72.160  73.160  88.550  1.00  0.00            
ATOM   1099  HD2 PRO    29      70.600  72.170  88.460  1.00  0.00            
ATOM   1100  CG  PRO    29      71.630  72.220  90.400  1.00  0.00            
ATOM   1101  HG1 PRO    29      72.580  71.700  90.270  1.00  0.00            
ATOM   1102  HG2 PRO    29      70.860  71.530  90.740  1.00  0.00            
ATOM   1103  CB  PRO    29      71.730  73.400  91.390  1.00  0.00            
ATOM   1104  HB1 PRO    29      72.770  73.740  91.410  1.00  0.00            
ATOM   1105  HB2 PRO    29      71.420  72.970  92.340  1.00  0.00            
ATOM   1106  CA  PRO    29      70.810  74.500  90.760  1.00  0.00            
ATOM   1107  HA  PRO    29      69.840  74.480  91.280  1.00  0.00            
ATOM   1108  C   PRO    29      71.490  75.880  90.890  1.00  0.00            
ATOM   1109  O   PRO    29      72.380  76.220  90.120  1.00  0.00            
ATOM   1110  N   HYP    30      71.340  76.620  92.080  1.00  0.00            
ATOM   1111  CD2 HYP    30      70.520  76.180  93.220  1.00  0.00            
ATOM   1112 1HD2 HYP    30      71.030  75.760  94.090  1.00  0.00            
ATOM   1113 2HD2 HYP    30      69.690  75.560  92.870  1.00  0.00            
ATOM   1114  CG  HYP    30      69.890  77.490  93.810  1.00  0.00            
ATOM   1115  HG  HYP    30      69.550  77.510  94.840  1.00  0.00            
ATOM   1116  OD1 HYP    30      68.840  77.950  92.940  1.00  0.00            
ATOM   1117  HD1 HYP    30      68.740  78.890  93.090  1.00  0.00            
ATOM   1118  CB  HYP    30      71.080  78.410  93.610  1.00  0.00            
ATOM   1119  HB1 HYP    30      71.720  78.410  94.490  1.00  0.00            
ATOM   1120  HB2 HYP    30      70.690  79.420  93.440  1.00  0.00            
ATOM   1121  CA  HYP    30      71.900  77.940  92.420  1.00  0.00            
ATOM   1122  HA  HYP    30      71.840  78.670  91.610  1.00  0.00            
ATOM   1123  C   HYP    30      73.370  77.860  92.830  1.00  0.00            
ATOM   1124  O   HYP    30      73.930  76.770  93.070  1.00  0.00            
ATOM   1125  N   GLY    31      73.980  79.020  92.970  1.00  0.00            
ATOM   1126  H   GLY    31      73.380  79.820  92.810  1.00  0.00            
ATOM   1127  CA  GLY    31      75.390  79.300  93.060  1.00  0.00            
ATOM   1128  HA1 GLY    31      75.870  78.600  93.750  1.00  0.00            
ATOM   1129  HA2 GLY    31      75.570  80.290  93.470  1.00  0.00            
ATOM   1130  C   GLY    31      76.090  79.070  91.720  1.00  0.00            
ATOM   1131  O   GLY    31      76.630  79.960  91.070  1.00  0.00            
ATOM   1132  N   NH2    32      76.030  77.880  91.200  1.00  0.00            
ATOM   1133  H1  NH2    32      75.450  77.150  91.590  1.00  0.00            
ATOM   1134  H2  NH2    32      76.450  77.800  90.290  1.00  0.00            
TER
