# Supplementary material for: A solution structure analysis reveals a bent collagen triple helix in the complement activation recognition molecule mannan-binding lectin
Source: J Biol Chem. 2022 Dec 15;299(2):102799. doi: 10.1016/j.jbc.2022.102799 (PMC9898670; doi:10.1016/j.jbc.2022.102799)
Supplement: top10-t3785 [file mmc10.zip › 1-T3-785_11839.pdb]

ATOM      1  CH3 ACE     1      36.080  18.380  39.440  1.00  0.00            
ATOM      2 1HH3 ACE     1      36.410  18.210  38.420  1.00  0.00            
ATOM      3 2HH3 ACE     1      36.420  17.620  40.150  1.00  0.00            
ATOM      4 3HH3 ACE     1      35.000  18.310  39.460  1.00  0.00            
ATOM      5  C   ACE     1      36.600  19.660  40.140  1.00  0.00            
ATOM      6  O   ACE     1      35.730  20.440  40.570  1.00  0.00            
ATOM      7  N   PRO     2      37.880  19.910  40.300  1.00  0.00            
ATOM      8  CD  PRO     2      38.980  19.020  39.840  1.00  0.00            
ATOM      9  HD1 PRO     2      38.810  18.560  38.870  1.00  0.00            
ATOM     10  HD2 PRO     2      39.050  18.260  40.620  1.00  0.00            
ATOM     11  CG  PRO     2      40.180  19.920  39.900  1.00  0.00            
ATOM     12  HG1 PRO     2      40.270  20.560  39.020  1.00  0.00            
ATOM     13  HG2 PRO     2      41.060  19.280  39.900  1.00  0.00            
ATOM     14  CB  PRO     2      39.860  20.710  41.170  1.00  0.00            
ATOM     15  HB1 PRO     2      40.540  21.560  41.300  1.00  0.00            
ATOM     16  HB2 PRO     2      40.040  19.930  41.910  1.00  0.00            
ATOM     17  CA  PRO     2      38.410  21.090  41.010  1.00  0.00            
ATOM     18  HA  PRO     2      37.940  21.150  41.990  1.00  0.00            
ATOM     19  C   PRO     2      38.150  22.350  40.170  1.00  0.00            
ATOM     20  O   PRO     2      38.250  22.350  38.930  1.00  0.00            
ATOM     21  N   HYP     3      38.060  23.530  40.810  1.00  0.00            
ATOM     22  CD2 HYP     3      38.100  23.660  42.300  1.00  0.00            
ATOM     23 1HD2 HYP     3      39.120  23.500  42.650  1.00  0.00            
ATOM     24 2HD2 HYP     3      37.440  23.010  42.870  1.00  0.00            
ATOM     25  CG  HYP     3      37.590  25.130  42.540  1.00  0.00            
ATOM     26  HG  HYP     3      38.010  25.580  43.440  1.00  0.00            
ATOM     27  OD1 HYP     3      36.180  25.280  42.640  1.00  0.00            
ATOM     28  HD1 HYP     3      36.040  26.140  43.050  1.00  0.00            
ATOM     29  CB  HYP     3      38.120  25.900  41.320  1.00  0.00            
ATOM     30  HB1 HYP     3      39.150  26.120  41.580  1.00  0.00            
ATOM     31  HB2 HYP     3      37.540  26.820  41.210  1.00  0.00            
ATOM     32  CA  HYP     3      38.100  24.880  40.150  1.00  0.00            
ATOM     33  HA  HYP     3      37.210  25.050  39.550  1.00  0.00            
ATOM     34  C   HYP     3      39.340  25.070  39.190  1.00  0.00            
ATOM     35  O   HYP     3      40.250  24.260  39.310  1.00  0.00            
ATOM     36  N   GLY     4      39.350  26.120  38.410  1.00  0.00            
ATOM     37  H   GLY     4      38.500  26.650  38.400  1.00  0.00            
ATOM     38  CA  GLY     4      40.490  26.720  37.710  1.00  0.00            
ATOM     39  HA1 GLY     4      40.140  27.500  37.040  1.00  0.00            
ATOM     40  HA2 GLY     4      40.990  26.050  37.010  1.00  0.00            
ATOM     41  C   GLY     4      41.570  27.240  38.680  1.00  0.00            
ATOM     42  O   GLY     4      41.370  27.120  39.850  1.00  0.00            
ATOM     43  N   PRO     5      42.670  27.730  38.140  1.00  0.00            
ATOM     44  CD  PRO     5      42.900  27.990  36.780  1.00  0.00            
ATOM     45  HD1 PRO     5      41.990  28.480  36.410  1.00  0.00            
ATOM     46  HD2 PRO     5      42.940  26.980  36.380  1.00  0.00            
ATOM     47  CG  PRO     5      44.220  28.710  36.600  1.00  0.00            
ATOM     48  HG1 PRO     5      44.140  29.790  36.680  1.00  0.00            
ATOM     49  HG2 PRO     5      44.480  28.360  35.600  1.00  0.00            
ATOM     50  CB  PRO     5      44.950  28.160  37.810  1.00  0.00            
ATOM     51  HB1 PRO     5      45.740  28.880  38.010  1.00  0.00            
ATOM     52  HB2 PRO     5      45.180  27.120  37.570  1.00  0.00            
ATOM     53  CA  PRO     5      43.910  28.140  38.920  1.00  0.00            
ATOM     54  HA  PRO     5      44.080  27.360  39.660  1.00  0.00            
ATOM     55  C   PRO     5      43.740  29.540  39.590  1.00  0.00            
ATOM     56  O   PRO     5      42.900  30.370  39.260  1.00  0.00            
ATOM     57  N   HYP     6      44.700  29.880  40.450  1.00  0.00            
ATOM     58  CD2 HYP     6      45.630  28.920  41.010  1.00  0.00            
ATOM     59 1HD2 HYP     6      46.360  28.700  40.240  1.00  0.00            
ATOM     60 2HD2 HYP     6      45.230  27.930  41.240  1.00  0.00            
ATOM     61  CG  HYP     6      46.440  29.520  42.190  1.00  0.00            
ATOM     62  HG  HYP     6      47.490  29.240  42.180  1.00  0.00            
ATOM     63  OD1 HYP     6      45.860  29.110  43.390  1.00  0.00            
ATOM     64  HD1 HYP     6      46.560  29.230  44.030  1.00  0.00            
ATOM     65  CB  HYP     6      46.180  31.040  41.990  1.00  0.00            
ATOM     66  HB1 HYP     6      47.010  31.370  41.360  1.00  0.00            
ATOM     67  HB2 HYP     6      46.050  31.440  42.990  1.00  0.00            
ATOM     68  CA  HYP     6      44.860  31.110  41.230  1.00  0.00            
ATOM     69  HA  HYP     6      44.120  31.110  42.030  1.00  0.00            
ATOM     70  C   HYP     6      44.740  32.370  40.430  1.00  0.00            
ATOM     71  O   HYP     6      45.400  32.460  39.350  1.00  0.00            
ATOM     72  N   GLY     7      43.920  33.310  40.840  1.00  0.00            
ATOM     73  H   GLY     7      43.500  33.240  41.750  1.00  0.00            
ATOM     74  CA  GLY     7      43.830  34.630  40.220  1.00  0.00            
ATOM     75  HA1 GLY     7      43.010  35.210  40.630  1.00  0.00            
ATOM     76  HA2 GLY     7      43.650  34.410  39.170  1.00  0.00            
ATOM     77  C   GLY     7      45.030  35.560  40.360  1.00  0.00            
ATOM     78  O   GLY     7      46.000  35.040  41.010  1.00  0.00            
ATOM     79  N   PRO     8      45.030  36.810  39.860  1.00  0.00            
ATOM     80  CD  PRO     8      44.040  37.220  38.860  1.00  0.00            
ATOM     81  HD1 PRO     8      43.060  37.400  39.290  1.00  0.00            
ATOM     82  HD2 PRO     8      43.980  36.460  38.080  1.00  0.00            
ATOM     83  CG  PRO     8      44.610  38.480  38.110  1.00  0.00            
ATOM     84  HG1 PRO     8      43.940  39.230  37.680  1.00  0.00            
ATOM     85  HG2 PRO     8      45.140  38.110  37.240  1.00  0.00            
ATOM     86  CB  PRO     8      45.610  39.010  39.160  1.00  0.00            
ATOM     87  HB1 PRO     8      44.990  39.610  39.820  1.00  0.00            
ATOM     88  HB2 PRO     8      46.370  39.690  38.750  1.00  0.00            
ATOM     89  CA  PRO     8      46.180  37.760  39.930  1.00  0.00            
ATOM     90  HA  PRO     8      47.040  37.350  39.410  1.00  0.00            
ATOM     91  C   PRO     8      46.700  38.170  41.300  1.00  0.00            
ATOM     92  O   PRO     8      45.900  38.020  42.280  1.00  0.00            
ATOM     93  N   HYP     9      47.840  38.820  41.410  1.00  0.00            
ATOM     94  CD2 HYP     9      48.950  38.680  40.410  1.00  0.00            
ATOM     95 1HD2 HYP     9      48.840  39.360  39.560  1.00  0.00            
ATOM     96 2HD2 HYP     9      49.200  37.700  39.990  1.00  0.00            
ATOM     97  CG  HYP     9      50.170  39.030  41.210  1.00  0.00            
ATOM     98  HG  HYP     9      51.000  39.260  40.540  1.00  0.00            
ATOM     99  OD1 HYP     9      50.440  37.920  42.050  1.00  0.00            
ATOM    100  HD1 HYP     9      50.820  38.350  42.820  1.00  0.00            
ATOM    101  CB  HYP     9      49.640  40.160  42.040  1.00  0.00            
ATOM    102  HB1 HYP     9      49.530  41.030  41.400  1.00  0.00            
ATOM    103  HB2 HYP     9      50.290  40.420  42.870  1.00  0.00            
ATOM    104  CA  HYP     9      48.270  39.590  42.570  1.00  0.00            
ATOM    105  HA  HYP     9      48.370  38.860  43.370  1.00  0.00            
ATOM    106  C   HYP     9      47.250  40.640  42.980  1.00  0.00            
ATOM    107  O   HYP     9      46.950  41.470  42.150  1.00  0.00            
ATOM    108  N   GLY    10      46.980  40.710  44.280  1.00  0.00            
ATOM    109  H   GLY    10      47.260  39.990  44.930  1.00  0.00            
ATOM    110  CA  GLY    10      46.490  41.970  44.840  1.00  0.00            
ATOM    111  HA1 GLY    10      46.360  41.810  45.910  1.00  0.00            
ATOM    112  HA2 GLY    10      45.460  42.110  44.510  1.00  0.00            
ATOM    113  C   GLY    10      47.280  43.300  44.690  1.00  0.00            
ATOM    114  O   GLY    10      48.360  43.350  44.070  1.00  0.00            
ATOM    115  N   ILE    11      46.690  44.410  45.190  1.00  0.00            
ATOM    116  H   ILE    11      45.740  44.310  45.520  1.00  0.00            
ATOM    117  CA  ILE    11      47.210  45.780  44.970  1.00  0.00            
ATOM    118  HA  ILE    11      47.720  45.820  44.010  1.00  0.00            
ATOM    119  CB  ILE    11      45.980  46.760  44.950  1.00  0.00            
ATOM    120  HB  ILE    11      46.390  47.720  44.650  1.00  0.00            
ATOM    121  CG2 ILE    11      44.980  46.420  43.890  1.00  0.00            
ATOM    122 1HG2 ILE    11      44.450  47.350  43.670  1.00  0.00            
ATOM    123 2HG2 ILE    11      45.350  46.140  42.910  1.00  0.00            
ATOM    124 3HG2 ILE    11      44.310  45.630  44.240  1.00  0.00            
ATOM    125  CG1 ILE    11      45.260  46.900  46.300  1.00  0.00            
ATOM    126 1HG1 ILE    11      45.930  47.360  47.030  1.00  0.00            
ATOM    127 2HG1 ILE    11      44.830  46.000  46.730  1.00  0.00            
ATOM    128  CD  ILE    11      43.990  47.730  46.290  1.00  0.00            
ATOM    129  HD1 ILE    11      43.240  47.470  45.540  1.00  0.00            
ATOM    130  HD2 ILE    11      43.550  47.710  47.290  1.00  0.00            
ATOM    131  HD3 ILE    11      44.370  48.700  45.970  1.00  0.00            
ATOM    132  C   ILE    11      48.220  46.250  46.060  1.00  0.00            
ATOM    133  O   ILE    11      48.300  45.750  47.220  1.00  0.00            
ATOM    134  N   THR    12      48.970  47.230  45.610  1.00  0.00            
ATOM    135  H   THR    12      48.810  47.580  44.670  1.00  0.00            
ATOM    136  CA  THR    12      49.850  48.030  46.430  1.00  0.00            
ATOM    137  HA  THR    12      50.740  47.430  46.650  1.00  0.00            
ATOM    138  CB  THR    12      50.280  49.260  45.610  1.00  0.00            
ATOM    139  HB  THR    12      49.650  50.130  45.810  1.00  0.00            
ATOM    140  CG2 THR    12      51.700  49.730  46.010  1.00  0.00            
ATOM    141 1HG2 THR    12      52.400  49.120  45.440  1.00  0.00            
ATOM    142 2HG2 THR    12      51.830  50.750  45.650  1.00  0.00            
ATOM    143 3HG2 THR    12      52.010  49.680  47.050  1.00  0.00            
ATOM    144  OG1 THR    12      50.210  49.080  44.230  1.00  0.00            
ATOM    145  HG1 THR    12      50.440  49.930  43.850  1.00  0.00            
ATOM    146  C   THR    12      49.170  48.600  47.680  1.00  0.00            
ATOM    147  O   THR    12      48.150  49.240  47.510  1.00  0.00            
ATOM    148  N   GLY    13      49.780  48.500  48.880  1.00  0.00            
ATOM    149  H   GLY    13      50.640  47.970  48.930  1.00  0.00            
ATOM    150  CA  GLY    13      49.280  49.180  50.070  1.00  0.00            
ATOM    151  HA1 GLY    13      49.730  48.770  50.970  1.00  0.00            
ATOM    152  HA2 GLY    13      48.230  48.910  50.180  1.00  0.00            
ATOM    153  C   GLY    13      49.580  50.720  50.080  1.00  0.00            
ATOM    154  O   GLY    13      50.370  51.150  49.200  1.00  0.00            
ATOM    155  N   ALA    14      48.960  51.470  51.000  1.00  0.00            
ATOM    156  H   ALA    14      48.440  51.010  51.730  1.00  0.00            
ATOM    157  CA  ALA    14      49.130  52.970  51.020  1.00  0.00            
ATOM    158  HA  ALA    14      49.100  53.360  50.000  1.00  0.00            
ATOM    159  CB  ALA    14      47.900  53.640  51.640  1.00  0.00            
ATOM    160  HB1 ALA    14      47.930  54.720  51.530  1.00  0.00            
ATOM    161  HB2 ALA    14      46.970  53.310  51.170  1.00  0.00            
ATOM    162  HB3 ALA    14      47.800  53.230  52.640  1.00  0.00            
ATOM    163  C   ALA    14      50.490  53.420  51.540  1.00  0.00            
ATOM    164  O   ALA    14      51.110  52.760  52.380  1.00  0.00            
ATOM    165  N   ARG    15      50.910  54.600  51.140  1.00  0.00            
ATOM    166  H   ARG    15      50.390  55.080  50.420  1.00  0.00            
ATOM    167  CA  ARG    15      52.070  55.350  51.670  1.00  0.00            
ATOM    168  HA  ARG    15      52.890  54.640  51.510  1.00  0.00            
ATOM    169  CB  ARG    15      52.260  56.670  50.910  1.00  0.00            
ATOM    170  HB1 ARG    15      51.350  57.230  51.110  1.00  0.00            
ATOM    171  HB2 ARG    15      52.450  56.520  49.850  1.00  0.00            
ATOM    172  CG  ARG    15      53.580  57.360  51.420  1.00  0.00            
ATOM    173  HG1 ARG    15      54.480  56.760  51.290  1.00  0.00            
ATOM    174  HG2 ARG    15      53.580  57.590  52.490  1.00  0.00            
ATOM    175  CD  ARG    15      53.860  58.690  50.690  1.00  0.00            
ATOM    176  HD1 ARG    15      54.760  59.080  51.160  1.00  0.00            
ATOM    177  HD2 ARG    15      52.970  59.290  50.870  1.00  0.00            
ATOM    178  NE  ARG    15      53.950  58.580  49.150  1.00  0.00            
ATOM    179  HE  ARG    15      53.080  58.710  48.640  1.00  0.00            
ATOM    180  CZ  ARG    15      55.020  58.370  48.440  1.00  0.00            
ATOM    181  NH1 ARG    15      55.040  58.210  47.110  1.00  0.00            
ATOM    182 1HH1 ARG    15      54.220  58.470  46.580  1.00  0.00            
ATOM    183 2HH1 ARG    15      55.940  58.020  46.690  1.00  0.00            
ATOM    184  NH2 ARG    15      56.110  58.120  49.010  1.00  0.00            
ATOM    185 1HH2 ARG    15      56.200  58.070  50.020  1.00  0.00            
ATOM    186 2HH2 ARG    15      56.870  57.790  48.440  1.00  0.00            
ATOM    187  C   ARG    15      52.020  55.620  53.150  1.00  0.00            
ATOM    188  O   ARG    15      50.980  55.980  53.630  1.00  0.00            
ATOM    189  N   GLY    16      53.130  55.390  53.930  1.00  0.00            
ATOM    190  H   GLY    16      53.960  55.190  53.390  1.00  0.00            
ATOM    191  CA  GLY    16      53.230  55.540  55.400  1.00  0.00            
ATOM    192  HA1 GLY    16      54.010  54.890  55.790  1.00  0.00            
ATOM    193  HA2 GLY    16      52.330  55.200  55.910  1.00  0.00            
ATOM    194  C   GLY    16      53.350  57.040  55.730  1.00  0.00            
ATOM    195  O   GLY    16      53.050  58.010  55.000  1.00  0.00            
ATOM    196  N   LEU    17      53.730  57.230  56.980  1.00  0.00            
ATOM    197  H   LEU    17      54.030  56.440  57.530  1.00  0.00            
ATOM    198  CA  LEU    17      53.710  58.500  57.760  1.00  0.00            
ATOM    199  HA  LEU    17      53.010  59.200  57.320  1.00  0.00            
ATOM    200  CB  LEU    17      53.270  58.280  59.250  1.00  0.00            
ATOM    201  HB1 LEU    17      53.410  59.150  59.900  1.00  0.00            
ATOM    202  HB2 LEU    17      53.880  57.500  59.710  1.00  0.00            
ATOM    203  CG  LEU    17      51.790  57.800  59.380  1.00  0.00            
ATOM    204  HG  LEU    17      51.530  56.940  58.780  1.00  0.00            
ATOM    205  CD1 LEU    17      51.460  57.520  60.810  1.00  0.00            
ATOM    206 1HD1 LEU    17      51.610  58.410  61.420  1.00  0.00            
ATOM    207 2HD1 LEU    17      50.390  57.320  60.880  1.00  0.00            
ATOM    208 3HD1 LEU    17      52.040  56.620  60.970  1.00  0.00            
ATOM    209  CD2 LEU    17      50.770  58.900  59.000  1.00  0.00            
ATOM    210 1HD2 LEU    17      49.800  58.750  59.470  1.00  0.00            
ATOM    211 2HD2 LEU    17      51.230  59.870  59.210  1.00  0.00            
ATOM    212 3HD2 LEU    17      50.550  58.880  57.930  1.00  0.00            
ATOM    213  C   LEU    17      55.120  59.140  57.810  1.00  0.00            
ATOM    214  O   LEU    17      56.140  58.460  57.500  1.00  0.00            
ATOM    215  N   ALA    18      55.110  60.460  58.100  1.00  0.00            
ATOM    216  H   ALA    18      54.210  60.920  58.070  1.00  0.00            
ATOM    217  CA  ALA    18      56.320  61.250  58.140  1.00  0.00            
ATOM    218  HA  ALA    18      57.070  60.970  57.400  1.00  0.00            
ATOM    219  CB  ALA    18      55.890  62.670  57.780  1.00  0.00            
ATOM    220  HB1 ALA    18      56.680  63.380  58.020  1.00  0.00            
ATOM    221  HB2 ALA    18      55.770  62.810  56.700  1.00  0.00            
ATOM    222  HB3 ALA    18      54.910  63.010  58.130  1.00  0.00            
ATOM    223  C   ALA    18      57.140  61.230  59.460  1.00  0.00            
ATOM    224  O   ALA    18      56.530  61.290  60.490  1.00  0.00            
ATOM    225  N   GLY    19      58.410  60.990  59.390  1.00  0.00            
ATOM    226  H   GLY    19      58.830  60.880  58.480  1.00  0.00            
ATOM    227  CA  GLY    19      59.260  60.880  60.570  1.00  0.00            
ATOM    228  HA1 GLY    19      60.280  60.950  60.220  1.00  0.00            
ATOM    229  HA2 GLY    19      59.110  59.900  61.040  1.00  0.00            
ATOM    230  C   GLY    19      59.350  62.100  61.550  1.00  0.00            
ATOM    231  O   GLY    19      58.710  63.140  61.400  1.00  0.00            
ATOM    232  N   PRO    20      60.060  61.900  62.750  1.00  0.00            
ATOM    233  CD  PRO    20      61.010  60.890  63.080  1.00  0.00            
ATOM    234  HD1 PRO    20      61.610  60.590  62.210  1.00  0.00            
ATOM    235  HD2 PRO    20      60.400  60.050  63.420  1.00  0.00            
ATOM    236  CG  PRO    20      61.740  61.320  64.380  1.00  0.00            
ATOM    237  HG1 PRO    20      62.510  61.990  63.990  1.00  0.00            
ATOM    238  HG2 PRO    20      62.230  60.550  64.970  1.00  0.00            
ATOM    239  CB  PRO    20      60.720  62.160  65.040  1.00  0.00            
ATOM    240  HB1 PRO    20      61.300  62.860  65.650  1.00  0.00            
ATOM    241  HB2 PRO    20      60.040  61.490  65.560  1.00  0.00            
ATOM    242  CA  PRO    20      60.030  62.870  63.850  1.00  0.00            
ATOM    243  HA  PRO    20      58.970  62.990  64.100  1.00  0.00            
ATOM    244  C   PRO    20      60.720  64.230  63.450  1.00  0.00            
ATOM    245  O   PRO    20      61.490  64.290  62.480  1.00  0.00            
ATOM    246  N   HYP    21      60.470  65.340  64.190  1.00  0.00            
ATOM    247  CD2 HYP    21      59.530  65.380  65.300  1.00  0.00            
ATOM    248 1HD2 HYP    21      59.970  65.050  66.240  1.00  0.00            
ATOM    249 2HD2 HYP    21      58.690  64.740  65.060  1.00  0.00            
ATOM    250  CG  HYP    21      59.220  66.810  65.520  1.00  0.00            
ATOM    251  HG  HYP    21      58.840  67.110  66.500  1.00  0.00            
ATOM    252  OD1 HYP    21      58.290  67.260  64.510  1.00  0.00            
ATOM    253  HD1 HYP    21      58.070  66.440  64.060  1.00  0.00            
ATOM    254  CB  HYP    21      60.570  67.440  65.240  1.00  0.00            
ATOM    255  HB1 HYP    21      61.230  67.350  66.100  1.00  0.00            
ATOM    256  HB2 HYP    21      60.410  68.500  65.000  1.00  0.00            
ATOM    257  CA  HYP    21      61.050  66.640  64.070  1.00  0.00            
ATOM    258  HA  HYP    21      60.770  67.020  63.090  1.00  0.00            
ATOM    259  C   HYP    21      62.600  66.650  64.120  1.00  0.00            
ATOM    260  O   HYP    21      63.230  65.810  64.790  1.00  0.00            
ATOM    261  N   GLY    22      63.210  67.570  63.350  1.00  0.00            
ATOM    262  H   GLY    22      62.660  68.300  62.920  1.00  0.00            
ATOM    263  CA  GLY    22      64.620  67.610  63.050  1.00  0.00            
ATOM    264  HA1 GLY    22      64.640  68.300  62.210  1.00  0.00            
ATOM    265  HA2 GLY    22      64.880  66.660  62.600  1.00  0.00            
ATOM    266  C   GLY    22      65.600  67.910  64.220  1.00  0.00            
ATOM    267  O   GLY    22      65.180  67.890  65.380  1.00  0.00            
ATOM    268  N   PRO    23      66.890  68.080  63.980  1.00  0.00            
ATOM    269  CD  PRO    23      67.470  67.920  62.680  1.00  0.00            
ATOM    270  HD1 PRO    23      66.930  68.520  61.950  1.00  0.00            
ATOM    271  HD2 PRO    23      67.420  66.870  62.380  1.00  0.00            
ATOM    272  CG  PRO    23      68.980  68.340  62.750  1.00  0.00            
ATOM    273  HG1 PRO    23      69.010  69.420  62.590  1.00  0.00            
ATOM    274  HG2 PRO    23      69.560  67.830  61.990  1.00  0.00            
ATOM    275  CB  PRO    23      69.290  68.030  64.200  1.00  0.00            
ATOM    276  HB1 PRO    23      70.150  68.630  64.480  1.00  0.00            
ATOM    277  HB2 PRO    23      69.530  67.000  64.480  1.00  0.00            
ATOM    278  CA  PRO    23      67.990  68.460  64.930  1.00  0.00            
ATOM    279  HA  PRO    23      68.020  67.850  65.840  1.00  0.00            
ATOM    280  C   PRO    23      67.900  69.900  65.390  1.00  0.00            
ATOM    281  O   PRO    23      67.280  70.780  64.770  1.00  0.00            
ATOM    282  N   HYP    24      68.500  70.180  66.530  1.00  0.00            
ATOM    283  CD2 HYP    24      69.050  69.320  67.600  1.00  0.00            
ATOM    284 1HD2 HYP    24      70.060  68.960  67.350  1.00  0.00            
ATOM    285 2HD2 HYP    24      68.430  68.460  67.860  1.00  0.00            
ATOM    286  CG  HYP    24      69.100  70.220  68.840  1.00  0.00            
ATOM    287  HG  HYP    24      69.840  69.840  69.550  1.00  0.00            
ATOM    288  OD1 HYP    24      67.840  70.380  69.490  1.00  0.00            
ATOM    289  HD1 HYP    24      67.770  71.210  69.970  1.00  0.00            
ATOM    290  CB  HYP    24      69.580  71.520  68.230  1.00  0.00            
ATOM    291  HB1 HYP    24      70.630  71.560  67.920  1.00  0.00            
ATOM    292  HB2 HYP    24      69.470  72.370  68.900  1.00  0.00            
ATOM    293  CA  HYP    24      68.670  71.610  67.040  1.00  0.00            
ATOM    294  HA  HYP    24      67.670  71.930  67.300  1.00  0.00            
ATOM    295  C   HYP    24      69.190  72.510  65.910  1.00  0.00            
ATOM    296  O   HYP    24      70.070  72.150  65.180  1.00  0.00            
ATOM    297  N   GLY    25      68.570  73.680  65.690  1.00  0.00            
ATOM    298  H   GLY    25      67.670  73.760  66.140  1.00  0.00            
ATOM    299  CA  GLY    25      68.990  74.720  64.730  1.00  0.00            
ATOM    300  HA1 GLY    25      68.260  75.520  64.890  1.00  0.00            
ATOM    301  HA2 GLY    25      68.920  74.210  63.770  1.00  0.00            
ATOM    302  C   GLY    25      70.420  75.370  64.830  1.00  0.00            
ATOM    303  O   GLY    25      71.200  75.000  65.710  1.00  0.00            
ATOM    304  N   PRO    26      70.860  76.210  63.860  1.00  0.00            
ATOM    305  CD  PRO    26      70.000  76.760  62.810  1.00  0.00            
ATOM    306  HD1 PRO    26      68.960  76.950  63.100  1.00  0.00            
ATOM    307  HD2 PRO    26      69.950  76.020  62.010  1.00  0.00            
ATOM    308  CG  PRO    26      70.740  78.010  62.230  1.00  0.00            
ATOM    309  HG1 PRO    26      70.390  78.930  62.700  1.00  0.00            
ATOM    310  HG2 PRO    26      70.570  78.040  61.160  1.00  0.00            
ATOM    311  CB  PRO    26      72.220  77.710  62.550  1.00  0.00            
ATOM    312  HB1 PRO    26      72.940  78.530  62.510  1.00  0.00            
ATOM    313  HB2 PRO    26      72.460  76.990  61.770  1.00  0.00            
ATOM    314  CA  PRO    26      72.120  77.000  63.950  1.00  0.00            
ATOM    315  HA  PRO    26      72.930  76.280  64.030  1.00  0.00            
ATOM    316  C   PRO    26      72.100  78.010  65.100  1.00  0.00            
ATOM    317  O   PRO    26      71.110  78.350  65.680  1.00  0.00            
ATOM    318  N   HYP    27      73.290  78.650  65.250  1.00  0.00            
ATOM    319  CD2 HYP    27      74.580  78.330  64.740  1.00  0.00            
ATOM    320 1HD2 HYP    27      75.010  79.040  64.030  1.00  0.00            
ATOM    321 2HD2 HYP    27      74.740  77.330  64.320  1.00  0.00            
ATOM    322  CG  HYP    27      75.470  78.450  65.980  1.00  0.00            
ATOM    323  HG  HYP    27      76.520  78.570  65.680  1.00  0.00            
ATOM    324  OD1 HYP    27      75.380  77.470  66.890  1.00  0.00            
ATOM    325  HD1 HYP    27      75.860  77.720  67.680  1.00  0.00            
ATOM    326  CB  HYP    27      74.860  79.760  66.450  1.00  0.00            
ATOM    327  HB1 HYP    27      75.240  80.490  65.730  1.00  0.00            
ATOM    328  HB2 HYP    27      75.190  79.990  67.470  1.00  0.00            
ATOM    329  CA  HYP    27      73.370  79.650  66.340  1.00  0.00            
ATOM    330  HA  HYP    27      72.940  79.170  67.220  1.00  0.00            
ATOM    331  C   HYP    27      72.540  80.920  66.150  1.00  0.00            
ATOM    332  O   HYP    27      72.300  81.340  65.050  1.00  0.00            
ATOM    333  N   GLY    28      72.030  81.540  67.270  1.00  0.00            
ATOM    334  H   GLY    28      72.260  81.090  68.150  1.00  0.00            
ATOM    335  CA  GLY    28      71.140  82.700  67.210  1.00  0.00            
ATOM    336  HA1 GLY    28      70.670  82.750  68.200  1.00  0.00            
ATOM    337  HA2 GLY    28      70.330  82.590  66.490  1.00  0.00            
ATOM    338  C   GLY    28      71.830  84.040  66.940  1.00  0.00            
ATOM    339  O   GLY    28      73.070  84.210  66.740  1.00  0.00            
ATOM    340  N   PRO    29      71.080  85.120  66.830  1.00  0.00            
ATOM    341  CD  PRO    29      69.640  85.330  66.860  1.00  0.00            
ATOM    342  HD1 PRO    29      69.320  85.540  67.880  1.00  0.00            
ATOM    343  HD2 PRO    29      69.190  84.490  66.330  1.00  0.00            
ATOM    344  CG  PRO    29      69.330  86.520  66.070  1.00  0.00            
ATOM    345  HG1 PRO    29      68.340  86.970  66.140  1.00  0.00            
ATOM    346  HG2 PRO    29      69.390  86.280  65.010  1.00  0.00            
ATOM    347  CB  PRO    29      70.470  87.470  66.350  1.00  0.00            
ATOM    348  HB1 PRO    29      70.230  87.870  67.340  1.00  0.00            
ATOM    349  HB2 PRO    29      70.540  88.160  65.510  1.00  0.00            
ATOM    350  CA  PRO    29      71.670  86.450  66.490  1.00  0.00            
ATOM    351  HA  PRO    29      72.030  86.260  65.480  1.00  0.00            
ATOM    352  C   PRO    29      72.750  87.050  67.390  1.00  0.00            
ATOM    353  O   PRO    29      72.850  86.720  68.570  1.00  0.00            
ATOM    354  N   HYP    30      73.530  88.010  66.890  1.00  0.00            
ATOM    355  CD2 HYP    30      73.820  88.270  65.490  1.00  0.00            
ATOM    356 1HD2 HYP    30      72.970  88.750  65.000  1.00  0.00            
ATOM    357 2HD2 HYP    30      74.030  87.310  65.010  1.00  0.00            
ATOM    358  CG  HYP    30      75.040  89.140  65.370  1.00  0.00            
ATOM    359  HG  HYP    30      74.970  89.810  64.510  1.00  0.00            
ATOM    360  OD1 HYP    30      76.210  88.390  65.230  1.00  0.00            
ATOM    361  HD1 HYP    30      76.840  89.020  64.870  1.00  0.00            
ATOM    362  CB  HYP    30      74.910  89.940  66.730  1.00  0.00            
ATOM    363  HB1 HYP    30      74.140  90.680  66.560  1.00  0.00            
ATOM    364  HB2 HYP    30      75.850  90.380  67.070  1.00  0.00            
ATOM    365  CA  HYP    30      74.340  88.930  67.690  1.00  0.00            
ATOM    366  HA  HYP    30      75.160  88.320  68.080  1.00  0.00            
ATOM    367  C   HYP    30      73.450  89.550  68.780  1.00  0.00            
ATOM    368  O   HYP    30      72.280  89.930  68.540  1.00  0.00            
ATOM    369  N   GLY    31      73.940  89.610  69.990  1.00  0.00            
ATOM    370  H   GLY    31      74.930  89.450  70.120  1.00  0.00            
ATOM    371  CA  GLY    31      73.210  89.790  71.250  1.00  0.00            
ATOM    372  HA1 GLY    31      73.950  89.390  71.940  1.00  0.00            
ATOM    373  HA2 GLY    31      72.260  89.250  71.280  1.00  0.00            
ATOM    374  C   GLY    31      72.760  91.160  71.680  1.00  0.00            
ATOM    375  O   GLY    31      72.730  92.080  70.880  1.00  0.00            
ATOM    376  N   NH2    32      72.210  91.240  72.910  1.00  0.00            
ATOM    377  H1  NH2    32      72.040  90.410  73.450  1.00  0.00            
ATOM    378  H2  NH2    32      72.010  92.140  73.340  1.00  0.00            
ATOM    379  CH3 ACE     1      35.480  24.440  35.070  1.00  0.00            
ATOM    380 1HH3 ACE     1      34.840  23.570  35.200  1.00  0.00            
ATOM    381 2HH3 ACE     1      35.390  24.650  34.010  1.00  0.00            
ATOM    382 3HH3 ACE     1      36.510  24.250  35.380  1.00  0.00            
ATOM    383  C   ACE     1      35.020  25.660  35.800  1.00  0.00            
ATOM    384  O   ACE     1      34.960  26.740  35.260  1.00  0.00            
ATOM    385  N   PRO     2      34.820  25.550  37.130  1.00  0.00            
ATOM    386  CD  PRO     2      34.640  24.330  37.840  1.00  0.00            
ATOM    387  HD1 PRO     2      35.590  23.930  38.180  1.00  0.00            
ATOM    388  HD2 PRO     2      34.190  23.610  37.160  1.00  0.00            
ATOM    389  CG  PRO     2      33.700  24.650  39.020  1.00  0.00            
ATOM    390  HG1 PRO     2      33.820  23.940  39.840  1.00  0.00            
ATOM    391  HG2 PRO     2      32.670  24.620  38.670  1.00  0.00            
ATOM    392  CB  PRO     2      34.170  26.100  39.380  1.00  0.00            
ATOM    393  HB1 PRO     2      35.060  26.090  40.010  1.00  0.00            
ATOM    394  HB2 PRO     2      33.300  26.520  39.900  1.00  0.00            
ATOM    395  CA  PRO     2      34.450  26.720  37.970  1.00  0.00            
ATOM    396  HA  PRO     2      33.560  27.220  37.590  1.00  0.00            
ATOM    397  C   PRO     2      35.640  27.730  38.050  1.00  0.00            
ATOM    398  O   PRO     2      36.800  27.320  37.970  1.00  0.00            
ATOM    399  N   HYP     3      35.410  29.050  38.140  1.00  0.00            
ATOM    400  CD2 HYP     3      34.070  29.640  38.150  1.00  0.00            
ATOM    401 1HD2 HYP     3      33.440  29.420  39.010  1.00  0.00            
ATOM    402 2HD2 HYP     3      33.610  29.280  37.230  1.00  0.00            
ATOM    403  CG  HYP     3      34.260  31.120  37.960  1.00  0.00            
ATOM    404  HG  HYP     3      33.430  31.670  38.410  1.00  0.00            
ATOM    405  OD1 HYP     3      34.480  31.460  36.550  1.00  0.00            
ATOM    406  HD1 HYP     3      33.740  31.160  36.020  1.00  0.00            
ATOM    407  CB  HYP     3      35.530  31.340  38.820  1.00  0.00            
ATOM    408  HB1 HYP     3      35.320  31.410  39.890  1.00  0.00            
ATOM    409  HB2 HYP     3      36.130  32.190  38.490  1.00  0.00            
ATOM    410  CA  HYP     3      36.360  30.120  38.490  1.00  0.00            
ATOM    411  HA  HYP     3      36.960  30.350  37.610  1.00  0.00            
ATOM    412  C   HYP     3      37.300  29.780  39.640  1.00  0.00            
ATOM    413  O   HYP     3      36.820  29.670  40.730  1.00  0.00            
ATOM    414  N   GLY     4      38.600  29.830  39.450  1.00  0.00            
ATOM    415  H   GLY     4      38.810  30.010  38.480  1.00  0.00            
ATOM    416  CA  GLY     4      39.690  29.440  40.400  1.00  0.00            
ATOM    417  HA1 GLY     4      40.580  29.490  39.770  1.00  0.00            
ATOM    418  HA2 GLY     4      39.630  28.370  40.620  1.00  0.00            
ATOM    419  C   GLY     4      39.780  30.200  41.700  1.00  0.00            
ATOM    420  O   GLY     4      39.030  31.170  41.910  1.00  0.00            
ATOM    421  N   PRO     5      40.580  29.810  42.680  1.00  0.00            
ATOM    422  CD  PRO     5      41.180  28.550  42.730  1.00  0.00            
ATOM    423  HD1 PRO     5      41.700  28.350  41.790  1.00  0.00            
ATOM    424  HD2 PRO     5      40.450  27.740  42.760  1.00  0.00            
ATOM    425  CG  PRO     5      42.040  28.540  44.000  1.00  0.00            
ATOM    426  HG1 PRO     5      43.020  28.970  43.830  1.00  0.00            
ATOM    427  HG2 PRO     5      42.050  27.540  44.440  1.00  0.00            
ATOM    428  CB  PRO     5      41.290  29.500  44.900  1.00  0.00            
ATOM    429  HB1 PRO     5      42.010  29.910  45.610  1.00  0.00            
ATOM    430  HB2 PRO     5      40.510  28.920  45.390  1.00  0.00            
ATOM    431  CA  PRO     5      40.690  30.560  43.990  1.00  0.00            
ATOM    432  HA  PRO     5      39.670  30.790  44.300  1.00  0.00            
ATOM    433  C   PRO     5      41.430  31.890  43.920  1.00  0.00            
ATOM    434  O   PRO     5      42.100  32.280  42.950  1.00  0.00            
ATOM    435  N   HYP     6      41.440  32.700  44.980  1.00  0.00            
ATOM    436  CD2 HYP     6      40.590  32.560  46.270  1.00  0.00            
ATOM    437 1HD2 HYP     6      41.140  31.900  46.940  1.00  0.00            
ATOM    438 2HD2 HYP     6      39.630  32.140  45.960  1.00  0.00            
ATOM    439  CG  HYP     6      40.440  34.040  46.720  1.00  0.00            
ATOM    440  HG  HYP     6      40.380  34.050  47.810  1.00  0.00            
ATOM    441  OD1 HYP     6      39.370  34.690  46.150  1.00  0.00            
ATOM    442  HD1 HYP     6      38.680  34.040  46.310  1.00  0.00            
ATOM    443  CB  HYP     6      41.820  34.640  46.290  1.00  0.00            
ATOM    444  HB1 HYP     6      42.530  34.430  47.090  1.00  0.00            
ATOM    445  HB2 HYP     6      41.870  35.720  46.120  1.00  0.00            
ATOM    446  CA  HYP     6      42.120  33.960  44.970  1.00  0.00            
ATOM    447  HA  HYP     6      41.770  34.590  44.150  1.00  0.00            
ATOM    448  C   HYP     6      43.630  33.860  44.790  1.00  0.00            
ATOM    449  O   HYP     6      44.240  32.850  45.070  1.00  0.00            
ATOM    450  N   GLY     7      44.300  34.890  44.320  1.00  0.00            
ATOM    451  H   GLY     7      43.710  35.590  43.880  1.00  0.00            
ATOM    452  CA  GLY     7      45.730  35.110  44.150  1.00  0.00            
ATOM    453  HA1 GLY     7      45.830  36.010  43.540  1.00  0.00            
ATOM    454  HA2 GLY     7      46.180  34.230  43.700  1.00  0.00            
ATOM    455  C   GLY     7      46.500  35.410  45.470  1.00  0.00            
ATOM    456  O   GLY     7      45.910  35.510  46.540  1.00  0.00            
ATOM    457  N   PRO     8      47.840  35.650  45.320  1.00  0.00            
ATOM    458  CD  PRO     8      48.630  35.400  44.090  1.00  0.00            
ATOM    459  HD1 PRO     8      48.500  36.220  43.390  1.00  0.00            
ATOM    460  HD2 PRO     8      48.220  34.520  43.590  1.00  0.00            
ATOM    461  CG  PRO     8      49.990  35.010  44.600  1.00  0.00            
ATOM    462  HG1 PRO     8      50.730  35.340  43.860  1.00  0.00            
ATOM    463  HG2 PRO     8      50.040  33.940  44.800  1.00  0.00            
ATOM    464  CB  PRO     8      50.160  35.790  45.940  1.00  0.00            
ATOM    465  HB1 PRO     8      50.540  36.800  45.790  1.00  0.00            
ATOM    466  HB2 PRO     8      50.750  35.260  46.700  1.00  0.00            
ATOM    467  CA  PRO     8      48.750  36.020  46.410  1.00  0.00            
ATOM    468  HA  PRO     8      48.620  35.270  47.190  1.00  0.00            
ATOM    469  C   PRO     8      48.490  37.490  46.900  1.00  0.00            
ATOM    470  O   PRO     8      48.000  38.370  46.180  1.00  0.00            
ATOM    471  N   HYP     9      48.770  37.780  48.180  1.00  0.00            
ATOM    472  CD2 HYP     9      49.400  36.970  49.240  1.00  0.00            
ATOM    473 1HD2 HYP     9      50.440  36.740  49.000  1.00  0.00            
ATOM    474 2HD2 HYP     9      48.980  35.970  49.260  1.00  0.00            
ATOM    475  CG  HYP     9      49.200  37.670  50.610  1.00  0.00            
ATOM    476  HG  HYP     9      49.930  37.330  51.340  1.00  0.00            
ATOM    477  OD1 HYP     9      47.870  37.610  51.180  1.00  0.00            
ATOM    478  HD1 HYP     9      47.770  36.750  51.600  1.00  0.00            
ATOM    479  CB  HYP     9      49.470  39.120  50.150  1.00  0.00            
ATOM    480  HB1 HYP     9      50.540  39.300  50.040  1.00  0.00            
ATOM    481  HB2 HYP     9      49.180  39.880  50.870  1.00  0.00            
ATOM    482  CA  HYP     9      48.800  39.180  48.770  1.00  0.00            
ATOM    483  HA  HYP     9      47.780  39.470  48.990  1.00  0.00            
ATOM    484  C   HYP     9      49.470  40.200  47.860  1.00  0.00            
ATOM    485  O   HYP     9      50.570  39.870  47.410  1.00  0.00            
ATOM    486  N   GLY    10      48.960  41.460  47.820  1.00  0.00            
ATOM    487  H   GLY    10      48.030  41.560  48.190  1.00  0.00            
ATOM    488  CA  GLY    10      49.680  42.580  47.260  1.00  0.00            
ATOM    489  HA1 GLY    10      49.020  43.440  47.130  1.00  0.00            
ATOM    490  HA2 GLY    10      50.120  42.430  46.270  1.00  0.00            
ATOM    491  C   GLY    10      50.860  43.100  48.140  1.00  0.00            
ATOM    492  O   GLY    10      51.050  42.740  49.320  1.00  0.00            
ATOM    493  N   ILE    11      51.660  44.030  47.560  1.00  0.00            
ATOM    494  H   ILE    11      51.510  44.200  46.580  1.00  0.00            
ATOM    495  CA  ILE    11      52.960  44.610  48.050  1.00  0.00            
ATOM    496  HA  ILE    11      53.480  43.780  48.520  1.00  0.00            
ATOM    497  CB  ILE    11      53.950  45.010  46.930  1.00  0.00            
ATOM    498  HB  ILE    11      54.840  45.500  47.310  1.00  0.00            
ATOM    499  CG2 ILE    11      54.340  43.780  46.140  1.00  0.00            
ATOM    500 1HG2 ILE    11      53.580  43.420  45.450  1.00  0.00            
ATOM    501 2HG2 ILE    11      55.090  44.050  45.390  1.00  0.00            
ATOM    502 3HG2 ILE    11      54.680  42.920  46.720  1.00  0.00            
ATOM    503  CG1 ILE    11      53.300  46.210  46.100  1.00  0.00            
ATOM    504 1HG1 ILE    11      53.210  47.120  46.690  1.00  0.00            
ATOM    505 2HG1 ILE    11      52.290  45.900  45.840  1.00  0.00            
ATOM    506  CD  ILE    11      54.050  46.530  44.810  1.00  0.00            
ATOM    507  HD1 ILE    11      53.700  47.510  44.480  1.00  0.00            
ATOM    508  HD2 ILE    11      55.080  46.700  45.120  1.00  0.00            
ATOM    509  HD3 ILE    11      53.860  45.700  44.120  1.00  0.00            
ATOM    510  C   ILE    11      52.850  45.720  49.170  1.00  0.00            
ATOM    511  O   ILE    11      51.880  46.460  49.080  1.00  0.00            
ATOM    512  N   THR    12      53.820  45.870  50.000  1.00  0.00            
ATOM    513  H   THR    12      54.560  45.190  49.920  1.00  0.00            
ATOM    514  CA  THR    12      54.080  46.980  50.980  1.00  0.00            
ATOM    515  HA  THR    12      53.400  46.830  51.820  1.00  0.00            
ATOM    516  CB  THR    12      55.470  46.640  51.560  1.00  0.00            
ATOM    517  HB  THR    12      56.250  46.700  50.800  1.00  0.00            
ATOM    518  CG2 THR    12      55.780  47.540  52.850  1.00  0.00            
ATOM    519 1HG2 THR    12      56.830  47.360  53.070  1.00  0.00            
ATOM    520 2HG2 THR    12      55.620  48.590  52.590  1.00  0.00            
ATOM    521 3HG2 THR    12      55.120  47.280  53.670  1.00  0.00            
ATOM    522  OG1 THR    12      55.630  45.320  52.060  1.00  0.00            
ATOM    523  HG1 THR    12      56.570  45.120  52.010  1.00  0.00            
ATOM    524  C   THR    12      54.090  48.290  50.320  1.00  0.00            
ATOM    525  O   THR    12      54.840  48.410  49.320  1.00  0.00            
ATOM    526  N   GLY    13      53.250  49.270  50.690  1.00  0.00            
ATOM    527  H   GLY    13      52.560  48.970  51.370  1.00  0.00            
ATOM    528  CA  GLY    13      53.150  50.630  50.160  1.00  0.00            
ATOM    529  HA1 GLY    13      52.390  51.190  50.700  1.00  0.00            
ATOM    530  HA2 GLY    13      52.950  50.650  49.090  1.00  0.00            
ATOM    531  C   GLY    13      54.460  51.480  50.270  1.00  0.00            
ATOM    532  O   GLY    13      55.550  51.080  50.770  1.00  0.00            
ATOM    533  N   ALA    14      54.330  52.690  49.690  1.00  0.00            
ATOM    534  H   ALA    14      53.400  52.930  49.370  1.00  0.00            
ATOM    535  CA  ALA    14      55.460  53.640  49.550  1.00  0.00            
ATOM    536  HA  ALA    14      56.330  53.080  49.210  1.00  0.00            
ATOM    537  CB  ALA    14      54.950  54.790  48.600  1.00  0.00            
ATOM    538  HB1 ALA    14      54.580  54.410  47.640  1.00  0.00            
ATOM    539  HB2 ALA    14      54.320  55.540  49.060  1.00  0.00            
ATOM    540  HB3 ALA    14      55.840  55.340  48.300  1.00  0.00            
ATOM    541  C   ALA    14      55.890  54.210  50.940  1.00  0.00            
ATOM    542  O   ALA    14      55.140  54.210  51.930  1.00  0.00            
ATOM    543  N   ARG    15      57.100  54.790  51.040  1.00  0.00            
ATOM    544  H   ARG    15      57.700  54.660  50.240  1.00  0.00            
ATOM    545  CA  ARG    15      57.740  55.320  52.240  1.00  0.00            
ATOM    546  HA  ARG    15      57.410  54.680  53.060  1.00  0.00            
ATOM    547  CB  ARG    15      59.290  55.240  52.250  1.00  0.00            
ATOM    548  HB1 ARG    15      59.660  56.040  51.610  1.00  0.00            
ATOM    549  HB2 ARG    15      59.600  54.280  51.830  1.00  0.00            
ATOM    550  CG  ARG    15      59.790  55.370  53.630  1.00  0.00            
ATOM    551  HG1 ARG    15      59.530  54.470  54.180  1.00  0.00            
ATOM    552  HG2 ARG    15      59.340  56.190  54.200  1.00  0.00            
ATOM    553  CD  ARG    15      61.370  55.390  53.590  1.00  0.00            
ATOM    554  HD1 ARG    15      61.620  56.410  53.300  1.00  0.00            
ATOM    555  HD2 ARG    15      61.760  54.620  52.930  1.00  0.00            
ATOM    556  NE  ARG    15      61.770  55.190  54.950  1.00  0.00            
ATOM    557  HE  ARG    15      61.200  55.550  55.700  1.00  0.00            
ATOM    558  CZ  ARG    15      62.990  54.840  55.340  1.00  0.00            
ATOM    559  NH1 ARG    15      63.320  54.920  56.590  1.00  0.00            
ATOM    560 1HH1 ARG    15      62.650  55.220  57.290  1.00  0.00            
ATOM    561 2HH1 ARG    15      64.300  54.940  56.820  1.00  0.00            
ATOM    562  NH2 ARG    15      63.960  54.570  54.580  1.00  0.00            
ATOM    563 1HH2 ARG    15      63.900  54.530  53.570  1.00  0.00            
ATOM    564 2HH2 ARG    15      64.880  54.390  54.940  1.00  0.00            
ATOM    565  C   ARG    15      57.270  56.720  52.460  1.00  0.00            
ATOM    566  O   ARG    15      57.120  57.480  51.520  1.00  0.00            
ATOM    567  N   GLY    16      57.010  56.990  53.750  1.00  0.00            
ATOM    568  H   GLY    16      57.110  56.190  54.360  1.00  0.00            
ATOM    569  CA  GLY    16      56.620  58.280  54.210  1.00  0.00            
ATOM    570  HA1 GLY    16      56.480  58.310  55.290  1.00  0.00            
ATOM    571  HA2 GLY    16      55.660  58.600  53.810  1.00  0.00            
ATOM    572  C   GLY    16      57.490  59.520  53.800  1.00  0.00            
ATOM    573  O   GLY    16      58.530  59.250  53.190  1.00  0.00            
ATOM    574  N   LEU    17      57.070  60.820  54.000  1.00  0.00            
ATOM    575  H   LEU    17      56.140  60.930  54.380  1.00  0.00            
ATOM    576  CA  LEU    17      57.850  62.020  53.700  1.00  0.00            
ATOM    577  HA  LEU    17      58.600  61.850  52.940  1.00  0.00            
ATOM    578  CB  LEU    17      56.790  63.140  53.300  1.00  0.00            
ATOM    579  HB1 LEU    17      57.320  64.050  53.040  1.00  0.00            
ATOM    580  HB2 LEU    17      56.200  63.340  54.190  1.00  0.00            
ATOM    581  CG  LEU    17      55.840  62.760  52.160  1.00  0.00            
ATOM    582  HG  LEU    17      55.280  61.850  52.360  1.00  0.00            
ATOM    583  CD1 LEU    17      54.870  63.850  51.700  1.00  0.00            
ATOM    584 1HD1 LEU    17      55.090  64.410  50.790  1.00  0.00            
ATOM    585 2HD1 LEU    17      53.900  63.420  51.480  1.00  0.00            
ATOM    586 3HD1 LEU    17      54.790  64.640  52.450  1.00  0.00            
ATOM    587  CD2 LEU    17      56.660  62.490  50.850  1.00  0.00            
ATOM    588 1HD2 LEU    17      56.020  62.460  49.960  1.00  0.00            
ATOM    589 2HD2 LEU    17      57.330  63.320  50.660  1.00  0.00            
ATOM    590 3HD2 LEU    17      57.170  61.530  50.890  1.00  0.00            
ATOM    591  C   LEU    17      58.800  62.380  54.810  1.00  0.00            
ATOM    592  O   LEU    17      58.720  61.750  55.900  1.00  0.00            
ATOM    593  N   ALA    18      59.640  63.410  54.700  1.00  0.00            
ATOM    594  H   ALA    18      59.490  63.980  53.880  1.00  0.00            
ATOM    595  CA  ALA    18      60.490  63.910  55.800  1.00  0.00            
ATOM    596  HA  ALA    18      60.920  63.080  56.370  1.00  0.00            
ATOM    597  CB  ALA    18      61.590  64.690  55.100  1.00  0.00            
ATOM    598  HB1 ALA    18      62.470  64.780  55.740  1.00  0.00            
ATOM    599  HB2 ALA    18      61.990  64.010  54.350  1.00  0.00            
ATOM    600  HB3 ALA    18      61.250  65.620  54.660  1.00  0.00            
ATOM    601  C   ALA    18      59.690  64.870  56.680  1.00  0.00            
ATOM    602  O   ALA    18      58.940  65.750  56.180  1.00  0.00            
ATOM    603  N   GLY    19      60.010  64.730  58.030  1.00  0.00            
ATOM    604  H   GLY    19      60.690  64.000  58.220  1.00  0.00            
ATOM    605  CA  GLY    19      59.240  65.280  59.170  1.00  0.00            
ATOM    606  HA1 GLY    19      59.640  64.870  60.100  1.00  0.00            
ATOM    607  HA2 GLY    19      58.170  65.130  59.040  1.00  0.00            
ATOM    608  C   GLY    19      59.360  66.780  59.370  1.00  0.00            
ATOM    609  O   GLY    19      60.150  67.360  58.610  1.00  0.00            
ATOM    610  N   PRO    20      58.690  67.430  60.340  1.00  0.00            
ATOM    611  CD  PRO    20      57.630  66.800  61.140  1.00  0.00            
ATOM    612  HD1 PRO    20      58.090  66.340  62.010  1.00  0.00            
ATOM    613  HD2 PRO    20      57.110  66.040  60.560  1.00  0.00            
ATOM    614  CG  PRO    20      56.750  68.020  61.480  1.00  0.00            
ATOM    615  HG1 PRO    20      56.080  67.880  62.330  1.00  0.00            
ATOM    616  HG2 PRO    20      56.080  68.200  60.640  1.00  0.00            
ATOM    617  CB  PRO    20      57.720  69.180  61.570  1.00  0.00            
ATOM    618  HB1 PRO    20      58.220  69.140  62.540  1.00  0.00            
ATOM    619  HB2 PRO    20      57.310  70.190  61.610  1.00  0.00            
ATOM    620  CA  PRO    20      58.810  68.900  60.530  1.00  0.00            
ATOM    621  HA  PRO    20      58.480  69.440  59.650  1.00  0.00            
ATOM    622  C   PRO    20      60.200  69.460  61.000  1.00  0.00            
ATOM    623  O   PRO    20      61.050  68.610  61.420  1.00  0.00            
ATOM    624  N   HYP    21      60.420  70.790  61.120  1.00  0.00            
ATOM    625  CD2 HYP    21      59.670  71.920  60.530  1.00  0.00            
ATOM    626 1HD2 HYP    21      58.970  72.400  61.210  1.00  0.00            
ATOM    627 2HD2 HYP    21      59.020  71.620  59.700  1.00  0.00            
ATOM    628  CG  HYP    21      60.740  72.980  60.200  1.00  0.00            
ATOM    629  HG  HYP    21      60.340  73.960  59.970  1.00  0.00            
ATOM    630  OD1 HYP    21      61.370  72.570  59.050  1.00  0.00            
ATOM    631  HD1 HYP    21      62.160  73.110  58.940  1.00  0.00            
ATOM    632  CB  HYP    21      61.590  72.800  61.420  1.00  0.00            
ATOM    633  HB1 HYP    21      61.170  73.240  62.330  1.00  0.00            
ATOM    634  HB2 HYP    21      62.630  73.060  61.190  1.00  0.00            
ATOM    635  CA  HYP    21      61.680  71.240  61.710  1.00  0.00            
ATOM    636  HA  HYP    21      62.480  70.870  61.070  1.00  0.00            
ATOM    637  C   HYP    21      61.950  70.930  63.170  1.00  0.00            
ATOM    638  O   HYP    21      61.150  70.560  63.950  1.00  0.00            
ATOM    639  N   GLY    22      63.220  70.900  63.570  1.00  0.00            
ATOM    640  H   GLY    22      63.910  71.240  62.900  1.00  0.00            
ATOM    641  CA  GLY    22      63.600  70.600  64.990  1.00  0.00            
ATOM    642  HA1 GLY    22      64.660  70.340  65.010  1.00  0.00            
ATOM    643  HA2 GLY    22      63.000  69.740  65.280  1.00  0.00            
ATOM    644  C   GLY    22      63.430  71.870  65.920  1.00  0.00            
ATOM    645  O   GLY    22      62.800  72.860  65.640  1.00  0.00            
ATOM    646  N   PRO    23      63.920  71.720  67.160  1.00  0.00            
ATOM    647  CD  PRO    23      64.460  70.560  67.860  1.00  0.00            
ATOM    648  HD1 PRO    23      65.480  70.360  67.530  1.00  0.00            
ATOM    649  HD2 PRO    23      63.920  69.630  67.690  1.00  0.00            
ATOM    650  CG  PRO    23      64.440  70.900  69.360  1.00  0.00            
ATOM    651  HG1 PRO    23      65.270  70.430  69.880  1.00  0.00            
ATOM    652  HG2 PRO    23      63.460  70.580  69.720  1.00  0.00            
ATOM    653  CB  PRO    23      64.620  72.480  69.350  1.00  0.00            
ATOM    654  HB1 PRO    23      65.680  72.760  69.360  1.00  0.00            
ATOM    655  HB2 PRO    23      64.090  72.910  70.200  1.00  0.00            
ATOM    656  CA  PRO    23      63.980  72.850  68.110  1.00  0.00            
ATOM    657  HA  PRO    23      62.950  73.200  68.240  1.00  0.00            
ATOM    658  C   PRO    23      64.790  74.060  67.590  1.00  0.00            
ATOM    659  O   PRO    23      65.690  73.880  66.850  1.00  0.00            
ATOM    660  N   HYP    24      64.610  75.270  68.160  1.00  0.00            
ATOM    661  CD2 HYP    24      63.410  75.600  68.980  1.00  0.00            
ATOM    662 1HD2 HYP    24      63.590  75.050  69.900  1.00  0.00            
ATOM    663 2HD2 HYP    24      62.480  75.360  68.460  1.00  0.00            
ATOM    664  CG  HYP    24      63.600  77.040  69.280  1.00  0.00            
ATOM    665  HG  HYP    24      63.100  77.350  70.190  1.00  0.00            
ATOM    666  OD1 HYP    24      63.010  77.840  68.170  1.00  0.00            
ATOM    667  HD1 HYP    24      63.180  78.770  68.310  1.00  0.00            
ATOM    668  CB  HYP    24      65.070  77.300  69.200  1.00  0.00            
ATOM    669  HB1 HYP    24      65.480  77.030  70.180  1.00  0.00            
ATOM    670  HB2 HYP    24      65.320  78.330  68.940  1.00  0.00            
ATOM    671  CA  HYP    24      65.550  76.410  68.100  1.00  0.00            
ATOM    672  HA  HYP    24      65.510  76.930  67.140  1.00  0.00            
ATOM    673  C   HYP    24      67.020  75.920  68.380  1.00  0.00            
ATOM    674  O   HYP    24      67.310  75.240  69.400  1.00  0.00            
ATOM    675  N   GLY    25      67.980  76.560  67.750  1.00  0.00            
ATOM    676  H   GLY    25      67.730  77.330  67.140  1.00  0.00            
ATOM    677  CA  GLY    25      69.430  76.370  68.020  1.00  0.00            
ATOM    678  HA1 GLY    25      69.940  76.590  67.080  1.00  0.00            
ATOM    679  HA2 GLY    25      69.570  75.310  68.230  1.00  0.00            
ATOM    680  C   GLY    25      69.980  77.120  69.240  1.00  0.00            
ATOM    681  O   GLY    25      69.300  77.870  70.010  1.00  0.00            
ATOM    682  N   PRO    26      71.310  76.950  69.490  1.00  0.00            
ATOM    683  CD  PRO    26      72.350  76.510  68.480  1.00  0.00            
ATOM    684  HD1 PRO    26      72.110  77.110  67.600  1.00  0.00            
ATOM    685  HD2 PRO    26      72.260  75.430  68.370  1.00  0.00            
ATOM    686  CG  PRO    26      73.690  76.780  69.200  1.00  0.00            
ATOM    687  HG1 PRO    26      74.100  77.740  68.870  1.00  0.00            
ATOM    688  HG2 PRO    26      74.410  75.990  69.010  1.00  0.00            
ATOM    689  CB  PRO    26      73.330  76.850  70.690  1.00  0.00            
ATOM    690  HB1 PRO    26      73.990  77.490  71.270  1.00  0.00            
ATOM    691  HB2 PRO    26      73.300  75.840  71.100  1.00  0.00            
ATOM    692  CA  PRO    26      71.910  77.530  70.660  1.00  0.00            
ATOM    693  HA  PRO    26      71.400  77.290  71.590  1.00  0.00            
ATOM    694  C   PRO    26      72.010  79.050  70.670  1.00  0.00            
ATOM    695  O   PRO    26      72.050  79.680  69.600  1.00  0.00            
ATOM    696  N   HYP    27      72.200  79.700  71.840  1.00  0.00            
ATOM    697  CD2 HYP    27      72.210  79.230  73.280  1.00  0.00            
ATOM    698 1HD2 HYP    27      73.260  79.150  73.550  1.00  0.00            
ATOM    699 2HD2 HYP    27      71.820  78.220  73.320  1.00  0.00            
ATOM    700  CG  HYP    27      71.440  80.350  73.970  1.00  0.00            
ATOM    701  HG  HYP    27      71.680  80.350  75.040  1.00  0.00            
ATOM    702  OD1 HYP    27      70.030  80.230  73.810  1.00  0.00            
ATOM    703  HD1 HYP    27      69.670  80.960  74.320  1.00  0.00            
ATOM    704  CB  HYP    27      71.890  81.610  73.290  1.00  0.00            
ATOM    705  HB1 HYP    27      72.890  81.770  73.690  1.00  0.00            
ATOM    706  HB2 HYP    27      71.330  82.540  73.450  1.00  0.00            
ATOM    707  CA  HYP    27      72.110  81.160  71.830  1.00  0.00            
ATOM    708  HA  HYP    27      71.270  81.340  71.170  1.00  0.00            
ATOM    709  C   HYP    27      73.280  81.820  71.120  1.00  0.00            
ATOM    710  O   HYP    27      74.350  81.190  71.010  1.00  0.00            
ATOM    711  N   GLY    28      73.030  83.090  70.660  1.00  0.00            
ATOM    712  H   GLY    28      72.080  83.440  70.690  1.00  0.00            
ATOM    713  CA  GLY    28      73.940  83.920  69.910  1.00  0.00            
ATOM    714  HA1 GLY    28      73.320  84.750  69.550  1.00  0.00            
ATOM    715  HA2 GLY    28      74.100  83.370  68.980  1.00  0.00            
ATOM    716  C   GLY    28      75.270  84.430  70.490  1.00  0.00            
ATOM    717  O   GLY    28      75.490  84.180  71.670  1.00  0.00            
ATOM    718  N   PRO    29      76.180  85.100  69.770  1.00  0.00            
ATOM    719  CD  PRO    29      76.060  85.390  68.340  1.00  0.00            
ATOM    720  HD1 PRO    29      75.190  85.970  68.040  1.00  0.00            
ATOM    721  HD2 PRO    29      76.070  84.500  67.710  1.00  0.00            
ATOM    722  CG  PRO    29      77.330  86.230  68.040  1.00  0.00            
ATOM    723  HG1 PRO    29      77.160  87.300  68.000  1.00  0.00            
ATOM    724  HG2 PRO    29      77.640  85.940  67.030  1.00  0.00            
ATOM    725  CB  PRO    29      78.300  85.820  69.110  1.00  0.00            
ATOM    726  HB1 PRO    29      78.880  86.730  69.260  1.00  0.00            
ATOM    727  HB2 PRO    29      78.810  84.880  68.890  1.00  0.00            
ATOM    728  CA  PRO    29      77.390  85.680  70.340  1.00  0.00            
ATOM    729  HA  PRO    29      77.920  85.120  71.110  1.00  0.00            
ATOM    730  C   PRO    29      77.140  87.030  70.900  1.00  0.00            
ATOM    731  O   PRO    29      76.080  87.680  70.720  1.00  0.00            
ATOM    732  N   HYP    30      78.030  87.610  71.730  1.00  0.00            
ATOM    733  CD2 HYP    30      79.310  87.070  72.190  1.00  0.00            
ATOM    734 1HD2 HYP    30      80.070  87.450  71.510  1.00  0.00            
ATOM    735 2HD2 HYP    30      79.440  85.990  72.250  1.00  0.00            
ATOM    736  CG  HYP    30      79.370  87.610  73.630  1.00  0.00            
ATOM    737  HG  HYP    30      80.400  87.620  73.960  1.00  0.00            
ATOM    738  OD1 HYP    30      78.540  86.840  74.470  1.00  0.00            
ATOM    739  HD1 HYP    30      78.770  87.030  75.380  1.00  0.00            
ATOM    740  CB  HYP    30      78.890  89.050  73.310  1.00  0.00            
ATOM    741  HB1 HYP    30      79.790  89.560  72.950  1.00  0.00            
ATOM    742  HB2 HYP    30      78.470  89.590  74.150  1.00  0.00            
ATOM    743  CA  HYP    30      77.660  88.810  72.430  1.00  0.00            
ATOM    744  HA  HYP    30      76.750  88.520  72.960  1.00  0.00            
ATOM    745  C   HYP    30      77.390  90.100  71.560  1.00  0.00            
ATOM    746  O   HYP    30      77.690  90.270  70.370  1.00  0.00            
ATOM    747  N   GLY    31      76.710  91.090  72.180  1.00  0.00            
ATOM    748  H   GLY    31      76.430  90.900  73.130  1.00  0.00            
ATOM    749  CA  GLY    31      76.200  92.310  71.470  1.00  0.00            
ATOM    750  HA1 GLY    31      75.390  92.100  70.780  1.00  0.00            
ATOM    751  HA2 GLY    31      76.970  92.720  70.810  1.00  0.00            
ATOM    752  C   GLY    31      75.750  93.290  72.550  1.00  0.00            
ATOM    753  O   GLY    31      76.450  93.600  73.510  1.00  0.00            
ATOM    754  N   NH2    32      74.560  93.800  72.350  1.00  0.00            
ATOM    755  H1  NH2    32      74.040  93.500  71.540  1.00  0.00            
ATOM    756  H2  NH2    32      74.130  94.500  72.940  1.00  0.00            
ATOM    757  CH3 ACE     1      38.710  26.590  34.200  1.00  0.00            
ATOM    758 1HH3 ACE     1      38.080  26.430  35.080  1.00  0.00            
ATOM    759 2HH3 ACE     1      38.230  26.490  33.230  1.00  0.00            
ATOM    760 3HH3 ACE     1      39.550  25.880  34.250  1.00  0.00            
ATOM    761  C   ACE     1      39.320  27.990  34.290  1.00  0.00            
ATOM    762  O   ACE     1      40.520  28.100  34.300  1.00  0.00            
ATOM    763  N   PRO     2      38.460  29.010  34.370  1.00  0.00            
ATOM    764  CD  PRO     2      37.010  28.930  34.450  1.00  0.00            
ATOM    765  HD1 PRO     2      36.640  28.890  35.470  1.00  0.00            
ATOM    766  HD2 PRO     2      36.720  28.010  33.950  1.00  0.00            
ATOM    767  CG  PRO     2      36.540  30.240  33.900  1.00  0.00            
ATOM    768  HG1 PRO     2      35.570  30.540  34.300  1.00  0.00            
ATOM    769  HG2 PRO     2      36.520  30.240  32.810  1.00  0.00            
ATOM    770  CB  PRO     2      37.620  31.260  34.300  1.00  0.00            
ATOM    771  HB1 PRO     2      37.280  31.640  35.260  1.00  0.00            
ATOM    772  HB2 PRO     2      37.770  32.070  33.590  1.00  0.00            
ATOM    773  CA  PRO     2      38.950  30.400  34.330  1.00  0.00            
ATOM    774  HA  PRO     2      39.410  30.570  33.350  1.00  0.00            
ATOM    775  C   PRO     2      39.720  30.820  35.580  1.00  0.00            
ATOM    776  O   PRO     2      39.490  30.390  36.720  1.00  0.00            
ATOM    777  N   HYP     3      40.780  31.650  35.400  1.00  0.00            
ATOM    778  CD2 HYP     3      41.260  32.220  34.130  1.00  0.00            
ATOM    779 1HD2 HYP     3      40.730  33.070  33.690  1.00  0.00            
ATOM    780 2HD2 HYP     3      41.370  31.390  33.430  1.00  0.00            
ATOM    781  CG  HYP     3      42.730  32.620  34.470  1.00  0.00            
ATOM    782  HG  HYP     3      43.080  33.410  33.810  1.00  0.00            
ATOM    783  OD1 HYP     3      43.610  31.440  34.390  1.00  0.00            
ATOM    784  HD1 HYP     3      43.350  30.980  33.590  1.00  0.00            
ATOM    785  CB  HYP     3      42.580  33.180  35.890  1.00  0.00            
ATOM    786  HB1 HYP     3      42.110  34.160  35.930  1.00  0.00            
ATOM    787  HB2 HYP     3      43.520  33.200  36.450  1.00  0.00            
ATOM    788  CA  HYP     3      41.590  32.160  36.550  1.00  0.00            
ATOM    789  HA  HYP     3      42.200  31.300  36.840  1.00  0.00            
ATOM    790  C   HYP     3      40.720  32.730  37.690  1.00  0.00            
ATOM    791  O   HYP     3      39.590  33.240  37.460  1.00  0.00            
ATOM    792  N   GLY     4      41.170  32.650  38.940  1.00  0.00            
ATOM    793  H   GLY     4      42.020  32.160  39.140  1.00  0.00            
ATOM    794  CA  GLY     4      40.390  33.110  40.120  1.00  0.00            
ATOM    795  HA1 GLY     4      40.830  32.580  40.960  1.00  0.00            
ATOM    796  HA2 GLY     4      39.380  32.730  39.920  1.00  0.00            
ATOM    797  C   GLY     4      40.390  34.630  40.330  1.00  0.00            
ATOM    798  O   GLY     4      41.000  35.380  39.590  1.00  0.00            
ATOM    799  N   PRO     5      39.940  35.090  41.490  1.00  0.00            
ATOM    800  CD  PRO     5      39.150  34.320  42.500  1.00  0.00            
ATOM    801  HD1 PRO     5      39.860  33.950  43.230  1.00  0.00            
ATOM    802  HD2 PRO     5      38.560  33.510  42.070  1.00  0.00            
ATOM    803  CG  PRO     5      38.250  35.340  43.150  1.00  0.00            
ATOM    804  HG1 PRO     5      37.840  35.140  44.140  1.00  0.00            
ATOM    805  HG2 PRO     5      37.420  35.560  42.480  1.00  0.00            
ATOM    806  CB  PRO     5      39.160  36.530  43.170  1.00  0.00            
ATOM    807  HB1 PRO     5      39.690  36.370  44.110  1.00  0.00            
ATOM    808  HB2 PRO     5      38.590  37.460  43.280  1.00  0.00            
ATOM    809  CA  PRO     5      39.960  36.530  41.900  1.00  0.00            
ATOM    810  HA  PRO     5      39.500  37.130  41.110  1.00  0.00            
ATOM    811  C   PRO     5      41.390  37.050  42.180  1.00  0.00            
ATOM    812  O   PRO     5      42.280  36.330  42.710  1.00  0.00            
ATOM    813  N   HYP     6      41.470  38.320  42.120  1.00  0.00            
ATOM    814  CD2 HYP     6      40.710  39.280  41.330  1.00  0.00            
ATOM    815 1HD2 HYP     6      39.780  39.450  41.880  1.00  0.00            
ATOM    816 2HD2 HYP     6      40.530  38.950  40.310  1.00  0.00            
ATOM    817  CG  HYP     6      41.590  40.460  41.120  1.00  0.00            
ATOM    818  HG  HYP     6      40.950  41.310  40.930  1.00  0.00            
ATOM    819  OD1 HYP     6      42.460  40.250  40.030  1.00  0.00            
ATOM    820  HD1 HYP     6      41.930  40.310  39.240  1.00  0.00            
ATOM    821  CB  HYP     6      42.280  40.470  42.500  1.00  0.00            
ATOM    822  HB1 HYP     6      41.630  40.980  43.210  1.00  0.00            
ATOM    823  HB2 HYP     6      43.230  41.010  42.550  1.00  0.00            
ATOM    824  CA  HYP     6      42.500  39.060  42.830  1.00  0.00            
ATOM    825  HA  HYP     6      43.460  38.820  42.370  1.00  0.00            
ATOM    826  C   HYP     6      42.670  38.800  44.310  1.00  0.00            
ATOM    827  O   HYP     6      41.670  38.700  45.050  1.00  0.00            
ATOM    828  N   GLY     7      43.940  38.610  44.790  1.00  0.00            
ATOM    829  H   GLY     7      44.710  38.640  44.130  1.00  0.00            
ATOM    830  CA  GLY     7      44.340  38.410  46.180  1.00  0.00            
ATOM    831  HA1 GLY     7      45.230  37.790  46.180  1.00  0.00            
ATOM    832  HA2 GLY     7      43.560  37.790  46.610  1.00  0.00            
ATOM    833  C   GLY     7      44.460  39.650  47.030  1.00  0.00            
ATOM    834  O   GLY     7      44.350  40.790  46.540  1.00  0.00            
ATOM    835  N   PRO     8      44.690  39.470  48.330  1.00  0.00            
ATOM    836  CD  PRO     8      44.800  38.160  48.900  1.00  0.00            
ATOM    837  HD1 PRO     8      45.870  37.970  48.980  1.00  0.00            
ATOM    838  HD2 PRO     8      44.160  37.390  48.460  1.00  0.00            
ATOM    839  CG  PRO     8      44.220  38.400  50.330  1.00  0.00            
ATOM    840  HG1 PRO     8      44.650  37.640  50.980  1.00  0.00            
ATOM    841  HG2 PRO     8      43.140  38.330  50.270  1.00  0.00            
ATOM    842  CB  PRO     8      44.630  39.860  50.720  1.00  0.00            
ATOM    843  HB1 PRO     8      45.710  39.810  50.880  1.00  0.00            
ATOM    844  HB2 PRO     8      44.030  40.310  51.510  1.00  0.00            
ATOM    845  CA  PRO     8      44.450  40.520  49.350  1.00  0.00            
ATOM    846  HA  PRO     8      43.400  40.830  49.340  1.00  0.00            
ATOM    847  C   PRO     8      45.280  41.880  49.390  1.00  0.00            
ATOM    848  O   PRO     8      46.480  41.860  49.100  1.00  0.00            
ATOM    849  N   HYP     9      44.620  43.010  49.700  1.00  0.00            
ATOM    850  CD2 HYP     9      43.170  43.280  49.880  1.00  0.00            
ATOM    851 1HD2 HYP     9      42.770  42.850  50.800  1.00  0.00            
ATOM    852 2HD2 HYP     9      42.740  42.730  49.040  1.00  0.00            
ATOM    853  CG  HYP     9      42.910  44.730  49.620  1.00  0.00            
ATOM    854  HG  HYP     9      42.250  45.160  50.380  1.00  0.00            
ATOM    855  OD1 HYP     9      42.570  45.030  48.320  1.00  0.00            
ATOM    856  HD1 HYP     9      43.030  44.510  47.660  1.00  0.00            
ATOM    857  CB  HYP     9      44.230  45.350  50.020  1.00  0.00            
ATOM    858  HB1 HYP     9      44.250  45.490  51.100  1.00  0.00            
ATOM    859  HB2 HYP     9      44.430  46.300  49.520  1.00  0.00            
ATOM    860  CA  HYP     9      45.280  44.280  49.610  1.00  0.00            
ATOM    861  HA  HYP     9      45.580  44.400  48.570  1.00  0.00            
ATOM    862  C   HYP     9      46.570  44.420  50.460  1.00  0.00            
ATOM    863  O   HYP     9      46.470  44.030  51.640  1.00  0.00            
ATOM    864  N   GLY    10      47.700  44.760  49.870  1.00  0.00            
ATOM    865  H   GLY    10      47.610  45.030  48.900  1.00  0.00            
ATOM    866  CA  GLY    10      49.000  44.890  50.570  1.00  0.00            
ATOM    867  HA1 GLY    10      49.690  45.380  49.890  1.00  0.00            
ATOM    868  HA2 GLY    10      49.300  43.870  50.780  1.00  0.00            
ATOM    869  C   GLY    10      49.050  45.750  51.860  1.00  0.00            
ATOM    870  O   GLY    10      48.260  46.600  52.120  1.00  0.00            
ATOM    871  N   ILE    11      50.090  45.550  52.620  1.00  0.00            
ATOM    872  H   ILE    11      50.800  44.860  52.410  1.00  0.00            
ATOM    873  CA  ILE    11      50.290  46.210  53.970  1.00  0.00            
ATOM    874  HA  ILE    11      49.250  46.340  54.290  1.00  0.00            
ATOM    875  CB  ILE    11      51.090  45.390  55.030  1.00  0.00            
ATOM    876  HB  ILE    11      51.120  46.020  55.910  1.00  0.00            
ATOM    877  CG2 ILE    11      50.330  44.110  55.470  1.00  0.00            
ATOM    878 1HG2 ILE    11      49.320  44.440  55.740  1.00  0.00            
ATOM    879 2HG2 ILE    11      50.290  43.370  54.680  1.00  0.00            
ATOM    880 3HG2 ILE    11      50.710  43.670  56.390  1.00  0.00            
ATOM    881  CG1 ILE    11      52.520  45.100  54.520  1.00  0.00            
ATOM    882 1HG1 ILE    11      52.890  45.890  53.870  1.00  0.00            
ATOM    883 2HG1 ILE    11      52.470  44.130  54.020  1.00  0.00            
ATOM    884  CD  ILE    11      53.650  44.800  55.540  1.00  0.00            
ATOM    885  HD1 ILE    11      54.480  44.380  54.970  1.00  0.00            
ATOM    886  HD2 ILE    11      53.880  45.670  56.140  1.00  0.00            
ATOM    887  HD3 ILE    11      53.250  44.040  56.200  1.00  0.00            
ATOM    888  C   ILE    11      50.840  47.650  53.800  1.00  0.00            
ATOM    889  O   ILE    11      51.310  48.070  52.770  1.00  0.00            
ATOM    890  N   THR    12      50.720  48.490  54.830  1.00  0.00            
ATOM    891  H   THR    12      50.350  48.140  55.700  1.00  0.00            
ATOM    892  CA  THR    12      50.990  49.930  54.680  1.00  0.00            
ATOM    893  HA  THR    12      50.590  50.250  53.720  1.00  0.00            
ATOM    894  CB  THR    12      50.390  50.740  55.810  1.00  0.00            
ATOM    895  HB  THR    12      50.830  50.570  56.790  1.00  0.00            
ATOM    896  CG2 THR    12      50.490  52.210  55.490  1.00  0.00            
ATOM    897 1HG2 THR    12      51.490  52.590  55.310  1.00  0.00            
ATOM    898 2HG2 THR    12      49.860  52.520  54.650  1.00  0.00            
ATOM    899 3HG2 THR    12      50.170  52.690  56.410  1.00  0.00            
ATOM    900  OG1 THR    12      48.980  50.490  55.860  1.00  0.00            
ATOM    901  HG1 THR    12      48.710  49.670  56.290  1.00  0.00            
ATOM    902  C   THR    12      52.540  49.980  54.740  1.00  0.00            
ATOM    903  O   THR    12      53.300  49.120  55.190  1.00  0.00            
ATOM    904  N   GLY    13      52.970  50.960  53.930  1.00  0.00            
ATOM    905  H   GLY    13      52.270  51.540  53.490  1.00  0.00            
ATOM    906  CA  GLY    13      54.380  51.420  53.720  1.00  0.00            
ATOM    907  HA1 GLY    13      54.390  52.330  53.110  1.00  0.00            
ATOM    908  HA2 GLY    13      54.970  50.630  53.260  1.00  0.00            
ATOM    909  C   GLY    13      55.070  51.840  55.030  1.00  0.00            
ATOM    910  O   GLY    13      54.450  51.870  56.080  1.00  0.00            
ATOM    911  N   ALA    14      56.340  52.300  55.000  1.00  0.00            
ATOM    912  H   ALA    14      56.810  52.350  54.100  1.00  0.00            
ATOM    913  CA  ALA    14      57.250  52.560  56.100  1.00  0.00            
ATOM    914  HA  ALA    14      56.730  51.960  56.850  1.00  0.00            
ATOM    915  CB  ALA    14      58.570  51.930  55.790  1.00  0.00            
ATOM    916  HB1 ALA    14      58.470  50.900  55.450  1.00  0.00            
ATOM    917  HB2 ALA    14      59.120  52.520  55.050  1.00  0.00            
ATOM    918  HB3 ALA    14      59.250  51.900  56.640  1.00  0.00            
ATOM    919  C   ALA    14      57.280  54.060  56.590  1.00  0.00            
ATOM    920  O   ALA    14      56.830  54.950  55.840  1.00  0.00            
ATOM    921  N   ARG    15      57.790  54.310  57.830  1.00  0.00            
ATOM    922  H   ARG    15      58.070  53.510  58.380  1.00  0.00            
ATOM    923  CA  ARG    15      57.970  55.670  58.330  1.00  0.00            
ATOM    924  HA  ARG    15      56.990  56.110  58.140  1.00  0.00            
ATOM    925  CB  ARG    15      58.260  55.640  59.820  1.00  0.00            
ATOM    926  HB1 ARG    15      59.300  55.320  59.950  1.00  0.00            
ATOM    927  HB2 ARG    15      57.560  54.920  60.240  1.00  0.00            
ATOM    928  CG  ARG    15      57.960  56.930  60.600  1.00  0.00            
ATOM    929  HG1 ARG    15      58.550  57.730  60.130  1.00  0.00            
ATOM    930  HG2 ARG    15      58.320  56.770  61.620  1.00  0.00            
ATOM    931  CD  ARG    15      56.460  57.340  60.630  1.00  0.00            
ATOM    932  HD1 ARG    15      55.740  56.610  60.980  1.00  0.00            
ATOM    933  HD2 ARG    15      56.110  57.470  59.600  1.00  0.00            
ATOM    934  NE  ARG    15      56.230  58.560  61.450  1.00  0.00            
ATOM    935  HE  ARG    15      56.410  59.450  61.000  1.00  0.00            
ATOM    936  CZ  ARG    15      55.850  58.680  62.710  1.00  0.00            
ATOM    937  NH1 ARG    15      55.810  59.900  63.170  1.00  0.00            
ATOM    938 1HH1 ARG    15      56.020  60.690  62.570  1.00  0.00            
ATOM    939 2HH1 ARG    15      55.680  60.080  64.150  1.00  0.00            
ATOM    940  NH2 ARG    15      55.670  57.700  63.570  1.00  0.00            
ATOM    941 1HH2 ARG    15      55.620  56.720  63.350  1.00  0.00            
ATOM    942 2HH2 ARG    15      55.410  58.030  64.490  1.00  0.00            
ATOM    943  C   ARG    15      58.990  56.380  57.430  1.00  0.00            
ATOM    944  O   ARG    15      60.030  55.820  56.970  1.00  0.00            
ATOM    945  N   GLY    16      58.770  57.620  57.150  1.00  0.00            
ATOM    946  H   GLY    16      57.840  57.990  57.310  1.00  0.00            
ATOM    947  CA  GLY    16      59.730  58.440  56.460  1.00  0.00            
ATOM    948  HA1 GLY    16      59.150  59.190  55.910  1.00  0.00            
ATOM    949  HA2 GLY    16      60.230  57.750  55.780  1.00  0.00            
ATOM    950  C   GLY    16      60.740  59.070  57.420  1.00  0.00            
ATOM    951  O   GLY    16      60.740  58.790  58.620  1.00  0.00            
ATOM    952  N   LEU    17      61.660  59.880  56.830  1.00  0.00            
ATOM    953  H   LEU    17      61.460  60.010  55.840  1.00  0.00            
ATOM    954  CA  LEU    17      62.900  60.370  57.420  1.00  0.00            
ATOM    955  HA  LEU    17      63.460  59.580  57.920  1.00  0.00            
ATOM    956  CB  LEU    17      63.870  61.000  56.370  1.00  0.00            
ATOM    957  HB1 LEU    17      64.720  61.400  56.930  1.00  0.00            
ATOM    958  HB2 LEU    17      63.420  61.880  55.900  1.00  0.00            
ATOM    959  CG  LEU    17      64.340  60.140  55.230  1.00  0.00            
ATOM    960  HG  LEU    17      63.420  59.760  54.790  1.00  0.00            
ATOM    961  CD1 LEU    17      65.130  61.080  54.330  1.00  0.00            
ATOM    962 1HD1 LEU    17      65.370  60.690  53.340  1.00  0.00            
ATOM    963 2HD1 LEU    17      64.580  61.960  53.990  1.00  0.00            
ATOM    964 3HD1 LEU    17      65.990  61.430  54.910  1.00  0.00            
ATOM    965  CD2 LEU    17      65.220  58.940  55.640  1.00  0.00            
ATOM    966 1HD2 LEU    17      64.550  58.210  56.090  1.00  0.00            
ATOM    967 2HD2 LEU    17      65.610  58.500  54.720  1.00  0.00            
ATOM    968 3HD2 LEU    17      66.110  59.140  56.240  1.00  0.00            
ATOM    969  C   LEU    17      62.570  61.460  58.480  1.00  0.00            
ATOM    970  O   LEU    17      61.560  62.130  58.410  1.00  0.00            
ATOM    971  N   ALA    18      63.490  61.760  59.370  1.00  0.00            
ATOM    972  H   ALA    18      64.360  61.260  59.390  1.00  0.00            
ATOM    973  CA  ALA    18      63.390  62.850  60.320  1.00  0.00            
ATOM    974  HA  ALA    18      62.410  62.750  60.780  1.00  0.00            
ATOM    975  CB  ALA    18      64.560  62.760  61.270  1.00  0.00            
ATOM    976  HB1 ALA    18      64.550  63.500  62.070  1.00  0.00            
ATOM    977  HB2 ALA    18      64.580  61.800  61.790  1.00  0.00            
ATOM    978  HB3 ALA    18      65.490  62.790  60.710  1.00  0.00            
ATOM    979  C   ALA    18      63.390  64.230  59.570  1.00  0.00            
ATOM    980  O   ALA    18      63.770  64.240  58.400  1.00  0.00            
ATOM    981  N   GLY    19      63.060  65.340  60.210  1.00  0.00            
ATOM    982  H   GLY    19      62.650  65.200  61.130  1.00  0.00            
ATOM    983  CA  GLY    19      63.080  66.770  59.740  1.00  0.00            
ATOM    984  HA1 GLY    19      62.680  67.370  60.560  1.00  0.00            
ATOM    985  HA2 GLY    19      62.380  66.880  58.910  1.00  0.00            
ATOM    986  C   GLY    19      64.370  67.390  59.410  1.00  0.00            
ATOM    987  O   GLY    19      65.420  67.010  59.940  1.00  0.00            
ATOM    988  N   PRO    20      64.390  68.550  58.630  1.00  0.00            
ATOM    989  CD  PRO    20      63.220  69.120  57.930  1.00  0.00            
ATOM    990  HD1 PRO    20      62.370  69.280  58.600  1.00  0.00            
ATOM    991  HD2 PRO    20      62.970  68.510  57.060  1.00  0.00            
ATOM    992  CG  PRO    20      63.650  70.520  57.420  1.00  0.00            
ATOM    993  HG1 PRO    20      63.450  71.300  58.160  1.00  0.00            
ATOM    994  HG2 PRO    20      63.300  70.850  56.440  1.00  0.00            
ATOM    995  CB  PRO    20      65.190  70.440  57.430  1.00  0.00            
ATOM    996  HB1 PRO    20      65.520  71.460  57.630  1.00  0.00            
ATOM    997  HB2 PRO    20      65.470  70.130  56.430  1.00  0.00            
ATOM    998  CA  PRO    20      65.570  69.430  58.460  1.00  0.00            
ATOM    999  HA  PRO    20      66.340  68.800  58.020  1.00  0.00            
ATOM   1000  C   PRO    20      65.960  70.060  59.790  1.00  0.00            
ATOM   1001  O   PRO    20      65.200  69.950  60.720  1.00  0.00            
ATOM   1002  N   HYP    21      67.040  70.920  59.860  1.00  0.00            
ATOM   1003  CD2 HYP    21      68.110  71.050  58.900  1.00  0.00            
ATOM   1004 1HD2 HYP    21      67.850  71.690  58.050  1.00  0.00            
ATOM   1005 2HD2 HYP    21      68.390  70.110  58.430  1.00  0.00            
ATOM   1006  CG  HYP    21      69.280  71.520  59.800  1.00  0.00            
ATOM   1007  HG  HYP    21      70.000  72.010  59.150  1.00  0.00            
ATOM   1008  OD1 HYP    21      69.860  70.390  60.480  1.00  0.00            
ATOM   1009  HD1 HYP    21      70.320  70.700  61.270  1.00  0.00            
ATOM   1010  CB  HYP    21      68.570  72.430  60.780  1.00  0.00            
ATOM   1011  HB1 HYP    21      68.370  73.350  60.250  1.00  0.00            
ATOM   1012  HB2 HYP    21      69.250  72.550  61.630  1.00  0.00            
ATOM   1013  CA  HYP    21      67.310  71.580  61.100  1.00  0.00            
ATOM   1014  HA  HYP    21      67.430  70.850  61.900  1.00  0.00            
ATOM   1015  C   HYP    21      66.170  72.450  61.570  1.00  0.00            
ATOM   1016  O   HYP    21      65.250  72.820  60.790  1.00  0.00            
ATOM   1017  N   GLY    22      66.140  72.810  62.890  1.00  0.00            
ATOM   1018  H   GLY    22      66.880  72.510  63.510  1.00  0.00            
ATOM   1019  CA  GLY    22      65.290  73.840  63.430  1.00  0.00            
ATOM   1020  HA1 GLY    22      65.090  73.700  64.490  1.00  0.00            
ATOM   1021  HA2 GLY    22      64.330  73.630  62.970  1.00  0.00            
ATOM   1022  C   GLY    22      65.760  75.280  63.130  1.00  0.00            
ATOM   1023  O   GLY    22      66.760  75.410  62.450  1.00  0.00            
ATOM   1024  N   PRO    23      65.100  76.310  63.620  1.00  0.00            
ATOM   1025  CD  PRO    23      63.970  76.270  64.530  1.00  0.00            
ATOM   1026  HD1 PRO    23      64.000  75.510  65.310  1.00  0.00            
ATOM   1027  HD2 PRO    23      63.150  76.030  63.860  1.00  0.00            
ATOM   1028  CG  PRO    23      63.710  77.750  64.970  1.00  0.00            
ATOM   1029  HG1 PRO    23      64.400  78.070  65.750  1.00  0.00            
ATOM   1030  HG2 PRO    23      62.690  78.090  65.130  1.00  0.00            
ATOM   1031  CB  PRO    23      64.190  78.450  63.780  1.00  0.00            
ATOM   1032  HB1 PRO    23      64.410  79.500  64.000  1.00  0.00            
ATOM   1033  HB2 PRO    23      63.440  78.390  63.000  1.00  0.00            
ATOM   1034  CA  PRO    23      65.410  77.710  63.310  1.00  0.00            
ATOM   1035  HA  PRO    23      65.550  77.730  62.230  1.00  0.00            
ATOM   1036  C   PRO    23      66.710  78.250  63.960  1.00  0.00            
ATOM   1037  O   PRO    23      67.160  77.540  64.910  1.00  0.00            
ATOM   1038  N   HYP    24      67.270  79.430  63.670  1.00  0.00            
ATOM   1039  CD2 HYP    24      66.880  80.310  62.480  1.00  0.00            
ATOM   1040 1HD2 HYP    24      65.950  80.870  62.530  1.00  0.00            
ATOM   1041 2HD2 HYP    24      66.930  79.810  61.510  1.00  0.00            
ATOM   1042  CG  HYP    24      67.970  81.410  62.430  1.00  0.00            
ATOM   1043  HG  HYP    24      67.380  82.300  62.200  1.00  0.00            
ATOM   1044  OD1 HYP    24      68.990  81.230  61.460  1.00  0.00            
ATOM   1045  HD1 HYP    24      69.060  82.050  60.980  1.00  0.00            
ATOM   1046  CB  HYP    24      68.310  81.570  63.870  1.00  0.00            
ATOM   1047  HB1 HYP    24      67.540  82.160  64.360  1.00  0.00            
ATOM   1048  HB2 HYP    24      69.310  81.960  64.070  1.00  0.00            
ATOM   1049  CA  HYP    24      68.220  80.150  64.520  1.00  0.00            
ATOM   1050  HA  HYP    24      69.170  79.610  64.460  1.00  0.00            
ATOM   1051  C   HYP    24      67.780  80.110  65.980  1.00  0.00            
ATOM   1052  O   HYP    24      66.610  80.240  66.340  1.00  0.00            
ATOM   1053  N   GLY    25      68.780  80.030  66.900  1.00  0.00            
ATOM   1054  H   GLY    25      69.750  79.960  66.600  1.00  0.00            
ATOM   1055  CA  GLY    25      68.570  80.290  68.350  1.00  0.00            
ATOM   1056  HA1 GLY    25      69.560  80.230  68.800  1.00  0.00            
ATOM   1057  HA2 GLY    25      67.760  79.690  68.770  1.00  0.00            
ATOM   1058  C   GLY    25      68.260  81.710  68.700  1.00  0.00            
ATOM   1059  O   GLY    25      68.210  82.530  67.780  1.00  0.00            
ATOM   1060  N   PRO    26      67.910  81.980  69.940  1.00  0.00            
ATOM   1061  CD  PRO    26      67.830  81.110  71.100  1.00  0.00            
ATOM   1062  HD1 PRO    26      68.790  80.620  71.250  1.00  0.00            
ATOM   1063  HD2 PRO    26      67.080  80.340  70.930  1.00  0.00            
ATOM   1064  CG  PRO    26      67.340  82.010  72.230  1.00  0.00            
ATOM   1065  HG1 PRO    26      68.200  82.260  72.860  1.00  0.00            
ATOM   1066  HG2 PRO    26      66.660  81.480  72.890  1.00  0.00            
ATOM   1067  CB  PRO    26      66.810  83.230  71.510  1.00  0.00            
ATOM   1068  HB1 PRO    26      66.940  84.050  72.220  1.00  0.00            
ATOM   1069  HB2 PRO    26      65.780  82.930  71.320  1.00  0.00            
ATOM   1070  CA  PRO    26      67.640  83.340  70.240  1.00  0.00            
ATOM   1071  HA  PRO    26      67.060  83.780  69.430  1.00  0.00            
ATOM   1072  C   PRO    26      68.970  84.140  70.380  1.00  0.00            
ATOM   1073  O   PRO    26      70.090  83.630  70.340  1.00  0.00            
ATOM   1074  N   HYP    27      68.840  85.420  70.620  1.00  0.00            
ATOM   1075  CD2 HYP    27      67.610  86.210  70.630  1.00  0.00            
ATOM   1076 1HD2 HYP    27      67.130  86.250  71.610  1.00  0.00            
ATOM   1077 2HD2 HYP    27      66.850  85.720  70.020  1.00  0.00            
ATOM   1078  CG  HYP    27      68.000  87.610  70.270  1.00  0.00            
ATOM   1079  HG  HYP    27      67.370  88.400  70.690  1.00  0.00            
ATOM   1080  OD1 HYP    27      67.960  87.680  68.870  1.00  0.00            
ATOM   1081  HD1 HYP    27      68.200  88.580  68.660  1.00  0.00            
ATOM   1082  CB  HYP    27      69.550  87.780  70.650  1.00  0.00            
ATOM   1083  HB1 HYP    27      69.650  88.160  71.660  1.00  0.00            
ATOM   1084  HB2 HYP    27      70.010  88.480  69.940  1.00  0.00            
ATOM   1085  CA  HYP    27      70.040  86.260  70.510  1.00  0.00            
ATOM   1086  HA  HYP    27      70.610  86.060  69.610  1.00  0.00            
ATOM   1087  C   HYP    27      71.010  85.950  71.690  1.00  0.00            
ATOM   1088  O   HYP    27      70.600  85.420  72.690  1.00  0.00            
ATOM   1089  N   GLY    28      72.230  86.420  71.530  1.00  0.00            
ATOM   1090  H   GLY    28      72.530  86.720  70.610  1.00  0.00            
ATOM   1091  CA  GLY    28      73.340  86.390  72.590  1.00  0.00            
ATOM   1092  HA1 GLY    28      74.200  86.590  71.940  1.00  0.00            
ATOM   1093  HA2 GLY    28      73.240  85.400  73.040  1.00  0.00            
ATOM   1094  C   GLY    28      73.250  87.460  73.640  1.00  0.00            
ATOM   1095  O   GLY    28      72.350  88.270  73.720  1.00  0.00            
ATOM   1096  N   PRO    29      74.230  87.440  74.600  1.00  0.00            
ATOM   1097  CD  PRO    29      75.210  86.410  74.780  1.00  0.00            
ATOM   1098  HD1 PRO    29      76.090  86.550  74.140  1.00  0.00            
ATOM   1099  HD2 PRO    29      74.820  85.430  74.500  1.00  0.00            
ATOM   1100  CG  PRO    29      75.630  86.330  76.190  1.00  0.00            
ATOM   1101  HG1 PRO    29      76.660  86.020  76.410  1.00  0.00            
ATOM   1102  HG2 PRO    29      74.860  85.830  76.780  1.00  0.00            
ATOM   1103  CB  PRO    29      75.610  87.850  76.470  1.00  0.00            
ATOM   1104  HB1 PRO    29      76.540  88.320  76.130  1.00  0.00            
ATOM   1105  HB2 PRO    29      75.510  87.980  77.550  1.00  0.00            
ATOM   1106  CA  PRO    29      74.320  88.300  75.770  1.00  0.00            
ATOM   1107  HA  PRO    29      73.430  88.200  76.390  1.00  0.00            
ATOM   1108  C   PRO    29      74.370  89.740  75.460  1.00  0.00            
ATOM   1109  O   PRO    29      75.090  90.100  74.550  1.00  0.00            
ATOM   1110  N   HYP    30      73.640  90.710  76.040  1.00  0.00            
ATOM   1111  CD2 HYP    30      72.470  90.550  76.860  1.00  0.00            
ATOM   1112 1HD2 HYP    30      72.750  90.430  77.910  1.00  0.00            
ATOM   1113 2HD2 HYP    30      71.840  89.720  76.550  1.00  0.00            
ATOM   1114  CG  HYP    30      71.710  91.820  76.620  1.00  0.00            
ATOM   1115  HG  HYP    30      71.060  92.060  77.450  1.00  0.00            
ATOM   1116  OD1 HYP    30      70.900  91.760  75.520  1.00  0.00            
ATOM   1117  HD1 HYP    30      70.370  90.960  75.610  1.00  0.00            
ATOM   1118  CB  HYP    30      72.750  92.880  76.400  1.00  0.00            
ATOM   1119  HB1 HYP    30      72.950  93.300  77.390  1.00  0.00            
ATOM   1120  HB2 HYP    30      72.550  93.730  75.750  1.00  0.00            
ATOM   1121  CA  HYP    30      73.900  92.100  75.900  1.00  0.00            
ATOM   1122  HA  HYP    30      73.980  92.200  74.820  1.00  0.00            
ATOM   1123  C   HYP    30      75.110  92.410  76.770  1.00  0.00            
ATOM   1124  O   HYP    30      75.540  91.700  77.680  1.00  0.00            
ATOM   1125  N   GLY    31      75.710  93.590  76.530  1.00  0.00            
ATOM   1126  H   GLY    31      75.420  94.190  75.780  1.00  0.00            
ATOM   1127  CA  GLY    31      76.840  94.060  77.300  1.00  0.00            
ATOM   1128  HA1 GLY    31      77.390  94.840  76.780  1.00  0.00            
ATOM   1129  HA2 GLY    31      77.530  93.220  77.340  1.00  0.00            
ATOM   1130  C   GLY    31      76.580  94.560  78.690  1.00  0.00            
ATOM   1131  O   GLY    31      75.420  94.640  79.190  1.00  0.00            
ATOM   1132  N   NH2    32      77.560  95.210  79.310  1.00  0.00            
ATOM   1133  H1  NH2    32      78.440  95.310  78.830  1.00  0.00            
ATOM   1134  H2  NH2    32      77.350  95.460  80.270  1.00  0.00            
TER
