# Supplementary material for: A solution structure analysis reveals a bent collagen triple helix in the complement activation recognition molecule mannan-binding lectin
Source: J Biol Chem. 2022 Dec 15;299(2):102799. doi: 10.1016/j.jbc.2022.102799 (PMC9898670; doi:10.1016/j.jbc.2022.102799)
Supplement: top10-t3785 [file mmc10.zip › 2-T3-785_4868.pdb]

ATOM      1  CH3 ACE     1      52.930  55.260   8.990  1.00  0.00            
ATOM      2 1HH3 ACE     1      52.000  54.730   8.780  1.00  0.00            
ATOM      3 2HH3 ACE     1      52.930  56.050   8.240  1.00  0.00            
ATOM      4 3HH3 ACE     1      53.740  54.580   8.730  1.00  0.00            
ATOM      5  C   ACE     1      53.010  55.930  10.390  1.00  0.00            
ATOM      6  O   ACE     1      53.990  55.760  11.060  1.00  0.00            
ATOM      7  N   PRO     2      51.960  56.660  10.770  1.00  0.00            
ATOM      8  CD  PRO     2      50.630  56.790  10.160  1.00  0.00            
ATOM      9  HD1 PRO     2      50.360  55.740  10.040  1.00  0.00            
ATOM     10  HD2 PRO     2      50.580  57.410   9.260  1.00  0.00            
ATOM     11  CG  PRO     2      49.690  57.330  11.210  1.00  0.00            
ATOM     12  HG1 PRO     2      49.360  56.530  11.880  1.00  0.00            
ATOM     13  HG2 PRO     2      48.830  57.880  10.840  1.00  0.00            
ATOM     14  CB  PRO     2      50.570  58.150  12.150  1.00  0.00            
ATOM     15  HB1 PRO     2      50.120  58.200  13.140  1.00  0.00            
ATOM     16  HB2 PRO     2      50.700  59.140  11.720  1.00  0.00            
ATOM     17  CA  PRO     2      51.860  57.320  12.110  1.00  0.00            
ATOM     18  HA  PRO     2      52.770  57.920  12.110  1.00  0.00            
ATOM     19  C   PRO     2      51.980  56.350  13.330  1.00  0.00            
ATOM     20  O   PRO     2      51.660  55.180  13.260  1.00  0.00            
ATOM     21  N   HYP     3      52.490  56.840  14.470  1.00  0.00            
ATOM     22  CD2 HYP     3      52.920  58.230  14.740  1.00  0.00            
ATOM     23 1HD2 HYP     3      52.090  58.720  15.240  1.00  0.00            
ATOM     24 2HD2 HYP     3      53.210  58.790  13.850  1.00  0.00            
ATOM     25  CG  HYP     3      54.100  58.070  15.730  1.00  0.00            
ATOM     26  HG  HYP     3      54.250  58.990  16.300  1.00  0.00            
ATOM     27  OD1 HYP     3      55.340  57.840  15.000  1.00  0.00            
ATOM     28  HD1 HYP     3      56.110  57.980  15.550  1.00  0.00            
ATOM     29  CB  HYP     3      53.620  56.870  16.600  1.00  0.00            
ATOM     30  HB1 HYP     3      52.980  57.370  17.330  1.00  0.00            
ATOM     31  HB2 HYP     3      54.430  56.350  17.110  1.00  0.00            
ATOM     32  CA  HYP     3      52.820  55.950  15.570  1.00  0.00            
ATOM     33  HA  HYP     3      53.500  55.170  15.230  1.00  0.00            
ATOM     34  C   HYP     3      51.580  55.440  16.240  1.00  0.00            
ATOM     35  O   HYP     3      50.380  55.730  15.960  1.00  0.00            
ATOM     36  N   GLY     4      51.780  54.500  17.210  1.00  0.00            
ATOM     37  H   GLY     4      52.720  54.120  17.290  1.00  0.00            
ATOM     38  CA  GLY     4      50.800  53.840  18.060  1.00  0.00            
ATOM     39  HA1 GLY     4      51.330  52.980  18.470  1.00  0.00            
ATOM     40  HA2 GLY     4      50.030  53.540  17.360  1.00  0.00            
ATOM     41  C   GLY     4      50.130  54.580  19.190  1.00  0.00            
ATOM     42  O   GLY     4      50.210  55.790  19.180  1.00  0.00            
ATOM     43  N   PRO     5      49.400  53.880  20.090  1.00  0.00            
ATOM     44  CD  PRO     5      49.160  52.410  19.960  1.00  0.00            
ATOM     45  HD1 PRO     5      49.720  51.920  20.750  1.00  0.00            
ATOM     46  HD2 PRO     5      49.200  51.890  19.000  1.00  0.00            
ATOM     47  CG  PRO     5      47.700  52.400  20.370  1.00  0.00            
ATOM     48  HG1 PRO     5      47.360  51.390  20.610  1.00  0.00            
ATOM     49  HG2 PRO     5      47.200  52.680  19.450  1.00  0.00            
ATOM     50  CB  PRO     5      47.660  53.340  21.580  1.00  0.00            
ATOM     51  HB1 PRO     5      47.850  52.790  22.510  1.00  0.00            
ATOM     52  HB2 PRO     5      46.660  53.770  21.650  1.00  0.00            
ATOM     53  CA  PRO     5      48.700  54.470  21.230  1.00  0.00            
ATOM     54  HA  PRO     5      48.190  55.370  20.890  1.00  0.00            
ATOM     55  C   PRO     5      49.650  54.920  22.400  1.00  0.00            
ATOM     56  O   PRO     5      50.870  54.530  22.360  1.00  0.00            
ATOM     57  N   HYP     6      49.230  55.740  23.360  1.00  0.00            
ATOM     58  CD2 HYP     6      47.840  56.060  23.580  1.00  0.00            
ATOM     59 1HD2 HYP     6      47.210  55.210  23.840  1.00  0.00            
ATOM     60 2HD2 HYP     6      47.330  56.450  22.700  1.00  0.00            
ATOM     61  CG  HYP     6      47.920  57.120  24.680  1.00  0.00            
ATOM     62  HG  HYP     6      47.040  57.110  25.330  1.00  0.00            
ATOM     63  OD1 HYP     6      48.090  58.430  24.160  1.00  0.00            
ATOM     64  HD1 HYP     6      47.320  58.780  23.700  1.00  0.00            
ATOM     65  CB  HYP     6      49.050  56.600  25.600  1.00  0.00            
ATOM     66  HB1 HYP     6      48.610  55.960  26.370  1.00  0.00            
ATOM     67  HB2 HYP     6      49.560  57.420  26.100  1.00  0.00            
ATOM     68  CA  HYP     6      50.020  55.970  24.560  1.00  0.00            
ATOM     69  HA  HYP     6      50.760  56.770  24.490  1.00  0.00            
ATOM     70  C   HYP     6      50.590  54.730  25.210  1.00  0.00            
ATOM     71  O   HYP     6      50.040  53.660  24.980  1.00  0.00            
ATOM     72  N   GLY     7      51.610  54.880  26.060  1.00  0.00            
ATOM     73  H   GLY     7      51.970  55.800  26.280  1.00  0.00            
ATOM     74  CA  GLY     7      52.190  53.790  26.870  1.00  0.00            
ATOM     75  HA1 GLY     7      53.240  54.070  27.050  1.00  0.00            
ATOM     76  HA2 GLY     7      52.200  52.870  26.300  1.00  0.00            
ATOM     77  C   GLY     7      51.540  53.620  28.180  1.00  0.00            
ATOM     78  O   GLY     7      50.580  54.310  28.490  1.00  0.00            
ATOM     79  N   PRO     8      51.960  52.630  29.020  1.00  0.00            
ATOM     80  CD  PRO     8      52.990  51.670  28.660  1.00  0.00            
ATOM     81  HD1 PRO     8      53.960  52.110  28.410  1.00  0.00            
ATOM     82  HD2 PRO     8      52.740  51.170  27.720  1.00  0.00            
ATOM     83  CG  PRO     8      53.180  50.770  29.910  1.00  0.00            
ATOM     84  HG1 PRO     8      53.910  51.200  30.590  1.00  0.00            
ATOM     85  HG2 PRO     8      53.540  49.790  29.570  1.00  0.00            
ATOM     86  CB  PRO     8      51.830  50.800  30.620  1.00  0.00            
ATOM     87  HB1 PRO     8      51.990  50.550  31.660  1.00  0.00            
ATOM     88  HB2 PRO     8      51.160  50.020  30.270  1.00  0.00            
ATOM     89  CA  PRO     8      51.390  52.270  30.360  1.00  0.00            
ATOM     90  HA  PRO     8      50.300  52.370  30.350  1.00  0.00            
ATOM     91  C   PRO     8      51.910  53.100  31.560  1.00  0.00            
ATOM     92  O   PRO     8      52.860  53.880  31.440  1.00  0.00            
ATOM     93  N   HYP     9      51.280  53.100  32.760  1.00  0.00            
ATOM     94  CD2 HYP     9      49.970  52.540  32.950  1.00  0.00            
ATOM     95 1HD2 HYP     9      50.180  51.500  33.220  1.00  0.00            
ATOM     96 2HD2 HYP     9      49.380  52.670  32.040  1.00  0.00            
ATOM     97  CG  HYP     9      49.350  53.230  34.150  1.00  0.00            
ATOM     98  HG  HYP     9      48.670  52.610  34.740  1.00  0.00            
ATOM     99  OD1 HYP     9      48.820  54.480  33.810  1.00  0.00            
ATOM    100  HD1 HYP     9      48.250  54.690  34.560  1.00  0.00            
ATOM    101  CB  HYP     9      50.660  53.360  34.980  1.00  0.00            
ATOM    102  HB1 HYP     9      50.980  52.430  35.450  1.00  0.00            
ATOM    103  HB2 HYP     9      50.580  54.160  35.720  1.00  0.00            
ATOM    104  CA  HYP     9      51.720  53.760  33.990  1.00  0.00            
ATOM    105  HA  HYP     9      51.690  54.850  33.980  1.00  0.00            
ATOM    106  C   HYP     9      53.160  53.450  34.450  1.00  0.00            
ATOM    107  O   HYP     9      53.630  52.310  34.430  1.00  0.00            
ATOM    108  N   GLY    10      53.820  54.500  34.980  1.00  0.00            
ATOM    109  H   GLY    10      53.370  55.400  34.900  1.00  0.00            
ATOM    110  CA  GLY    10      55.170  54.480  35.470  1.00  0.00            
ATOM    111  HA1 GLY    10      55.550  55.480  35.700  1.00  0.00            
ATOM    112  HA2 GLY    10      55.870  54.080  34.740  1.00  0.00            
ATOM    113  C   GLY    10      55.290  53.620  36.740  1.00  0.00            
ATOM    114  O   GLY    10      54.350  53.450  37.440  1.00  0.00            
ATOM    115  N   ILE    11      56.520  53.240  37.060  1.00  0.00            
ATOM    116  H   ILE    11      57.250  53.530  36.420  1.00  0.00            
ATOM    117  CA  ILE    11      56.830  52.490  38.280  1.00  0.00            
ATOM    118  HA  ILE    11      56.190  51.620  38.380  1.00  0.00            
ATOM    119  CB  ILE    11      58.300  51.990  38.200  1.00  0.00            
ATOM    120  HB  ILE    11      58.910  52.860  37.940  1.00  0.00            
ATOM    121  CG2 ILE    11      58.680  51.400  39.560  1.00  0.00            
ATOM    122 1HG2 ILE    11      59.640  50.890  39.620  1.00  0.00            
ATOM    123 2HG2 ILE    11      58.770  52.180  40.310  1.00  0.00            
ATOM    124 3HG2 ILE    11      58.020  50.580  39.840  1.00  0.00            
ATOM    125  CG1 ILE    11      58.440  50.940  37.110  1.00  0.00            
ATOM    126 1HG1 ILE    11      58.110  51.390  36.180  1.00  0.00            
ATOM    127 2HG1 ILE    11      57.780  50.090  37.280  1.00  0.00            
ATOM    128  CD  ILE    11      59.890  50.320  36.860  1.00  0.00            
ATOM    129  HD1 ILE    11      60.580  51.100  36.550  1.00  0.00            
ATOM    130  HD2 ILE    11      60.250  49.840  37.770  1.00  0.00            
ATOM    131  HD3 ILE    11      59.940  49.670  35.990  1.00  0.00            
ATOM    132  C   ILE    11      56.550  53.390  39.540  1.00  0.00            
ATOM    133  O   ILE    11      56.930  54.570  39.580  1.00  0.00            
ATOM    134  N   THR    12      56.080  52.730  40.590  1.00  0.00            
ATOM    135  H   THR    12      55.940  51.740  40.500  1.00  0.00            
ATOM    136  CA  THR    12      55.810  53.380  41.940  1.00  0.00            
ATOM    137  HA  THR    12      55.180  54.260  41.830  1.00  0.00            
ATOM    138  CB  THR    12      54.990  52.410  42.800  1.00  0.00            
ATOM    139  HB  THR    12      55.610  51.540  43.030  1.00  0.00            
ATOM    140  CG2 THR    12      54.570  53.020  44.110  1.00  0.00            
ATOM    141 1HG2 THR    12      54.130  54.000  43.900  1.00  0.00            
ATOM    142 2HG2 THR    12      53.900  52.390  44.700  1.00  0.00            
ATOM    143 3HG2 THR    12      55.510  53.090  44.640  1.00  0.00            
ATOM    144  OG1 THR    12      53.790  52.120  42.070  1.00  0.00            
ATOM    145  HG1 THR    12      53.400  51.400  42.570  1.00  0.00            
ATOM    146  C   THR    12      57.040  53.790  42.630  1.00  0.00            
ATOM    147  O   THR    12      58.050  53.100  42.520  1.00  0.00            
ATOM    148  N   GLY    13      56.980  54.910  43.280  1.00  0.00            
ATOM    149  H   GLY    13      56.060  55.340  43.320  1.00  0.00            
ATOM    150  CA  GLY    13      58.080  55.480  44.010  1.00  0.00            
ATOM    151  HA1 GLY    13      57.760  56.470  44.320  1.00  0.00            
ATOM    152  HA2 GLY    13      58.910  55.510  43.310  1.00  0.00            
ATOM    153  C   GLY    13      58.490  54.640  45.220  1.00  0.00            
ATOM    154  O   GLY    13      57.690  53.820  45.730  1.00  0.00            
ATOM    155  N   ALA    14      59.630  55.000  45.710  1.00  0.00            
ATOM    156  H   ALA    14      60.200  55.740  45.320  1.00  0.00            
ATOM    157  CA  ALA    14      60.290  54.230  46.720  1.00  0.00            
ATOM    158  HA  ALA    14      60.140  53.170  46.500  1.00  0.00            
ATOM    159  CB  ALA    14      61.750  54.620  46.640  1.00  0.00            
ATOM    160  HB1 ALA    14      62.130  54.500  45.630  1.00  0.00            
ATOM    161  HB2 ALA    14      61.900  55.650  46.950  1.00  0.00            
ATOM    162  HB3 ALA    14      62.320  54.090  47.410  1.00  0.00            
ATOM    163  C   ALA    14      59.770  54.490  48.140  1.00  0.00            
ATOM    164  O   ALA    14      59.100  55.430  48.480  1.00  0.00            
ATOM    165  N   ARG    15      60.120  53.580  49.080  1.00  0.00            
ATOM    166  H   ARG    15      60.760  52.860  48.770  1.00  0.00            
ATOM    167  CA  ARG    15      59.620  53.530  50.440  1.00  0.00            
ATOM    168  HA  ARG    15      58.560  53.800  50.500  1.00  0.00            
ATOM    169  CB  ARG    15      59.940  52.140  51.170  1.00  0.00            
ATOM    170  HB1 ARG    15      59.500  52.080  52.170  1.00  0.00            
ATOM    171  HB2 ARG    15      61.010  51.950  51.290  1.00  0.00            
ATOM    172  CG  ARG    15      59.450  50.900  50.440  1.00  0.00            
ATOM    173  HG1 ARG    15      59.830  51.050  49.430  1.00  0.00            
ATOM    174  HG2 ARG    15      58.360  50.790  50.450  1.00  0.00            
ATOM    175  CD  ARG    15      60.100  49.590  50.990  1.00  0.00            
ATOM    176  HD1 ARG    15      61.180  49.460  50.950  1.00  0.00            
ATOM    177  HD2 ARG    15      59.760  48.710  50.440  1.00  0.00            
ATOM    178  NE  ARG    15      59.760  49.330  52.380  1.00  0.00            
ATOM    179  HE  ARG    15      60.370  49.770  53.060  1.00  0.00            
ATOM    180  CZ  ARG    15      58.920  48.450  52.920  1.00  0.00            
ATOM    181  NH1 ARG    15      59.080  48.110  54.150  1.00  0.00            
ATOM    182 1HH1 ARG    15      59.690  48.660  54.730  1.00  0.00            
ATOM    183 2HH1 ARG    15      58.410  47.540  54.640  1.00  0.00            
ATOM    184  NH2 ARG    15      58.020  47.850  52.140  1.00  0.00            
ATOM    185 1HH2 ARG    15      57.980  47.920  51.130  1.00  0.00            
ATOM    186 2HH2 ARG    15      57.410  47.170  52.570  1.00  0.00            
ATOM    187  C   ARG    15      60.290  54.660  51.250  1.00  0.00            
ATOM    188  O   ARG    15      61.510  54.880  51.130  1.00  0.00            
ATOM    189  N   GLY    16      59.520  55.510  51.980  1.00  0.00            
ATOM    190  H   GLY    16      58.540  55.290  52.130  1.00  0.00            
ATOM    191  CA  GLY    16      60.010  56.740  52.690  1.00  0.00            
ATOM    192  HA1 GLY    16      59.090  57.170  53.080  1.00  0.00            
ATOM    193  HA2 GLY    16      60.610  57.420  52.090  1.00  0.00            
ATOM    194  C   GLY    16      60.960  56.430  53.920  1.00  0.00            
ATOM    195  O   GLY    16      61.300  55.260  54.170  1.00  0.00            
ATOM    196  N   LEU    17      61.360  57.420  54.700  1.00  0.00            
ATOM    197  H   LEU    17      60.900  58.290  54.480  1.00  0.00            
ATOM    198  CA  LEU    17      62.200  57.400  55.880  1.00  0.00            
ATOM    199  HA  LEU    17      63.080  56.780  55.710  1.00  0.00            
ATOM    200  CB  LEU    17      62.670  58.830  56.190  1.00  0.00            
ATOM    201  HB1 LEU    17      63.090  58.930  57.190  1.00  0.00            
ATOM    202  HB2 LEU    17      61.780  59.460  56.120  1.00  0.00            
ATOM    203  CG  LEU    17      63.730  59.340  55.220  1.00  0.00            
ATOM    204  HG  LEU    17      63.400  59.060  54.220  1.00  0.00            
ATOM    205  CD1 LEU    17      63.840  60.920  55.230  1.00  0.00            
ATOM    206 1HD1 LEU    17      64.700  61.150  54.610  1.00  0.00            
ATOM    207 2HD1 LEU    17      63.070  61.480  54.700  1.00  0.00            
ATOM    208 3HD1 LEU    17      63.990  61.260  56.260  1.00  0.00            
ATOM    209  CD2 LEU    17      65.150  58.830  55.480  1.00  0.00            
ATOM    210 1HD2 LEU    17      65.460  59.240  56.440  1.00  0.00            
ATOM    211 2HD2 LEU    17      65.260  57.770  55.250  1.00  0.00            
ATOM    212 3HD2 LEU    17      65.780  59.200  54.670  1.00  0.00            
ATOM    213  C   LEU    17      61.460  56.820  57.140  1.00  0.00            
ATOM    214  O   LEU    17      60.250  56.880  57.170  1.00  0.00            
ATOM    215  N   ALA    18      62.180  56.240  58.070  1.00  0.00            
ATOM    216  H   ALA    18      63.190  56.300  58.040  1.00  0.00            
ATOM    217  CA  ALA    18      61.570  55.760  59.310  1.00  0.00            
ATOM    218  HA  ALA    18      60.680  55.130  59.210  1.00  0.00            
ATOM    219  CB  ALA    18      62.650  55.010  60.150  1.00  0.00            
ATOM    220  HB1 ALA    18      62.220  54.550  61.040  1.00  0.00            
ATOM    221  HB2 ALA    18      63.070  54.350  59.400  1.00  0.00            
ATOM    222  HB3 ALA    18      63.320  55.770  60.560  1.00  0.00            
ATOM    223  C   ALA    18      61.090  56.920  60.220  1.00  0.00            
ATOM    224  O   ALA    18      61.660  58.000  60.180  1.00  0.00            
ATOM    225  N   GLY    19      60.180  56.610  61.130  1.00  0.00            
ATOM    226  H   GLY    19      59.810  55.680  60.990  1.00  0.00            
ATOM    227  CA  GLY    19      59.480  57.700  61.820  1.00  0.00            
ATOM    228  HA1 GLY    19      58.530  57.320  62.200  1.00  0.00            
ATOM    229  HA2 GLY    19      59.440  58.550  61.150  1.00  0.00            
ATOM    230  C   GLY    19      60.230  58.290  63.030  1.00  0.00            
ATOM    231  O   GLY    19      61.250  57.700  63.520  1.00  0.00            
ATOM    232  N   PRO    20      59.800  59.430  63.590  1.00  0.00            
ATOM    233  CD  PRO    20      58.610  60.140  63.240  1.00  0.00            
ATOM    234  HD1 PRO    20      57.670  59.610  63.050  1.00  0.00            
ATOM    235  HD2 PRO    20      58.890  60.610  62.300  1.00  0.00            
ATOM    236  CG  PRO    20      58.550  61.290  64.220  1.00  0.00            
ATOM    237  HG1 PRO    20      57.880  60.990  65.030  1.00  0.00            
ATOM    238  HG2 PRO    20      58.100  62.190  63.820  1.00  0.00            
ATOM    239  CB  PRO    20      60.040  61.510  64.580  1.00  0.00            
ATOM    240  HB1 PRO    20      60.080  62.110  65.490  1.00  0.00            
ATOM    241  HB2 PRO    20      60.560  61.930  63.720  1.00  0.00            
ATOM    242  CA  PRO    20      60.480  60.080  64.710  1.00  0.00            
ATOM    243  HA  PRO    20      61.540  60.030  64.450  1.00  0.00            
ATOM    244  C   PRO    20      60.280  59.400  66.100  1.00  0.00            
ATOM    245  O   PRO    20      59.460  58.530  66.220  1.00  0.00            
ATOM    246  N   HYP    21      60.900  59.900  67.190  1.00  0.00            
ATOM    247  CD2 HYP    21      61.760  61.040  67.280  1.00  0.00            
ATOM    248 1HD2 HYP    21      61.170  61.950  67.380  1.00  0.00            
ATOM    249 2HD2 HYP    21      62.410  61.160  66.410  1.00  0.00            
ATOM    250  CG  HYP    21      62.590  60.810  68.550  1.00  0.00            
ATOM    251  HG  HYP    21      63.000  61.770  68.900  1.00  0.00            
ATOM    252  OD1 HYP    21      63.540  59.800  68.280  1.00  0.00            
ATOM    253  HD1 HYP    21      63.960  59.560  69.110  1.00  0.00            
ATOM    254  CB  HYP    21      61.490  60.310  69.480  1.00  0.00            
ATOM    255  HB1 HYP    21      60.840  61.110  69.830  1.00  0.00            
ATOM    256  HB2 HYP    21      61.970  59.780  70.310  1.00  0.00            
ATOM    257  CA  HYP    21      60.710  59.410  68.570  1.00  0.00            
ATOM    258  HA  HYP    21      60.970  58.360  68.630  1.00  0.00            
ATOM    259  C   HYP    21      59.210  59.580  68.960  1.00  0.00            
ATOM    260  O   HYP    21      58.590  60.590  68.680  1.00  0.00            
ATOM    261  N   GLY    22      58.750  58.570  69.720  1.00  0.00            
ATOM    262  H   GLY    22      59.360  57.780  69.840  1.00  0.00            
ATOM    263  CA  GLY    22      57.480  58.420  70.320  1.00  0.00            
ATOM    264  HA1 GLY    22      57.410  57.420  70.740  1.00  0.00            
ATOM    265  HA2 GLY    22      56.610  58.430  69.660  1.00  0.00            
ATOM    266  C   GLY    22      57.240  59.460  71.510  1.00  0.00            
ATOM    267  O   GLY    22      58.040  60.320  71.800  1.00  0.00            
ATOM    268  N   PRO    23      56.110  59.480  72.160  1.00  0.00            
ATOM    269  CD  PRO    23      54.970  58.570  71.870  1.00  0.00            
ATOM    270  HD1 PRO    23      55.300  57.550  72.080  1.00  0.00            
ATOM    271  HD2 PRO    23      54.610  58.650  70.840  1.00  0.00            
ATOM    272  CG  PRO    23      53.930  58.880  72.950  1.00  0.00            
ATOM    273  HG1 PRO    23      54.330  58.340  73.810  1.00  0.00            
ATOM    274  HG2 PRO    23      52.930  58.610  72.620  1.00  0.00            
ATOM    275  CB  PRO    23      54.190  60.360  73.130  1.00  0.00            
ATOM    276  HB1 PRO    23      53.720  60.660  74.070  1.00  0.00            
ATOM    277  HB2 PRO    23      53.900  61.010  72.310  1.00  0.00            
ATOM    278  CA  PRO    23      55.700  60.460  73.200  1.00  0.00            
ATOM    279  HA  PRO    23      56.120  61.440  72.980  1.00  0.00            
ATOM    280  C   PRO    23      56.240  60.160  74.630  1.00  0.00            
ATOM    281  O   PRO    23      56.610  59.050  74.900  1.00  0.00            
ATOM    282  N   HYP    24      56.460  61.150  75.470  1.00  0.00            
ATOM    283  CD2 HYP    24      56.080  62.560  75.320  1.00  0.00            
ATOM    284 1HD2 HYP    24      55.040  62.740  75.620  1.00  0.00            
ATOM    285 2HD2 HYP    24      56.310  62.800  74.290  1.00  0.00            
ATOM    286  CG  HYP    24      56.860  63.410  76.370  1.00  0.00            
ATOM    287  HG  HYP    24      56.260  64.260  76.680  1.00  0.00            
ATOM    288  OD1 HYP    24      58.090  63.750  75.960  1.00  0.00            
ATOM    289  HD1 HYP    24      58.040  64.390  75.240  1.00  0.00            
ATOM    290  CB  HYP    24      56.890  62.400  77.490  1.00  0.00            
ATOM    291  HB1 HYP    24      55.960  62.440  78.060  1.00  0.00            
ATOM    292  HB2 HYP    24      57.700  62.590  78.200  1.00  0.00            
ATOM    293  CA  HYP    24      57.080  61.050  76.780  1.00  0.00            
ATOM    294  HA  HYP    24      58.110  60.730  76.690  1.00  0.00            
ATOM    295  C   HYP    24      56.430  59.950  77.650  1.00  0.00            
ATOM    296  O   HYP    24      55.230  59.740  77.670  1.00  0.00            
ATOM    297  N   GLY    25      57.210  59.210  78.450  1.00  0.00            
ATOM    298  H   GLY    25      58.160  59.550  78.520  1.00  0.00            
ATOM    299  CA  GLY    25      56.810  58.060  79.300  1.00  0.00            
ATOM    300  HA1 GLY    25      57.700  57.550  79.650  1.00  0.00            
ATOM    301  HA2 GLY    25      56.140  57.410  78.730  1.00  0.00            
ATOM    302  C   GLY    25      55.990  58.460  80.520  1.00  0.00            
ATOM    303  O   GLY    25      55.650  59.620  80.810  1.00  0.00            
ATOM    304  N   PRO    26      55.550  57.480  81.330  1.00  0.00            
ATOM    305  CD  PRO    26      55.650  56.050  81.020  1.00  0.00            
ATOM    306  HD1 PRO    26      56.690  55.830  80.760  1.00  0.00            
ATOM    307  HD2 PRO    26      55.060  55.900  80.120  1.00  0.00            
ATOM    308  CG  PRO    26      55.130  55.220  82.200  1.00  0.00            
ATOM    309  HG1 PRO    26      55.880  55.040  82.970  1.00  0.00            
ATOM    310  HG2 PRO    26      54.580  54.320  81.940  1.00  0.00            
ATOM    311  CB  PRO    26      54.020  56.190  82.680  1.00  0.00            
ATOM    312  HB1 PRO    26      53.690  55.830  83.660  1.00  0.00            
ATOM    313  HB2 PRO    26      53.170  56.100  82.000  1.00  0.00            
ATOM    314  CA  PRO    26      54.680  57.560  82.540  1.00  0.00            
ATOM    315  HA  PRO    26      53.920  58.320  82.360  1.00  0.00            
ATOM    316  C   PRO    26      55.350  57.950  83.820  1.00  0.00            
ATOM    317  O   PRO    26      56.610  57.950  83.890  1.00  0.00            
ATOM    318  N   HYP    27      54.580  58.230  84.910  1.00  0.00            
ATOM    319  CD2 HYP    27      53.110  58.420  84.950  1.00  0.00            
ATOM    320 1HD2 HYP    27      52.670  57.450  85.190  1.00  0.00            
ATOM    321 2HD2 HYP    27      52.710  58.850  84.030  1.00  0.00            
ATOM    322  CG  HYP    27      52.860  59.360  86.150  1.00  0.00            
ATOM    323  HG  HYP    27      51.910  59.030  86.560  1.00  0.00            
ATOM    324  OD1 HYP    27      52.940  60.720  85.660  1.00  0.00            
ATOM    325  HD1 HYP    27      52.860  61.310  86.410  1.00  0.00            
ATOM    326  CB  HYP    27      53.930  59.030  87.030  1.00  0.00            
ATOM    327  HB1 HYP    27      53.640  58.170  87.620  1.00  0.00            
ATOM    328  HB2 HYP    27      54.140  59.880  87.680  1.00  0.00            
ATOM    329  CA  HYP    27      55.200  58.790  86.120  1.00  0.00            
ATOM    330  HA  HYP    27      55.640  59.760  85.920  1.00  0.00            
ATOM    331  C   HYP    27      56.170  57.810  86.800  1.00  0.00            
ATOM    332  O   HYP    27      55.960  56.630  86.820  1.00  0.00            
ATOM    333  N   GLY    28      57.290  58.300  87.250  1.00  0.00            
ATOM    334  H   GLY    28      57.540  59.230  86.960  1.00  0.00            
ATOM    335  CA  GLY    28      58.190  57.480  88.060  1.00  0.00            
ATOM    336  HA1 GLY    28      59.190  57.910  88.000  1.00  0.00            
ATOM    337  HA2 GLY    28      58.300  56.540  87.520  1.00  0.00            
ATOM    338  C   GLY    28      57.790  57.170  89.560  1.00  0.00            
ATOM    339  O   GLY    28      56.690  57.550  90.050  1.00  0.00            
ATOM    340  N   PRO    29      58.570  56.330  90.290  1.00  0.00            
ATOM    341  CD  PRO    29      59.880  55.620  89.890  1.00  0.00            
ATOM    342  HD1 PRO    29      60.680  56.320  90.120  1.00  0.00            
ATOM    343  HD2 PRO    29      59.820  55.370  88.830  1.00  0.00            
ATOM    344  CG  PRO    29      59.880  54.320  90.670  1.00  0.00            
ATOM    345  HG1 PRO    29      60.880  53.900  90.820  1.00  0.00            
ATOM    346  HG2 PRO    29      59.460  53.480  90.120  1.00  0.00            
ATOM    347  CB  PRO    29      59.090  54.660  91.940  1.00  0.00            
ATOM    348  HB1 PRO    29      59.720  55.090  92.720  1.00  0.00            
ATOM    349  HB2 PRO    29      58.670  53.750  92.370  1.00  0.00            
ATOM    350  CA  PRO    29      58.050  55.690  91.540  1.00  0.00            
ATOM    351  HA  PRO    29      57.150  55.120  91.340  1.00  0.00            
ATOM    352  C   PRO    29      57.880  56.720  92.780  1.00  0.00            
ATOM    353  O   PRO    29      58.630  57.700  92.880  1.00  0.00            
ATOM    354  N   HYP    30      57.020  56.420  93.770  1.00  0.00            
ATOM    355  CD2 HYP    30      56.320  55.150  93.860  1.00  0.00            
ATOM    356 1HD2 HYP    30      56.990  54.370  94.220  1.00  0.00            
ATOM    357 2HD2 HYP    30      56.010  54.940  92.840  1.00  0.00            
ATOM    358  CG  HYP    30      55.150  55.410  94.800  1.00  0.00            
ATOM    359  HG  HYP    30      54.740  54.480  95.200  1.00  0.00            
ATOM    360  OD1 HYP    30      54.100  56.130  94.120  1.00  0.00            
ATOM    361  HD1 HYP    30      54.380  56.380  93.240  1.00  0.00            
ATOM    362  CB  HYP    30      55.850  56.340  95.830  1.00  0.00            
ATOM    363  HB1 HYP    30      56.410  55.640  96.440  1.00  0.00            
ATOM    364  HB2 HYP    30      55.180  56.900  96.480  1.00  0.00            
ATOM    365  CA  HYP    30      56.780  57.190  94.970  1.00  0.00            
ATOM    366  HA  HYP    30      56.220  58.110  94.760  1.00  0.00            
ATOM    367  C   HYP    30      57.930  57.590  95.830  1.00  0.00            
ATOM    368  O   HYP    30      58.950  56.950  95.910  1.00  0.00            
ATOM    369  N   GLY    31      57.930  58.670  96.600  1.00  0.00            
ATOM    370  H   GLY    31      57.070  59.170  96.450  1.00  0.00            
ATOM    371  CA  GLY    31      59.010  59.250  97.400  1.00  0.00            
ATOM    372  HA1 GLY    31      58.790  60.310  97.410  1.00  0.00            
ATOM    373  HA2 GLY    31      59.980  59.080  96.920  1.00  0.00            
ATOM    374  C   GLY    31      59.140  58.710  98.810  1.00  0.00            
ATOM    375  O   GLY    31      58.560  57.740  99.290  1.00  0.00            
ATOM    376  N   NH2    32      60.100  59.190  99.540  1.00  0.00            
ATOM    377  H1  NH2    32      60.590  60.040  99.280  1.00  0.00            
ATOM    378  H2  NH2    32      60.200  58.900 100.500  1.00  0.00            
ATOM    379  CH3 ACE     1      54.280  52.530  12.790  1.00  0.00            
ATOM    380 1HH3 ACE     1      54.090  53.600  12.710  1.00  0.00            
ATOM    381 2HH3 ACE     1      54.890  52.150  11.970  1.00  0.00            
ATOM    382 3HH3 ACE     1      53.410  51.900  12.980  1.00  0.00            
ATOM    383  C   ACE     1      55.170  52.290  14.020  1.00  0.00            
ATOM    384  O   ACE     1      55.230  51.220  14.670  1.00  0.00            
ATOM    385  N   PRO     2      55.960  53.320  14.350  1.00  0.00            
ATOM    386  CD  PRO     2      56.200  54.580  13.630  1.00  0.00            
ATOM    387  HD1 PRO     2      55.520  55.340  14.010  1.00  0.00            
ATOM    388  HD2 PRO     2      56.050  54.240  12.600  1.00  0.00            
ATOM    389  CG  PRO     2      57.590  55.050  14.000  1.00  0.00            
ATOM    390  HG1 PRO     2      57.600  56.140  14.010  1.00  0.00            
ATOM    391  HG2 PRO     2      58.400  54.600  13.430  1.00  0.00            
ATOM    392  CB  PRO     2      57.690  54.580  15.510  1.00  0.00            
ATOM    393  HB1 PRO     2      57.420  55.420  16.140  1.00  0.00            
ATOM    394  HB2 PRO     2      58.720  54.340  15.780  1.00  0.00            
ATOM    395  CA  PRO     2      56.790  53.330  15.630  1.00  0.00            
ATOM    396  HA  PRO     2      57.460  52.470  15.630  1.00  0.00            
ATOM    397  C   PRO     2      55.920  53.310  16.900  1.00  0.00            
ATOM    398  O   PRO     2      54.700  53.610  16.840  1.00  0.00            
ATOM    399  N   HYP     3      56.450  52.990  18.070  1.00  0.00            
ATOM    400  CD2 HYP     3      57.770  52.400  18.310  1.00  0.00            
ATOM    401 1HD2 HYP     3      58.520  53.050  17.880  1.00  0.00            
ATOM    402 2HD2 HYP     3      57.850  51.470  17.740  1.00  0.00            
ATOM    403  CG  HYP     3      57.850  52.140  19.800  1.00  0.00            
ATOM    404  HG  HYP     3      58.820  52.430  20.220  1.00  0.00            
ATOM    405  OD1 HYP     3      57.440  50.840  20.130  1.00  0.00            
ATOM    406  HD1 HYP     3      58.150  50.270  19.820  1.00  0.00            
ATOM    407  CB  HYP     3      56.850  53.130  20.460  1.00  0.00            
ATOM    408  HB1 HYP     3      57.220  54.130  20.680  1.00  0.00            
ATOM    409  HB2 HYP     3      56.390  52.820  21.400  1.00  0.00            
ATOM    410  CA  HYP     3      55.780  53.250  19.390  1.00  0.00            
ATOM    411  HA  HYP     3      55.120  52.390  19.540  1.00  0.00            
ATOM    412  C   HYP     3      55.050  54.590  19.550  1.00  0.00            
ATOM    413  O   HYP     3      55.560  55.630  19.210  1.00  0.00            
ATOM    414  N   GLY     4      53.910  54.540  20.210  1.00  0.00            
ATOM    415  H   GLY     4      53.440  53.680  20.450  1.00  0.00            
ATOM    416  CA  GLY     4      53.240  55.770  20.600  1.00  0.00            
ATOM    417  HA1 GLY     4      52.240  55.640  21.000  1.00  0.00            
ATOM    418  HA2 GLY     4      53.070  56.380  19.710  1.00  0.00            
ATOM    419  C   GLY     4      53.890  56.710  21.660  1.00  0.00            
ATOM    420  O   GLY     4      55.030  56.440  22.120  1.00  0.00            
ATOM    421  N   PRO     5      53.350  57.780  22.060  1.00  0.00            
ATOM    422  CD  PRO     5      52.130  58.310  21.580  1.00  0.00            
ATOM    423  HD1 PRO     5      51.410  57.490  21.530  1.00  0.00            
ATOM    424  HD2 PRO     5      52.240  58.700  20.570  1.00  0.00            
ATOM    425  CG  PRO     5      51.720  59.350  22.600  1.00  0.00            
ATOM    426  HG1 PRO     5      51.150  58.900  23.410  1.00  0.00            
ATOM    427  HG2 PRO     5      51.080  60.120  22.170  1.00  0.00            
ATOM    428  CB  PRO     5      53.070  59.840  23.180  1.00  0.00            
ATOM    429  HB1 PRO     5      52.930  60.240  24.180  1.00  0.00            
ATOM    430  HB2 PRO     5      53.480  60.580  22.490  1.00  0.00            
ATOM    431  CA  PRO     5      53.910  58.500  23.200  1.00  0.00            
ATOM    432  HA  PRO     5      54.890  58.850  22.860  1.00  0.00            
ATOM    433  C   PRO     5      53.920  57.910  24.660  1.00  0.00            
ATOM    434  O   PRO     5      53.220  56.950  24.990  1.00  0.00            
ATOM    435  N   HYP     6      54.660  58.540  25.570  1.00  0.00            
ATOM    436  CD2 HYP     6      55.520  59.720  25.400  1.00  0.00            
ATOM    437 1HD2 HYP     6      54.880  60.580  25.600  1.00  0.00            
ATOM    438 2HD2 HYP     6      56.090  59.740  24.470  1.00  0.00            
ATOM    439  CG  HYP     6      56.540  59.630  26.550  1.00  0.00            
ATOM    440  HG  HYP     6      56.890  60.610  26.880  1.00  0.00            
ATOM    441  OD1 HYP     6      57.660  58.800  26.240  1.00  0.00            
ATOM    442  HD1 HYP     6      58.000  59.160  25.420  1.00  0.00            
ATOM    443  CB  HYP     6      55.740  59.010  27.650  1.00  0.00            
ATOM    444  HB1 HYP     6      55.120  59.800  28.100  1.00  0.00            
ATOM    445  HB2 HYP     6      56.300  58.500  28.430  1.00  0.00            
ATOM    446  CA  HYP     6      54.820  58.030  26.910  1.00  0.00            
ATOM    447  HA  HYP     6      55.360  57.090  26.840  1.00  0.00            
ATOM    448  C   HYP     6      53.550  57.810  27.740  1.00  0.00            
ATOM    449  O   HYP     6      52.580  58.650  27.650  1.00  0.00            
ATOM    450  N   GLY     7      53.490  56.820  28.660  1.00  0.00            
ATOM    451  H   GLY     7      54.100  56.010  28.720  1.00  0.00            
ATOM    452  CA  GLY     7      52.290  56.590  29.540  1.00  0.00            
ATOM    453  HA1 GLY     7      52.370  55.580  29.950  1.00  0.00            
ATOM    454  HA2 GLY     7      51.380  56.570  28.950  1.00  0.00            
ATOM    455  C   GLY     7      52.180  57.600  30.720  1.00  0.00            
ATOM    456  O   GLY     7      53.190  58.390  31.010  1.00  0.00            
ATOM    457  N   PRO     8      51.120  57.510  31.500  1.00  0.00            
ATOM    458  CD  PRO     8      49.890  56.730  31.370  1.00  0.00            
ATOM    459  HD1 PRO     8      50.160  55.690  31.530  1.00  0.00            
ATOM    460  HD2 PRO     8      49.450  56.820  30.380  1.00  0.00            
ATOM    461  CG  PRO     8      48.840  57.440  32.240  1.00  0.00            
ATOM    462  HG1 PRO     8      48.100  56.690  32.530  1.00  0.00            
ATOM    463  HG2 PRO     8      48.340  58.260  31.720  1.00  0.00            
ATOM    464  CB  PRO     8      49.700  58.070  33.350  1.00  0.00            
ATOM    465  HB1 PRO     8      49.770  57.440  34.250  1.00  0.00            
ATOM    466  HB2 PRO     8      49.320  59.020  33.710  1.00  0.00            
ATOM    467  CA  PRO     8      51.010  58.420  32.670  1.00  0.00            
ATOM    468  HA  PRO     8      51.040  59.430  32.270  1.00  0.00            
ATOM    469  C   PRO     8      52.090  58.290  33.780  1.00  0.00            
ATOM    470  O   PRO     8      52.540  57.160  33.950  1.00  0.00            
ATOM    471  N   HYP     9      52.390  59.340  34.660  1.00  0.00            
ATOM    472  CD2 HYP     9      52.030  60.730  34.470  1.00  0.00            
ATOM    473 1HD2 HYP     9      51.100  60.910  35.010  1.00  0.00            
ATOM    474 2HD2 HYP     9      51.940  61.140  33.460  1.00  0.00            
ATOM    475  CG  HYP     9      53.150  61.580  35.210  1.00  0.00            
ATOM    476  HG  HYP     9      52.710  62.550  35.430  1.00  0.00            
ATOM    477  OD1 HYP     9      54.360  61.680  34.400  1.00  0.00            
ATOM    478  HD1 HYP     9      54.820  62.460  34.710  1.00  0.00            
ATOM    479  CB  HYP     9      53.290  60.620  36.390  1.00  0.00            
ATOM    480  HB1 HYP     9      52.430  60.680  37.050  1.00  0.00            
ATOM    481  HB2 HYP     9      54.220  60.880  36.900  1.00  0.00            
ATOM    482  CA  HYP     9      53.330  59.240  35.780  1.00  0.00            
ATOM    483  HA  HYP     9      54.290  59.060  35.300  1.00  0.00            
ATOM    484  C   HYP     9      53.050  58.220  36.850  1.00  0.00            
ATOM    485  O   HYP     9      51.900  58.160  37.310  1.00  0.00            
ATOM    486  N   GLY    10      54.000  57.480  37.400  1.00  0.00            
ATOM    487  H   GLY    10      54.910  57.710  37.020  1.00  0.00            
ATOM    488  CA  GLY    10      53.910  56.650  38.590  1.00  0.00            
ATOM    489  HA1 GLY    10      54.870  56.210  38.870  1.00  0.00            
ATOM    490  HA2 GLY    10      53.190  55.840  38.440  1.00  0.00            
ATOM    491  C   GLY    10      53.540  57.360  39.860  1.00  0.00            
ATOM    492  O   GLY    10      53.920  58.480  40.120  1.00  0.00            
ATOM    493  N   ILE    11      52.730  56.660  40.680  1.00  0.00            
ATOM    494  H   ILE    11      52.240  55.910  40.210  1.00  0.00            
ATOM    495  CA  ILE    11      52.170  57.130  41.990  1.00  0.00            
ATOM    496  HA  ILE    11      51.770  58.140  41.870  1.00  0.00            
ATOM    497  CB  ILE    11      50.940  56.200  42.150  1.00  0.00            
ATOM    498  HB  ILE    11      50.310  56.260  41.270  1.00  0.00            
ATOM    499  CG2 ILE    11      51.340  54.730  42.310  1.00  0.00            
ATOM    500 1HG2 ILE    11      52.000  54.560  43.160  1.00  0.00            
ATOM    501 2HG2 ILE    11      50.480  54.050  42.310  1.00  0.00            
ATOM    502 3HG2 ILE    11      51.900  54.260  41.510  1.00  0.00            
ATOM    503  CG1 ILE    11      50.040  56.620  43.360  1.00  0.00            
ATOM    504 1HG1 ILE    11      50.660  56.540  44.250  1.00  0.00            
ATOM    505 2HG1 ILE    11      49.370  55.760  43.450  1.00  0.00            
ATOM    506  CD  ILE    11      49.380  57.970  43.280  1.00  0.00            
ATOM    507  HD1 ILE    11      50.110  58.760  43.500  1.00  0.00            
ATOM    508  HD2 ILE    11      48.940  58.180  42.300  1.00  0.00            
ATOM    509  HD3 ILE    11      48.590  58.060  44.020  1.00  0.00            
ATOM    510  C   ILE    11      53.180  57.160  43.090  1.00  0.00            
ATOM    511  O   ILE    11      54.260  56.590  42.990  1.00  0.00            
ATOM    512  N   THR    12      52.960  57.970  44.150  1.00  0.00            
ATOM    513  H   THR    12      52.120  58.530  44.120  1.00  0.00            
ATOM    514  CA  THR    12      53.740  58.170  45.420  1.00  0.00            
ATOM    515  HA  THR    12      54.690  58.630  45.150  1.00  0.00            
ATOM    516  CB  THR    12      52.960  59.020  46.450  1.00  0.00            
ATOM    517  HB  THR    12      52.030  58.470  46.590  1.00  0.00            
ATOM    518  CG2 THR    12      53.840  59.240  47.670  1.00  0.00            
ATOM    519 1HG2 THR    12      54.770  59.680  47.310  1.00  0.00            
ATOM    520 2HG2 THR    12      53.420  59.900  48.430  1.00  0.00            
ATOM    521 3HG2 THR    12      54.080  58.320  48.200  1.00  0.00            
ATOM    522  OG1 THR    12      52.640  60.370  46.130  1.00  0.00            
ATOM    523  HG1 THR    12      52.550  60.480  45.190  1.00  0.00            
ATOM    524  C   THR    12      54.100  56.810  46.060  1.00  0.00            
ATOM    525  O   THR    12      53.230  56.030  46.250  1.00  0.00            
ATOM    526  N   GLY    13      55.310  56.540  46.580  1.00  0.00            
ATOM    527  H   GLY    13      56.030  57.250  46.590  1.00  0.00            
ATOM    528  CA  GLY    13      55.710  55.310  47.220  1.00  0.00            
ATOM    529  HA1 GLY    13      56.760  55.400  47.490  1.00  0.00            
ATOM    530  HA2 GLY    13      55.510  54.420  46.630  1.00  0.00            
ATOM    531  C   GLY    13      54.990  55.100  48.570  1.00  0.00            
ATOM    532  O   GLY    13      54.560  56.060  49.220  1.00  0.00            
ATOM    533  N   ALA    14      55.060  53.890  49.040  1.00  0.00            
ATOM    534  H   ALA    14      55.520  53.290  48.370  1.00  0.00            
ATOM    535  CA  ALA    14      54.560  53.390  50.390  1.00  0.00            
ATOM    536  HA  ALA    14      53.490  53.570  50.410  1.00  0.00            
ATOM    537  CB  ALA    14      54.790  51.880  50.550  1.00  0.00            
ATOM    538  HB1 ALA    14      55.860  51.760  50.670  1.00  0.00            
ATOM    539  HB2 ALA    14      54.450  51.430  51.490  1.00  0.00            
ATOM    540  HB3 ALA    14      54.430  51.330  49.680  1.00  0.00            
ATOM    541  C   ALA    14      55.160  54.210  51.520  1.00  0.00            
ATOM    542  O   ALA    14      56.270  54.740  51.460  1.00  0.00            
ATOM    543  N   ARG    15      54.440  54.380  52.670  1.00  0.00            
ATOM    544  H   ARG    15      53.550  53.920  52.790  1.00  0.00            
ATOM    545  CA  ARG    15      54.920  55.190  53.850  1.00  0.00            
ATOM    546  HA  ARG    15      55.510  56.020  53.460  1.00  0.00            
ATOM    547  CB  ARG    15      53.690  55.810  54.460  1.00  0.00            
ATOM    548  HB1 ARG    15      53.230  54.940  54.940  1.00  0.00            
ATOM    549  HB2 ARG    15      52.980  56.120  53.690  1.00  0.00            
ATOM    550  CG  ARG    15      53.900  56.820  55.610  1.00  0.00            
ATOM    551  HG1 ARG    15      54.340  57.740  55.220  1.00  0.00            
ATOM    552  HG2 ARG    15      54.450  56.290  56.390  1.00  0.00            
ATOM    553  CD  ARG    15      52.450  57.220  56.200  1.00  0.00            
ATOM    554  HD1 ARG    15      52.670  57.570  57.200  1.00  0.00            
ATOM    555  HD2 ARG    15      51.890  56.290  56.290  1.00  0.00            
ATOM    556  NE  ARG    15      51.820  58.190  55.410  1.00  0.00            
ATOM    557  HE  ARG    15      52.190  59.100  55.180  1.00  0.00            
ATOM    558  CZ  ARG    15      50.600  57.980  54.880  1.00  0.00            
ATOM    559  NH1 ARG    15      50.110  58.850  54.120  1.00  0.00            
ATOM    560 1HH1 ARG    15      50.570  59.690  53.820  1.00  0.00            
ATOM    561 2HH1 ARG    15      49.210  58.580  53.730  1.00  0.00            
ATOM    562  NH2 ARG    15      49.830  56.920  55.020  1.00  0.00            
ATOM    563 1HH2 ARG    15      50.130  56.090  55.500  1.00  0.00            
ATOM    564 2HH2 ARG    15      49.020  56.850  54.430  1.00  0.00            
ATOM    565  C   ARG    15      55.740  54.390  54.810  1.00  0.00            
ATOM    566  O   ARG    15      55.390  53.250  55.170  1.00  0.00            
ATOM    567  N   GLY    16      56.790  55.060  55.350  1.00  0.00            
ATOM    568  H   GLY    16      56.870  56.010  55.010  1.00  0.00            
ATOM    569  CA  GLY    16      57.860  54.660  56.330  1.00  0.00            
ATOM    570  HA1 GLY    16      58.300  55.600  56.660  1.00  0.00            
ATOM    571  HA2 GLY    16      58.670  54.070  55.910  1.00  0.00            
ATOM    572  C   GLY    16      57.290  54.040  57.640  1.00  0.00            
ATOM    573  O   GLY    16      56.210  54.490  57.960  1.00  0.00            
ATOM    574  N   LEU    17      57.940  53.050  58.250  1.00  0.00            
ATOM    575  H   LEU    17      58.770  52.680  57.810  1.00  0.00            
ATOM    576  CA  LEU    17      57.560  52.480  59.550  1.00  0.00            
ATOM    577  HA  LEU    17      56.510  52.220  59.440  1.00  0.00            
ATOM    578  CB  LEU    17      58.430  51.280  59.900  1.00  0.00            
ATOM    579  HB1 LEU    17      58.290  50.950  60.920  1.00  0.00            
ATOM    580  HB2 LEU    17      59.470  51.520  59.710  1.00  0.00            
ATOM    581  CG  LEU    17      58.170  50.120  58.940  1.00  0.00            
ATOM    582  HG  LEU    17      58.570  50.420  57.980  1.00  0.00            
ATOM    583  CD1 LEU    17      58.930  48.910  59.540  1.00  0.00            
ATOM    584 1HD1 LEU    17      59.970  49.230  59.520  1.00  0.00            
ATOM    585 2HD1 LEU    17      58.760  48.770  60.610  1.00  0.00            
ATOM    586 3HD1 LEU    17      58.780  48.020  58.930  1.00  0.00            
ATOM    587  CD2 LEU    17      56.720  49.660  58.840  1.00  0.00            
ATOM    588 1HD2 LEU    17      56.650  48.720  58.290  1.00  0.00            
ATOM    589 2HD2 LEU    17      56.220  49.570  59.800  1.00  0.00            
ATOM    590 3HD2 LEU    17      56.300  50.430  58.190  1.00  0.00            
ATOM    591  C   LEU    17      57.690  53.450  60.760  1.00  0.00            
ATOM    592  O   LEU    17      58.560  54.310  60.800  1.00  0.00            
ATOM    593  N   ALA    18      56.740  53.390  61.700  1.00  0.00            
ATOM    594  H   ALA    18      55.910  52.850  61.510  1.00  0.00            
ATOM    595  CA  ALA    18      56.780  54.070  62.990  1.00  0.00            
ATOM    596  HA  ALA    18      56.570  55.130  62.820  1.00  0.00            
ATOM    597  CB  ALA    18      55.510  53.820  63.780  1.00  0.00            
ATOM    598  HB1 ALA    18      55.510  52.790  64.160  1.00  0.00            
ATOM    599  HB2 ALA    18      55.590  54.460  64.660  1.00  0.00            
ATOM    600  HB3 ALA    18      54.560  53.890  63.240  1.00  0.00            
ATOM    601  C   ALA    18      58.100  54.000  63.710  1.00  0.00            
ATOM    602  O   ALA    18      58.770  52.970  63.660  1.00  0.00            
ATOM    603  N   GLY    19      58.500  55.100  64.290  1.00  0.00            
ATOM    604  H   GLY    19      57.800  55.820  64.390  1.00  0.00            
ATOM    605  CA  GLY    19      59.870  55.330  64.870  1.00  0.00            
ATOM    606  HA1 GLY    19      59.930  56.420  64.950  1.00  0.00            
ATOM    607  HA2 GLY    19      60.630  55.010  64.160  1.00  0.00            
ATOM    608  C   GLY    19      60.280  54.890  66.260  1.00  0.00            
ATOM    609  O   GLY    19      59.600  54.010  66.810  1.00  0.00            
ATOM    610  N   PRO    20      61.410  55.360  66.830  1.00  0.00            
ATOM    611  CD  PRO    20      62.340  56.280  66.190  1.00  0.00            
ATOM    612  HD1 PRO    20      62.130  57.330  66.390  1.00  0.00            
ATOM    613  HD2 PRO    20      62.330  55.930  65.150  1.00  0.00            
ATOM    614  CG  PRO    20      63.690  56.010  66.800  1.00  0.00            
ATOM    615  HG1 PRO    20      64.360  56.870  66.760  1.00  0.00            
ATOM    616  HG2 PRO    20      64.230  55.240  66.250  1.00  0.00            
ATOM    617  CB  PRO    20      63.430  55.510  68.180  1.00  0.00            
ATOM    618  HB1 PRO    20      63.420  56.380  68.850  1.00  0.00            
ATOM    619  HB2 PRO    20      64.140  54.760  68.530  1.00  0.00            
ATOM    620  CA  PRO    20      62.030  54.940  68.160  1.00  0.00            
ATOM    621  HA  PRO    20      62.120  53.850  68.080  1.00  0.00            
ATOM    622  C   PRO    20      61.150  55.320  69.380  1.00  0.00            
ATOM    623  O   PRO    20      60.420  56.300  69.340  1.00  0.00            
ATOM    624  N   HYP    21      61.160  54.590  70.530  1.00  0.00            
ATOM    625  CD2 HYP    21      61.860  53.280  70.770  1.00  0.00            
ATOM    626 1HD2 HYP    21      62.930  53.350  70.940  1.00  0.00            
ATOM    627 2HD2 HYP    21      61.570  52.610  69.950  1.00  0.00            
ATOM    628  CG  HYP    21      61.320  52.630  71.990  1.00  0.00            
ATOM    629  HG  HYP    21      62.150  52.050  72.400  1.00  0.00            
ATOM    630  OD1 HYP    21      60.210  51.730  71.800  1.00  0.00            
ATOM    631  HD1 HYP    21      60.600  51.030  71.270  1.00  0.00            
ATOM    632  CB  HYP    21      60.890  53.850  72.800  1.00  0.00            
ATOM    633  HB1 HYP    21      61.710  54.270  73.380  1.00  0.00            
ATOM    634  HB2 HYP    21      60.110  53.620  73.520  1.00  0.00            
ATOM    635  CA  HYP    21      60.420  54.880  71.730  1.00  0.00            
ATOM    636  HA  HYP    21      59.380  54.700  71.450  1.00  0.00            
ATOM    637  C   HYP    21      60.630  56.290  72.270  1.00  0.00            
ATOM    638  O   HYP    21      61.540  56.990  71.900  1.00  0.00            
ATOM    639  N   GLY    22      59.660  56.860  72.980  1.00  0.00            
ATOM    640  H   GLY    22      58.960  56.160  73.160  1.00  0.00            
ATOM    641  CA  GLY    22      59.700  58.210  73.520  1.00  0.00            
ATOM    642  HA1 GLY    22      58.700  58.550  73.780  1.00  0.00            
ATOM    643  HA2 GLY    22      59.970  58.900  72.720  1.00  0.00            
ATOM    644  C   GLY    22      60.670  58.490  74.700  1.00  0.00            
ATOM    645  O   GLY    22      61.340  57.570  75.170  1.00  0.00            
ATOM    646  N   PRO    23      60.860  59.720  75.150  1.00  0.00            
ATOM    647  CD  PRO    23      60.370  60.870  74.490  1.00  0.00            
ATOM    648  HD1 PRO    23      59.310  61.090  74.510  1.00  0.00            
ATOM    649  HD2 PRO    23      60.670  60.850  73.450  1.00  0.00            
ATOM    650  CG  PRO    23      61.000  62.030  75.280  1.00  0.00            
ATOM    651  HG1 PRO    23      60.370  62.420  76.080  1.00  0.00            
ATOM    652  HG2 PRO    23      61.310  62.930  74.740  1.00  0.00            
ATOM    653  CB  PRO    23      62.270  61.390  75.930  1.00  0.00            
ATOM    654  HB1 PRO    23      62.550  61.960  76.820  1.00  0.00            
ATOM    655  HB2 PRO    23      63.150  61.180  75.320  1.00  0.00            
ATOM    656  CA  PRO    23      61.900  59.950  76.190  1.00  0.00            
ATOM    657  HA  PRO    23      62.770  59.310  76.040  1.00  0.00            
ATOM    658  C   PRO    23      61.330  59.820  77.660  1.00  0.00            
ATOM    659  O   PRO    23      60.130  59.740  77.860  1.00  0.00            
ATOM    660  N   HYP    24      62.170  59.790  78.760  1.00  0.00            
ATOM    661  CD2 HYP    24      63.640  59.840  78.660  1.00  0.00            
ATOM    662 1HD2 HYP    24      64.090  60.830  78.570  1.00  0.00            
ATOM    663 2HD2 HYP    24      64.000  59.260  77.810  1.00  0.00            
ATOM    664  CG  HYP    24      64.130  59.130  79.970  1.00  0.00            
ATOM    665  HG  HYP    24      65.100  59.480  80.320  1.00  0.00            
ATOM    666  OD1 HYP    24      64.130  57.790  79.720  1.00  0.00            
ATOM    667  HD1 HYP    24      64.060  57.350  80.570  1.00  0.00            
ATOM    668  CB  HYP    24      63.020  59.680  80.890  1.00  0.00            
ATOM    669  HB1 HYP    24      63.200  60.720  81.180  1.00  0.00            
ATOM    670  HB2 HYP    24      62.880  59.130  81.810  1.00  0.00            
ATOM    671  CA  HYP    24      61.740  59.500  80.110  1.00  0.00            
ATOM    672  HA  HYP    24      61.390  58.470  80.060  1.00  0.00            
ATOM    673  C   HYP    24      60.630  60.380  80.690  1.00  0.00            
ATOM    674  O   HYP    24      60.570  61.610  80.630  1.00  0.00            
ATOM    675  N   GLY    25      59.720  59.650  81.410  1.00  0.00            
ATOM    676  H   GLY    25      59.760  58.640  81.330  1.00  0.00            
ATOM    677  CA  GLY    25      58.580  60.200  82.160  1.00  0.00            
ATOM    678  HA1 GLY    25      58.210  59.280  82.610  1.00  0.00            
ATOM    679  HA2 GLY    25      57.860  60.520  81.410  1.00  0.00            
ATOM    680  C   GLY    25      58.830  61.200  83.280  1.00  0.00            
ATOM    681  O   GLY    25      59.930  61.260  83.810  1.00  0.00            
ATOM    682  N   PRO    26      57.760  61.860  83.760  1.00  0.00            
ATOM    683  CD  PRO    26      56.340  61.890  83.280  1.00  0.00            
ATOM    684  HD1 PRO    26      55.940  60.880  83.350  1.00  0.00            
ATOM    685  HD2 PRO    26      56.330  62.230  82.240  1.00  0.00            
ATOM    686  CG  PRO    26      55.550  62.900  84.100  1.00  0.00            
ATOM    687  HG1 PRO    26      55.080  62.460  84.980  1.00  0.00            
ATOM    688  HG2 PRO    26      54.800  63.420  83.500  1.00  0.00            
ATOM    689  CB  PRO    26      56.680  63.790  84.640  1.00  0.00            
ATOM    690  HB1 PRO    26      56.340  64.190  85.600  1.00  0.00            
ATOM    691  HB2 PRO    26      56.720  64.590  83.900  1.00  0.00            
ATOM    692  CA  PRO    26      57.970  62.930  84.760  1.00  0.00            
ATOM    693  HA  PRO    26      58.840  63.550  84.510  1.00  0.00            
ATOM    694  C   PRO    26      58.180  62.310  86.200  1.00  0.00            
ATOM    695  O   PRO    26      57.720  61.220  86.490  1.00  0.00            
ATOM    696  N   HYP    27      58.700  63.070  87.190  1.00  0.00            
ATOM    697  CD2 HYP    27      59.310  64.390  87.100  1.00  0.00            
ATOM    698 1HD2 HYP    27      58.600  65.080  87.550  1.00  0.00            
ATOM    699 2HD2 HYP    27      59.560  64.710  86.090  1.00  0.00            
ATOM    700  CG  HYP    27      60.500  64.270  88.020  1.00  0.00            
ATOM    701  HG  HYP    27      60.810  65.280  88.270  1.00  0.00            
ATOM    702  OD1 HYP    27      61.650  63.620  87.440  1.00  0.00            
ATOM    703  HD1 HYP    27      62.370  63.820  88.040  1.00  0.00            
ATOM    704  CB  HYP    27      59.930  63.490  89.170  1.00  0.00            
ATOM    705  HB1 HYP    27      59.360  64.190  89.770  1.00  0.00            
ATOM    706  HB2 HYP    27      60.690  63.030  89.790  1.00  0.00            
ATOM    707  CA  HYP    27      59.100  62.430  88.480  1.00  0.00            
ATOM    708  HA  HYP    27      59.690  61.580  88.160  1.00  0.00            
ATOM    709  C   HYP    27      57.970  61.950  89.470  1.00  0.00            
ATOM    710  O   HYP    27      56.790  62.230  89.270  1.00  0.00            
ATOM    711  N   GLY    28      58.320  61.030  90.440  1.00  0.00            
ATOM    712  H   GLY    28      59.280  60.740  90.430  1.00  0.00            
ATOM    713  CA  GLY    28      57.420  60.380  91.330  1.00  0.00            
ATOM    714  HA1 GLY    28      57.950  59.540  91.780  1.00  0.00            
ATOM    715  HA2 GLY    28      56.690  59.910  90.660  1.00  0.00            
ATOM    716  C   GLY    28      56.830  61.250  92.420  1.00  0.00            
ATOM    717  O   GLY    28      57.370  62.350  92.680  1.00  0.00            
ATOM    718  N   PRO    29      55.690  60.820  93.090  1.00  0.00            
ATOM    719  CD  PRO    29      54.950  59.640  92.620  1.00  0.00            
ATOM    720  HD1 PRO    29      55.570  58.740  92.580  1.00  0.00            
ATOM    721  HD2 PRO    29      54.550  59.820  91.630  1.00  0.00            
ATOM    722  CG  PRO    29      53.920  59.490  93.640  1.00  0.00            
ATOM    723  HG1 PRO    29      54.460  59.080  94.490  1.00  0.00            
ATOM    724  HG2 PRO    29      53.060  58.920  93.290  1.00  0.00            
ATOM    725  CB  PRO    29      53.480  60.990  93.960  1.00  0.00            
ATOM    726  HB1 PRO    29      53.010  60.920  94.930  1.00  0.00            
ATOM    727  HB2 PRO    29      52.870  61.510  93.220  1.00  0.00            
ATOM    728  CA  PRO    29      54.850  61.570  94.040  1.00  0.00            
ATOM    729  HA  PRO    29      54.780  62.610  93.730  1.00  0.00            
ATOM    730  C   PRO    29      55.460  61.600  95.430  1.00  0.00            
ATOM    731  O   PRO    29      56.440  60.860  95.700  1.00  0.00            
ATOM    732  N   HYP    30      54.950  62.370  96.380  1.00  0.00            
ATOM    733  CD2 HYP    30      54.040  63.440  96.100  1.00  0.00            
ATOM    734 1HD2 HYP    30      53.010  63.080  96.100  1.00  0.00            
ATOM    735 2HD2 HYP    30      54.420  64.010  95.250  1.00  0.00            
ATOM    736  CG  HYP    30      54.290  64.400  97.300  1.00  0.00            
ATOM    737  HG  HYP    30      53.340  64.870  97.560  1.00  0.00            
ATOM    738  OD1 HYP    30      55.380  65.290  97.120  1.00  0.00            
ATOM    739  HD1 HYP    30      55.400  65.840  97.910  1.00  0.00            
ATOM    740  CB  HYP    30      54.550  63.420  98.410  1.00  0.00            
ATOM    741  HB1 HYP    30      53.630  62.960  98.760  1.00  0.00            
ATOM    742  HB2 HYP    30      55.100  63.930  99.200  1.00  0.00            
ATOM    743  CA  HYP    30      55.400  62.340  97.800  1.00  0.00            
ATOM    744  HA  HYP    30      56.470  62.560  97.830  1.00  0.00            
ATOM    745  C   HYP    30      55.080  61.080  98.640  1.00  0.00            
ATOM    746  O   HYP    30      54.270  60.250  98.310  1.00  0.00            
ATOM    747  N   GLY    31      55.770  60.960  99.770  1.00  0.00            
ATOM    748  H   GLY    31      56.290  61.760 100.100  1.00  0.00            
ATOM    749  CA  GLY    31      55.670  59.850 100.700  1.00  0.00            
ATOM    750  HA1 GLY    31      56.160  59.000 100.240  1.00  0.00            
ATOM    751  HA2 GLY    31      54.640  59.500 100.770  1.00  0.00            
ATOM    752  C   GLY    31      56.310  60.070 102.060  1.00  0.00            
ATOM    753  O   GLY    31      56.720  61.160 102.490  1.00  0.00            
ATOM    754  N   NH2    32      56.430  58.990 102.790  1.00  0.00            
ATOM    755  H1  NH2    32      56.160  58.090 102.410  1.00  0.00            
ATOM    756  H2  NH2    32      56.710  59.050 103.760  1.00  0.00            
ATOM    757  CH3 ACE     1      52.080  51.010  16.000  1.00  0.00            
ATOM    758 1HH3 ACE     1      51.150  51.290  15.500  1.00  0.00            
ATOM    759 2HH3 ACE     1      52.690  51.910  16.010  1.00  0.00            
ATOM    760 3HH3 ACE     1      52.660  50.340  15.370  1.00  0.00            
ATOM    761  C   ACE     1      51.760  50.480  17.390  1.00  0.00            
ATOM    762  O   ACE     1      50.620  50.380  17.750  1.00  0.00            
ATOM    763  N   PRO     2      52.720  49.920  18.090  1.00  0.00            
ATOM    764  CD  PRO     2      54.140  49.840  17.690  1.00  0.00            
ATOM    765  HD1 PRO     2      54.530  50.810  17.380  1.00  0.00            
ATOM    766  HD2 PRO     2      54.180  49.100  16.900  1.00  0.00            
ATOM    767  CG  PRO     2      54.840  49.380  18.930  1.00  0.00            
ATOM    768  HG1 PRO     2      55.130  50.230  19.550  1.00  0.00            
ATOM    769  HG2 PRO     2      55.720  48.760  18.790  1.00  0.00            
ATOM    770  CB  PRO     2      53.800  48.520  19.610  1.00  0.00            
ATOM    771  HB1 PRO     2      54.020  48.380  20.670  1.00  0.00            
ATOM    772  HB2 PRO     2      53.610  47.610  19.040  1.00  0.00            
ATOM    773  CA  PRO     2      52.580  49.410  19.430  1.00  0.00            
ATOM    774  HA  PRO     2      51.670  48.830  19.520  1.00  0.00            
ATOM    775  C   PRO     2      52.350  50.600  20.420  1.00  0.00            
ATOM    776  O   PRO     2      52.580  51.750  20.000  1.00  0.00            
ATOM    777  N   HYP     3      51.920  50.280  21.650  1.00  0.00            
ATOM    778  CD2 HYP     3      51.610  48.980  22.290  1.00  0.00            
ATOM    779 1HD2 HYP     3      52.510  48.550  22.740  1.00  0.00            
ATOM    780 2HD2 HYP     3      51.080  48.350  21.590  1.00  0.00            
ATOM    781  CG  HYP     3      50.630  49.370  23.360  1.00  0.00            
ATOM    782  HG  HYP     3      50.640  48.680  24.210  1.00  0.00            
ATOM    783  OD1 HYP     3      49.290  49.550  22.860  1.00  0.00            
ATOM    784  HD1 HYP     3      49.220  49.010  22.070  1.00  0.00            
ATOM    785  CB  HYP     3      51.300  50.680  23.890  1.00  0.00            
ATOM    786  HB1 HYP     3      52.140  50.360  24.510  1.00  0.00            
ATOM    787  HB2 HYP     3      50.540  51.270  24.390  1.00  0.00            
ATOM    788  CA  HYP     3      51.800  51.330  22.670  1.00  0.00            
ATOM    789  HA  HYP     3      51.060  52.060  22.330  1.00  0.00            
ATOM    790  C   HYP     3      53.170  52.010  22.960  1.00  0.00            
ATOM    791  O   HYP     3      54.250  51.410  22.920  1.00  0.00            
ATOM    792  N   GLY     4      53.190  53.300  23.310  1.00  0.00            
ATOM    793  H   GLY     4      52.330  53.820  23.230  1.00  0.00            
ATOM    794  CA  GLY     4      54.430  53.980  23.810  1.00  0.00            
ATOM    795  HA1 GLY     4      54.200  55.040  23.880  1.00  0.00            
ATOM    796  HA2 GLY     4      55.140  53.940  22.990  1.00  0.00            
ATOM    797  C   GLY     4      55.100  53.390  25.050  1.00  0.00            
ATOM    798  O   GLY     4      54.650  52.410  25.630  1.00  0.00            
ATOM    799  N   PRO     5      56.170  54.030  25.510  1.00  0.00            
ATOM    800  CD  PRO     5      56.650  55.310  24.990  1.00  0.00            
ATOM    801  HD1 PRO     5      55.890  56.090  25.020  1.00  0.00            
ATOM    802  HD2 PRO     5      57.190  55.260  24.040  1.00  0.00            
ATOM    803  CG  PRO     5      57.840  55.700  25.950  1.00  0.00            
ATOM    804  HG1 PRO     5      57.430  56.400  26.680  1.00  0.00            
ATOM    805  HG2 PRO     5      58.640  56.240  25.440  1.00  0.00            
ATOM    806  CB  PRO     5      58.230  54.330  26.510  1.00  0.00            
ATOM    807  HB1 PRO     5      58.910  54.350  27.350  1.00  0.00            
ATOM    808  HB2 PRO     5      58.730  53.780  25.710  1.00  0.00            
ATOM    809  CA  PRO     5      56.910  53.630  26.690  1.00  0.00            
ATOM    810  HA  PRO     5      57.050  52.560  26.550  1.00  0.00            
ATOM    811  C   PRO     5      56.300  53.820  28.070  1.00  0.00            
ATOM    812  O   PRO     5      55.370  54.640  28.230  1.00  0.00            
ATOM    813  N   HYP     6      56.850  53.150  29.160  1.00  0.00            
ATOM    814  CD2 HYP     6      57.910  52.230  29.270  1.00  0.00            
ATOM    815 1HD2 HYP     6      58.870  52.760  29.270  1.00  0.00            
ATOM    816 2HD2 HYP     6      57.890  51.570  28.400  1.00  0.00            
ATOM    817  CG  HYP     6      57.690  51.380  30.530  1.00  0.00            
ATOM    818  HG  HYP     6      58.620  50.910  30.830  1.00  0.00            
ATOM    819  OD1 HYP     6      56.670  50.450  30.470  1.00  0.00            
ATOM    820  HD1 HYP     6      56.360  50.260  31.360  1.00  0.00            
ATOM    821  CB  HYP     6      57.210  52.540  31.430  1.00  0.00            
ATOM    822  HB1 HYP     6      58.030  53.110  31.880  1.00  0.00            
ATOM    823  HB2 HYP     6      56.620  52.080  32.220  1.00  0.00            
ATOM    824  CA  HYP     6      56.250  53.360  30.550  1.00  0.00            
ATOM    825  HA  HYP     6      55.260  52.930  30.690  1.00  0.00            
ATOM    826  C   HYP     6      56.400  54.830  30.950  1.00  0.00            
ATOM    827  O   HYP     6      57.420  55.470  30.610  1.00  0.00            
ATOM    828  N   GLY     7      55.430  55.490  31.600  1.00  0.00            
ATOM    829  H   GLY     7      54.570  54.980  31.790  1.00  0.00            
ATOM    830  CA  GLY     7      55.580  56.830  32.190  1.00  0.00            
ATOM    831  HA1 GLY     7      54.720  57.230  32.740  1.00  0.00            
ATOM    832  HA2 GLY     7      55.740  57.510  31.360  1.00  0.00            
ATOM    833  C   GLY     7      56.740  56.970  33.260  1.00  0.00            
ATOM    834  O   GLY     7      57.340  55.990  33.710  1.00  0.00            
ATOM    835  N   PRO     8      57.040  58.180  33.660  1.00  0.00            
ATOM    836  CD  PRO     8      56.470  59.390  33.130  1.00  0.00            
ATOM    837  HD1 PRO     8      55.510  59.650  33.560  1.00  0.00            
ATOM    838  HD2 PRO     8      56.320  59.280  32.050  1.00  0.00            
ATOM    839  CG  PRO     8      57.400  60.510  33.540  1.00  0.00            
ATOM    840  HG1 PRO     8      56.890  61.470  33.530  1.00  0.00            
ATOM    841  HG2 PRO     8      58.170  60.350  32.780  1.00  0.00            
ATOM    842  CB  PRO     8      57.780  60.020  34.900  1.00  0.00            
ATOM    843  HB1 PRO     8      56.940  60.290  35.540  1.00  0.00            
ATOM    844  HB2 PRO     8      58.710  60.490  35.230  1.00  0.00            
ATOM    845  CA  PRO     8      57.970  58.530  34.690  1.00  0.00            
ATOM    846  HA  PRO     8      58.910  58.310  34.190  1.00  0.00            
ATOM    847  C   PRO     8      57.790  57.850  36.080  1.00  0.00            
ATOM    848  O   PRO     8      56.650  57.940  36.670  1.00  0.00            
ATOM    849  N   HYP     9      58.850  57.280  36.690  1.00  0.00            
ATOM    850  CD2 HYP     9      60.120  56.910  36.110  1.00  0.00            
ATOM    851 1HD2 HYP     9      60.770  57.790  36.060  1.00  0.00            
ATOM    852 2HD2 HYP     9      59.930  56.580  35.090  1.00  0.00            
ATOM    853  CG  HYP     9      60.710  55.840  36.980  1.00  0.00            
ATOM    854  HG  HYP     9      61.800  55.870  36.980  1.00  0.00            
ATOM    855  OD1 HYP     9      60.350  54.500  36.690  1.00  0.00            
ATOM    856  HD1 HYP     9      60.750  53.940  37.370  1.00  0.00            
ATOM    857  CB  HYP     9      60.230  56.310  38.360  1.00  0.00            
ATOM    858  HB1 HYP     9      60.870  57.090  38.770  1.00  0.00            
ATOM    859  HB2 HYP     9      60.150  55.500  39.080  1.00  0.00            
ATOM    860  CA  HYP     9      58.800  56.710  38.070  1.00  0.00            
ATOM    861  HA  HYP     9      58.270  55.760  38.000  1.00  0.00            
ATOM    862  C   HYP     9      58.270  57.650  39.120  1.00  0.00            
ATOM    863  O   HYP     9      58.290  58.880  38.980  1.00  0.00            
ATOM    864  N   GLY    10      57.570  57.240  40.150  1.00  0.00            
ATOM    865  H   GLY    10      57.350  56.250  40.200  1.00  0.00            
ATOM    866  CA  GLY    10      56.800  58.150  41.030  1.00  0.00            
ATOM    867  HA1 GLY    10      55.910  57.650  41.420  1.00  0.00            
ATOM    868  HA2 GLY    10      56.410  59.010  40.480  1.00  0.00            
ATOM    869  C   GLY    10      57.630  58.610  42.220  1.00  0.00            
ATOM    870  O   GLY    10      58.740  58.140  42.330  1.00  0.00            
ATOM    871  N   ILE    11      57.050  59.560  43.010  1.00  0.00            
ATOM    872  H   ILE    11      56.080  59.740  42.760  1.00  0.00            
ATOM    873  CA  ILE    11      57.880  60.250  44.030  1.00  0.00            
ATOM    874  HA  ILE    11      58.940  60.340  43.780  1.00  0.00            
ATOM    875  CB  ILE    11      57.370  61.690  44.380  1.00  0.00            
ATOM    876  HB  ILE    11      58.130  62.210  44.960  1.00  0.00            
ATOM    877  CG2 ILE    11      57.170  62.530  43.110  1.00  0.00            
ATOM    878 1HG2 ILE    11      56.320  62.230  42.500  1.00  0.00            
ATOM    879 2HG2 ILE    11      57.220  63.590  43.370  1.00  0.00            
ATOM    880 3HG2 ILE    11      58.070  62.450  42.510  1.00  0.00            
ATOM    881  CG1 ILE    11      56.040  61.570  45.180  1.00  0.00            
ATOM    882 1HG1 ILE    11      56.300  60.980  46.050  1.00  0.00            
ATOM    883 2HG1 ILE    11      55.330  61.050  44.540  1.00  0.00            
ATOM    884  CD  ILE    11      55.440  62.940  45.600  1.00  0.00            
ATOM    885  HD1 ILE    11      54.520  62.770  46.160  1.00  0.00            
ATOM    886  HD2 ILE    11      56.240  63.460  46.120  1.00  0.00            
ATOM    887  HD3 ILE    11      55.150  63.450  44.680  1.00  0.00            
ATOM    888  C   ILE    11      58.100  59.290  45.240  1.00  0.00            
ATOM    889  O   ILE    11      57.190  58.440  45.530  1.00  0.00            
ATOM    890  N   THR    12      59.230  59.400  45.970  1.00  0.00            
ATOM    891  H   THR    12      59.900  60.130  45.760  1.00  0.00            
ATOM    892  CA  THR    12      59.460  58.600  47.190  1.00  0.00            
ATOM    893  HA  THR    12      59.430  57.540  46.960  1.00  0.00            
ATOM    894  CB  THR    12      60.890  58.880  47.800  1.00  0.00            
ATOM    895  HB  THR    12      60.960  59.950  47.990  1.00  0.00            
ATOM    896  CG2 THR    12      61.290  58.110  49.010  1.00  0.00            
ATOM    897 1HG2 THR    12      62.280  58.450  49.290  1.00  0.00            
ATOM    898 2HG2 THR    12      60.620  58.280  49.850  1.00  0.00            
ATOM    899 3HG2 THR    12      61.270  57.030  48.890  1.00  0.00            
ATOM    900  OG1 THR    12      61.840  58.370  46.840  1.00  0.00            
ATOM    901  HG1 THR    12      61.650  58.890  46.050  1.00  0.00            
ATOM    902  C   THR    12      58.340  58.880  48.280  1.00  0.00            
ATOM    903  O   THR    12      58.050  60.060  48.600  1.00  0.00            
ATOM    904  N   GLY    13      57.920  57.860  49.080  1.00  0.00            
ATOM    905  H   GLY    13      58.320  56.950  48.910  1.00  0.00            
ATOM    906  CA  GLY    13      56.900  58.080  50.110  1.00  0.00            
ATOM    907  HA1 GLY    13      56.390  57.150  50.390  1.00  0.00            
ATOM    908  HA2 GLY    13      56.160  58.800  49.780  1.00  0.00            
ATOM    909  C   GLY    13      57.480  58.660  51.350  1.00  0.00            
ATOM    910  O   GLY    13      58.660  59.050  51.510  1.00  0.00            
ATOM    911  N   ALA    14      56.560  59.010  52.210  1.00  0.00            
ATOM    912  H   ALA    14      55.610  58.740  51.980  1.00  0.00            
ATOM    913  CA  ALA    14      56.630  60.000  53.330  1.00  0.00            
ATOM    914  HA  ALA    14      57.200  60.850  52.960  1.00  0.00            
ATOM    915  CB  ALA    14      55.200  60.520  53.600  1.00  0.00            
ATOM    916  HB1 ALA    14      55.190  61.140  54.490  1.00  0.00            
ATOM    917  HB2 ALA    14      54.880  61.090  52.730  1.00  0.00            
ATOM    918  HB3 ALA    14      54.570  59.630  53.630  1.00  0.00            
ATOM    919  C   ALA    14      57.310  59.320  54.520  1.00  0.00            
ATOM    920  O   ALA    14      57.260  58.080  54.730  1.00  0.00            
ATOM    921  N   ARG    15      57.840  60.200  55.380  1.00  0.00            
ATOM    922  H   ARG    15      57.690  61.190  55.290  1.00  0.00            
ATOM    923  CA  ARG    15      58.480  59.800  56.680  1.00  0.00            
ATOM    924  HA  ARG    15      59.300  59.080  56.580  1.00  0.00            
ATOM    925  CB  ARG    15      59.140  61.030  57.300  1.00  0.00            
ATOM    926  HB1 ARG    15      58.320  61.710  57.530  1.00  0.00            
ATOM    927  HB2 ARG    15      59.810  61.370  56.520  1.00  0.00            
ATOM    928  CG  ARG    15      59.950  60.600  58.580  1.00  0.00            
ATOM    929  HG1 ARG    15      60.510  59.710  58.320  1.00  0.00            
ATOM    930  HG2 ARG    15      59.360  60.310  59.450  1.00  0.00            
ATOM    931  CD  ARG    15      60.960  61.590  59.030  1.00  0.00            
ATOM    932  HD1 ARG    15      60.490  62.490  59.430  1.00  0.00            
ATOM    933  HD2 ARG    15      61.580  61.830  58.170  1.00  0.00            
ATOM    934  NE  ARG    15      61.850  60.980  60.060  1.00  0.00            
ATOM    935  HE  ARG    15      61.980  59.980  60.050  1.00  0.00            
ATOM    936  CZ  ARG    15      62.290  61.540  61.190  1.00  0.00            
ATOM    937  NH1 ARG    15      62.860  60.920  62.080  1.00  0.00            
ATOM    938 1HH1 ARG    15      63.200  59.970  62.050  1.00  0.00            
ATOM    939 2HH1 ARG    15      63.140  61.400  62.930  1.00  0.00            
ATOM    940  NH2 ARG    15      62.080  62.820  61.430  1.00  0.00            
ATOM    941 1HH2 ARG    15      61.650  63.410  60.730  1.00  0.00            
ATOM    942 2HH2 ARG    15      62.460  63.230  62.270  1.00  0.00            
ATOM    943  C   ARG    15      57.490  59.180  57.640  1.00  0.00            
ATOM    944  O   ARG    15      56.460  59.760  57.840  1.00  0.00            
ATOM    945  N   GLY    16      57.780  58.070  58.260  1.00  0.00            
ATOM    946  H   GLY    16      58.500  57.480  57.870  1.00  0.00            
ATOM    947  CA  GLY    16      56.790  57.410  59.220  1.00  0.00            
ATOM    948  HA1 GLY    16      57.050  56.470  59.700  1.00  0.00            
ATOM    949  HA2 GLY    16      55.850  57.300  58.660  1.00  0.00            
ATOM    950  C   GLY    16      56.300  58.280  60.370  1.00  0.00            
ATOM    951  O   GLY    16      56.890  59.320  60.610  1.00  0.00            
ATOM    952  N   LEU    17      55.250  57.820  61.030  1.00  0.00            
ATOM    953  H   LEU    17      54.920  56.890  60.800  1.00  0.00            
ATOM    954  CA  LEU    17      54.620  58.220  62.260  1.00  0.00            
ATOM    955  HA  LEU    17      54.420  59.290  62.280  1.00  0.00            
ATOM    956  CB  LEU    17      53.330  57.390  62.470  1.00  0.00            
ATOM    957  HB1 LEU    17      52.860  57.620  63.430  1.00  0.00            
ATOM    958  HB2 LEU    17      53.650  56.340  62.550  1.00  0.00            
ATOM    959  CG  LEU    17      52.190  57.520  61.360  1.00  0.00            
ATOM    960  HG  LEU    17      52.500  57.030  60.440  1.00  0.00            
ATOM    961  CD1 LEU    17      50.900  56.730  61.740  1.00  0.00            
ATOM    962 1HD1 LEU    17      50.200  56.790  60.910  1.00  0.00            
ATOM    963 2HD1 LEU    17      51.130  55.670  61.900  1.00  0.00            
ATOM    964 3HD1 LEU    17      50.430  57.170  62.620  1.00  0.00            
ATOM    965  CD2 LEU    17      51.840  58.930  60.980  1.00  0.00            
ATOM    966 1HD2 LEU    17      52.590  59.340  60.310  1.00  0.00            
ATOM    967 2HD2 LEU    17      50.900  59.030  60.440  1.00  0.00            
ATOM    968 3HD2 LEU    17      51.880  59.390  61.970  1.00  0.00            
ATOM    969  C   LEU    17      55.540  58.080  63.470  1.00  0.00            
ATOM    970  O   LEU    17      56.520  57.410  63.340  1.00  0.00            
ATOM    971  N   ALA    18      55.170  58.650  64.600  1.00  0.00            
ATOM    972  H   ALA    18      54.270  59.100  64.700  1.00  0.00            
ATOM    973  CA  ALA    18      56.120  58.670  65.740  1.00  0.00            
ATOM    974  HA  ALA    18      57.130  58.750  65.340  1.00  0.00            
ATOM    975  CB  ALA    18      55.780  59.820  66.580  1.00  0.00            
ATOM    976  HB1 ALA    18      55.760  60.750  66.010  1.00  0.00            
ATOM    977  HB2 ALA    18      54.830  59.630  67.080  1.00  0.00            
ATOM    978  HB3 ALA    18      56.520  59.990  67.370  1.00  0.00            
ATOM    979  C   ALA    18      56.050  57.350  66.560  1.00  0.00            
ATOM    980  O   ALA    18      55.050  56.620  66.480  1.00  0.00            
ATOM    981  N   GLY    19      57.100  56.950  67.230  1.00  0.00            
ATOM    982  H   GLY    19      57.890  57.570  67.160  1.00  0.00            
ATOM    983  CA  GLY    19      57.180  55.670  67.940  1.00  0.00            
ATOM    984  HA1 GLY    19      58.190  55.550  68.330  1.00  0.00            
ATOM    985  HA2 GLY    19      56.950  54.890  67.210  1.00  0.00            
ATOM    986  C   GLY    19      56.240  55.430  69.110  1.00  0.00            
ATOM    987  O   GLY    19      55.290  56.180  69.340  1.00  0.00            
ATOM    988  N   PRO    20      56.520  54.360  69.820  1.00  0.00            
ATOM    989  CD  PRO    20      57.490  53.300  69.610  1.00  0.00            
ATOM    990  HD1 PRO    20      58.510  53.690  69.700  1.00  0.00            
ATOM    991  HD2 PRO    20      57.250  52.770  68.680  1.00  0.00            
ATOM    992  CG  PRO    20      57.280  52.280  70.750  1.00  0.00            
ATOM    993  HG1 PRO    20      57.790  52.610  71.650  1.00  0.00            
ATOM    994  HG2 PRO    20      57.430  51.250  70.420  1.00  0.00            
ATOM    995  CB  PRO    20      55.780  52.480  71.090  1.00  0.00            
ATOM    996  HB1 PRO    20      55.530  52.120  72.080  1.00  0.00            
ATOM    997  HB2 PRO    20      55.170  51.940  70.360  1.00  0.00            
ATOM    998  CA  PRO    20      55.670  54.010  70.920  1.00  0.00            
ATOM    999  HA  PRO    20      54.640  54.270  70.680  1.00  0.00            
ATOM   1000  C   PRO    20      56.040  54.800  72.200  1.00  0.00            
ATOM   1001  O   PRO    20      57.130  55.340  72.180  1.00  0.00            
ATOM   1002  N   HYP    21      55.280  54.950  73.290  1.00  0.00            
ATOM   1003  CD2 HYP    21      54.010  54.290  73.350  1.00  0.00            
ATOM   1004 1HD2 HYP    21      54.150  53.260  73.670  1.00  0.00            
ATOM   1005 2HD2 HYP    21      53.460  54.370  72.410  1.00  0.00            
ATOM   1006  CG  HYP    21      53.190  55.100  74.330  1.00  0.00            
ATOM   1007  HG  HYP    21      52.570  54.330  74.800  1.00  0.00            
ATOM   1008  OD1 HYP    21      52.290  56.120  73.720  1.00  0.00            
ATOM   1009  HD1 HYP    21      51.400  55.780  73.590  1.00  0.00            
ATOM   1010  CB  HYP    21      54.280  55.780  75.280  1.00  0.00            
ATOM   1011  HB1 HYP    21      54.490  55.150  76.140  1.00  0.00            
ATOM   1012  HB2 HYP    21      53.970  56.780  75.590  1.00  0.00            
ATOM   1013  CA  HYP    21      55.510  55.860  74.400  1.00  0.00            
ATOM   1014  HA  HYP    21      55.610  56.870  74.010  1.00  0.00            
ATOM   1015  C   HYP    21      56.730  55.450  75.230  1.00  0.00            
ATOM   1016  O   HYP    21      57.200  54.290  75.140  1.00  0.00            
ATOM   1017  N   GLY    22      57.330  56.460  75.870  1.00  0.00            
ATOM   1018  H   GLY    22      56.960  57.390  75.700  1.00  0.00            
ATOM   1019  CA  GLY    22      58.660  56.400  76.540  1.00  0.00            
ATOM   1020  HA1 GLY    22      58.700  57.450  76.830  1.00  0.00            
ATOM   1021  HA2 GLY    22      59.410  56.040  75.840  1.00  0.00            
ATOM   1022  C   GLY    22      58.590  55.520  77.810  1.00  0.00            
ATOM   1023  O   GLY    22      57.570  55.070  78.270  1.00  0.00            
ATOM   1024  N   PRO    23      59.780  55.350  78.470  1.00  0.00            
ATOM   1025  CD  PRO    23      61.050  55.680  77.950  1.00  0.00            
ATOM   1026  HD1 PRO    23      61.230  56.740  77.780  1.00  0.00            
ATOM   1027  HD2 PRO    23      61.160  55.230  76.960  1.00  0.00            
ATOM   1028  CG  PRO    23      62.080  55.040  78.820  1.00  0.00            
ATOM   1029  HG1 PRO    23      62.500  55.660  79.610  1.00  0.00            
ATOM   1030  HG2 PRO    23      62.890  54.530  78.290  1.00  0.00            
ATOM   1031  CB  PRO    23      61.290  53.970  79.600  1.00  0.00            
ATOM   1032  HB1 PRO    23      61.630  53.900  80.630  1.00  0.00            
ATOM   1033  HB2 PRO    23      61.220  53.030  79.050  1.00  0.00            
ATOM   1034  CA  PRO    23      59.850  54.550  79.650  1.00  0.00            
ATOM   1035  HA  PRO    23      59.140  53.730  79.630  1.00  0.00            
ATOM   1036  C   PRO    23      59.610  55.410  80.860  1.00  0.00            
ATOM   1037  O   PRO    23      59.550  56.620  80.860  1.00  0.00            
ATOM   1038  N   HYP    24      59.530  54.790  82.030  1.00  0.00            
ATOM   1039  CD2 HYP    24      59.610  53.440  82.390  1.00  0.00            
ATOM   1040 1HD2 HYP    24      60.670  53.380  82.620  1.00  0.00            
ATOM   1041 2HD2 HYP    24      59.290  52.860  81.520  1.00  0.00            
ATOM   1042  CG  HYP    24      58.600  53.140  83.570  1.00  0.00            
ATOM   1043  HG  HYP    24      59.020  52.300  84.110  1.00  0.00            
ATOM   1044  OD1 HYP    24      57.300  52.800  83.150  1.00  0.00            
ATOM   1045  HD1 HYP    24      56.780  52.690  83.950  1.00  0.00            
ATOM   1046  CB  HYP    24      58.780  54.440  84.270  1.00  0.00            
ATOM   1047  HB1 HYP    24      59.600  54.350  84.970  1.00  0.00            
ATOM   1048  HB2 HYP    24      57.910  54.670  84.880  1.00  0.00            
ATOM   1049  CA  HYP    24      59.090  55.520  83.220  1.00  0.00            
ATOM   1050  HA  HYP    24      58.110  55.940  82.990  1.00  0.00            
ATOM   1051  C   HYP    24      60.110  56.550  83.760  1.00  0.00            
ATOM   1052  O   HYP    24      61.330  56.440  83.410  1.00  0.00            
ATOM   1053  N   GLY    25      59.550  57.430  84.610  1.00  0.00            
ATOM   1054  H   GLY    25      58.550  57.560  84.670  1.00  0.00            
ATOM   1055  CA  GLY    25      60.310  58.530  85.240  1.00  0.00            
ATOM   1056  HA1 GLY    25      59.490  59.130  85.650  1.00  0.00            
ATOM   1057  HA2 GLY    25      60.790  59.130  84.460  1.00  0.00            
ATOM   1058  C   GLY    25      61.360  58.230  86.300  1.00  0.00            
ATOM   1059  O   GLY    25      61.300  57.120  86.860  1.00  0.00            
ATOM   1060  N   PRO    26      62.210  59.170  86.750  1.00  0.00            
ATOM   1061  CD  PRO    26      62.440  60.530  86.250  1.00  0.00            
ATOM   1062  HD1 PRO    26      61.710  61.140  86.780  1.00  0.00            
ATOM   1063  HD2 PRO    26      62.420  60.580  85.160  1.00  0.00            
ATOM   1064  CG  PRO    26      63.810  60.830  86.920  1.00  0.00            
ATOM   1065  HG1 PRO    26      64.090  61.870  86.810  1.00  0.00            
ATOM   1066  HG2 PRO    26      64.560  60.230  86.410  1.00  0.00            
ATOM   1067  CB  PRO    26      63.760  60.310  88.350  1.00  0.00            
ATOM   1068  HB1 PRO    26      63.220  61.030  88.960  1.00  0.00            
ATOM   1069  HB2 PRO    26      64.750  60.100  88.760  1.00  0.00            
ATOM   1070  CA  PRO    26      62.890  59.060  88.120  1.00  0.00            
ATOM   1071  HA  PRO    26      63.550  58.200  88.090  1.00  0.00            
ATOM   1072  C   PRO    26      61.900  58.960  89.280  1.00  0.00            
ATOM   1073  O   PRO    26      60.780  59.560  89.210  1.00  0.00            
ATOM   1074  N   HYP    27      62.260  58.240  90.350  1.00  0.00            
ATOM   1075  CD2 HYP    27      63.420  57.380  90.570  1.00  0.00            
ATOM   1076 1HD2 HYP    27      64.330  57.860  90.200  1.00  0.00            
ATOM   1077 2HD2 HYP    27      63.190  56.400  90.160  1.00  0.00            
ATOM   1078  CG  HYP    27      63.520  57.410  92.100  1.00  0.00            
ATOM   1079  HG  HYP    27      63.980  58.370  92.340  1.00  0.00            
ATOM   1080  OD1 HYP    27      64.150  56.310  92.610  1.00  0.00            
ATOM   1081  HD1 HYP    27      65.080  56.520  92.540  1.00  0.00            
ATOM   1082  CB  HYP    27      62.120  57.510  92.630  1.00  0.00            
ATOM   1083  HB1 HYP    27      62.070  57.920  93.630  1.00  0.00            
ATOM   1084  HB2 HYP    27      61.680  56.520  92.660  1.00  0.00            
ATOM   1085  CA  HYP    27      61.470  58.400  91.590  1.00  0.00            
ATOM   1086  HA  HYP    27      60.450  58.110  91.370  1.00  0.00            
ATOM   1087  C   HYP    27      61.370  59.790  92.210  1.00  0.00            
ATOM   1088  O   HYP    27      62.160  60.690  91.950  1.00  0.00            
ATOM   1089  N   GLY    28      60.390  59.910  93.100  1.00  0.00            
ATOM   1090  H   GLY    28      59.900  59.090  93.410  1.00  0.00            
ATOM   1091  CA  GLY    28      60.120  61.170  93.770  1.00  0.00            
ATOM   1092  HA1 GLY    28      59.130  61.130  94.230  1.00  0.00            
ATOM   1093  HA2 GLY    28      59.990  61.930  93.010  1.00  0.00            
ATOM   1094  C   GLY    28      61.120  61.660  94.850  1.00  0.00            
ATOM   1095  O   GLY    28      62.230  61.160  94.990  1.00  0.00            
ATOM   1096  N   PRO    29      60.700  62.570  95.770  1.00  0.00            
ATOM   1097  CD  PRO    29      59.410  63.340  95.610  1.00  0.00            
ATOM   1098  HD1 PRO    29      58.580  62.810  96.080  1.00  0.00            
ATOM   1099  HD2 PRO    29      58.960  63.400  94.620  1.00  0.00            
ATOM   1100  CG  PRO    29      59.690  64.810  96.040  1.00  0.00            
ATOM   1101  HG1 PRO    29      58.780  65.340  96.340  1.00  0.00            
ATOM   1102  HG2 PRO    29      60.150  65.280  95.170  1.00  0.00            
ATOM   1103  CB  PRO    29      60.710  64.510  97.130  1.00  0.00            
ATOM   1104  HB1 PRO    29      60.110  64.470  98.040  1.00  0.00            
ATOM   1105  HB2 PRO    29      61.360  65.380  97.260  1.00  0.00            
ATOM   1106  CA  PRO    29      61.470  63.290  96.770  1.00  0.00            
ATOM   1107  HA  PRO    29      62.350  63.640  96.240  1.00  0.00            
ATOM   1108  C   PRO    29      61.770  62.380  97.970  1.00  0.00            
ATOM   1109  O   PRO    29      60.870  61.790  98.600  1.00  0.00            
ATOM   1110  N   HYP    30      63.050  62.230  98.370  1.00  0.00            
ATOM   1111  CD2 HYP    30      64.280  62.720  97.710  1.00  0.00            
ATOM   1112 1HD2 HYP    30      64.680  63.620  98.190  1.00  0.00            
ATOM   1113 2HD2 HYP    30      64.210  62.870  96.630  1.00  0.00            
ATOM   1114  CG  HYP    30      65.320  61.630  97.910  1.00  0.00            
ATOM   1115  HG  HYP    30      66.340  62.020  97.920  1.00  0.00            
ATOM   1116  OD1 HYP    30      65.220  60.540  97.080  1.00  0.00            
ATOM   1117  HD1 HYP    30      65.590  60.670  96.200  1.00  0.00            
ATOM   1118  CB  HYP    30      64.990  61.290  99.420  1.00  0.00            
ATOM   1119  HB1 HYP    30      65.390  62.090 100.050  1.00  0.00            
ATOM   1120  HB2 HYP    30      65.300  60.330  99.820  1.00  0.00            
ATOM   1121  CA  HYP    30      63.450  61.250  99.420  1.00  0.00            
ATOM   1122  HA  HYP    30      63.000  60.310  99.080  1.00  0.00            
ATOM   1123  C   HYP    30      63.000  61.580 100.830  1.00  0.00            
ATOM   1124  O   HYP    30      63.060  62.790 101.140  1.00  0.00            
ATOM   1125  N   GLY    31      62.270  60.620 101.520  1.00  0.00            
ATOM   1126  H   GLY    31      62.130  59.700 101.120  1.00  0.00            
ATOM   1127  CA  GLY    31      61.690  60.700 102.890  1.00  0.00            
ATOM   1128  HA1 GLY    31      62.320  61.240 103.590  1.00  0.00            
ATOM   1129  HA2 GLY    31      61.660  59.720 103.350  1.00  0.00            
ATOM   1130  C   GLY    31      60.280  61.270 102.880  1.00  0.00            
ATOM   1131  O   GLY    31      59.720  61.750 101.900  1.00  0.00            
ATOM   1132  N   NH2    32      59.540  61.090 103.950  1.00  0.00            
ATOM   1133  H1  NH2    32      60.050  60.770 104.760  1.00  0.00            
ATOM   1134  H2  NH2    32      58.540  61.220 103.970  1.00  0.00            
TER
