# Supplementary material for: A solution structure analysis reveals a bent collagen triple helix in the complement activation recognition molecule mannan-binding lectin
Source: J Biol Chem. 2022 Dec 15;299(2):102799. doi: 10.1016/j.jbc.2022.102799 (PMC9898670; doi:10.1016/j.jbc.2022.102799)
Supplement: top10-t3785 [file mmc10.zip › 3-T3-785_7624.pdb]

ATOM      1  CH3 ACE     1      51.630  41.700  11.620  1.00  0.00            
ATOM      2 1HH3 ACE     1      52.450  41.030  11.350  1.00  0.00            
ATOM      3 2HH3 ACE     1      50.650  41.240  11.470  1.00  0.00            
ATOM      4 3HH3 ACE     1      51.620  42.620  11.030  1.00  0.00            
ATOM      5  C   ACE     1      51.790  41.990  13.070  1.00  0.00            
ATOM      6  O   ACE     1      51.860  43.210  13.390  1.00  0.00            
ATOM      7  N   PRO     2      51.810  41.010  13.970  1.00  0.00            
ATOM      8  CD  PRO     2      51.650  39.530  13.730  1.00  0.00            
ATOM      9  HD1 PRO     2      52.660  39.140  13.560  1.00  0.00            
ATOM     10  HD2 PRO     2      50.870  39.270  13.020  1.00  0.00            
ATOM     11  CG  PRO     2      51.280  38.940  15.070  1.00  0.00            
ATOM     12  HG1 PRO     2      51.630  37.910  15.110  1.00  0.00            
ATOM     13  HG2 PRO     2      50.230  39.040  15.320  1.00  0.00            
ATOM     14  CB  PRO     2      52.020  39.830  16.010  1.00  0.00            
ATOM     15  HB1 PRO     2      53.050  39.520  16.120  1.00  0.00            
ATOM     16  HB2 PRO     2      51.610  39.860  17.020  1.00  0.00            
ATOM     17  CA  PRO     2      51.910  41.240  15.420  1.00  0.00            
ATOM     18  HA  PRO     2      50.990  41.680  15.790  1.00  0.00            
ATOM     19  C   PRO     2      53.060  42.220  15.880  1.00  0.00            
ATOM     20  O   PRO     2      54.280  41.960  15.780  1.00  0.00            
ATOM     21  N   HYP     3      52.700  43.430  16.430  1.00  0.00            
ATOM     22  CD2 HYP     3      51.350  43.920  16.550  1.00  0.00            
ATOM     23 1HD2 HYP     3      51.010  43.620  17.540  1.00  0.00            
ATOM     24 2HD2 HYP     3      50.780  43.570  15.690  1.00  0.00            
ATOM     25  CG  HYP     3      51.520  45.430  16.480  1.00  0.00            
ATOM     26  HG  HYP     3      50.650  45.920  16.910  1.00  0.00            
ATOM     27  OD1 HYP     3      51.720  45.790  15.150  1.00  0.00            
ATOM     28  HD1 HYP     3      51.640  45.050  14.550  1.00  0.00            
ATOM     29  CB  HYP     3      52.780  45.640  17.290  1.00  0.00            
ATOM     30  HB1 HYP     3      52.520  45.670  18.340  1.00  0.00            
ATOM     31  HB2 HYP     3      53.160  46.620  17.000  1.00  0.00            
ATOM     32  CA  HYP     3      53.660  44.480  16.910  1.00  0.00            
ATOM     33  HA  HYP     3      54.290  44.800  16.080  1.00  0.00            
ATOM     34  C   HYP     3      54.380  44.070  18.190  1.00  0.00            
ATOM     35  O   HYP     3      54.070  43.110  18.870  1.00  0.00            
ATOM     36  N   GLY     4      55.400  44.810  18.490  1.00  0.00            
ATOM     37  H   GLY     4      55.670  45.530  17.830  1.00  0.00            
ATOM     38  CA  GLY     4      56.280  44.480  19.630  1.00  0.00            
ATOM     39  HA1 GLY     4      57.240  45.010  19.550  1.00  0.00            
ATOM     40  HA2 GLY     4      56.640  43.460  19.560  1.00  0.00            
ATOM     41  C   GLY     4      55.750  44.650  21.010  1.00  0.00            
ATOM     42  O   GLY     4      54.660  45.140  21.290  1.00  0.00            
ATOM     43  N   PRO     5      56.530  44.150  21.990  1.00  0.00            
ATOM     44  CD  PRO     5      57.800  43.470  21.820  1.00  0.00            
ATOM     45  HD1 PRO     5      58.570  44.090  21.360  1.00  0.00            
ATOM     46  HD2 PRO     5      57.710  42.580  21.200  1.00  0.00            
ATOM     47  CG  PRO     5      58.390  43.210  23.230  1.00  0.00            
ATOM     48  HG1 PRO     5      58.950  44.110  23.460  1.00  0.00            
ATOM     49  HG2 PRO     5      59.070  42.350  23.260  1.00  0.00            
ATOM     50  CB  PRO     5      57.110  43.070  24.020  1.00  0.00            
ATOM     51  HB1 PRO     5      57.500  43.370  24.990  1.00  0.00            
ATOM     52  HB2 PRO     5      56.660  42.080  24.000  1.00  0.00            
ATOM     53  CA  PRO     5      56.130  44.070  23.400  1.00  0.00            
ATOM     54  HA  PRO     5      55.100  43.690  23.450  1.00  0.00            
ATOM     55  C   PRO     5      56.160  45.500  24.050  1.00  0.00            
ATOM     56  O   PRO     5      56.760  46.450  23.470  1.00  0.00            
ATOM     57  N   HYP     6      55.630  45.700  25.290  1.00  0.00            
ATOM     58  CD2 HYP     6      54.820  44.690  26.020  1.00  0.00            
ATOM     59 1HD2 HYP     6      55.460  43.920  26.460  1.00  0.00            
ATOM     60 2HD2 HYP     6      54.140  44.200  25.330  1.00  0.00            
ATOM     61  CG  HYP     6      54.170  45.390  27.140  1.00  0.00            
ATOM     62  HG  HYP     6      53.890  44.690  27.930  1.00  0.00            
ATOM     63  OD1 HYP     6      53.070  46.250  26.730  1.00  0.00            
ATOM     64  HD1 HYP     6      52.250  45.780  26.880  1.00  0.00            
ATOM     65  CB  HYP     6      55.310  46.320  27.560  1.00  0.00            
ATOM     66  HB1 HYP     6      56.120  45.790  28.050  1.00  0.00            
ATOM     67  HB2 HYP     6      54.920  47.170  28.130  1.00  0.00            
ATOM     68  CA  HYP     6      55.840  46.850  26.180  1.00  0.00            
ATOM     69  HA  HYP     6      55.220  47.680  25.830  1.00  0.00            
ATOM     70  C   HYP     6      57.330  47.170  26.300  1.00  0.00            
ATOM     71  O   HYP     6      58.180  46.300  26.430  1.00  0.00            
ATOM     72  N   GLY     7      57.570  48.500  26.420  1.00  0.00            
ATOM     73  H   GLY     7      56.870  49.130  26.050  1.00  0.00            
ATOM     74  CA  GLY     7      58.890  49.020  26.800  1.00  0.00            
ATOM     75  HA1 GLY     7      58.900  50.110  26.850  1.00  0.00            
ATOM     76  HA2 GLY     7      59.610  48.640  26.070  1.00  0.00            
ATOM     77  C   GLY     7      59.310  48.510  28.180  1.00  0.00            
ATOM     78  O   GLY     7      58.490  47.860  28.900  1.00  0.00            
ATOM     79  N   PRO     8      60.570  48.730  28.560  1.00  0.00            
ATOM     80  CD  PRO     8      61.620  49.390  27.810  1.00  0.00            
ATOM     81  HD1 PRO     8      61.370  50.410  27.530  1.00  0.00            
ATOM     82  HD2 PRO     8      61.770  48.790  26.910  1.00  0.00            
ATOM     83  CG  PRO     8      62.870  49.340  28.750  1.00  0.00            
ATOM     84  HG1 PRO     8      62.870  50.270  29.300  1.00  0.00            
ATOM     85  HG2 PRO     8      63.760  49.200  28.130  1.00  0.00            
ATOM     86  CB  PRO     8      62.560  48.210  29.680  1.00  0.00            
ATOM     87  HB1 PRO     8      62.880  48.440  30.700  1.00  0.00            
ATOM     88  HB2 PRO     8      63.000  47.340  29.210  1.00  0.00            
ATOM     89  CA  PRO     8      61.040  48.110  29.770  1.00  0.00            
ATOM     90  HA  PRO     8      60.890  47.030  29.820  1.00  0.00            
ATOM     91  C   PRO     8      60.480  48.830  31.020  1.00  0.00            
ATOM     92  O   PRO     8      60.120  50.020  30.910  1.00  0.00            
ATOM     93  N   HYP     9      60.420  48.150  32.140  1.00  0.00            
ATOM     94  CD2 HYP     9      60.730  46.820  32.360  1.00  0.00            
ATOM     95 1HD2 HYP     9      61.760  46.730  32.700  1.00  0.00            
ATOM     96 2HD2 HYP     9      60.440  46.190  31.510  1.00  0.00            
ATOM     97  CG  HYP     9      59.860  46.380  33.500  1.00  0.00            
ATOM     98  HG  HYP     9      60.360  45.580  34.050  1.00  0.00            
ATOM     99  OD1 HYP     9      58.570  45.960  33.110  1.00  0.00            
ATOM    100  HD1 HYP     9      58.080  45.740  33.910  1.00  0.00            
ATOM    101  CB  HYP     9      59.760  47.680  34.320  1.00  0.00            
ATOM    102  HB1 HYP     9      60.650  47.670  34.950  1.00  0.00            
ATOM    103  HB2 HYP     9      58.860  47.800  34.920  1.00  0.00            
ATOM    104  CA  HYP     9      59.830  48.820  33.320  1.00  0.00            
ATOM    105  HA  HYP     9      58.830  49.210  33.140  1.00  0.00            
ATOM    106  C   HYP     9      60.610  50.060  33.890  1.00  0.00            
ATOM    107  O   HYP     9      61.810  50.090  33.940  1.00  0.00            
ATOM    108  N   GLY    10      59.930  51.110  34.390  1.00  0.00            
ATOM    109  H   GLY    10      58.930  51.040  34.450  1.00  0.00            
ATOM    110  CA  GLY    10      60.590  52.290  34.870  1.00  0.00            
ATOM    111  HA1 GLY    10      59.960  53.120  35.200  1.00  0.00            
ATOM    112  HA2 GLY    10      61.260  52.620  34.080  1.00  0.00            
ATOM    113  C   GLY    10      61.450  52.140  36.150  1.00  0.00            
ATOM    114  O   GLY    10      61.320  51.110  36.840  1.00  0.00            
ATOM    115  N   ILE    11      62.290  53.110  36.480  1.00  0.00            
ATOM    116  H   ILE    11      62.300  53.870  35.820  1.00  0.00            
ATOM    117  CA  ILE    11      63.140  53.190  37.660  1.00  0.00            
ATOM    118  HA  ILE    11      63.730  52.280  37.680  1.00  0.00            
ATOM    119  CB  ILE    11      64.240  54.280  37.590  1.00  0.00            
ATOM    120  HB  ILE    11      63.740  55.150  38.030  1.00  0.00            
ATOM    121  CG2 ILE    11      65.330  54.000  38.520  1.00  0.00            
ATOM    122 1HG2 ILE    11      65.630  52.980  38.300  1.00  0.00            
ATOM    123 2HG2 ILE    11      66.280  54.490  38.310  1.00  0.00            
ATOM    124 3HG2 ILE    11      64.920  54.290  39.490  1.00  0.00            
ATOM    125  CG1 ILE    11      64.700  54.750  36.210  1.00  0.00            
ATOM    126 1HG1 ILE    11      65.550  55.410  36.340  1.00  0.00            
ATOM    127 2HG1 ILE    11      63.930  55.300  35.660  1.00  0.00            
ATOM    128  CD  ILE    11      65.190  53.600  35.240  1.00  0.00            
ATOM    129  HD1 ILE    11      65.560  54.090  34.340  1.00  0.00            
ATOM    130  HD2 ILE    11      65.940  53.100  35.840  1.00  0.00            
ATOM    131  HD3 ILE    11      64.440  52.820  35.050  1.00  0.00            
ATOM    132  C   ILE    11      62.260  53.250  38.860  1.00  0.00            
ATOM    133  O   ILE    11      61.220  53.880  38.850  1.00  0.00            
ATOM    134  N   THR    12      62.740  52.700  39.950  1.00  0.00            
ATOM    135  H   THR    12      63.600  52.180  39.900  1.00  0.00            
ATOM    136  CA  THR    12      62.130  52.870  41.350  1.00  0.00            
ATOM    137  HA  THR    12      61.140  52.410  41.380  1.00  0.00            
ATOM    138  CB  THR    12      63.000  52.330  42.480  1.00  0.00            
ATOM    139  HB  THR    12      63.870  52.930  42.740  1.00  0.00            
ATOM    140  CG2 THR    12      62.240  52.150  43.860  1.00  0.00            
ATOM    141 1HG2 THR    12      62.130  53.140  44.290  1.00  0.00            
ATOM    142 2HG2 THR    12      61.270  51.660  43.820  1.00  0.00            
ATOM    143 3HG2 THR    12      62.850  51.550  44.540  1.00  0.00            
ATOM    144  OG1 THR    12      63.440  51.050  42.320  1.00  0.00            
ATOM    145  HG1 THR    12      62.970  50.500  42.940  1.00  0.00            
ATOM    146  C   THR    12      61.940  54.370  41.680  1.00  0.00            
ATOM    147  O   THR    12      62.790  55.160  41.310  1.00  0.00            
ATOM    148  N   GLY    13      60.700  54.750  42.150  1.00  0.00            
ATOM    149  H   GLY    13      59.880  54.170  42.090  1.00  0.00            
ATOM    150  CA  GLY    13      60.320  56.170  42.390  1.00  0.00            
ATOM    151  HA1 GLY    13      59.310  56.320  42.780  1.00  0.00            
ATOM    152  HA2 GLY    13      60.510  56.670  41.440  1.00  0.00            
ATOM    153  C   GLY    13      61.120  56.790  43.520  1.00  0.00            
ATOM    154  O   GLY    13      61.920  56.050  44.160  1.00  0.00            
ATOM    155  N   ALA    14      60.880  58.050  43.800  1.00  0.00            
ATOM    156  H   ALA    14      60.210  58.480  43.180  1.00  0.00            
ATOM    157  CA  ALA    14      61.360  58.880  44.890  1.00  0.00            
ATOM    158  HA  ALA    14      62.420  58.620  44.880  1.00  0.00            
ATOM    159  CB  ALA    14      61.260  60.380  44.520  1.00  0.00            
ATOM    160  HB1 ALA    14      61.690  60.520  43.530  1.00  0.00            
ATOM    161  HB2 ALA    14      60.210  60.650  44.530  1.00  0.00            
ATOM    162  HB3 ALA    14      61.770  61.120  45.130  1.00  0.00            
ATOM    163  C   ALA    14      60.850  58.600  46.330  1.00  0.00            
ATOM    164  O   ALA    14      59.750  58.050  46.470  1.00  0.00            
ATOM    165  N   ARG    15      61.600  58.990  47.320  1.00  0.00            
ATOM    166  H   ARG    15      62.490  59.400  47.070  1.00  0.00            
ATOM    167  CA  ARG    15      61.150  58.890  48.800  1.00  0.00            
ATOM    168  HA  ARG    15      60.760  57.900  49.040  1.00  0.00            
ATOM    169  CB  ARG    15      62.360  59.130  49.690  1.00  0.00            
ATOM    170  HB1 ARG    15      62.510  60.200  49.770  1.00  0.00            
ATOM    171  HB2 ARG    15      63.220  58.710  49.170  1.00  0.00            
ATOM    172  CG  ARG    15      62.320  58.470  51.090  1.00  0.00            
ATOM    173  HG1 ARG    15      62.230  57.380  51.060  1.00  0.00            
ATOM    174  HG2 ARG    15      61.430  58.760  51.640  1.00  0.00            
ATOM    175  CD  ARG    15      63.540  58.730  51.970  1.00  0.00            
ATOM    176  HD1 ARG    15      64.410  58.520  51.350  1.00  0.00            
ATOM    177  HD2 ARG    15      63.370  58.080  52.830  1.00  0.00            
ATOM    178  NE  ARG    15      63.480  60.140  52.400  1.00  0.00            
ATOM    179  HE  ARG    15      62.650  60.670  52.210  1.00  0.00            
ATOM    180  CZ  ARG    15      64.530  60.870  52.810  1.00  0.00            
ATOM    181  NH1 ARG    15      64.490  62.160  52.950  1.00  0.00            
ATOM    182 1HH1 ARG    15      63.690  62.660  52.600  1.00  0.00            
ATOM    183 2HH1 ARG    15      65.250  62.680  53.370  1.00  0.00            
ATOM    184  NH2 ARG    15      65.730  60.430  52.990  1.00  0.00            
ATOM    185 1HH2 ARG    15      65.980  59.520  52.630  1.00  0.00            
ATOM    186 2HH2 ARG    15      66.470  60.990  53.380  1.00  0.00            
ATOM    187  C   ARG    15      59.970  59.780  49.280  1.00  0.00            
ATOM    188  O   ARG    15      59.870  60.890  48.780  1.00  0.00            
ATOM    189  N   GLY    16      59.200  59.300  50.270  1.00  0.00            
ATOM    190  H   GLY    16      59.480  58.420  50.680  1.00  0.00            
ATOM    191  CA  GLY    16      58.250  60.070  51.080  1.00  0.00            
ATOM    192  HA1 GLY    16      57.670  59.380  51.690  1.00  0.00            
ATOM    193  HA2 GLY    16      57.640  60.600  50.350  1.00  0.00            
ATOM    194  C   GLY    16      58.890  61.080  52.040  1.00  0.00            
ATOM    195  O   GLY    16      60.120  61.000  52.280  1.00  0.00            
ATOM    196  N   LEU    17      58.140  62.000  52.720  1.00  0.00            
ATOM    197  H   LEU    17      57.200  62.130  52.360  1.00  0.00            
ATOM    198  CA  LEU    17      58.670  62.920  53.770  1.00  0.00            
ATOM    199  HA  LEU    17      59.750  62.980  53.640  1.00  0.00            
ATOM    200  CB  LEU    17      58.010  64.350  53.620  1.00  0.00            
ATOM    201  HB1 LEU    17      58.330  65.060  54.390  1.00  0.00            
ATOM    202  HB2 LEU    17      56.940  64.240  53.800  1.00  0.00            
ATOM    203  CG  LEU    17      58.280  65.000  52.240  1.00  0.00            
ATOM    204  HG  LEU    17      57.810  64.400  51.460  1.00  0.00            
ATOM    205  CD1 LEU    17      57.620  66.380  52.100  1.00  0.00            
ATOM    206 1HD1 LEU    17      57.970  67.060  52.880  1.00  0.00            
ATOM    207 2HD1 LEU    17      57.650  66.900  51.140  1.00  0.00            
ATOM    208 3HD1 LEU    17      56.550  66.230  52.180  1.00  0.00            
ATOM    209  CD2 LEU    17      59.720  65.280  52.020  1.00  0.00            
ATOM    210 1HD2 LEU    17      60.300  64.360  51.900  1.00  0.00            
ATOM    211 2HD2 LEU    17      59.740  65.710  51.020  1.00  0.00            
ATOM    212 3HD2 LEU    17      60.170  65.950  52.760  1.00  0.00            
ATOM    213  C   LEU    17      58.400  62.420  55.150  1.00  0.00            
ATOM    214  O   LEU    17      57.700  61.420  55.270  1.00  0.00            
ATOM    215  N   ALA    18      59.070  63.050  56.110  1.00  0.00            
ATOM    216  H   ALA    18      59.730  63.730  55.760  1.00  0.00            
ATOM    217  CA  ALA    18      59.130  62.630  57.570  1.00  0.00            
ATOM    218  HA  ALA    18      59.660  61.680  57.520  1.00  0.00            
ATOM    219  CB  ALA    18      60.030  63.650  58.360  1.00  0.00            
ATOM    220  HB1 ALA    18      59.640  64.670  58.320  1.00  0.00            
ATOM    221  HB2 ALA    18      60.010  63.430  59.430  1.00  0.00            
ATOM    222  HB3 ALA    18      61.080  63.540  58.110  1.00  0.00            
ATOM    223  C   ALA    18      57.830  62.360  58.340  1.00  0.00            
ATOM    224  O   ALA    18      56.880  63.060  58.010  1.00  0.00            
ATOM    225  N   GLY    19      57.750  61.360  59.260  1.00  0.00            
ATOM    226  H   GLY    19      58.530  60.710  59.290  1.00  0.00            
ATOM    227  CA  GLY    19      56.560  61.060  60.040  1.00  0.00            
ATOM    228  HA1 GLY    19      56.820  60.240  60.710  1.00  0.00            
ATOM    229  HA2 GLY    19      55.830  60.870  59.260  1.00  0.00            
ATOM    230  C   GLY    19      56.080  62.090  61.050  1.00  0.00            
ATOM    231  O   GLY    19      56.820  63.060  61.430  1.00  0.00            
ATOM    232  N   PRO    20      54.830  62.020  61.580  1.00  0.00            
ATOM    233  CD  PRO    20      53.760  61.050  61.290  1.00  0.00            
ATOM    234  HD1 PRO    20      54.150  60.040  61.420  1.00  0.00            
ATOM    235  HD2 PRO    20      53.330  61.000  60.290  1.00  0.00            
ATOM    236  CG  PRO    20      52.630  61.360  62.290  1.00  0.00            
ATOM    237  HG1 PRO    20      52.830  60.920  63.270  1.00  0.00            
ATOM    238  HG2 PRO    20      51.640  61.140  61.910  1.00  0.00            
ATOM    239  CB  PRO    20      52.790  62.840  62.450  1.00  0.00            
ATOM    240  HB1 PRO    20      52.350  63.230  63.370  1.00  0.00            
ATOM    241  HB2 PRO    20      52.390  63.240  61.520  1.00  0.00            
ATOM    242  CA  PRO    20      54.280  63.070  62.450  1.00  0.00            
ATOM    243  HA  PRO    20      54.530  64.030  61.990  1.00  0.00            
ATOM    244  C   PRO    20      54.810  63.070  63.830  1.00  0.00            
ATOM    245  O   PRO    20      55.610  62.210  64.220  1.00  0.00            
ATOM    246  N   HYP    21      54.440  64.010  64.770  1.00  0.00            
ATOM    247  CD2 HYP    21      53.690  65.280  64.580  1.00  0.00            
ATOM    248 1HD2 HYP    21      52.640  65.090  64.790  1.00  0.00            
ATOM    249 2HD2 HYP    21      53.830  65.610  63.550  1.00  0.00            
ATOM    250  CG  HYP    21      54.340  66.210  65.670  1.00  0.00            
ATOM    251  HG  HYP    21      53.740  67.090  65.940  1.00  0.00            
ATOM    252  OD1 HYP    21      55.560  66.770  65.250  1.00  0.00            
ATOM    253  HD1 HYP    21      55.350  67.160  64.400  1.00  0.00            
ATOM    254  CB  HYP    21      54.590  65.300  66.820  1.00  0.00            
ATOM    255  HB1 HYP    21      53.750  65.200  67.510  1.00  0.00            
ATOM    256  HB2 HYP    21      55.410  65.700  67.410  1.00  0.00            
ATOM    257  CA  HYP    21      54.930  63.960  66.160  1.00  0.00            
ATOM    258  HA  HYP    21      56.010  63.860  66.070  1.00  0.00            
ATOM    259  C   HYP    21      54.370  62.770  67.010  1.00  0.00            
ATOM    260  O   HYP    21      53.190  62.400  66.900  1.00  0.00            
ATOM    261  N   GLY    22      55.210  62.080  67.770  1.00  0.00            
ATOM    262  H   GLY    22      56.180  62.370  67.770  1.00  0.00            
ATOM    263  CA  GLY    22      54.850  60.890  68.630  1.00  0.00            
ATOM    264  HA1 GLY    22      55.830  60.640  69.030  1.00  0.00            
ATOM    265  HA2 GLY    22      54.560  60.030  68.040  1.00  0.00            
ATOM    266  C   GLY    22      53.900  61.170  69.850  1.00  0.00            
ATOM    267  O   GLY    22      53.300  62.210  70.000  1.00  0.00            
ATOM    268  N   PRO    23      53.720  60.160  70.780  1.00  0.00            
ATOM    269  CD  PRO    23      54.290  58.810  70.710  1.00  0.00            
ATOM    270  HD1 PRO    23      55.200  58.630  71.280  1.00  0.00            
ATOM    271  HD2 PRO    23      54.330  58.460  69.670  1.00  0.00            
ATOM    272  CG  PRO    23      53.210  58.000  71.350  1.00  0.00            
ATOM    273  HG1 PRO    23      53.540  56.990  71.560  1.00  0.00            
ATOM    274  HG2 PRO    23      52.360  57.850  70.690  1.00  0.00            
ATOM    275  CB  PRO    23      52.730  58.840  72.560  1.00  0.00            
ATOM    276  HB1 PRO    23      53.410  58.850  73.410  1.00  0.00            
ATOM    277  HB2 PRO    23      51.740  58.570  72.930  1.00  0.00            
ATOM    278  CA  PRO    23      52.750  60.280  71.910  1.00  0.00            
ATOM    279  HA  PRO    23      51.760  60.490  71.500  1.00  0.00            
ATOM    280  C   PRO    23      53.110  61.310  73.020  1.00  0.00            
ATOM    281  O   PRO    23      54.280  61.500  73.210  1.00  0.00            
ATOM    282  N   HYP    24      52.100  61.730  73.800  1.00  0.00            
ATOM    283  CD2 HYP    24      50.760  61.480  73.680  1.00  0.00            
ATOM    284 1HD2 HYP    24      50.520  60.510  74.110  1.00  0.00            
ATOM    285 2HD2 HYP    24      50.390  61.500  72.650  1.00  0.00            
ATOM    286  CG  HYP    24      50.170  62.490  74.460  1.00  0.00            
ATOM    287  HG  HYP    24      49.170  62.220  74.790  1.00  0.00            
ATOM    288  OD1 HYP    24      50.100  63.660  73.660  1.00  0.00            
ATOM    289  HD1 HYP    24      50.010  64.400  74.270  1.00  0.00            
ATOM    290  CB  HYP    24      51.120  62.680  75.720  1.00  0.00            
ATOM    291  HB1 HYP    24      50.870  61.940  76.470  1.00  0.00            
ATOM    292  HB2 HYP    24      51.040  63.700  76.100  1.00  0.00            
ATOM    293  CA  HYP    24      52.390  62.410  75.040  1.00  0.00            
ATOM    294  HA  HYP    24      52.840  63.350  74.710  1.00  0.00            
ATOM    295  C   HYP    24      53.450  61.730  75.980  1.00  0.00            
ATOM    296  O   HYP    24      53.350  60.500  76.140  1.00  0.00            
ATOM    297  N   GLY    25      54.280  62.490  76.770  1.00  0.00            
ATOM    298  H   GLY    25      54.280  63.470  76.560  1.00  0.00            
ATOM    299  CA  GLY    25      55.210  62.040  77.800  1.00  0.00            
ATOM    300  HA1 GLY    25      55.960  62.790  78.060  1.00  0.00            
ATOM    301  HA2 GLY    25      55.810  61.250  77.340  1.00  0.00            
ATOM    302  C   GLY    25      54.490  61.590  79.030  1.00  0.00            
ATOM    303  O   GLY    25      53.440  62.140  79.350  1.00  0.00            
ATOM    304  N   PRO    26      55.120  60.780  79.890  1.00  0.00            
ATOM    305  CD  PRO    26      56.430  60.230  79.760  1.00  0.00            
ATOM    306  HD1 PRO    26      57.180  60.910  80.130  1.00  0.00            
ATOM    307  HD2 PRO    26      56.610  59.910  78.730  1.00  0.00            
ATOM    308  CG  PRO    26      56.370  59.000  80.750  1.00  0.00            
ATOM    309  HG1 PRO    26      57.370  58.690  81.050  1.00  0.00            
ATOM    310  HG2 PRO    26      55.790  58.250  80.210  1.00  0.00            
ATOM    311  CB  PRO    26      55.570  59.560  81.890  1.00  0.00            
ATOM    312  HB1 PRO    26      56.200  60.120  82.570  1.00  0.00            
ATOM    313  HB2 PRO    26      55.080  58.710  82.360  1.00  0.00            
ATOM    314  CA  PRO    26      54.500  60.400  81.210  1.00  0.00            
ATOM    315  HA  PRO    26      53.590  59.810  81.090  1.00  0.00            
ATOM    316  C   PRO    26      54.260  61.600  82.190  1.00  0.00            
ATOM    317  O   PRO    26      54.840  62.660  81.980  1.00  0.00            
ATOM    318  N   HYP    27      53.490  61.450  83.290  1.00  0.00            
ATOM    319  CD2 HYP    27      52.720  60.310  83.600  1.00  0.00            
ATOM    320 1HD2 HYP    27      53.380  59.520  83.960  1.00  0.00            
ATOM    321 2HD2 HYP    27      52.090  60.050  82.750  1.00  0.00            
ATOM    322  CG  HYP    27      51.750  60.700  84.630  1.00  0.00            
ATOM    323  HG  HYP    27      51.470  59.870  85.280  1.00  0.00            
ATOM    324  OD1 HYP    27      50.650  61.360  84.090  1.00  0.00            
ATOM    325  HD1 HYP    27      50.060  60.670  83.780  1.00  0.00            
ATOM    326  CB  HYP    27      52.510  61.770  85.450  1.00  0.00            
ATOM    327  HB1 HYP    27      53.290  61.370  86.090  1.00  0.00            
ATOM    328  HB2 HYP    27      51.840  62.390  86.060  1.00  0.00            
ATOM    329  CA  HYP    27      53.260  62.510  84.280  1.00  0.00            
ATOM    330  HA  HYP    27      52.730  63.380  83.870  1.00  0.00            
ATOM    331  C   HYP    27      54.550  63.040  84.850  1.00  0.00            
ATOM    332  O   HYP    27      55.530  62.240  85.060  1.00  0.00            
ATOM    333  N   GLY    28      54.630  64.360  85.140  1.00  0.00            
ATOM    334  H   GLY    28      53.940  65.050  84.900  1.00  0.00            
ATOM    335  CA  GLY    28      55.770  64.870  85.940  1.00  0.00            
ATOM    336  HA1 GLY    28      55.780  65.950  86.060  1.00  0.00            
ATOM    337  HA2 GLY    28      56.640  64.520  85.380  1.00  0.00            
ATOM    338  C   GLY    28      55.740  64.240  87.380  1.00  0.00            
ATOM    339  O   GLY    28      54.850  63.490  87.680  1.00  0.00            
ATOM    340  N   PRO    29      56.580  64.610  88.380  1.00  0.00            
ATOM    341  CD  PRO    29      57.810  65.240  88.150  1.00  0.00            
ATOM    342  HD1 PRO    29      57.660  66.290  87.930  1.00  0.00            
ATOM    343  HD2 PRO    29      58.470  64.790  87.410  1.00  0.00            
ATOM    344  CG  PRO    29      58.440  65.320  89.480  1.00  0.00            
ATOM    345  HG1 PRO    29      58.230  66.220  90.060  1.00  0.00            
ATOM    346  HG2 PRO    29      59.530  65.320  89.460  1.00  0.00            
ATOM    347  CB  PRO    29      58.050  64.040  90.120  1.00  0.00            
ATOM    348  HB1 PRO    29      58.150  64.150  91.200  1.00  0.00            
ATOM    349  HB2 PRO    29      58.720  63.220  89.880  1.00  0.00            
ATOM    350  CA  PRO    29      56.610  63.880  89.670  1.00  0.00            
ATOM    351  HA  PRO    29      56.430  62.810  89.550  1.00  0.00            
ATOM    352  C   PRO    29      55.670  64.430  90.740  1.00  0.00            
ATOM    353  O   PRO    29      55.180  65.560  90.600  1.00  0.00            
ATOM    354  N   HYP    30      55.450  63.660  91.830  1.00  0.00            
ATOM    355  CD2 HYP    30      55.800  62.240  92.000  1.00  0.00            
ATOM    356 1HD2 HYP    30      56.890  62.250  92.130  1.00  0.00            
ATOM    357 2HD2 HYP    30      55.400  61.720  91.140  1.00  0.00            
ATOM    358  CG  HYP    30      55.060  61.840  93.290  1.00  0.00            
ATOM    359  HG  HYP    30      55.630  61.000  93.680  1.00  0.00            
ATOM    360  OD1 HYP    30      53.740  61.370  93.010  1.00  0.00            
ATOM    361  HD1 HYP    30      53.850  60.750  92.290  1.00  0.00            
ATOM    362  CB  HYP    30      54.970  63.100  94.120  1.00  0.00            
ATOM    363  HB1 HYP    30      55.950  63.160  94.610  1.00  0.00            
ATOM    364  HB2 HYP    30      54.210  63.070  94.900  1.00  0.00            
ATOM    365  CA  HYP    30      54.820  64.160  93.060  1.00  0.00            
ATOM    366  HA  HYP    30      53.750  64.310  92.930  1.00  0.00            
ATOM    367  C   HYP    30      55.380  65.560  93.500  1.00  0.00            
ATOM    368  O   HYP    30      56.550  65.610  93.640  1.00  0.00            
ATOM    369  N   GLY    31      54.580  66.580  93.690  1.00  0.00            
ATOM    370  H   GLY    31      53.610  66.530  93.420  1.00  0.00            
ATOM    371  CA  GLY    31      55.060  67.910  94.130  1.00  0.00            
ATOM    372  HA1 GLY    31      55.220  67.870  95.200  1.00  0.00            
ATOM    373  HA2 GLY    31      54.160  68.530  94.010  1.00  0.00            
ATOM    374  C   GLY    31      56.210  68.530  93.330  1.00  0.00            
ATOM    375  O   GLY    31      56.640  67.990  92.310  1.00  0.00            
ATOM    376  N   NH2    32      56.750  69.670  93.830  1.00  0.00            
ATOM    377  H1  NH2    32      56.360  70.040  94.690  1.00  0.00            
ATOM    378  H2  NH2    32      57.580  70.030  93.380  1.00  0.00            
ATOM    379  CH3 ACE     1      57.310  44.080  12.740  1.00  0.00            
ATOM    380 1HH3 ACE     1      58.370  43.870  12.640  1.00  0.00            
ATOM    381 2HH3 ACE     1      56.860  43.470  13.520  1.00  0.00            
ATOM    382 3HH3 ACE     1      56.740  43.890  11.830  1.00  0.00            
ATOM    383  C   ACE     1      57.210  45.580  12.980  1.00  0.00            
ATOM    384  O   ACE     1      58.220  46.290  12.980  1.00  0.00            
ATOM    385  N   PRO     2      56.030  46.080  13.230  1.00  0.00            
ATOM    386  CD  PRO     2      54.640  45.580  12.930  1.00  0.00            
ATOM    387  HD1 PRO     2      54.250  45.040  13.800  1.00  0.00            
ATOM    388  HD2 PRO     2      54.550  44.870  12.110  1.00  0.00            
ATOM    389  CG  PRO     2      53.860  46.800  12.670  1.00  0.00            
ATOM    390  HG1 PRO     2      52.790  46.630  12.740  1.00  0.00            
ATOM    391  HG2 PRO     2      54.100  47.120  11.660  1.00  0.00            
ATOM    392  CB  PRO     2      54.370  47.770  13.760  1.00  0.00            
ATOM    393  HB1 PRO     2      53.970  47.570  14.750  1.00  0.00            
ATOM    394  HB2 PRO     2      54.420  48.810  13.450  1.00  0.00            
ATOM    395  CA  PRO     2      55.850  47.400  13.800  1.00  0.00            
ATOM    396  HA  PRO     2      56.380  48.100  13.160  1.00  0.00            
ATOM    397  C   PRO     2      56.340  47.390  15.260  1.00  0.00            
ATOM    398  O   PRO     2      56.020  46.450  15.980  1.00  0.00            
ATOM    399  N   HYP     3      57.040  48.460  15.690  1.00  0.00            
ATOM    400  CD2 HYP     3      57.660  49.380  14.800  1.00  0.00            
ATOM    401 1HD2 HYP     3      56.900  50.110  14.570  1.00  0.00            
ATOM    402 2HD2 HYP     3      58.110  48.910  13.930  1.00  0.00            
ATOM    403  CG  HYP     3      58.750  50.100  15.530  1.00  0.00            
ATOM    404  HG  HYP     3      58.870  51.140  15.240  1.00  0.00            
ATOM    405  OD1 HYP     3      59.930  49.300  15.480  1.00  0.00            
ATOM    406  HD1 HYP     3      60.690  49.840  15.700  1.00  0.00            
ATOM    407  CB  HYP     3      58.170  50.110  17.000  1.00  0.00            
ATOM    408  HB1 HYP     3      57.450  50.930  17.060  1.00  0.00            
ATOM    409  HB2 HYP     3      58.920  50.280  17.770  1.00  0.00            
ATOM    410  CA  HYP     3      57.460  48.730  17.110  1.00  0.00            
ATOM    411  HA  HYP     3      58.070  47.850  17.300  1.00  0.00            
ATOM    412  C   HYP     3      56.350  48.700  18.170  1.00  0.00            
ATOM    413  O   HYP     3      55.260  49.240  17.970  1.00  0.00            
ATOM    414  N   GLY     4      56.640  48.140  19.320  1.00  0.00            
ATOM    415  H   GLY     4      57.510  47.650  19.510  1.00  0.00            
ATOM    416  CA  GLY     4      55.710  47.980  20.430  1.00  0.00            
ATOM    417  HA1 GLY     4      56.100  47.240  21.130  1.00  0.00            
ATOM    418  HA2 GLY     4      54.730  47.690  20.060  1.00  0.00            
ATOM    419  C   GLY     4      55.480  49.220  21.350  1.00  0.00            
ATOM    420  O   GLY     4      56.120  50.210  21.110  1.00  0.00            
ATOM    421  N   PRO     5      54.520  49.190  22.280  1.00  0.00            
ATOM    422  CD  PRO     5      53.720  48.000  22.520  1.00  0.00            
ATOM    423  HD1 PRO     5      54.410  47.170  22.690  1.00  0.00            
ATOM    424  HD2 PRO     5      53.020  47.810  21.720  1.00  0.00            
ATOM    425  CG  PRO     5      52.860  48.370  23.810  1.00  0.00            
ATOM    426  HG1 PRO     5      53.430  48.250  24.730  1.00  0.00            
ATOM    427  HG2 PRO     5      51.930  47.820  23.890  1.00  0.00            
ATOM    428  CB  PRO     5      52.610  49.850  23.540  1.00  0.00            
ATOM    429  HB1 PRO     5      52.160  50.340  24.400  1.00  0.00            
ATOM    430  HB2 PRO     5      51.870  49.980  22.750  1.00  0.00            
ATOM    431  CA  PRO     5      54.030  50.330  23.090  1.00  0.00            
ATOM    432  HA  PRO     5      53.990  51.220  22.470  1.00  0.00            
ATOM    433  C   PRO     5      54.940  50.670  24.290  1.00  0.00            
ATOM    434  O   PRO     5      55.810  49.850  24.650  1.00  0.00            
ATOM    435  N   HYP     6      54.870  51.880  24.910  1.00  0.00            
ATOM    436  CD2 HYP     6      54.040  52.970  24.490  1.00  0.00            
ATOM    437 1HD2 HYP     6      53.040  52.910  24.920  1.00  0.00            
ATOM    438 2HD2 HYP     6      54.200  53.120  23.420  1.00  0.00            
ATOM    439  CG  HYP     6      54.700  54.180  25.140  1.00  0.00            
ATOM    440  HG  HYP     6      53.980  54.960  25.380  1.00  0.00            
ATOM    441  OD1 HYP     6      55.630  54.720  24.270  1.00  0.00            
ATOM    442  HD1 HYP     6      56.010  55.530  24.630  1.00  0.00            
ATOM    443  CB  HYP     6      55.200  53.670  26.480  1.00  0.00            
ATOM    444  HB1 HYP     6      54.380  53.680  27.190  1.00  0.00            
ATOM    445  HB2 HYP     6      56.050  54.290  26.780  1.00  0.00            
ATOM    446  CA  HYP     6      55.640  52.270  26.080  1.00  0.00            
ATOM    447  HA  HYP     6      56.680  52.350  25.740  1.00  0.00            
ATOM    448  C   HYP     6      55.500  51.340  27.300  1.00  0.00            
ATOM    449  O   HYP     6      54.510  50.670  27.430  1.00  0.00            
ATOM    450  N   GLY     7      56.490  51.530  28.160  1.00  0.00            
ATOM    451  H   GLY     7      57.230  52.150  27.870  1.00  0.00            
ATOM    452  CA  GLY     7      56.770  50.600  29.200  1.00  0.00            
ATOM    453  HA1 GLY     7      57.830  50.570  29.450  1.00  0.00            
ATOM    454  HA2 GLY     7      56.580  49.620  28.770  1.00  0.00            
ATOM    455  C   GLY     7      55.970  50.790  30.490  1.00  0.00            
ATOM    456  O   GLY     7      55.450  51.970  30.620  1.00  0.00            
ATOM    457  N   PRO     8      55.830  49.880  31.400  1.00  0.00            
ATOM    458  CD  PRO     8      56.170  48.470  31.160  1.00  0.00            
ATOM    459  HD1 PRO     8      57.220  48.320  30.890  1.00  0.00            
ATOM    460  HD2 PRO     8      55.540  48.020  30.390  1.00  0.00            
ATOM    461  CG  PRO     8      55.960  47.870  32.550  1.00  0.00            
ATOM    462  HG1 PRO     8      56.860  48.000  33.150  1.00  0.00            
ATOM    463  HG2 PRO     8      55.640  46.830  32.480  1.00  0.00            
ATOM    464  CB  PRO     8      54.750  48.620  33.170  1.00  0.00            
ATOM    465  HB1 PRO     8      54.900  48.630  34.250  1.00  0.00            
ATOM    466  HB2 PRO     8      53.770  48.280  32.830  1.00  0.00            
ATOM    467  CA  PRO     8      55.060  50.030  32.650  1.00  0.00            
ATOM    468  HA  PRO     8      54.110  50.470  32.350  1.00  0.00            
ATOM    469  C   PRO     8      55.730  50.920  33.690  1.00  0.00            
ATOM    470  O   PRO     8      56.890  51.120  33.570  1.00  0.00            
ATOM    471  N   HYP     9      54.990  51.560  34.590  1.00  0.00            
ATOM    472  CD2 HYP     9      53.530  51.500  34.690  1.00  0.00            
ATOM    473 1HD2 HYP     9      53.060  50.550  34.450  1.00  0.00            
ATOM    474 2HD2 HYP     9      53.010  52.320  34.210  1.00  0.00            
ATOM    475  CG  HYP     9      53.410  51.680  36.200  1.00  0.00            
ATOM    476  HG  HYP     9      53.640  50.760  36.740  1.00  0.00            
ATOM    477  OD1 HYP     9      52.210  52.180  36.670  1.00  0.00            
ATOM    478  HD1 HYP     9      51.420  51.650  36.520  1.00  0.00            
ATOM    479  CB  HYP     9      54.410  52.740  36.480  1.00  0.00            
ATOM    480  HB1 HYP     9      54.490  52.810  37.560  1.00  0.00            
ATOM    481  HB2 HYP     9      54.060  53.700  36.100  1.00  0.00            
ATOM    482  CA  HYP     9      55.590  52.320  35.700  1.00  0.00            
ATOM    483  HA  HYP     9      56.040  53.170  35.190  1.00  0.00            
ATOM    484  C   HYP     9      56.600  51.470  36.450  1.00  0.00            
ATOM    485  O   HYP     9      56.490  50.220  36.540  1.00  0.00            
ATOM    486  N   GLY    10      57.540  52.190  37.090  1.00  0.00            
ATOM    487  H   GLY    10      57.610  53.160  36.820  1.00  0.00            
ATOM    488  CA  GLY    10      58.570  51.600  38.040  1.00  0.00            
ATOM    489  HA1 GLY    10      59.340  52.370  38.150  1.00  0.00            
ATOM    490  HA2 GLY    10      59.020  50.790  37.470  1.00  0.00            
ATOM    491  C   GLY    10      57.840  51.100  39.410  1.00  0.00            
ATOM    492  O   GLY    10      56.630  51.240  39.590  1.00  0.00            
ATOM    493  N   ILE    11      58.720  50.640  40.320  1.00  0.00            
ATOM    494  H   ILE    11      59.670  50.580  39.980  1.00  0.00            
ATOM    495  CA  ILE    11      58.350  50.150  41.690  1.00  0.00            
ATOM    496  HA  ILE    11      57.370  49.670  41.680  1.00  0.00            
ATOM    497  CB  ILE    11      59.490  49.310  42.190  1.00  0.00            
ATOM    498  HB  ILE    11      60.420  49.880  42.180  1.00  0.00            
ATOM    499  CG2 ILE    11      59.220  48.860  43.660  1.00  0.00            
ATOM    500 1HG2 ILE    11      59.660  47.890  43.880  1.00  0.00            
ATOM    501 2HG2 ILE    11      59.620  49.610  44.350  1.00  0.00            
ATOM    502 3HG2 ILE    11      58.150  48.730  43.790  1.00  0.00            
ATOM    503  CG1 ILE    11      59.790  48.070  41.310  1.00  0.00            
ATOM    504 1HG1 ILE    11      60.510  47.400  41.780  1.00  0.00            
ATOM    505 2HG1 ILE    11      60.210  48.370  40.350  1.00  0.00            
ATOM    506  CD  ILE    11      58.540  47.160  41.010  1.00  0.00            
ATOM    507  HD1 ILE    11      57.690  47.670  40.560  1.00  0.00            
ATOM    508  HD2 ILE    11      58.880  46.400  40.310  1.00  0.00            
ATOM    509  HD3 ILE    11      58.260  46.670  41.940  1.00  0.00            
ATOM    510  C   ILE    11      58.110  51.380  42.520  1.00  0.00            
ATOM    511  O   ILE    11      58.800  52.350  42.230  1.00  0.00            
ATOM    512  N   THR    12      57.290  51.290  43.580  1.00  0.00            
ATOM    513  H   THR    12      56.920  50.400  43.890  1.00  0.00            
ATOM    514  CA  THR    12      57.020  52.420  44.420  1.00  0.00            
ATOM    515  HA  THR    12      57.020  53.280  43.760  1.00  0.00            
ATOM    516  CB  THR    12      55.750  52.270  45.270  1.00  0.00            
ATOM    517  HB  THR    12      55.510  53.040  46.010  1.00  0.00            
ATOM    518  CG2 THR    12      54.450  52.200  44.400  1.00  0.00            
ATOM    519 1HG2 THR    12      54.610  51.790  43.400  1.00  0.00            
ATOM    520 2HG2 THR    12      53.690  51.610  44.910  1.00  0.00            
ATOM    521 3HG2 THR    12      53.980  53.180  44.280  1.00  0.00            
ATOM    522  OG1 THR    12      55.900  51.030  45.850  1.00  0.00            
ATOM    523  HG1 THR    12      55.440  51.120  46.690  1.00  0.00            
ATOM    524  C   THR    12      58.210  52.690  45.410  1.00  0.00            
ATOM    525  O   THR    12      58.840  51.740  45.860  1.00  0.00            
ATOM    526  N   GLY    13      58.440  53.940  45.690  1.00  0.00            
ATOM    527  H   GLY    13      57.880  54.580  45.150  1.00  0.00            
ATOM    528  CA  GLY    13      59.620  54.490  46.350  1.00  0.00            
ATOM    529  HA1 GLY    13      59.890  55.550  46.250  1.00  0.00            
ATOM    530  HA2 GLY    13      60.460  53.890  46.000  1.00  0.00            
ATOM    531  C   GLY    13      59.500  54.150  47.830  1.00  0.00            
ATOM    532  O   GLY    13      58.450  53.870  48.340  1.00  0.00            
ATOM    533  N   ALA    14      60.560  54.370  48.530  1.00  0.00            
ATOM    534  H   ALA    14      61.430  54.730  48.170  1.00  0.00            
ATOM    535  CA  ALA    14      60.720  54.110  49.930  1.00  0.00            
ATOM    536  HA  ALA    14      60.420  53.090  50.160  1.00  0.00            
ATOM    537  CB  ALA    14      62.190  54.030  50.160  1.00  0.00            
ATOM    538  HB1 ALA    14      62.360  53.710  51.190  1.00  0.00            
ATOM    539  HB2 ALA    14      62.690  53.310  49.520  1.00  0.00            
ATOM    540  HB3 ALA    14      62.570  55.050  50.060  1.00  0.00            
ATOM    541  C   ALA    14      59.920  55.070  50.890  1.00  0.00            
ATOM    542  O   ALA    14      59.770  56.270  50.560  1.00  0.00            
ATOM    543  N   ARG    15      59.330  54.570  52.010  1.00  0.00            
ATOM    544  H   ARG    15      59.490  53.580  52.160  1.00  0.00            
ATOM    545  CA  ARG    15      58.620  55.350  53.000  1.00  0.00            
ATOM    546  HA  ARG    15      57.760  55.800  52.510  1.00  0.00            
ATOM    547  CB  ARG    15      58.060  54.360  54.010  1.00  0.00            
ATOM    548  HB1 ARG    15      58.860  53.850  54.540  1.00  0.00            
ATOM    549  HB2 ARG    15      57.450  53.630  53.470  1.00  0.00            
ATOM    550  CG  ARG    15      57.180  54.910  55.120  1.00  0.00            
ATOM    551  HG1 ARG    15      56.410  55.590  54.780  1.00  0.00            
ATOM    552  HG2 ARG    15      57.850  55.590  55.650  1.00  0.00            
ATOM    553  CD  ARG    15      56.610  53.710  56.000  1.00  0.00            
ATOM    554  HD1 ARG    15      56.180  53.000  55.290  1.00  0.00            
ATOM    555  HD2 ARG    15      56.010  54.230  56.740  1.00  0.00            
ATOM    556  NE  ARG    15      57.720  53.070  56.710  1.00  0.00            
ATOM    557  HE  ARG    15      58.590  53.580  56.750  1.00  0.00            
ATOM    558  CZ  ARG    15      57.730  51.950  57.410  1.00  0.00            
ATOM    559  NH1 ARG    15      58.790  51.280  57.650  1.00  0.00            
ATOM    560 1HH1 ARG    15      59.610  51.770  57.330  1.00  0.00            
ATOM    561 2HH1 ARG    15      58.780  50.320  57.970  1.00  0.00            
ATOM    562  NH2 ARG    15      56.610  51.370  57.750  1.00  0.00            
ATOM    563 1HH2 ARG    15      55.710  51.740  57.470  1.00  0.00            
ATOM    564 2HH2 ARG    15      56.630  50.490  58.230  1.00  0.00            
ATOM    565  C   ARG    15      59.580  56.390  53.640  1.00  0.00            
ATOM    566  O   ARG    15      60.810  56.220  53.660  1.00  0.00            
ATOM    567  N   GLY    16      59.050  57.430  54.270  1.00  0.00            
ATOM    568  H   GLY    16      58.050  57.500  54.130  1.00  0.00            
ATOM    569  CA  GLY    16      59.820  58.520  54.880  1.00  0.00            
ATOM    570  HA1 GLY    16      59.120  59.280  55.220  1.00  0.00            
ATOM    571  HA2 GLY    16      60.490  58.910  54.110  1.00  0.00            
ATOM    572  C   GLY    16      60.520  58.100  56.150  1.00  0.00            
ATOM    573  O   GLY    16      60.180  57.010  56.690  1.00  0.00            
ATOM    574  N   LEU    17      61.340  59.000  56.680  1.00  0.00            
ATOM    575  H   LEU    17      61.440  59.850  56.130  1.00  0.00            
ATOM    576  CA  LEU    17      62.050  58.960  57.920  1.00  0.00            
ATOM    577  HA  LEU    17      62.510  57.990  58.080  1.00  0.00            
ATOM    578  CB  LEU    17      63.280  59.840  57.810  1.00  0.00            
ATOM    579  HB1 LEU    17      63.950  59.630  58.640  1.00  0.00            
ATOM    580  HB2 LEU    17      63.020  60.890  57.930  1.00  0.00            
ATOM    581  CG  LEU    17      64.030  59.730  56.410  1.00  0.00            
ATOM    582  HG  LEU    17      63.460  60.090  55.560  1.00  0.00            
ATOM    583  CD1 LEU    17      65.180  60.720  56.440  1.00  0.00            
ATOM    584 1HD1 LEU    17      64.740  61.720  56.560  1.00  0.00            
ATOM    585 2HD1 LEU    17      65.840  60.490  57.280  1.00  0.00            
ATOM    586 3HD1 LEU    17      65.730  60.660  55.510  1.00  0.00            
ATOM    587  CD2 LEU    17      64.380  58.260  56.050  1.00  0.00            
ATOM    588 1HD2 LEU    17      64.870  57.780  56.900  1.00  0.00            
ATOM    589 2HD2 LEU    17      63.400  57.820  55.900  1.00  0.00            
ATOM    590 3HD2 LEU    17      64.840  58.250  55.060  1.00  0.00            
ATOM    591  C   LEU    17      61.220  59.180  59.170  1.00  0.00            
ATOM    592  O   LEU    17      60.130  59.780  59.180  1.00  0.00            
ATOM    593  N   ALA    18      61.820  58.670  60.270  1.00  0.00            
ATOM    594  H   ALA    18      62.580  58.010  60.240  1.00  0.00            
ATOM    595  CA  ALA    18      61.350  58.900  61.620  1.00  0.00            
ATOM    596  HA  ALA    18      60.540  58.200  61.840  1.00  0.00            
ATOM    597  CB  ALA    18      62.590  58.420  62.470  1.00  0.00            
ATOM    598  HB1 ALA    18      62.230  58.360  63.490  1.00  0.00            
ATOM    599  HB2 ALA    18      63.050  57.440  62.300  1.00  0.00            
ATOM    600  HB3 ALA    18      63.350  59.190  62.380  1.00  0.00            
ATOM    601  C   ALA    18      60.810  60.320  61.960  1.00  0.00            
ATOM    602  O   ALA    18      61.330  61.350  61.450  1.00  0.00            
ATOM    603  N   GLY    19      59.660  60.350  62.710  1.00  0.00            
ATOM    604  H   GLY    19      59.090  59.540  62.880  1.00  0.00            
ATOM    605  CA  GLY    19      58.920  61.620  63.060  1.00  0.00            
ATOM    606  HA1 GLY    19      57.910  61.350  63.370  1.00  0.00            
ATOM    607  HA2 GLY    19      58.900  62.290  62.200  1.00  0.00            
ATOM    608  C   GLY    19      59.550  62.370  64.260  1.00  0.00            
ATOM    609  O   GLY    19      60.310  61.840  65.030  1.00  0.00            
ATOM    610  N   PRO    20      59.310  63.740  64.480  1.00  0.00            
ATOM    611  CD  PRO    20      58.790  64.620  63.460  1.00  0.00            
ATOM    612  HD1 PRO    20      57.700  64.610  63.520  1.00  0.00            
ATOM    613  HD2 PRO    20      59.250  64.310  62.520  1.00  0.00            
ATOM    614  CG  PRO    20      59.220  66.020  63.920  1.00  0.00            
ATOM    615  HG1 PRO    20      58.600  66.850  63.570  1.00  0.00            
ATOM    616  HG2 PRO    20      60.260  66.220  63.650  1.00  0.00            
ATOM    617  CB  PRO    20      59.080  65.790  65.420  1.00  0.00            
ATOM    618  HB1 PRO    20      58.070  65.790  65.820  1.00  0.00            
ATOM    619  HB2 PRO    20      59.620  66.580  65.940  1.00  0.00            
ATOM    620  CA  PRO    20      59.770  64.410  65.650  1.00  0.00            
ATOM    621  HA  PRO    20      60.850  64.400  65.540  1.00  0.00            
ATOM    622  C   PRO    20      59.270  63.730  67.060  1.00  0.00            
ATOM    623  O   PRO    20      58.240  63.070  67.030  1.00  0.00            
ATOM    624  N   HYP    21      59.880  63.880  68.170  1.00  0.00            
ATOM    625  CD2 HYP    21      61.240  64.550  68.410  1.00  0.00            
ATOM    626 1HD2 HYP    21      61.090  65.620  68.600  1.00  0.00            
ATOM    627 2HD2 HYP    21      61.980  64.330  67.640  1.00  0.00            
ATOM    628  CG  HYP    21      61.690  63.840  69.670  1.00  0.00            
ATOM    629  HG  HYP    21      62.440  64.320  70.300  1.00  0.00            
ATOM    630  OD1 HYP    21      62.240  62.570  69.420  1.00  0.00            
ATOM    631  HD1 HYP    21      62.730  62.290  70.190  1.00  0.00            
ATOM    632  CB  HYP    21      60.380  63.880  70.500  1.00  0.00            
ATOM    633  HB1 HYP    21      60.340  64.920  70.830  1.00  0.00            
ATOM    634  HB2 HYP    21      60.460  63.220  71.370  1.00  0.00            
ATOM    635  CA  HYP    21      59.360  63.400  69.450  1.00  0.00            
ATOM    636  HA  HYP    21      59.260  62.320  69.360  1.00  0.00            
ATOM    637  C   HYP    21      57.920  63.980  69.760  1.00  0.00            
ATOM    638  O   HYP    21      57.500  65.030  69.270  1.00  0.00            
ATOM    639  N   GLY    22      57.200  63.300  70.630  1.00  0.00            
ATOM    640  H   GLY    22      57.510  62.440  71.040  1.00  0.00            
ATOM    641  CA  GLY    22      55.870  63.770  71.080  1.00  0.00            
ATOM    642  HA1 GLY    22      55.360  63.080  71.760  1.00  0.00            
ATOM    643  HA2 GLY    22      55.220  64.000  70.240  1.00  0.00            
ATOM    644  C   GLY    22      56.030  64.990  72.040  1.00  0.00            
ATOM    645  O   GLY    22      57.170  65.470  72.330  1.00  0.00            
ATOM    646  N   PRO    23      54.870  65.640  72.410  1.00  0.00            
ATOM    647  CD  PRO    23      53.410  65.340  72.060  1.00  0.00            
ATOM    648  HD1 PRO    23      53.180  64.300  72.300  1.00  0.00            
ATOM    649  HD2 PRO    23      53.320  65.560  70.990  1.00  0.00            
ATOM    650  CG  PRO    23      52.610  66.280  72.990  1.00  0.00            
ATOM    651  HG1 PRO    23      52.430  65.950  74.020  1.00  0.00            
ATOM    652  HG2 PRO    23      51.710  66.600  72.460  1.00  0.00            
ATOM    653  CB  PRO    23      53.540  67.440  73.040  1.00  0.00            
ATOM    654  HB1 PRO    23      53.390  68.070  73.920  1.00  0.00            
ATOM    655  HB2 PRO    23      53.580  67.920  72.060  1.00  0.00            
ATOM    656  CA  PRO    23      54.860  66.780  73.340  1.00  0.00            
ATOM    657  HA  PRO    23      55.680  67.480  73.160  1.00  0.00            
ATOM    658  C   PRO    23      54.980  66.280  74.810  1.00  0.00            
ATOM    659  O   PRO    23      54.770  65.090  75.120  1.00  0.00            
ATOM    660  N   HYP    24      55.400  67.160  75.740  1.00  0.00            
ATOM    661  CD2 HYP    24      55.620  68.570  75.590  1.00  0.00            
ATOM    662 1HD2 HYP    24      54.680  69.130  75.600  1.00  0.00            
ATOM    663 2HD2 HYP    24      56.170  68.720  74.660  1.00  0.00            
ATOM    664  CG  HYP    24      56.640  68.910  76.650  1.00  0.00            
ATOM    665  HG  HYP    24      56.530  69.950  76.940  1.00  0.00            
ATOM    666  OD1 HYP    24      57.940  68.610  76.130  1.00  0.00            
ATOM    667  HD1 HYP    24      58.150  69.130  75.350  1.00  0.00            
ATOM    668  CB  HYP    24      56.220  68.000  77.870  1.00  0.00            
ATOM    669  HB1 HYP    24      55.500  68.530  78.480  1.00  0.00            
ATOM    670  HB2 HYP    24      57.080  67.620  78.420  1.00  0.00            
ATOM    671  CA  HYP    24      55.610  66.770  77.160  1.00  0.00            
ATOM    672  HA  HYP    24      56.300  65.930  77.190  1.00  0.00            
ATOM    673  C   HYP    24      54.240  66.330  77.880  1.00  0.00            
ATOM    674  O   HYP    24      53.130  66.640  77.500  1.00  0.00            
ATOM    675  N   GLY    25      54.460  65.570  78.940  1.00  0.00            
ATOM    676  H   GLY    25      55.440  65.350  79.060  1.00  0.00            
ATOM    677  CA  GLY    25      53.370  65.040  79.810  1.00  0.00            
ATOM    678  HA1 GLY    25      53.840  64.320  80.470  1.00  0.00            
ATOM    679  HA2 GLY    25      52.620  64.540  79.200  1.00  0.00            
ATOM    680  C   GLY    25      52.630  66.140  80.610  1.00  0.00            
ATOM    681  O   GLY    25      53.030  67.330  80.550  1.00  0.00            
ATOM    682  N   PRO    26      51.620  65.710  81.430  1.00  0.00            
ATOM    683  CD  PRO    26      51.030  64.340  81.400  1.00  0.00            
ATOM    684  HD1 PRO    26      51.760  63.550  81.570  1.00  0.00            
ATOM    685  HD2 PRO    26      50.440  64.250  80.490  1.00  0.00            
ATOM    686  CG  PRO    26      50.090  64.410  82.610  1.00  0.00            
ATOM    687  HG1 PRO    26      50.630  64.150  83.510  1.00  0.00            
ATOM    688  HG2 PRO    26      49.190  63.790  82.530  1.00  0.00            
ATOM    689  CB  PRO    26      49.590  65.840  82.640  1.00  0.00            
ATOM    690  HB1 PRO    26      49.050  66.000  83.570  1.00  0.00            
ATOM    691  HB2 PRO    26      48.850  66.030  81.860  1.00  0.00            
ATOM    692  CA  PRO    26      50.850  66.540  82.350  1.00  0.00            
ATOM    693  HA  PRO    26      50.680  67.490  81.840  1.00  0.00            
ATOM    694  C   PRO    26      51.630  66.880  83.660  1.00  0.00            
ATOM    695  O   PRO    26      52.620  66.250  84.010  1.00  0.00            
ATOM    696  N   HYP    27      51.110  67.830  84.460  1.00  0.00            
ATOM    697  CD2 HYP    27      50.240  68.860  84.070  1.00  0.00            
ATOM    698 1HD2 HYP    27      49.210  68.620  84.330  1.00  0.00            
ATOM    699 2HD2 HYP    27      50.290  69.070  83.010  1.00  0.00            
ATOM    700  CG  HYP    27      50.570  70.090  84.940  1.00  0.00            
ATOM    701  HG  HYP    27      49.630  70.620  85.100  1.00  0.00            
ATOM    702  OD1 HYP    27      51.570  70.830  84.270  1.00  0.00            
ATOM    703  HD1 HYP    27      51.880  71.520  84.870  1.00  0.00            
ATOM    704  CB  HYP    27      51.100  69.510  86.220  1.00  0.00            
ATOM    705  HB1 HYP    27      50.270  69.350  86.920  1.00  0.00            
ATOM    706  HB2 HYP    27      51.830  70.200  86.630  1.00  0.00            
ATOM    707  CA  HYP    27      51.740  68.170  85.740  1.00  0.00            
ATOM    708  HA  HYP    27      52.810  68.300  85.590  1.00  0.00            
ATOM    709  C   HYP    27      51.510  67.090  86.740  1.00  0.00            
ATOM    710  O   HYP    27      50.410  66.600  86.790  1.00  0.00            
ATOM    711  N   GLY    28      52.480  66.740  87.500  1.00  0.00            
ATOM    712  H   GLY    28      53.380  67.070  87.170  1.00  0.00            
ATOM    713  CA  GLY    28      52.470  65.630  88.410  1.00  0.00            
ATOM    714  HA1 GLY    28      53.440  65.410  88.860  1.00  0.00            
ATOM    715  HA2 GLY    28      52.240  64.750  87.810  1.00  0.00            
ATOM    716  C   GLY    28      51.520  65.830  89.590  1.00  0.00            
ATOM    717  O   GLY    28      50.860  66.860  89.690  1.00  0.00            
ATOM    718  N   PRO    29      51.470  64.830  90.480  1.00  0.00            
ATOM    719  CD  PRO    29      52.130  63.480  90.330  1.00  0.00            
ATOM    720  HD1 PRO    29      53.080  63.440  90.850  1.00  0.00            
ATOM    721  HD2 PRO    29      52.320  63.180  89.300  1.00  0.00            
ATOM    722  CG  PRO    29      51.140  62.480  90.990  1.00  0.00            
ATOM    723  HG1 PRO    29      51.600  61.520  91.230  1.00  0.00            
ATOM    724  HG2 PRO    29      50.330  62.270  90.290  1.00  0.00            
ATOM    725  CB  PRO    29      50.630  63.280  92.180  1.00  0.00            
ATOM    726  HB1 PRO    29      51.380  63.130  92.950  1.00  0.00            
ATOM    727  HB2 PRO    29      49.650  62.880  92.460  1.00  0.00            
ATOM    728  CA  PRO    29      50.520  64.700  91.590  1.00  0.00            
ATOM    729  HA  PRO    29      49.520  64.940  91.220  1.00  0.00            
ATOM    730  C   PRO    29      50.760  65.690  92.700  1.00  0.00            
ATOM    731  O   PRO    29      51.800  66.320  92.760  1.00  0.00            
ATOM    732  N   HYP    30      49.830  65.940  93.660  1.00  0.00            
ATOM    733  CD2 HYP    30      48.690  65.110  93.930  1.00  0.00            
ATOM    734 1HD2 HYP    30      49.080  64.280  94.530  1.00  0.00            
ATOM    735 2HD2 HYP    30      48.250  64.750  93.000  1.00  0.00            
ATOM    736  CG  HYP    30      47.750  65.960  94.720  1.00  0.00            
ATOM    737  HG  HYP    30      46.990  65.320  95.180  1.00  0.00            
ATOM    738  OD1 HYP    30      47.240  66.940  93.930  1.00  0.00            
ATOM    739  HD1 HYP    30      46.540  67.440  94.360  1.00  0.00            
ATOM    740  CB  HYP    30      48.790  66.470  95.740  1.00  0.00            
ATOM    741  HB1 HYP    30      49.070  65.610  96.350  1.00  0.00            
ATOM    742  HB2 HYP    30      48.500  67.280  96.410  1.00  0.00            
ATOM    743  CA  HYP    30      50.040  66.750  94.910  1.00  0.00            
ATOM    744  HA  HYP    30      50.080  67.800  94.610  1.00  0.00            
ATOM    745  C   HYP    30      51.250  66.480  95.710  1.00  0.00            
ATOM    746  O   HYP    30      51.590  65.310  95.970  1.00  0.00            
ATOM    747  N   GLY    31      51.930  67.570  96.070  1.00  0.00            
ATOM    748  H   GLY    31      51.520  68.430  95.730  1.00  0.00            
ATOM    749  CA  GLY    31      53.180  67.580  96.960  1.00  0.00            
ATOM    750  HA1 GLY    31      53.480  68.620  96.960  1.00  0.00            
ATOM    751  HA2 GLY    31      53.970  66.940  96.560  1.00  0.00            
ATOM    752  C   GLY    31      52.780  67.180  98.390  1.00  0.00            
ATOM    753  O   GLY    31      51.680  66.670  98.600  1.00  0.00            
ATOM    754  N   NH2    32      53.630  67.240  99.360  1.00  0.00            
ATOM    755  H1  NH2    32      54.590  67.470  99.150  1.00  0.00            
ATOM    756  H2  NH2    32      53.400  66.820 100.250  1.00  0.00            
ATOM    757  CH3 ACE     1      58.570  43.270  16.790  1.00  0.00            
ATOM    758 1HH3 ACE     1      57.720  43.940  16.660  1.00  0.00            
ATOM    759 2HH3 ACE     1      59.080  43.200  15.830  1.00  0.00            
ATOM    760 3HH3 ACE     1      58.290  42.270  17.130  1.00  0.00            
ATOM    761  C   ACE     1      59.380  43.990  17.850  1.00  0.00            
ATOM    762  O   ACE     1      59.540  43.420  18.960  1.00  0.00            
ATOM    763  N   PRO     2      60.090  45.130  17.560  1.00  0.00            
ATOM    764  CD  PRO     2      60.320  45.730  16.250  1.00  0.00            
ATOM    765  HD1 PRO     2      59.510  46.390  15.950  1.00  0.00            
ATOM    766  HD2 PRO     2      60.370  45.040  15.410  1.00  0.00            
ATOM    767  CG  PRO     2      61.630  46.570  16.320  1.00  0.00            
ATOM    768  HG1 PRO     2      61.620  47.290  15.500  1.00  0.00            
ATOM    769  HG2 PRO     2      62.470  45.870  16.230  1.00  0.00            
ATOM    770  CB  PRO     2      61.430  47.070  17.790  1.00  0.00            
ATOM    771  HB1 PRO     2      60.620  47.800  17.800  1.00  0.00            
ATOM    772  HB2 PRO     2      62.300  47.580  18.210  1.00  0.00            
ATOM    773  CA  PRO     2      60.880  45.870  18.530  1.00  0.00            
ATOM    774  HA  PRO     2      61.660  45.160  18.780  1.00  0.00            
ATOM    775  C   PRO     2      60.130  46.230  19.760  1.00  0.00            
ATOM    776  O   PRO     2      58.980  46.630  19.680  1.00  0.00            
ATOM    777  N   HYP     3      60.680  46.090  20.980  1.00  0.00            
ATOM    778  CD2 HYP     3      62.050  45.760  21.200  1.00  0.00            
ATOM    779 1HD2 HYP     3      62.640  46.180  20.390  1.00  0.00            
ATOM    780 2HD2 HYP     3      62.110  44.680  21.360  1.00  0.00            
ATOM    781  CG  HYP     3      62.320  46.390  22.490  1.00  0.00            
ATOM    782  HG  HYP     3      62.600  47.440  22.380  1.00  0.00            
ATOM    783  OD1 HYP     3      63.250  45.590  23.110  1.00  0.00            
ATOM    784  HD1 HYP     3      63.640  46.060  23.860  1.00  0.00            
ATOM    785  CB  HYP     3      61.030  46.210  23.300  1.00  0.00            
ATOM    786  HB1 HYP     3      61.030  46.870  24.170  1.00  0.00            
ATOM    787  HB2 HYP     3      60.950  45.160  23.590  1.00  0.00            
ATOM    788  CA  HYP     3      60.130  46.660  22.170  1.00  0.00            
ATOM    789  HA  HYP     3      59.110  46.290  22.280  1.00  0.00            
ATOM    790  C   HYP     3      60.020  48.190  22.110  1.00  0.00            
ATOM    791  O   HYP     3      60.820  48.930  21.550  1.00  0.00            
ATOM    792  N   GLY     4      59.000  48.670  22.750  1.00  0.00            
ATOM    793  H   GLY     4      58.460  48.020  23.300  1.00  0.00            
ATOM    794  CA  GLY     4      58.800  50.090  22.910  1.00  0.00            
ATOM    795  HA1 GLY     4      57.780  50.280  23.260  1.00  0.00            
ATOM    796  HA2 GLY     4      58.760  50.480  21.890  1.00  0.00            
ATOM    797  C   GLY     4      59.700  50.970  23.740  1.00  0.00            
ATOM    798  O   GLY     4      60.820  50.490  24.020  1.00  0.00            
ATOM    799  N   PRO     5      59.290  52.210  24.060  1.00  0.00            
ATOM    800  CD  PRO     5      58.390  53.020  23.190  1.00  0.00            
ATOM    801  HD1 PRO     5      57.410  53.060  23.650  1.00  0.00            
ATOM    802  HD2 PRO     5      58.320  52.680  22.160  1.00  0.00            
ATOM    803  CG  PRO     5      58.940  54.460  23.230  1.00  0.00            
ATOM    804  HG1 PRO     5      58.160  55.220  23.190  1.00  0.00            
ATOM    805  HG2 PRO     5      59.580  54.680  22.370  1.00  0.00            
ATOM    806  CB  PRO     5      59.600  54.470  24.580  1.00  0.00            
ATOM    807  HB1 PRO     5      58.850  54.710  25.340  1.00  0.00            
ATOM    808  HB2 PRO     5      60.300  55.300  24.640  1.00  0.00            
ATOM    809  CA  PRO     5      60.160  53.090  24.810  1.00  0.00            
ATOM    810  HA  PRO     5      61.170  52.930  24.430  1.00  0.00            
ATOM    811  C   PRO     5      60.210  52.840  26.360  1.00  0.00            
ATOM    812  O   PRO     5      59.170  52.380  26.890  1.00  0.00            
ATOM    813  N   HYP     6      61.240  53.320  27.120  1.00  0.00            
ATOM    814  CD2 HYP     6      62.340  54.170  26.610  1.00  0.00            
ATOM    815 1HD2 HYP     6      62.130  55.230  26.540  1.00  0.00            
ATOM    816 2HD2 HYP     6      62.690  53.770  25.660  1.00  0.00            
ATOM    817  CG  HYP     6      63.380  53.960  27.700  1.00  0.00            
ATOM    818  HG  HYP     6      64.100  54.780  27.730  1.00  0.00            
ATOM    819  OD1 HYP     6      64.100  52.730  27.470  1.00  0.00            
ATOM    820  HD1 HYP     6      64.970  52.750  27.880  1.00  0.00            
ATOM    821  CB  HYP     6      62.590  53.780  29.000  1.00  0.00            
ATOM    822  HB1 HYP     6      62.350  54.780  29.350  1.00  0.00            
ATOM    823  HB2 HYP     6      63.200  53.210  29.700  1.00  0.00            
ATOM    824  CA  HYP     6      61.380  53.100  28.570  1.00  0.00            
ATOM    825  HA  HYP     6      61.560  52.030  28.720  1.00  0.00            
ATOM    826  C   HYP     6      60.140  53.670  29.300  1.00  0.00            
ATOM    827  O   HYP     6      59.630  54.680  28.920  1.00  0.00            
ATOM    828  N   GLY     7      59.670  52.910  30.300  1.00  0.00            
ATOM    829  H   GLY     7      60.050  51.980  30.420  1.00  0.00            
ATOM    830  CA  GLY     7      58.530  53.190  31.130  1.00  0.00            
ATOM    831  HA1 GLY     7      58.330  52.320  31.760  1.00  0.00            
ATOM    832  HA2 GLY     7      57.590  53.380  30.610  1.00  0.00            
ATOM    833  C   GLY     7      58.740  54.350  32.120  1.00  0.00            
ATOM    834  O   GLY     7      59.920  54.630  32.430  1.00  0.00            
ATOM    835  N   PRO     8      57.660  54.980  32.680  1.00  0.00            
ATOM    836  CD  PRO     8      56.270  54.610  32.380  1.00  0.00            
ATOM    837  HD1 PRO     8      56.130  53.560  32.620  1.00  0.00            
ATOM    838  HD2 PRO     8      55.930  54.930  31.390  1.00  0.00            
ATOM    839  CG  PRO     8      55.460  55.320  33.420  1.00  0.00            
ATOM    840  HG1 PRO     8      55.140  54.680  34.250  1.00  0.00            
ATOM    841  HG2 PRO     8      54.480  55.480  32.970  1.00  0.00            
ATOM    842  CB  PRO     8      56.320  56.520  33.810  1.00  0.00            
ATOM    843  HB1 PRO     8      56.060  56.840  34.820  1.00  0.00            
ATOM    844  HB2 PRO     8      56.090  57.280  33.070  1.00  0.00            
ATOM    845  CA  PRO     8      57.740  56.010  33.680  1.00  0.00            
ATOM    846  HA  PRO     8      58.400  56.800  33.320  1.00  0.00            
ATOM    847  C   PRO     8      58.370  55.530  35.010  1.00  0.00            
ATOM    848  O   PRO     8      58.000  54.460  35.430  1.00  0.00            
ATOM    849  N   HYP     9      59.180  56.310  35.720  1.00  0.00            
ATOM    850  CD2 HYP     9      59.650  57.650  35.350  1.00  0.00            
ATOM    851 1HD2 HYP     9      58.890  58.410  35.510  1.00  0.00            
ATOM    852 2HD2 HYP     9      60.050  57.650  34.340  1.00  0.00            
ATOM    853  CG  HYP     9      60.810  57.920  36.220  1.00  0.00            
ATOM    854  HG  HYP     9      60.790  59.000  36.350  1.00  0.00            
ATOM    855  OD1 HYP     9      62.140  57.500  35.770  1.00  0.00            
ATOM    856  HD1 HYP     9      62.210  57.890  34.890  1.00  0.00            
ATOM    857  CB  HYP     9      60.330  57.190  37.500  1.00  0.00            
ATOM    858  HB1 HYP     9      59.700  57.800  38.150  1.00  0.00            
ATOM    859  HB2 HYP     9      61.180  56.870  38.100  1.00  0.00            
ATOM    860  CA  HYP     9      59.500  56.000  37.060  1.00  0.00            
ATOM    861  HA  HYP     9      60.110  55.090  37.090  1.00  0.00            
ATOM    862  C   HYP     9      58.380  55.780  37.960  1.00  0.00            
ATOM    863  O   HYP     9      57.300  56.230  37.640  1.00  0.00            
ATOM    864  N   GLY    10      58.630  55.170  39.150  1.00  0.00            
ATOM    865  H   GLY    10      59.570  54.860  39.340  1.00  0.00            
ATOM    866  CA  GLY    10      57.530  54.900  40.060  1.00  0.00            
ATOM    867  HA1 GLY    10      57.990  54.310  40.850  1.00  0.00            
ATOM    868  HA2 GLY    10      56.760  54.340  39.550  1.00  0.00            
ATOM    869  C   GLY    10      57.030  56.120  40.930  1.00  0.00            
ATOM    870  O   GLY    10      57.520  57.270  40.930  1.00  0.00            
ATOM    871  N   ILE    11      55.890  55.910  41.580  1.00  0.00            
ATOM    872  H   ILE    11      55.470  54.990  41.600  1.00  0.00            
ATOM    873  CA  ILE    11      55.170  56.880  42.400  1.00  0.00            
ATOM    874  HA  ILE    11      55.300  57.830  41.890  1.00  0.00            
ATOM    875  CB  ILE    11      53.640  56.510  42.510  1.00  0.00            
ATOM    876  HB  ILE    11      53.550  55.500  42.920  1.00  0.00            
ATOM    877  CG2 ILE    11      52.850  57.400  43.470  1.00  0.00            
ATOM    878 1HG2 ILE    11      51.780  57.190  43.470  1.00  0.00            
ATOM    879 2HG2 ILE    11      53.260  57.300  44.470  1.00  0.00            
ATOM    880 3HG2 ILE    11      53.010  58.430  43.170  1.00  0.00            
ATOM    881  CG1 ILE    11      53.040  56.540  41.060  1.00  0.00            
ATOM    882 1HG1 ILE    11      53.770  56.290  40.290  1.00  0.00            
ATOM    883 2HG1 ILE    11      52.890  57.590  40.840  1.00  0.00            
ATOM    884  CD  ILE    11      51.820  55.620  40.850  1.00  0.00            
ATOM    885  HD1 ILE    11      51.030  56.150  41.390  1.00  0.00            
ATOM    886  HD2 ILE    11      51.690  55.450  39.780  1.00  0.00            
ATOM    887  HD3 ILE    11      52.090  54.690  41.330  1.00  0.00            
ATOM    888  C   ILE    11      55.920  57.050  43.730  1.00  0.00            
ATOM    889  O   ILE    11      56.490  56.120  44.190  1.00  0.00            
ATOM    890  N   THR    12      55.840  58.220  44.360  1.00  0.00            
ATOM    891  H   THR    12      55.200  58.940  44.050  1.00  0.00            
ATOM    892  CA  THR    12      56.560  58.560  45.640  1.00  0.00            
ATOM    893  HA  THR    12      57.620  58.350  45.530  1.00  0.00            
ATOM    894  CB  THR    12      56.250  59.970  46.130  1.00  0.00            
ATOM    895  HB  THR    12      55.260  60.080  46.570  1.00  0.00            
ATOM    896  CG2 THR    12      57.230  60.570  47.180  1.00  0.00            
ATOM    897 1HG2 THR    12      57.020  61.620  47.370  1.00  0.00            
ATOM    898 2HG2 THR    12      56.990  60.080  48.130  1.00  0.00            
ATOM    899 3HG2 THR    12      58.270  60.430  46.880  1.00  0.00            
ATOM    900  OG1 THR    12      56.200  60.770  45.040  1.00  0.00            
ATOM    901  HG1 THR    12      55.670  61.530  45.300  1.00  0.00            
ATOM    902  C   THR    12      56.140  57.540  46.740  1.00  0.00            
ATOM    903  O   THR    12      55.040  57.070  46.780  1.00  0.00            
ATOM    904  N   GLY    13      57.060  57.280  47.670  1.00  0.00            
ATOM    905  H   GLY    13      57.980  57.700  47.590  1.00  0.00            
ATOM    906  CA  GLY    13      56.760  56.560  48.910  1.00  0.00            
ATOM    907  HA1 GLY    13      57.700  56.320  49.400  1.00  0.00            
ATOM    908  HA2 GLY    13      56.350  55.570  48.700  1.00  0.00            
ATOM    909  C   GLY    13      55.940  57.260  50.030  1.00  0.00            
ATOM    910  O   GLY    13      55.770  58.490  50.080  1.00  0.00            
ATOM    911  N   ALA    14      55.380  56.480  50.970  1.00  0.00            
ATOM    912  H   ALA    14      55.510  55.480  50.860  1.00  0.00            
ATOM    913  CA  ALA    14      54.530  56.860  52.130  1.00  0.00            
ATOM    914  HA  ALA    14      53.720  57.440  51.700  1.00  0.00            
ATOM    915  CB  ALA    14      53.890  55.600  52.670  1.00  0.00            
ATOM    916  HB1 ALA    14      53.250  55.880  53.510  1.00  0.00            
ATOM    917  HB2 ALA    14      53.130  55.230  51.980  1.00  0.00            
ATOM    918  HB3 ALA    14      54.570  54.780  52.910  1.00  0.00            
ATOM    919  C   ALA    14      55.270  57.760  53.090  1.00  0.00            
ATOM    920  O   ALA    14      56.490  57.780  53.200  1.00  0.00            
ATOM    921  N   ARG    15      54.500  58.420  53.940  1.00  0.00            
ATOM    922  H   ARG    15      53.500  58.310  53.820  1.00  0.00            
ATOM    923  CA  ARG    15      55.050  59.300  55.010  1.00  0.00            
ATOM    924  HA  ARG    15      55.820  59.950  54.610  1.00  0.00            
ATOM    925  CB  ARG    15      53.990  60.290  55.560  1.00  0.00            
ATOM    926  HB1 ARG    15      53.100  59.750  55.870  1.00  0.00            
ATOM    927  HB2 ARG    15      53.610  60.950  54.780  1.00  0.00            
ATOM    928  CG  ARG    15      54.520  61.150  56.630  1.00  0.00            
ATOM    929  HG1 ARG    15      55.520  61.480  56.350  1.00  0.00            
ATOM    930  HG2 ARG    15      54.710  60.530  57.500  1.00  0.00            
ATOM    931  CD  ARG    15      53.510  62.190  57.030  1.00  0.00            
ATOM    932  HD1 ARG    15      52.600  61.710  57.390  1.00  0.00            
ATOM    933  HD2 ARG    15      53.320  62.830  56.170  1.00  0.00            
ATOM    934  NE  ARG    15      54.070  63.060  58.120  1.00  0.00            
ATOM    935  HE  ARG    15      55.070  63.240  58.130  1.00  0.00            
ATOM    936  CZ  ARG    15      53.300  63.840  58.970  1.00  0.00            
ATOM    937  NH1 ARG    15      53.860  64.820  59.540  1.00  0.00            
ATOM    938 1HH1 ARG    15      54.840  64.980  59.370  1.00  0.00            
ATOM    939 2HH1 ARG    15      53.400  65.300  60.310  1.00  0.00            
ATOM    940  NH2 ARG    15      52.020  63.620  59.150  1.00  0.00            
ATOM    941 1HH2 ARG    15      51.570  62.870  58.640  1.00  0.00            
ATOM    942 2HH2 ARG    15      51.480  64.330  59.620  1.00  0.00            
ATOM    943  C   ARG    15      55.730  58.350  56.090  1.00  0.00            
ATOM    944  O   ARG    15      55.290  57.280  56.320  1.00  0.00            
ATOM    945  N   GLY    16      56.810  58.870  56.690  1.00  0.00            
ATOM    946  H   GLY    16      57.090  59.820  56.480  1.00  0.00            
ATOM    947  CA  GLY    16      57.530  58.180  57.730  1.00  0.00            
ATOM    948  HA1 GLY    16      58.400  58.820  57.850  1.00  0.00            
ATOM    949  HA2 GLY    16      57.920  57.220  57.390  1.00  0.00            
ATOM    950  C   GLY    16      56.860  57.980  59.080  1.00  0.00            
ATOM    951  O   GLY    16      55.760  58.420  59.250  1.00  0.00            
ATOM    952  N   LEU    17      57.380  57.100  59.950  1.00  0.00            
ATOM    953  H   LEU    17      58.330  56.800  59.800  1.00  0.00            
ATOM    954  CA  LEU    17      56.580  56.740  61.100  1.00  0.00            
ATOM    955  HA  LEU    17      55.520  56.680  60.870  1.00  0.00            
ATOM    956  CB  LEU    17      57.060  55.350  61.620  1.00  0.00            
ATOM    957  HB1 LEU    17      56.340  55.070  62.390  1.00  0.00            
ATOM    958  HB2 LEU    17      58.050  55.460  62.050  1.00  0.00            
ATOM    959  CG  LEU    17      56.900  54.340  60.450  1.00  0.00            
ATOM    960  HG  LEU    17      57.570  54.560  59.630  1.00  0.00            
ATOM    961  CD1 LEU    17      57.350  53.040  61.100  1.00  0.00            
ATOM    962 1HD1 LEU    17      56.750  52.820  61.980  1.00  0.00            
ATOM    963 2HD1 LEU    17      57.550  52.170  60.480  1.00  0.00            
ATOM    964 3HD1 LEU    17      58.330  53.290  61.510  1.00  0.00            
ATOM    965  CD2 LEU    17      55.540  53.960  59.770  1.00  0.00            
ATOM    966 1HD2 LEU    17      54.670  54.040  60.420  1.00  0.00            
ATOM    967 2HD2 LEU    17      55.380  54.660  58.950  1.00  0.00            
ATOM    968 3HD2 LEU    17      55.550  52.920  59.440  1.00  0.00            
ATOM    969  C   LEU    17      56.650  57.800  62.250  1.00  0.00            
ATOM    970  O   LEU    17      57.580  58.620  62.330  1.00  0.00            
ATOM    971  N   ALA    18      55.590  57.960  63.080  1.00  0.00            
ATOM    972  H   ALA    18      54.760  57.410  62.900  1.00  0.00            
ATOM    973  CA  ALA    18      55.520  58.760  64.250  1.00  0.00            
ATOM    974  HA  ALA    18      55.610  59.790  63.910  1.00  0.00            
ATOM    975  CB  ALA    18      54.160  58.570  65.000  1.00  0.00            
ATOM    976  HB1 ALA    18      53.810  57.550  65.080  1.00  0.00            
ATOM    977  HB2 ALA    18      54.280  58.690  66.080  1.00  0.00            
ATOM    978  HB3 ALA    18      53.400  59.220  64.570  1.00  0.00            
ATOM    979  C   ALA    18      56.690  58.560  65.160  1.00  0.00            
ATOM    980  O   ALA    18      57.150  57.470  65.310  1.00  0.00            
ATOM    981  N   GLY    19      57.130  59.680  65.800  1.00  0.00            
ATOM    982  H   GLY    19      56.560  60.490  65.600  1.00  0.00            
ATOM    983  CA  GLY    19      58.330  59.740  66.670  1.00  0.00            
ATOM    984  HA1 GLY    19      58.510  60.800  66.860  1.00  0.00            
ATOM    985  HA2 GLY    19      59.120  59.270  66.080  1.00  0.00            
ATOM    986  C   GLY    19      58.290  59.000  67.970  1.00  0.00            
ATOM    987  O   GLY    19      57.210  58.460  68.350  1.00  0.00            
ATOM    988  N   PRO    20      59.400  58.950  68.770  1.00  0.00            
ATOM    989  CD  PRO    20      60.680  59.390  68.300  1.00  0.00            
ATOM    990  HD1 PRO    20      60.640  60.480  68.380  1.00  0.00            
ATOM    991  HD2 PRO    20      60.860  59.000  67.300  1.00  0.00            
ATOM    992  CG  PRO    20      61.640  58.920  69.390  1.00  0.00            
ATOM    993  HG1 PRO    20      62.500  59.590  69.420  1.00  0.00            
ATOM    994  HG2 PRO    20      61.830  57.860  69.220  1.00  0.00            
ATOM    995  CB  PRO    20      60.800  59.020  70.740  1.00  0.00            
ATOM    996  HB1 PRO    20      60.650  60.060  71.030  1.00  0.00            
ATOM    997  HB2 PRO    20      61.160  58.320  71.490  1.00  0.00            
ATOM    998  CA  PRO    20      59.450  58.570  70.230  1.00  0.00            
ATOM    999  HA  PRO    20      59.310  57.490  70.260  1.00  0.00            
ATOM   1000  C   PRO    20      58.380  59.390  71.030  1.00  0.00            
ATOM   1001  O   PRO    20      57.930  60.470  70.580  1.00  0.00            
ATOM   1002  N   HYP    21      58.010  58.910  72.230  1.00  0.00            
ATOM   1003  CD2 HYP    21      58.310  57.610  72.830  1.00  0.00            
ATOM   1004 1HD2 HYP    21      59.280  57.670  73.310  1.00  0.00            
ATOM   1005 2HD2 HYP    21      58.160  56.790  72.130  1.00  0.00            
ATOM   1006  CG  HYP    21      57.290  57.350  73.930  1.00  0.00            
ATOM   1007  HG  HYP    21      57.620  56.680  74.720  1.00  0.00            
ATOM   1008  OD1 HYP    21      56.050  56.820  73.460  1.00  0.00            
ATOM   1009  HD1 HYP    21      56.220  56.130  72.810  1.00  0.00            
ATOM   1010  CB  HYP    21      57.000  58.750  74.410  1.00  0.00            
ATOM   1011  HB1 HYP    21      57.710  59.080  75.170  1.00  0.00            
ATOM   1012  HB2 HYP    21      55.970  58.910  74.740  1.00  0.00            
ATOM   1013  CA  HYP    21      57.160  59.670  73.160  1.00  0.00            
ATOM   1014  HA  HYP    21      56.180  59.800  72.700  1.00  0.00            
ATOM   1015  C   HYP    21      57.760  61.020  73.520  1.00  0.00            
ATOM   1016  O   HYP    21      58.940  61.370  73.240  1.00  0.00            
ATOM   1017  N   GLY    22      57.090  61.830  74.300  1.00  0.00            
ATOM   1018  H   GLY    22      56.180  61.490  74.590  1.00  0.00            
ATOM   1019  CA  GLY    22      57.560  63.100  74.760  1.00  0.00            
ATOM   1020  HA1 GLY    22      56.700  63.710  75.020  1.00  0.00            
ATOM   1021  HA2 GLY    22      58.190  63.610  74.020  1.00  0.00            
ATOM   1022  C   GLY    22      58.260  62.930  76.110  1.00  0.00            
ATOM   1023  O   GLY    22      58.250  61.830  76.650  1.00  0.00            
ATOM   1024  N   PRO    23      58.910  63.950  76.620  1.00  0.00            
ATOM   1025  CD  PRO    23      59.050  65.290  76.030  1.00  0.00            
ATOM   1026  HD1 PRO    23      58.070  65.780  75.960  1.00  0.00            
ATOM   1027  HD2 PRO    23      59.600  65.280  75.090  1.00  0.00            
ATOM   1028  CG  PRO    23      59.910  66.030  77.030  1.00  0.00            
ATOM   1029  HG1 PRO    23      59.330  66.560  77.780  1.00  0.00            
ATOM   1030  HG2 PRO    23      60.530  66.840  76.650  1.00  0.00            
ATOM   1031  CB  PRO    23      60.730  64.930  77.790  1.00  0.00            
ATOM   1032  HB1 PRO    23      61.070  65.350  78.740  1.00  0.00            
ATOM   1033  HB2 PRO    23      61.550  64.590  77.160  1.00  0.00            
ATOM   1034  CA  PRO    23      59.660  63.820  77.850  1.00  0.00            
ATOM   1035  HA  PRO    23      60.250  62.900  77.850  1.00  0.00            
ATOM   1036  C   PRO    23      58.680  63.960  79.090  1.00  0.00            
ATOM   1037  O   PRO    23      57.550  64.440  78.990  1.00  0.00            
ATOM   1038  N   HYP    24      59.060  63.540  80.300  1.00  0.00            
ATOM   1039  CD2 HYP    24      60.270  62.860  80.600  1.00  0.00            
ATOM   1040 1HD2 HYP    24      61.070  63.580  80.770  1.00  0.00            
ATOM   1041 2HD2 HYP    24      60.560  62.140  79.840  1.00  0.00            
ATOM   1042  CG  HYP    24      60.010  62.100  81.890  1.00  0.00            
ATOM   1043  HG  HYP    24      60.850  62.080  82.590  1.00  0.00            
ATOM   1044  OD1 HYP    24      59.450  60.770  81.650  1.00  0.00            
ATOM   1045  HD1 HYP    24      59.460  60.240  82.450  1.00  0.00            
ATOM   1046  CB  HYP    24      58.970  63.000  82.560  1.00  0.00            
ATOM   1047  HB1 HYP    24      59.460  63.860  83.020  1.00  0.00            
ATOM   1048  HB2 HYP    24      58.320  62.480  83.260  1.00  0.00            
ATOM   1049  CA  HYP    24      58.170  63.710  81.430  1.00  0.00            
ATOM   1050  HA  HYP    24      57.300  63.110  81.160  1.00  0.00            
ATOM   1051  C   HYP    24      57.680  65.130  81.830  1.00  0.00            
ATOM   1052  O   HYP    24      58.350  66.180  81.690  1.00  0.00            
ATOM   1053  N   GLY    25      56.400  65.250  82.280  1.00  0.00            
ATOM   1054  H   GLY    25      55.840  64.410  82.370  1.00  0.00            
ATOM   1055  CA  GLY    25      55.720  66.540  82.410  1.00  0.00            
ATOM   1056  HA1 GLY    25      54.680  66.310  82.630  1.00  0.00            
ATOM   1057  HA2 GLY    25      55.790  67.090  81.470  1.00  0.00            
ATOM   1058  C   GLY    25      56.200  67.480  83.560  1.00  0.00            
ATOM   1059  O   GLY    25      57.180  67.110  84.260  1.00  0.00            
ATOM   1060  N   PRO    26      55.640  68.710  83.790  1.00  0.00            
ATOM   1061  CD  PRO    26      54.740  69.360  82.960  1.00  0.00            
ATOM   1062  HD1 PRO    26      53.740  68.930  83.020  1.00  0.00            
ATOM   1063  HD2 PRO    26      55.030  69.410  81.910  1.00  0.00            
ATOM   1064  CG  PRO    26      54.730  70.910  83.380  1.00  0.00            
ATOM   1065  HG1 PRO    26      53.830  71.470  83.120  1.00  0.00            
ATOM   1066  HG2 PRO    26      55.600  71.450  83.010  1.00  0.00            
ATOM   1067  CB  PRO    26      54.840  70.770  84.850  1.00  0.00            
ATOM   1068  HB1 PRO    26      53.860  70.540  85.270  1.00  0.00            
ATOM   1069  HB2 PRO    26      55.300  71.660  85.270  1.00  0.00            
ATOM   1070  CA  PRO    26      55.960  69.630  84.910  1.00  0.00            
ATOM   1071  HA  PRO    26      56.950  70.060  84.800  1.00  0.00            
ATOM   1072  C   PRO    26      55.820  69.070  86.390  1.00  0.00            
ATOM   1073  O   PRO    26      55.040  68.130  86.640  1.00  0.00            
ATOM   1074  N   HYP    27      56.510  69.660  87.370  1.00  0.00            
ATOM   1075  CD2 HYP    27      57.540  70.630  87.160  1.00  0.00            
ATOM   1076 1HD2 HYP    27      56.960  71.530  86.930  1.00  0.00            
ATOM   1077 2HD2 HYP    27      58.170  70.240  86.350  1.00  0.00            
ATOM   1078  CG  HYP    27      58.340  70.720  88.500  1.00  0.00            
ATOM   1079  HG  HYP    27      58.820  71.690  88.640  1.00  0.00            
ATOM   1080  OD1 HYP    27      59.340  69.720  88.560  1.00  0.00            
ATOM   1081  HD1 HYP    27      60.030  70.090  89.110  1.00  0.00            
ATOM   1082  CB  HYP    27      57.210  70.410  89.460  1.00  0.00            
ATOM   1083  HB1 HYP    27      56.640  71.340  89.560  1.00  0.00            
ATOM   1084  HB2 HYP    27      57.540  70.180  90.470  1.00  0.00            
ATOM   1085  CA  HYP    27      56.330  69.430  88.800  1.00  0.00            
ATOM   1086  HA  HYP    27      56.660  68.420  89.010  1.00  0.00            
ATOM   1087  C   HYP    27      54.890  69.580  89.270  1.00  0.00            
ATOM   1088  O   HYP    27      54.210  70.540  88.900  1.00  0.00            
ATOM   1089  N   GLY    28      54.390  68.700  90.150  1.00  0.00            
ATOM   1090  H   GLY    28      54.960  67.930  90.450  1.00  0.00            
ATOM   1091  CA  GLY    28      53.030  68.900  90.740  1.00  0.00            
ATOM   1092  HA1 GLY    28      52.850  68.000  91.330  1.00  0.00            
ATOM   1093  HA2 GLY    28      52.280  68.980  89.950  1.00  0.00            
ATOM   1094  C   GLY    28      52.810  70.180  91.650  1.00  0.00            
ATOM   1095  O   GLY    28      53.770  70.790  92.230  1.00  0.00            
ATOM   1096  N   PRO    29      51.530  70.380  91.970  1.00  0.00            
ATOM   1097  CD  PRO    29      50.280  69.640  91.630  1.00  0.00            
ATOM   1098  HD1 PRO    29      50.530  68.590  91.810  1.00  0.00            
ATOM   1099  HD2 PRO    29      49.860  69.860  90.660  1.00  0.00            
ATOM   1100  CG  PRO    29      49.260  70.170  92.640  1.00  0.00            
ATOM   1101  HG1 PRO    29      49.300  69.560  93.540  1.00  0.00            
ATOM   1102  HG2 PRO    29      48.230  70.240  92.280  1.00  0.00            
ATOM   1103  CB  PRO    29      49.680  71.560  92.910  1.00  0.00            
ATOM   1104  HB1 PRO    29      49.330  72.010  93.840  1.00  0.00            
ATOM   1105  HB2 PRO    29      49.470  72.240  92.090  1.00  0.00            
ATOM   1106  CA  PRO    29      51.190  71.480  92.940  1.00  0.00            
ATOM   1107  HA  PRO    29      51.600  72.390  92.510  1.00  0.00            
ATOM   1108  C   PRO    29      51.690  71.240  94.410  1.00  0.00            
ATOM   1109  O   PRO    29      51.700  70.060  94.860  1.00  0.00            
ATOM   1110  N   HYP    30      51.990  72.210  95.260  1.00  0.00            
ATOM   1111  CD2 HYP    30      51.920  73.610  95.070  1.00  0.00            
ATOM   1112 1HD2 HYP    30      51.020  73.990  95.560  1.00  0.00            
ATOM   1113 2HD2 HYP    30      51.910  73.950  94.040  1.00  0.00            
ATOM   1114  CG  HYP    30      53.210  74.030  95.800  1.00  0.00            
ATOM   1115  HG  HYP    30      53.200  75.100  96.020  1.00  0.00            
ATOM   1116  OD1 HYP    30      54.390  73.850  95.050  1.00  0.00            
ATOM   1117  HD1 HYP    30      55.170  73.880  95.610  1.00  0.00            
ATOM   1118  CB  HYP    30      53.200  73.140  97.060  1.00  0.00            
ATOM   1119  HB1 HYP    30      52.410  73.650  97.610  1.00  0.00            
ATOM   1120  HB2 HYP    30      54.110  73.000  97.650  1.00  0.00            
ATOM   1121  CA  HYP    30      52.620  71.880  96.500  1.00  0.00            
ATOM   1122  HA  HYP    30      53.420  71.160  96.350  1.00  0.00            
ATOM   1123  C   HYP    30      51.640  71.160  97.520  1.00  0.00            
ATOM   1124  O   HYP    30      50.390  71.320  97.460  1.00  0.00            
ATOM   1125  N   GLY    31      52.100  70.610  98.580  1.00  0.00            
ATOM   1126  H   GLY    31      53.100  70.560  98.690  1.00  0.00            
ATOM   1127  CA  GLY    31      51.410  70.090  99.760  1.00  0.00            
ATOM   1128  HA1 GLY    31      52.190  69.560 100.300  1.00  0.00            
ATOM   1129  HA2 GLY    31      50.650  69.390  99.430  1.00  0.00            
ATOM   1130  C   GLY    31      50.760  71.160 100.690  1.00  0.00            
ATOM   1131  O   GLY    31      51.330  72.190 100.940  1.00  0.00            
ATOM   1132  N   NH2    32      49.550  70.880 101.210  1.00  0.00            
ATOM   1133  H1  NH2    32      49.220  69.930 101.070  1.00  0.00            
ATOM   1134  H2  NH2    32      49.130  71.400 101.970  1.00  0.00            
TER
