# Supplementary material for: A solution structure analysis reveals a bent collagen triple helix in the complement activation recognition molecule mannan-binding lectin
Source: J Biol Chem. 2022 Dec 15;299(2):102799. doi: 10.1016/j.jbc.2022.102799 (PMC9898670; doi:10.1016/j.jbc.2022.102799)
Supplement: top10-t3785 [file mmc10.zip › 4-T3-785_4982.pdb]

ATOM      1  CH3 ACE     1      49.780  51.080   8.780  1.00  0.00            
ATOM      2 1HH3 ACE     1      50.520  50.320   8.550  1.00  0.00            
ATOM      3 2HH3 ACE     1      48.780  50.760   8.470  1.00  0.00            
ATOM      4 3HH3 ACE     1      50.130  51.960   8.240  1.00  0.00            
ATOM      5  C   ACE     1      49.710  51.280  10.330  1.00  0.00            
ATOM      6  O   ACE     1      49.890  52.410  10.730  1.00  0.00            
ATOM      7  N   PRO     2      49.420  50.250  11.140  1.00  0.00            
ATOM      8  CD  PRO     2      48.930  48.990  10.590  1.00  0.00            
ATOM      9  HD1 PRO     2      49.590  48.530   9.850  1.00  0.00            
ATOM     10  HD2 PRO     2      47.950  49.070  10.130  1.00  0.00            
ATOM     11  CG  PRO     2      48.820  48.140  11.810  1.00  0.00            
ATOM     12  HG1 PRO     2      49.850  47.780  11.850  1.00  0.00            
ATOM     13  HG2 PRO     2      48.110  47.310  11.720  1.00  0.00            
ATOM     14  CB  PRO     2      48.450  49.050  12.960  1.00  0.00            
ATOM     15  HB1 PRO     2      48.800  48.630  13.910  1.00  0.00            
ATOM     16  HB2 PRO     2      47.370  49.060  13.030  1.00  0.00            
ATOM     17  CA  PRO     2      49.120  50.390  12.550  1.00  0.00            
ATOM     18  HA  PRO     2      48.380  51.180  12.710  1.00  0.00            
ATOM     19  C   PRO     2      50.370  50.720  13.400  1.00  0.00            
ATOM     20  O   PRO     2      51.450  50.200  13.160  1.00  0.00            
ATOM     21  N   HYP     3      50.220  51.570  14.420  1.00  0.00            
ATOM     22  CD2 HYP     3      49.010  52.240  14.870  1.00  0.00            
ATOM     23 1HD2 HYP     3      48.430  51.670  15.590  1.00  0.00            
ATOM     24 2HD2 HYP     3      48.310  52.600  14.110  1.00  0.00            
ATOM     25  CG  HYP     3      49.620  53.520  15.550  1.00  0.00            
ATOM     26  HG  HYP     3      48.940  54.050  16.220  1.00  0.00            
ATOM     27  OD1 HYP     3      50.100  54.460  14.530  1.00  0.00            
ATOM     28  HD1 HYP     3      50.330  55.330  14.880  1.00  0.00            
ATOM     29  CB  HYP     3      50.850  53.060  16.290  1.00  0.00            
ATOM     30  HB1 HYP     3      50.570  52.570  17.220  1.00  0.00            
ATOM     31  HB2 HYP     3      51.570  53.870  16.440  1.00  0.00            
ATOM     32  CA  HYP     3      51.340  51.910  15.400  1.00  0.00            
ATOM     33  HA  HYP     3      52.240  52.280  14.910  1.00  0.00            
ATOM     34  C   HYP     3      51.790  50.680  16.180  1.00  0.00            
ATOM     35  O   HYP     3      50.920  49.860  16.530  1.00  0.00            
ATOM     36  N   GLY     4      53.060  50.590  16.710  1.00  0.00            
ATOM     37  H   GLY     4      53.740  51.260  16.380  1.00  0.00            
ATOM     38  CA  GLY     4      53.300  49.660  17.760  1.00  0.00            
ATOM     39  HA1 GLY     4      54.360  49.720  18.000  1.00  0.00            
ATOM     40  HA2 GLY     4      53.190  48.640  17.400  1.00  0.00            
ATOM     41  C   GLY     4      52.610  49.760  19.120  1.00  0.00            
ATOM     42  O   GLY     4      51.950  50.760  19.360  1.00  0.00            
ATOM     43  N   PRO     5      52.730  48.710  19.980  1.00  0.00            
ATOM     44  CD  PRO     5      53.650  47.590  19.700  1.00  0.00            
ATOM     45  HD1 PRO     5      54.610  47.950  19.340  1.00  0.00            
ATOM     46  HD2 PRO     5      53.250  46.880  18.970  1.00  0.00            
ATOM     47  CG  PRO     5      53.770  46.990  21.130  1.00  0.00            
ATOM     48  HG1 PRO     5      54.650  47.370  21.640  1.00  0.00            
ATOM     49  HG2 PRO     5      53.920  45.910  21.100  1.00  0.00            
ATOM     50  CB  PRO     5      52.590  47.350  21.930  1.00  0.00            
ATOM     51  HB1 PRO     5      52.820  47.360  23.000  1.00  0.00            
ATOM     52  HB2 PRO     5      51.740  46.690  21.780  1.00  0.00            
ATOM     53  CA  PRO     5      52.320  48.740  21.350  1.00  0.00            
ATOM     54  HA  PRO     5      51.280  49.050  21.270  1.00  0.00            
ATOM     55  C   PRO     5      52.960  49.820  22.270  1.00  0.00            
ATOM     56  O   PRO     5      54.080  50.210  21.980  1.00  0.00            
ATOM     57  N   HYP     6      52.320  50.170  23.400  1.00  0.00            
ATOM     58  CD2 HYP     6      50.930  49.780  23.810  1.00  0.00            
ATOM     59 1HD2 HYP     6      51.040  48.800  24.270  1.00  0.00            
ATOM     60 2HD2 HYP     6      50.150  49.720  23.050  1.00  0.00            
ATOM     61  CG  HYP     6      50.480  50.860  24.810  1.00  0.00            
ATOM     62  HG  HYP     6      49.710  50.460  25.450  1.00  0.00            
ATOM     63  OD1 HYP     6      50.140  52.070  24.090  1.00  0.00            
ATOM     64  HD1 HYP     6      50.030  52.810  24.700  1.00  0.00            
ATOM     65  CB  HYP     6      51.860  51.160  25.490  1.00  0.00            
ATOM     66  HB1 HYP     6      52.150  50.310  26.110  1.00  0.00            
ATOM     67  HB2 HYP     6      51.950  52.090  26.050  1.00  0.00            
ATOM     68  CA  HYP     6      52.940  51.040  24.400  1.00  0.00            
ATOM     69  HA  HYP     6      52.990  52.040  23.960  1.00  0.00            
ATOM     70  C   HYP     6      54.360  50.660  24.910  1.00  0.00            
ATOM     71  O   HYP     6      54.750  49.500  24.850  1.00  0.00            
ATOM     72  N   GLY     7      55.100  51.690  25.330  1.00  0.00            
ATOM     73  H   GLY     7      54.780  52.640  25.280  1.00  0.00            
ATOM     74  CA  GLY     7      56.480  51.510  25.820  1.00  0.00            
ATOM     75  HA1 GLY     7      56.840  52.530  25.910  1.00  0.00            
ATOM     76  HA2 GLY     7      57.120  51.120  25.020  1.00  0.00            
ATOM     77  C   GLY     7      56.670  50.720  27.090  1.00  0.00            
ATOM     78  O   GLY     7      55.630  50.430  27.700  1.00  0.00            
ATOM     79  N   PRO     8      57.870  50.640  27.670  1.00  0.00            
ATOM     80  CD  PRO     8      59.130  50.690  26.950  1.00  0.00            
ATOM     81  HD1 PRO     8      59.610  51.660  26.820  1.00  0.00            
ATOM     82  HD2 PRO     8      59.100  50.280  25.940  1.00  0.00            
ATOM     83  CG  PRO     8      60.130  49.820  27.780  1.00  0.00            
ATOM     84  HG1 PRO     8      61.140  50.230  27.760  1.00  0.00            
ATOM     85  HG2 PRO     8      60.040  48.750  27.600  1.00  0.00            
ATOM     86  CB  PRO     8      59.640  50.090  29.180  1.00  0.00            
ATOM     87  HB1 PRO     8      59.940  51.110  29.450  1.00  0.00            
ATOM     88  HB2 PRO     8      59.850  49.360  29.960  1.00  0.00            
ATOM     89  CA  PRO     8      58.160  50.030  28.950  1.00  0.00            
ATOM     90  HA  PRO     8      57.840  49.020  28.690  1.00  0.00            
ATOM     91  C   PRO     8      57.300  50.700  30.060  1.00  0.00            
ATOM     92  O   PRO     8      57.130  51.920  30.060  1.00  0.00            
ATOM     93  N   HYP     9      56.920  49.940  31.050  1.00  0.00            
ATOM     94  CD2 HYP     9      56.760  48.500  31.080  1.00  0.00            
ATOM     95 1HD2 HYP     9      57.710  48.020  31.310  1.00  0.00            
ATOM     96 2HD2 HYP     9      56.600  48.050  30.100  1.00  0.00            
ATOM     97  CG  HYP     9      55.560  48.280  31.960  1.00  0.00            
ATOM     98  HG  HYP     9      55.570  47.290  32.420  1.00  0.00            
ATOM     99  OD1 HYP     9      54.290  48.480  31.400  1.00  0.00            
ATOM    100  HD1 HYP     9      53.870  47.610  31.380  1.00  0.00            
ATOM    101  CB  HYP     9      55.670  49.370  33.020  1.00  0.00            
ATOM    102  HB1 HYP     9      56.380  49.050  33.790  1.00  0.00            
ATOM    103  HB2 HYP     9      54.690  49.580  33.440  1.00  0.00            
ATOM    104  CA  HYP     9      56.280  50.490  32.280  1.00  0.00            
ATOM    105  HA  HYP     9      55.500  51.190  31.980  1.00  0.00            
ATOM    106  C   HYP     9      57.300  51.210  33.210  1.00  0.00            
ATOM    107  O   HYP     9      58.470  50.790  33.310  1.00  0.00            
ATOM    108  N   GLY    10      56.930  52.360  33.810  1.00  0.00            
ATOM    109  H   GLY    10      55.980  52.700  33.690  1.00  0.00            
ATOM    110  CA  GLY    10      57.930  53.250  34.470  1.00  0.00            
ATOM    111  HA1 GLY    10      57.420  54.210  34.610  1.00  0.00            
ATOM    112  HA2 GLY    10      58.770  53.380  33.790  1.00  0.00            
ATOM    113  C   GLY    10      58.410  52.590  35.730  1.00  0.00            
ATOM    114  O   GLY    10      57.800  51.780  36.390  1.00  0.00            
ATOM    115  N   ILE    11      59.620  53.060  36.240  1.00  0.00            
ATOM    116  H   ILE    11      60.050  53.880  35.860  1.00  0.00            
ATOM    117  CA  ILE    11      60.180  52.480  37.420  1.00  0.00            
ATOM    118  HA  ILE    11      60.010  51.400  37.360  1.00  0.00            
ATOM    119  CB  ILE    11      61.710  52.770  37.560  1.00  0.00            
ATOM    120  HB  ILE    11      62.140  52.600  36.580  1.00  0.00            
ATOM    121  CG2 ILE    11      61.940  54.260  37.980  1.00  0.00            
ATOM    122 1HG2 ILE    11      61.650  54.420  39.020  1.00  0.00            
ATOM    123 2HG2 ILE    11      62.960  54.620  37.850  1.00  0.00            
ATOM    124 3HG2 ILE    11      61.380  54.910  37.310  1.00  0.00            
ATOM    125  CG1 ILE    11      62.410  51.900  38.570  1.00  0.00            
ATOM    126 1HG1 ILE    11      62.230  50.840  38.360  1.00  0.00            
ATOM    127 2HG1 ILE    11      62.040  52.050  39.590  1.00  0.00            
ATOM    128  CD  ILE    11      63.860  52.100  38.650  1.00  0.00            
ATOM    129  HD1 ILE    11      64.130  53.020  39.170  1.00  0.00            
ATOM    130  HD2 ILE    11      64.230  51.140  38.990  1.00  0.00            
ATOM    131  HD3 ILE    11      64.310  52.200  37.660  1.00  0.00            
ATOM    132  C   ILE    11      59.470  52.990  38.670  1.00  0.00            
ATOM    133  O   ILE    11      58.920  54.020  38.630  1.00  0.00            
ATOM    134  N   THR    12      59.360  52.110  39.680  1.00  0.00            
ATOM    135  H   THR    12      59.520  51.170  39.360  1.00  0.00            
ATOM    136  CA  THR    12      58.790  52.340  41.010  1.00  0.00            
ATOM    137  HA  THR    12      57.760  52.600  40.790  1.00  0.00            
ATOM    138  CB  THR    12      59.090  51.120  41.900  1.00  0.00            
ATOM    139  HB  THR    12      59.260  51.560  42.880  1.00  0.00            
ATOM    140  CG2 THR    12      58.010  50.020  41.980  1.00  0.00            
ATOM    141 1HG2 THR    12      57.730  49.730  40.970  1.00  0.00            
ATOM    142 2HG2 THR    12      58.280  49.160  42.590  1.00  0.00            
ATOM    143 3HG2 THR    12      57.090  50.420  42.390  1.00  0.00            
ATOM    144  OG1 THR    12      60.250  50.400  41.470  1.00  0.00            
ATOM    145  HG1 THR    12      59.910  49.770  40.830  1.00  0.00            
ATOM    146  C   THR    12      59.440  53.510  41.750  1.00  0.00            
ATOM    147  O   THR    12      60.710  53.700  41.770  1.00  0.00            
ATOM    148  N   GLY    13      58.630  54.330  42.410  1.00  0.00            
ATOM    149  H   GLY    13      57.640  54.140  42.460  1.00  0.00            
ATOM    150  CA  GLY    13      59.060  55.540  43.100  1.00  0.00            
ATOM    151  HA1 GLY    13      58.170  56.050  43.470  1.00  0.00            
ATOM    152  HA2 GLY    13      59.440  56.330  42.450  1.00  0.00            
ATOM    153  C   GLY    13      60.010  55.300  44.300  1.00  0.00            
ATOM    154  O   GLY    13      60.210  54.190  44.740  1.00  0.00            
ATOM    155  N   ALA    14      60.700  56.380  44.730  1.00  0.00            
ATOM    156  H   ALA    14      60.420  57.300  44.420  1.00  0.00            
ATOM    157  CA  ALA    14      61.730  56.260  45.830  1.00  0.00            
ATOM    158  HA  ALA    14      62.280  55.340  45.650  1.00  0.00            
ATOM    159  CB  ALA    14      62.730  57.440  45.580  1.00  0.00            
ATOM    160  HB1 ALA    14      62.190  58.360  45.320  1.00  0.00            
ATOM    161  HB2 ALA    14      63.390  57.650  46.420  1.00  0.00            
ATOM    162  HB3 ALA    14      63.330  57.210  44.700  1.00  0.00            
ATOM    163  C   ALA    14      61.090  56.180  47.200  1.00  0.00            
ATOM    164  O   ALA    14      60.140  56.880  47.480  1.00  0.00            
ATOM    165  N   ARG    15      61.550  55.340  48.090  1.00  0.00            
ATOM    166  H   ARG    15      62.310  54.710  47.860  1.00  0.00            
ATOM    167  CA  ARG    15      61.030  55.310  49.530  1.00  0.00            
ATOM    168  HA  ARG    15      59.970  55.020  49.530  1.00  0.00            
ATOM    169  CB  ARG    15      61.880  54.350  50.300  1.00  0.00            
ATOM    170  HB1 ARG    15      61.630  54.320  51.360  1.00  0.00            
ATOM    171  HB2 ARG    15      62.940  54.600  50.280  1.00  0.00            
ATOM    172  CG  ARG    15      61.850  52.920  49.840  1.00  0.00            
ATOM    173  HG1 ARG    15      62.710  52.380  50.240  1.00  0.00            
ATOM    174  HG2 ARG    15      61.770  52.830  48.760  1.00  0.00            
ATOM    175  CD  ARG    15      60.550  52.380  50.500  1.00  0.00            
ATOM    176  HD1 ARG    15      59.700  52.770  49.940  1.00  0.00            
ATOM    177  HD2 ARG    15      60.430  52.680  51.540  1.00  0.00            
ATOM    178  NE  ARG    15      60.500  50.900  50.460  1.00  0.00            
ATOM    179  HE  ARG    15      61.040  50.410  49.770  1.00  0.00            
ATOM    180  CZ  ARG    15      60.080  50.060  51.360  1.00  0.00            
ATOM    181  NH1 ARG    15      60.040  48.800  51.090  1.00  0.00            
ATOM    182 1HH1 ARG    15      60.280  48.540  50.140  1.00  0.00            
ATOM    183 2HH1 ARG    15      59.620  48.090  51.670  1.00  0.00            
ATOM    184  NH2 ARG    15      59.450  50.400  52.440  1.00  0.00            
ATOM    185 1HH2 ARG    15      59.460  51.370  52.720  1.00  0.00            
ATOM    186 2HH2 ARG    15      59.120  49.660  53.030  1.00  0.00            
ATOM    187  C   ARG    15      61.140  56.660  50.330  1.00  0.00            
ATOM    188  O   ARG    15      62.100  57.370  50.240  1.00  0.00            
ATOM    189  N   GLY    16      60.130  56.830  51.190  1.00  0.00            
ATOM    190  H   GLY    16      59.480  56.060  51.210  1.00  0.00            
ATOM    191  CA  GLY    16      59.910  58.090  51.950  1.00  0.00            
ATOM    192  HA1 GLY    16      58.850  58.050  52.210  1.00  0.00            
ATOM    193  HA2 GLY    16      59.970  59.000  51.340  1.00  0.00            
ATOM    194  C   GLY    16      60.820  58.350  53.160  1.00  0.00            
ATOM    195  O   GLY    16      61.600  57.460  53.540  1.00  0.00            
ATOM    196  N   LEU    17      60.740  59.540  53.750  1.00  0.00            
ATOM    197  H   LEU    17      60.140  60.250  53.340  1.00  0.00            
ATOM    198  CA  LEU    17      61.710  59.850  54.820  1.00  0.00            
ATOM    199  HA  LEU    17      62.730  59.630  54.520  1.00  0.00            
ATOM    200  CB  LEU    17      61.710  61.350  55.070  1.00  0.00            
ATOM    201  HB1 LEU    17      62.380  61.580  55.900  1.00  0.00            
ATOM    202  HB2 LEU    17      60.750  61.680  55.450  1.00  0.00            
ATOM    203  CG  LEU    17      62.130  62.230  53.850  1.00  0.00            
ATOM    204  HG  LEU    17      61.290  62.200  53.150  1.00  0.00            
ATOM    205  CD1 LEU    17      62.350  63.690  54.280  1.00  0.00            
ATOM    206 1HD1 LEU    17      61.520  64.210  54.760  1.00  0.00            
ATOM    207 2HD1 LEU    17      63.180  63.740  54.980  1.00  0.00            
ATOM    208 3HD1 LEU    17      62.610  64.270  53.400  1.00  0.00            
ATOM    209  CD2 LEU    17      63.400  61.730  53.140  1.00  0.00            
ATOM    210 1HD2 LEU    17      63.710  62.480  52.410  1.00  0.00            
ATOM    211 2HD2 LEU    17      64.210  61.540  53.850  1.00  0.00            
ATOM    212 3HD2 LEU    17      63.270  60.790  52.620  1.00  0.00            
ATOM    213  C   LEU    17      61.430  59.120  56.140  1.00  0.00            
ATOM    214  O   LEU    17      60.300  58.760  56.390  1.00  0.00            
ATOM    215  N   ALA    18      62.460  58.980  56.990  1.00  0.00            
ATOM    216  H   ALA    18      63.360  59.300  56.680  1.00  0.00            
ATOM    217  CA  ALA    18      62.290  58.280  58.250  1.00  0.00            
ATOM    218  HA  ALA    18      61.900  57.280  58.080  1.00  0.00            
ATOM    219  CB  ALA    18      63.630  57.910  58.860  1.00  0.00            
ATOM    220  HB1 ALA    18      63.450  57.190  59.660  1.00  0.00            
ATOM    221  HB2 ALA    18      64.350  57.480  58.160  1.00  0.00            
ATOM    222  HB3 ALA    18      64.100  58.780  59.310  1.00  0.00            
ATOM    223  C   ALA    18      61.400  59.170  59.200  1.00  0.00            
ATOM    224  O   ALA    18      61.450  60.400  59.260  1.00  0.00            
ATOM    225  N   GLY    19      60.650  58.500  60.070  1.00  0.00            
ATOM    226  H   GLY    19      60.610  57.490  60.040  1.00  0.00            
ATOM    227  CA  GLY    19      59.580  59.080  60.920  1.00  0.00            
ATOM    228  HA1 GLY    19      58.930  58.280  61.280  1.00  0.00            
ATOM    229  HA2 GLY    19      58.990  59.720  60.270  1.00  0.00            
ATOM    230  C   GLY    19      60.050  59.790  62.240  1.00  0.00            
ATOM    231  O   GLY    19      61.240  59.800  62.480  1.00  0.00            
ATOM    232  N   PRO    20      59.200  60.530  62.980  1.00  0.00            
ATOM    233  CD  PRO    20      57.890  60.930  62.460  1.00  0.00            
ATOM    234  HD1 PRO    20      57.120  60.240  62.790  1.00  0.00            
ATOM    235  HD2 PRO    20      57.930  61.150  61.390  1.00  0.00            
ATOM    236  CG  PRO    20      57.710  62.280  63.160  1.00  0.00            
ATOM    237  HG1 PRO    20      56.640  62.340  63.350  1.00  0.00            
ATOM    238  HG2 PRO    20      57.990  63.140  62.560  1.00  0.00            
ATOM    239  CB  PRO    20      58.450  62.200  64.510  1.00  0.00            
ATOM    240  HB1 PRO    20      57.780  61.810  65.290  1.00  0.00            
ATOM    241  HB2 PRO    20      58.880  63.120  64.890  1.00  0.00            
ATOM    242  CA  PRO    20      59.590  61.280  64.200  1.00  0.00            
ATOM    243  HA  PRO    20      60.460  61.850  63.870  1.00  0.00            
ATOM    244  C   PRO    20      59.930  60.370  65.380  1.00  0.00            
ATOM    245  O   PRO    20      59.330  59.300  65.480  1.00  0.00            
ATOM    246  N   HYP    21      60.750  60.860  66.390  1.00  0.00            
ATOM    247  CD2 HYP    21      61.460  62.090  66.280  1.00  0.00            
ATOM    248 1HD2 HYP    21      60.730  62.880  66.440  1.00  0.00            
ATOM    249 2HD2 HYP    21      61.920  62.070  65.290  1.00  0.00            
ATOM    250  CG  HYP    21      62.440  62.110  67.470  1.00  0.00            
ATOM    251  HG  HYP    21      62.660  63.130  67.800  1.00  0.00            
ATOM    252  OD1 HYP    21      63.620  61.490  67.180  1.00  0.00            
ATOM    253  HD1 HYP    21      64.040  62.040  66.510  1.00  0.00            
ATOM    254  CB  HYP    21      61.670  61.370  68.570  1.00  0.00            
ATOM    255  HB1 HYP    21      60.980  62.100  68.980  1.00  0.00            
ATOM    256  HB2 HYP    21      62.280  61.020  69.400  1.00  0.00            
ATOM    257  CA  HYP    21      60.930  60.290  67.720  1.00  0.00            
ATOM    258  HA  HYP    21      61.650  59.490  67.530  1.00  0.00            
ATOM    259  C   HYP    21      59.640  59.930  68.310  1.00  0.00            
ATOM    260  O   HYP    21      58.660  60.730  68.100  1.00  0.00            
ATOM    261  N   GLY    22      59.590  58.790  69.030  1.00  0.00            
ATOM    262  H   GLY    22      60.410  58.200  69.060  1.00  0.00            
ATOM    263  CA  GLY    22      58.430  58.290  69.690  1.00  0.00            
ATOM    264  HA1 GLY    22      58.710  57.310  70.070  1.00  0.00            
ATOM    265  HA2 GLY    22      57.730  58.140  68.860  1.00  0.00            
ATOM    266  C   GLY    22      57.860  59.120  70.780  1.00  0.00            
ATOM    267  O   GLY    22      58.460  60.140  71.190  1.00  0.00            
ATOM    268  N   PRO    23      56.680  58.650  71.310  1.00  0.00            
ATOM    269  CD  PRO    23      55.760  57.720  70.700  1.00  0.00            
ATOM    270  HD1 PRO    23      56.040  56.720  71.010  1.00  0.00            
ATOM    271  HD2 PRO    23      55.820  57.720  69.610  1.00  0.00            
ATOM    272  CG  PRO    23      54.360  58.050  71.140  1.00  0.00            
ATOM    273  HG1 PRO    23      53.800  57.110  71.110  1.00  0.00            
ATOM    274  HG2 PRO    23      53.920  58.730  70.420  1.00  0.00            
ATOM    275  CB  PRO    23      54.560  58.760  72.460  1.00  0.00            
ATOM    276  HB1 PRO    23      54.640  57.870  73.090  1.00  0.00            
ATOM    277  HB2 PRO    23      53.780  59.460  72.750  1.00  0.00            
ATOM    278  CA  PRO    23      55.960  59.410  72.340  1.00  0.00            
ATOM    279  HA  PRO    23      55.780  60.440  72.040  1.00  0.00            
ATOM    280  C   PRO    23      56.690  59.350  73.700  1.00  0.00            
ATOM    281  O   PRO    23      57.490  58.430  73.880  1.00  0.00            
ATOM    282  N   HYP    24      56.450  60.160  74.750  1.00  0.00            
ATOM    283  CD2 HYP    24      55.730  61.440  74.700  1.00  0.00            
ATOM    284 1HD2 HYP    24      54.680  61.390  75.010  1.00  0.00            
ATOM    285 2HD2 HYP    24      55.780  61.830  73.690  1.00  0.00            
ATOM    286  CG  HYP    24      56.430  62.360  75.700  1.00  0.00            
ATOM    287  HG  HYP    24      55.760  63.160  76.030  1.00  0.00            
ATOM    288  OD1 HYP    24      57.540  63.050  75.150  1.00  0.00            
ATOM    289  HD1 HYP    24      57.920  63.700  75.750  1.00  0.00            
ATOM    290  CB  HYP    24      56.840  61.400  76.850  1.00  0.00            
ATOM    291  HB1 HYP    24      56.010  61.200  77.530  1.00  0.00            
ATOM    292  HB2 HYP    24      57.750  61.730  77.350  1.00  0.00            
ATOM    293  CA  HYP    24      57.240  60.190  76.000  1.00  0.00            
ATOM    294  HA  HYP    24      58.300  60.150  75.760  1.00  0.00            
ATOM    295  C   HYP    24      57.080  58.890  76.760  1.00  0.00            
ATOM    296  O   HYP    24      56.000  58.300  76.730  1.00  0.00            
ATOM    297  N   GLY    25      58.050  58.530  77.610  1.00  0.00            
ATOM    298  H   GLY    25      58.960  58.970  77.610  1.00  0.00            
ATOM    299  CA  GLY    25      57.930  57.400  78.550  1.00  0.00            
ATOM    300  HA1 GLY    25      58.870  57.370  79.090  1.00  0.00            
ATOM    301  HA2 GLY    25      57.850  56.540  77.870  1.00  0.00            
ATOM    302  C   GLY    25      56.800  57.570  79.630  1.00  0.00            
ATOM    303  O   GLY    25      56.140  58.620  79.870  1.00  0.00            
ATOM    304  N   PRO    26      56.580  56.450  80.380  1.00  0.00            
ATOM    305  CD  PRO    26      57.060  55.050  80.100  1.00  0.00            
ATOM    306  HD1 PRO    26      58.130  54.900  80.230  1.00  0.00            
ATOM    307  HD2 PRO    26      56.770  54.810  79.070  1.00  0.00            
ATOM    308  CG  PRO    26      56.280  54.130  81.080  1.00  0.00            
ATOM    309  HG1 PRO    26      56.810  53.200  81.320  1.00  0.00            
ATOM    310  HG2 PRO    26      55.350  53.780  80.640  1.00  0.00            
ATOM    311  CB  PRO    26      56.170  55.050  82.300  1.00  0.00            
ATOM    312  HB1 PRO    26      57.140  55.040  82.800  1.00  0.00            
ATOM    313  HB2 PRO    26      55.380  54.780  82.990  1.00  0.00            
ATOM    314  CA  PRO    26      55.840  56.360  81.700  1.00  0.00            
ATOM    315  HA  PRO    26      54.770  56.390  81.470  1.00  0.00            
ATOM    316  C   PRO    26      56.150  57.540  82.730  1.00  0.00            
ATOM    317  O   PRO    26      57.330  57.780  82.990  1.00  0.00            
ATOM    318  N   HYP    27      55.140  58.100  83.410  1.00  0.00            
ATOM    319  CD2 HYP    27      53.720  58.000  83.080  1.00  0.00            
ATOM    320 1HD2 HYP    27      53.380  57.060  83.520  1.00  0.00            
ATOM    321 2HD2 HYP    27      53.540  58.030  82.000  1.00  0.00            
ATOM    322  CG  HYP    27      53.230  59.300  83.680  1.00  0.00            
ATOM    323  HG  HYP    27      52.180  59.170  83.960  1.00  0.00            
ATOM    324  OD1 HYP    27      53.360  60.360  82.770  1.00  0.00            
ATOM    325  HD1 HYP    27      52.650  60.990  82.900  1.00  0.00            
ATOM    326  CB  HYP    27      54.050  59.570  84.930  1.00  0.00            
ATOM    327  HB1 HYP    27      53.630  59.020  85.770  1.00  0.00            
ATOM    328  HB2 HYP    27      54.210  60.630  85.100  1.00  0.00            
ATOM    329  CA  HYP    27      55.430  58.930  84.610  1.00  0.00            
ATOM    330  HA  HYP    27      56.150  59.720  84.410  1.00  0.00            
ATOM    331  C   HYP    27      56.030  58.160  85.830  1.00  0.00            
ATOM    332  O   HYP    27      55.740  56.950  86.000  1.00  0.00            
ATOM    333  N   GLY    28      57.000  58.840  86.510  1.00  0.00            
ATOM    334  H   GLY    28      57.240  59.760  86.180  1.00  0.00            
ATOM    335  CA  GLY    28      57.860  58.090  87.430  1.00  0.00            
ATOM    336  HA1 GLY    28      58.820  58.590  87.500  1.00  0.00            
ATOM    337  HA2 GLY    28      58.070  57.100  87.020  1.00  0.00            
ATOM    338  C   GLY    28      57.220  57.770  88.740  1.00  0.00            
ATOM    339  O   GLY    28      56.090  58.240  89.010  1.00  0.00            
ATOM    340  N   PRO    29      57.840  56.870  89.540  1.00  0.00            
ATOM    341  CD  PRO    29      59.170  56.360  89.270  1.00  0.00            
ATOM    342  HD1 PRO    29      59.770  57.230  88.990  1.00  0.00            
ATOM    343  HD2 PRO    29      59.200  55.580  88.500  1.00  0.00            
ATOM    344  CG  PRO    29      59.670  55.690  90.580  1.00  0.00            
ATOM    345  HG1 PRO    29      60.050  56.460  91.250  1.00  0.00            
ATOM    346  HG2 PRO    29      60.330  54.870  90.290  1.00  0.00            
ATOM    347  CB  PRO    29      58.310  55.080  91.000  1.00  0.00            
ATOM    348  HB1 PRO    29      58.270  54.800  92.060  1.00  0.00            
ATOM    349  HB2 PRO    29      57.880  54.290  90.380  1.00  0.00            
ATOM    350  CA  PRO    29      57.320  56.260  90.740  1.00  0.00            
ATOM    351  HA  PRO    29      56.300  55.910  90.550  1.00  0.00            
ATOM    352  C   PRO    29      57.240  57.190  91.980  1.00  0.00            
ATOM    353  O   PRO    29      57.850  58.250  91.880  1.00  0.00            
ATOM    354  N   HYP    30      56.480  56.900  93.010  1.00  0.00            
ATOM    355  CD2 HYP    30      55.690  55.700  93.250  1.00  0.00            
ATOM    356 1HD2 HYP    30      56.060  55.060  94.060  1.00  0.00            
ATOM    357 2HD2 HYP    30      55.510  55.040  92.410  1.00  0.00            
ATOM    358  CG  HYP    30      54.410  56.240  93.830  1.00  0.00            
ATOM    359  HG  HYP    30      53.910  55.390  94.300  1.00  0.00            
ATOM    360  OD1 HYP    30      53.640  56.860  92.790  1.00  0.00            
ATOM    361  HD1 HYP    30      53.270  56.150  92.250  1.00  0.00            
ATOM    362  CB  HYP    30      54.970  57.310  94.800  1.00  0.00            
ATOM    363  HB1 HYP    30      55.210  56.930  95.800  1.00  0.00            
ATOM    364  HB2 HYP    30      54.340  58.160  95.070  1.00  0.00            
ATOM    365  CA  HYP    30      56.200  57.810  94.060  1.00  0.00            
ATOM    366  HA  HYP    30      55.890  58.770  93.660  1.00  0.00            
ATOM    367  C   HYP    30      57.420  58.030  94.970  1.00  0.00            
ATOM    368  O   HYP    30      58.210  57.120  95.200  1.00  0.00            
ATOM    369  N   GLY    31      57.670  59.270  95.400  1.00  0.00            
ATOM    370  H   GLY    31      57.010  60.030  95.240  1.00  0.00            
ATOM    371  CA  GLY    31      58.820  59.630  96.290  1.00  0.00            
ATOM    372  HA1 GLY    31      58.900  60.710  96.390  1.00  0.00            
ATOM    373  HA2 GLY    31      59.740  59.310  95.800  1.00  0.00            
ATOM    374  C   GLY    31      58.660  59.090  97.740  1.00  0.00            
ATOM    375  O   GLY    31      57.640  58.540  98.150  1.00  0.00            
ATOM    376  N   NH2    32      59.760  59.160  98.440  1.00  0.00            
ATOM    377  H1  NH2    32      60.560  59.600  98.030  1.00  0.00            
ATOM    378  H2  NH2    32      59.790  58.840  99.400  1.00  0.00            
ATOM    379  CH3 ACE     1      55.680  49.940  11.720  1.00  0.00            
ATOM    380 1HH3 ACE     1      55.610  49.820  10.640  1.00  0.00            
ATOM    381 2HH3 ACE     1      56.520  49.340  12.080  1.00  0.00            
ATOM    382 3HH3 ACE     1      54.730  49.650  12.160  1.00  0.00            
ATOM    383  C   ACE     1      56.140  51.240  12.150  1.00  0.00            
ATOM    384  O   ACE     1      57.290  51.400  12.410  1.00  0.00            
ATOM    385  N   PRO     2      55.260  52.260  12.180  1.00  0.00            
ATOM    386  CD  PRO     2      53.870  52.260  11.660  1.00  0.00            
ATOM    387  HD1 PRO     2      53.230  51.690  12.340  1.00  0.00            
ATOM    388  HD2 PRO     2      53.990  51.800  10.680  1.00  0.00            
ATOM    389  CG  PRO     2      53.630  53.810  11.430  1.00  0.00            
ATOM    390  HG1 PRO     2      52.560  54.020  11.330  1.00  0.00            
ATOM    391  HG2 PRO     2      54.130  54.290  10.590  1.00  0.00            
ATOM    392  CB  PRO     2      54.200  54.350  12.680  1.00  0.00            
ATOM    393  HB1 PRO     2      53.410  54.420  13.430  1.00  0.00            
ATOM    394  HB2 PRO     2      54.620  55.300  12.330  1.00  0.00            
ATOM    395  CA  PRO     2      55.400  53.460  13.080  1.00  0.00            
ATOM    396  HA  PRO     2      56.310  53.960  12.740  1.00  0.00            
ATOM    397  C   PRO     2      55.450  53.060  14.580  1.00  0.00            
ATOM    398  O   PRO     2      54.790  52.130  14.970  1.00  0.00            
ATOM    399  N   HYP     3      56.210  53.770  15.470  1.00  0.00            
ATOM    400  CD2 HYP     3      57.270  54.670  15.010  1.00  0.00            
ATOM    401 1HD2 HYP     3      56.840  55.670  15.060  1.00  0.00            
ATOM    402 2HD2 HYP     3      57.580  54.440  13.990  1.00  0.00            
ATOM    403  CG  HYP     3      58.440  54.460  15.990  1.00  0.00            
ATOM    404  HG  HYP     3      59.160  55.260  16.170  1.00  0.00            
ATOM    405  OD1 HYP     3      59.230  53.430  15.480  1.00  0.00            
ATOM    406  HD1 HYP     3      59.960  53.300  16.090  1.00  0.00            
ATOM    407  CB  HYP     3      57.730  54.050  17.250  1.00  0.00            
ATOM    408  HB1 HYP     3      57.420  54.990  17.720  1.00  0.00            
ATOM    409  HB2 HYP     3      58.310  53.450  17.950  1.00  0.00            
ATOM    410  CA  HYP     3      56.470  53.360  16.850  1.00  0.00            
ATOM    411  HA  HYP     3      56.580  52.280  16.710  1.00  0.00            
ATOM    412  C   HYP     3      55.320  53.580  17.830  1.00  0.00            
ATOM    413  O   HYP     3      54.460  54.480  17.720  1.00  0.00            
ATOM    414  N   GLY     4      55.220  52.740  18.870  1.00  0.00            
ATOM    415  H   GLY     4      55.890  52.010  19.040  1.00  0.00            
ATOM    416  CA  GLY     4      54.250  52.930  19.990  1.00  0.00            
ATOM    417  HA1 GLY     4      54.300  52.180  20.770  1.00  0.00            
ATOM    418  HA2 GLY     4      53.320  52.930  19.420  1.00  0.00            
ATOM    419  C   GLY     4      54.340  54.350  20.660  1.00  0.00            
ATOM    420  O   GLY     4      55.300  55.120  20.450  1.00  0.00            
ATOM    421  N   PRO     5      53.310  54.640  21.550  1.00  0.00            
ATOM    422  CD  PRO     5      52.130  53.830  21.630  1.00  0.00            
ATOM    423  HD1 PRO     5      52.230  52.780  21.900  1.00  0.00            
ATOM    424  HD2 PRO     5      51.680  53.730  20.640  1.00  0.00            
ATOM    425  CG  PRO     5      51.100  54.540  22.590  1.00  0.00            
ATOM    426  HG1 PRO     5      51.240  54.240  23.620  1.00  0.00            
ATOM    427  HG2 PRO     5      50.040  54.390  22.390  1.00  0.00            
ATOM    428  CB  PRO     5      51.660  55.970  22.430  1.00  0.00            
ATOM    429  HB1 PRO     5      51.360  56.710  23.170  1.00  0.00            
ATOM    430  HB2 PRO     5      51.310  56.330  21.460  1.00  0.00            
ATOM    431  CA  PRO     5      53.170  55.790  22.460  1.00  0.00            
ATOM    432  HA  PRO     5      53.670  56.580  21.900  1.00  0.00            
ATOM    433  C   PRO     5      53.850  55.550  23.810  1.00  0.00            
ATOM    434  O   PRO     5      54.120  54.360  24.140  1.00  0.00            
ATOM    435  N   HYP     6      54.190  56.520  24.630  1.00  0.00            
ATOM    436  CD2 HYP     6      53.870  57.920  24.320  1.00  0.00            
ATOM    437 1HD2 HYP     6      52.910  58.280  24.710  1.00  0.00            
ATOM    438 2HD2 HYP     6      53.950  58.180  23.260  1.00  0.00            
ATOM    439  CG  HYP     6      54.980  58.610  25.010  1.00  0.00            
ATOM    440  HG  HYP     6      54.700  59.650  25.140  1.00  0.00            
ATOM    441  OD1 HYP     6      56.220  58.430  24.240  1.00  0.00            
ATOM    442  HD1 HYP     6      56.120  58.940  23.430  1.00  0.00            
ATOM    443  CB  HYP     6      55.070  57.930  26.330  1.00  0.00            
ATOM    444  HB1 HYP     6      54.250  58.320  26.940  1.00  0.00            
ATOM    445  HB2 HYP     6      56.040  58.110  26.790  1.00  0.00            
ATOM    446  CA  HYP     6      54.940  56.410  25.880  1.00  0.00            
ATOM    447  HA  HYP     6      55.960  56.050  25.750  1.00  0.00            
ATOM    448  C   HYP     6      54.210  55.570  26.900  1.00  0.00            
ATOM    449  O   HYP     6      53.070  55.960  27.220  1.00  0.00            
ATOM    450  N   GLY     7      54.840  54.450  27.340  1.00  0.00            
ATOM    451  H   GLY     7      55.810  54.430  27.060  1.00  0.00            
ATOM    452  CA  GLY     7      54.220  53.440  28.170  1.00  0.00            
ATOM    453  HA1 GLY     7      54.920  52.610  28.210  1.00  0.00            
ATOM    454  HA2 GLY     7      53.320  53.060  27.690  1.00  0.00            
ATOM    455  C   GLY     7      53.810  53.870  29.580  1.00  0.00            
ATOM    456  O   GLY     7      53.820  55.070  29.970  1.00  0.00            
ATOM    457  N   PRO     8      53.310  52.950  30.440  1.00  0.00            
ATOM    458  CD  PRO     8      53.170  51.570  30.260  1.00  0.00            
ATOM    459  HD1 PRO     8      54.130  51.170  30.580  1.00  0.00            
ATOM    460  HD2 PRO     8      53.030  51.260  29.220  1.00  0.00            
ATOM    461  CG  PRO     8      51.980  51.150  31.040  1.00  0.00            
ATOM    462  HG1 PRO     8      52.140  50.120  31.370  1.00  0.00            
ATOM    463  HG2 PRO     8      51.040  51.260  30.490  1.00  0.00            
ATOM    464  CB  PRO     8      51.970  52.070  32.270  1.00  0.00            
ATOM    465  HB1 PRO     8      52.620  51.630  33.030  1.00  0.00            
ATOM    466  HB2 PRO     8      50.970  52.270  32.660  1.00  0.00            
ATOM    467  CA  PRO     8      52.550  53.310  31.630  1.00  0.00            
ATOM    468  HA  PRO     8      51.680  53.930  31.390  1.00  0.00            
ATOM    469  C   PRO     8      53.450  54.030  32.680  1.00  0.00            
ATOM    470  O   PRO     8      54.570  53.570  32.910  1.00  0.00            
ATOM    471  N   HYP     9      52.990  55.090  33.320  1.00  0.00            
ATOM    472  CD2 HYP     9      51.890  56.000  32.940  1.00  0.00            
ATOM    473 1HD2 HYP     9      50.900  55.700  33.270  1.00  0.00            
ATOM    474 2HD2 HYP     9      51.980  56.150  31.860  1.00  0.00            
ATOM    475  CG  HYP     9      52.230  57.270  33.750  1.00  0.00            
ATOM    476  HG  HYP     9      51.260  57.710  33.970  1.00  0.00            
ATOM    477  OD1 HYP     9      52.970  58.200  32.980  1.00  0.00            
ATOM    478  HD1 HYP     9      52.600  59.080  33.100  1.00  0.00            
ATOM    479  CB  HYP     9      52.980  56.790  35.010  1.00  0.00            
ATOM    480  HB1 HYP     9      52.300  56.510  35.810  1.00  0.00            
ATOM    481  HB2 HYP     9      53.650  57.530  35.460  1.00  0.00            
ATOM    482  CA  HYP     9      53.810  55.650  34.450  1.00  0.00            
ATOM    483  HA  HYP     9      54.710  56.160  34.120  1.00  0.00            
ATOM    484  C   HYP     9      54.180  54.570  35.550  1.00  0.00            
ATOM    485  O   HYP     9      53.370  53.650  35.770  1.00  0.00            
ATOM    486  N   GLY    10      55.320  54.700  36.150  1.00  0.00            
ATOM    487  H   GLY    10      55.940  55.440  35.820  1.00  0.00            
ATOM    488  CA  GLY    10      55.560  54.050  37.430  1.00  0.00            
ATOM    489  HA1 GLY    10      56.580  54.240  37.770  1.00  0.00            
ATOM    490  HA2 GLY    10      55.400  52.980  37.310  1.00  0.00            
ATOM    491  C   GLY    10      54.480  54.400  38.510  1.00  0.00            
ATOM    492  O   GLY    10      53.660  55.270  38.460  1.00  0.00            
ATOM    493  N   ILE    11      54.640  53.630  39.620  1.00  0.00            
ATOM    494  H   ILE    11      55.420  52.990  39.620  1.00  0.00            
ATOM    495  CA  ILE    11      53.800  53.680  40.780  1.00  0.00            
ATOM    496  HA  ILE    11      52.810  54.070  40.590  1.00  0.00            
ATOM    497  CB  ILE    11      53.450  52.280  41.320  1.00  0.00            
ATOM    498  HB  ILE    11      52.970  51.660  40.570  1.00  0.00            
ATOM    499  CG2 ILE    11      54.680  51.440  41.630  1.00  0.00            
ATOM    500 1HG2 ILE    11      55.380  51.520  40.800  1.00  0.00            
ATOM    501 2HG2 ILE    11      55.160  51.670  42.580  1.00  0.00            
ATOM    502 3HG2 ILE    11      54.450  50.380  41.590  1.00  0.00            
ATOM    503  CG1 ILE    11      52.490  52.340  42.460  1.00  0.00            
ATOM    504 1HG1 ILE    11      51.570  52.890  42.280  1.00  0.00            
ATOM    505 2HG1 ILE    11      52.930  52.820  43.330  1.00  0.00            
ATOM    506  CD  ILE    11      51.990  50.950  42.820  1.00  0.00            
ATOM    507  HD1 ILE    11      51.700  50.420  41.920  1.00  0.00            
ATOM    508  HD2 ILE    11      52.730  50.270  43.240  1.00  0.00            
ATOM    509  HD3 ILE    11      51.050  50.940  43.360  1.00  0.00            
ATOM    510  C   ILE    11      54.400  54.590  41.950  1.00  0.00            
ATOM    511  O   ILE    11      55.610  54.600  42.030  1.00  0.00            
ATOM    512  N   THR    12      53.590  55.300  42.740  1.00  0.00            
ATOM    513  H   THR    12      52.650  55.300  42.380  1.00  0.00            
ATOM    514  CA  THR    12      54.070  56.030  43.970  1.00  0.00            
ATOM    515  HA  THR    12      54.740  56.860  43.750  1.00  0.00            
ATOM    516  CB  THR    12      52.870  56.730  44.710  1.00  0.00            
ATOM    517  HB  THR    12      52.210  55.910  44.980  1.00  0.00            
ATOM    518  CG2 THR    12      53.150  57.580  45.950  1.00  0.00            
ATOM    519 1HG2 THR    12      52.250  58.150  46.160  1.00  0.00            
ATOM    520 2HG2 THR    12      53.330  56.870  46.760  1.00  0.00            
ATOM    521 3HG2 THR    12      54.000  58.240  45.760  1.00  0.00            
ATOM    522  OG1 THR    12      52.230  57.540  43.720  1.00  0.00            
ATOM    523  HG1 THR    12      51.400  57.790  44.130  1.00  0.00            
ATOM    524  C   THR    12      54.870  55.240  45.050  1.00  0.00            
ATOM    525  O   THR    12      54.600  54.070  45.310  1.00  0.00            
ATOM    526  N   GLY    13      55.920  55.810  45.580  1.00  0.00            
ATOM    527  H   GLY    13      56.140  56.760  45.310  1.00  0.00            
ATOM    528  CA  GLY    13      56.980  55.210  46.430  1.00  0.00            
ATOM    529  HA1 GLY    13      57.720  55.940  46.760  1.00  0.00            
ATOM    530  HA2 GLY    13      57.680  54.540  45.920  1.00  0.00            
ATOM    531  C   GLY    13      56.380  54.620  47.720  1.00  0.00            
ATOM    532  O   GLY    13      55.520  55.280  48.280  1.00  0.00            
ATOM    533  N   ALA    14      56.910  53.520  48.230  1.00  0.00            
ATOM    534  H   ALA    14      57.710  53.090  47.790  1.00  0.00            
ATOM    535  CA  ALA    14      56.530  52.920  49.520  1.00  0.00            
ATOM    536  HA  ALA    14      55.440  52.920  49.530  1.00  0.00            
ATOM    537  CB  ALA    14      56.920  51.440  49.510  1.00  0.00            
ATOM    538  HB1 ALA    14      56.200  51.010  48.820  1.00  0.00            
ATOM    539  HB2 ALA    14      57.930  51.210  49.170  1.00  0.00            
ATOM    540  HB3 ALA    14      56.790  50.870  50.430  1.00  0.00            
ATOM    541  C   ALA    14      57.090  53.730  50.680  1.00  0.00            
ATOM    542  O   ALA    14      58.040  54.500  50.580  1.00  0.00            
ATOM    543  N   ARG    15      56.400  53.560  51.820  1.00  0.00            
ATOM    544  H   ARG    15      55.780  52.770  51.900  1.00  0.00            
ATOM    545  CA  ARG    15      56.580  54.370  53.050  1.00  0.00            
ATOM    546  HA  ARG    15      56.520  55.390  52.690  1.00  0.00            
ATOM    547  CB  ARG    15      55.450  54.130  54.050  1.00  0.00            
ATOM    548  HB1 ARG    15      55.710  53.330  54.740  1.00  0.00            
ATOM    549  HB2 ARG    15      54.530  53.850  53.550  1.00  0.00            
ATOM    550  CG  ARG    15      55.220  55.300  54.950  1.00  0.00            
ATOM    551  HG1 ARG    15      54.960  56.200  54.390  1.00  0.00            
ATOM    552  HG2 ARG    15      56.120  55.580  55.500  1.00  0.00            
ATOM    553  CD  ARG    15      54.080  55.010  55.990  1.00  0.00            
ATOM    554  HD1 ARG    15      54.400  54.270  56.720  1.00  0.00            
ATOM    555  HD2 ARG    15      53.210  54.680  55.420  1.00  0.00            
ATOM    556  NE  ARG    15      53.750  56.300  56.680  1.00  0.00            
ATOM    557  HE  ARG    15      54.360  57.100  56.610  1.00  0.00            
ATOM    558  CZ  ARG    15      52.560  56.600  57.250  1.00  0.00            
ATOM    559  NH1 ARG    15      52.310  57.710  57.850  1.00  0.00            
ATOM    560 1HH1 ARG    15      53.000  58.450  57.850  1.00  0.00            
ATOM    561 2HH1 ARG    15      51.370  57.830  58.190  1.00  0.00            
ATOM    562  NH2 ARG    15      51.610  55.760  57.320  1.00  0.00            
ATOM    563 1HH2 ARG    15      51.690  54.880  56.840  1.00  0.00            
ATOM    564 2HH2 ARG    15      50.730  56.100  57.690  1.00  0.00            
ATOM    565  C   ARG    15      57.970  54.220  53.750  1.00  0.00            
ATOM    566  O   ARG    15      58.700  53.240  53.550  1.00  0.00            
ATOM    567  N   GLY    16      58.420  55.310  54.390  1.00  0.00            
ATOM    568  H   GLY    16      57.830  56.130  54.460  1.00  0.00            
ATOM    569  CA  GLY    16      59.700  55.280  55.110  1.00  0.00            
ATOM    570  HA1 GLY    16      60.010  56.250  55.490  1.00  0.00            
ATOM    571  HA2 GLY    16      60.480  54.860  54.470  1.00  0.00            
ATOM    572  C   GLY    16      59.650  54.300  56.300  1.00  0.00            
ATOM    573  O   GLY    16      58.560  53.810  56.710  1.00  0.00            
ATOM    574  N   LEU    17      60.720  54.180  57.050  1.00  0.00            
ATOM    575  H   LEU    17      61.480  54.810  56.870  1.00  0.00            
ATOM    576  CA  LEU    17      60.750  53.460  58.380  1.00  0.00            
ATOM    577  HA  LEU    17      60.300  52.490  58.170  1.00  0.00            
ATOM    578  CB  LEU    17      62.210  53.230  58.690  1.00  0.00            
ATOM    579  HB1 LEU    17      62.230  52.550  59.540  1.00  0.00            
ATOM    580  HB2 LEU    17      62.620  54.190  58.990  1.00  0.00            
ATOM    581  CG  LEU    17      63.120  52.660  57.580  1.00  0.00            
ATOM    582  HG  LEU    17      62.870  53.120  56.630  1.00  0.00            
ATOM    583  CD1 LEU    17      64.600  52.830  57.880  1.00  0.00            
ATOM    584 1HD1 LEU    17      64.910  52.260  58.760  1.00  0.00            
ATOM    585 2HD1 LEU    17      65.140  52.580  56.960  1.00  0.00            
ATOM    586 3HD1 LEU    17      64.750  53.890  58.090  1.00  0.00            
ATOM    587  CD2 LEU    17      62.960  51.170  57.180  1.00  0.00            
ATOM    588 1HD2 LEU    17      61.920  51.170  56.870  1.00  0.00            
ATOM    589 2HD2 LEU    17      63.620  50.950  56.340  1.00  0.00            
ATOM    590 3HD2 LEU    17      63.070  50.520  58.050  1.00  0.00            
ATOM    591  C   LEU    17      60.000  54.230  59.530  1.00  0.00            
ATOM    592  O   LEU    17      60.110  55.430  59.560  1.00  0.00            
ATOM    593  N   ALA    18      59.460  53.490  60.470  1.00  0.00            
ATOM    594  H   ALA    18      59.310  52.500  60.300  1.00  0.00            
ATOM    595  CA  ALA    18      59.240  54.010  61.810  1.00  0.00            
ATOM    596  HA  ALA    18      58.460  54.770  61.660  1.00  0.00            
ATOM    597  CB  ALA    18      58.810  52.910  62.720  1.00  0.00            
ATOM    598  HB1 ALA    18      59.700  52.280  62.770  1.00  0.00            
ATOM    599  HB2 ALA    18      58.420  53.300  63.660  1.00  0.00            
ATOM    600  HB3 ALA    18      58.070  52.280  62.240  1.00  0.00            
ATOM    601  C   ALA    18      60.410  54.740  62.430  1.00  0.00            
ATOM    602  O   ALA    18      61.580  54.490  62.120  1.00  0.00            
ATOM    603  N   GLY    19      60.070  55.670  63.350  1.00  0.00            
ATOM    604  H   GLY    19      59.100  55.910  63.530  1.00  0.00            
ATOM    605  CA  GLY    19      61.060  56.670  63.890  1.00  0.00            
ATOM    606  HA1 GLY    19      60.550  57.610  64.110  1.00  0.00            
ATOM    607  HA2 GLY    19      61.750  56.960  63.100  1.00  0.00            
ATOM    608  C   GLY    19      61.850  56.280  65.180  1.00  0.00            
ATOM    609  O   GLY    19      61.570  55.240  65.720  1.00  0.00            
ATOM    610  N   PRO    20      62.840  57.050  65.690  1.00  0.00            
ATOM    611  CD  PRO    20      63.380  58.200  65.040  1.00  0.00            
ATOM    612  HD1 PRO    20      63.080  59.160  65.450  1.00  0.00            
ATOM    613  HD2 PRO    20      63.170  58.280  63.980  1.00  0.00            
ATOM    614  CG  PRO    20      64.840  58.090  65.330  1.00  0.00            
ATOM    615  HG1 PRO    20      65.410  59.000  65.130  1.00  0.00            
ATOM    616  HG2 PRO    20      65.210  57.280  64.690  1.00  0.00            
ATOM    617  CB  PRO    20      64.860  57.580  66.790  1.00  0.00            
ATOM    618  HB1 PRO    20      64.670  58.390  67.500  1.00  0.00            
ATOM    619  HB2 PRO    20      65.790  57.110  67.100  1.00  0.00            
ATOM    620  CA  PRO    20      63.660  56.610  66.790  1.00  0.00            
ATOM    621  HA  PRO    20      64.130  55.640  66.600  1.00  0.00            
ATOM    622  C   PRO    20      62.880  56.570  68.080  1.00  0.00            
ATOM    623  O   PRO    20      61.700  57.020  68.160  1.00  0.00            
ATOM    624  N   HYP    21      63.380  55.890  69.180  1.00  0.00            
ATOM    625  CD2 HYP    21      64.540  55.150  69.230  1.00  0.00            
ATOM    626 1HD2 HYP    21      65.430  55.580  69.670  1.00  0.00            
ATOM    627 2HD2 HYP    21      64.870  54.730  68.280  1.00  0.00            
ATOM    628  CG  HYP    21      64.210  54.070  70.290  1.00  0.00            
ATOM    629  HG  HYP    21      65.120  53.590  70.630  1.00  0.00            
ATOM    630  OD1 HYP    21      63.450  53.110  69.600  1.00  0.00            
ATOM    631  HD1 HYP    21      63.040  52.470  70.180  1.00  0.00            
ATOM    632  CB  HYP    21      63.440  54.920  71.300  1.00  0.00            
ATOM    633  HB1 HYP    21      64.160  55.400  71.970  1.00  0.00            
ATOM    634  HB2 HYP    21      62.720  54.310  71.850  1.00  0.00            
ATOM    635  CA  HYP    21      62.610  55.770  70.380  1.00  0.00            
ATOM    636  HA  HYP    21      61.690  55.240  70.140  1.00  0.00            
ATOM    637  C   HYP    21      62.290  57.130  71.030  1.00  0.00            
ATOM    638  O   HYP    21      63.050  58.130  70.960  1.00  0.00            
ATOM    639  N   GLY    22      61.230  57.220  71.820  1.00  0.00            
ATOM    640  H   GLY    22      60.640  56.420  71.970  1.00  0.00            
ATOM    641  CA  GLY    22      60.740  58.410  72.550  1.00  0.00            
ATOM    642  HA1 GLY    22      59.710  58.410  72.900  1.00  0.00            
ATOM    643  HA2 GLY    22      60.830  59.230  71.840  1.00  0.00            
ATOM    644  C   GLY    22      61.620  58.690  73.730  1.00  0.00            
ATOM    645  O   GLY    22      62.370  57.840  74.150  1.00  0.00            
ATOM    646  N   PRO    23      61.530  59.920  74.280  1.00  0.00            
ATOM    647  CD  PRO    23      60.480  60.890  73.920  1.00  0.00            
ATOM    648  HD1 PRO    23      59.470  60.480  73.880  1.00  0.00            
ATOM    649  HD2 PRO    23      60.640  61.380  72.960  1.00  0.00            
ATOM    650  CG  PRO    23      60.540  61.920  75.030  1.00  0.00            
ATOM    651  HG1 PRO    23      59.890  61.570  75.830  1.00  0.00            
ATOM    652  HG2 PRO    23      60.360  62.940  74.710  1.00  0.00            
ATOM    653  CB  PRO    23      61.990  61.910  75.500  1.00  0.00            
ATOM    654  HB1 PRO    23      62.100  62.290  76.510  1.00  0.00            
ATOM    655  HB2 PRO    23      62.640  62.550  74.910  1.00  0.00            
ATOM    656  CA  PRO    23      62.280  60.390  75.420  1.00  0.00            
ATOM    657  HA  PRO    23      63.320  60.100  75.300  1.00  0.00            
ATOM    658  C   PRO    23      61.820  59.610  76.680  1.00  0.00            
ATOM    659  O   PRO    23      60.660  59.160  76.810  1.00  0.00            
ATOM    660  N   HYP    24      62.610  59.670  77.760  1.00  0.00            
ATOM    661  CD2 HYP    24      64.060  59.990  77.840  1.00  0.00            
ATOM    662 1HD2 HYP    24      64.220  61.070  77.870  1.00  0.00            
ATOM    663 2HD2 HYP    24      64.580  59.580  76.980  1.00  0.00            
ATOM    664  CG  HYP    24      64.620  59.470  79.180  1.00  0.00            
ATOM    665  HG  HYP    24      65.380  60.160  79.550  1.00  0.00            
ATOM    666  OD1 HYP    24      64.980  58.090  79.190  1.00  0.00            
ATOM    667  HD1 HYP    24      65.770  57.890  78.680  1.00  0.00            
ATOM    668  CB  HYP    24      63.340  59.580  80.060  1.00  0.00            
ATOM    669  HB1 HYP    24      63.360  60.590  80.460  1.00  0.00            
ATOM    670  HB2 HYP    24      63.360  58.950  80.960  1.00  0.00            
ATOM    671  CA  HYP    24      62.140  59.350  79.120  1.00  0.00            
ATOM    672  HA  HYP    24      61.840  58.320  79.300  1.00  0.00            
ATOM    673  C   HYP    24      60.990  60.210  79.640  1.00  0.00            
ATOM    674  O   HYP    24      60.910  61.370  79.200  1.00  0.00            
ATOM    675  N   GLY    25      60.140  59.660  80.470  1.00  0.00            
ATOM    676  H   GLY    25      60.260  58.720  80.830  1.00  0.00            
ATOM    677  CA  GLY    25      58.820  60.240  80.800  1.00  0.00            
ATOM    678  HA1 GLY    25      58.160  59.440  81.120  1.00  0.00            
ATOM    679  HA2 GLY    25      58.470  60.720  79.880  1.00  0.00            
ATOM    680  C   GLY    25      58.890  61.380  81.900  1.00  0.00            
ATOM    681  O   GLY    25      59.960  61.810  82.280  1.00  0.00            
ATOM    682  N   PRO    26      57.700  61.760  82.450  1.00  0.00            
ATOM    683  CD  PRO    26      56.450  61.330  81.860  1.00  0.00            
ATOM    684  HD1 PRO    26      56.120  60.470  82.450  1.00  0.00            
ATOM    685  HD2 PRO    26      56.310  61.070  80.810  1.00  0.00            
ATOM    686  CG  PRO    26      55.610  62.580  82.160  1.00  0.00            
ATOM    687  HG1 PRO    26      54.560  62.420  81.930  1.00  0.00            
ATOM    688  HG2 PRO    26      55.940  63.330  81.430  1.00  0.00            
ATOM    689  CB  PRO    26      55.990  62.870  83.520  1.00  0.00            
ATOM    690  HB1 PRO    26      55.510  62.090  84.100  1.00  0.00            
ATOM    691  HB2 PRO    26      55.670  63.880  83.760  1.00  0.00            
ATOM    692  CA  PRO    26      57.540  62.750  83.520  1.00  0.00            
ATOM    693  HA  PRO    26      58.020  63.670  83.190  1.00  0.00            
ATOM    694  C   PRO    26      58.020  62.280  84.950  1.00  0.00            
ATOM    695  O   PRO    26      57.960  61.070  85.170  1.00  0.00            
ATOM    696  N   HYP    27      58.330  63.200  85.820  1.00  0.00            
ATOM    697  CD2 HYP    27      58.490  64.660  85.620  1.00  0.00            
ATOM    698 1HD2 HYP    27      57.500  65.070  85.840  1.00  0.00            
ATOM    699 2HD2 HYP    27      58.740  64.870  84.580  1.00  0.00            
ATOM    700  CG  HYP    27      59.610  65.100  86.580  1.00  0.00            
ATOM    701  HG  HYP    27      59.610  66.160  86.830  1.00  0.00            
ATOM    702  OD1 HYP    27      60.870  64.810  86.060  1.00  0.00            
ATOM    703  HD1 HYP    27      61.510  65.440  86.400  1.00  0.00            
ATOM    704  CB  HYP    27      59.170  64.230  87.750  1.00  0.00            
ATOM    705  HB1 HYP    27      58.490  64.750  88.410  1.00  0.00            
ATOM    706  HB2 HYP    27      60.080  64.030  88.320  1.00  0.00            
ATOM    707  CA  HYP    27      58.670  62.970  87.190  1.00  0.00            
ATOM    708  HA  HYP    27      59.620  62.440  87.210  1.00  0.00            
ATOM    709  C   HYP    27      57.500  62.400  88.030  1.00  0.00            
ATOM    710  O   HYP    27      56.400  62.800  87.810  1.00  0.00            
ATOM    711  N   GLY    28      57.720  61.700  89.150  1.00  0.00            
ATOM    712  H   GLY    28      58.700  61.530  89.330  1.00  0.00            
ATOM    713  CA  GLY    28      56.750  61.170  90.150  1.00  0.00            
ATOM    714  HA1 GLY    28      57.310  60.410  90.700  1.00  0.00            
ATOM    715  HA2 GLY    28      55.910  60.710  89.630  1.00  0.00            
ATOM    716  C   GLY    28      56.180  62.190  91.200  1.00  0.00            
ATOM    717  O   GLY    28      56.730  63.230  91.440  1.00  0.00            
ATOM    718  N   PRO    29      55.140  61.730  91.960  1.00  0.00            
ATOM    719  CD  PRO    29      54.340  60.540  91.770  1.00  0.00            
ATOM    720  HD1 PRO    29      54.950  59.640  91.660  1.00  0.00            
ATOM    721  HD2 PRO    29      53.800  60.640  90.830  1.00  0.00            
ATOM    722  CG  PRO    29      53.330  60.450  92.920  1.00  0.00            
ATOM    723  HG1 PRO    29      53.840  59.940  93.740  1.00  0.00            
ATOM    724  HG2 PRO    29      52.360  60.020  92.660  1.00  0.00            
ATOM    725  CB  PRO    29      53.180  61.970  93.300  1.00  0.00            
ATOM    726  HB1 PRO    29      52.840  62.070  94.330  1.00  0.00            
ATOM    727  HB2 PRO    29      52.460  62.410  92.610  1.00  0.00            
ATOM    728  CA  PRO    29      54.560  62.500  93.040  1.00  0.00            
ATOM    729  HA  PRO    29      54.380  63.540  92.760  1.00  0.00            
ATOM    730  C   PRO    29      55.420  62.480  94.330  1.00  0.00            
ATOM    731  O   PRO    29      56.050  61.490  94.580  1.00  0.00            
ATOM    732  N   HYP    30      55.470  63.570  95.100  1.00  0.00            
ATOM    733  CD2 HYP    30      54.960  64.830  94.860  1.00  0.00            
ATOM    734 1HD2 HYP    30      53.900  64.830  95.110  1.00  0.00            
ATOM    735 2HD2 HYP    30      55.100  65.070  93.800  1.00  0.00            
ATOM    736  CG  HYP    30      55.720  65.860  95.720  1.00  0.00            
ATOM    737  HG  HYP    30      55.200  66.750  96.080  1.00  0.00            
ATOM    738  OD1 HYP    30      56.880  66.340  95.100  1.00  0.00            
ATOM    739  HD1 HYP    30      56.930  67.250  95.400  1.00  0.00            
ATOM    740  CB  HYP    30      56.090  65.010  96.970  1.00  0.00            
ATOM    741  HB1 HYP    30      55.390  64.940  97.800  1.00  0.00            
ATOM    742  HB2 HYP    30      57.050  65.370  97.330  1.00  0.00            
ATOM    743  CA  HYP    30      56.380  63.660  96.270  1.00  0.00            
ATOM    744  HA  HYP    30      57.420  63.630  95.960  1.00  0.00            
ATOM    745  C   HYP    30      56.090  62.590  97.350  1.00  0.00            
ATOM    746  O   HYP    30      54.930  62.170  97.540  1.00  0.00            
ATOM    747  N   GLY    31      57.100  62.070  98.040  1.00  0.00            
ATOM    748  H   GLY    31      58.000  62.480  97.820  1.00  0.00            
ATOM    749  CA  GLY    31      56.960  61.320  99.280  1.00  0.00            
ATOM    750  HA1 GLY    31      57.960  60.910  99.450  1.00  0.00            
ATOM    751  HA2 GLY    31      56.270  60.490  99.130  1.00  0.00            
ATOM    752  C   GLY    31      56.370  62.120 100.460  1.00  0.00            
ATOM    753  O   GLY    31      55.720  63.180 100.390  1.00  0.00            
ATOM    754  N   NH2    32      56.450  61.520 101.640  1.00  0.00            
ATOM    755  H1  NH2    32      56.930  60.620 101.630  1.00  0.00            
ATOM    756  H2  NH2    32      55.970  61.960 102.410  1.00  0.00            
ATOM    757  CH3 ACE     1      55.760  48.820  14.870  1.00  0.00            
ATOM    758 1HH3 ACE     1      54.720  48.550  15.050  1.00  0.00            
ATOM    759 2HH3 ACE     1      55.680  49.880  14.630  1.00  0.00            
ATOM    760 3HH3 ACE     1      56.200  48.230  14.070  1.00  0.00            
ATOM    761  C   ACE     1      56.600  48.660  16.100  1.00  0.00            
ATOM    762  O   ACE     1      56.190  47.830  16.910  1.00  0.00            
ATOM    763  N   PRO     2      57.780  49.330  16.150  1.00  0.00            
ATOM    764  CD  PRO     2      58.310  50.080  14.990  1.00  0.00            
ATOM    765  HD1 PRO     2      57.900  51.090  14.950  1.00  0.00            
ATOM    766  HD2 PRO     2      58.140  49.590  14.030  1.00  0.00            
ATOM    767  CG  PRO     2      59.760  50.070  15.280  1.00  0.00            
ATOM    768  HG1 PRO     2      60.350  50.890  14.880  1.00  0.00            
ATOM    769  HG2 PRO     2      60.200  49.150  14.900  1.00  0.00            
ATOM    770  CB  PRO     2      59.920  50.000  16.790  1.00  0.00            
ATOM    771  HB1 PRO     2      59.900  51.020  17.170  1.00  0.00            
ATOM    772  HB2 PRO     2      60.850  49.590  17.180  1.00  0.00            
ATOM    773  CA  PRO     2      58.660  49.250  17.270  1.00  0.00            
ATOM    774  HA  PRO     2      58.800  48.170  17.340  1.00  0.00            
ATOM    775  C   PRO     2      58.010  49.910  18.520  1.00  0.00            
ATOM    776  O   PRO     2      57.280  50.920  18.420  1.00  0.00            
ATOM    777  N   HYP     3      58.270  49.410  19.720  1.00  0.00            
ATOM    778  CD2 HYP     3      59.200  48.330  20.030  1.00  0.00            
ATOM    779 1HD2 HYP     3      60.140  48.840  20.250  1.00  0.00            
ATOM    780 2HD2 HYP     3      59.290  47.600  19.230  1.00  0.00            
ATOM    781  CG  HYP     3      58.780  47.720  21.400  1.00  0.00            
ATOM    782  HG  HYP     3      59.600  47.220  21.920  1.00  0.00            
ATOM    783  OD1 HYP     3      57.600  46.940  21.280  1.00  0.00            
ATOM    784  HD1 HYP     3      57.260  46.880  22.170  1.00  0.00            
ATOM    785  CB  HYP     3      58.390  49.140  22.110  1.00  0.00            
ATOM    786  HB1 HYP     3      59.280  49.710  22.390  1.00  0.00            
ATOM    787  HB2 HYP     3      57.610  49.090  22.860  1.00  0.00            
ATOM    788  CA  HYP     3      57.690  49.920  20.990  1.00  0.00            
ATOM    789  HA  HYP     3      56.630  49.670  20.950  1.00  0.00            
ATOM    790  C   HYP     3      57.850  51.370  21.350  1.00  0.00            
ATOM    791  O   HYP     3      58.710  52.020  20.880  1.00  0.00            
ATOM    792  N   GLY     4      56.880  51.930  22.080  1.00  0.00            
ATOM    793  H   GLY     4      56.130  51.340  22.420  1.00  0.00            
ATOM    794  CA  GLY     4      56.930  53.320  22.480  1.00  0.00            
ATOM    795  HA1 GLY     4      55.970  53.520  22.950  1.00  0.00            
ATOM    796  HA2 GLY     4      57.030  54.030  21.650  1.00  0.00            
ATOM    797  C   GLY     4      58.140  53.530  23.480  1.00  0.00            
ATOM    798  O   GLY     4      58.710  52.580  24.080  1.00  0.00            
ATOM    799  N   PRO     5      58.420  54.830  23.650  1.00  0.00            
ATOM    800  CD  PRO     5      58.030  55.930  22.750  1.00  0.00            
ATOM    801  HD1 PRO     5      56.990  56.230  22.930  1.00  0.00            
ATOM    802  HD2 PRO     5      58.170  55.580  21.730  1.00  0.00            
ATOM    803  CG  PRO     5      58.900  57.130  23.110  1.00  0.00            
ATOM    804  HG1 PRO     5      58.420  58.100  22.950  1.00  0.00            
ATOM    805  HG2 PRO     5      59.750  57.090  22.430  1.00  0.00            
ATOM    806  CB  PRO     5      59.220  56.940  24.570  1.00  0.00            
ATOM    807  HB1 PRO     5      58.440  57.260  25.270  1.00  0.00            
ATOM    808  HB2 PRO     5      60.220  57.350  24.710  1.00  0.00            
ATOM    809  CA  PRO     5      59.290  55.370  24.740  1.00  0.00            
ATOM    810  HA  PRO     5      60.280  55.000  24.490  1.00  0.00            
ATOM    811  C   PRO     5      58.850  54.900  26.140  1.00  0.00            
ATOM    812  O   PRO     5      57.700  54.620  26.430  1.00  0.00            
ATOM    813  N   HYP     6      59.770  54.750  27.110  1.00  0.00            
ATOM    814  CD2 HYP     6      61.220  54.800  27.080  1.00  0.00            
ATOM    815 1HD2 HYP     6      61.460  55.860  27.010  1.00  0.00            
ATOM    816 2HD2 HYP     6      61.770  54.300  26.280  1.00  0.00            
ATOM    817  CG  HYP     6      61.810  54.210  28.380  1.00  0.00            
ATOM    818  HG  HYP     6      62.710  54.740  28.710  1.00  0.00            
ATOM    819  OD1 HYP     6      61.930  52.820  28.320  1.00  0.00            
ATOM    820  HD1 HYP     6      62.500  52.750  27.550  1.00  0.00            
ATOM    821  CB  HYP     6      60.760  54.650  29.320  1.00  0.00            
ATOM    822  HB1 HYP     6      60.900  55.710  29.510  1.00  0.00            
ATOM    823  HB2 HYP     6      60.750  53.970  30.180  1.00  0.00            
ATOM    824  CA  HYP     6      59.490  54.460  28.510  1.00  0.00            
ATOM    825  HA  HYP     6      59.120  53.430  28.540  1.00  0.00            
ATOM    826  C   HYP     6      58.420  55.360  29.210  1.00  0.00            
ATOM    827  O   HYP     6      58.450  56.600  29.050  1.00  0.00            
ATOM    828  N   GLY     7      57.560  54.790  30.040  1.00  0.00            
ATOM    829  H   GLY     7      57.500  53.790  30.110  1.00  0.00            
ATOM    830  CA  GLY     7      56.810  55.520  31.100  1.00  0.00            
ATOM    831  HA1 GLY     7      56.260  54.760  31.650  1.00  0.00            
ATOM    832  HA2 GLY     7      55.990  56.030  30.600  1.00  0.00            
ATOM    833  C   GLY     7      57.640  56.340  32.060  1.00  0.00            
ATOM    834  O   GLY     7      58.710  55.850  32.410  1.00  0.00            
ATOM    835  N   PRO     8      57.270  57.550  32.480  1.00  0.00            
ATOM    836  CD  PRO     8      56.040  58.250  32.080  1.00  0.00            
ATOM    837  HD1 PRO     8      55.170  57.590  32.000  1.00  0.00            
ATOM    838  HD2 PRO     8      56.090  58.790  31.140  1.00  0.00            
ATOM    839  CG  PRO     8      55.790  59.270  33.160  1.00  0.00            
ATOM    840  HG1 PRO     8      55.260  58.700  33.920  1.00  0.00            
ATOM    841  HG2 PRO     8      55.240  60.180  32.920  1.00  0.00            
ATOM    842  CB  PRO     8      57.260  59.580  33.580  1.00  0.00            
ATOM    843  HB1 PRO     8      57.390  59.950  34.600  1.00  0.00            
ATOM    844  HB2 PRO     8      57.750  60.320  32.950  1.00  0.00            
ATOM    845  CA  PRO     8      57.970  58.250  33.500  1.00  0.00            
ATOM    846  HA  PRO     8      58.970  58.480  33.130  1.00  0.00            
ATOM    847  C   PRO     8      58.020  57.580  34.920  1.00  0.00            
ATOM    848  O   PRO     8      57.160  56.720  35.260  1.00  0.00            
ATOM    849  N   HYP     9      59.080  57.820  35.680  1.00  0.00            
ATOM    850  CD2 HYP     9      60.220  58.580  35.230  1.00  0.00            
ATOM    851 1HD2 HYP     9      59.950  59.630  35.300  1.00  0.00            
ATOM    852 2HD2 HYP     9      60.500  58.410  34.190  1.00  0.00            
ATOM    853  CG  HYP     9      61.360  58.350  36.210  1.00  0.00            
ATOM    854  HG  HYP     9      61.910  59.260  36.440  1.00  0.00            
ATOM    855  OD1 HYP     9      62.280  57.240  35.970  1.00  0.00            
ATOM    856  HD1 HYP     9      63.020  57.300  36.580  1.00  0.00            
ATOM    857  CB  HYP     9      60.600  58.130  37.490  1.00  0.00            
ATOM    858  HB1 HYP     9      60.360  59.070  37.980  1.00  0.00            
ATOM    859  HB2 HYP     9      61.300  57.520  38.060  1.00  0.00            
ATOM    860  CA  HYP     9      59.320  57.360  37.030  1.00  0.00            
ATOM    861  HA  HYP     9      59.420  56.280  37.100  1.00  0.00            
ATOM    862  C   HYP     9      58.090  57.680  37.880  1.00  0.00            
ATOM    863  O   HYP     9      57.410  58.640  37.680  1.00  0.00            
ATOM    864  N   GLY    10      57.970  56.870  38.930  1.00  0.00            
ATOM    865  H   GLY    10      58.490  56.010  38.950  1.00  0.00            
ATOM    866  CA  GLY    10      57.040  57.120  40.060  1.00  0.00            
ATOM    867  HA1 GLY    10      56.920  56.190  40.620  1.00  0.00            
ATOM    868  HA2 GLY    10      56.040  57.380  39.730  1.00  0.00            
ATOM    869  C   GLY    10      57.590  58.210  41.010  1.00  0.00            
ATOM    870  O   GLY    10      58.830  58.430  41.030  1.00  0.00            
ATOM    871  N   ILE    11      56.740  58.890  41.810  1.00  0.00            
ATOM    872  H   ILE    11      55.840  58.440  41.880  1.00  0.00            
ATOM    873  CA  ILE    11      57.150  59.910  42.770  1.00  0.00            
ATOM    874  HA  ILE    11      57.960  60.440  42.260  1.00  0.00            
ATOM    875  CB  ILE    11      55.990  60.980  42.870  1.00  0.00            
ATOM    876  HB  ILE    11      56.440  61.770  43.470  1.00  0.00            
ATOM    877  CG2 ILE    11      55.600  61.570  41.510  1.00  0.00            
ATOM    878 1HG2 ILE    11      55.020  60.830  40.960  1.00  0.00            
ATOM    879 2HG2 ILE    11      55.010  62.480  41.610  1.00  0.00            
ATOM    880 3HG2 ILE    11      56.490  61.790  40.920  1.00  0.00            
ATOM    881  CG1 ILE    11      54.720  60.450  43.590  1.00  0.00            
ATOM    882 1HG1 ILE    11      55.090  59.780  44.370  1.00  0.00            
ATOM    883 2HG1 ILE    11      54.180  59.870  42.830  1.00  0.00            
ATOM    884  CD  ILE    11      53.840  61.580  44.050  1.00  0.00            
ATOM    885  HD1 ILE    11      53.120  61.210  44.780  1.00  0.00            
ATOM    886  HD2 ILE    11      54.350  62.370  44.590  1.00  0.00            
ATOM    887  HD3 ILE    11      53.240  61.950  43.220  1.00  0.00            
ATOM    888  C   ILE    11      57.630  59.360  44.160  1.00  0.00            
ATOM    889  O   ILE    11      57.370  58.190  44.530  1.00  0.00            
ATOM    890  N   THR    12      58.240  60.150  44.990  1.00  0.00            
ATOM    891  H   THR    12      58.380  61.130  44.770  1.00  0.00            
ATOM    892  CA  THR    12      58.630  59.710  46.340  1.00  0.00            
ATOM    893  HA  THR    12      59.270  58.860  46.100  1.00  0.00            
ATOM    894  CB  THR    12      59.500  60.750  47.030  1.00  0.00            
ATOM    895  HB  THR    12      58.950  61.680  47.180  1.00  0.00            
ATOM    896  CG2 THR    12      60.000  60.340  48.410  1.00  0.00            
ATOM    897 1HG2 THR    12      59.190  60.540  49.110  1.00  0.00            
ATOM    898 2HG2 THR    12      60.280  59.290  48.500  1.00  0.00            
ATOM    899 3HG2 THR    12      60.860  60.970  48.670  1.00  0.00            
ATOM    900  OG1 THR    12      60.590  60.910  46.220  1.00  0.00            
ATOM    901  HG1 THR    12      60.220  61.440  45.510  1.00  0.00            
ATOM    902  C   THR    12      57.470  59.280  47.230  1.00  0.00            
ATOM    903  O   THR    12      56.300  59.580  46.960  1.00  0.00            
ATOM    904  N   GLY    13      57.760  58.420  48.220  1.00  0.00            
ATOM    905  H   GLY    13      58.720  58.140  48.390  1.00  0.00            
ATOM    906  CA  GLY    13      56.770  57.940  49.160  1.00  0.00            
ATOM    907  HA1 GLY    13      57.070  56.930  49.440  1.00  0.00            
ATOM    908  HA2 GLY    13      55.830  57.870  48.620  1.00  0.00            
ATOM    909  C   GLY    13      56.650  58.690  50.470  1.00  0.00            
ATOM    910  O   GLY    13      57.460  59.550  50.690  1.00  0.00            
ATOM    911  N   ALA    14      55.730  58.260  51.340  1.00  0.00            
ATOM    912  H   ALA    14      55.250  57.420  51.050  1.00  0.00            
ATOM    913  CA  ALA    14      55.340  59.020  52.490  1.00  0.00            
ATOM    914  HA  ALA    14      55.260  60.060  52.200  1.00  0.00            
ATOM    915  CB  ALA    14      53.910  58.600  52.930  1.00  0.00            
ATOM    916  HB1 ALA    14      53.670  59.140  53.840  1.00  0.00            
ATOM    917  HB2 ALA    14      53.220  58.950  52.160  1.00  0.00            
ATOM    918  HB3 ALA    14      53.800  57.520  52.990  1.00  0.00            
ATOM    919  C   ALA    14      56.390  58.970  53.640  1.00  0.00            
ATOM    920  O   ALA    14      57.040  57.940  53.870  1.00  0.00            
ATOM    921  N   ARG    15      56.560  60.070  54.390  1.00  0.00            
ATOM    922  H   ARG    15      56.080  60.950  54.250  1.00  0.00            
ATOM    923  CA  ARG    15      57.250  59.930  55.650  1.00  0.00            
ATOM    924  HA  ARG    15      58.290  59.680  55.480  1.00  0.00            
ATOM    925  CB  ARG    15      57.310  61.340  56.350  1.00  0.00            
ATOM    926  HB1 ARG    15      56.350  61.410  56.850  1.00  0.00            
ATOM    927  HB2 ARG    15      57.490  62.070  55.560  1.00  0.00            
ATOM    928  CG  ARG    15      58.410  61.380  57.420  1.00  0.00            
ATOM    929  HG1 ARG    15      59.350  61.200  56.910  1.00  0.00            
ATOM    930  HG2 ARG    15      58.310  60.500  58.060  1.00  0.00            
ATOM    931  CD  ARG    15      58.390  62.630  58.310  1.00  0.00            
ATOM    932  HD1 ARG    15      57.540  62.590  58.990  1.00  0.00            
ATOM    933  HD2 ARG    15      58.380  63.510  57.660  1.00  0.00            
ATOM    934  NE  ARG    15      59.530  62.520  59.220  1.00  0.00            
ATOM    935  HE  ARG    15      60.240  61.830  58.990  1.00  0.00            
ATOM    936  CZ  ARG    15      59.960  63.200  60.200  1.00  0.00            
ATOM    937  NH1 ARG    15      61.050  62.900  60.810  1.00  0.00            
ATOM    938 1HH1 ARG    15      61.640  62.130  60.550  1.00  0.00            
ATOM    939 2HH1 ARG    15      61.440  63.540  61.490  1.00  0.00            
ATOM    940  NH2 ARG    15      59.400  64.330  60.480  1.00  0.00            
ATOM    941 1HH2 ARG    15      58.610  64.680  59.960  1.00  0.00            
ATOM    942 2HH2 ARG    15      59.850  64.900  61.190  1.00  0.00            
ATOM    943  C   ARG    15      56.700  58.860  56.500  1.00  0.00            
ATOM    944  O   ARG    15      55.460  58.660  56.650  1.00  0.00            
ATOM    945  N   GLY    16      57.590  58.110  57.170  1.00  0.00            
ATOM    946  H   GLY    16      58.570  58.310  57.020  1.00  0.00            
ATOM    947  CA  GLY    16      57.260  56.930  58.050  1.00  0.00            
ATOM    948  HA1 GLY    16      58.140  56.310  58.230  1.00  0.00            
ATOM    949  HA2 GLY    16      56.530  56.290  57.570  1.00  0.00            
ATOM    950  C   GLY    16      56.720  57.390  59.410  1.00  0.00            
ATOM    951  O   GLY    16      56.850  58.570  59.770  1.00  0.00            
ATOM    952  N   LEU    17      56.070  56.460  60.020  1.00  0.00            
ATOM    953  H   LEU    17      56.100  55.510  59.680  1.00  0.00            
ATOM    954  CA  LEU    17      55.380  56.520  61.350  1.00  0.00            
ATOM    955  HA  LEU    17      54.540  57.200  61.270  1.00  0.00            
ATOM    956  CB  LEU    17      54.810  55.140  61.600  1.00  0.00            
ATOM    957  HB1 LEU    17      54.450  55.190  62.630  1.00  0.00            
ATOM    958  HB2 LEU    17      55.570  54.360  61.480  1.00  0.00            
ATOM    959  CG  LEU    17      53.570  54.740  60.730  1.00  0.00            
ATOM    960  HG  LEU    17      53.770  54.790  59.660  1.00  0.00            
ATOM    961  CD1 LEU    17      53.310  53.200  60.980  1.00  0.00            
ATOM    962 1HD1 LEU    17      52.530  52.780  60.350  1.00  0.00            
ATOM    963 2HD1 LEU    17      54.250  52.690  60.780  1.00  0.00            
ATOM    964 3HD1 LEU    17      52.960  53.050  62.010  1.00  0.00            
ATOM    965  CD2 LEU    17      52.220  55.450  61.010  1.00  0.00            
ATOM    966 1HD2 LEU    17      52.360  56.530  61.130  1.00  0.00            
ATOM    967 2HD2 LEU    17      51.580  55.020  60.250  1.00  0.00            
ATOM    968 3HD2 LEU    17      51.760  55.120  61.940  1.00  0.00            
ATOM    969  C   LEU    17      56.280  56.920  62.530  1.00  0.00            
ATOM    970  O   LEU    17      57.490  56.800  62.380  1.00  0.00            
ATOM    971  N   ALA    18      55.720  57.420  63.670  1.00  0.00            
ATOM    972  H   ALA    18      54.710  57.420  63.630  1.00  0.00            
ATOM    973  CA  ALA    18      56.570  57.740  64.780  1.00  0.00            
ATOM    974  HA  ALA    18      57.370  58.380  64.400  1.00  0.00            
ATOM    975  CB  ALA    18      55.730  58.660  65.630  1.00  0.00            
ATOM    976  HB1 ALA    18      54.880  58.100  66.020  1.00  0.00            
ATOM    977  HB2 ALA    18      56.310  59.090  66.450  1.00  0.00            
ATOM    978  HB3 ALA    18      55.320  59.550  65.170  1.00  0.00            
ATOM    979  C   ALA    18      57.190  56.450  65.460  1.00  0.00            
ATOM    980  O   ALA    18      56.680  55.320  65.290  1.00  0.00            
ATOM    981  N   GLY    19      58.200  56.630  66.290  1.00  0.00            
ATOM    982  H   GLY    19      58.740  57.480  66.300  1.00  0.00            
ATOM    983  CA  GLY    19      58.700  55.550  67.190  1.00  0.00            
ATOM    984  HA1 GLY    19      59.550  55.960  67.740  1.00  0.00            
ATOM    985  HA2 GLY    19      58.980  54.700  66.570  1.00  0.00            
ATOM    986  C   GLY    19      57.840  55.030  68.400  1.00  0.00            
ATOM    987  O   GLY    19      56.650  55.390  68.540  1.00  0.00            
ATOM    988  N   PRO    20      58.440  54.220  69.250  1.00  0.00            
ATOM    989  CD  PRO    20      59.700  53.480  68.960  1.00  0.00            
ATOM    990  HD1 PRO    20      60.580  54.100  68.780  1.00  0.00            
ATOM    991  HD2 PRO    20      59.500  52.820  68.120  1.00  0.00            
ATOM    992  CG  PRO    20      59.940  52.700  70.290  1.00  0.00            
ATOM    993  HG1 PRO    20      60.360  53.220  71.160  1.00  0.00            
ATOM    994  HG2 PRO    20      60.500  51.790  70.070  1.00  0.00            
ATOM    995  CB  PRO    20      58.500  52.410  70.620  1.00  0.00            
ATOM    996  HB1 PRO    20      58.390  51.990  71.620  1.00  0.00            
ATOM    997  HB2 PRO    20      58.160  51.670  69.900  1.00  0.00            
ATOM    998  CA  PRO    20      57.840  53.760  70.500  1.00  0.00            
ATOM    999  HA  PRO    20      56.770  53.620  70.410  1.00  0.00            
ATOM   1000  C   PRO    20      58.060  54.720  71.740  1.00  0.00            
ATOM   1001  O   PRO    20      58.830  55.670  71.630  1.00  0.00            
ATOM   1002  N   HYP    21      57.600  54.350  72.950  1.00  0.00            
ATOM   1003  CD2 HYP    21      56.440  53.500  73.160  1.00  0.00            
ATOM   1004 1HD2 HYP    21      56.710  52.480  73.430  1.00  0.00            
ATOM   1005 2HD2 HYP    21      55.790  53.410  72.280  1.00  0.00            
ATOM   1006  CG  HYP    21      55.650  54.070  74.310  1.00  0.00            
ATOM   1007  HG  HYP    21      55.000  53.330  74.790  1.00  0.00            
ATOM   1008  OD1 HYP    21      54.920  55.230  73.990  1.00  0.00            
ATOM   1009  HD1 HYP    21      54.790  55.680  74.830  1.00  0.00            
ATOM   1010  CB  HYP    21      56.830  54.430  75.230  1.00  0.00            
ATOM   1011  HB1 HYP    21      57.230  53.510  75.660  1.00  0.00            
ATOM   1012  HB2 HYP    21      56.490  55.120  76.010  1.00  0.00            
ATOM   1013  CA  HYP    21      57.870  55.020  74.260  1.00  0.00            
ATOM   1014  HA  HYP    21      57.670  56.090  74.210  1.00  0.00            
ATOM   1015  C   HYP    21      59.230  54.670  74.840  1.00  0.00            
ATOM   1016  O   HYP    21      59.630  53.560  74.890  1.00  0.00            
ATOM   1017  N   GLY    22      59.880  55.710  75.370  1.00  0.00            
ATOM   1018  H   GLY    22      59.370  56.580  75.440  1.00  0.00            
ATOM   1019  CA  GLY    22      61.110  55.670  76.110  1.00  0.00            
ATOM   1020  HA1 GLY    22      61.670  56.610  76.120  1.00  0.00            
ATOM   1021  HA2 GLY    22      61.830  54.990  75.650  1.00  0.00            
ATOM   1022  C   GLY    22      60.980  55.080  77.540  1.00  0.00            
ATOM   1023  O   GLY    22      59.880  54.780  77.970  1.00  0.00            
ATOM   1024  N   PRO    23      62.050  54.980  78.390  1.00  0.00            
ATOM   1025  CD  PRO    23      63.380  55.360  77.950  1.00  0.00            
ATOM   1026  HD1 PRO    23      63.590  56.370  78.310  1.00  0.00            
ATOM   1027  HD2 PRO    23      63.580  55.300  76.880  1.00  0.00            
ATOM   1028  CG  PRO    23      64.270  54.370  78.750  1.00  0.00            
ATOM   1029  HG1 PRO    23      65.300  54.710  78.680  1.00  0.00            
ATOM   1030  HG2 PRO    23      64.090  53.450  78.210  1.00  0.00            
ATOM   1031  CB  PRO    23      63.510  54.350  80.120  1.00  0.00            
ATOM   1032  HB1 PRO    23      63.830  55.250  80.650  1.00  0.00            
ATOM   1033  HB2 PRO    23      63.640  53.430  80.690  1.00  0.00            
ATOM   1034  CA  PRO    23      62.030  54.500  79.780  1.00  0.00            
ATOM   1035  HA  PRO    23      61.640  53.490  79.830  1.00  0.00            
ATOM   1036  C   PRO    23      61.210  55.370  80.840  1.00  0.00            
ATOM   1037  O   PRO    23      60.880  56.530  80.550  1.00  0.00            
ATOM   1038  N   HYP    24      60.880  54.890  82.060  1.00  0.00            
ATOM   1039  CD2 HYP    24      60.970  53.500  82.460  1.00  0.00            
ATOM   1040 1HD2 HYP    24      61.980  53.130  82.660  1.00  0.00            
ATOM   1041 2HD2 HYP    24      60.580  52.890  81.640  1.00  0.00            
ATOM   1042  CG  HYP    24      60.100  53.490  83.740  1.00  0.00            
ATOM   1043  HG  HYP    24      60.630  52.810  84.400  1.00  0.00            
ATOM   1044  OD1 HYP    24      58.730  53.140  83.520  1.00  0.00            
ATOM   1045  HD1 HYP    24      58.720  52.300  83.060  1.00  0.00            
ATOM   1046  CB  HYP    24      60.140  54.890  84.340  1.00  0.00            
ATOM   1047  HB1 HYP    24      61.110  54.990  84.820  1.00  0.00            
ATOM   1048  HB2 HYP    24      59.290  55.130  84.980  1.00  0.00            
ATOM   1049  CA  HYP    24      60.170  55.740  83.060  1.00  0.00            
ATOM   1050  HA  HYP    24      59.130  55.880  82.740  1.00  0.00            
ATOM   1051  C   HYP    24      60.780  57.130  83.300  1.00  0.00            
ATOM   1052  O   HYP    24      62.020  57.260  83.280  1.00  0.00            
ATOM   1053  N   GLY    25      60.000  58.210  83.550  1.00  0.00            
ATOM   1054  H   GLY    25      59.010  58.010  83.570  1.00  0.00            
ATOM   1055  CA  GLY    25      60.600  59.390  84.080  1.00  0.00            
ATOM   1056  HA1 GLY    25      59.790  60.110  84.120  1.00  0.00            
ATOM   1057  HA2 GLY    25      61.350  59.730  83.370  1.00  0.00            
ATOM   1058  C   GLY    25      61.160  59.290  85.520  1.00  0.00            
ATOM   1059  O   GLY    25      61.140  58.240  86.210  1.00  0.00            
ATOM   1060  N   PRO    26      61.580  60.470  86.090  1.00  0.00            
ATOM   1061  CD  PRO    26      62.050  61.600  85.200  1.00  0.00            
ATOM   1062  HD1 PRO    26      61.200  62.270  85.100  1.00  0.00            
ATOM   1063  HD2 PRO    26      62.280  61.220  84.210  1.00  0.00            
ATOM   1064  CG  PRO    26      63.240  62.170  85.890  1.00  0.00            
ATOM   1065  HG1 PRO    26      63.370  63.250  85.730  1.00  0.00            
ATOM   1066  HG2 PRO    26      64.130  61.630  85.570  1.00  0.00            
ATOM   1067  CB  PRO    26      63.050  61.930  87.390  1.00  0.00            
ATOM   1068  HB1 PRO    26      62.340  62.680  87.750  1.00  0.00            
ATOM   1069  HB2 PRO    26      63.990  61.880  87.940  1.00  0.00            
ATOM   1070  CA  PRO    26      62.430  60.530  87.340  1.00  0.00            
ATOM   1071  HA  PRO    26      63.190  59.750  87.350  1.00  0.00            
ATOM   1072  C   PRO    26      61.540  60.250  88.540  1.00  0.00            
ATOM   1073  O   PRO    26      60.360  60.630  88.540  1.00  0.00            
ATOM   1074  N   HYP    27      62.090  59.630  89.590  1.00  0.00            
ATOM   1075  CD2 HYP    27      63.360  58.910  89.690  1.00  0.00            
ATOM   1076 1HD2 HYP    27      64.120  59.640  90.000  1.00  0.00            
ATOM   1077 2HD2 HYP    27      63.610  58.380  88.780  1.00  0.00            
ATOM   1078  CG  HYP    27      63.290  57.880  90.810  1.00  0.00            
ATOM   1079  HG  HYP    27      64.310  57.740  91.180  1.00  0.00            
ATOM   1080  OD1 HYP    27      62.720  56.600  90.410  1.00  0.00            
ATOM   1081  HD1 HYP    27      62.660  56.720  89.460  1.00  0.00            
ATOM   1082  CB  HYP    27      62.410  58.710  91.750  1.00  0.00            
ATOM   1083  HB1 HYP    27      62.990  59.570  92.080  1.00  0.00            
ATOM   1084  HB2 HYP    27      61.990  58.070  92.530  1.00  0.00            
ATOM   1085  CA  HYP    27      61.350  59.340  90.830  1.00  0.00            
ATOM   1086  HA  HYP    27      60.520  58.650  90.690  1.00  0.00            
ATOM   1087  C   HYP    27      60.830  60.600  91.440  1.00  0.00            
ATOM   1088  O   HYP    27      61.480  61.600  91.440  1.00  0.00            
ATOM   1089  N   GLY    28      59.670  60.510  92.130  1.00  0.00            
ATOM   1090  H   GLY    28      59.160  59.640  92.110  1.00  0.00            
ATOM   1091  CA  GLY    28      59.040  61.690  92.770  1.00  0.00            
ATOM   1092  HA1 GLY    28      58.110  61.420  93.260  1.00  0.00            
ATOM   1093  HA2 GLY    28      58.810  62.380  91.960  1.00  0.00            
ATOM   1094  C   GLY    28      60.000  62.360  93.820  1.00  0.00            
ATOM   1095  O   GLY    28      60.870  61.710  94.370  1.00  0.00            
ATOM   1096  N   PRO    29      59.830  63.650  94.080  1.00  0.00            
ATOM   1097  CD  PRO    29      59.100  64.650  93.330  1.00  0.00            
ATOM   1098  HD1 PRO    29      58.040  64.630  93.570  1.00  0.00            
ATOM   1099  HD2 PRO    29      59.370  64.320  92.320  1.00  0.00            
ATOM   1100  CG  PRO    29      59.800  65.990  93.660  1.00  0.00            
ATOM   1101  HG1 PRO    29      59.130  66.840  93.580  1.00  0.00            
ATOM   1102  HG2 PRO    29      60.660  66.140  93.000  1.00  0.00            
ATOM   1103  CB  PRO    29      60.200  65.730  95.130  1.00  0.00            
ATOM   1104  HB1 PRO    29      59.310  65.790  95.750  1.00  0.00            
ATOM   1105  HB2 PRO    29      60.980  66.380  95.540  1.00  0.00            
ATOM   1106  CA  PRO    29      60.650  64.270  95.100  1.00  0.00            
ATOM   1107  HA  PRO    29      61.690  64.290  94.790  1.00  0.00            
ATOM   1108  C   PRO    29      60.660  63.720  96.550  1.00  0.00            
ATOM   1109  O   PRO    29      59.610  63.260  97.000  1.00  0.00            
ATOM   1110  N   HYP    30      61.790  63.580  97.290  1.00  0.00            
ATOM   1111  CD2 HYP    30      63.130  63.850  97.010  1.00  0.00            
ATOM   1112 1HD2 HYP    30      63.320  64.900  97.220  1.00  0.00            
ATOM   1113 2HD2 HYP    30      63.230  63.600  95.950  1.00  0.00            
ATOM   1114  CG  HYP    30      63.940  62.990  98.060  1.00  0.00            
ATOM   1115  HG  HYP    30      64.940  63.370  98.280  1.00  0.00            
ATOM   1116  OD1 HYP    30      64.180  61.700  97.570  1.00  0.00            
ATOM   1117  HD1 HYP    30      65.000  61.730  97.070  1.00  0.00            
ATOM   1118  CB  HYP    30      63.140  63.140  99.300  1.00  0.00            
ATOM   1119  HB1 HYP    30      63.350  64.110  99.760  1.00  0.00            
ATOM   1120  HB2 HYP    30      63.300  62.370 100.060  1.00  0.00            
ATOM   1121  CA  HYP    30      61.750  63.040  98.680  1.00  0.00            
ATOM   1122  HA  HYP    30      61.450  62.000  98.610  1.00  0.00            
ATOM   1123  C   HYP    30      60.790  63.760  99.630  1.00  0.00            
ATOM   1124  O   HYP    30      60.370  64.930  99.440  1.00  0.00            
ATOM   1125  N   GLY    31      60.390  62.980 100.640  1.00  0.00            
ATOM   1126  H   GLY    31      60.750  62.050 100.450  1.00  0.00            
ATOM   1127  CA  GLY    31      59.950  63.350 101.990  1.00  0.00            
ATOM   1128  HA1 GLY    31      59.420  62.550 102.500  1.00  0.00            
ATOM   1129  HA2 GLY    31      59.250  64.190 101.990  1.00  0.00            
ATOM   1130  C   GLY    31      61.090  63.640 102.970  1.00  0.00            
ATOM   1131  O   GLY    31      62.120  64.150 102.560  1.00  0.00            
ATOM   1132  N   NH2    32      60.790  63.500 104.220  1.00  0.00            
ATOM   1133  H1  NH2    32      59.880  63.190 104.530  1.00  0.00            
ATOM   1134  H2  NH2    32      61.270  64.060 104.910  1.00  0.00            
TER
