# Supplementary material for: A solution structure analysis reveals a bent collagen triple helix in the complement activation recognition molecule mannan-binding lectin
Source: J Biol Chem. 2022 Dec 15;299(2):102799. doi: 10.1016/j.jbc.2022.102799 (PMC9898670; doi:10.1016/j.jbc.2022.102799)
Supplement: top10-t3785 [file mmc10.zip › 5-T3-785_4867.pdb]

ATOM      1  CH3 ACE     1      52.350  57.840   9.100  1.00  0.00            
ATOM      2 1HH3 ACE     1      51.750  58.580   8.570  1.00  0.00            
ATOM      3 2HH3 ACE     1      53.290  57.560   8.620  1.00  0.00            
ATOM      4 3HH3 ACE     1      51.690  56.970   9.120  1.00  0.00            
ATOM      5  C   ACE     1      52.550  58.300  10.430  1.00  0.00            
ATOM      6  O   ACE     1      53.680  58.390  10.730  1.00  0.00            
ATOM      7  N   PRO     2      51.490  58.580  11.250  1.00  0.00            
ATOM      8  CD  PRO     2      50.100  58.670  10.900  1.00  0.00            
ATOM      9  HD1 PRO     2      49.750  57.770  10.400  1.00  0.00            
ATOM     10  HD2 PRO     2      49.950  59.500  10.220  1.00  0.00            
ATOM     11  CG  PRO     2      49.260  58.840  12.130  1.00  0.00            
ATOM     12  HG1 PRO     2      49.110  57.870  12.620  1.00  0.00            
ATOM     13  HG2 PRO     2      48.250  59.210  11.980  1.00  0.00            
ATOM     14  CB  PRO     2      50.210  59.700  12.970  1.00  0.00            
ATOM     15  HB1 PRO     2      49.940  59.660  14.030  1.00  0.00            
ATOM     16  HB2 PRO     2      50.090  60.710  12.570  1.00  0.00            
ATOM     17  CA  PRO     2      51.670  59.220  12.630  1.00  0.00            
ATOM     18  HA  PRO     2      52.400  60.030  12.650  1.00  0.00            
ATOM     19  C   PRO     2      52.070  58.190  13.770  1.00  0.00            
ATOM     20  O   PRO     2      51.570  57.020  13.780  1.00  0.00            
ATOM     21  N   HYP     3      52.810  58.660  14.840  1.00  0.00            
ATOM     22  CD2 HYP     3      53.450  59.980  14.840  1.00  0.00            
ATOM     23 1HD2 HYP     3      52.650  60.710  14.990  1.00  0.00            
ATOM     24 2HD2 HYP     3      53.880  60.380  13.930  1.00  0.00            
ATOM     25  CG  HYP     3      54.430  60.000  16.020  1.00  0.00            
ATOM     26  HG  HYP     3      54.440  61.020  16.410  1.00  0.00            
ATOM     27  OD1 HYP     3      55.770  59.540  15.810  1.00  0.00            
ATOM     28  HD1 HYP     3      56.100  59.300  16.680  1.00  0.00            
ATOM     29  CB  HYP     3      53.690  59.030  16.960  1.00  0.00            
ATOM     30  HB1 HYP     3      53.030  59.620  17.590  1.00  0.00            
ATOM     31  HB2 HYP     3      54.320  58.570  17.720  1.00  0.00            
ATOM     32  CA  HYP     3      53.050  58.020  16.170  1.00  0.00            
ATOM     33  HA  HYP     3      53.860  57.330  15.970  1.00  0.00            
ATOM     34  C   HYP     3      51.800  57.410  16.880  1.00  0.00            
ATOM     35  O   HYP     3      50.670  57.900  16.760  1.00  0.00            
ATOM     36  N   GLY     4      52.060  56.370  17.660  1.00  0.00            
ATOM     37  H   GLY     4      52.910  55.850  17.460  1.00  0.00            
ATOM     38  CA  GLY     4      51.010  55.680  18.380  1.00  0.00            
ATOM     39  HA1 GLY     4      51.440  54.750  18.760  1.00  0.00            
ATOM     40  HA2 GLY     4      50.170  55.520  17.710  1.00  0.00            
ATOM     41  C   GLY     4      50.550  56.390  19.620  1.00  0.00            
ATOM     42  O   GLY     4      51.000  57.480  19.960  1.00  0.00            
ATOM     43  N   PRO     5      49.510  55.930  20.330  1.00  0.00            
ATOM     44  CD  PRO     5      48.660  54.920  19.770  1.00  0.00            
ATOM     45  HD1 PRO     5      49.130  53.960  19.980  1.00  0.00            
ATOM     46  HD2 PRO     5      48.470  55.080  18.710  1.00  0.00            
ATOM     47  CG  PRO     5      47.260  54.990  20.580  1.00  0.00            
ATOM     48  HG1 PRO     5      46.780  54.020  20.610  1.00  0.00            
ATOM     49  HG2 PRO     5      46.610  55.770  20.170  1.00  0.00            
ATOM     50  CB  PRO     5      47.750  55.540  21.940  1.00  0.00            
ATOM     51  HB1 PRO     5      48.120  54.700  22.530  1.00  0.00            
ATOM     52  HB2 PRO     5      47.010  56.160  22.450  1.00  0.00            
ATOM     53  CA  PRO     5      48.950  56.460  21.580  1.00  0.00            
ATOM     54  HA  PRO     5      48.590  57.460  21.340  1.00  0.00            
ATOM     55  C   PRO     5      49.990  56.700  22.740  1.00  0.00            
ATOM     56  O   PRO     5      50.840  55.870  23.030  1.00  0.00            
ATOM     57  N   HYP     6      49.740  57.810  23.540  1.00  0.00            
ATOM     58  CD2 HYP     6      48.750  58.820  23.360  1.00  0.00            
ATOM     59 1HD2 HYP     6      47.750  58.470  23.600  1.00  0.00            
ATOM     60 2HD2 HYP     6      48.810  59.290  22.380  1.00  0.00            
ATOM     61  CG  HYP     6      49.110  59.910  24.310  1.00  0.00            
ATOM     62  HG  HYP     6      48.240  60.430  24.720  1.00  0.00            
ATOM     63  OD1 HYP     6      50.070  60.840  23.790  1.00  0.00            
ATOM     64  HD1 HYP     6      49.720  61.150  22.950  1.00  0.00            
ATOM     65  CB  HYP     6      49.630  59.080  25.530  1.00  0.00            
ATOM     66  HB1 HYP     6      48.870  58.650  26.190  1.00  0.00            
ATOM     67  HB2 HYP     6      50.310  59.670  26.150  1.00  0.00            
ATOM     68  CA  HYP     6      50.450  58.020  24.760  1.00  0.00            
ATOM     69  HA  HYP     6      51.430  58.390  24.460  1.00  0.00            
ATOM     70  C   HYP     6      50.590  56.790  25.620  1.00  0.00            
ATOM     71  O   HYP     6      49.670  55.960  25.660  1.00  0.00            
ATOM     72  N   GLY     7      51.750  56.710  26.180  1.00  0.00            
ATOM     73  H   GLY     7      52.480  57.360  25.920  1.00  0.00            
ATOM     74  CA  GLY     7      52.050  55.640  27.210  1.00  0.00            
ATOM     75  HA1 GLY     7      53.070  55.780  27.580  1.00  0.00            
ATOM     76  HA2 GLY     7      51.970  54.690  26.680  1.00  0.00            
ATOM     77  C   GLY     7      51.130  55.640  28.480  1.00  0.00            
ATOM     78  O   GLY     7      50.340  56.580  28.710  1.00  0.00            
ATOM     79  N   PRO     8      51.220  54.590  29.280  1.00  0.00            
ATOM     80  CD  PRO     8      52.030  53.390  29.060  1.00  0.00            
ATOM     81  HD1 PRO     8      53.070  53.670  28.860  1.00  0.00            
ATOM     82  HD2 PRO     8      51.660  52.770  28.250  1.00  0.00            
ATOM     83  CG  PRO     8      52.020  52.560  30.320  1.00  0.00            
ATOM     84  HG1 PRO     8      52.860  52.770  30.980  1.00  0.00            
ATOM     85  HG2 PRO     8      52.130  51.490  30.150  1.00  0.00            
ATOM     86  CB  PRO     8      50.690  52.930  30.940  1.00  0.00            
ATOM     87  HB1 PRO     8      50.700  52.760  32.010  1.00  0.00            
ATOM     88  HB2 PRO     8      49.860  52.380  30.500  1.00  0.00            
ATOM     89  CA  PRO     8      50.600  54.440  30.600  1.00  0.00            
ATOM     90  HA  PRO     8      49.590  54.850  30.600  1.00  0.00            
ATOM     91  C   PRO     8      51.410  55.290  31.630  1.00  0.00            
ATOM     92  O   PRO     8      52.490  55.910  31.340  1.00  0.00            
ATOM     93  N   HYP     9      50.880  55.450  32.900  1.00  0.00            
ATOM     94  CD2 HYP     9      49.630  54.940  33.500  1.00  0.00            
ATOM     95 1HD2 HYP     9      49.860  53.990  33.990  1.00  0.00            
ATOM     96 2HD2 HYP     9      48.900  54.740  32.720  1.00  0.00            
ATOM     97  CG  HYP     9      49.210  55.910  34.610  1.00  0.00            
ATOM     98  HG  HYP     9      48.620  55.420  35.380  1.00  0.00            
ATOM     99  OD1 HYP     9      48.580  57.020  34.060  1.00  0.00            
ATOM    100  HD1 HYP     9      48.300  57.630  34.750  1.00  0.00            
ATOM    101  CB  HYP     9      50.580  56.380  35.140  1.00  0.00            
ATOM    102  HB1 HYP     9      50.870  55.750  35.980  1.00  0.00            
ATOM    103  HB2 HYP     9      50.520  57.410  35.520  1.00  0.00            
ATOM    104  CA  HYP     9      51.580  56.230  33.950  1.00  0.00            
ATOM    105  HA  HYP     9      51.690  57.270  33.630  1.00  0.00            
ATOM    106  C   HYP     9      52.890  55.660  34.410  1.00  0.00            
ATOM    107  O   HYP     9      53.180  54.450  34.310  1.00  0.00            
ATOM    108  N   GLY    10      53.810  56.500  34.900  1.00  0.00            
ATOM    109  H   GLY    10      53.560  57.470  35.010  1.00  0.00            
ATOM    110  CA  GLY    10      55.220  56.090  35.240  1.00  0.00            
ATOM    111  HA1 GLY    10      55.670  57.000  35.620  1.00  0.00            
ATOM    112  HA2 GLY    10      55.830  55.780  34.400  1.00  0.00            
ATOM    113  C   GLY    10      55.460  54.990  36.180  1.00  0.00            
ATOM    114  O   GLY    10      54.580  54.620  36.880  1.00  0.00            
ATOM    115  N   ILE    11      56.730  54.560  36.300  1.00  0.00            
ATOM    116  H   ILE    11      57.400  54.960  35.650  1.00  0.00            
ATOM    117  CA  ILE    11      57.330  53.650  37.280  1.00  0.00            
ATOM    118  HA  ILE    11      56.680  52.780  37.330  1.00  0.00            
ATOM    119  CB  ILE    11      58.820  53.370  36.940  1.00  0.00            
ATOM    120  HB  ILE    11      59.320  54.310  36.720  1.00  0.00            
ATOM    121  CG2 ILE    11      59.620  52.710  38.020  1.00  0.00            
ATOM    122 1HG2 ILE    11      60.650  52.630  37.650  1.00  0.00            
ATOM    123 2HG2 ILE    11      59.690  53.300  38.930  1.00  0.00            
ATOM    124 3HG2 ILE    11      59.250  51.710  38.250  1.00  0.00            
ATOM    125  CG1 ILE    11      58.730  52.610  35.590  1.00  0.00            
ATOM    126 1HG1 ILE    11      57.990  53.100  34.950  1.00  0.00            
ATOM    127 2HG1 ILE    11      58.420  51.580  35.740  1.00  0.00            
ATOM    128  CD  ILE    11      60.080  52.640  34.910  1.00  0.00            
ATOM    129  HD1 ILE    11      60.600  53.580  35.060  1.00  0.00            
ATOM    130  HD2 ILE    11      60.660  51.840  35.380  1.00  0.00            
ATOM    131  HD3 ILE    11      60.030  52.300  33.870  1.00  0.00            
ATOM    132  C   ILE    11      57.160  54.320  38.710  1.00  0.00            
ATOM    133  O   ILE    11      57.480  55.480  38.940  1.00  0.00            
ATOM    134  N   THR    12      56.560  53.650  39.690  1.00  0.00            
ATOM    135  H   THR    12      56.240  52.730  39.430  1.00  0.00            
ATOM    136  CA  THR    12      56.290  54.310  41.070  1.00  0.00            
ATOM    137  HA  THR    12      55.880  55.300  40.870  1.00  0.00            
ATOM    138  CB  THR    12      55.330  53.410  41.900  1.00  0.00            
ATOM    139  HB  THR    12      55.900  52.510  42.150  1.00  0.00            
ATOM    140  CG2 THR    12      54.840  53.810  43.210  1.00  0.00            
ATOM    141 1HG2 THR    12      54.320  54.770  43.190  1.00  0.00            
ATOM    142 2HG2 THR    12      54.120  53.120  43.660  1.00  0.00            
ATOM    143 3HG2 THR    12      55.720  53.890  43.850  1.00  0.00            
ATOM    144  OG1 THR    12      54.250  52.980  41.090  1.00  0.00            
ATOM    145  HG1 THR    12      54.110  52.040  41.220  1.00  0.00            
ATOM    146  C   THR    12      57.610  54.520  41.800  1.00  0.00            
ATOM    147  O   THR    12      58.510  53.650  41.660  1.00  0.00            
ATOM    148  N   GLY    13      57.760  55.660  42.570  1.00  0.00            
ATOM    149  H   GLY    13      57.030  56.360  42.610  1.00  0.00            
ATOM    150  CA  GLY    13      58.980  55.940  43.340  1.00  0.00            
ATOM    151  HA1 GLY    13      59.030  56.990  43.610  1.00  0.00            
ATOM    152  HA2 GLY    13      59.800  55.900  42.620  1.00  0.00            
ATOM    153  C   GLY    13      59.180  55.070  44.540  1.00  0.00            
ATOM    154  O   GLY    13      58.700  53.970  44.630  1.00  0.00            
ATOM    155  N   ALA    14      60.220  55.480  45.310  1.00  0.00            
ATOM    156  H   ALA    14      60.590  56.370  45.030  1.00  0.00            
ATOM    157  CA  ALA    14      60.990  54.670  46.250  1.00  0.00            
ATOM    158  HA  ALA    14      60.970  53.600  46.040  1.00  0.00            
ATOM    159  CB  ALA    14      62.380  55.170  46.140  1.00  0.00            
ATOM    160  HB1 ALA    14      62.670  55.190  45.090  1.00  0.00            
ATOM    161  HB2 ALA    14      62.340  56.190  46.500  1.00  0.00            
ATOM    162  HB3 ALA    14      63.030  54.490  46.700  1.00  0.00            
ATOM    163  C   ALA    14      60.460  54.840  47.700  1.00  0.00            
ATOM    164  O   ALA    14      59.530  55.580  47.900  1.00  0.00            
ATOM    165  N   ARG    15      61.070  54.060  48.640  1.00  0.00            
ATOM    166  H   ARG    15      61.830  53.470  48.350  1.00  0.00            
ATOM    167  CA  ARG    15      60.640  53.940  50.000  1.00  0.00            
ATOM    168  HA  ARG    15      59.570  54.160  49.980  1.00  0.00            
ATOM    169  CB  ARG    15      60.870  52.520  50.530  1.00  0.00            
ATOM    170  HB1 ARG    15      60.300  52.460  51.450  1.00  0.00            
ATOM    171  HB2 ARG    15      61.930  52.510  50.810  1.00  0.00            
ATOM    172  CG  ARG    15      60.330  51.360  49.680  1.00  0.00            
ATOM    173  HG1 ARG    15      60.590  51.470  48.620  1.00  0.00            
ATOM    174  HG2 ARG    15      59.240  51.360  49.750  1.00  0.00            
ATOM    175  CD  ARG    15      60.860  49.980  50.140  1.00  0.00            
ATOM    176  HD1 ARG    15      61.940  50.050  49.990  1.00  0.00            
ATOM    177  HD2 ARG    15      60.450  49.180  49.540  1.00  0.00            
ATOM    178  NE  ARG    15      60.580  49.750  51.560  1.00  0.00            
ATOM    179  HE  ARG    15      61.370  50.020  52.130  1.00  0.00            
ATOM    180  CZ  ARG    15      59.880  48.780  52.130  1.00  0.00            
ATOM    181  NH1 ARG    15      60.130  48.500  53.310  1.00  0.00            
ATOM    182 1HH1 ARG    15      61.000  48.760  53.770  1.00  0.00            
ATOM    183 2HH1 ARG    15      59.550  47.850  53.820  1.00  0.00            
ATOM    184  NH2 ARG    15      58.870  48.170  51.540  1.00  0.00            
ATOM    185 1HH2 ARG    15      58.510  48.500  50.660  1.00  0.00            
ATOM    186 2HH2 ARG    15      58.610  47.280  51.950  1.00  0.00            
ATOM    187  C   ARG    15      61.370  54.990  50.870  1.00  0.00            
ATOM    188  O   ARG    15      62.570  55.120  50.690  1.00  0.00            
ATOM    189  N   GLY    16      60.550  55.570  51.760  1.00  0.00            
ATOM    190  H   GLY    16      59.560  55.440  51.600  1.00  0.00            
ATOM    191  CA  GLY    16      60.980  56.720  52.500  1.00  0.00            
ATOM    192  HA1 GLY    16      60.090  57.270  52.780  1.00  0.00            
ATOM    193  HA2 GLY    16      61.630  57.370  51.900  1.00  0.00            
ATOM    194  C   GLY    16      61.720  56.330  53.790  1.00  0.00            
ATOM    195  O   GLY    16      61.980  55.190  54.140  1.00  0.00            
ATOM    196  N   LEU    17      62.160  57.440  54.490  1.00  0.00            
ATOM    197  H   LEU    17      61.990  58.360  54.100  1.00  0.00            
ATOM    198  CA  LEU    17      62.990  57.490  55.660  1.00  0.00            
ATOM    199  HA  LEU    17      63.580  56.580  55.760  1.00  0.00            
ATOM    200  CB  LEU    17      63.850  58.800  55.490  1.00  0.00            
ATOM    201  HB1 LEU    17      64.620  58.770  56.270  1.00  0.00            
ATOM    202  HB2 LEU    17      63.220  59.680  55.610  1.00  0.00            
ATOM    203  CG  LEU    17      64.520  58.970  54.120  1.00  0.00            
ATOM    204  HG  LEU    17      63.820  59.260  53.330  1.00  0.00            
ATOM    205  CD1 LEU    17      65.590  60.070  54.200  1.00  0.00            
ATOM    206 1HD1 LEU    17      66.010  60.310  53.220  1.00  0.00            
ATOM    207 2HD1 LEU    17      65.160  60.950  54.660  1.00  0.00            
ATOM    208 3HD1 LEU    17      66.440  59.760  54.810  1.00  0.00            
ATOM    209  CD2 LEU    17      65.300  57.730  53.730  1.00  0.00            
ATOM    210 1HD2 LEU    17      66.260  57.600  54.240  1.00  0.00            
ATOM    211 2HD2 LEU    17      64.740  56.800  53.870  1.00  0.00            
ATOM    212 3HD2 LEU    17      65.530  57.730  52.670  1.00  0.00            
ATOM    213  C   LEU    17      62.260  57.500  57.040  1.00  0.00            
ATOM    214  O   LEU    17      61.070  57.890  57.160  1.00  0.00            
ATOM    215  N   ALA    18      62.920  57.040  58.100  1.00  0.00            
ATOM    216  H   ALA    18      63.880  56.720  58.060  1.00  0.00            
ATOM    217  CA  ALA    18      62.200  56.670  59.330  1.00  0.00            
ATOM    218  HA  ALA    18      61.330  56.070  59.050  1.00  0.00            
ATOM    219  CB  ALA    18      63.010  55.680  60.150  1.00  0.00            
ATOM    220  HB1 ALA    18      63.910  56.270  60.370  1.00  0.00            
ATOM    221  HB2 ALA    18      62.630  55.430  61.150  1.00  0.00            
ATOM    222  HB3 ALA    18      63.360  54.830  59.570  1.00  0.00            
ATOM    223  C   ALA    18      61.700  57.820  60.160  1.00  0.00            
ATOM    224  O   ALA    18      62.270  58.980  60.200  1.00  0.00            
ATOM    225  N   GLY    19      60.580  57.610  60.870  1.00  0.00            
ATOM    226  H   GLY    19      60.230  56.670  60.790  1.00  0.00            
ATOM    227  CA  GLY    19      59.640  58.570  61.520  1.00  0.00            
ATOM    228  HA1 GLY    19      58.770  58.020  61.870  1.00  0.00            
ATOM    229  HA2 GLY    19      59.170  59.190  60.760  1.00  0.00            
ATOM    230  C   GLY    19      60.100  59.330  62.760  1.00  0.00            
ATOM    231  O   GLY    19      61.180  58.970  63.250  1.00  0.00            
ATOM    232  N   PRO    20      59.320  60.230  63.320  1.00  0.00            
ATOM    233  CD  PRO    20      57.980  60.610  62.910  1.00  0.00            
ATOM    234  HD1 PRO    20      57.290  59.760  62.900  1.00  0.00            
ATOM    235  HD2 PRO    20      58.030  61.020  61.900  1.00  0.00            
ATOM    236  CG  PRO    20      57.500  61.740  63.910  1.00  0.00            
ATOM    237  HG1 PRO    20      56.990  61.330  64.790  1.00  0.00            
ATOM    238  HG2 PRO    20      56.980  62.600  63.470  1.00  0.00            
ATOM    239  CB  PRO    20      58.860  62.210  64.380  1.00  0.00            
ATOM    240  HB1 PRO    20      58.700  62.790  65.290  1.00  0.00            
ATOM    241  HB2 PRO    20      59.390  62.890  63.710  1.00  0.00            
ATOM    242  CA  PRO    20      59.720  61.000  64.460  1.00  0.00            
ATOM    243  HA  PRO    20      60.770  61.260  64.340  1.00  0.00            
ATOM    244  C   PRO    20      59.540  60.190  65.820  1.00  0.00            
ATOM    245  O   PRO    20      58.550  59.400  65.990  1.00  0.00            
ATOM    246  N   HYP    21      60.400  60.460  66.810  1.00  0.00            
ATOM    247  CD2 HYP    21      61.380  61.570  66.920  1.00  0.00            
ATOM    248 1HD2 HYP    21      60.870  62.400  67.410  1.00  0.00            
ATOM    249 2HD2 HYP    21      61.660  61.960  65.940  1.00  0.00            
ATOM    250  CG  HYP    21      62.500  61.000  67.780  1.00  0.00            
ATOM    251  HG  HYP    21      63.120  61.820  68.160  1.00  0.00            
ATOM    252  OD1 HYP    21      63.200  60.050  67.000  1.00  0.00            
ATOM    253  HD1 HYP    21      63.580  59.320  67.490  1.00  0.00            
ATOM    254  CB  HYP    21      61.640  60.210  68.790  1.00  0.00            
ATOM    255  HB1 HYP    21      61.450  61.010  69.510  1.00  0.00            
ATOM    256  HB2 HYP    21      62.160  59.300  69.100  1.00  0.00            
ATOM    257  CA  HYP    21      60.410  59.730  68.060  1.00  0.00            
ATOM    258  HA  HYP    21      60.440  58.680  67.800  1.00  0.00            
ATOM    259  C   HYP    21      59.080  59.950  68.780  1.00  0.00            
ATOM    260  O   HYP    21      58.510  61.050  68.670  1.00  0.00            
ATOM    261  N   GLY    22      58.600  58.930  69.500  1.00  0.00            
ATOM    262  H   GLY    22      59.000  58.010  69.360  1.00  0.00            
ATOM    263  CA  GLY    22      57.390  58.910  70.290  1.00  0.00            
ATOM    264  HA1 GLY    22      57.350  57.940  70.790  1.00  0.00            
ATOM    265  HA2 GLY    22      56.480  58.920  69.680  1.00  0.00            
ATOM    266  C   GLY    22      57.370  59.910  71.450  1.00  0.00            
ATOM    267  O   GLY    22      58.370  60.600  71.640  1.00  0.00            
ATOM    268  N   PRO    23      56.190  60.100  72.020  1.00  0.00            
ATOM    269  CD  PRO    23      54.910  59.600  71.620  1.00  0.00            
ATOM    270  HD1 PRO    23      54.910  58.530  71.430  1.00  0.00            
ATOM    271  HD2 PRO    23      54.750  60.000  70.620  1.00  0.00            
ATOM    272  CG  PRO    23      53.930  60.120  72.660  1.00  0.00            
ATOM    273  HG1 PRO    23      53.950  59.360  73.450  1.00  0.00            
ATOM    274  HG2 PRO    23      52.970  60.400  72.230  1.00  0.00            
ATOM    275  CB  PRO    23      54.520  61.400  73.210  1.00  0.00            
ATOM    276  HB1 PRO    23      54.220  61.570  74.250  1.00  0.00            
ATOM    277  HB2 PRO    23      54.230  62.250  72.600  1.00  0.00            
ATOM    278  CA  PRO    23      55.960  61.140  73.030  1.00  0.00            
ATOM    279  HA  PRO    23      56.480  62.030  72.680  1.00  0.00            
ATOM    280  C   PRO    23      56.630  60.730  74.300  1.00  0.00            
ATOM    281  O   PRO    23      56.870  59.540  74.470  1.00  0.00            
ATOM    282  N   HYP    24      56.860  61.640  75.200  1.00  0.00            
ATOM    283  CD2 HYP    24      56.510  63.020  75.230  1.00  0.00            
ATOM    284 1HD2 HYP    24      55.690  63.040  75.940  1.00  0.00            
ATOM    285 2HD2 HYP    24      56.420  63.300  74.180  1.00  0.00            
ATOM    286  CG  HYP    24      57.710  63.700  75.970  1.00  0.00            
ATOM    287  HG  HYP    24      57.400  64.610  76.480  1.00  0.00            
ATOM    288  OD1 HYP    24      58.790  64.000  75.080  1.00  0.00            
ATOM    289  HD1 HYP    24      58.470  64.420  74.270  1.00  0.00            
ATOM    290  CB  HYP    24      58.030  62.640  76.960  1.00  0.00            
ATOM    291  HB1 HYP    24      57.390  62.900  77.800  1.00  0.00            
ATOM    292  HB2 HYP    24      59.050  62.640  77.330  1.00  0.00            
ATOM    293  CA  HYP    24      57.650  61.290  76.350  1.00  0.00            
ATOM    294  HA  HYP    24      58.530  60.710  76.060  1.00  0.00            
ATOM    295  C   HYP    24      56.890  60.430  77.440  1.00  0.00            
ATOM    296  O   HYP    24      55.710  60.330  77.400  1.00  0.00            
ATOM    297  N   GLY    25      57.630  59.620  78.170  1.00  0.00            
ATOM    298  H   GLY    25      58.620  59.830  78.080  1.00  0.00            
ATOM    299  CA  GLY    25      57.260  58.530  79.050  1.00  0.00            
ATOM    300  HA1 GLY    25      58.160  58.140  79.520  1.00  0.00            
ATOM    301  HA2 GLY    25      56.690  57.780  78.500  1.00  0.00            
ATOM    302  C   GLY    25      56.280  58.830  80.270  1.00  0.00            
ATOM    303  O   GLY    25      55.850  59.970  80.460  1.00  0.00            
ATOM    304  N   PRO    26      55.770  57.790  81.010  1.00  0.00            
ATOM    305  CD  PRO    26      56.120  56.340  80.850  1.00  0.00            
ATOM    306  HD1 PRO    26      57.190  56.260  80.630  1.00  0.00            
ATOM    307  HD2 PRO    26      55.420  55.960  80.110  1.00  0.00            
ATOM    308  CG  PRO    26      55.540  55.630  82.100  1.00  0.00            
ATOM    309  HG1 PRO    26      56.310  55.850  82.840  1.00  0.00            
ATOM    310  HG2 PRO    26      55.270  54.570  82.040  1.00  0.00            
ATOM    311  CB  PRO    26      54.280  56.510  82.370  1.00  0.00            
ATOM    312  HB1 PRO    26      53.830  56.340  83.350  1.00  0.00            
ATOM    313  HB2 PRO    26      53.570  56.350  81.550  1.00  0.00            
ATOM    314  CA  PRO    26      54.820  57.900  82.150  1.00  0.00            
ATOM    315  HA  PRO    26      53.940  58.490  81.910  1.00  0.00            
ATOM    316  C   PRO    26      55.510  58.460  83.410  1.00  0.00            
ATOM    317  O   PRO    26      56.730  58.480  83.440  1.00  0.00            
ATOM    318  N   HYP    27      54.760  58.810  84.390  1.00  0.00            
ATOM    319  CD2 HYP    27      53.300  59.250  84.410  1.00  0.00            
ATOM    320 1HD2 HYP    27      52.750  58.310  84.510  1.00  0.00            
ATOM    321 2HD2 HYP    27      52.900  59.770  83.540  1.00  0.00            
ATOM    322  CG  HYP    27      53.040  60.130  85.590  1.00  0.00            
ATOM    323  HG  HYP    27      52.040  59.960  86.000  1.00  0.00            
ATOM    324  OD1 HYP    27      53.190  61.510  85.110  1.00  0.00            
ATOM    325  HD1 HYP    27      53.310  62.020  85.920  1.00  0.00            
ATOM    326  CB  HYP    27      54.210  59.690  86.490  1.00  0.00            
ATOM    327  HB1 HYP    27      53.900  58.750  86.930  1.00  0.00            
ATOM    328  HB2 HYP    27      54.400  60.370  87.310  1.00  0.00            
ATOM    329  CA  HYP    27      55.380  59.350  85.640  1.00  0.00            
ATOM    330  HA  HYP    27      55.950  60.260  85.460  1.00  0.00            
ATOM    331  C   HYP    27      56.260  58.340  86.350  1.00  0.00            
ATOM    332  O   HYP    27      55.940  57.200  86.230  1.00  0.00            
ATOM    333  N   GLY    28      57.250  58.810  87.090  1.00  0.00            
ATOM    334  H   GLY    28      57.290  59.790  87.320  1.00  0.00            
ATOM    335  CA  GLY    28      58.170  57.940  87.750  1.00  0.00            
ATOM    336  HA1 GLY    28      59.010  58.610  87.930  1.00  0.00            
ATOM    337  HA2 GLY    28      58.440  57.140  87.060  1.00  0.00            
ATOM    338  C   GLY    28      57.720  57.210  89.080  1.00  0.00            
ATOM    339  O   GLY    28      56.590  57.470  89.540  1.00  0.00            
ATOM    340  N   PRO    29      58.590  56.440  89.830  1.00  0.00            
ATOM    341  CD  PRO    29      59.670  55.750  89.240  1.00  0.00            
ATOM    342  HD1 PRO    29      60.670  56.150  89.450  1.00  0.00            
ATOM    343  HD2 PRO    29      59.540  55.570  88.180  1.00  0.00            
ATOM    344  CG  PRO    29      59.560  54.340  90.000  1.00  0.00            
ATOM    345  HG1 PRO    29      60.510  53.810  89.940  1.00  0.00            
ATOM    346  HG2 PRO    29      58.760  53.750  89.560  1.00  0.00            
ATOM    347  CB  PRO    29      59.330  54.800  91.440  1.00  0.00            
ATOM    348  HB1 PRO    29      60.180  55.370  91.820  1.00  0.00            
ATOM    349  HB2 PRO    29      59.070  53.980  92.110  1.00  0.00            
ATOM    350  CA  PRO    29      58.220  55.780  91.130  1.00  0.00            
ATOM    351  HA  PRO    29      57.280  55.240  91.120  1.00  0.00            
ATOM    352  C   PRO    29      58.000  56.840  92.240  1.00  0.00            
ATOM    353  O   PRO    29      58.470  57.980  92.230  1.00  0.00            
ATOM    354  N   HYP    30      57.220  56.400  93.270  1.00  0.00            
ATOM    355  CD2 HYP    30      56.550  55.150  93.520  1.00  0.00            
ATOM    356 1HD2 HYP    30      57.360  54.450  93.750  1.00  0.00            
ATOM    357 2HD2 HYP    30      56.010  54.770  92.660  1.00  0.00            
ATOM    358  CG  HYP    30      55.620  55.430  94.600  1.00  0.00            
ATOM    359  HG  HYP    30      55.430  54.490  95.110  1.00  0.00            
ATOM    360  OD1 HYP    30      54.590  56.170  94.010  1.00  0.00            
ATOM    361  HD1 HYP    30      54.350  55.780  93.170  1.00  0.00            
ATOM    362  CB  HYP    30      56.500  56.280  95.450  1.00  0.00            
ATOM    363  HB1 HYP    30      57.240  55.670  95.970  1.00  0.00            
ATOM    364  HB2 HYP    30      55.880  56.940  96.060  1.00  0.00            
ATOM    365  CA  HYP    30      57.290  57.160  94.480  1.00  0.00            
ATOM    366  HA  HYP    30      56.710  58.070  94.360  1.00  0.00            
ATOM    367  C   HYP    30      58.720  57.370  94.990  1.00  0.00            
ATOM    368  O   HYP    30      59.660  56.560  94.760  1.00  0.00            
ATOM    369  N   GLY    31      58.900  58.400  95.780  1.00  0.00            
ATOM    370  H   GLY    31      58.080  58.950  95.990  1.00  0.00            
ATOM    371  CA  GLY    31      60.190  58.690  96.360  1.00  0.00            
ATOM    372  HA1 GLY    31      60.280  59.530  97.050  1.00  0.00            
ATOM    373  HA2 GLY    31      60.920  58.910  95.580  1.00  0.00            
ATOM    374  C   GLY    31      60.650  57.560  97.300  1.00  0.00            
ATOM    375  O   GLY    31      59.890  56.690  97.690  1.00  0.00            
ATOM    376  N   NH2    32      61.860  57.660  97.830  1.00  0.00            
ATOM    377  H1  NH2    32      62.470  58.410  97.550  1.00  0.00            
ATOM    378  H2  NH2    32      62.130  56.970  98.500  1.00  0.00            
ATOM    379  CH3 ACE     1      53.950  53.580  12.380  1.00  0.00            
ATOM    380 1HH3 ACE     1      53.830  52.530  12.140  1.00  0.00            
ATOM    381 2HH3 ACE     1      53.050  54.010  12.830  1.00  0.00            
ATOM    382 3HH3 ACE     1      54.210  54.160  11.490  1.00  0.00            
ATOM    383  C   ACE     1      54.970  53.570  13.500  1.00  0.00            
ATOM    384  O   ACE     1      55.340  52.520  14.070  1.00  0.00            
ATOM    385  N   PRO     2      55.490  54.750  13.850  1.00  0.00            
ATOM    386  CD  PRO     2      55.260  56.040  13.050  1.00  0.00            
ATOM    387  HD1 PRO     2      54.280  56.460  13.260  1.00  0.00            
ATOM    388  HD2 PRO     2      55.410  55.740  12.010  1.00  0.00            
ATOM    389  CG  PRO     2      56.450  56.880  13.460  1.00  0.00            
ATOM    390  HG1 PRO     2      56.270  57.960  13.450  1.00  0.00            
ATOM    391  HG2 PRO     2      57.380  56.610  12.960  1.00  0.00            
ATOM    392  CB  PRO     2      56.600  56.480  14.900  1.00  0.00            
ATOM    393  HB1 PRO     2      55.880  57.020  15.510  1.00  0.00            
ATOM    394  HB2 PRO     2      57.610  56.770  15.200  1.00  0.00            
ATOM    395  CA  PRO     2      56.290  55.020  14.990  1.00  0.00            
ATOM    396  HA  PRO     2      57.210  54.440  14.920  1.00  0.00            
ATOM    397  C   PRO     2      55.560  54.660  16.290  1.00  0.00            
ATOM    398  O   PRO     2      54.370  54.850  16.400  1.00  0.00            
ATOM    399  N   HYP     3      56.310  54.240  17.350  1.00  0.00            
ATOM    400  CD2 HYP     3      57.720  53.930  17.450  1.00  0.00            
ATOM    401 1HD2 HYP     3      58.320  54.790  17.750  1.00  0.00            
ATOM    402 2HD2 HYP     3      58.190  53.530  16.550  1.00  0.00            
ATOM    403  CG  HYP     3      57.790  52.930  18.600  1.00  0.00            
ATOM    404  HG  HYP     3      58.770  52.860  19.060  1.00  0.00            
ATOM    405  OD1 HYP     3      57.400  51.670  18.040  1.00  0.00            
ATOM    406  HD1 HYP     3      57.840  51.490  17.200  1.00  0.00            
ATOM    407  CB  HYP     3      56.710  53.440  19.570  1.00  0.00            
ATOM    408  HB1 HYP     3      57.180  54.220  20.170  1.00  0.00            
ATOM    409  HB2 HYP     3      56.360  52.670  20.250  1.00  0.00            
ATOM    410  CA  HYP     3      55.650  54.070  18.650  1.00  0.00            
ATOM    411  HA  HYP     3      54.770  53.440  18.490  1.00  0.00            
ATOM    412  C   HYP     3      55.250  55.390  19.390  1.00  0.00            
ATOM    413  O   HYP     3      55.820  56.420  19.140  1.00  0.00            
ATOM    414  N   GLY     4      54.260  55.350  20.300  1.00  0.00            
ATOM    415  H   GLY     4      53.700  54.510  20.320  1.00  0.00            
ATOM    416  CA  GLY     4      53.760  56.490  21.030  1.00  0.00            
ATOM    417  HA1 GLY     4      52.850  56.180  21.530  1.00  0.00            
ATOM    418  HA2 GLY     4      53.430  57.210  20.290  1.00  0.00            
ATOM    419  C   GLY     4      54.700  57.290  21.990  1.00  0.00            
ATOM    420  O   GLY     4      55.740  56.850  22.440  1.00  0.00            
ATOM    421  N   PRO     5      54.320  58.550  22.270  1.00  0.00            
ATOM    422  CD  PRO     5      53.060  59.350  21.860  1.00  0.00            
ATOM    423  HD1 PRO     5      52.110  58.830  21.880  1.00  0.00            
ATOM    424  HD2 PRO     5      53.160  59.720  20.840  1.00  0.00            
ATOM    425  CG  PRO     5      53.070  60.510  22.840  1.00  0.00            
ATOM    426  HG1 PRO     5      52.650  60.190  23.790  1.00  0.00            
ATOM    427  HG2 PRO     5      52.610  61.460  22.550  1.00  0.00            
ATOM    428  CB  PRO     5      54.510  60.870  23.000  1.00  0.00            
ATOM    429  HB1 PRO     5      54.660  61.500  23.880  1.00  0.00            
ATOM    430  HB2 PRO     5      54.870  61.280  22.060  1.00  0.00            
ATOM    431  CA  PRO     5      55.060  59.450  23.210  1.00  0.00            
ATOM    432  HA  PRO     5      56.120  59.480  22.930  1.00  0.00            
ATOM    433  C   PRO     5      54.940  58.950  24.670  1.00  0.00            
ATOM    434  O   PRO     5      53.930  58.300  24.980  1.00  0.00            
ATOM    435  N   HYP     6      55.620  59.480  25.690  1.00  0.00            
ATOM    436  CD2 HYP     6      56.780  60.370  25.590  1.00  0.00            
ATOM    437 1HD2 HYP     6      56.500  61.420  25.720  1.00  0.00            
ATOM    438 2HD2 HYP     6      57.300  60.280  24.630  1.00  0.00            
ATOM    439  CG  HYP     6      57.670  60.040  26.740  1.00  0.00            
ATOM    440  HG  HYP     6      58.260  60.900  27.040  1.00  0.00            
ATOM    441  OD1 HYP     6      58.470  58.920  26.460  1.00  0.00            
ATOM    442  HD1 HYP     6      58.740  58.890  25.540  1.00  0.00            
ATOM    443  CB  HYP     6      56.700  59.770  27.880  1.00  0.00            
ATOM    444  HB1 HYP     6      56.300  60.700  28.290  1.00  0.00            
ATOM    445  HB2 HYP     6      57.020  59.060  28.640  1.00  0.00            
ATOM    446  CA  HYP     6      55.550  59.120  27.130  1.00  0.00            
ATOM    447  HA  HYP     6      55.800  58.050  27.110  1.00  0.00            
ATOM    448  C   HYP     6      54.190  59.380  27.790  1.00  0.00            
ATOM    449  O   HYP     6      53.460  60.350  27.390  1.00  0.00            
ATOM    450  N   GLY     7      53.720  58.600  28.780  1.00  0.00            
ATOM    451  H   GLY     7      54.350  57.850  29.040  1.00  0.00            
ATOM    452  CA  GLY     7      52.440  58.680  29.560  1.00  0.00            
ATOM    453  HA1 GLY     7      52.030  57.740  29.930  1.00  0.00            
ATOM    454  HA2 GLY     7      51.730  59.090  28.830  1.00  0.00            
ATOM    455  C   GLY     7      52.610  59.700  30.670  1.00  0.00            
ATOM    456  O   GLY     7      53.620  60.430  30.750  1.00  0.00            
ATOM    457  N   PRO     8      51.550  59.750  31.560  1.00  0.00            
ATOM    458  CD  PRO     8      50.210  59.140  31.310  1.00  0.00            
ATOM    459  HD1 PRO     8      50.210  58.100  31.660  1.00  0.00            
ATOM    460  HD2 PRO     8      49.930  59.240  30.270  1.00  0.00            
ATOM    461  CG  PRO     8      49.210  59.930  32.180  1.00  0.00            
ATOM    462  HG1 PRO     8      48.370  59.290  32.430  1.00  0.00            
ATOM    463  HG2 PRO     8      48.770  60.820  31.730  1.00  0.00            
ATOM    464  CB  PRO     8      50.050  60.290  33.410  1.00  0.00            
ATOM    465  HB1 PRO     8      50.120  59.390  34.020  1.00  0.00            
ATOM    466  HB2 PRO     8      49.690  61.120  34.020  1.00  0.00            
ATOM    467  CA  PRO     8      51.470  60.510  32.790  1.00  0.00            
ATOM    468  HA  PRO     8      51.510  61.530  32.430  1.00  0.00            
ATOM    469  C   PRO     8      52.680  60.330  33.750  1.00  0.00            
ATOM    470  O   PRO     8      53.180  59.210  33.880  1.00  0.00            
ATOM    471  N   HYP     9      52.950  61.220  34.630  1.00  0.00            
ATOM    472  CD2 HYP     9      52.530  62.580  34.640  1.00  0.00            
ATOM    473 1HD2 HYP     9      51.570  62.810  35.100  1.00  0.00            
ATOM    474 2HD2 HYP     9      52.380  62.980  33.640  1.00  0.00            
ATOM    475  CG  HYP     9      53.630  63.400  35.490  1.00  0.00            
ATOM    476  HG  HYP     9      53.100  64.200  36.010  1.00  0.00            
ATOM    477  OD1 HYP     9      54.690  63.950  34.720  1.00  0.00            
ATOM    478  HD1 HYP     9      55.130  64.680  35.170  1.00  0.00            
ATOM    479  CB  HYP     9      54.130  62.330  36.380  1.00  0.00            
ATOM    480  HB1 HYP     9      53.600  62.430  37.330  1.00  0.00            
ATOM    481  HB2 HYP     9      55.200  62.470  36.540  1.00  0.00            
ATOM    482  CA  HYP     9      53.950  61.000  35.630  1.00  0.00            
ATOM    483  HA  HYP     9      54.840  60.800  35.040  1.00  0.00            
ATOM    484  C   HYP     9      53.600  59.950  36.710  1.00  0.00            
ATOM    485  O   HYP     9      52.420  59.800  37.070  1.00  0.00            
ATOM    486  N   GLY    10      54.630  59.260  37.310  1.00  0.00            
ATOM    487  H   GLY    10      55.530  59.510  36.920  1.00  0.00            
ATOM    488  CA  GLY    10      54.500  58.370  38.420  1.00  0.00            
ATOM    489  HA1 GLY    10      55.420  57.810  38.610  1.00  0.00            
ATOM    490  HA2 GLY    10      53.730  57.680  38.070  1.00  0.00            
ATOM    491  C   GLY    10      53.960  58.910  39.700  1.00  0.00            
ATOM    492  O   GLY    10      53.760  60.120  39.910  1.00  0.00            
ATOM    493  N   ILE    11      53.540  58.000  40.610  1.00  0.00            
ATOM    494  H   ILE    11      53.780  57.040  40.440  1.00  0.00            
ATOM    495  CA  ILE    11      52.920  58.330  41.900  1.00  0.00            
ATOM    496  HA  ILE    11      52.670  59.390  41.900  1.00  0.00            
ATOM    497  CB  ILE    11      51.590  57.620  42.100  1.00  0.00            
ATOM    498  HB  ILE    11      51.120  57.570  41.120  1.00  0.00            
ATOM    499  CG2 ILE    11      51.850  56.200  42.510  1.00  0.00            
ATOM    500 1HG2 ILE    11      52.180  56.260  43.550  1.00  0.00            
ATOM    501 2HG2 ILE    11      50.950  55.600  42.410  1.00  0.00            
ATOM    502 3HG2 ILE    11      52.660  55.650  42.030  1.00  0.00            
ATOM    503  CG1 ILE    11      50.580  58.180  43.010  1.00  0.00            
ATOM    504 1HG1 ILE    11      51.120  58.410  43.920  1.00  0.00            
ATOM    505 2HG1 ILE    11      49.800  57.430  43.190  1.00  0.00            
ATOM    506  CD  ILE    11      49.880  59.460  42.620  1.00  0.00            
ATOM    507  HD1 ILE    11      49.040  59.640  43.300  1.00  0.00            
ATOM    508  HD2 ILE    11      50.530  60.330  42.680  1.00  0.00            
ATOM    509  HD3 ILE    11      49.490  59.510  41.610  1.00  0.00            
ATOM    510  C   ILE    11      53.850  58.270  43.130  1.00  0.00            
ATOM    511  O   ILE    11      54.890  57.550  43.140  1.00  0.00            
ATOM    512  N   THR    12      53.650  59.050  44.160  1.00  0.00            
ATOM    513  H   THR    12      52.870  59.680  44.010  1.00  0.00            
ATOM    514  CA  THR    12      54.390  59.020  45.420  1.00  0.00            
ATOM    515  HA  THR    12      55.390  59.420  45.210  1.00  0.00            
ATOM    516  CB  THR    12      53.640  59.840  46.470  1.00  0.00            
ATOM    517  HB  THR    12      52.600  59.530  46.510  1.00  0.00            
ATOM    518  CG2 THR    12      54.060  59.870  47.960  1.00  0.00            
ATOM    519 1HG2 THR    12      53.610  58.950  48.330  1.00  0.00            
ATOM    520 2HG2 THR    12      55.150  59.900  48.000  1.00  0.00            
ATOM    521 3HG2 THR    12      53.590  60.700  48.500  1.00  0.00            
ATOM    522  OG1 THR    12      53.730  61.200  46.190  1.00  0.00            
ATOM    523  HG1 THR    12      53.830  61.390  45.260  1.00  0.00            
ATOM    524  C   THR    12      54.550  57.640  46.020  1.00  0.00            
ATOM    525  O   THR    12      53.550  56.920  46.140  1.00  0.00            
ATOM    526  N   GLY    13      55.780  57.300  46.420  1.00  0.00            
ATOM    527  H   GLY    13      56.550  57.870  46.100  1.00  0.00            
ATOM    528  CA  GLY    13      56.190  56.000  46.900  1.00  0.00            
ATOM    529  HA1 GLY    13      57.280  56.020  46.880  1.00  0.00            
ATOM    530  HA2 GLY    13      55.790  55.230  46.240  1.00  0.00            
ATOM    531  C   GLY    13      55.880  55.630  48.350  1.00  0.00            
ATOM    532  O   GLY    13      55.110  56.330  49.010  1.00  0.00            
ATOM    533  N   ALA    14      56.380  54.480  48.840  1.00  0.00            
ATOM    534  H   ALA    14      56.930  53.880  48.240  1.00  0.00            
ATOM    535  CA  ALA    14      55.960  53.910  50.100  1.00  0.00            
ATOM    536  HA  ALA    14      54.880  54.010  50.120  1.00  0.00            
ATOM    537  CB  ALA    14      56.210  52.400  50.060  1.00  0.00            
ATOM    538  HB1 ALA    14      57.230  52.060  49.840  1.00  0.00            
ATOM    539  HB2 ALA    14      55.830  52.010  51.000  1.00  0.00            
ATOM    540  HB3 ALA    14      55.610  51.970  49.260  1.00  0.00            
ATOM    541  C   ALA    14      56.570  54.710  51.280  1.00  0.00            
ATOM    542  O   ALA    14      57.790  54.940  51.360  1.00  0.00            
ATOM    543  N   ARG    15      55.710  54.920  52.300  1.00  0.00            
ATOM    544  H   ARG    15      54.760  54.590  52.170  1.00  0.00            
ATOM    545  CA  ARG    15      56.100  55.520  53.570  1.00  0.00            
ATOM    546  HA  ARG    15      56.620  56.470  53.450  1.00  0.00            
ATOM    547  CB  ARG    15      54.820  55.790  54.380  1.00  0.00            
ATOM    548  HB1 ARG    15      54.360  54.830  54.640  1.00  0.00            
ATOM    549  HB2 ARG    15      54.090  56.360  53.800  1.00  0.00            
ATOM    550  CG  ARG    15      55.170  56.590  55.650  1.00  0.00            
ATOM    551  HG1 ARG    15      55.670  57.530  55.430  1.00  0.00            
ATOM    552  HG2 ARG    15      55.840  55.960  56.230  1.00  0.00            
ATOM    553  CD  ARG    15      53.930  56.850  56.480  1.00  0.00            
ATOM    554  HD1 ARG    15      54.190  57.000  57.530  1.00  0.00            
ATOM    555  HD2 ARG    15      53.260  55.990  56.450  1.00  0.00            
ATOM    556  NE  ARG    15      53.110  58.000  56.020  1.00  0.00            
ATOM    557  HE  ARG    15      53.590  58.890  56.010  1.00  0.00            
ATOM    558  CZ  ARG    15      51.900  58.030  55.440  1.00  0.00            
ATOM    559  NH1 ARG    15      51.420  59.180  55.050  1.00  0.00            
ATOM    560 1HH1 ARG    15      52.000  59.990  55.180  1.00  0.00            
ATOM    561 2HH1 ARG    15      50.480  59.250  54.690  1.00  0.00            
ATOM    562  NH2 ARG    15      51.160  57.040  55.380  1.00  0.00            
ATOM    563 1HH2 ARG    15      51.480  56.120  55.660  1.00  0.00            
ATOM    564 2HH2 ARG    15      50.230  57.250  55.060  1.00  0.00            
ATOM    565  C   ARG    15      57.130  54.610  54.290  1.00  0.00            
ATOM    566  O   ARG    15      57.010  53.420  54.510  1.00  0.00            
ATOM    567  N   GLY    16      58.150  55.250  54.850  1.00  0.00            
ATOM    568  H   GLY    16      58.170  56.230  54.610  1.00  0.00            
ATOM    569  CA  GLY    16      59.160  54.700  55.680  1.00  0.00            
ATOM    570  HA1 GLY    16      59.870  55.460  56.000  1.00  0.00            
ATOM    571  HA2 GLY    16      59.720  53.960  55.120  1.00  0.00            
ATOM    572  C   GLY    16      58.640  54.120  57.020  1.00  0.00            
ATOM    573  O   GLY    16      57.460  54.130  57.320  1.00  0.00            
ATOM    574  N   LEU    17      59.630  53.650  57.800  1.00  0.00            
ATOM    575  H   LEU    17      60.590  53.790  57.530  1.00  0.00            
ATOM    576  CA  LEU    17      59.420  52.910  59.050  1.00  0.00            
ATOM    577  HA  LEU    17      58.540  52.290  58.900  1.00  0.00            
ATOM    578  CB  LEU    17      60.630  51.960  59.320  1.00  0.00            
ATOM    579  HB1 LEU    17      60.520  51.600  60.340  1.00  0.00            
ATOM    580  HB2 LEU    17      61.530  52.580  59.350  1.00  0.00            
ATOM    581  CG  LEU    17      60.690  50.890  58.190  1.00  0.00            
ATOM    582  HG  LEU    17      60.590  51.410  57.240  1.00  0.00            
ATOM    583  CD1 LEU    17      62.040  50.140  58.190  1.00  0.00            
ATOM    584 1HD1 LEU    17      62.840  50.710  57.710  1.00  0.00            
ATOM    585 2HD1 LEU    17      62.280  50.070  59.250  1.00  0.00            
ATOM    586 3HD1 LEU    17      61.850  49.210  57.650  1.00  0.00            
ATOM    587  CD2 LEU    17      59.470  49.940  58.280  1.00  0.00            
ATOM    588 1HD2 LEU    17      59.560  48.930  57.870  1.00  0.00            
ATOM    589 2HD2 LEU    17      59.220  49.780  59.330  1.00  0.00            
ATOM    590 3HD2 LEU    17      58.600  50.230  57.680  1.00  0.00            
ATOM    591  C   LEU    17      59.240  53.760  60.270  1.00  0.00            
ATOM    592  O   LEU    17      59.810  54.870  60.300  1.00  0.00            
ATOM    593  N   ALA    18      58.380  53.300  61.150  1.00  0.00            
ATOM    594  H   ALA    18      57.970  52.390  60.970  1.00  0.00            
ATOM    595  CA  ALA    18      57.920  54.030  62.310  1.00  0.00            
ATOM    596  HA  ALA    18      57.470  54.900  61.840  1.00  0.00            
ATOM    597  CB  ALA    18      56.890  53.230  63.090  1.00  0.00            
ATOM    598  HB1 ALA    18      57.170  52.210  63.370  1.00  0.00            
ATOM    599  HB2 ALA    18      56.730  53.790  64.010  1.00  0.00            
ATOM    600  HB3 ALA    18      55.950  53.170  62.540  1.00  0.00            
ATOM    601  C   ALA    18      59.100  54.550  63.140  1.00  0.00            
ATOM    602  O   ALA    18      60.130  53.920  63.230  1.00  0.00            
ATOM    603  N   GLY    19      58.920  55.650  63.810  1.00  0.00            
ATOM    604  H   GLY    19      58.030  56.100  63.640  1.00  0.00            
ATOM    605  CA  GLY    19      59.900  56.280  64.720  1.00  0.00            
ATOM    606  HA1 GLY    19      59.430  57.160  65.140  1.00  0.00            
ATOM    607  HA2 GLY    19      60.760  56.420  64.060  1.00  0.00            
ATOM    608  C   GLY    19      60.320  55.440  65.920  1.00  0.00            
ATOM    609  O   GLY    19      59.620  54.520  66.300  1.00  0.00            
ATOM    610  N   PRO    20      61.430  55.850  66.600  1.00  0.00            
ATOM    611  CD  PRO    20      62.270  56.970  66.170  1.00  0.00            
ATOM    612  HD1 PRO    20      61.800  57.930  66.390  1.00  0.00            
ATOM    613  HD2 PRO    20      62.360  56.950  65.090  1.00  0.00            
ATOM    614  CG  PRO    20      63.630  56.890  66.840  1.00  0.00            
ATOM    615  HG1 PRO    20      64.170  57.820  67.040  1.00  0.00            
ATOM    616  HG2 PRO    20      64.270  56.180  66.310  1.00  0.00            
ATOM    617  CB  PRO    20      63.130  56.290  68.220  1.00  0.00            
ATOM    618  HB1 PRO    20      62.950  57.110  68.920  1.00  0.00            
ATOM    619  HB2 PRO    20      63.990  55.690  68.520  1.00  0.00            
ATOM    620  CA  PRO    20      61.910  55.430  67.900  1.00  0.00            
ATOM    621  HA  PRO    20      62.210  54.380  67.830  1.00  0.00            
ATOM    622  C   PRO    20      60.920  55.490  69.080  1.00  0.00            
ATOM    623  O   PRO    20      60.000  56.320  69.010  1.00  0.00            
ATOM    624  N   HYP    21      61.060  54.690  70.160  1.00  0.00            
ATOM    625  CD2 HYP    21      62.100  53.680  70.220  1.00  0.00            
ATOM    626 1HD2 HYP    21      63.040  54.220  70.300  1.00  0.00            
ATOM    627 2HD2 HYP    21      62.140  53.000  69.370  1.00  0.00            
ATOM    628  CG  HYP    21      61.760  52.840  71.460  1.00  0.00            
ATOM    629  HG  HYP    21      62.520  52.230  71.940  1.00  0.00            
ATOM    630  OD1 HYP    21      60.810  51.830  71.180  1.00  0.00            
ATOM    631  HD1 HYP    21      59.970  52.250  70.960  1.00  0.00            
ATOM    632  CB  HYP    21      61.240  53.960  72.390  1.00  0.00            
ATOM    633  HB1 HYP    21      62.170  54.380  72.770  1.00  0.00            
ATOM    634  HB2 HYP    21      60.650  53.620  73.250  1.00  0.00            
ATOM    635  CA  HYP    21      60.490  54.930  71.490  1.00  0.00            
ATOM    636  HA  HYP    21      59.410  54.790  71.420  1.00  0.00            
ATOM    637  C   HYP    21      60.850  56.390  71.760  1.00  0.00            
ATOM    638  O   HYP    21      61.920  56.930  71.430  1.00  0.00            
ATOM    639  N   GLY    22      59.960  57.040  72.440  1.00  0.00            
ATOM    640  H   GLY    22      59.080  56.640  72.730  1.00  0.00            
ATOM    641  CA  GLY    22      60.110  58.420  72.910  1.00  0.00            
ATOM    642  HA1 GLY    22      59.110  58.760  73.200  1.00  0.00            
ATOM    643  HA2 GLY    22      60.420  59.030  72.060  1.00  0.00            
ATOM    644  C   GLY    22      61.020  58.640  74.120  1.00  0.00            
ATOM    645  O   GLY    22      61.550  57.640  74.650  1.00  0.00            
ATOM    646  N   PRO    23      61.370  59.890  74.500  1.00  0.00            
ATOM    647  CD  PRO    23      60.910  61.120  73.770  1.00  0.00            
ATOM    648  HD1 PRO    23      59.830  61.110  73.630  1.00  0.00            
ATOM    649  HD2 PRO    23      61.510  61.070  72.860  1.00  0.00            
ATOM    650  CG  PRO    23      61.410  62.290  74.700  1.00  0.00            
ATOM    651  HG1 PRO    23      60.700  62.570  75.490  1.00  0.00            
ATOM    652  HG2 PRO    23      61.770  63.130  74.100  1.00  0.00            
ATOM    653  CB  PRO    23      62.620  61.720  75.400  1.00  0.00            
ATOM    654  HB1 PRO    23      62.880  62.120  76.390  1.00  0.00            
ATOM    655  HB2 PRO    23      63.510  61.700  74.780  1.00  0.00            
ATOM    656  CA  PRO    23      62.180  60.270  75.680  1.00  0.00            
ATOM    657  HA  PRO    23      63.060  59.640  75.770  1.00  0.00            
ATOM    658  C   PRO    23      61.540  60.100  77.110  1.00  0.00            
ATOM    659  O   PRO    23      60.340  59.780  77.190  1.00  0.00            
ATOM    660  N   HYP    24      62.270  60.100  78.250  1.00  0.00            
ATOM    661  CD2 HYP    24      63.750  60.260  78.400  1.00  0.00            
ATOM    662 1HD2 HYP    24      63.960  61.220  78.870  1.00  0.00            
ATOM    663 2HD2 HYP    24      64.410  60.020  77.560  1.00  0.00            
ATOM    664  CG  HYP    24      64.120  59.300  79.530  1.00  0.00            
ATOM    665  HG  HYP    24      65.060  59.620  79.970  1.00  0.00            
ATOM    666  OD1 HYP    24      64.300  58.050  78.880  1.00  0.00            
ATOM    667  HD1 HYP    24      65.100  57.590  79.160  1.00  0.00            
ATOM    668  CB  HYP    24      62.930  59.460  80.440  1.00  0.00            
ATOM    669  HB1 HYP    24      63.050  60.320  81.090  1.00  0.00            
ATOM    670  HB2 HYP    24      62.790  58.580  81.060  1.00  0.00            
ATOM    671  CA  HYP    24      61.760  59.610  79.500  1.00  0.00            
ATOM    672  HA  HYP    24      61.280  58.660  79.270  1.00  0.00            
ATOM    673  C   HYP    24      60.740  60.580  80.090  1.00  0.00            
ATOM    674  O   HYP    24      60.600  61.800  79.810  1.00  0.00            
ATOM    675  N   GLY    25      59.970  59.980  81.030  1.00  0.00            
ATOM    676  H   GLY    25      60.250  59.090  81.410  1.00  0.00            
ATOM    677  CA  GLY    25      58.790  60.640  81.630  1.00  0.00            
ATOM    678  HA1 GLY    25      58.180  59.890  82.150  1.00  0.00            
ATOM    679  HA2 GLY    25      58.140  60.940  80.810  1.00  0.00            
ATOM    680  C   GLY    25      59.140  61.740  82.630  1.00  0.00            
ATOM    681  O   GLY    25      60.260  61.810  83.160  1.00  0.00            
ATOM    682  N   PRO    26      58.130  62.380  83.150  1.00  0.00            
ATOM    683  CD  PRO    26      56.780  62.100  82.710  1.00  0.00            
ATOM    684  HD1 PRO    26      56.470  61.060  82.850  1.00  0.00            
ATOM    685  HD2 PRO    26      56.610  62.410  81.680  1.00  0.00            
ATOM    686  CG  PRO    26      55.950  63.020  83.620  1.00  0.00            
ATOM    687  HG1 PRO    26      55.570  62.380  84.410  1.00  0.00            
ATOM    688  HG2 PRO    26      55.180  63.480  83.010  1.00  0.00            
ATOM    689  CB  PRO    26      56.930  64.060  84.160  1.00  0.00            
ATOM    690  HB1 PRO    26      56.580  64.420  85.120  1.00  0.00            
ATOM    691  HB2 PRO    26      56.980  64.880  83.440  1.00  0.00            
ATOM    692  CA  PRO    26      58.200  63.280  84.210  1.00  0.00            
ATOM    693  HA  PRO    26      59.050  63.940  84.070  1.00  0.00            
ATOM    694  C   PRO    26      58.340  62.640  85.620  1.00  0.00            
ATOM    695  O   PRO    26      57.910  61.490  85.790  1.00  0.00            
ATOM    696  N   HYP    27      58.960  63.320  86.570  1.00  0.00            
ATOM    697  CD2 HYP    27      59.540  64.630  86.420  1.00  0.00            
ATOM    698 1HD2 HYP    27      58.750  65.310  86.730  1.00  0.00            
ATOM    699 2HD2 HYP    27      59.930  64.840  85.420  1.00  0.00            
ATOM    700  CG  HYP    27      60.710  64.760  87.440  1.00  0.00            
ATOM    701  HG  HYP    27      60.870  65.770  87.820  1.00  0.00            
ATOM    702  OD1 HYP    27      61.940  64.260  86.910  1.00  0.00            
ATOM    703  HD1 HYP    27      62.680  64.550  87.450  1.00  0.00            
ATOM    704  CB  HYP    27      60.120  63.880  88.560  1.00  0.00            
ATOM    705  HB1 HYP    27      59.490  64.490  89.220  1.00  0.00            
ATOM    706  HB2 HYP    27      60.980  63.470  89.100  1.00  0.00            
ATOM    707  CA  HYP    27      59.260  62.820  87.910  1.00  0.00            
ATOM    708  HA  HYP    27      59.840  61.910  87.770  1.00  0.00            
ATOM    709  C   HYP    27      58.020  62.560  88.780  1.00  0.00            
ATOM    710  O   HYP    27      56.980  63.230  88.800  1.00  0.00            
ATOM    711  N   GLY    28      58.130  61.460  89.530  1.00  0.00            
ATOM    712  H   GLY    28      59.030  61.020  89.450  1.00  0.00            
ATOM    713  CA  GLY    28      56.970  60.720  90.160  1.00  0.00            
ATOM    714  HA1 GLY    28      57.300  59.740  90.480  1.00  0.00            
ATOM    715  HA2 GLY    28      56.100  60.710  89.510  1.00  0.00            
ATOM    716  C   GLY    28      56.570  61.420  91.450  1.00  0.00            
ATOM    717  O   GLY    28      57.330  62.350  91.940  1.00  0.00            
ATOM    718  N   PRO    29      55.560  60.880  92.140  1.00  0.00            
ATOM    719  CD  PRO    29      54.690  59.730  91.810  1.00  0.00            
ATOM    720  HD1 PRO    29      55.320  58.910  91.450  1.00  0.00            
ATOM    721  HD2 PRO    29      53.970  60.080  91.070  1.00  0.00            
ATOM    722  CG  PRO    29      53.930  59.370  93.010  1.00  0.00            
ATOM    723  HG1 PRO    29      54.540  58.600  93.500  1.00  0.00            
ATOM    724  HG2 PRO    29      52.920  59.040  92.780  1.00  0.00            
ATOM    725  CB  PRO    29      53.810  60.580  93.780  1.00  0.00            
ATOM    726  HB1 PRO    29      53.650  60.320  94.820  1.00  0.00            
ATOM    727  HB2 PRO    29      52.940  61.130  93.440  1.00  0.00            
ATOM    728  CA  PRO    29      55.130  61.340  93.440  1.00  0.00            
ATOM    729  HA  PRO    29      54.800  62.370  93.260  1.00  0.00            
ATOM    730  C   PRO    29      56.270  61.330  94.480  1.00  0.00            
ATOM    731  O   PRO    29      57.160  60.450  94.440  1.00  0.00            
ATOM    732  N   HYP    30      56.190  62.250  95.530  1.00  0.00            
ATOM    733  CD2 HYP    30      55.220  63.350  95.650  1.00  0.00            
ATOM    734 1HD2 HYP    30      54.310  62.960  96.110  1.00  0.00            
ATOM    735 2HD2 HYP    30      54.950  63.830  94.710  1.00  0.00            
ATOM    736  CG  HYP    30      55.810  64.360  96.630  1.00  0.00            
ATOM    737  HG  HYP    30      55.120  65.050  97.110  1.00  0.00            
ATOM    738  OD1 HYP    30      56.740  65.280  96.080  1.00  0.00            
ATOM    739  HD1 HYP    30      56.800  65.140  95.130  1.00  0.00            
ATOM    740  CB  HYP    30      56.560  63.360  97.610  1.00  0.00            
ATOM    741  HB1 HYP    30      55.880  63.090  98.420  1.00  0.00            
ATOM    742  HB2 HYP    30      57.330  63.890  98.160  1.00  0.00            
ATOM    743  CA  HYP    30      57.030  62.190  96.720  1.00  0.00            
ATOM    744  HA  HYP    30      58.040  62.410  96.360  1.00  0.00            
ATOM    745  C   HYP    30      57.000  60.850  97.480  1.00  0.00            
ATOM    746  O   HYP    30      56.110  60.060  97.250  1.00  0.00            
ATOM    747  N   GLY    31      58.000  60.630  98.380  1.00  0.00            
ATOM    748  H   GLY    31      58.710  61.340  98.410  1.00  0.00            
ATOM    749  CA  GLY    31      57.970  59.590  99.440  1.00  0.00            
ATOM    750  HA1 GLY    31      58.960  59.140  99.410  1.00  0.00            
ATOM    751  HA2 GLY    31      57.250  58.810  99.180  1.00  0.00            
ATOM    752  C   GLY    31      57.690  60.110 100.850  1.00  0.00            
ATOM    753  O   GLY    31      57.660  61.310 101.120  1.00  0.00            
ATOM    754  N   NH2    32      57.570  59.260 101.820  1.00  0.00            
ATOM    755  H1  NH2    32      57.680  58.260 101.750  1.00  0.00            
ATOM    756  H2  NH2    32      57.460  59.670 102.740  1.00  0.00            
ATOM    757  CH3 ACE     1      52.360  52.170  15.370  1.00  0.00            
ATOM    758 1HH3 ACE     1      52.140  51.200  14.920  1.00  0.00            
ATOM    759 2HH3 ACE     1      51.680  52.840  14.840  1.00  0.00            
ATOM    760 3HH3 ACE     1      53.340  52.630  15.230  1.00  0.00            
ATOM    761  C   ACE     1      52.030  52.140  16.850  1.00  0.00            
ATOM    762  O   ACE     1      51.060  52.840  17.170  1.00  0.00            
ATOM    763  N   PRO     2      52.720  51.330  17.670  1.00  0.00            
ATOM    764  CD  PRO     2      53.960  50.680  17.290  1.00  0.00            
ATOM    765  HD1 PRO     2      54.660  51.400  16.870  1.00  0.00            
ATOM    766  HD2 PRO     2      53.880  49.890  16.540  1.00  0.00            
ATOM    767  CG  PRO     2      54.480  50.150  18.590  1.00  0.00            
ATOM    768  HG1 PRO     2      54.930  50.980  19.140  1.00  0.00            
ATOM    769  HG2 PRO     2      55.220  49.350  18.540  1.00  0.00            
ATOM    770  CB  PRO     2      53.190  49.640  19.240  1.00  0.00            
ATOM    771  HB1 PRO     2      53.310  49.420  20.300  1.00  0.00            
ATOM    772  HB2 PRO     2      52.840  48.780  18.670  1.00  0.00            
ATOM    773  CA  PRO     2      52.270  50.840  18.950  1.00  0.00            
ATOM    774  HA  PRO     2      51.240  50.500  18.880  1.00  0.00            
ATOM    775  C   PRO     2      52.260  51.900  20.130  1.00  0.00            
ATOM    776  O   PRO     2      52.770  52.990  19.860  1.00  0.00            
ATOM    777  N   HYP     3      51.590  51.620  21.260  1.00  0.00            
ATOM    778  CD2 HYP     3      50.760  50.540  21.610  1.00  0.00            
ATOM    779 1HD2 HYP     3      51.160  49.910  22.400  1.00  0.00            
ATOM    780 2HD2 HYP     3      50.410  50.090  20.670  1.00  0.00            
ATOM    781  CG  HYP     3      49.590  51.210  22.410  1.00  0.00            
ATOM    782  HG  HYP     3      49.050  50.500  23.030  1.00  0.00            
ATOM    783  OD1 HYP     3      48.590  51.840  21.620  1.00  0.00            
ATOM    784  HD1 HYP     3      48.650  51.380  20.780  1.00  0.00            
ATOM    785  CB  HYP     3      50.380  52.220  23.240  1.00  0.00            
ATOM    786  HB1 HYP     3      50.850  51.890  24.170  1.00  0.00            
ATOM    787  HB2 HYP     3      49.750  53.050  23.540  1.00  0.00            
ATOM    788  CA  HYP     3      51.530  52.640  22.270  1.00  0.00            
ATOM    789  HA  HYP     3      51.210  53.540  21.740  1.00  0.00            
ATOM    790  C   HYP     3      52.910  52.910  22.970  1.00  0.00            
ATOM    791  O   HYP     3      53.800  52.090  23.000  1.00  0.00            
ATOM    792  N   GLY     4      53.020  54.090  23.580  1.00  0.00            
ATOM    793  H   GLY     4      52.280  54.770  23.620  1.00  0.00            
ATOM    794  CA  GLY     4      54.310  54.580  24.100  1.00  0.00            
ATOM    795  HA1 GLY     4      54.190  55.630  24.360  1.00  0.00            
ATOM    796  HA2 GLY     4      55.060  54.480  23.320  1.00  0.00            
ATOM    797  C   GLY     4      54.830  53.980  25.380  1.00  0.00            
ATOM    798  O   GLY     4      54.050  53.270  26.100  1.00  0.00            
ATOM    799  N   PRO     5      56.090  54.220  25.750  1.00  0.00            
ATOM    800  CD  PRO     5      56.980  55.060  25.010  1.00  0.00            
ATOM    801  HD1 PRO     5      56.620  56.090  25.020  1.00  0.00            
ATOM    802  HD2 PRO     5      57.030  54.660  24.000  1.00  0.00            
ATOM    803  CG  PRO     5      58.380  55.030  25.770  1.00  0.00            
ATOM    804  HG1 PRO     5      58.520  56.010  26.230  1.00  0.00            
ATOM    805  HG2 PRO     5      59.250  54.850  25.140  1.00  0.00            
ATOM    806  CB  PRO     5      58.190  53.820  26.710  1.00  0.00            
ATOM    807  HB1 PRO     5      58.790  53.890  27.610  1.00  0.00            
ATOM    808  HB2 PRO     5      58.490  52.940  26.140  1.00  0.00            
ATOM    809  CA  PRO     5      56.700  53.740  26.990  1.00  0.00            
ATOM    810  HA  PRO     5      56.350  52.750  27.270  1.00  0.00            
ATOM    811  C   PRO     5      56.130  54.530  28.230  1.00  0.00            
ATOM    812  O   PRO     5      55.580  55.600  28.030  1.00  0.00            
ATOM    813  N   HYP     6      56.230  54.020  29.460  1.00  0.00            
ATOM    814  CD2 HYP     6      57.160  52.920  29.790  1.00  0.00            
ATOM    815 1HD2 HYP     6      58.180  53.310  29.890  1.00  0.00            
ATOM    816 2HD2 HYP     6      57.110  52.150  29.030  1.00  0.00            
ATOM    817  CG  HYP     6      56.640  52.430  31.140  1.00  0.00            
ATOM    818  HG  HYP     6      57.400  51.820  31.640  1.00  0.00            
ATOM    819  OD1 HYP     6      55.530  51.600  31.060  1.00  0.00            
ATOM    820  HD1 HYP     6      54.980  51.560  31.840  1.00  0.00            
ATOM    821  CB  HYP     6      56.330  53.780  31.740  1.00  0.00            
ATOM    822  HB1 HYP     6      57.290  54.250  31.970  1.00  0.00            
ATOM    823  HB2 HYP     6      55.740  53.680  32.650  1.00  0.00            
ATOM    824  CA  HYP     6      55.700  54.680  30.650  1.00  0.00            
ATOM    825  HA  HYP     6      54.610  54.690  30.670  1.00  0.00            
ATOM    826  C   HYP     6      56.180  56.090  30.890  1.00  0.00            
ATOM    827  O   HYP     6      57.290  56.470  30.600  1.00  0.00            
ATOM    828  N   GLY     7      55.330  56.980  31.450  1.00  0.00            
ATOM    829  H   GLY     7      54.350  56.750  31.520  1.00  0.00            
ATOM    830  CA  GLY     7      55.630  58.490  31.720  1.00  0.00            
ATOM    831  HA1 GLY     7      54.860  59.100  32.190  1.00  0.00            
ATOM    832  HA2 GLY     7      55.690  59.040  30.780  1.00  0.00            
ATOM    833  C   GLY     7      56.920  58.690  32.570  1.00  0.00            
ATOM    834  O   GLY     7      57.590  57.750  32.890  1.00  0.00            
ATOM    835  N   PRO     8      57.160  59.950  32.990  1.00  0.00            
ATOM    836  CD  PRO     8      56.580  61.190  32.540  1.00  0.00            
ATOM    837  HD1 PRO     8      55.610  61.350  33.000  1.00  0.00            
ATOM    838  HD2 PRO     8      56.490  61.070  31.460  1.00  0.00            
ATOM    839  CG  PRO     8      57.530  62.320  32.790  1.00  0.00            
ATOM    840  HG1 PRO     8      57.050  63.280  32.980  1.00  0.00            
ATOM    841  HG2 PRO     8      58.350  62.190  32.080  1.00  0.00            
ATOM    842  CB  PRO     8      58.100  61.770  34.140  1.00  0.00            
ATOM    843  HB1 PRO     8      57.380  61.910  34.950  1.00  0.00            
ATOM    844  HB2 PRO     8      59.050  62.260  34.340  1.00  0.00            
ATOM    845  CA  PRO     8      58.320  60.280  33.830  1.00  0.00            
ATOM    846  HA  PRO     8      59.220  60.110  33.250  1.00  0.00            
ATOM    847  C   PRO     8      58.240  59.540  35.190  1.00  0.00            
ATOM    848  O   PRO     8      57.090  59.220  35.570  1.00  0.00            
ATOM    849  N   HYP     9      59.320  59.150  35.840  1.00  0.00            
ATOM    850  CD2 HYP     9      60.670  59.340  35.350  1.00  0.00            
ATOM    851 1HD2 HYP     9      60.920  60.360  35.640  1.00  0.00            
ATOM    852 2HD2 HYP     9      60.760  59.200  34.280  1.00  0.00            
ATOM    853  CG  HYP     9      61.610  58.540  36.260  1.00  0.00            
ATOM    854  HG  HYP     9      62.600  58.980  36.390  1.00  0.00            
ATOM    855  OD1 HYP     9      61.660  57.230  35.790  1.00  0.00            
ATOM    856  HD1 HYP     9      62.120  56.710  36.450  1.00  0.00            
ATOM    857  CB  HYP     9      60.850  58.590  37.550  1.00  0.00            
ATOM    858  HB1 HYP     9      61.200  59.500  38.040  1.00  0.00            
ATOM    859  HB2 HYP     9      61.150  57.790  38.230  1.00  0.00            
ATOM    860  CA  HYP     9      59.400  58.550  37.140  1.00  0.00            
ATOM    861  HA  HYP     9      59.120  57.500  37.010  1.00  0.00            
ATOM    862  C   HYP     9      58.580  59.140  38.320  1.00  0.00            
ATOM    863  O   HYP     9      58.260  60.350  38.350  1.00  0.00            
ATOM    864  N   GLY    10      58.190  58.280  39.230  1.00  0.00            
ATOM    865  H   GLY    10      58.380  57.310  39.040  1.00  0.00            
ATOM    866  CA  GLY    10      57.610  58.630  40.550  1.00  0.00            
ATOM    867  HA1 GLY    10      57.410  57.800  41.230  1.00  0.00            
ATOM    868  HA2 GLY    10      56.640  59.120  40.420  1.00  0.00            
ATOM    869  C   GLY    10      58.620  59.440  41.390  1.00  0.00            
ATOM    870  O   GLY    10      59.760  59.690  41.080  1.00  0.00            
ATOM    871  N   ILE    11      58.160  59.820  42.620  1.00  0.00            
ATOM    872  H   ILE    11      57.230  59.570  42.950  1.00  0.00            
ATOM    873  CA  ILE    11      58.940  60.390  43.730  1.00  0.00            
ATOM    874  HA  ILE    11      60.000  60.320  43.470  1.00  0.00            
ATOM    875  CB  ILE    11      58.510  61.870  43.910  1.00  0.00            
ATOM    876  HB  ILE    11      59.120  62.300  44.700  1.00  0.00            
ATOM    877  CG2 ILE    11      58.920  62.780  42.710  1.00  0.00            
ATOM    878 1HG2 ILE    11      58.190  62.790  41.900  1.00  0.00            
ATOM    879 2HG2 ILE    11      59.010  63.800  43.070  1.00  0.00            
ATOM    880 3HG2 ILE    11      59.850  62.550  42.180  1.00  0.00            
ATOM    881  CG1 ILE    11      57.030  62.050  44.330  1.00  0.00            
ATOM    882 1HG1 ILE    11      56.720  61.210  44.960  1.00  0.00            
ATOM    883 2HG1 ILE    11      56.350  61.920  43.490  1.00  0.00            
ATOM    884  CD  ILE    11      56.830  63.380  45.070  1.00  0.00            
ATOM    885  HD1 ILE    11      55.830  63.260  45.500  1.00  0.00            
ATOM    886  HD2 ILE    11      57.410  63.280  45.990  1.00  0.00            
ATOM    887  HD3 ILE    11      56.960  64.250  44.430  1.00  0.00            
ATOM    888  C   ILE    11      58.890  59.480  44.990  1.00  0.00            
ATOM    889  O   ILE    11      57.980  58.660  45.150  1.00  0.00            
ATOM    890  N   THR    12      59.860  59.650  45.830  1.00  0.00            
ATOM    891  H   THR    12      60.560  60.340  45.590  1.00  0.00            
ATOM    892  CA  THR    12      60.120  58.880  47.130  1.00  0.00            
ATOM    893  HA  THR    12      59.950  57.840  46.860  1.00  0.00            
ATOM    894  CB  THR    12      61.440  59.220  47.730  1.00  0.00            
ATOM    895  HB  THR    12      61.540  60.290  47.900  1.00  0.00            
ATOM    896  CG2 THR    12      61.650  58.620  49.100  1.00  0.00            
ATOM    897 1HG2 THR    12      62.690  58.800  49.380  1.00  0.00            
ATOM    898 2HG2 THR    12      61.080  59.290  49.740  1.00  0.00            
ATOM    899 3HG2 THR    12      61.480  57.550  49.240  1.00  0.00            
ATOM    900  OG1 THR    12      62.550  58.820  46.990  1.00  0.00            
ATOM    901  HG1 THR    12      62.440  59.330  46.180  1.00  0.00            
ATOM    902  C   THR    12      59.080  59.240  48.240  1.00  0.00            
ATOM    903  O   THR    12      58.790  60.380  48.410  1.00  0.00            
ATOM    904  N   GLY    13      58.540  58.150  48.830  1.00  0.00            
ATOM    905  H   GLY    13      58.900  57.220  48.680  1.00  0.00            
ATOM    906  CA  GLY    13      57.470  58.290  49.770  1.00  0.00            
ATOM    907  HA1 GLY    13      57.090  57.320  50.110  1.00  0.00            
ATOM    908  HA2 GLY    13      56.670  58.820  49.250  1.00  0.00            
ATOM    909  C   GLY    13      57.880  58.950  51.070  1.00  0.00            
ATOM    910  O   GLY    13      59.060  58.990  51.420  1.00  0.00            
ATOM    911  N   ALA    14      56.890  59.480  51.820  1.00  0.00            
ATOM    912  H   ALA    14      55.970  59.220  51.500  1.00  0.00            
ATOM    913  CA  ALA    14      57.120  60.360  52.980  1.00  0.00            
ATOM    914  HA  ALA    14      57.850  61.110  52.680  1.00  0.00            
ATOM    915  CB  ALA    14      55.770  61.100  53.250  1.00  0.00            
ATOM    916  HB1 ALA    14      56.010  61.770  54.080  1.00  0.00            
ATOM    917  HB2 ALA    14      55.390  61.600  52.370  1.00  0.00            
ATOM    918  HB3 ALA    14      55.100  60.300  53.570  1.00  0.00            
ATOM    919  C   ALA    14      57.650  59.610  54.200  1.00  0.00            
ATOM    920  O   ALA    14      57.800  58.380  54.210  1.00  0.00            
ATOM    921  N   ARG    15      58.050  60.370  55.220  1.00  0.00            
ATOM    922  H   ARG    15      57.970  61.370  55.070  1.00  0.00            
ATOM    923  CA  ARG    15      58.790  59.910  56.370  1.00  0.00            
ATOM    924  HA  ARG    15      59.570  59.210  56.050  1.00  0.00            
ATOM    925  CB  ARG    15      59.360  61.170  57.080  1.00  0.00            
ATOM    926  HB1 ARG    15      58.590  61.790  57.540  1.00  0.00            
ATOM    927  HB2 ARG    15      59.820  61.840  56.350  1.00  0.00            
ATOM    928  CG  ARG    15      60.390  60.820  58.160  1.00  0.00            
ATOM    929  HG1 ARG    15      61.380  60.540  57.790  1.00  0.00            
ATOM    930  HG2 ARG    15      60.090  59.940  58.720  1.00  0.00            
ATOM    931  CD  ARG    15      60.570  61.960  59.090  1.00  0.00            
ATOM    932  HD1 ARG    15      59.630  62.020  59.640  1.00  0.00            
ATOM    933  HD2 ARG    15      60.880  62.850  58.550  1.00  0.00            
ATOM    934  NE  ARG    15      61.500  61.740  60.210  1.00  0.00            
ATOM    935  HE  ARG    15      62.110  60.940  60.170  1.00  0.00            
ATOM    936  CZ  ARG    15      61.650  62.430  61.340  1.00  0.00            
ATOM    937  NH1 ARG    15      62.620  62.080  62.170  1.00  0.00            
ATOM    938 1HH1 ARG    15      63.280  61.400  61.820  1.00  0.00            
ATOM    939 2HH1 ARG    15      62.770  62.580  63.030  1.00  0.00            
ATOM    940  NH2 ARG    15      60.950  63.470  61.690  1.00  0.00            
ATOM    941 1HH2 ARG    15      60.000  63.630  61.360  1.00  0.00            
ATOM    942 2HH2 ARG    15      61.230  63.950  62.530  1.00  0.00            
ATOM    943  C   ARG    15      57.810  59.020  57.200  1.00  0.00            
ATOM    944  O   ARG    15      56.600  59.210  57.190  1.00  0.00            
ATOM    945  N   GLY    16      58.340  58.050  57.890  1.00  0.00            
ATOM    946  H   GLY    16      59.320  57.850  57.820  1.00  0.00            
ATOM    947  CA  GLY    16      57.560  57.170  58.800  1.00  0.00            
ATOM    948  HA1 GLY    16      58.130  56.440  59.370  1.00  0.00            
ATOM    949  HA2 GLY    16      56.940  56.500  58.200  1.00  0.00            
ATOM    950  C   GLY    16      56.580  57.760  59.810  1.00  0.00            
ATOM    951  O   GLY    16      56.730  58.940  60.200  1.00  0.00            
ATOM    952  N   LEU    17      55.690  56.960  60.430  1.00  0.00            
ATOM    953  H   LEU    17      55.640  56.000  60.130  1.00  0.00            
ATOM    954  CA  LEU    17      54.790  57.480  61.480  1.00  0.00            
ATOM    955  HA  LEU    17      54.410  58.460  61.200  1.00  0.00            
ATOM    956  CB  LEU    17      53.480  56.640  61.590  1.00  0.00            
ATOM    957  HB1 LEU    17      52.870  56.930  62.440  1.00  0.00            
ATOM    958  HB2 LEU    17      53.740  55.610  61.850  1.00  0.00            
ATOM    959  CG  LEU    17      52.660  56.470  60.290  1.00  0.00            
ATOM    960  HG  LEU    17      53.230  55.850  59.590  1.00  0.00            
ATOM    961  CD1 LEU    17      51.360  55.740  60.450  1.00  0.00            
ATOM    962 1HD1 LEU    17      50.910  55.420  59.510  1.00  0.00            
ATOM    963 2HD1 LEU    17      51.550  54.800  60.950  1.00  0.00            
ATOM    964 3HD1 LEU    17      50.690  56.380  61.030  1.00  0.00            
ATOM    965  CD2 LEU    17      52.330  57.880  59.700  1.00  0.00            
ATOM    966 1HD2 LEU    17      53.180  58.360  59.210  1.00  0.00            
ATOM    967 2HD2 LEU    17      51.500  57.720  59.010  1.00  0.00            
ATOM    968 3HD2 LEU    17      51.870  58.580  60.400  1.00  0.00            
ATOM    969  C   LEU    17      55.560  57.540  62.850  1.00  0.00            
ATOM    970  O   LEU    17      56.660  57.010  63.040  1.00  0.00            
ATOM    971  N   ALA    18      54.960  58.260  63.770  1.00  0.00            
ATOM    972  H   ALA    18      54.150  58.810  63.530  1.00  0.00            
ATOM    973  CA  ALA    18      55.580  58.560  65.050  1.00  0.00            
ATOM    974  HA  ALA    18      56.590  58.890  64.840  1.00  0.00            
ATOM    975  CB  ALA    18      54.850  59.690  65.800  1.00  0.00            
ATOM    976  HB1 ALA    18      54.660  60.520  65.100  1.00  0.00            
ATOM    977  HB2 ALA    18      53.800  59.510  66.020  1.00  0.00            
ATOM    978  HB3 ALA    18      55.380  59.990  66.700  1.00  0.00            
ATOM    979  C   ALA    18      55.580  57.230  65.910  1.00  0.00            
ATOM    980  O   ALA    18      54.680  56.330  65.830  1.00  0.00            
ATOM    981  N   GLY    19      56.620  57.040  66.710  1.00  0.00            
ATOM    982  H   GLY    19      57.230  57.840  66.740  1.00  0.00            
ATOM    983  CA  GLY    19      56.740  55.780  67.360  1.00  0.00            
ATOM    984  HA1 GLY    19      57.800  55.630  67.570  1.00  0.00            
ATOM    985  HA2 GLY    19      56.490  54.960  66.690  1.00  0.00            
ATOM    986  C   GLY    19      55.960  55.640  68.760  1.00  0.00            
ATOM    987  O   GLY    19      55.480  56.640  69.220  1.00  0.00            
ATOM    988  N   PRO    20      56.000  54.480  69.390  1.00  0.00            
ATOM    989  CD  PRO    20      56.740  53.250  68.930  1.00  0.00            
ATOM    990  HD1 PRO    20      57.650  53.500  68.370  1.00  0.00            
ATOM    991  HD2 PRO    20      56.100  52.530  68.420  1.00  0.00            
ATOM    992  CG  PRO    20      57.020  52.580  70.220  1.00  0.00            
ATOM    993  HG1 PRO    20      57.940  53.000  70.640  1.00  0.00            
ATOM    994  HG2 PRO    20      57.140  51.510  70.040  1.00  0.00            
ATOM    995  CB  PRO    20      55.910  52.900  71.160  1.00  0.00            
ATOM    996  HB1 PRO    20      56.320  52.970  72.160  1.00  0.00            
ATOM    997  HB2 PRO    20      54.970  52.340  71.170  1.00  0.00            
ATOM    998  CA  PRO    20      55.520  54.290  70.750  1.00  0.00            
ATOM    999  HA  PRO    20      54.430  54.370  70.730  1.00  0.00            
ATOM   1000  C   PRO    20      56.170  55.310  71.770  1.00  0.00            
ATOM   1001  O   PRO    20      57.310  55.710  71.520  1.00  0.00            
ATOM   1002  N   HYP    21      55.630  55.490  72.990  1.00  0.00            
ATOM   1003  CD2 HYP    21      54.380  54.860  73.360  1.00  0.00            
ATOM   1004 1HD2 HYP    21      54.630  53.970  73.940  1.00  0.00            
ATOM   1005 2HD2 HYP    21      53.710  54.520  72.570  1.00  0.00            
ATOM   1006  CG  HYP    21      53.740  55.870  74.370  1.00  0.00            
ATOM   1007  HG  HYP    21      53.150  55.230  75.030  1.00  0.00            
ATOM   1008  OD1 HYP    21      52.820  56.730  73.690  1.00  0.00            
ATOM   1009  HD1 HYP    21      51.950  56.310  73.670  1.00  0.00            
ATOM   1010  CB  HYP    21      55.010  56.530  75.010  1.00  0.00            
ATOM   1011  HB1 HYP    21      55.320  55.880  75.830  1.00  0.00            
ATOM   1012  HB2 HYP    21      54.920  57.590  75.240  1.00  0.00            
ATOM   1013  CA  HYP    21      56.100  56.530  73.950  1.00  0.00            
ATOM   1014  HA  HYP    21      56.090  57.460  73.390  1.00  0.00            
ATOM   1015  C   HYP    21      57.440  56.250  74.640  1.00  0.00            
ATOM   1016  O   HYP    21      58.000  55.170  74.600  1.00  0.00            
ATOM   1017  N   GLY    22      57.940  57.150  75.510  1.00  0.00            
ATOM   1018  H   GLY    22      57.480  58.050  75.620  1.00  0.00            
ATOM   1019  CA  GLY    22      59.230  56.890  76.240  1.00  0.00            
ATOM   1020  HA1 GLY    22      59.800  57.820  76.340  1.00  0.00            
ATOM   1021  HA2 GLY    22      59.830  56.280  75.570  1.00  0.00            
ATOM   1022  C   GLY    22      59.000  56.200  77.620  1.00  0.00            
ATOM   1023  O   GLY    22      57.830  55.900  77.960  1.00  0.00            
ATOM   1024  N   PRO    23      60.080  55.930  78.380  1.00  0.00            
ATOM   1025  CD  PRO    23      61.510  56.120  77.940  1.00  0.00            
ATOM   1026  HD1 PRO    23      61.850  57.160  77.970  1.00  0.00            
ATOM   1027  HD2 PRO    23      61.490  55.640  76.970  1.00  0.00            
ATOM   1028  CG  PRO    23      62.240  55.300  78.980  1.00  0.00            
ATOM   1029  HG1 PRO    23      62.430  55.980  79.820  1.00  0.00            
ATOM   1030  HG2 PRO    23      63.120  54.800  78.570  1.00  0.00            
ATOM   1031  CB  PRO    23      61.310  54.330  79.660  1.00  0.00            
ATOM   1032  HB1 PRO    23      61.730  54.080  80.630  1.00  0.00            
ATOM   1033  HB2 PRO    23      61.270  53.430  79.040  1.00  0.00            
ATOM   1034  CA  PRO    23      60.010  55.110  79.580  1.00  0.00            
ATOM   1035  HA  PRO    23      59.170  54.430  79.460  1.00  0.00            
ATOM   1036  C   PRO    23      59.740  55.860  80.920  1.00  0.00            
ATOM   1037  O   PRO    23      59.670  57.050  80.990  1.00  0.00            
ATOM   1038  N   HYP    24      59.430  55.150  82.040  1.00  0.00            
ATOM   1039  CD2 HYP    24      59.270  53.720  82.230  1.00  0.00            
ATOM   1040 1HD2 HYP    24      60.200  53.170  82.070  1.00  0.00            
ATOM   1041 2HD2 HYP    24      58.510  53.350  81.530  1.00  0.00            
ATOM   1042  CG  HYP    24      58.750  53.490  83.620  1.00  0.00            
ATOM   1043  HG  HYP    24      59.100  52.560  84.050  1.00  0.00            
ATOM   1044  OD1 HYP    24      57.310  53.580  83.660  1.00  0.00            
ATOM   1045  HD1 HYP    24      57.000  53.750  84.560  1.00  0.00            
ATOM   1046  CB  HYP    24      59.350  54.700  84.440  1.00  0.00            
ATOM   1047  HB1 HYP    24      60.400  54.490  84.620  1.00  0.00            
ATOM   1048  HB2 HYP    24      58.750  54.950  85.310  1.00  0.00            
ATOM   1049  CA  HYP    24      59.290  55.830  83.380  1.00  0.00            
ATOM   1050  HA  HYP    24      58.230  56.050  83.420  1.00  0.00            
ATOM   1051  C   HYP    24      60.210  56.960  83.830  1.00  0.00            
ATOM   1052  O   HYP    24      61.460  56.850  83.710  1.00  0.00            
ATOM   1053  N   GLY    25      59.650  58.060  84.260  1.00  0.00            
ATOM   1054  H   GLY    25      58.650  58.230  84.240  1.00  0.00            
ATOM   1055  CA  GLY    25      60.420  59.200  84.740  1.00  0.00            
ATOM   1056  HA1 GLY    25      59.730  60.010  84.990  1.00  0.00            
ATOM   1057  HA2 GLY    25      61.030  59.570  83.910  1.00  0.00            
ATOM   1058  C   GLY    25      61.270  58.950  86.040  1.00  0.00            
ATOM   1059  O   GLY    25      61.050  57.950  86.690  1.00  0.00            
ATOM   1060  N   PRO    26      62.060  59.860  86.570  1.00  0.00            
ATOM   1061  CD  PRO    26      62.400  61.050  85.890  1.00  0.00            
ATOM   1062  HD1 PRO    26      61.710  61.790  86.310  1.00  0.00            
ATOM   1063  HD2 PRO    26      62.420  61.020  84.800  1.00  0.00            
ATOM   1064  CG  PRO    26      63.840  61.340  86.330  1.00  0.00            
ATOM   1065  HG1 PRO    26      64.200  62.330  86.080  1.00  0.00            
ATOM   1066  HG2 PRO    26      64.500  60.640  85.820  1.00  0.00            
ATOM   1067  CB  PRO    26      63.670  61.030  87.790  1.00  0.00            
ATOM   1068  HB1 PRO    26      63.150  61.840  88.290  1.00  0.00            
ATOM   1069  HB2 PRO    26      64.680  60.950  88.170  1.00  0.00            
ATOM   1070  CA  PRO    26      62.830  59.710  87.750  1.00  0.00            
ATOM   1071  HA  PRO    26      63.520  58.910  87.480  1.00  0.00            
ATOM   1072  C   PRO    26      61.960  59.670  89.010  1.00  0.00            
ATOM   1073  O   PRO    26      60.850  60.200  88.940  1.00  0.00            
ATOM   1074  N   HYP    27      62.430  59.050  90.070  1.00  0.00            
ATOM   1075  CD2 HYP    27      63.720  58.430  90.210  1.00  0.00            
ATOM   1076 1HD2 HYP    27      64.430  59.200  89.910  1.00  0.00            
ATOM   1077 2HD2 HYP    27      63.740  57.500  89.630  1.00  0.00            
ATOM   1078  CG  HYP    27      63.840  58.090  91.690  1.00  0.00            
ATOM   1079  HG  HYP    27      64.240  58.970  92.190  1.00  0.00            
ATOM   1080  OD1 HYP    27      64.690  56.990  91.930  1.00  0.00            
ATOM   1081  HD1 HYP    27      65.610  57.200  91.740  1.00  0.00            
ATOM   1082  CB  HYP    27      62.300  57.850  92.150  1.00  0.00            
ATOM   1083  HB1 HYP    27      62.150  57.900  93.230  1.00  0.00            
ATOM   1084  HB2 HYP    27      61.960  56.860  91.880  1.00  0.00            
ATOM   1085  CA  HYP    27      61.590  58.930  91.310  1.00  0.00            
ATOM   1086  HA  HYP    27      60.580  58.660  91.010  1.00  0.00            
ATOM   1087  C   HYP    27      61.490  60.320  92.000  1.00  0.00            
ATOM   1088  O   HYP    27      62.450  61.120  91.980  1.00  0.00            
ATOM   1089  N   GLY    28      60.340  60.610  92.660  1.00  0.00            
ATOM   1090  H   GLY    28      59.520  60.030  92.600  1.00  0.00            
ATOM   1091  CA  GLY    28      60.160  61.860  93.460  1.00  0.00            
ATOM   1092  HA1 GLY    28      59.130  61.960  93.800  1.00  0.00            
ATOM   1093  HA2 GLY    28      60.390  62.690  92.780  1.00  0.00            
ATOM   1094  C   GLY    28      61.010  61.860  94.780  1.00  0.00            
ATOM   1095  O   GLY    28      61.840  60.910  95.050  1.00  0.00            
ATOM   1096  N   PRO    29      60.920  62.950  95.540  1.00  0.00            
ATOM   1097  CD  PRO    29      60.050  64.100  95.460  1.00  0.00            
ATOM   1098  HD1 PRO    29      59.100  63.730  95.060  1.00  0.00            
ATOM   1099  HD2 PRO    29      60.500  64.750  94.710  1.00  0.00            
ATOM   1100  CG  PRO    29      60.030  64.700  96.880  1.00  0.00            
ATOM   1101  HG1 PRO    29      59.370  64.150  97.550  1.00  0.00            
ATOM   1102  HG2 PRO    29      59.650  65.720  96.940  1.00  0.00            
ATOM   1103  CB  PRO    29      61.500  64.520  97.270  1.00  0.00            
ATOM   1104  HB1 PRO    29      61.760  64.590  98.320  1.00  0.00            
ATOM   1105  HB2 PRO    29      62.110  65.220  96.700  1.00  0.00            
ATOM   1106  CA  PRO    29      61.800  63.150  96.700  1.00  0.00            
ATOM   1107  HA  PRO    29      62.800  63.060  96.270  1.00  0.00            
ATOM   1108  C   PRO    29      61.640  62.050  97.800  1.00  0.00            
ATOM   1109  O   PRO    29      60.490  61.710  98.210  1.00  0.00            
ATOM   1110  N   HYP    30      62.690  61.490  98.400  1.00  0.00            
ATOM   1111  CD2 HYP    30      64.120  61.630  98.030  1.00  0.00            
ATOM   1112 1HD2 HYP    30      64.550  62.420  98.660  1.00  0.00            
ATOM   1113 2HD2 HYP    30      64.300  61.810  96.970  1.00  0.00            
ATOM   1114  CG  HYP    30      64.690  60.300  98.550  1.00  0.00            
ATOM   1115  HG  HYP    30      65.760  60.340  98.740  1.00  0.00            
ATOM   1116  OD1 HYP    30      64.450  59.300  97.610  1.00  0.00            
ATOM   1117  HD1 HYP    30      64.900  58.500  97.870  1.00  0.00            
ATOM   1118  CB  HYP    30      63.890  59.970  99.850  1.00  0.00            
ATOM   1119  HB1 HYP    30      64.330  60.580 100.640  1.00  0.00            
ATOM   1120  HB2 HYP    30      63.890  58.920 100.160  1.00  0.00            
ATOM   1121  CA  HYP    30      62.480  60.540  99.600  1.00  0.00            
ATOM   1122  HA  HYP    30      61.740  59.760  99.430  1.00  0.00            
ATOM   1123  C   HYP    30      62.020  61.220 100.920  1.00  0.00            
ATOM   1124  O   HYP    30      61.700  62.440 100.950  1.00  0.00            
ATOM   1125  N   GLY    31      62.060  60.440 102.010  1.00  0.00            
ATOM   1126  H   GLY    31      61.980  59.430 101.930  1.00  0.00            
ATOM   1127  CA  GLY    31      61.980  61.110 103.320  1.00  0.00            
ATOM   1128  HA1 GLY    31      62.670  61.940 103.440  1.00  0.00            
ATOM   1129  HA2 GLY    31      62.250  60.330 104.030  1.00  0.00            
ATOM   1130  C   GLY    31      60.570  61.720 103.660  1.00  0.00            
ATOM   1131  O   GLY    31      59.540  61.100 103.580  1.00  0.00            
ATOM   1132  N   NH2    32      60.530  62.960 104.170  1.00  0.00            
ATOM   1133  H1  NH2    32      61.360  63.530 104.260  1.00  0.00            
ATOM   1134  H2  NH2    32      59.640  63.320 104.490  1.00  0.00            
TER
