# Supplementary material for: A solution structure analysis reveals a bent collagen triple helix in the complement activation recognition molecule mannan-binding lectin
Source: J Biol Chem. 2022 Dec 15;299(2):102799. doi: 10.1016/j.jbc.2022.102799 (PMC9898670; doi:10.1016/j.jbc.2022.102799)
Supplement: top10-t3785 [file mmc10.zip › 6-T3-785_9406.pdb]

ATOM      1  CH3 ACE     1      50.630  66.730   9.170  1.00  0.00            
ATOM      2 1HH3 ACE     1      50.960  65.800   8.700  1.00  0.00            
ATOM      3 2HH3 ACE     1      49.720  67.160   8.750  1.00  0.00            
ATOM      4 3HH3 ACE     1      51.430  67.430   8.940  1.00  0.00            
ATOM      5  C   ACE     1      50.460  66.590  10.640  1.00  0.00            
ATOM      6  O   ACE     1      51.060  67.420  11.330  1.00  0.00            
ATOM      7  N   PRO     2      49.740  65.590  11.150  1.00  0.00            
ATOM      8  CD  PRO     2      48.950  64.650  10.350  1.00  0.00            
ATOM      9  HD1 PRO     2      49.630  63.930   9.890  1.00  0.00            
ATOM     10  HD2 PRO     2      48.310  65.030   9.550  1.00  0.00            
ATOM     11  CG  PRO     2      47.990  63.930  11.280  1.00  0.00            
ATOM     12  HG1 PRO     2      48.380  63.020  11.730  1.00  0.00            
ATOM     13  HG2 PRO     2      47.030  63.800  10.800  1.00  0.00            
ATOM     14  CB  PRO     2      47.810  64.980  12.370  1.00  0.00            
ATOM     15  HB1 PRO     2      47.370  64.610  13.290  1.00  0.00            
ATOM     16  HB2 PRO     2      47.170  65.770  11.990  1.00  0.00            
ATOM     17  CA  PRO     2      49.270  65.600  12.540  1.00  0.00            
ATOM     18  HA  PRO     2      49.190  66.650  12.820  1.00  0.00            
ATOM     19  C   PRO     2      50.160  64.800  13.540  1.00  0.00            
ATOM     20  O   PRO     2      50.840  63.840  13.140  1.00  0.00            
ATOM     21  N   HYP     3      50.150  65.070  14.830  1.00  0.00            
ATOM     22  CD2 HYP     3      49.550  66.270  15.430  1.00  0.00            
ATOM     23 1HD2 HYP     3      48.500  66.120  15.200  1.00  0.00            
ATOM     24 2HD2 HYP     3      50.100  67.100  14.990  1.00  0.00            
ATOM     25  CG  HYP     3      49.920  66.150  16.900  1.00  0.00            
ATOM     26  HG  HYP     3      49.170  65.600  17.480  1.00  0.00            
ATOM     27  OD1 HYP     3      50.060  67.400  17.530  1.00  0.00            
ATOM     28  HD1 HYP     3      49.230  67.880  17.500  1.00  0.00            
ATOM     29  CB  HYP     3      51.080  65.270  16.980  1.00  0.00            
ATOM     30  HB1 HYP     3      51.110  64.680  17.890  1.00  0.00            
ATOM     31  HB2 HYP     3      51.990  65.860  16.890  1.00  0.00            
ATOM     32  CA  HYP     3      51.020  64.350  15.760  1.00  0.00            
ATOM     33  HA  HYP     3      52.010  64.230  15.330  1.00  0.00            
ATOM     34  C   HYP     3      50.690  62.950  16.240  1.00  0.00            
ATOM     35  O   HYP     3      49.530  62.600  16.400  1.00  0.00            
ATOM     36  N   GLY     4      51.670  62.090  16.440  1.00  0.00            
ATOM     37  H   GLY     4      52.610  62.290  16.130  1.00  0.00            
ATOM     38  CA  GLY     4      51.450  60.770  17.000  1.00  0.00            
ATOM     39  HA1 GLY     4      52.360  60.170  16.930  1.00  0.00            
ATOM     40  HA2 GLY     4      50.670  60.280  16.410  1.00  0.00            
ATOM     41  C   GLY     4      50.860  60.580  18.440  1.00  0.00            
ATOM     42  O   GLY     4      50.620  61.570  19.130  1.00  0.00            
ATOM     43  N   PRO     5      50.660  59.320  18.990  1.00  0.00            
ATOM     44  CD  PRO     5      50.720  58.100  18.210  1.00  0.00            
ATOM     45  HD1 PRO     5      51.770  57.820  18.260  1.00  0.00            
ATOM     46  HD2 PRO     5      50.410  58.300  17.180  1.00  0.00            
ATOM     47  CG  PRO     5      49.760  57.180  18.960  1.00  0.00            
ATOM     48  HG1 PRO     5      50.090  56.140  19.040  1.00  0.00            
ATOM     49  HG2 PRO     5      48.750  57.120  18.560  1.00  0.00            
ATOM     50  CB  PRO     5      49.720  57.700  20.440  1.00  0.00            
ATOM     51  HB1 PRO     5      50.600  57.260  20.900  1.00  0.00            
ATOM     52  HB2 PRO     5      48.810  57.530  21.020  1.00  0.00            
ATOM     53  CA  PRO     5      50.010  59.190  20.280  1.00  0.00            
ATOM     54  HA  PRO     5      49.080  59.760  20.190  1.00  0.00            
ATOM     55  C   PRO     5      50.920  59.640  21.440  1.00  0.00            
ATOM     56  O   PRO     5      52.110  59.640  21.290  1.00  0.00            
ATOM     57  N   HYP     6      50.330  60.090  22.580  1.00  0.00            
ATOM     58  CD2 HYP     6      48.900  60.150  22.780  1.00  0.00            
ATOM     59 1HD2 HYP     6      48.550  59.120  22.810  1.00  0.00            
ATOM     60 2HD2 HYP     6      48.390  60.720  22.000  1.00  0.00            
ATOM     61  CG  HYP     6      48.720  60.840  24.130  1.00  0.00            
ATOM     62  HG  HYP     6      47.870  60.410  24.650  1.00  0.00            
ATOM     63  OD1 HYP     6      48.690  62.240  24.050  1.00  0.00            
ATOM     64  HD1 HYP     6      49.310  62.650  24.670  1.00  0.00            
ATOM     65  CB  HYP     6      49.950  60.300  24.830  1.00  0.00            
ATOM     66  HB1 HYP     6      49.680  59.300  25.150  1.00  0.00            
ATOM     67  HB2 HYP     6      50.180  60.920  25.690  1.00  0.00            
ATOM     68  CA  HYP     6      51.090  60.350  23.770  1.00  0.00            
ATOM     69  HA  HYP     6      51.520  61.350  23.800  1.00  0.00            
ATOM     70  C   HYP     6      52.200  59.370  24.080  1.00  0.00            
ATOM     71  O   HYP     6      52.140  58.160  23.840  1.00  0.00            
ATOM     72  N   GLY     7      53.290  59.760  24.820  1.00  0.00            
ATOM     73  H   GLY     7      53.340  60.740  25.080  1.00  0.00            
ATOM     74  CA  GLY     7      54.260  58.910  25.420  1.00  0.00            
ATOM     75  HA1 GLY     7      55.060  59.480  25.910  1.00  0.00            
ATOM     76  HA2 GLY     7      54.670  58.200  24.710  1.00  0.00            
ATOM     77  C   GLY     7      53.640  58.200  26.690  1.00  0.00            
ATOM     78  O   GLY     7      52.540  58.450  27.220  1.00  0.00            
ATOM     79  N   PRO     8      54.410  57.250  27.310  1.00  0.00            
ATOM     80  CD  PRO     8      55.740  56.780  26.930  1.00  0.00            
ATOM     81  HD1 PRO     8      56.380  57.650  26.770  1.00  0.00            
ATOM     82  HD2 PRO     8      55.630  56.170  26.030  1.00  0.00            
ATOM     83  CG  PRO     8      56.310  55.880  28.000  1.00  0.00            
ATOM     84  HG1 PRO     8      56.790  56.430  28.810  1.00  0.00            
ATOM     85  HG2 PRO     8      56.980  55.070  27.720  1.00  0.00            
ATOM     86  CB  PRO     8      55.060  55.310  28.610  1.00  0.00            
ATOM     87  HB1 PRO     8      55.230  54.940  29.620  1.00  0.00            
ATOM     88  HB2 PRO     8      54.660  54.560  27.930  1.00  0.00            
ATOM     89  CA  PRO     8      54.060  56.490  28.520  1.00  0.00            
ATOM     90  HA  PRO     8      53.040  56.130  28.390  1.00  0.00            
ATOM     91  C   PRO     8      54.220  57.270  29.880  1.00  0.00            
ATOM     92  O   PRO     8      54.830  58.340  29.850  1.00  0.00            
ATOM     93  N   HYP     9      53.740  56.700  30.990  1.00  0.00            
ATOM     94  CD2 HYP     9      53.070  55.400  31.240  1.00  0.00            
ATOM     95 1HD2 HYP     9      53.750  54.600  31.510  1.00  0.00            
ATOM     96 2HD2 HYP     9      52.500  55.040  30.380  1.00  0.00            
ATOM     97  CG  HYP     9      52.160  55.670  32.410  1.00  0.00            
ATOM     98  HG  HYP     9      51.970  54.760  32.980  1.00  0.00            
ATOM     99  OD1 HYP     9      50.850  56.180  32.060  1.00  0.00            
ATOM    100  HD1 HYP     9      50.570  55.810  31.220  1.00  0.00            
ATOM    101  CB  HYP     9      52.910  56.670  33.270  1.00  0.00            
ATOM    102  HB1 HYP     9      53.610  56.230  33.990  1.00  0.00            
ATOM    103  HB2 HYP     9      52.270  57.320  33.860  1.00  0.00            
ATOM    104  CA  HYP     9      53.800  57.400  32.240  1.00  0.00            
ATOM    105  HA  HYP     9      53.460  58.420  32.050  1.00  0.00            
ATOM    106  C   HYP     9      55.250  57.480  32.680  1.00  0.00            
ATOM    107  O   HYP     9      55.990  56.450  32.560  1.00  0.00            
ATOM    108  N   GLY    10      55.540  58.470  33.440  1.00  0.00            
ATOM    109  H   GLY    10      54.940  59.280  33.450  1.00  0.00            
ATOM    110  CA  GLY    10      56.880  58.720  33.970  1.00  0.00            
ATOM    111  HA1 GLY    10      57.130  59.740  34.270  1.00  0.00            
ATOM    112  HA2 GLY    10      57.560  58.530  33.140  1.00  0.00            
ATOM    113  C   GLY    10      57.390  57.820  35.120  1.00  0.00            
ATOM    114  O   GLY    10      56.670  56.850  35.490  1.00  0.00            
ATOM    115  N   ILE    11      58.570  58.010  35.640  1.00  0.00            
ATOM    116  H   ILE    11      59.000  58.910  35.440  1.00  0.00            
ATOM    117  CA  ILE    11      59.250  57.050  36.500  1.00  0.00            
ATOM    118  HA  ILE    11      59.260  56.020  36.150  1.00  0.00            
ATOM    119  CB  ILE    11      60.800  57.260  36.570  1.00  0.00            
ATOM    120  HB  ILE    11      60.850  58.280  36.940  1.00  0.00            
ATOM    121  CG2 ILE    11      61.450  56.470  37.630  1.00  0.00            
ATOM    122 1HG2 ILE    11      62.530  56.560  37.540  1.00  0.00            
ATOM    123 2HG2 ILE    11      61.140  56.740  38.640  1.00  0.00            
ATOM    124 3HG2 ILE    11      61.270  55.410  37.440  1.00  0.00            
ATOM    125  CG1 ILE    11      61.550  57.270  35.190  1.00  0.00            
ATOM    126 1HG1 ILE    11      62.620  57.210  35.350  1.00  0.00            
ATOM    127 2HG1 ILE    11      61.290  58.190  34.680  1.00  0.00            
ATOM    128  CD  ILE    11      61.170  56.160  34.250  1.00  0.00            
ATOM    129  HD1 ILE    11      61.020  55.190  34.730  1.00  0.00            
ATOM    130  HD2 ILE    11      60.150  56.400  33.980  1.00  0.00            
ATOM    131  HD3 ILE    11      61.740  56.130  33.320  1.00  0.00            
ATOM    132  C   ILE    11      58.560  57.250  37.830  1.00  0.00            
ATOM    133  O   ILE    11      58.280  58.390  38.230  1.00  0.00            
ATOM    134  N   THR    12      58.450  56.190  38.570  1.00  0.00            
ATOM    135  H   THR    12      58.600  55.320  38.090  1.00  0.00            
ATOM    136  CA  THR    12      57.800  56.130  39.910  1.00  0.00            
ATOM    137  HA  THR    12      56.800  56.540  39.760  1.00  0.00            
ATOM    138  CB  THR    12      57.640  54.690  40.360  1.00  0.00            
ATOM    139  HB  THR    12      58.560  54.120  40.430  1.00  0.00            
ATOM    140  CG2 THR    12      56.950  54.530  41.710  1.00  0.00            
ATOM    141 1HG2 THR    12      56.170  55.290  41.730  1.00  0.00            
ATOM    142 2HG2 THR    12      56.450  53.570  41.770  1.00  0.00            
ATOM    143 3HG2 THR    12      57.580  54.600  42.600  1.00  0.00            
ATOM    144  OG1 THR    12      56.810  54.080  39.420  1.00  0.00            
ATOM    145  HG1 THR    12      56.620  53.190  39.720  1.00  0.00            
ATOM    146  C   THR    12      58.570  57.000  40.870  1.00  0.00            
ATOM    147  O   THR    12      59.860  57.030  40.870  1.00  0.00            
ATOM    148  N   GLY    13      57.880  57.770  41.780  1.00  0.00            
ATOM    149  H   GLY    13      56.900  57.890  41.540  1.00  0.00            
ATOM    150  CA  GLY    13      58.500  58.790  42.570  1.00  0.00            
ATOM    151  HA1 GLY    13      57.810  59.390  43.170  1.00  0.00            
ATOM    152  HA2 GLY    13      59.120  59.480  41.990  1.00  0.00            
ATOM    153  C   GLY    13      59.420  58.100  43.640  1.00  0.00            
ATOM    154  O   GLY    13      59.460  56.870  43.730  1.00  0.00            
ATOM    155  N   ALA    14      60.050  58.950  44.470  1.00  0.00            
ATOM    156  H   ALA    14      60.070  59.950  44.280  1.00  0.00            
ATOM    157  CA  ALA    14      60.960  58.490  45.530  1.00  0.00            
ATOM    158  HA  ALA    14      61.120  57.440  45.280  1.00  0.00            
ATOM    159  CB  ALA    14      62.250  59.080  45.300  1.00  0.00            
ATOM    160  HB1 ALA    14      63.100  58.550  45.730  1.00  0.00            
ATOM    161  HB2 ALA    14      62.620  59.090  44.270  1.00  0.00            
ATOM    162  HB3 ALA    14      62.300  60.060  45.780  1.00  0.00            
ATOM    163  C   ALA    14      60.390  58.490  46.930  1.00  0.00            
ATOM    164  O   ALA    14      59.340  59.060  47.210  1.00  0.00            
ATOM    165  N   ARG    15      60.960  57.640  47.720  1.00  0.00            
ATOM    166  H   ARG    15      61.800  57.220  47.350  1.00  0.00            
ATOM    167  CA  ARG    15      60.480  57.220  49.100  1.00  0.00            
ATOM    168  HA  ARG    15      59.570  56.630  49.040  1.00  0.00            
ATOM    169  CB  ARG    15      61.460  56.330  49.800  1.00  0.00            
ATOM    170  HB1 ARG    15      62.250  56.980  50.190  1.00  0.00            
ATOM    171  HB2 ARG    15      61.960  55.780  49.010  1.00  0.00            
ATOM    172  CG  ARG    15      60.930  55.510  50.970  1.00  0.00            
ATOM    173  HG1 ARG    15      60.040  54.980  50.640  1.00  0.00            
ATOM    174  HG2 ARG    15      60.740  56.190  51.810  1.00  0.00            
ATOM    175  CD  ARG    15      61.960  54.500  51.480  1.00  0.00            
ATOM    176  HD1 ARG    15      62.280  53.810  50.690  1.00  0.00            
ATOM    177  HD2 ARG    15      61.530  53.830  52.220  1.00  0.00            
ATOM    178  NE  ARG    15      63.150  55.080  52.020  1.00  0.00            
ATOM    179  HE  ARG    15      63.250  56.070  52.140  1.00  0.00            
ATOM    180  CZ  ARG    15      64.240  54.470  52.420  1.00  0.00            
ATOM    181  NH1 ARG    15      65.240  55.200  52.750  1.00  0.00            
ATOM    182 1HH1 ARG    15      65.090  56.160  53.040  1.00  0.00            
ATOM    183 2HH1 ARG    15      66.060  54.740  53.100  1.00  0.00            
ATOM    184  NH2 ARG    15      64.510  53.180  52.300  1.00  0.00            
ATOM    185 1HH2 ARG    15      63.810  52.460  52.150  1.00  0.00            
ATOM    186 2HH2 ARG    15      65.390  52.840  52.660  1.00  0.00            
ATOM    187  C   ARG    15      60.210  58.440  50.110  1.00  0.00            
ATOM    188  O   ARG    15      61.010  59.380  50.050  1.00  0.00            
ATOM    189  N   GLY    16      59.230  58.330  50.980  1.00  0.00            
ATOM    190  H   GLY    16      58.670  57.500  50.960  1.00  0.00            
ATOM    191  CA  GLY    16      58.990  59.280  52.060  1.00  0.00            
ATOM    192  HA1 GLY    16      57.950  59.160  52.370  1.00  0.00            
ATOM    193  HA2 GLY    16      59.200  60.290  51.720  1.00  0.00            
ATOM    194  C   GLY    16      59.700  58.940  53.360  1.00  0.00            
ATOM    195  O   GLY    16      60.610  58.110  53.420  1.00  0.00            
ATOM    196  N   LEU    17      59.390  59.690  54.380  1.00  0.00            
ATOM    197  H   LEU    17      58.530  60.210  54.340  1.00  0.00            
ATOM    198  CA  LEU    17      60.230  59.910  55.640  1.00  0.00            
ATOM    199  HA  LEU    17      61.300  59.750  55.500  1.00  0.00            
ATOM    200  CB  LEU    17      59.990  61.410  56.100  1.00  0.00            
ATOM    201  HB1 LEU    17      60.490  61.440  57.070  1.00  0.00            
ATOM    202  HB2 LEU    17      58.940  61.590  56.350  1.00  0.00            
ATOM    203  CG  LEU    17      60.690  62.590  55.370  1.00  0.00            
ATOM    204  HG  LEU    17      61.720  62.260  55.200  1.00  0.00            
ATOM    205  CD1 LEU    17      60.160  62.900  53.950  1.00  0.00            
ATOM    206 1HD1 LEU    17      60.130  62.030  53.290  1.00  0.00            
ATOM    207 2HD1 LEU    17      59.100  63.130  53.890  1.00  0.00            
ATOM    208 3HD1 LEU    17      60.700  63.660  53.390  1.00  0.00            
ATOM    209  CD2 LEU    17      60.560  63.950  56.120  1.00  0.00            
ATOM    210 1HD2 LEU    17      59.510  64.190  56.250  1.00  0.00            
ATOM    211 2HD2 LEU    17      60.950  63.940  57.130  1.00  0.00            
ATOM    212 3HD2 LEU    17      61.000  64.750  55.520  1.00  0.00            
ATOM    213  C   LEU    17      59.870  58.810  56.660  1.00  0.00            
ATOM    214  O   LEU    17      58.890  58.020  56.520  1.00  0.00            
ATOM    215  N   ALA    18      60.690  58.700  57.700  1.00  0.00            
ATOM    216  H   ALA    18      61.350  59.430  57.910  1.00  0.00            
ATOM    217  CA  ALA    18      60.520  57.630  58.680  1.00  0.00            
ATOM    218  HA  ALA    18      60.140  56.750  58.160  1.00  0.00            
ATOM    219  CB  ALA    18      61.820  57.210  59.460  1.00  0.00            
ATOM    220  HB1 ALA    18      61.660  56.620  60.360  1.00  0.00            
ATOM    221  HB2 ALA    18      62.570  56.620  58.930  1.00  0.00            
ATOM    222  HB3 ALA    18      62.340  58.130  59.740  1.00  0.00            
ATOM    223  C   ALA    18      59.250  57.880  59.590  1.00  0.00            
ATOM    224  O   ALA    18      58.830  59.040  59.740  1.00  0.00            
ATOM    225  N   GLY    19      58.740  56.800  60.090  1.00  0.00            
ATOM    226  H   GLY    19      58.850  55.910  59.640  1.00  0.00            
ATOM    227  CA  GLY    19      57.560  56.820  60.930  1.00  0.00            
ATOM    228  HA1 GLY    19      57.470  55.810  61.340  1.00  0.00            
ATOM    229  HA2 GLY    19      56.620  57.090  60.450  1.00  0.00            
ATOM    230  C   GLY    19      57.790  57.650  62.200  1.00  0.00            
ATOM    231  O   GLY    19      58.910  58.010  62.500  1.00  0.00            
ATOM    232  N   PRO    20      56.740  58.030  62.880  1.00  0.00            
ATOM    233  CD  PRO    20      55.290  57.970  62.520  1.00  0.00            
ATOM    234  HD1 PRO    20      55.040  56.940  62.260  1.00  0.00            
ATOM    235  HD2 PRO    20      55.080  58.650  61.690  1.00  0.00            
ATOM    236  CG  PRO    20      54.530  58.440  63.770  1.00  0.00            
ATOM    237  HG1 PRO    20      54.380  57.640  64.490  1.00  0.00            
ATOM    238  HG2 PRO    20      53.600  58.990  63.600  1.00  0.00            
ATOM    239  CB  PRO    20      55.540  59.460  64.400  1.00  0.00            
ATOM    240  HB1 PRO    20      55.340  59.470  65.470  1.00  0.00            
ATOM    241  HB2 PRO    20      55.470  60.460  63.960  1.00  0.00            
ATOM    242  CA  PRO    20      56.900  58.750  64.130  1.00  0.00            
ATOM    243  HA  PRO    20      57.650  59.540  64.010  1.00  0.00            
ATOM    244  C   PRO    20      57.400  57.840  65.360  1.00  0.00            
ATOM    245  O   PRO    20      56.970  56.620  65.370  1.00  0.00            
ATOM    246  N   HYP    21      58.190  58.300  66.270  1.00  0.00            
ATOM    247  CD2 HYP    21      59.120  59.510  66.170  1.00  0.00            
ATOM    248 1HD2 HYP    21      58.600  60.440  66.430  1.00  0.00            
ATOM    249 2HD2 HYP    21      59.580  59.540  65.180  1.00  0.00            
ATOM    250  CG  HYP    21      60.200  59.370  67.180  1.00  0.00            
ATOM    251  HG  HYP    21      60.600  60.320  67.510  1.00  0.00            
ATOM    252  OD1 HYP    21      61.240  58.530  66.640  1.00  0.00            
ATOM    253  HD1 HYP    21      61.700  59.050  65.970  1.00  0.00            
ATOM    254  CB  HYP    21      59.620  58.380  68.290  1.00  0.00            
ATOM    255  HB1 HYP    21      59.040  58.940  69.030  1.00  0.00            
ATOM    256  HB2 HYP    21      60.400  57.770  68.740  1.00  0.00            
ATOM    257  CA  HYP    21      58.680  57.520  67.460  1.00  0.00            
ATOM    258  HA  HYP    21      59.220  56.650  67.090  1.00  0.00            
ATOM    259  C   HYP    21      57.570  56.900  68.270  1.00  0.00            
ATOM    260  O   HYP    21      56.450  57.410  68.340  1.00  0.00            
ATOM    261  N   GLY    22      57.870  55.730  68.900  1.00  0.00            
ATOM    262  H   GLY    22      58.740  55.260  68.700  1.00  0.00            
ATOM    263  CA  GLY    22      57.010  55.090  69.800  1.00  0.00            
ATOM    264  HA1 GLY    22      57.570  54.220  70.150  1.00  0.00            
ATOM    265  HA2 GLY    22      56.190  54.660  69.230  1.00  0.00            
ATOM    266  C   GLY    22      56.590  55.880  71.040  1.00  0.00            
ATOM    267  O   GLY    22      57.370  56.820  71.370  1.00  0.00            
ATOM    268  N   PRO    23      55.410  55.680  71.620  1.00  0.00            
ATOM    269  CD  PRO    23      54.330  54.870  71.080  1.00  0.00            
ATOM    270  HD1 PRO    23      54.630  53.880  70.730  1.00  0.00            
ATOM    271  HD2 PRO    23      54.040  55.470  70.210  1.00  0.00            
ATOM    272  CG  PRO    23      53.210  54.920  72.200  1.00  0.00            
ATOM    273  HG1 PRO    23      53.390  54.130  72.930  1.00  0.00            
ATOM    274  HG2 PRO    23      52.220  54.910  71.760  1.00  0.00            
ATOM    275  CB  PRO    23      53.550  56.240  72.930  1.00  0.00            
ATOM    276  HB1 PRO    23      53.320  56.140  73.990  1.00  0.00            
ATOM    277  HB2 PRO    23      53.030  57.040  72.400  1.00  0.00            
ATOM    278  CA  PRO    23      54.980  56.540  72.710  1.00  0.00            
ATOM    279  HA  PRO    23      55.030  57.600  72.470  1.00  0.00            
ATOM    280  C   PRO    23      55.800  56.170  73.980  1.00  0.00            
ATOM    281  O   PRO    23      56.300  55.070  74.050  1.00  0.00            
ATOM    282  N   HYP    24      55.760  57.070  75.010  1.00  0.00            
ATOM    283  CD2 HYP    24      55.180  58.380  75.040  1.00  0.00            
ATOM    284 1HD2 HYP    24      54.100  58.290  75.110  1.00  0.00            
ATOM    285 2HD2 HYP    24      55.370  58.780  74.040  1.00  0.00            
ATOM    286  CG  HYP    24      55.820  59.170  76.210  1.00  0.00            
ATOM    287  HG  HYP    24      55.110  59.910  76.590  1.00  0.00            
ATOM    288  OD1 HYP    24      57.080  59.730  75.880  1.00  0.00            
ATOM    289  HD1 HYP    24      57.300  59.470  74.980  1.00  0.00            
ATOM    290  CB  HYP    24      55.950  57.970  77.170  1.00  0.00            
ATOM    291  HB1 HYP    24      55.020  57.780  77.700  1.00  0.00            
ATOM    292  HB2 HYP    24      56.790  58.030  77.850  1.00  0.00            
ATOM    293  CA  HYP    24      56.330  56.740  76.320  1.00  0.00            
ATOM    294  HA  HYP    24      57.410  56.580  76.310  1.00  0.00            
ATOM    295  C   HYP    24      55.730  55.400  76.940  1.00  0.00            
ATOM    296  O   HYP    24      54.570  55.050  76.820  1.00  0.00            
ATOM    297  N   GLY    25      56.550  54.690  77.770  1.00  0.00            
ATOM    298  H   GLY    25      57.530  54.920  77.750  1.00  0.00            
ATOM    299  CA  GLY    25      56.190  53.390  78.330  1.00  0.00            
ATOM    300  HA1 GLY    25      57.020  52.820  78.750  1.00  0.00            
ATOM    301  HA2 GLY    25      55.830  52.740  77.530  1.00  0.00            
ATOM    302  C   GLY    25      55.100  53.400  79.540  1.00  0.00            
ATOM    303  O   GLY    25      54.700  54.460  80.010  1.00  0.00            
ATOM    304  N   PRO    26      54.630  52.200  79.970  1.00  0.00            
ATOM    305  CD  PRO    26      54.780  50.960  79.240  1.00  0.00            
ATOM    306  HD1 PRO    26      55.830  50.790  79.000  1.00  0.00            
ATOM    307  HD2 PRO    26      54.250  50.900  78.290  1.00  0.00            
ATOM    308  CG  PRO    26      54.320  49.900  80.290  1.00  0.00            
ATOM    309  HG1 PRO    26      55.030  49.720  81.090  1.00  0.00            
ATOM    310  HG2 PRO    26      54.040  48.970  79.800  1.00  0.00            
ATOM    311  CB  PRO    26      53.170  50.600  81.060  1.00  0.00            
ATOM    312  HB1 PRO    26      52.930  50.240  82.060  1.00  0.00            
ATOM    313  HB2 PRO    26      52.240  50.580  80.500  1.00  0.00            
ATOM    314  CA  PRO    26      53.670  52.050  81.170  1.00  0.00            
ATOM    315  HA  PRO    26      52.840  52.720  80.990  1.00  0.00            
ATOM    316  C   PRO    26      54.400  52.270  82.490  1.00  0.00            
ATOM    317  O   PRO    26      55.640  52.050  82.540  1.00  0.00            
ATOM    318  N   HYP    27      53.690  52.480  83.640  1.00  0.00            
ATOM    319  CD2 HYP    27      52.300  52.700  83.770  1.00  0.00            
ATOM    320 1HD2 HYP    27      51.910  51.740  84.120  1.00  0.00            
ATOM    321 2HD2 HYP    27      51.880  52.970  82.800  1.00  0.00            
ATOM    322  CG  HYP    27      52.160  53.800  84.870  1.00  0.00            
ATOM    323  HG  HYP    27      51.150  53.800  85.280  1.00  0.00            
ATOM    324  OD1 HYP    27      52.500  55.070  84.460  1.00  0.00            
ATOM    325  HD1 HYP    27      52.260  55.060  83.530  1.00  0.00            
ATOM    326  CB  HYP    27      53.220  53.300  85.870  1.00  0.00            
ATOM    327  HB1 HYP    27      52.670  52.640  86.530  1.00  0.00            
ATOM    328  HB2 HYP    27      53.620  54.080  86.520  1.00  0.00            
ATOM    329  CA  HYP    27      54.260  52.680  84.990  1.00  0.00            
ATOM    330  HA  HYP    27      55.100  53.370  84.860  1.00  0.00            
ATOM    331  C   HYP    27      54.880  51.390  85.580  1.00  0.00            
ATOM    332  O   HYP    27      54.270  50.350  85.580  1.00  0.00            
ATOM    333  N   GLY    28      56.130  51.480  86.110  1.00  0.00            
ATOM    334  H   GLY    28      56.560  52.380  86.250  1.00  0.00            
ATOM    335  CA  GLY    28      56.810  50.230  86.470  1.00  0.00            
ATOM    336  HA1 GLY    28      57.850  50.430  86.740  1.00  0.00            
ATOM    337  HA2 GLY    28      56.690  49.570  85.600  1.00  0.00            
ATOM    338  C   GLY    28      56.270  49.440  87.680  1.00  0.00            
ATOM    339  O   GLY    28      55.250  49.870  88.240  1.00  0.00            
ATOM    340  N   PRO    29      56.720  48.210  87.930  1.00  0.00            
ATOM    341  CD  PRO    29      57.990  47.650  87.370  1.00  0.00            
ATOM    342  HD1 PRO    29      58.750  48.410  87.190  1.00  0.00            
ATOM    343  HD2 PRO    29      57.680  47.260  86.390  1.00  0.00            
ATOM    344  CG  PRO    29      58.410  46.580  88.340  1.00  0.00            
ATOM    345  HG1 PRO    29      59.010  47.060  89.110  1.00  0.00            
ATOM    346  HG2 PRO    29      58.980  45.800  87.840  1.00  0.00            
ATOM    347  CB  PRO    29      57.150  46.110  88.960  1.00  0.00            
ATOM    348  HB1 PRO    29      57.460  45.920  89.990  1.00  0.00            
ATOM    349  HB2 PRO    29      56.760  45.220  88.460  1.00  0.00            
ATOM    350  CA  PRO    29      56.150  47.320  88.930  1.00  0.00            
ATOM    351  HA  PRO    29      55.190  46.990  88.530  1.00  0.00            
ATOM    352  C   PRO    29      55.950  48.100  90.280  1.00  0.00            
ATOM    353  O   PRO    29      56.740  48.990  90.660  1.00  0.00            
ATOM    354  N   HYP    30      54.940  47.770  91.130  1.00  0.00            
ATOM    355  CD2 HYP    30      53.840  46.840  90.760  1.00  0.00            
ATOM    356 1HD2 HYP    30      54.130  45.790  90.710  1.00  0.00            
ATOM    357 2HD2 HYP    30      53.410  47.230  89.840  1.00  0.00            
ATOM    358  CG  HYP    30      52.740  47.030  91.820  1.00  0.00            
ATOM    359  HG  HYP    30      52.110  46.140  91.970  1.00  0.00            
ATOM    360  OD1 HYP    30      51.900  48.050  91.450  1.00  0.00            
ATOM    361  HD1 HYP    30      51.330  48.260  92.200  1.00  0.00            
ATOM    362  CB  HYP    30      53.520  47.500  93.060  1.00  0.00            
ATOM    363  HB1 HYP    30      53.780  46.570  93.580  1.00  0.00            
ATOM    364  HB2 HYP    30      53.020  48.120  93.800  1.00  0.00            
ATOM    365  CA  HYP    30      54.840  48.150  92.540  1.00  0.00            
ATOM    366  HA  HYP    30      54.760  49.230  92.640  1.00  0.00            
ATOM    367  C   HYP    30      56.040  47.700  93.350  1.00  0.00            
ATOM    368  O   HYP    30      56.730  46.730  93.080  1.00  0.00            
ATOM    369  N   GLY    31      56.380  48.460  94.430  1.00  0.00            
ATOM    370  H   GLY    31      55.830  49.310  94.430  1.00  0.00            
ATOM    371  CA  GLY    31      57.360  48.120  95.450  1.00  0.00            
ATOM    372  HA1 GLY    31      57.470  49.040  96.020  1.00  0.00            
ATOM    373  HA2 GLY    31      58.330  47.780  95.080  1.00  0.00            
ATOM    374  C   GLY    31      56.880  47.050  96.370  1.00  0.00            
ATOM    375  O   GLY    31      55.760  46.520  96.260  1.00  0.00            
ATOM    376  N   NH2    32      57.830  46.610  97.230  1.00  0.00            
ATOM    377  H1  NH2    32      58.760  47.010  97.230  1.00  0.00            
ATOM    378  H2  NH2    32      57.700  45.720  97.700  1.00  0.00            
ATOM    379  CH3 ACE     1      52.970  62.770  10.180  1.00  0.00            
ATOM    380 1HH3 ACE     1      52.790  61.730   9.920  1.00  0.00            
ATOM    381 2HH3 ACE     1      52.070  63.270  10.540  1.00  0.00            
ATOM    382 3HH3 ACE     1      53.430  63.330   9.360  1.00  0.00            
ATOM    383  C   ACE     1      54.040  62.690  11.290  1.00  0.00            
ATOM    384  O   ACE     1      54.570  61.580  11.380  1.00  0.00            
ATOM    385  N   PRO     2      54.380  63.750  12.010  1.00  0.00            
ATOM    386  CD  PRO     2      53.910  65.120  11.810  1.00  0.00            
ATOM    387  HD1 PRO     2      52.840  65.170  11.630  1.00  0.00            
ATOM    388  HD2 PRO     2      54.290  65.620  10.920  1.00  0.00            
ATOM    389  CG  PRO     2      54.400  65.870  13.040  1.00  0.00            
ATOM    390  HG1 PRO     2      53.840  65.620  13.950  1.00  0.00            
ATOM    391  HG2 PRO     2      54.330  66.930  12.810  1.00  0.00            
ATOM    392  CB  PRO     2      55.820  65.290  13.140  1.00  0.00            
ATOM    393  HB1 PRO     2      56.280  65.510  14.110  1.00  0.00            
ATOM    394  HB2 PRO     2      56.420  65.700  12.330  1.00  0.00            
ATOM    395  CA  PRO     2      55.490  63.760  12.940  1.00  0.00            
ATOM    396  HA  PRO     2      56.320  63.240  12.450  1.00  0.00            
ATOM    397  C   PRO     2      55.170  62.980  14.240  1.00  0.00            
ATOM    398  O   PRO     2      53.980  62.700  14.390  1.00  0.00            
ATOM    399  N   HYP     3      56.140  62.650  15.100  1.00  0.00            
ATOM    400  CD2 HYP     3      57.580  62.980  14.940  1.00  0.00            
ATOM    401 1HD2 HYP     3      57.700  64.020  15.260  1.00  0.00            
ATOM    402 2HD2 HYP     3      57.840  62.810  13.900  1.00  0.00            
ATOM    403  CG  HYP     3      58.270  61.950  15.820  1.00  0.00            
ATOM    404  HG  HYP     3      59.240  62.360  16.100  1.00  0.00            
ATOM    405  OD1 HYP     3      58.670  60.730  15.250  1.00  0.00            
ATOM    406  HD1 HYP     3      59.210  60.330  15.940  1.00  0.00            
ATOM    407  CB  HYP     3      57.290  61.730  17.000  1.00  0.00            
ATOM    408  HB1 HYP     3      57.420  62.500  17.760  1.00  0.00            
ATOM    409  HB2 HYP     3      57.410  60.760  17.470  1.00  0.00            
ATOM    410  CA  HYP     3      55.890  61.910  16.360  1.00  0.00            
ATOM    411  HA  HYP     3      55.540  60.910  16.130  1.00  0.00            
ATOM    412  C   HYP     3      54.970  62.640  17.360  1.00  0.00            
ATOM    413  O   HYP     3      54.710  63.870  17.220  1.00  0.00            
ATOM    414  N   GLY     4      54.470  61.990  18.420  1.00  0.00            
ATOM    415  H   GLY     4      54.660  61.000  18.390  1.00  0.00            
ATOM    416  CA  GLY     4      53.380  62.480  19.330  1.00  0.00            
ATOM    417  HA1 GLY     4      52.940  61.580  19.770  1.00  0.00            
ATOM    418  HA2 GLY     4      52.590  63.020  18.820  1.00  0.00            
ATOM    419  C   GLY     4      53.860  63.220  20.550  1.00  0.00            
ATOM    420  O   GLY     4      55.050  63.360  20.750  1.00  0.00            
ATOM    421  N   PRO     5      52.980  63.770  21.360  1.00  0.00            
ATOM    422  CD  PRO     5      51.560  63.520  21.310  1.00  0.00            
ATOM    423  HD1 PRO     5      51.220  62.500  21.510  1.00  0.00            
ATOM    424  HD2 PRO     5      51.020  63.940  20.460  1.00  0.00            
ATOM    425  CG  PRO     5      51.020  64.250  22.530  1.00  0.00            
ATOM    426  HG1 PRO     5      50.900  63.620  23.410  1.00  0.00            
ATOM    427  HG2 PRO     5      50.030  64.600  22.240  1.00  0.00            
ATOM    428  CB  PRO     5      52.070  65.420  22.830  1.00  0.00            
ATOM    429  HB1 PRO     5      51.890  65.830  23.830  1.00  0.00            
ATOM    430  HB2 PRO     5      51.870  66.190  22.090  1.00  0.00            
ATOM    431  CA  PRO     5      53.340  64.600  22.560  1.00  0.00            
ATOM    432  HA  PRO     5      54.120  65.310  22.270  1.00  0.00            
ATOM    433  C   PRO     5      53.730  63.880  23.860  1.00  0.00            
ATOM    434  O   PRO     5      53.580  62.630  23.930  1.00  0.00            
ATOM    435  N   HYP     6      54.340  64.550  24.910  1.00  0.00            
ATOM    436  CD2 HYP     6      54.740  66.000  24.950  1.00  0.00            
ATOM    437 1HD2 HYP     6      53.850  66.620  24.980  1.00  0.00            
ATOM    438 2HD2 HYP     6      55.220  66.360  24.040  1.00  0.00            
ATOM    439  CG  HYP     6      55.750  66.110  26.130  1.00  0.00            
ATOM    440  HG  HYP     6      55.660  67.120  26.510  1.00  0.00            
ATOM    441  OD1 HYP     6      57.090  65.800  25.950  1.00  0.00            
ATOM    442  HD1 HYP     6      57.500  66.260  26.690  1.00  0.00            
ATOM    443  CB  HYP     6      55.240  65.070  27.090  1.00  0.00            
ATOM    444  HB1 HYP     6      54.420  65.430  27.700  1.00  0.00            
ATOM    445  HB2 HYP     6      56.050  64.660  27.710  1.00  0.00            
ATOM    446  CA  HYP     6      54.800  63.910  26.160  1.00  0.00            
ATOM    447  HA  HYP     6      55.600  63.230  25.870  1.00  0.00            
ATOM    448  C   HYP     6      53.710  63.120  26.920  1.00  0.00            
ATOM    449  O   HYP     6      52.570  63.530  26.950  1.00  0.00            
ATOM    450  N   GLY     7      54.130  62.070  27.640  1.00  0.00            
ATOM    451  H   GLY     7      55.080  61.760  27.450  1.00  0.00            
ATOM    452  CA  GLY     7      53.350  61.150  28.420  1.00  0.00            
ATOM    453  HA1 GLY     7      53.840  60.180  28.470  1.00  0.00            
ATOM    454  HA2 GLY     7      52.540  60.870  27.740  1.00  0.00            
ATOM    455  C   GLY     7      52.770  61.550  29.830  1.00  0.00            
ATOM    456  O   GLY     7      53.070  62.620  30.330  1.00  0.00            
ATOM    457  N   PRO     8      51.910  60.720  30.440  1.00  0.00            
ATOM    458  CD  PRO     8      51.260  59.560  29.800  1.00  0.00            
ATOM    459  HD1 PRO     8      51.780  58.610  29.930  1.00  0.00            
ATOM    460  HD2 PRO     8      51.160  59.820  28.750  1.00  0.00            
ATOM    461  CG  PRO     8      49.870  59.470  30.460  1.00  0.00            
ATOM    462  HG1 PRO     8      49.310  58.540  30.530  1.00  0.00            
ATOM    463  HG2 PRO     8      49.180  60.220  30.070  1.00  0.00            
ATOM    464  CB  PRO     8      50.280  59.840  31.930  1.00  0.00            
ATOM    465  HB1 PRO     8      50.660  58.910  32.360  1.00  0.00            
ATOM    466  HB2 PRO     8      49.400  60.190  32.460  1.00  0.00            
ATOM    467  CA  PRO     8      51.310  60.950  31.750  1.00  0.00            
ATOM    468  HA  PRO     8      50.700  61.840  31.590  1.00  0.00            
ATOM    469  C   PRO     8      52.180  61.100  33.050  1.00  0.00            
ATOM    470  O   PRO     8      53.230  60.430  33.240  1.00  0.00            
ATOM    471  N   HYP     9      51.770  61.970  33.990  1.00  0.00            
ATOM    472  CD2 HYP     9      50.710  63.040  33.840  1.00  0.00            
ATOM    473 1HD2 HYP     9      49.780  62.640  34.240  1.00  0.00            
ATOM    474 2HD2 HYP     9      50.660  63.540  32.870  1.00  0.00            
ATOM    475  CG  HYP     9      51.130  64.140  34.890  1.00  0.00            
ATOM    476  HG  HYP     9      50.250  64.680  35.240  1.00  0.00            
ATOM    477  OD1 HYP     9      52.140  65.080  34.500  1.00  0.00            
ATOM    478  HD1 HYP     9      52.390  65.440  35.350  1.00  0.00            
ATOM    479  CB  HYP     9      51.720  63.240  36.010  1.00  0.00            
ATOM    480  HB1 HYP     9      50.860  62.840  36.550  1.00  0.00            
ATOM    481  HB2 HYP     9      52.430  63.790  36.610  1.00  0.00            
ATOM    482  CA  HYP     9      52.480  62.160  35.270  1.00  0.00            
ATOM    483  HA  HYP     9      53.490  62.510  35.040  1.00  0.00            
ATOM    484  C   HYP     9      52.600  60.830  35.970  1.00  0.00            
ATOM    485  O   HYP     9      51.580  60.170  36.160  1.00  0.00            
ATOM    486  N   GLY    10      53.790  60.350  36.370  1.00  0.00            
ATOM    487  H   GLY    10      54.520  60.960  36.040  1.00  0.00            
ATOM    488  CA  GLY    10      54.020  59.010  37.010  1.00  0.00            
ATOM    489  HA1 GLY    10      55.080  58.790  36.890  1.00  0.00            
ATOM    490  HA2 GLY    10      53.480  58.330  36.360  1.00  0.00            
ATOM    491  C   GLY    10      53.550  58.860  38.480  1.00  0.00            
ATOM    492  O   GLY    10      53.220  59.830  39.200  1.00  0.00            
ATOM    493  N   ILE    11      53.530  57.640  38.990  1.00  0.00            
ATOM    494  H   ILE    11      53.820  56.850  38.430  1.00  0.00            
ATOM    495  CA  ILE    11      52.800  57.340  40.270  1.00  0.00            
ATOM    496  HA  ILE    11      51.920  57.980  40.190  1.00  0.00            
ATOM    497  CB  ILE    11      52.370  55.900  40.250  1.00  0.00            
ATOM    498  HB  ILE    11      51.990  55.570  39.280  1.00  0.00            
ATOM    499  CG2 ILE    11      53.500  54.870  40.590  1.00  0.00            
ATOM    500 1HG2 ILE    11      54.330  54.990  39.900  1.00  0.00            
ATOM    501 2HG2 ILE    11      53.930  55.130  41.560  1.00  0.00            
ATOM    502 3HG2 ILE    11      53.170  53.830  40.630  1.00  0.00            
ATOM    503  CG1 ILE    11      51.180  55.640  41.150  1.00  0.00            
ATOM    504 1HG1 ILE    11      51.250  56.170  42.100  1.00  0.00            
ATOM    505 2HG1 ILE    11      51.210  54.590  41.430  1.00  0.00            
ATOM    506  CD  ILE    11      49.780  55.770  40.460  1.00  0.00            
ATOM    507  HD1 ILE    11      49.670  56.800  40.130  1.00  0.00            
ATOM    508  HD2 ILE    11      49.530  55.100  39.630  1.00  0.00            
ATOM    509  HD3 ILE    11      49.050  55.550  41.240  1.00  0.00            
ATOM    510  C   ILE    11      53.640  57.860  41.470  1.00  0.00            
ATOM    511  O   ILE    11      54.860  57.920  41.510  1.00  0.00            
ATOM    512  N   THR    12      52.870  58.180  42.510  1.00  0.00            
ATOM    513  H   THR    12      51.880  58.160  42.320  1.00  0.00            
ATOM    514  CA  THR    12      53.280  58.360  43.860  1.00  0.00            
ATOM    515  HA  THR    12      53.720  59.350  43.950  1.00  0.00            
ATOM    516  CB  THR    12      52.020  58.300  44.790  1.00  0.00            
ATOM    517  HB  THR    12      51.890  57.250  45.040  1.00  0.00            
ATOM    518  CG2 THR    12      52.340  58.950  46.150  1.00  0.00            
ATOM    519 1HG2 THR    12      53.120  58.350  46.620  1.00  0.00            
ATOM    520 2HG2 THR    12      52.690  59.980  46.080  1.00  0.00            
ATOM    521 3HG2 THR    12      51.440  58.890  46.750  1.00  0.00            
ATOM    522  OG1 THR    12      50.760  58.790  44.230  1.00  0.00            
ATOM    523  HG1 THR    12      50.090  58.650  44.900  1.00  0.00            
ATOM    524  C   THR    12      54.370  57.340  44.340  1.00  0.00            
ATOM    525  O   THR    12      54.250  56.110  44.380  1.00  0.00            
ATOM    526  N   GLY    13      55.450  57.890  44.840  1.00  0.00            
ATOM    527  H   GLY    13      55.470  58.900  44.820  1.00  0.00            
ATOM    528  CA  GLY    13      56.620  57.130  45.440  1.00  0.00            
ATOM    529  HA1 GLY    13      57.400  57.870  45.620  1.00  0.00            
ATOM    530  HA2 GLY    13      57.020  56.390  44.740  1.00  0.00            
ATOM    531  C   GLY    13      56.300  56.430  46.760  1.00  0.00            
ATOM    532  O   GLY    13      55.190  56.560  47.290  1.00  0.00            
ATOM    533  N   ALA    14      57.210  55.660  47.260  1.00  0.00            
ATOM    534  H   ALA    14      58.030  55.420  46.720  1.00  0.00            
ATOM    535  CA  ALA    14      56.920  54.680  48.320  1.00  0.00            
ATOM    536  HA  ALA    14      55.930  54.250  48.190  1.00  0.00            
ATOM    537  CB  ALA    14      57.910  53.480  48.410  1.00  0.00            
ATOM    538  HB1 ALA    14      58.880  53.940  48.590  1.00  0.00            
ATOM    539  HB2 ALA    14      57.760  52.850  49.280  1.00  0.00            
ATOM    540  HB3 ALA    14      57.840  52.880  47.500  1.00  0.00            
ATOM    541  C   ALA    14      56.790  55.260  49.800  1.00  0.00            
ATOM    542  O   ALA    14      57.420  56.260  50.190  1.00  0.00            
ATOM    543  N   ARG    15      56.150  54.450  50.630  1.00  0.00            
ATOM    544  H   ARG    15      55.540  53.760  50.220  1.00  0.00            
ATOM    545  CA  ARG    15      56.150  54.560  52.110  1.00  0.00            
ATOM    546  HA  ARG    15      55.930  55.590  52.420  1.00  0.00            
ATOM    547  CB  ARG    15      55.070  53.660  52.680  1.00  0.00            
ATOM    548  HB1 ARG    15      55.210  52.610  52.410  1.00  0.00            
ATOM    549  HB2 ARG    15      54.140  53.960  52.200  1.00  0.00            
ATOM    550  CG  ARG    15      54.980  53.880  54.210  1.00  0.00            
ATOM    551  HG1 ARG    15      54.670  54.910  54.370  1.00  0.00            
ATOM    552  HG2 ARG    15      55.850  53.550  54.790  1.00  0.00            
ATOM    553  CD  ARG    15      53.960  52.940  54.870  1.00  0.00            
ATOM    554  HD1 ARG    15      53.040  53.260  54.380  1.00  0.00            
ATOM    555  HD2 ARG    15      53.710  53.130  55.920  1.00  0.00            
ATOM    556  NE  ARG    15      54.310  51.530  54.670  1.00  0.00            
ATOM    557  HE  ARG    15      55.060  51.320  54.030  1.00  0.00            
ATOM    558  CZ  ARG    15      53.600  50.480  54.980  1.00  0.00            
ATOM    559  NH1 ARG    15      54.080  49.300  54.730  1.00  0.00            
ATOM    560 1HH1 ARG    15      54.970  49.210  54.270  1.00  0.00            
ATOM    561 2HH1 ARG    15      53.500  48.490  54.880  1.00  0.00            
ATOM    562  NH2 ARG    15      52.430  50.490  55.560  1.00  0.00            
ATOM    563 1HH2 ARG    15      51.920  51.340  55.760  1.00  0.00            
ATOM    564 2HH2 ARG    15      52.080  49.610  55.920  1.00  0.00            
ATOM    565  C   ARG    15      57.500  54.250  52.790  1.00  0.00            
ATOM    566  O   ARG    15      58.210  53.340  52.430  1.00  0.00            
ATOM    567  N   GLY    16      57.850  55.150  53.700  1.00  0.00            
ATOM    568  H   GLY    16      57.140  55.850  53.870  1.00  0.00            
ATOM    569  CA  GLY    16      59.110  55.120  54.430  1.00  0.00            
ATOM    570  HA1 GLY    16      58.990  56.060  54.970  1.00  0.00            
ATOM    571  HA2 GLY    16      59.880  55.200  53.660  1.00  0.00            
ATOM    572  C   GLY    16      59.290  54.000  55.400  1.00  0.00            
ATOM    573  O   GLY    16      58.380  53.240  55.630  1.00  0.00            
ATOM    574  N   LEU    17      60.460  53.870  56.060  1.00  0.00            
ATOM    575  H   LEU    17      61.210  54.500  55.800  1.00  0.00            
ATOM    576  CA  LEU    17      60.810  53.010  57.190  1.00  0.00            
ATOM    577  HA  LEU    17      60.710  51.950  56.930  1.00  0.00            
ATOM    578  CB  LEU    17      62.280  53.240  57.610  1.00  0.00            
ATOM    579  HB1 LEU    17      62.520  52.450  58.330  1.00  0.00            
ATOM    580  HB2 LEU    17      62.280  54.170  58.180  1.00  0.00            
ATOM    581  CG  LEU    17      63.240  53.210  56.390  1.00  0.00            
ATOM    582  HG  LEU    17      62.990  53.940  55.630  1.00  0.00            
ATOM    583  CD1 LEU    17      64.610  53.620  56.750  1.00  0.00            
ATOM    584 1HD1 LEU    17      65.340  53.610  55.950  1.00  0.00            
ATOM    585 2HD1 LEU    17      64.640  54.650  57.120  1.00  0.00            
ATOM    586 3HD1 LEU    17      64.970  52.940  57.520  1.00  0.00            
ATOM    587  CD2 LEU    17      63.270  51.860  55.760  1.00  0.00            
ATOM    588 1HD2 LEU    17      62.340  51.830  55.190  1.00  0.00            
ATOM    589 2HD2 LEU    17      64.090  51.730  55.060  1.00  0.00            
ATOM    590 3HD2 LEU    17      63.210  51.060  56.500  1.00  0.00            
ATOM    591  C   LEU    17      59.800  53.170  58.320  1.00  0.00            
ATOM    592  O   LEU    17      59.460  54.330  58.640  1.00  0.00            
ATOM    593  N   ALA    18      59.350  52.150  59.090  1.00  0.00            
ATOM    594  H   ALA    18      59.780  51.260  58.890  1.00  0.00            
ATOM    595  CA  ALA    18      58.620  52.260  60.390  1.00  0.00            
ATOM    596  HA  ALA    18      57.820  52.960  60.180  1.00  0.00            
ATOM    597  CB  ALA    18      58.010  50.900  60.800  1.00  0.00            
ATOM    598  HB1 ALA    18      58.730  50.110  60.590  1.00  0.00            
ATOM    599  HB2 ALA    18      57.780  50.970  61.860  1.00  0.00            
ATOM    600  HB3 ALA    18      57.080  50.810  60.240  1.00  0.00            
ATOM    601  C   ALA    18      59.470  52.860  61.460  1.00  0.00            
ATOM    602  O   ALA    18      60.690  52.730  61.430  1.00  0.00            
ATOM    603  N   GLY    19      58.830  53.710  62.320  1.00  0.00            
ATOM    604  H   GLY    19      57.820  53.740  62.300  1.00  0.00            
ATOM    605  CA  GLY    19      59.510  54.570  63.270  1.00  0.00            
ATOM    606  HA1 GLY    19      58.730  55.140  63.780  1.00  0.00            
ATOM    607  HA2 GLY    19      60.210  55.150  62.670  1.00  0.00            
ATOM    608  C   GLY    19      60.290  53.790  64.390  1.00  0.00            
ATOM    609  O   GLY    19      60.000  52.620  64.720  1.00  0.00            
ATOM    610  N   PRO    20      61.180  54.410  65.130  1.00  0.00            
ATOM    611  CD  PRO    20      61.920  55.650  64.790  1.00  0.00            
ATOM    612  HD1 PRO    20      61.500  56.440  65.410  1.00  0.00            
ATOM    613  HD2 PRO    20      62.040  55.910  63.740  1.00  0.00            
ATOM    614  CG  PRO    20      63.350  55.390  65.280  1.00  0.00            
ATOM    615  HG1 PRO    20      64.010  56.230  65.510  1.00  0.00            
ATOM    616  HG2 PRO    20      63.850  54.730  64.570  1.00  0.00            
ATOM    617  CB  PRO    20      63.120  54.580  66.620  1.00  0.00            
ATOM    618  HB1 PRO    20      62.840  55.230  67.440  1.00  0.00            
ATOM    619  HB2 PRO    20      63.860  53.830  66.880  1.00  0.00            
ATOM    620  CA  PRO    20      61.840  53.780  66.270  1.00  0.00            
ATOM    621  HA  PRO    20      62.150  52.810  65.900  1.00  0.00            
ATOM    622  C   PRO    20      60.920  53.670  67.530  1.00  0.00            
ATOM    623  O   PRO    20      59.920  54.370  67.600  1.00  0.00            
ATOM    624  N   HYP    21      61.230  52.700  68.430  1.00  0.00            
ATOM    625  CD2 HYP    21      62.400  51.870  68.380  1.00  0.00            
ATOM    626 1HD2 HYP    21      63.220  52.320  68.940  1.00  0.00            
ATOM    627 2HD2 HYP    21      62.830  51.640  67.400  1.00  0.00            
ATOM    628  CG  HYP    21      61.890  50.540  68.950  1.00  0.00            
ATOM    629  HG  HYP    21      62.720  49.970  69.350  1.00  0.00            
ATOM    630  OD1 HYP    21      61.240  49.680  68.030  1.00  0.00            
ATOM    631  HD1 HYP    21      61.060  48.830  68.430  1.00  0.00            
ATOM    632  CB  HYP    21      60.920  51.080  70.050  1.00  0.00            
ATOM    633  HB1 HYP    21      61.430  51.200  71.010  1.00  0.00            
ATOM    634  HB2 HYP    21      60.130  50.360  70.270  1.00  0.00            
ATOM    635  CA  HYP    21      60.350  52.420  69.590  1.00  0.00            
ATOM    636  HA  HYP    21      59.340  52.320  69.190  1.00  0.00            
ATOM    637  C   HYP    21      60.340  53.580  70.530  1.00  0.00            
ATOM    638  O   HYP    21      61.180  54.460  70.440  1.00  0.00            
ATOM    639  N   GLY    22      59.550  53.540  71.650  1.00  0.00            
ATOM    640  H   GLY    22      58.780  52.890  71.770  1.00  0.00            
ATOM    641  CA  GLY    22      59.630  54.680  72.600  1.00  0.00            
ATOM    642  HA1 GLY    22      58.610  54.710  72.990  1.00  0.00            
ATOM    643  HA2 GLY    22      59.750  55.620  72.040  1.00  0.00            
ATOM    644  C   GLY    22      60.510  54.590  73.860  1.00  0.00            
ATOM    645  O   GLY    22      61.210  53.610  74.050  1.00  0.00            
ATOM    646  N   PRO    23      60.430  55.630  74.700  1.00  0.00            
ATOM    647  CD  PRO    23      59.900  56.960  74.400  1.00  0.00            
ATOM    648  HD1 PRO    23      58.810  56.880  74.350  1.00  0.00            
ATOM    649  HD2 PRO    23      60.310  57.290  73.440  1.00  0.00            
ATOM    650  CG  PRO    23      60.390  57.940  75.480  1.00  0.00            
ATOM    651  HG1 PRO    23      59.820  58.100  76.390  1.00  0.00            
ATOM    652  HG2 PRO    23      60.470  58.970  75.130  1.00  0.00            
ATOM    653  CB  PRO    23      61.760  57.260  75.820  1.00  0.00            
ATOM    654  HB1 PRO    23      62.080  57.560  76.810  1.00  0.00            
ATOM    655  HB2 PRO    23      62.500  57.480  75.050  1.00  0.00            
ATOM    656  CA  PRO    23      61.300  55.770  75.830  1.00  0.00            
ATOM    657  HA  PRO    23      62.110  55.060  75.700  1.00  0.00            
ATOM    658  C   PRO    23      60.600  55.310  77.140  1.00  0.00            
ATOM    659  O   PRO    23      59.360  55.010  77.060  1.00  0.00            
ATOM    660  N   HYP    24      61.400  54.880  78.170  1.00  0.00            
ATOM    661  CD2 HYP    24      62.850  54.890  78.210  1.00  0.00            
ATOM    662 1HD2 HYP    24      63.180  55.880  78.530  1.00  0.00            
ATOM    663 2HD2 HYP    24      63.280  54.680  77.230  1.00  0.00            
ATOM    664  CG  HYP    24      63.290  53.910  79.270  1.00  0.00            
ATOM    665  HG  HYP    24      64.260  54.190  79.680  1.00  0.00            
ATOM    666  OD1 HYP    24      63.230  52.610  78.860  1.00  0.00            
ATOM    667  HD1 HYP    24      63.720  52.470  78.040  1.00  0.00            
ATOM    668  CB  HYP    24      62.180  54.050  80.320  1.00  0.00            
ATOM    669  HB1 HYP    24      62.350  54.980  80.870  1.00  0.00            
ATOM    670  HB2 HYP    24      62.100  53.200  81.000  1.00  0.00            
ATOM    671  CA  HYP    24      60.960  54.180  79.360  1.00  0.00            
ATOM    672  HA  HYP    24      60.660  53.190  79.030  1.00  0.00            
ATOM    673  C   HYP    24      59.850  54.950  80.090  1.00  0.00            
ATOM    674  O   HYP    24      59.900  56.130  80.350  1.00  0.00            
ATOM    675  N   GLY    25      58.760  54.280  80.430  1.00  0.00            
ATOM    676  H   GLY    25      58.780  53.280  80.250  1.00  0.00            
ATOM    677  CA  GLY    25      57.730  54.860  81.300  1.00  0.00            
ATOM    678  HA1 GLY    25      56.950  54.110  81.430  1.00  0.00            
ATOM    679  HA2 GLY    25      57.380  55.770  80.830  1.00  0.00            
ATOM    680  C   GLY    25      58.120  55.290  82.720  1.00  0.00            
ATOM    681  O   GLY    25      59.300  55.260  83.120  1.00  0.00            
ATOM    682  N   PRO    26      57.140  55.720  83.550  1.00  0.00            
ATOM    683  CD  PRO    26      55.800  56.050  83.090  1.00  0.00            
ATOM    684  HD1 PRO    26      55.150  55.210  83.340  1.00  0.00            
ATOM    685  HD2 PRO    26      55.820  56.100  82.000  1.00  0.00            
ATOM    686  CG  PRO    26      55.330  57.260  83.840  1.00  0.00            
ATOM    687  HG1 PRO    26      54.240  57.320  83.900  1.00  0.00            
ATOM    688  HG2 PRO    26      55.640  58.230  83.440  1.00  0.00            
ATOM    689  CB  PRO    26      55.980  57.030  85.200  1.00  0.00            
ATOM    690  HB1 PRO    26      55.350  56.360  85.770  1.00  0.00            
ATOM    691  HB2 PRO    26      56.220  57.980  85.690  1.00  0.00            
ATOM    692  CA  PRO    26      57.350  56.330  84.850  1.00  0.00            
ATOM    693  HA  PRO    26      58.190  57.010  84.710  1.00  0.00            
ATOM    694  C   PRO    26      57.600  55.340  85.950  1.00  0.00            
ATOM    695  O   PRO    26      57.280  54.150  85.840  1.00  0.00            
ATOM    696  N   HYP    27      58.070  55.810  87.090  1.00  0.00            
ATOM    697  CD2 HYP    27      58.590  57.120  87.280  1.00  0.00            
ATOM    698 1HD2 HYP    27      57.770  57.760  87.600  1.00  0.00            
ATOM    699 2HD2 HYP    27      59.070  57.480  86.380  1.00  0.00            
ATOM    700  CG  HYP    27      59.660  57.020  88.390  1.00  0.00            
ATOM    701  HG  HYP    27      59.760  58.040  88.770  1.00  0.00            
ATOM    702  OD1 HYP    27      60.870  56.640  87.800  1.00  0.00            
ATOM    703  HD1 HYP    27      61.590  56.820  88.410  1.00  0.00            
ATOM    704  CB  HYP    27      58.940  56.050  89.430  1.00  0.00            
ATOM    705  HB1 HYP    27      58.150  56.520  90.020  1.00  0.00            
ATOM    706  HB2 HYP    27      59.680  55.460  89.980  1.00  0.00            
ATOM    707  CA  HYP    27      58.310  55.080  88.360  1.00  0.00            
ATOM    708  HA  HYP    27      59.000  54.260  88.150  1.00  0.00            
ATOM    709  C   HYP    27      57.000  54.440  88.900  1.00  0.00            
ATOM    710  O   HYP    27      55.970  55.040  88.790  1.00  0.00            
ATOM    711  N   GLY    28      57.090  53.280  89.550  1.00  0.00            
ATOM    712  H   GLY    28      57.960  52.780  89.490  1.00  0.00            
ATOM    713  CA  GLY    28      55.900  52.570  90.070  1.00  0.00            
ATOM    714  HA1 GLY    28      56.220  51.540  90.260  1.00  0.00            
ATOM    715  HA2 GLY    28      55.140  52.680  89.300  1.00  0.00            
ATOM    716  C   GLY    28      55.450  53.190  91.410  1.00  0.00            
ATOM    717  O   GLY    28      56.140  54.150  91.860  1.00  0.00            
ATOM    718  N   PRO    29      54.340  52.690  92.000  1.00  0.00            
ATOM    719  CD  PRO    29      53.620  51.610  91.390  1.00  0.00            
ATOM    720  HD1 PRO    29      54.190  50.690  91.260  1.00  0.00            
ATOM    721  HD2 PRO    29      53.250  52.000  90.440  1.00  0.00            
ATOM    722  CG  PRO    29      52.360  51.260  92.250  1.00  0.00            
ATOM    723  HG1 PRO    29      52.540  50.330  92.790  1.00  0.00            
ATOM    724  HG2 PRO    29      51.450  51.130  91.680  1.00  0.00            
ATOM    725  CB  PRO    29      52.270  52.500  93.110  1.00  0.00            
ATOM    726  HB1 PRO    29      51.880  52.180  94.070  1.00  0.00            
ATOM    727  HB2 PRO    29      51.670  53.330  92.730  1.00  0.00            
ATOM    728  CA  PRO    29      53.730  53.040  93.280  1.00  0.00            
ATOM    729  HA  PRO    29      53.740  54.130  93.250  1.00  0.00            
ATOM    730  C   PRO    29      54.430  52.380  94.530  1.00  0.00            
ATOM    731  O   PRO    29      55.100  51.300  94.370  1.00  0.00            
ATOM    732  N   HYP    30      54.340  53.030  95.730  1.00  0.00            
ATOM    733  CD2 HYP    30      53.820  54.360  95.970  1.00  0.00            
ATOM    734 1HD2 HYP    30      52.740  54.220  95.910  1.00  0.00            
ATOM    735 2HD2 HYP    30      54.100  55.150  95.270  1.00  0.00            
ATOM    736  CG  HYP    30      54.510  54.760  97.280  1.00  0.00            
ATOM    737  HG  HYP    30      53.940  55.550  97.760  1.00  0.00            
ATOM    738  OD1 HYP    30      55.850  55.230  97.010  1.00  0.00            
ATOM    739  HD1 HYP    30      56.320  55.570  97.770  1.00  0.00            
ATOM    740  CB  HYP    30      54.510  53.480  98.110  1.00  0.00            
ATOM    741  HB1 HYP    30      53.510  53.170  98.400  1.00  0.00            
ATOM    742  HB2 HYP    30      55.210  53.650  98.930  1.00  0.00            
ATOM    743  CA  HYP    30      54.950  52.520  97.020  1.00  0.00            
ATOM    744  HA  HYP    30      56.020  52.610  96.880  1.00  0.00            
ATOM    745  C   HYP    30      54.500  51.110  97.300  1.00  0.00            
ATOM    746  O   HYP    30      53.440  50.640  96.890  1.00  0.00            
ATOM    747  N   GLY    31      55.370  50.430  97.950  1.00  0.00            
ATOM    748  H   GLY    31      56.260  50.870  98.140  1.00  0.00            
ATOM    749  CA  GLY    31      55.100  49.180  98.690  1.00  0.00            
ATOM    750  HA1 GLY    31      56.030  48.720  99.040  1.00  0.00            
ATOM    751  HA2 GLY    31      54.650  48.390  98.100  1.00  0.00            
ATOM    752  C   GLY    31      54.120  49.320  99.820  1.00  0.00            
ATOM    753  O   GLY    31      53.420  50.330  99.990  1.00  0.00            
ATOM    754  N   NH2    32      54.040  48.270 100.590  1.00  0.00            
ATOM    755  H1  NH2    32      54.670  47.480 100.640  1.00  0.00            
ATOM    756  H2  NH2    32      53.230  48.350 101.190  1.00  0.00            
ATOM    757  CH3 ACE     1      52.760  59.090  13.670  1.00  0.00            
ATOM    758 1HH3 ACE     1      51.680  59.080  13.580  1.00  0.00            
ATOM    759 2HH3 ACE     1      53.080  60.130  13.740  1.00  0.00            
ATOM    760 3HH3 ACE     1      53.220  58.630  12.800  1.00  0.00            
ATOM    761  C   ACE     1      53.300  58.300  14.880  1.00  0.00            
ATOM    762  O   ACE     1      52.440  57.900  15.600  1.00  0.00            
ATOM    763  N   PRO     2      54.630  58.210  15.090  1.00  0.00            
ATOM    764  CD  PRO     2      55.760  58.490  14.180  1.00  0.00            
ATOM    765  HD1 PRO     2      55.980  59.560  14.270  1.00  0.00            
ATOM    766  HD2 PRO     2      55.470  58.400  13.140  1.00  0.00            
ATOM    767  CG  PRO     2      56.890  57.560  14.590  1.00  0.00            
ATOM    768  HG1 PRO     2      57.880  57.990  14.440  1.00  0.00            
ATOM    769  HG2 PRO     2      56.930  56.600  14.070  1.00  0.00            
ATOM    770  CB  PRO     2      56.660  57.420  16.000  1.00  0.00            
ATOM    771  HB1 PRO     2      57.160  58.190  16.590  1.00  0.00            
ATOM    772  HB2 PRO     2      57.000  56.420  16.280  1.00  0.00            
ATOM    773  CA  PRO     2      55.120  57.450  16.210  1.00  0.00            
ATOM    774  HA  PRO     2      54.780  56.430  16.080  1.00  0.00            
ATOM    775  C   PRO     2      54.850  58.000  17.620  1.00  0.00            
ATOM    776  O   PRO     2      54.650  59.210  17.690  1.00  0.00            
ATOM    777  N   HYP     3      54.900  57.180  18.680  1.00  0.00            
ATOM    778  CD2 HYP     3      54.910  55.790  18.690  1.00  0.00            
ATOM    779 1HD2 HYP     3      55.930  55.550  18.960  1.00  0.00            
ATOM    780 2HD2 HYP     3      54.610  55.330  17.740  1.00  0.00            
ATOM    781  CG  HYP     3      53.830  55.390  19.680  1.00  0.00            
ATOM    782  HG  HYP     3      54.040  54.390  20.070  1.00  0.00            
ATOM    783  OD1 HYP     3      52.500  55.440  19.230  1.00  0.00            
ATOM    784  HD1 HYP     3      51.830  55.000  19.770  1.00  0.00            
ATOM    785  CB  HYP     3      54.050  56.450  20.780  1.00  0.00            
ATOM    786  HB1 HYP     3      54.860  56.070  21.390  1.00  0.00            
ATOM    787  HB2 HYP     3      53.240  56.670  21.470  1.00  0.00            
ATOM    788  CA  HYP     3      54.460  57.650  20.000  1.00  0.00            
ATOM    789  HA  HYP     3      53.550  58.220  19.810  1.00  0.00            
ATOM    790  C   HYP     3      55.420  58.650  20.630  1.00  0.00            
ATOM    791  O   HYP     3      56.580  58.490  20.370  1.00  0.00            
ATOM    792  N   GLY     4      54.930  59.540  21.520  1.00  0.00            
ATOM    793  H   GLY     4      53.920  59.570  21.560  1.00  0.00            
ATOM    794  CA  GLY     4      55.700  60.530  22.250  1.00  0.00            
ATOM    795  HA1 GLY     4      54.940  61.220  22.620  1.00  0.00            
ATOM    796  HA2 GLY     4      56.280  61.010  21.460  1.00  0.00            
ATOM    797  C   GLY     4      56.650  59.990  23.340  1.00  0.00            
ATOM    798  O   GLY     4      56.820  58.750  23.630  1.00  0.00            
ATOM    799  N   PRO     5      57.310  60.940  24.010  1.00  0.00            
ATOM    800  CD  PRO     5      57.460  62.340  23.550  1.00  0.00            
ATOM    801  HD1 PRO     5      56.550  62.920  23.730  1.00  0.00            
ATOM    802  HD2 PRO     5      57.800  62.320  22.510  1.00  0.00            
ATOM    803  CG  PRO     5      58.650  62.870  24.390  1.00  0.00            
ATOM    804  HG1 PRO     5      58.290  63.450  25.240  1.00  0.00            
ATOM    805  HG2 PRO     5      59.240  63.590  23.800  1.00  0.00            
ATOM    806  CB  PRO     5      59.420  61.670  24.870  1.00  0.00            
ATOM    807  HB1 PRO     5      59.790  61.900  25.870  1.00  0.00            
ATOM    808  HB2 PRO     5      60.080  61.380  24.050  1.00  0.00            
ATOM    809  CA  PRO     5      58.350  60.590  24.990  1.00  0.00            
ATOM    810  HA  PRO     5      58.770  59.650  24.630  1.00  0.00            
ATOM    811  C   PRO     5      57.840  60.420  26.470  1.00  0.00            
ATOM    812  O   PRO     5      56.700  60.850  26.850  1.00  0.00            
ATOM    813  N   HYP     6      58.560  59.890  27.400  1.00  0.00            
ATOM    814  CD2 HYP     6      59.940  59.480  27.160  1.00  0.00            
ATOM    815 1HD2 HYP     6      60.660  60.250  27.450  1.00  0.00            
ATOM    816 2HD2 HYP     6      60.200  59.130  26.160  1.00  0.00            
ATOM    817  CG  HYP     6      60.180  58.340  28.200  1.00  0.00            
ATOM    818  HG  HYP     6      61.240  58.200  28.400  1.00  0.00            
ATOM    819  OD1 HYP     6      59.560  57.130  27.650  1.00  0.00            
ATOM    820  HD1 HYP     6      60.130  56.380  27.810  1.00  0.00            
ATOM    821  CB  HYP     6      59.450  58.890  29.430  1.00  0.00            
ATOM    822  HB1 HYP     6      59.990  59.770  29.760  1.00  0.00            
ATOM    823  HB2 HYP     6      59.300  58.160  30.230  1.00  0.00            
ATOM    824  CA  HYP     6      58.200  59.480  28.760  1.00  0.00            
ATOM    825  HA  HYP     6      57.440  58.710  28.830  1.00  0.00            
ATOM    826  C   HYP     6      57.690  60.700  29.530  1.00  0.00            
ATOM    827  O   HYP     6      58.150  61.840  29.530  1.00  0.00            
ATOM    828  N   GLY     7      56.590  60.440  30.310  1.00  0.00            
ATOM    829  H   GLY     7      56.160  59.530  30.320  1.00  0.00            
ATOM    830  CA  GLY     7      55.920  61.510  31.010  1.00  0.00            
ATOM    831  HA1 GLY     7      55.090  61.040  31.540  1.00  0.00            
ATOM    832  HA2 GLY     7      55.620  62.310  30.330  1.00  0.00            
ATOM    833  C   GLY     7      56.730  62.040  32.230  1.00  0.00            
ATOM    834  O   GLY     7      57.800  61.440  32.540  1.00  0.00            
ATOM    835  N   PRO     8      56.250  63.020  32.990  1.00  0.00            
ATOM    836  CD  PRO     8      55.220  64.010  32.650  1.00  0.00            
ATOM    837  HD1 PRO     8      54.250  63.770  33.110  1.00  0.00            
ATOM    838  HD2 PRO     8      54.930  64.220  31.620  1.00  0.00            
ATOM    839  CG  PRO     8      55.730  65.300  33.240  1.00  0.00            
ATOM    840  HG1 PRO     8      54.900  65.980  33.430  1.00  0.00            
ATOM    841  HG2 PRO     8      56.510  65.630  32.560  1.00  0.00            
ATOM    842  CB  PRO     8      56.250  64.810  34.560  1.00  0.00            
ATOM    843  HB1 PRO     8      55.420  64.580  35.230  1.00  0.00            
ATOM    844  HB2 PRO     8      56.910  65.480  35.100  1.00  0.00            
ATOM    845  CA  PRO     8      56.960  63.510  34.170  1.00  0.00            
ATOM    846  HA  PRO     8      57.940  63.800  33.780  1.00  0.00            
ATOM    847  C   PRO     8      57.080  62.480  35.290  1.00  0.00            
ATOM    848  O   PRO     8      56.130  61.760  35.640  1.00  0.00            
ATOM    849  N   HYP     9      58.140  62.570  36.060  1.00  0.00            
ATOM    850  CD2 HYP     9      59.060  63.680  36.100  1.00  0.00            
ATOM    851 1HD2 HYP     9      58.580  64.510  36.620  1.00  0.00            
ATOM    852 2HD2 HYP     9      59.370  64.090  35.140  1.00  0.00            
ATOM    853  CG  HYP     9      60.310  63.220  36.900  1.00  0.00            
ATOM    854  HG  HYP     9      60.780  64.010  37.480  1.00  0.00            
ATOM    855  OD1 HYP     9      61.320  62.600  36.100  1.00  0.00            
ATOM    856  HD1 HYP     9      61.570  63.240  35.430  1.00  0.00            
ATOM    857  CB  HYP     9      59.650  62.230  37.800  1.00  0.00            
ATOM    858  HB1 HYP     9      59.400  62.760  38.720  1.00  0.00            
ATOM    859  HB2 HYP     9      60.190  61.340  38.130  1.00  0.00            
ATOM    860  CA  HYP     9      58.320  61.720  37.180  1.00  0.00            
ATOM    861  HA  HYP     9      58.450  60.740  36.720  1.00  0.00            
ATOM    862  C   HYP     9      57.150  61.790  38.160  1.00  0.00            
ATOM    863  O   HYP     9      56.360  62.710  38.250  1.00  0.00            
ATOM    864  N   GLY    10      57.140  60.870  39.080  1.00  0.00            
ATOM    865  H   GLY    10      57.860  60.160  39.070  1.00  0.00            
ATOM    866  CA  GLY    10      56.110  60.840  40.110  1.00  0.00            
ATOM    867  HA1 GLY    10      55.890  59.810  40.380  1.00  0.00            
ATOM    868  HA2 GLY    10      55.110  61.170  39.830  1.00  0.00            
ATOM    869  C   GLY    10      56.500  61.620  41.380  1.00  0.00            
ATOM    870  O   GLY    10      57.650  61.690  41.750  1.00  0.00            
ATOM    871  N   ILE    11      55.470  62.140  42.100  1.00  0.00            
ATOM    872  H   ILE    11      54.530  61.880  41.850  1.00  0.00            
ATOM    873  CA  ILE    11      55.590  62.730  43.400  1.00  0.00            
ATOM    874  HA  ILE    11      56.420  63.420  43.250  1.00  0.00            
ATOM    875  CB  ILE    11      54.380  63.500  43.890  1.00  0.00            
ATOM    876  HB  ILE    11      54.810  64.020  44.750  1.00  0.00            
ATOM    877  CG2 ILE    11      53.850  64.460  42.800  1.00  0.00            
ATOM    878 1HG2 ILE    11      53.460  63.900  41.950  1.00  0.00            
ATOM    879 2HG2 ILE    11      53.140  65.180  43.220  1.00  0.00            
ATOM    880 3HG2 ILE    11      54.650  65.140  42.520  1.00  0.00            
ATOM    881  CG1 ILE    11      53.280  62.520  44.380  1.00  0.00            
ATOM    882 1HG1 ILE    11      53.610  62.070  45.320  1.00  0.00            
ATOM    883 2HG1 ILE    11      53.170  61.770  43.590  1.00  0.00            
ATOM    884  CD  ILE    11      51.950  63.130  44.450  1.00  0.00            
ATOM    885  HD1 ILE    11      51.600  63.260  43.430  1.00  0.00            
ATOM    886  HD2 ILE    11      51.210  62.550  45.010  1.00  0.00            
ATOM    887  HD3 ILE    11      51.930  64.090  44.970  1.00  0.00            
ATOM    888  C   ILE    11      56.090  61.770  44.460  1.00  0.00            
ATOM    889  O   ILE    11      55.660  60.640  44.560  1.00  0.00            
ATOM    890  N   THR    12      57.010  62.300  45.290  1.00  0.00            
ATOM    891  H   THR    12      57.270  63.260  45.130  1.00  0.00            
ATOM    892  CA  THR    12      57.560  61.620  46.460  1.00  0.00            
ATOM    893  HA  THR    12      57.980  60.680  46.110  1.00  0.00            
ATOM    894  CB  THR    12      58.610  62.430  47.140  1.00  0.00            
ATOM    895  HB  THR    12      58.640  62.030  48.150  1.00  0.00            
ATOM    896  CG2 THR    12      59.990  62.420  46.550  1.00  0.00            
ATOM    897 1HG2 THR    12      60.310  61.390  46.400  1.00  0.00            
ATOM    898 2HG2 THR    12      59.950  62.960  45.610  1.00  0.00            
ATOM    899 3HG2 THR    12      60.670  62.920  47.240  1.00  0.00            
ATOM    900  OG1 THR    12      58.240  63.750  47.280  1.00  0.00            
ATOM    901  HG1 THR    12      57.950  64.160  46.460  1.00  0.00            
ATOM    902  C   THR    12      56.490  61.110  47.430  1.00  0.00            
ATOM    903  O   THR    12      55.450  61.800  47.630  1.00  0.00            
ATOM    904  N   GLY    13      56.720  60.010  48.090  1.00  0.00            
ATOM    905  H   GLY    13      57.480  59.510  47.640  1.00  0.00            
ATOM    906  CA  GLY    13      55.810  59.140  48.930  1.00  0.00            
ATOM    907  HA1 GLY    13      56.260  58.160  49.030  1.00  0.00            
ATOM    908  HA2 GLY    13      54.850  58.960  48.430  1.00  0.00            
ATOM    909  C   GLY    13      55.470  59.640  50.310  1.00  0.00            
ATOM    910  O   GLY    13      55.720  60.800  50.670  1.00  0.00            
ATOM    911  N   ALA    14      54.990  58.790  51.110  1.00  0.00            
ATOM    912  H   ALA    14      54.960  57.850  50.740  1.00  0.00            
ATOM    913  CA  ALA    14      54.370  58.920  52.450  1.00  0.00            
ATOM    914  HA  ALA    14      53.950  59.920  52.580  1.00  0.00            
ATOM    915  CB  ALA    14      53.110  58.070  52.540  1.00  0.00            
ATOM    916  HB1 ALA    14      52.420  58.340  51.740  1.00  0.00            
ATOM    917  HB2 ALA    14      53.330  57.010  52.480  1.00  0.00            
ATOM    918  HB3 ALA    14      52.600  58.210  53.490  1.00  0.00            
ATOM    919  C   ALA    14      55.330  58.620  53.610  1.00  0.00            
ATOM    920  O   ALA    14      56.250  57.830  53.440  1.00  0.00            
ATOM    921  N   ARG    15      54.950  59.130  54.790  1.00  0.00            
ATOM    922  H   ARG    15      54.020  59.450  54.990  1.00  0.00            
ATOM    923  CA  ARG    15      55.770  58.810  55.960  1.00  0.00            
ATOM    924  HA  ARG    15      56.810  58.840  55.660  1.00  0.00            
ATOM    925  CB  ARG    15      55.530  59.750  57.150  1.00  0.00            
ATOM    926  HB1 ARG    15      56.190  59.330  57.910  1.00  0.00            
ATOM    927  HB2 ARG    15      54.470  59.710  57.380  1.00  0.00            
ATOM    928  CG  ARG    15      55.910  61.190  56.730  1.00  0.00            
ATOM    929  HG1 ARG    15      55.200  61.600  56.020  1.00  0.00            
ATOM    930  HG2 ARG    15      56.880  61.100  56.230  1.00  0.00            
ATOM    931  CD  ARG    15      55.880  62.000  57.970  1.00  0.00            
ATOM    932  HD1 ARG    15      56.730  61.650  58.550  1.00  0.00            
ATOM    933  HD2 ARG    15      54.980  61.810  58.550  1.00  0.00            
ATOM    934  NE  ARG    15      56.170  63.360  57.660  1.00  0.00            
ATOM    935  HE  ARG    15      56.580  63.630  56.780  1.00  0.00            
ATOM    936  CZ  ARG    15      56.030  64.310  58.520  1.00  0.00            
ATOM    937  NH1 ARG    15      56.410  65.500  58.050  1.00  0.00            
ATOM    938 1HH1 ARG    15      56.530  65.450  57.050  1.00  0.00            
ATOM    939 2HH1 ARG    15      56.100  66.310  58.560  1.00  0.00            
ATOM    940  NH2 ARG    15      55.640  64.170  59.800  1.00  0.00            
ATOM    941 1HH2 ARG    15      55.370  63.260  60.150  1.00  0.00            
ATOM    942 2HH2 ARG    15      55.790  64.930  60.440  1.00  0.00            
ATOM    943  C   ARG    15      55.460  57.350  56.390  1.00  0.00            
ATOM    944  O   ARG    15      54.380  56.820  56.150  1.00  0.00            
ATOM    945  N   GLY    16      56.420  56.610  56.990  1.00  0.00            
ATOM    946  H   GLY    16      57.300  57.060  57.180  1.00  0.00            
ATOM    947  CA  GLY    16      56.230  55.230  57.460  1.00  0.00            
ATOM    948  HA1 GLY    16      57.180  54.740  57.640  1.00  0.00            
ATOM    949  HA2 GLY    16      55.840  54.520  56.720  1.00  0.00            
ATOM    950  C   GLY    16      55.260  55.100  58.680  1.00  0.00            
ATOM    951  O   GLY    16      54.670  56.130  59.190  1.00  0.00            
ATOM    952  N   LEU    17      55.040  53.860  59.130  1.00  0.00            
ATOM    953  H   LEU    17      55.310  53.160  58.450  1.00  0.00            
ATOM    954  CA  LEU    17      54.180  53.500  60.300  1.00  0.00            
ATOM    955  HA  LEU    17      53.290  54.140  60.260  1.00  0.00            
ATOM    956  CB  LEU    17      53.800  51.940  60.290  1.00  0.00            
ATOM    957  HB1 LEU    17      53.330  51.690  61.240  1.00  0.00            
ATOM    958  HB2 LEU    17      54.700  51.330  60.190  1.00  0.00            
ATOM    959  CG  LEU    17      52.900  51.520  59.110  1.00  0.00            
ATOM    960  HG  LEU    17      53.260  51.950  58.170  1.00  0.00            
ATOM    961  CD1 LEU    17      52.850  50.010  59.060  1.00  0.00            
ATOM    962 1HD1 LEU    17      51.920  49.680  58.590  1.00  0.00            
ATOM    963 2HD1 LEU    17      53.690  49.600  58.490  1.00  0.00            
ATOM    964 3HD1 LEU    17      52.820  49.590  60.060  1.00  0.00            
ATOM    965  CD2 LEU    17      51.510  52.070  59.320  1.00  0.00            
ATOM    966 1HD2 LEU    17      51.070  51.700  60.250  1.00  0.00            
ATOM    967 2HD2 LEU    17      51.490  53.160  59.280  1.00  0.00            
ATOM    968 3HD2 LEU    17      50.930  51.800  58.440  1.00  0.00            
ATOM    969  C   LEU    17      54.860  53.780  61.610  1.00  0.00            
ATOM    970  O   LEU    17      56.040  53.530  61.660  1.00  0.00            
ATOM    971  N   ALA    18      54.150  54.050  62.700  1.00  0.00            
ATOM    972  H   ALA    18      53.200  54.350  62.500  1.00  0.00            
ATOM    973  CA  ALA    18      54.740  54.320  64.030  1.00  0.00            
ATOM    974  HA  ALA    18      55.270  55.270  63.960  1.00  0.00            
ATOM    975  CB  ALA    18      53.640  54.700  64.970  1.00  0.00            
ATOM    976  HB1 ALA    18      53.120  53.800  65.310  1.00  0.00            
ATOM    977  HB2 ALA    18      54.110  55.180  65.820  1.00  0.00            
ATOM    978  HB3 ALA    18      52.960  55.380  64.460  1.00  0.00            
ATOM    979  C   ALA    18      55.600  53.190  64.620  1.00  0.00            
ATOM    980  O   ALA    18      55.370  52.020  64.450  1.00  0.00            
ATOM    981  N   GLY    19      56.510  53.570  65.490  1.00  0.00            
ATOM    982  H   GLY    19      56.680  54.560  65.630  1.00  0.00            
ATOM    983  CA  GLY    19      57.150  52.620  66.440  1.00  0.00            
ATOM    984  HA1 GLY    19      57.960  53.120  66.970  1.00  0.00            
ATOM    985  HA2 GLY    19      57.640  51.860  65.830  1.00  0.00            
ATOM    986  C   GLY    19      56.190  52.120  67.560  1.00  0.00            
ATOM    987  O   GLY    19      55.110  52.640  67.800  1.00  0.00            
ATOM    988  N   PRO    20      56.600  51.160  68.380  1.00  0.00            
ATOM    989  CD  PRO    20      57.660  50.160  68.100  1.00  0.00            
ATOM    990  HD1 PRO    20      58.650  50.640  68.150  1.00  0.00            
ATOM    991  HD2 PRO    20      57.460  49.730  67.120  1.00  0.00            
ATOM    992  CG  PRO    20      57.550  49.170  69.250  1.00  0.00            
ATOM    993  HG1 PRO    20      58.080  49.510  70.140  1.00  0.00            
ATOM    994  HG2 PRO    20      57.790  48.160  68.910  1.00  0.00            
ATOM    995  CB  PRO    20      56.060  49.070  69.480  1.00  0.00            
ATOM    996  HB1 PRO    20      55.780  48.670  70.450  1.00  0.00            
ATOM    997  HB2 PRO    20      55.580  48.500  68.690  1.00  0.00            
ATOM    998  CA  PRO    20      55.770  50.570  69.480  1.00  0.00            
ATOM    999  HA  PRO    20      54.700  50.610  69.250  1.00  0.00            
ATOM   1000  C   PRO    20      56.030  51.270  70.850  1.00  0.00            
ATOM   1001  O   PRO    20      56.970  52.040  70.990  1.00  0.00            
ATOM   1002  N   HYP    21      55.260  50.870  71.920  1.00  0.00            
ATOM   1003  CD2 HYP    21      53.970  50.140  71.990  1.00  0.00            
ATOM   1004 1HD2 HYP    21      54.010  49.050  71.990  1.00  0.00            
ATOM   1005 2HD2 HYP    21      53.470  50.490  71.090  1.00  0.00            
ATOM   1006  CG  HYP    21      53.160  50.550  73.300  1.00  0.00            
ATOM   1007  HG  HYP    21      52.560  49.790  73.800  1.00  0.00            
ATOM   1008  OD1 HYP    21      52.290  51.610  73.070  1.00  0.00            
ATOM   1009  HD1 HYP    21      52.010  51.740  72.160  1.00  0.00            
ATOM   1010  CB  HYP    21      54.330  50.900  74.160  1.00  0.00            
ATOM   1011  HB1 HYP    21      54.730  50.050  74.710  1.00  0.00            
ATOM   1012  HB2 HYP    21      54.070  51.740  74.810  1.00  0.00            
ATOM   1013  CA  HYP    21      55.360  51.510  73.180  1.00  0.00            
ATOM   1014  HA  HYP    21      55.170  52.580  73.040  1.00  0.00            
ATOM   1015  C   HYP    21      56.760  51.270  73.840  1.00  0.00            
ATOM   1016  O   HYP    21      57.200  50.150  73.960  1.00  0.00            
ATOM   1017  N   GLY    22      57.410  52.270  74.360  1.00  0.00            
ATOM   1018  H   GLY    22      57.000  53.190  74.260  1.00  0.00            
ATOM   1019  CA  GLY    22      58.660  52.150  75.170  1.00  0.00            
ATOM   1020  HA1 GLY    22      58.930  53.140  75.530  1.00  0.00            
ATOM   1021  HA2 GLY    22      59.420  51.750  74.500  1.00  0.00            
ATOM   1022  C   GLY    22      58.620  51.190  76.420  1.00  0.00            
ATOM   1023  O   GLY    22      57.580  50.700  76.890  1.00  0.00            
ATOM   1024  N   PRO    23      59.810  50.840  76.950  1.00  0.00            
ATOM   1025  CD  PRO    23      61.120  51.100  76.340  1.00  0.00            
ATOM   1026  HD1 PRO    23      61.440  52.110  76.600  1.00  0.00            
ATOM   1027  HD2 PRO    23      61.090  51.010  75.250  1.00  0.00            
ATOM   1028  CG  PRO    23      62.020  49.960  76.840  1.00  0.00            
ATOM   1029  HG1 PRO    23      63.010  50.400  76.990  1.00  0.00            
ATOM   1030  HG2 PRO    23      61.950  49.100  76.180  1.00  0.00            
ATOM   1031  CB  PRO    23      61.450  49.630  78.220  1.00  0.00            
ATOM   1032  HB1 PRO    23      61.770  50.250  79.060  1.00  0.00            
ATOM   1033  HB2 PRO    23      61.560  48.620  78.600  1.00  0.00            
ATOM   1034  CA  PRO    23      59.950  49.800  77.990  1.00  0.00            
ATOM   1035  HA  PRO    23      59.500  48.870  77.640  1.00  0.00            
ATOM   1036  C   PRO    23      59.200  50.180  79.240  1.00  0.00            
ATOM   1037  O   PRO    23      59.060  51.320  79.560  1.00  0.00            
ATOM   1038  N   HYP    24      58.760  49.170  80.060  1.00  0.00            
ATOM   1039  CD2 HYP    24      58.750  47.690  79.860  1.00  0.00            
ATOM   1040 1HD2 HYP    24      59.720  47.290  80.140  1.00  0.00            
ATOM   1041 2HD2 HYP    24      58.660  47.390  78.810  1.00  0.00            
ATOM   1042  CG  HYP    24      57.810  47.050  80.820  1.00  0.00            
ATOM   1043  HG  HYP    24      58.190  46.060  81.070  1.00  0.00            
ATOM   1044  OD1 HYP    24      56.500  47.020  80.230  1.00  0.00            
ATOM   1045  HD1 HYP    24      56.520  47.310  79.320  1.00  0.00            
ATOM   1046  CB  HYP    24      57.880  48.040  82.030  1.00  0.00            
ATOM   1047  HB1 HYP    24      58.670  47.760  82.730  1.00  0.00            
ATOM   1048  HB2 HYP    24      56.960  48.100  82.600  1.00  0.00            
ATOM   1049  CA  HYP    24      58.160  49.430  81.400  1.00  0.00            
ATOM   1050  HA  HYP    24      57.180  49.840  81.160  1.00  0.00            
ATOM   1051  C   HYP    24      59.030  50.350  82.330  1.00  0.00            
ATOM   1052  O   HYP    24      60.290  50.270  82.300  1.00  0.00            
ATOM   1053  N   GLY    25      58.340  51.290  83.010  1.00  0.00            
ATOM   1054  H   GLY    25      57.340  51.440  83.010  1.00  0.00            
ATOM   1055  CA  GLY    25      59.080  52.230  83.860  1.00  0.00            
ATOM   1056  HA1 GLY    25      58.440  53.030  84.240  1.00  0.00            
ATOM   1057  HA2 GLY    25      59.860  52.660  83.240  1.00  0.00            
ATOM   1058  C   GLY    25      59.830  51.720  85.100  1.00  0.00            
ATOM   1059  O   GLY    25      59.730  50.530  85.410  1.00  0.00            
ATOM   1060  N   PRO    26      60.450  52.540  85.950  1.00  0.00            
ATOM   1061  CD  PRO    26      60.910  53.870  85.690  1.00  0.00            
ATOM   1062  HD1 PRO    26      60.350  54.680  86.170  1.00  0.00            
ATOM   1063  HD2 PRO    26      60.960  53.950  84.600  1.00  0.00            
ATOM   1064  CG  PRO    26      62.320  53.910  86.290  1.00  0.00            
ATOM   1065  HG1 PRO    26      62.840  54.810  86.600  1.00  0.00            
ATOM   1066  HG2 PRO    26      62.950  53.440  85.530  1.00  0.00            
ATOM   1067  CB  PRO    26      62.180  53.060  87.520  1.00  0.00            
ATOM   1068  HB1 PRO    26      61.710  53.660  88.300  1.00  0.00            
ATOM   1069  HB2 PRO    26      63.110  52.610  87.880  1.00  0.00            
ATOM   1070  CA  PRO    26      61.230  51.920  87.010  1.00  0.00            
ATOM   1071  HA  PRO    26      61.860  51.110  86.630  1.00  0.00            
ATOM   1072  C   PRO    26      60.420  51.380  88.160  1.00  0.00            
ATOM   1073  O   PRO    26      59.240  51.720  88.260  1.00  0.00            
ATOM   1074  N   HYP    27      60.970  50.560  89.070  1.00  0.00            
ATOM   1075  CD2 HYP    27      62.370  50.160  89.150  1.00  0.00            
ATOM   1076 1HD2 HYP    27      62.950  50.760  89.850  1.00  0.00            
ATOM   1077 2HD2 HYP    27      62.800  50.080  88.150  1.00  0.00            
ATOM   1078  CG  HYP    27      62.340  48.730  89.690  1.00  0.00            
ATOM   1079  HG  HYP    27      63.310  48.410  90.090  1.00  0.00            
ATOM   1080  OD1 HYP    27      61.890  47.860  88.640  1.00  0.00            
ATOM   1081  HD1 HYP    27      61.840  48.360  87.820  1.00  0.00            
ATOM   1082  CB  HYP    27      61.300  48.850  90.750  1.00  0.00            
ATOM   1083  HB1 HYP    27      61.680  49.130  91.730  1.00  0.00            
ATOM   1084  HB2 HYP    27      60.780  47.900  90.850  1.00  0.00            
ATOM   1085  CA  HYP    27      60.340  49.870  90.210  1.00  0.00            
ATOM   1086  HA  HYP    27      59.430  49.390  89.860  1.00  0.00            
ATOM   1087  C   HYP    27      59.830  50.790  91.280  1.00  0.00            
ATOM   1088  O   HYP    27      60.460  51.780  91.680  1.00  0.00            
ATOM   1089  N   GLY    28      58.650  50.520  91.830  1.00  0.00            
ATOM   1090  H   GLY    28      58.200  49.650  91.610  1.00  0.00            
ATOM   1091  CA  GLY    28      58.080  51.250  93.010  1.00  0.00            
ATOM   1092  HA1 GLY    28      57.150  50.730  93.250  1.00  0.00            
ATOM   1093  HA2 GLY    28      57.830  52.260  92.680  1.00  0.00            
ATOM   1094  C   GLY    28      58.880  51.230  94.320  1.00  0.00            
ATOM   1095  O   GLY    28      59.620  50.260  94.610  1.00  0.00            
ATOM   1096  N   PRO    29      58.970  52.320  95.080  1.00  0.00            
ATOM   1097  CD  PRO    29      58.300  53.640  94.900  1.00  0.00            
ATOM   1098  HD1 PRO    29      57.230  53.440  94.870  1.00  0.00            
ATOM   1099  HD2 PRO    29      58.590  54.130  93.970  1.00  0.00            
ATOM   1100  CG  PRO    29      58.800  54.440  96.120  1.00  0.00            
ATOM   1101  HG1 PRO    29      58.230  54.210  97.020  1.00  0.00            
ATOM   1102  HG2 PRO    29      58.830  55.520  95.940  1.00  0.00            
ATOM   1103  CB  PRO    29      60.200  53.840  96.450  1.00  0.00            
ATOM   1104  HB1 PRO    29      60.600  54.100  97.430  1.00  0.00            
ATOM   1105  HB2 PRO    29      60.880  54.100  95.640  1.00  0.00            
ATOM   1106  CA  PRO    29      59.890  52.360  96.250  1.00  0.00            
ATOM   1107  HA  PRO    29      60.840  51.870  96.020  1.00  0.00            
ATOM   1108  C   PRO    29      59.220  51.630  97.440  1.00  0.00            
ATOM   1109  O   PRO    29      58.090  51.200  97.330  1.00  0.00            
ATOM   1110  N   HYP    30      59.910  51.280  98.540  1.00  0.00            
ATOM   1111  CD2 HYP    30      61.380  51.400  98.730  1.00  0.00            
ATOM   1112 1HD2 HYP    30      61.640  52.390  99.100  1.00  0.00            
ATOM   1113 2HD2 HYP    30      61.930  51.090  97.840  1.00  0.00            
ATOM   1114  CG  HYP    30      61.710  50.350  99.790  1.00  0.00            
ATOM   1115  HG  HYP    30      62.630  50.550 100.350  1.00  0.00            
ATOM   1116  OD1 HYP    30      61.720  49.030  99.240  1.00  0.00            
ATOM   1117  HD1 HYP    30      62.460  48.970  98.630  1.00  0.00            
ATOM   1118  CB  HYP    30      60.500  50.480 100.710  1.00  0.00            
ATOM   1119  HB1 HYP    30      60.580  51.250 101.470  1.00  0.00            
ATOM   1120  HB2 HYP    30      60.370  49.610 101.360  1.00  0.00            
ATOM   1121  CA  HYP    30      59.300  50.710  99.840  1.00  0.00            
ATOM   1122  HA  HYP    30      58.820  49.760  99.610  1.00  0.00            
ATOM   1123  C   HYP    30      58.120  51.490 100.540  1.00  0.00            
ATOM   1124  O   HYP    30      57.680  52.510 100.080  1.00  0.00            
ATOM   1125  N   GLY    31      57.620  50.840 101.640  1.00  0.00            
ATOM   1126  H   GLY    31      57.910  49.920 101.920  1.00  0.00            
ATOM   1127  CA  GLY    31      56.230  51.160 102.110  1.00  0.00            
ATOM   1128  HA1 GLY    31      55.630  51.170 101.200  1.00  0.00            
ATOM   1129  HA2 GLY    31      56.150  52.120 102.620  1.00  0.00            
ATOM   1130  C   GLY    31      55.650  50.130 103.120  1.00  0.00            
ATOM   1131  O   GLY    31      56.260  49.140 103.480  1.00  0.00            
ATOM   1132  N   NH2    32      54.420  50.390 103.680  1.00  0.00            
ATOM   1133  H1  NH2    32      53.960  51.270 103.490  1.00  0.00            
ATOM   1134  H2  NH2    32      54.060  49.760 104.390  1.00  0.00            
TER
